# Supplementary material for: Microbial decomposition of biodegradable plastics on the deep-sea floor
Source: Nat Commun. 2024 Jan 26;15:568. doi: 10.1038/s41467-023-44368-8 (PMC10817984; doi:10.1038/s41467-023-44368-8)
Supplement: Supplementary file 4 — Supplementary Data [file 41467_2023_44368_MOESM4_ESM.zip]

Archive with 9 entries (9 files):
- Supplementary Data 1-9/Supplementary Data 1.xlsx
- Supplementary Data 1-9/Supplementary Data 2.xlsx
- Supplementary Data 1-9/Supplementary Data 3.xlsx
- Supplementary Data 1-9/Supplementary Data 4.xlsx
- Supplementary Data 1-9/Supplementary Data 5.xlsx
- Supplementary Data 1-9/Supplementary Data 6.xlsx
- Supplementary Data 1-9/Supplementary Data 7.xlsx
- Supplementary Data 1-9/Supplementary Data 8.xlsx
- Supplementary Data 1-9/Supplementary Data 9.xlsx
