# Supplementary material for: Microbial decomposition of biodegradable plastics on the deep-sea floor
Source: Nat Commun. 2024 Jan 26;15:568. doi: 10.1038/s41467-023-44368-8 (PMC10817984; doi:10.1038/s41467-023-44368-8)
Supplement: Supplementary file 4 — Supplementary Data [file 41467_2023_44368_MOESM4_ESM.zip › Supplementary Data 1-9/Supplementary Data 1.xlsx]

## Sheet: Supplementary Data 1
	Supplementary Data 1| Biodegradation test for film samples.
	Sample name	Abbr.		PJM02 (original)										PJM02 (after 2 months)
					Thickness / μm					Length / cm					Thickness / μm					Length / cm
			n	weight / g	1	2	3	4	5	AB / cm	BC / cm	CD / cm	DA / cm	weight / g	1	2	3	4	5	AB / cm	BC / cm	CD / cm	DA / cm	Biodegradation rate / μg・cm-2・day-1
	Poly[(R)-3-hydroxybutyrate]	PHB	1	0.7346	340	417	430	370	381	3.961	3.984	3.948	3.942	0.5259	334	396	374	304	287	3.973	3.99	3.966	3.962	107.057
			2	0.7435	367	354	432	424	394	4.02	3.99	3.941	3.963	0.44	288	301	260	232	266	3.954	3.988	4.01	3.959	154.076
			3	0.6432	315	357	375	336	346	3.947	4.007	3.98	3.95	0.489	290	335	310	275	300	3.974	4.006	3.979	3.948	78.7926
			4	0.5698	306	294	266	296	287	3.95	3.963	4.001	3.957	0.4013	265	288	250	228	247	3.996	3.985	4.014	3.993	86.4739
	Poly[(R)-3-hydroxybutyrate-co-12 mol%-(R)-3-hydroxyvalerate]	PHBV	1	0.5247	269	285	295	290	278	3.978	3.982	3.999	3.996	0.2259	198	215	206	198	162	3.956	3.955	2.625	2.877	151.787
			2	0.6455	298	334	377	353	344	4.029	3.986	4	4.003	0.4226	253	262	294	248	250	3.987	3.952	3.948	3.974	112.015
			3	0.5942	344	306	294	355	325	4.001	3.982	4.003	4.004	0.3226	242	184	250	214	253	3.886	3.979	3.97	3.99	137.084
			4	0.5784	350	291	279	299	317	4.026	3.982	4.054	3.99	0.3474	267	219	213	244	237	4.004	3.944	4.029	3.945	115.801
			5	0.5441	293	266	275	307	297	4.059	3.999	4.085	4.032	0.35	227	239	212	188	234	4.044	3.96	4.042	3.991	95.9302
	Poly[(R)-3-hydroxybutyrate-co-9 mol%-(R)-3-hydroxyhexanoate]	PHBH	1	0.5539	300	296	289	299	288	4.011	3.991	3.989	4.018	0.2609	216	250	127	222	153	×	3.989	3.966	4.042	147.757
			2	0.5599	303	316	293	283	298	3.973	3.915	3.972	3.931	0.2701	188	224	175	245	180	3.983	4.031	3.93	4.042	150.139
			3	0.6807	396	389	333	345	378	3.914	3.957	3.979	3.954	0.4636	275	161	360	326	348	3.925	3.999	3.914	3.961	111.929
			4	0.6091	332	348	322	298	311	3.972	4.04	3.976	4.05	0.3646	261	190	268	324	204	3.948	4.027	3.935	4.022	122.719
			5	0.6516	324	313	359	365	343	4.05	4.033	4.028	3.991	0.5032	245	305	321	292	324	4.023	3.982	4.015	3.97	73.8069
	Poly[(R)-3-hydroxybutyrate-co-16 mol%-4-hydroxybutyrate]	P3HB4HB	1	0.7988	432	467	406	366	407	3.942	4.008	3.963	3.987	0.4518	331	370	313	225	329	3.924	3.94	3.958	3.971	176.359
			2	0.8804	416	453	516	457	462	3.974	3.989	3.999	3.985	0.6242	337	357	452	333	396	3.944	3.97	3.963	3.96	129.148
			3	0.7389	384	338	389	439	393	3.986	3.971	4	4.017	0.4326	303	323	323	216	301	3.968	3.943	3.971	3.996	154.426
			4	0.6999	316	337	412	404	372	4.009	4.003	4.02	3.931	0.4054	259	258	244	306	215	3.995	4	3.977	3.954	148.82
			5	0.6545	387	316	310	358	345	3.981	4.006	4.021	3.979	0.3978	331	247	246	286	225	3.972	3.941	3.957	3.069	129.507
	Poly(butylene succinate)	PBS	1	0.531	281	267	266	275	277	3.99	4.04	4	4.01	0.5174	281	295	288	285	274	3.932	3.98	3.954	3.955	6.8399
			2	0.6049	328	293	303	331	282	4.02	4.04	4.03	4.03	0.5938	331	373	273	293	300	4.016	3.98	3.979	3.989	5.51817
			3	0.6234	325	311	316	330	288	4.03	4.04	4.03	4.03	0.5967	333	328	275	306	312	3.972	3.976	3.944	3.983	13.2524
			4	0.5314	277	270	259	265	277	3.91	4.06	3.98	4.04	0.5206	270	270	291	276	276	3.892	4.001	3.9	4.026	5.46862
	Poly(butylene succinate-co-adipate)	PBSA	1	0.5299	254	274	296	280	304	3.98	4	3.96	4.02	0.3304	165	207	217	235	220	3.964	3.985	3.912	3.939	101.293
			2	0.6072	370	307	316	351	298	4.12	4.08	4.02	4.02	0.448	313	289	250	308	310	3.943	4.056	3.975	3.96	77.8795
			3	0.5542	257	300	295	300	316	3.99	3.97	4	4.02	0.3703	220	218	247	262	261	3.934	3.916	3.997	3.997	93.0799
			4	0.6534	362	371	372	334	357	4.01	4	3.99	3.99	0.4711	268	272	292	269	274	3.939	3.94	3.932	3.932	91.8521
	Poly(ε-caprolactone)	PCL	1	0.5538	306	296	311	349	330	3.98	3.97	4	3.96	0.3257	216	217	285	252	285	3.933	3.93	3.963	3.912	116.318
			2	0.6604	348	396	376	362	414	4.03	3.97	4.02	3.95	0.4477	280	207	323	345	303	3.958	3.932	3.929	3.927	107.324
			3	0.7949	468	478	454	416	417	3.99	3.99	4	3.99	0.5284	366	337	326	369	329	3.953	3.953	3.944	3.939	134.043
			4	0.7779	403	417	441	442	493	3.95	3.97	3.96	3.99	0.5527	419	314	208	344	409	3.9	3.943	3.917	3.934	114.738
	Poly(butylene adipate-co-terephthalate)	PBAT	1	0.8149	424	390	398	369	392	3.977	3.99	3.949	4.022	0.6962	373	404	387	364	376	3.935	3.9	3.817	3.861	60.0979
			2	0.8348	421	380	395	403	375	3.971	4.029	3.966	4.049	0.7191	408	397	369	374	379	3.876	3.848	3.886	3.885	58.0311
			3	0.7386	333	324	344	363	352	4.04	4.02	4.04	3.96	0.6255	340	320	328	352	336	3.881	3.933	3.919	3.944	56.5381
			4	0.7662	391	411	388	376	391	4	4.07	4.07	4.06	0.7221	373	392	383	381	369	3.971	3.976	3.976	2.949	21.6255
	Poly(L-lactic acid)	PLLA	1	0.5924	332	330	343	320	315	3.86	3.96	3.8	4.04	0.5919	332	308	325	320	303	3.866	3.963	3.832	4.054	0.263188
			2	0.6845	369	385	359	343	333	4.05	3.95	4.07	3.87	0.6838	329	376	366	384	328	4.02	3.987	4.053	3.867	0.354968
			3	0.6521	341	336	329	320	345	4.08	4.02	4	3.99	0.6512	317	343	337	336	342	4.122	4.033	3.977	4.001	0.448357
			4	0.6942	378	348	365	381	416	3.99	3.9	3.98	4.01	0.6931	380	391	346	384	362	4.008	3.891	3.984	4.017	0.561359
	Polypropylene	PP	1	0.5692	388	408	435	93	401	4.033	3.964	3.999	3.97	0.57	401	390	404	396	407	4.011	3.926	4.006	3.995	-0.404534
			2	0.6051	449	396	431	470	441	3.964	3.955	3.959	3.943	0.6069	441	439	458	445	467	3.939	3.969	3.981	3.87	-0.922665
	Low-density Polyethylene	PE	1	0.7646	527	517	600	594	532	3.83	3.957	3.953	3.864	0.7635	616	511	505	603	553	3.933	3.927	3.883	3.849	0.576525
			2	0.584	466	468	493	344	397	3.886	3.924	3.856	3.985	0.5852	477	468	359	364	408	3.876	3.919	3.879	3.988	-0.628727
	Polyethylene terephtalate	PET	1	0.7044	411	487	444	399	444	4.02	3.997	3.969	3.948	0.7056	473	433	406	452	456	4.03	3.965	3.992	4.001	0.247949
			2	0.5933	371	414	362	362	355	4.005	3.935	4.06	3.993	0.5937	379	411	382	329	377	4.026	3.945	4.067	4.002	-0.356217
	Polystylene	PS	1	0.2332	114	112	107	108	105	4.146	4.05	4.114	3.91	0.2327	104	103	106	105	101	3.92	3.869	3.941	3.847	-0.606411
			2	0.2327	100	108	107	153	109	4.02	4.003	3.909	4.077	0.2334	105	102	111	115	110	4.008	3.992	3.983	3.998	-0.201341
	Sample name	Abbr.		BHT03 (original)										BHT03 (after 3 months)											BHT08 (original)										BHT08 (after 8 months)
					Thickness / μm					Length / cm					Thickness / μm					Length / cm						Thickness / μm					Length / cm					Thickness / μm					Length / cm
			n	weight / g	1	2	3	4	5	AB / cm	BC / cm	CD / cm	DA / cm	weight / g	1	2	3	4	5	AB / cm	BC / cm	CD / cm	DA / cm	Biodegradation rate / μg・cm-2・day-1	weight / g	1	2	3	4	5	AB / cm	BC / cm	CD / cm	DA / cm	weight / g	1	2	3	4	5	AB / cm	BC / cm	CD / cm	DA / cm	Biodegradation rate / μg・cm-2・day-1
	Poly[(R)-3-hydroxybutyrate]	PHB	1	0.5826	315	322	335	282	295	3.97	4.01	3.95	3.96	0.5313	266	306	306	318	287	3.97	4.02	3.94	3.96	16.8467	0.5519	287	297	287	309	239	3.96	3.97	3.93	3.97	0.3784	239	251	233	263	223	3.954	3.966	3.92	3.946	21.8426
			2	0.5661	324	367	285	332	292	4.01	4.11	4.03	4.02	0.5089	269	280	267	304	274	4.01	4.08	4.01	4.01	18.1384	0.5272	274	270	272	279	278	3.96	3.97	3.92	4	0.3242	219	165	225	231	217	3.879	3.955	3.898	3.888	25.5056
			3	0.5684	314	312	317	318	303	3.96	3.93	4	3.97	0.4967	248	268	290	281	300	3.94	3.93	4	3.96	23.6311	0.5231	285	292	270	276	258	3.91	4.03	3.94	4.02	0.3236	207	220	201	246	211	3.887	4.009	3.92	3.986	24.9156
			4	0.4937	309	298	252	253	259	3.97	3.97	3.97	4.03	0.4303	279	260	226	230	222	3.94	3.97	3.96	4.01	20.7287	0.5835	308	324	307	287	299	3.97	4.02	3.95	3.98	0.3577	205	269	236	175	198	3.957	3.984	3.94	3.968	28.0804
			5	0.5874	319	316	336	341	309	3.96	3.95	4.05	3.95	0.5266	301	305	272	256	278	3.93	3.94	4.03	3.96	19.9048	0.5746	266	307	292	288	331	4	3.95	4.02	3.96	0.3987	266	259	226	233	246	3.987	3.933	4.003	3.951	21.8549
	Poly[(R)-3-hydroxybutyrate-co-12 mol%-(R)-3-hydroxyvalerate]	PHBV	1	0.3783	200	230	257	215	206	3.93	3.81	3.93	3.83	0.3122	174	178	213	205	243	3.91	3.8	3.92	3.81	22.9077	0.4015	204	226	212	213	210	3.99	4.06	3.99	4.04	0.1623	106	126	120	109	118	3.946	4.024	3.955	4.003	29.2967
			2	0.374	222	195	196	203	209	3.96	3.99	3.93	3.99	0.3313	215	189	191	214	189	3.93	3.99	3.92	4	14.1318	0.4437	226	221	242	267	269	3.88	3.86	3.9	3.89	0.1982	194	98	115	160	168	3.857	3.84	-	-	32.1671
			3	0.373	187	182	184	229	220	3.93	4	3.94	3.99	0.2723	155	178	198	163	157	3.87	3.9	3.9	3.96	33.3799	0.4994	247	236	256	282	286	4	3.94	4.02	3.94	0.2914	180	184	187	221	198	4.006	3.91	4.002	3.901	25.9862
			4	0.4003	200	188	198	275	219	3.99	4	4.01	3.99	0.3487	205	192	180	263	191	3.99	3.98	3.99	4	16.8136	0.4939	243	281	269	289	255	4	3.87	4	3.85	0.3013	128	203	213	180	209	3.984	3.892	3.955	3.828	24.6073
			5	0.4343	259	214	240	219	262	3.88	3.87	3.88	3.91	0.3684	258	248	199	202	216	3.86	3.86	3.84	3.87	22.7013	0.5004	263	276	286	291	278	3.85	3.89	3.9	3.92	0.3196	220	190	208	209	227	3.832	3.869	3.88	3.905	23.5617
	Poly[(R)-3-hydroxybutyrate-co-9 mol%-(R)-3-hydroxyhexanoate]	PHBH	1	0.4744	257	217	250	280	213	4.02	4.02	4.03	4	0.3987	202	208	273	241	227	4.01	4	4	3.99	24.3893	0.4083	205	210	226	254	221	3.94	4.01	3.94	4	0.1682	162	127	123	135	148	3.914	3.932	3.906	3.968	30.0961
			2	0.4559	253	212	241	229	311	3.96	4.02	3.96	4.01	0.3727	208	235	151	201	218	3.915	3.916	3.867	3.971	27.2039	0.4532	243	269	241	217	230	3.98	3.99	3.97	3.97	0.166	147	169	144	83	118	-	-	3.902	3.994	35.874
			3	0.3627	215	207	187	191	214	3.98	3.92	3.97	3.97	0.2381	172	150	172	139	158	3.879	3.915	3.905	3.912	41.3939	0.3919	216	191	202	222	197	3.95	3.98	3.98	4.01	0.1995	146	128	141	146	144	3.92	3.956	3.949	4.017	24.0458
			4	0.3531	201	180	228	172	218	3.94	3.94	4	3.9	0.2858	168	193	209	137	203	3.942	3.828	3.947	3.812	22.5336	0.4011	199	224	204	199	226	3.9	4.03	3.95	4.04	0.176	186	164	132	126	132	3.846	3.989	3.939	4.081	28.1347
			5	0.4089	224	208	206	208	217	3.98	4.02	3.98	4	0.325	205	176	105	210	186	3.948	3.978	3.927	3.901	27.3779	0.4892	291	271	266	254	247	3.93	4.01	3.93	4.01	0.335	182	252	237	193	201	3.902	3.98	3.91	3.963	19.3134
	Poly[(R)-3-hydroxybutyrate-co-16 mol%-4-hydroxybutyrate]	P3HB4HB	1	0.5471	257	266	270	294	313	4.08	3.96	4.06	3.98	0.3826	207	186	279	279	274	4.04	3.946	3.946	3.933	52.8362	0.6072	359	320	369	332	307	3.95	3.95	3.97	3.95	0	degraded									76.3363
			2	0.5254	289	344	321	278	243	4.04	3.96	4.05	3.97	0.3598	241	303	225	211	283	3.935	4.016	3.892	3.97	53.5473	0.5838	309	264	293	328	282	4.04	4.02	4.02	4.04	0.0015	degraded									70.6704
			3	0.4887	314	258	256	241	264	3.93	3.96	3.95	3.92	0.3545	271	213	194	243	284	3.916	3.932	3.912	3.886	44.8941	0.6367	324	365	365	294	336	4.03	3.96	4.02	3.99	0.1927	215	201	138	141	223	×	×	×	×	54.5764
			4	0.5559	348	303	297	245	322	4.05	3.9	3.97	3.85	0.3938	195	319	296	213	273	3.877	3.967	3.858	3.99	54.048	0.5795	347	299	345	345	333	3.97	4	3.98	4.02	0.0527	197	187	181	165	138	×	×	×	×	65.0176
			5	0.5523	318	335	280	275	321	3.99	4.02	3.92	4.04	0.4789	300	237	290	332	314	3.966	4.033	3.956	4.027	23.8727	0.5184	281	317	267	215	244	4.02	4.02	4.11	4	0.033	239	184	127	134	100	×	×	×	×	58.7897
	Poly(butylene succinate)	PBS	1	0.4967	266	248	243	252	236	4.01	4.05	3.93	3.98	0.4946	260	261	274	259	244	3.991	3.97	3.942	3.946	0.68477	0.5352	303	269	294	320	276	3.99	3.96	3.92	3.98	0.5314	237	255	255	274	287	3.985	3.94	3.919	3.956	0.477436
			2	0.5192	240	306	295	217	249	3.98	3.98	4.01	3.96	0.5166	236	256	329	324	257	3.98	3.901	3.963	3.911	0.85164	0.5703	283	249	269	297	264	3.95	4.02	3.99	4.02	0.5668	265	277	275	292	269	3.937	4.001	3.989	4.001	0.432452
			3	0.5621	357	333	244	269	267	4	3.92	4	3.95	0.5594	334	259	274	352	283	3.985	3.92	3.931	3.925	0.889537	0.5604	323	282	285	294	255	3.96	3.96	3.96	4	0.5572	301	272	267	307	294	3.964	3.956	3.973	3.961	0.400397
			4	0.5821	251	230	223	261	217	3.94	3.96	3.99	3.98	0.592	245	237	256	274	235	3.963	3.934	3.995	3.958	-3.27139	0.4847	249	293	276	275	317	4.02	4.04	4.04	4.02	0.4808	233	225	245	234	223	4.004	4.056	3.996	3.98	0.474698
			5	0.5908	347	279	240	311	280	4	4.04	3.95	3.95	0.5881	289	262	315	357	301	3.994	3.969	3.934	3.948	0.881854	0.5022	229	234	230	239	254	4.03	3.93	4.02	3.96	0.4994	258	259	236	239	235	4.008	3.925	3.973	3.947	0.348153
	Poly(butylene succinate-co-adipate)	PBSA	1	0.6594	356	395	344	337	298	3.98	3.99	4.02	3.93	0.6474	293	330	392	351	336	3.97	3.98	4.01	3.92	3.91924	0.5735	349	280	329	365	313	3.93	3.92	3.93	3.93	0.5607	330	324	309	284	266	3.933	3.909	3.903	3.903	1.6324
			2	0.4842	257	264	249	260	243	3.93	3.95	3.95	3.92	0.4752	274	242	259	267	248	3.94	3.92	3.95	3.91	3.01635	0.5691	287	325	343	298	308	3.98	3.98	3.95	3.95	0.5572	298	275	266	296	281	3.937	3.986	3.908	3.92	1.4903
			3	0.6017	315	346	313	325	287	3.98	3.97	3.99	3.94	0.5898	332	355	311	274	303	3.97	3.95	3.99	3.92	3.91127	0.597	301	356	368	303	322	4.01	3.96	3.95	3.96	0.5838	296	324	328	308	335	3.962	3.954	3.964	3.927	1.64738
			4	0.5584	301	259	274	311	283	3.99	4.02	3.93	4.04	0.5484	275	261	295	319	287	3.98	3.98	3.9	4.02	3.25159	0.4993	270	259	283	291	265	4	3.99	4.02	3.96	0.4883	242	239	245	253	238	3.948	3.984	3.943	3.987	1.36151
			5	0.4899	272	251	239	257	248	3.98	3.92	3.99	3.94	0.4813	239	252	274	258	250	3.97	3.92	3.97	3.94	2.85341	0.5325	327	307	265	284	288	3.97	3.96	4	4.01	0.5215	256	261	283	247	262	3.948	3.925	3.981	3.93	1.36526
	Poly(ε-caprolactone)	PCL	1	0.4668	298	244	257	226	275	3.98	3.99	4.01	3.99	0.457	283	303	243	221	256	3.97	3.97	3.96	3.97	3.19433	0.5337	357	388	300	261	318	3.97	3.94	3.97	3.96	0.5203	300	261	247	288	340	3.937	3.937	3.924	3.911	1.68137
			2	0.5297	362	327	298	250	289	3.97	3.98	3.95	3.91	0.5198	248	344	364	293	301	3.95	3.97	3.92	3.91	3.28432	0.3989	259	196	233	317	233	3.96	3.99	3.98	4.02	0.3902	226	233	229	247	216	3.9	3.978	3.943	3.978	1.08101
			3	0.5083	244	245	277	329	328	4	3.99	3.96	3.99	0.4993	337	247	240	329	291	3.99	3.97	3.93	3.97	2.9407	0.457	333	236	220	327	279	3.95	3.95	3.96	3.93	0.446	270	299	257	272	255	3.907	3.905	3.935	3.926	1.39214
			4	0.3478	188	185	170	187	212	4	4.01	4	4	0.3406	168	190	221	203	191	3.97	3.97	3.95	3.98	2.34342	0.4745	346	243	237	341	297	4.02	3.95	4	3.95	0.4646	288	248	286	272	246	3.94	3.889	3.932	3.943	1.23173
			5	0.4926	234	296	270	312	264	4.02	3.96	3.97	3.99	0.4838	323	299	236	260	266	3.99	3.93	3.95	3.95	2.87658	0.5053	375	340	235	280	295	3.96	3.99	3.99	4	0.4945	247	271	283	283	307	3.934	3.959	3.978	4.025	1.3398
	Poly(butylene adipate-co-terephthalate)	PBAT	1	0.4294	206	296	220	212	230	3.99	4.01	3.98	4	0.4228	237	280	201	210	214	3.96	3.99	3.99	3.98	2.15146	0.4488	218	309	277	197	247	3.95	4.06	3.99	4.03	0.4406	225	227	221	225	228	3.914	4.045	4	4.002	1.00857
			2	0.4808	266	281	252	242	238	3.94	3.96	3.94	3.93	0.4737	302	287	271	239	251	3.92	3.94	3.91	3.91	2.37337	0.522	248	253	245	240	294	3.99	3.98	4.02	3.99	0.5132	262	264	279	271	262	3.963	3.963	3.986	3.939	1.08767
			3	0.4213	231	207	210	239	205	4.01	3.97	4.01	3.95	0.4149	210	286	229	210	237	3.98	3.97	4.01	3.91	2.09808	0.4422	297	283	273	253	281	3.92	3.94	3.99	3.95	0.4345	218	224	225	231	223	3.903	3.903	3.948	3.941	0.975386
			4	0.4992	273	284	282	282	252	4.02	3.92	4.02	3.89	0.492	248	240	272	286	275	4.02	3.91	4.01	3.88	2.38049	0.4038	250	229	225	263	219	4.05	4.05	3.99	4	0.3962	232	201	191	209	230	4.069	4.009	3.922	3.977	0.929412
			5	0.4228	220	229	224	211	219	3.99	4	3.91	3.98	0.4162	218	234	221	208	220	3.95	3.98	3.89	3.93	2.17964	0.4969	187	275	197	197	213	3.96	3.94	3.98	3.96	0.4892	255	336	274	281	247	3.944	3.908	3.925	3.944	0.968551
	Poly(L-lactic acid)	PLLA	1	0.5135	282	254	254	244	266	3.96	3.98	3.98	4.01	0.5138	290	253	299	281	256	3.96	3.991	3.977	4.001	-0.0982775	0.4715	277	262	283	280	277	3.95	4.04	3.97	3.95	0.4713	285	290	286	264	280	3.936	3.985	4.131	3.942	0.0249531
			2	0.4765	247	252	237	270	240	3.95	4	3.95	4	0.4771	260	256	242	250	238	3.959	3.968	3.966	3.992	-0.197407	0.5436	281	292	314	298	285	3.96	4	3.97	4.01	0.5436	273	272	278	256	266	3.962	4.021	4.059	3.99	0
			3	0.6039	323	266	297	296	366	3.95	3.95	3.95	3.96	0.6034	356	264	340	306	305	3.953	3.956	3.966	3.961	0.165854	0.6001	279	264	261	246	236	3.98	3.99	3.95	3.98	0.5999	298	275	311	335	335	3.967	3.98	3.968	3.973	0.0249089
			4	0.5711	333	318	293	261	269	3.98	3.93	3.98	3.95	0.5725	342	275	259	330	291	3.982	3.969	3.977	3.966	-0.462961	0.5599	310	323	312	279	298	3.97	3.98	3.96	3.97	0.5593	304	270	264	255	274	3.954	3.954	3.96	3.968	0.0749373
			5	0.4968	264	241	248	250	276	3.95	3.96	3.99	3.97	0.4963	242	255	282	294	254	3.965	3.98	3.998	3.971	0.165059	0.5401	292	317	302	272	293	4	3.96	3.99	3.91	0.5395	255	264	283	275	279	4.011	3.985	4.003	3.913	0.0752024
	Polypropylene	PP	1	0.3273	271	233	244	246	214	3.91	4	3.82	3.92	0.3274	239	251	270	232	240	3.91	4	3.82	3.93	-0.0339643	0.2666	207	187	190	193	194	3.94	3.96	3.93	3.96	0.2664	180	185	180	187	182	3.921	3.963	3.935	3.954	0.02542
			2	0.2802	183	183	184	207	234	4.08	4	4.07	3.95	0.2799	208	211	186	184	186	4.07	4.02	4.07	3.96	0.0965128	0.3248	247	235	233	227	234	4	4.01	3.96	3.98	0.3245	303	210	216	250	220	4.008	4.052	4.023	3.978	0.0372936
	Low-density Polyethylene	PE	1	0.3665	257	239	297	258	268	4.01	3.95	4.02	3.98	0.3664	249	267	257	237	239	4.01	3.95	4.01	4.01	0.0326274	0.2983	255	257	213	170	199	3.96	4.11	3.88	4	0.2977	194	224	232	204	207	3.967	3.961	3.891	4.03	0.0746682
			2	0.3979	257	277	275	283	274	4.01	4.02	4.02	4.01	0.3976	288	269	256	278	266	4.01	4.02	4.01	4.02	0.0966349	0.4105	311	274	322	317	270	3.99	3.95	3.96	3.92	0.4104	269	261	285	282	258	3.966	3.953	3.96	3.891	0.0125942
	Polyethylene terephtalate	PET	1	0.2239	133	102	106	109	103	3.85	3.96	3.94	4.06	0.2238	102	103	103	102	102	3.84	3.97	3.95	4.04	0.0335097	0.228	103	104	105	105	105	4	3.99	3.99	4.02	0.2279	96	96	96	96	97	4.011	4.028	3.967	3.992	0.0124352
			2	0.2203	102	109	121	102	118	3.93	3.89	3.95	3.92	0.22	103	103	103	103	103	3.95	3.89	3.95	3.92	0.102048	0.2255	104	104	105	104	105	3.91	3.99	3.99	3.95	0.2249	99	96	95	93	94	3.986	3.982	4.023	3.949	0.0761308
	Polystylene	PS	1	0.3995	279	204	259	300	245	4	3.93	3.94	3.98	0.3995	250	216	255	282	240	4	3.93	3.93	3.97	0	0.4466	256	377	352	283	280	3.97	4.03	3.98	3.97	0.4465	264	304	324	269	254	3.972	4.028	4	3.972	0.0123872
			2	0.3594	225	226	210	228	233	4.02	4	3.95	4	0.3602	219	207	236	219	205	4.01	3.99	3.95	4	-0.261192	0.3667	254	232	216	265	255	3.99	4	4.05	3.96	0.3665	208	198	217	209	214	3.974	3.994	4.053	3.973	0.0247005
	Sample name	Abbr.		BMS05 (original)										BMS05 (after 5 months)
					Thickness / μm					Length / cm					Thickness / μm					Length / cm
			n	weight / g	1	2	3	4	5	AB / cm	BC / cm	CD / cm	DA / cm	weight / g	1	2	3	4	5	AB / cm	BC / cm	CD / cm	DA / cm	Biodegradation rate / μg・cm-2・day-1
	Poly[(R)-3-hydroxybutyrate]	PHB	1	0.51	333	452	331	298	290	4.1	4	4	4	0.4382	283	279	230	218	236	4.013	3.97	3.959	3.917	14.2384
			2	0.4421	233	235	246	348	361	4	4	3.9	4	0.383	239	182	206	253	225	3.987	3.982	3.913	4.02	12.0502
			3	0.5934	383	375	390	396	396	4	4	4	4	0.5444	269	347	338	260	289	4.02	3.997	4.006	4.001	9.81771
			4	0.6125	399	316	367	347	397	3.9	4	4	4	0.5681	331	267	296	377	316	3.922	4.022	3.92	4	9.02079
	Poly[(R)-3-hydroxybutyrate-co-12 mol%-(R)-3-hydroxyvalerate]	PHBV	1	0.4718	240	236	283	299	301	4	4	4	3.9	0.3984	200	243	266	215	217	4.016	4.008	3.971	3.946	14.9755
			2	0.5077	280	258	290	313	336	3.9	4	3.9	4	0.4365	253	302	275	207	253	3.898	3.942	3.922	3.939	14.6983
			3	0.6372	338	333	398	446	444	3.9	4	3.9	4	0.5668	263	325	397	323	309	3.934	3.968	3.948	4.006	14.4644
			4	0.4571	323	327	277	237	220	4	4	4	4.1	0.3671	251	208	178	218	217	3.978	3.956	3.993	4.002	17.9106
	Poly[(R)-3-hydroxybutyrate-co-9 mol%-(R)-3-hydroxyhexanoate]	PHBH	1	0.705	406	365	370	365	339	3.9	4.1	3.9	4.1	0.6305	327	362	367	320	334	3.951	4.045	3.974	4.103	14.9568
			2	0.6886	367	378	357	362	347	4	4.1	4	4.1	0.6353	328	316	347	372	347	3.979	4.096	3.975	4.118	10.4365
			3	0.5795	300	311	304	306	318	4	3.9	4.2	4	0.5269	287	291	307	278	287	4.008	3.871	4.181	3.972	10.452
			4	0.5957	320	317	306	312	301	4	4	3.9	4	0.5409	307	301	283	300	296	4.013	4.045	3.91	4.085	11.1587
	Poly[(R)-3-hydroxybutyrate-co-16 mol%-4-hydroxybutyrate]	P3HB4HB	1	0.7217	345	394	378	364	430	3.9	4	4	4	0.6068	306	368	398	336	353	3.88	3.966	3.945	4.023	23.3251
			2	0.6017	357	331	320	321	312	3.9	3.9	4	3.9	0.4881	283	295	320	299	323	3.912	3.922	3.95	3.918	23.7049
			3	0.7179	334	373	357	359	378	4.1	4	4.1	4	0.5792	311	338	352	306	298	4.141	4	4.216	3.984	27.1493
			4	0.672	343	340	349	382	383	4	3.8	4	4	0.4949	305	273	277	329	297	3.981	3.788	3.956	3.965	36.4285
	Poly(butylene succinate)	PBS	1	0.5443	295	249	273	253	295	4	4	4	4	0.5342	275	269	267	271	263	4.005	4.002	3.987	4.021	2.03513
			2	0.4354	200	232	301	249	208	4	4	4	4	0.4254	231	292	222	195	192	3.968	3.989	4.024	4.024	2.01846
			3	0.5908	270	303	290	292	323	4	4	4	4	0.5814	280	295	279	276	271	4.003	4.01	3.988	4.013	1.89197
			4	0.4554	241	240	227	235	227	4	4	4.1	4	0.4454	222	298	221	215	215	3.969	3.947	4	3.975	1.99422
	Poly(butylene succinate-co-adipate)	PBSA	1	0.7303	361	367	393	378	368	4	4	4	4	0.7183	358	372	364	377	369	3.958	3.932	3.994	4.015	2.40606
			2	0.5521	284	239	277	333	273	4	4	4	4	0.5438	291	280	261	275	278	3.993	4.015	4.013	3.951	1.67176
			3	0.6495	320	288	324	369	337	4	4	4	4	0.639	319	336	321	330	303	3.969	3.985	3.99	3.966	2.11005
			4	0.6872	307	340	400	384	352	4	4	4	4	0.6762	377	368	354	325	346	3.954	3.971	3.953	3.923	2.20737
	Poly(ε-caprolactone)	PCL	1	0.8826	472	455	496	536	494	4	4	4	4.1	0.8685	469	478	490	475	475	3.933	4.002	3.97	4.025	2.77707
			2	0.8196	415	464	492	435	475	4	4	4	4	0.8055	527	441	480	475	414	3.973	3.999	3.979	3.976	2.81568
			3	0.7527	447	476	402	352	416	4	4.1	4	4	0.7424	428	429	431	363	375	4.007	3.998	3.952	3.992	2.0357
			4	0.7564	392	423	450	426	414	4	4	4	4	0.744	431	402	412	424	449	3.977	3.941	3.957	3.948	2.48047
	Poly(butylene adipate-co-terephthalate)	PBAT	1	0.9296	550	449	422	493	469	3.9	4	4.1	4	0.9184	502	504	489	480	429	3.917	3.918	4.079	3.931	2.23564
			2	0.8573	454	471	384	370	392	4	4.1	4.1	4.1	0.8466	398	380	437	446	408	4.034	4.093	4.084	4.034	2.06463
			3	0.7956	444	432	348	373	408	4	4.1	4.14	4.1	0.7855	365	389	378	355	397	4.058	4.002	4.041	4.062	1.94067
			4	0.6265	342	362	303	266	344	4	3.9	4.1	4.1	0.6179	319	296	303	344	365	3.962	3.912	3.998	4.025	1.70706
	Poly(L-lactic acid)	PLLA	1	0.5276	253	240	266	293	305	4	4	4	4	0.5277	256	242	295	292	275	3.949	4.424	3.959	4.014	-0.0201514
			2	0.7069	417	422	455	489	463	4	4	4	4	0.7065	332	321	346	330	343	4.046	3.98	4.005	4.05	0.0799047
			3	0.6379	291	340	318	304	362	4	4	4	4	0.6385	329	347	302	310	341	4.005	3.965	4.026	3.999	-0.120601
			4	0.5693	274	244	282	320	330	4	4.1	4.1	4.1	0.5694	277	262	291	287	301	4.068	4.058	4.137	4.095	-0.0194095
	Polypropylene	PP	1	0.4649	434	424	385	402	428	4	4	4	4	0.4648	343	335	318	310	336	4.012	3.992	4.014	3.995	0.02001
			2	0.606	526	497	555	555	488	4	4	4	4	0.6063	383	405	437	431	460	3.983	3.983	4.006	3.995	-0.0597095
	Low-density Polyethylene	PE	1	0.4171	294	340	296	276	249	4	4	4.1	4	0.4172	255	283	257	269	265	4.021	3.98	4.012	3.989	-0.0198869
			2	0.3721	283	262	258	252	258	4	4.1	4	4	0.3719	249	249	252	251	245	3.976	4.086	3.977	4.026	0.0398289
	Polyethylene terephtalate	PET	1	0.2276	143	129	113	122	130	4	4	4	4	0.2276	101	99	98	95	97	4.017	4.031	4.007	3.998	0
			2	0.2336	166	165	138	147	149	4	4	4	4	0.2336	100	102	100	98	99	4.058	4.027	4.066	4.03	0
	Polystylene	PS	1	0.5287	302	316	318	326	345	4	4	4	4	0.53	328	328	320	321	295	4	4.028	4.001	4.003	-0.261323
			2	0.6686	496	466	406	398	388	3.9	4	4	3.9	0.6697	408	423	425	386	395	3.973	4.051	3.99	4.004	-0.225575
	Sample name	Abbr.		BMJ05 (original)										BMJ05 (after 5 months)
					Thickness / μm					Length / cm					Thickness / μm					Length / cm
			n	weight / g	1	2	3	4	5	AB / cm	BC / cm	CD / cm	DA / cm	weight / g	1	2	3	4	5	AB / cm	BC / cm	CD / cm	DA / cm	Biodegradation rate / μg・cm-2・day-1
	Poly[(R)-3-hydroxybutyrate]	PHB	1	0.28788	157	176	175	175	162	4	4	4	4	0.23734	148	162	139	150	150	4.03	4.07	3.99	4.01	11.3624
			2	0.28835	158	187	159	174	144	4	4	4	4	0.23452	147	164	135	131	155	4	3.97	3.98	3.98	12.1021
			3	0.28928	160	177	185	170	162	4	4	4	4	0.24006	151	151	136	149	157	3.92	3.94	3.94	3.95	11.0656
			4	0.29279	158	154	168	158	172	4	4	4	4	0.24613	154	146	148	157	163	3.92	3.97	4.06	4.02	10.4901
			5	0.29377	167	189	166	185	161	4	4	4	4	0.2525	156	160	162	149	144	3.96	3.94	3.99	3.89	9.27833
	Poly(butylene succinate)	PBS	1	0.32492	138	136	197	178	148	4	4	4	4	0.32453	193	182	178	149	161	4.02	4.03	3.97	4.03	0.0876799
			2	0.32385	174	176	223	173	183	4	4	4	4	0.3237	187	147	181	201	162	3.96	3.95	3.95	3.96	0.033723
			3	0.32371	158	173	171	163	161	4	4	4	4	0.32322	160	164	176	184	154	4.01	4.01	3.97	4.03	0.110162
			4	0.32188	165	187	182	156	181	4	4	4	4	0.32157	170	208	155	155	159	3.98	4.03	4.01	3.98	0.0696942
	Poly(butylene succinate-co-adipate)	PBSA	1	0.41009	217	204	212	224	225	4	4	4	4	0.40831	224	213	203	211	222	4.02	3.97	3.97	4.02	0.40018
			2	0.41132	237	238	210	210	222	4	4	4	4	0.40877	216	201	205	231	230	4	3.97	3.92	4	0.573291
			3	0.41648	233	232	211	214	219	4	4	4	4	0.41515	213	206	207	229	228	3.98	3.96	3.99	3.97	0.299011
			4	0.417	219	237	232	218	248	4	4	4	4	0.41582	241	236	233	211	228	4.02	3.91	3.91	3.91	0.265288
	Poly(ε-caprolactone)	PCL	1	0.43304	258	241	252	262	252	4	4	4	4	0.42109	246	253	256	244	237	3.94	3.97	4.02	4	2.6866
			2	0.43315	247	251	271	266	258	4	4	4	4	0.42356	252	250	268	250	252	3.98	3.95	4.01	3.94	2.15603
			3	0.43525	282	271	260	261	272	4	4	4	4	0.42208	257	258	252	265	260	3.97	3.94	3.96	3.97	2.96088
			4	0.44277	238	264	270	252	256	4	4	4	4	0.43092	254	250	244	262	269	4.04	4	4.01	3.94	2.66412
	Poly(butylene adipate-co-terephthalate)	PBAT	1	0.32175	185	172	162	173	170	4	4	4	4	0.31999	173	168	189	169	158	3.99	4.08	4.05	3.99	0.395683
			2	0.32139	205	179	181	197	181	4	4	4	4	0.31959	173	169	170	168	168	4.09	4.04	4.07	4.08	0.404676
			3	0.32018	187	209	205	188	194	4	4	4	4	0.31928	170	209	159	158	178	3.96	4.08	3.99	4.05	0.202338
			4	0.32003	204	199	162	188	187	4	4	4	4	0.31921	167	169	158	174	185	4.08	4.07	4.09	4.01	0.184353
	Poly(L-lactic acid)	PLLA	1	0.29097	150	157	150	182	163	4	4	4	4	0.29066	146	154	168	161	146	3.94	4.12	4.12	4.02	0.0696942
			2	0.32031	164	171	180	161	164	4	4	4	4	0.31972	169	167	160	158	176	4.14	4.02	4.13	4.03	0.132644
			3	0.31795	174	165	181	164	190	4	4	4	4	0.31707	175	184	166	161	179	3.96	4.01	3.96	4.03	0.197842
			4	0.30612	160	155	165	175	175	4	4	4	4	0.30543	160	156	171	170	160	3.82	4.06	4.02	4.1	0.155126
	Sample name	Abbr.		AKR05 (original)										AKR05 (after 5 months)
					Thickness / μm					Length / cm					Thickness / μm					Length / cm
			n	weight / g	1	2	3	4	5	AB / cm	BC / cm	CD / cm	DA / cm	weight / g	1	2	3	4	5	AB / cm	BC / cm	CD / cm	DA / cm	Biodegradation rate / μg・cm-2・day-1
	Poly[(R)-3-hydroxybutyrate]	PHB	1	0.23621	126	148	146	157	142	4	4	4	4	0.21767	117	121	125	138	127	4.04	3.95	4.02	3.96	4.16817
			2	0.23637	125	135	139	140	148	4	4	4	4	0.21089	114	122	115	131	130	4.05	3.96	4.02	4.08	5.72842
			3	0.24072	132	148	143	140	148	4	4	4	4	0.22477	126	136	134	136	135	3.97	4.03	3.94	4.06	3.58588
			4	0.24534	137	164	141	149	141	4	4	4	4	0.22443	131	137	125	126	141	4.03	4	4.05	3.99	4.70099
			5	0.25104	129	143	145	144	146	4	4	4	4	0.2098	112	133	125	133	131	4.09	4.04	4.08	4.03	9.27158
	Poly(butylene succinate)	PBS	1	0.31536	204	166	152	143	215	4	4	4	4	0.31339	175	194	180	156	141	4.06	3.96	3.99	3.98	0.442896
			2	0.31226	194	177	143	135	184	4	4	4	4	0.3105	155	207	155	138	162	4.05	3.98	4	4.01	0.395683
			3	0.30914	131	128	149	144	181	4	4	4	4	0.30785	193	180	146	135	146	3.97	4.01	4	4.03	0.290018
			4	0.30491	137	137	130	169	179	4	4	4	4	0.3045	144	138	164	196	136	4.02	3.99	4.01	4.06	0.0921763
	Poly(butylene succinate-co-adipate)	PBSA	1	0.29077	159	151	151	164	157	4	4	4	4	0.28923	157	165	157	151	150	3.96	3.97	4.04	4	0.346223
			2	0.33026	195	176	177	186	177	4	4	4	4	0.32883	175	171	181	189	170	3.94	3.98	3.96	3.99	0.321493
			3	0.33194	193	172	173	201	193	4	4	4	4	0.33088	183	171	168	184	197	3.97	4	3.9	3.95	0.238309
			4	0.33381	173	164	185	186	183	4	4	4	4	0.33288	178	181	181	162	165	4.1	3.94	4.01	3.97	0.209083
	Poly(ε-caprolactone)	PCL	1	0.29143	185	189	170	161	180	4	4	4	4	0.28808	180	187	178	167	172	3.93	3.92	3.88	3.91	0.753147
			2	0.32864	201	183	191	201	201	4	4	4	4	0.32483	183	184	187	198	196	3.92	3.9	3.91	3.92	0.856565
			3	0.32953	198	210	202	188	192	4	4	4	4	0.32554	193	197	187	193	199	3.93	4	3.98	4.03	0.897032
			4	0.33152	198	210	210	197	213	4	4	4	4	0.32772	203	210	210	203	195	3.9	3.91	3.93	3.9	0.854317
	Poly(butylene adipate-co-terephthalate)	PBAT	1	0.31245	139	140	174	172	169	4	4	4	4	0.31164	167	169	160	161	179	4	4.05	4.03	3.96	0.182104
			2	0.31219	137	148	159	170	201	4	4	4	4	0.31068	167	174	170	158	156	4.02	4.04	4.02	4.14	0.339478
			3	0.31191	144	208	162	145	148	4	4	4	4	0.30894	171	165	163	159	175	4.01	4	3.95	3.96	0.667716
			4	0.3065	176	154	169	199	170	4	4	4	4	0.30588	152	148	148	168	218	4.05	4.03	4.05	4.08	0.139388
	Poly(L-lactic acid)	PLLA	1	0.30809	170	230	193	183	151	4	4	4	4	0.30781	158	148	175	176	166	4.14	4.09	4.12	4	0.0629496
			2	0.29911	164	201	172	158	180	4	4	4	4	0.29807	152	151	166	176	158	4.03	4.08	4.01	4.09	0.233813
			3	0.28895	168	166	179	134	202	4	4	4	4	0.28875	160	127	155	169	175	4.02	3.96	3.96	3.98	0.044964
			4	0.28389	169	167	136	183	161	4	4	4	4	0.28322	164	153	167	158	133	4.06	3.83	3.96	3.98	0.150629
