# Supplementary material for: Microbial decomposition of biodegradable plastics on the deep-sea floor
Source: Nat Commun. 2024 Jan 26;15:568. doi: 10.1038/s41467-023-44368-8 (PMC10817984; doi:10.1038/s41467-023-44368-8)
Supplement: Supplementary file 4 — Supplementary Data [file 41467_2023_44368_MOESM4_ESM.zip › Supplementary Data 1-9/Supplementary Data 2.xlsx]

## Sheet: Supplementary Data 2
	Supplementary Data 2 | BOD test for PHBH and cellulose.
	Sample	Blank	Cellulose		Blank	Cellulose	Blank	PHBH		Blank	PHBH
	weight / mg	0	6.6	6.2	0	6.3	0	6.5	6.2	0	6.1
	Time/ day	BOD / mg L-1
	0	0	0	0	0	0	0	0	0	0	0
	1	1.5	7.3	3.6	3	10.1	3	4.9	3.9	1.5	8.3
	2	2.7	17.2	12.2	3.8	22.6	3.8	21.6	19.7	2.7	26
	3	7.3	28	23.9	7.3	34.2	7.3	35.4	35.1	7.3	45.8
	4	0.3	24.5	21.9	1.4	31.4	1.4	35.6	34.6	0.3	52
	5	1.7	28.6	26.2	1.4	34.8	1.4	40.9	40.8	1.7	59
	6	0	28.4	26.5	0.1	34.2	0.1	43.3	43.4	0	59.8
	7	5.7	36.7	33.1	6.2	41.6	6.2	52.7	54.2	5.7	67
	8	1	32	28.3	0	36.9	0	50.6	51.8	1	63.1
	9	6.8	39.1	35	6.3	43.7	6.3	59.9	59.9	6.8	70.5
	10	9.9	43	38.3	8.9	47.6	8.9	65.4	64.2	9.9	74.5
	11	9	51.4	37.4	7	46.5	7	66.3	64.2	9	74.6
	12	3.6	46.6	32.4	0.6	41.2	0.6	62.5	60	3.6	70
	13	6.5	50.6	36	4.6	44.9	4.6	67.2	64.1	6.5	73.6
	14	5.4	50	35.6	3.6	44.4	3.6	66.9	63.9	5.4	73.3
	15	9.7	54.8	39.9	8.2	49	8.2	72.2	68.8	9.7	77.9
	16	9.5	54.8	40.5	9	49.3	9	73.2	69.4	9.5	78.7
	17	10.9	56.3	42.3	10.6	51	10.6	74.9	71.5	10.9	80
	18	12	57.8	43.2	12.1	52.2	12.1	76.3	73.1	12	81.1
	19	10.9	57.6	42.5	11.4	51.6	11.4	75.8	72.6	10.9	80.4
	20	11.3	58.3	43.1	12	52.2	12	76.5	73.4	11.3	80.9
	21	12.8	59.8	44.6	13.2	53.7	13.2	78.1	75.3	12.8	83
	22	11	57.9	43.2	11.7	52.3	11.7	76.6	74.1	11	80.6
	23	5.2	52.8	37.5	6.4	46.8	6.4	71	68.5	5.2	75.3
	24	12.3	59.9	44.6	14	54.1	14	78.4	76.1	12.3	82
	25	12.3	60.1	44.2	13.5	53.7	13.5	78.5	76	12.3	81.7
	26	13.3	61.1	45.4	15.1	55	15.1	79.5	77.7	13.3	82.8
