# Supplementary material for: Microbial decomposition of biodegradable plastics on the deep-sea floor
Source: Nat Commun. 2024 Jan 26;15:568. doi: 10.1038/s41467-023-44368-8 (PMC10817984; doi:10.1038/s41467-023-44368-8)
Supplement: Supplementary file 4 — Supplementary Data [file 41467_2023_44368_MOESM4_ESM.zip › Supplementary Data 1-9/Supplementary Data 3.xlsx]

## Sheet: Supplementary Data 3
	Supplementary Data 3 | Biodegradation test for injection-molded samples.
	Used for analysis of microorganisms
				PJM12 (original)				PJM12 (after 12 months)
	Sample name	Abbr.	n	weight / g	l /mm	w / mm	t /mm	weight / g	l /mm	w / mm	t /mm	Biodegradation rate / μg・cm-2・day-1
	Poly[(R)-3-hydroxybutyrate]	PHB	1	1.2154	25.58	9.972	4.032	0.6538	24.24	9.04	2.818	190.994
			2	1.299	27.27	9.879	4.039
	Poly[(R)-3-hydroxybutyrate-co-12 mol%-(R)-3-hydroxyvalerate]	PHBV	1	1.2939	27.43	9.899	4.029	0.708	25.31	8.89	2.815	145.142
			2	1.2731	26.58	9.919	4.059
	Poly[(R)-3-hydroxybutyrate-co-9 mol%-(R)-3-hydroxyhexanoate]	PHBH	1	1.2482	26.54	9.858	4.066	0.7162	24.95	9.11	3.374	188.161
			2	1.2291	26.24	9.846	4.096
	Poly[(R)-3-hydroxybutyrate-co-16 mol%-4-hydroxybutyrate]	P3HB4HB	1	1.2704	26.32	9.898	4.073	0.3716	22.94	7.72	2.115	173.031
			2	1.3261	27.61	9.873	4.062
	Poly(butylene succinate)	PBS	1	1.2813	25.61	10.06	4.07	1.2594	25.55	9.96	4.035	7.36688
			2	1.3523	26.87	9.96	4.07	1.3291	27.05	10.15	4.021	7.52924
	Poly(butylene succinate-co-adipate)	PBSA	1	1.3086	26.82	9.98	4.05	1.1818	26.35	9.81	3.893	41.2321
			2	1.3121	26.87	9.98	4.08
	Poly(ε-caprolactone)	PCL	1	1.1792	26.12	9.94	4.092	1.024	25.57	9.69	3.864	51.6461
			2	1.2208	26.97	9.98	4.067
	Poly(butylene adipate-co-terephthalate)	PBAT	1	1.2842	26.17	9.886	4.11	1.2171	25.83	9.74	4.021	22.3445
			2	1.308	26.54	9.887	4.117
	Poly(L-lactic acid)	PLLA	1	1.3599	27.52	10.02	4.11	1.3621	27.51	10.04	4.089	-0.693199
			2	1.3439	27.18	10.03	4.1
	Polypropylene	PP	1	0.8912	26.21	9.906	3.986	0.8913	25.82	9.9	4.046	-0.0335736
			2	0.9228	26.63	9.901	4.018
	Low-density Polyethylene	PE	1	0.9459	25.88	9.821	4.073	0.9448	25.9	9.87	4.051	0.373023
			2	0.9658	26.63	9.897	4.057
	Polyethylene terephtalate	PET	1	0.1094	-	-	-	0.1091	-	-	-	0.177332
			2	0.1122	-	-	-	0.1127	-	-	-	-0.302197
	Polystylene	PS	1	0.297	25.92	10.972	1.031	0.2973	25.89	11.06	1.036	-0.126075
			2	0.2899	25.77	10.557	1.039
	Sample name	Abbr.	n	weight / g	l /mm	w / mm	t /mm	weight / g	l /mm	w / mm	t /mm	Weight loss / wt%
	Cellulose	CE	1	0.2093	-	-	-	degraded				100
			2	0.1575	-	-	-		-	-	-
	Cellulose acetate DS 1.5	CEA	1	0.1909	-	-	-	0.0199	-	-	-	89.5757
			2	0.205	-	-	-		-	-	-
	Cellulose acetate DS 3.0	CETA	1	0.3072	-	-	-	0.27	-	-	-	12.1094
			2	0.279	-	-	-		-	-	-
	Palamylon	PR	1	0.3425	-	-	-	0.0467	-	-	-	86.365
			2	0.2814	-	-	-		-	-	-
	Palamylon acetate DS 1.7	PRA	1	0.2316	-	-	-	0.1597	-	-	-	31.04
			2	0.3636	-	-	-		-	-	-
	Palamylon acetate DS 3.0	PRTA	1	0.335	-	-	-	0.2669	-	-	-	20.3284
			2	0.5826	-	-	-		-	-	-
	α-1,3-glucan	MU	1	0.3639	-	-	-	0.0627	-	-	-	82.77
			2	0.299	-	-	-		-	-	-
	α-1,3-glucan acetate DS 1.7	MUA	1	0.3892	-	-	-	0.3482	-	-	-	10.5344
			2	0.291	-	-	-		-	-	-
	α-1,3-glucan acetate DS 3.0	MUTA	1	0.2144	-	-	-	0.1887	-	-	-	11.9869
			2	0.1893	-	-	-		-	-	-
				BHT04 (original)				BHT04 (after 4 months)					BHT14 (original)				BHT14 (after 14 months)
	Sample name	Abbr.	n	weight / g	l /mm	w / mm	t /mm	weight / g	l /mm	w / mm	t /mm	Biodegradation rate / μg・cm-2・day-1	weight / g	l /mm	w / mm	t /mm	weight / g	l /mm	w / mm	t /mm	Biodegradation rate / μg・cm-2・day-1
	Poly[(R)-3-hydroxybutyrate]	PHB	1	1.2258	26	9.923	3.956	1.2228	25.97	9.89	4.01	3.20425	1.2139	25.97	9.877	3.988	1.1477	25.97	9.89	4.01	19.2253
			2	1.2162	25.75	9.865	4.026						1.2194	25.63	9.922	4.053
	Poly[(R)-3-hydroxybutyrate-co-12 mol%-(R)-3-hydroxyvalerate]	PHBV	1	1.2981	27.4	9.94	4.026	1.2963	27.34	9.91	4.045	1.81986	1.2124	26.01	9.931	4.014	1.1421	27.34	9.91	4.045	20.2583
			2	1.2613	26.52	9.894	4.049						1.2011	25.28	10.117	4.042
	Poly[(R)-3-hydroxybutyrate-co-9 mol%-(R)-3-hydroxyhexanoate]	PHBH	1	1.2143	26.18	9.85	4.052	1.2093	26.27	9.87	4.035	5.29074	1.2221	26.1	9.93	4.086	1.1396	26.27	9.87	4.035	23.5506
			2	1.2749	27.39	9.85	4.074						1.2475	26.8	9.86	4.048
	Poly[(R)-3-hydroxybutyrate-co-16 mol%-4-hydroxybutyrate]	P3HB4HB	1	1.2687	26.35	9.885	4.033	1.242	26.12	9.84	4.002	28.0622	1.3013	26.81	9.877	4.078	1.1752	26.12	9.84	4.002	35.3001
			2	1.2623	26.69	9.855	4.039						1.2677	26.21	9.883	4.017
	Poly(butylene succinate)	PBS	1	1.3628	27.15	9.927	4.074	1.3649	26.92	9.92	3.981	-2.13386	1.3411	26.52	9.97	4.069	1.3421	26.43	9.93	4.083	-0.280974
			2	1.3628	27.15	9.927	4.074						1.3356	26.45	9.927	4.027
	Poly(butylene succinate-co-adipate)	PBSA	1	1.2581	25.9	9.995	4.007	1.2512	25.86	9.97	3.999	7.32234	1.2601	25.71	9.987	4.037	1.254	25.86	9.97	3.999	1.76528
			2	1.367	28.18	9.988	4.02						1.3763	28.3	10.039	4.043
	Poly(ε-caprolactone)	PCL	1	1.2045	26.46	9.935	4.177	1.1977	26.42	9.88	4.193	7.00402	1.1671	25.8	9.984	4.095	1.157	26.42	9.88	4.193	2.89935
			2	1.1444	25.27	9.948	4.094						1.1691	25.65	9.917	4.096
	Poly(butylene adipate-co-terephthalate)	PBAT	1	1.3002	26.66	9.93	4.064	1.2846	26.48	9.89	4.055	16.125	1.2684	25.97	9.95	4.122	1.2505	26.48	9.89	4.055	5.10886
			2	1.3172	26.48	9.98	4.15						1.2691	25.81	9.98	4.126
	Poly(L-lactic acid)	PLLA	1	1.3398	28.01	10.025	4.074	1.3413	28.04	10.02	4.085	-1.47107	1.3337	27.47	10.002	4.08	1.3343	28.04	10.02	4.085	-0.162766
			2	1.2695	26.37	9.993	4.051						1.3593	27.55	10.077	4.08
	Polypropylene	PP	1	0.9206	26.46	9.92	4.047	0.9204	26.45	9.92	4.085	0.20861	0.9076	25.99	9.92	4.086	0.9075	26.45	9.92	4.085	0.0286762
			2	0.9193	26.51	9.92	4.109						0.9074	26.15	9.96	4.129
	Low-density Polyethylene	PE	1	0.9351	25.83	9.92	4.08	0.9343	26	9.91	4.061	0.850251	0.955	26.1	9.9	4.078	0.9541	26	9.91	4.061	0.257672
			2	0.9329	25.64	9.88	4.054						0.9734	26.94	9.88	4.07
	Polyethylene terephtalate	PET	1	0.1067	-	-	-	0.1059	-	-	-	1.18343	0.1001	-	-	-	0.0996	-	-	-	0.216912
			2	0.1094	-	-	-		-	-	-		0.1081	-	-	-		-	-	-
	Polystylene	PS	1	0.1937	26.69	8.334	1.046	0.229	26.72	8.43	1.045	-58.2294	0.2527	24.34	9.923	1.04	0.2517	26.72	8.43	1.045	0.418565
			2	0.2562	25.13	9.877	1.021						0.2254	25.02	8.585	1.054
	Sample name	Abbr.	n	weight / g	l /mm	w / mm	t /mm	weight / g	l /mm	w / mm	t /mm	Weight loss / wt%	weight / g	l /mm	w / mm	t /mm	weight / g	l /mm	w / mm	t /mm	Weight loss / wt%
	Cellulose	CE	1	0.2973	-	-	-	0.286	-	-	-	3.80087	0.3174	-	-	-	0.26665	-	-	-	15.9893
			2	0.3126	-	-	-		-	-	-		0.307	-	-	-		-	-	-
	Cellulose acetate DS 1.5	CEA	1	0.207	-	-	-	0.1823	-	-	-	11.9324	0.1938	-	-	-	0.17213	-	-	-	11.1816
			2	0.1847	-	-	-		-	-	-		0.2648	-	-	-		-	-	-
	Cellulose acetate DS 3.0	CETA	1	0.2236	-	-	-	0.197	-	-	-	11.8962	0.1779	-	-	-	0.14615	-	-	-	17.8471
			2	0.239	-	-	-		-	-	-		0.1835	-	-	-		-	-	-
	Palamylon	PR	1	0.3038	-	-	-	0.2897	-	-	-	4.64121	0.2153	-	-	-	0.1472	-	-	-	31.6303
			2	0.3607	-	-	-		-	-	-		0.1938	-	-	-		-	-	-
	Palamylon acetate DS 1.7	PRA	1	0.1727	-	-	-	0.1573	-	-	-	8.9172	0.3188	-	-	-	0.2914	-	-	-	8.59473
			2	0.1958	-	-	-		-	-	-		0.3978	-	-	-		-	-	-
	Palamylon acetate DS 3.0	PRTA	1	0.2024	-	-	-	0.183	-	-	-	9.58498	0.1582	-	-	-	0.1146	-	-	-	27.5601
			2	0.2019	-	-	-		-	-	-		0.1856	-	-	-		-	-	-
	α-1,3-glucan	MU	1	0.2195	-	-	-	0.2089	-	-	-	4.82916	0.2366	-	-	-	0.21144	-	-	-	10.634
			2	0.2838	-	-	-		-	-	-		0.1821	-	-	-		-	-	-
	α-1,3-glucan acetate DS 1.7	MUA	1	0.2354	-	-	-	0.2006	-	-	-	14.7833	0.2619	-	-	-	0.22382	-	-	-	14.5399
			2	0.2739	-	-	-		-	-	-		0.2836	-	-	-		-	-	-
	α-1,3-glucan acetate DS 3.0	MUTA	1	0.2304	-	-	-	0.2035	-	-	-	11.6753	0.2646	-	-	-	0.2126	-	-	-	19.6523
			2	0.2162	-	-	-		-	-	-		0.2146	-	-	-		-	-	-
				AMN13 (original)				AMN13 (after 13 months)
	Sample name	Abbr.	n	weight / g	l /mm	w / mm	t /mm	weight / g	l /mm	w / mm	t /mm	Biodegradation rate / μg・cm-2・day-1
	Poly[(R)-3-hydroxybutyrate]	PHB	1	1.853	38.69	9.84	3.999	1.8299	38.58	9.761	4.058	5.2
			2	1.8478	39.8	9.83	4
	Poly[(R)-3-hydroxybutyrate-co-12 mol%-(R)-3-hydroxyvalerate]	PHBV	1	1.9048	39.41	9.95	4.019	1.8941	39.37	9.882	4.056	2.3
			2	1.8833	39.11	9.96	3.982
	Poly[(R)-3-hydroxybutyrate-co-9 mol%-(R)-3-hydroxyhexanoate]	PHBH	1	1.8489	39.48	9.87	3.967	1.8393	39.33	9.819	4.012	2.1
			2	1.8463	39.31	9.84	3.955
	Poly[(R)-3-hydroxybutyrate-co-16 mol%-4-hydroxybutyrate]	P3HB4HB	1	1.8918	39.5	9.85	3.96	1.8653	39.41	9.876	3.992	5.8
			2	1.9004	39.55	9.88	3.991
	Poly(butylene succinate)	PBS	1	1.9608	39.85	9.91	3.948	1.9673	39.78	9.922	3.993	-1.4
			2	1.944	39.37	9.92	3.94
	Poly(butylene succinate-co-adipate)	PBSA	1	1.8966	39.12	9.93	3.951	1.8963	38.93	9.938	4.015	0.1
			2	1.9417	40.3	9.94	3.974
	Poly(ε-caprolactone)	PCL	1	1.7347	39.55	9.91	3.974	1.7284	39.48	9.867	4.029	1.4
			2	1.7503	39.49	9.85	3.968
	Poly(butylene adipate-co-terephthalate)	PBAT	1	1.9423	39.39	9.92	4.02	1.9317	39.3	9.867	4.075	2.3
			2	1.9527	39.44	9.88	4.041
	Poly(L-lactic acid)	PLLA	1	1.9346	39.73	10.02	3.969	1.9405	39.78	9.975	4.041	-1.3
			2	1.9634	40.08	9.99	3.983
	Polypropylene	PP	1	1.3139	38.28	9.98	3.99	1.314	38.18	9.863	3.99	0
			2	1.3363	39.49	9.85	3.844
	Low-density Polyethylene	PE	1	1.3619	38.02	9.78	3.957	1.362	37.91	9.787	4.021	0
			2	1.3922	38.89	9.83	3.935
	Polyethylene terephtalate	PET	1	0.057	39.98	9.64	0.11	0.0568	40.18	9.932	0.108	0.1
			2	0.0589	39.98	10.1	0.155
	Polystylene	PS	1	0.4362	40.73	10.98	1.013	0.4362	40.64	10.686	0.972	0
			2	0.455	40.75	10.39	1.026
	Sample name	Abbr.	n	weight / g	l /mm	w / mm	t /mm	weight / g	l /mm	w / mm	t /mm	Weight loss / wt%
	Cellulose	CE	1	0.3451	-	-	-	0.3081	-	-	-	10.7215
			2	0.1851	-	-	-		-	-	-
	Cellulose acetate DS 1.5	CEA	1	0.1691	-	-	-	0.1622	-	-	-	4.08043
			2	0.2067	-	-	-		-	-	-
	Cellulose acetate DS 3.0	CETA	1	0.2002	-	-	-	0.17727	-	-	-	11.4535
			2	0.1488	-	-	-		-	-	-
	Palamylon	PR	1	0.6249	-	-	-	0.5781	-	-	-	7.4892
			2	0.4537	-	-	-		-	-	-
	Palamylon acetate DS 1.7	PRA	1	0.4082	-	-	-	0.4126	-	-	-	-1.0779
			2	0.4545	-	-	-		-	-	-
	Palamylon acetate DS 3.0	PRTA	1	0.2978	-	-	-	0.3003	-	-	-	-0.83949
			2	0.3088	-	-	-		-	-	-
	α-1,3-glucan	MU	1	0.1646	-	-	-	0.16826	-	-	-	-2.22357
			2	0.1266	-	-	-		-	-	-
	α-1,3-glucan acetate DS 1.7	MUA	1	0.2167	-	-	-	0.1933	-	-	-	10.7983
			2	0.2466	-	-	-		-	-	-
	α-1,3-glucan acetate DS 3.0	MUTA	1	0.3477	-	-	-	0.3078	-	-	-	11.4754
			2	0.2948	-	-	-		-	-	-
