# Supplementary material for: Microbial decomposition of biodegradable plastics on the deep-sea floor
Source: Nat Commun. 2024 Jan 26;15:568. doi: 10.1038/s41467-023-44368-8 (PMC10817984; doi:10.1038/s41467-023-44368-8)
Supplement: Supplementary file 4 — Supplementary Data [file 41467_2023_44368_MOESM4_ESM.zip › Supplementary Data 1-9/Supplementary Data 4.xlsx]

## Sheet: Supplementary Data 4
Supplementary Data 4 | Relative frequency of ASV within each plastisphere and the taxonomic asignment.
ASV ID	Taxonomy							PJM02																		PJM12																				BHT04
ASV	Kingdom	Phylum	Class	Order	Family	Genus	Species	PHB	PHBV	PHBH	P3HB4HB	PBSA	PCL	PBAT	PLLA	PET	PE	PS	PP	CEA	PRA	MUA	CETA	PRTA	MUTA	PHB	PHBV	PHBH	P3HB4HB	PBSA	PCL	PBAT	PLLA	PE	PS	PP	CE	PR	MU	CEA	PRA	MUA	CETA	PRTA	MUTA	PHB	PHBV	PHBH	P3HB4HB
ASV1	Bacteria	Proteobacteria	Gammaproteobacteria	Alteromonadales	Pseudoalteromonadaceae	Pseudoalteromonas	NA	0	0.000890644	0	0.000528858	0.00057346	0.000307302	0.00105503	0.00151222	0	0.00111895	0.000808545	0	0	0.00122791	0.00181684	0	0.00124107	0	0	0	0	0	0	0	0	0	0	0	0	0	0	0	0	0	0	0	0	0	0	0	0	0
ASV2	Bacteria	Proteobacteria	Gammaproteobacteria	Alteromonadales	Colwelliaceae	Colwellia	NA	0	0	0	0	0	0	0	0	0	0	0	0	0	0	0	0	0	0	0	0	0	0	0	0	0	0	0	0	0	0	0	0	0	0	0	0.000728348	0	0	0.155521	0.0554854	0.0771693	0.411933
ASV3	Bacteria	Proteobacteria	Gammaproteobacteria	Alteromonadales	Pseudoalteromonadaceae	Pseudoalteromonas	NA	0	0	0	0	0	0	0	0	0.00069927	0	0	0.00109934	0.000235877	0	0	0	0	0.00225417	0	0	0	0	0	0	0	0	0	0	0	0	0	0	0	0	0	0	0	0	0	0	0	0
ASV4	Bacteria	Proteobacteria	Gammaproteobacteria	Alteromonadales	Colwelliaceae	Colwellia	NA	0	0	0	0	0	0	0	0	0	0	0	0	0	0	0	0	0	0	0	0	0	0	0	0	0	0	0	0	0	0	0	0	0	0	0	0	0	0	0.0673987	0.192599	0.022445	0.0828887
ASV5	Bacteria	Proteobacteria	Alphaproteobacteria	Rhodobacterales	Rhodobacteraceae	NA	NA	0	0	0	0	0	0	0	0	0	0	0	0	0	0	0	0	0	0	0	0	0	0	0	0	0	0	0	0.000422182	0	0	0	0	0	0	0	0	0	0	0.00879753	0.0102299	0.00139884	0.0014553
ASV6	Bacteria	Proteobacteria	Gammaproteobacteria	NA	NA	NA	NA	0	0	0	0	0	0	0	0	0	0	0	0	0	0	0	0	0	0	0.171966	0.310518	0.0214016	0.0379703	0.00277871	0.00142971	0.000391638	0.00102259	0	0	0.00140647	0	0	0	0	0	0.000428061	0.000771192	0.000262762	0	0.000440926	0	0.135878	0
ASV7	Bacteria	Proteobacteria	Gammaproteobacteria	Vibrionales	Vibrionaceae	NA	NA	0	0	0	0	0	0	0	0	0	0	0	0	0	0	0	0	0	0	0	0	0	0	0	0	0	0	0	0	0	0	0	0	0	0	0	0.000492706	0	0	0	0	0	0
ASV8	Bacteria	Proteobacteria	Epsilonproteobacteria	Campylobacterales	Campylobacteraceae	Arcobacter	NA	0.000555534	0.000697026	0	0.000211543	0.000382307	0	0.000464213	0.000798118	0.000393339	0.000473403	0.000893655	0.000439734	0.000353815	0.000701662	0	0	0.00055634	0.000723035	0	0	0	0	0	0	0	0	0	0	0	0	0	0	0	0	0	0	0	0	0	0	0	0
ASV9	Bacteria	Proteobacteria	Alphaproteobacteria	Rhizobiales	NA	NA	NA	0	0	0	0	0	0	0	0	0	0	0	0	0	0	0	0	0	0	0	0	0	0	0	0	0	0	0	0	0	0	0	0	0	0	0	0	0	0	0.0012178	0.00509388	0	0
ASV10	Bacteria	Proteobacteria	Gammaproteobacteria	NA	NA	NA	NA	0.145589	0.00042596	0	0.000105772	0	0	0	0	0	0	0	0	0	0	0	0	0	0	0.164737	0.277055	0.214536	0.125963	0	0	0.000372988	0.000462602	0	0	0	0	0	0	0	0	0	0	0	0	0	0	0	0.00016873
ASV11	Bacteria	Proteobacteria	Gammaproteobacteria	Alteromonadales	Pseudoalteromonadaceae	Pseudoalteromonas	NA	0	0	0	0	0	0	0	0	0	0	0	0	0	0	0	0	0	0	0	0	0	0	0	0	0	0	0	0	0	0	0	0	0	0	0	0	0	0	0	0	0	0
ASV12	Bacteria	Proteobacteria	Gammaproteobacteria	Cellvibrionales	Cellvibrionaceae	NA	NA	0	0	0	0	0	0	0	0	0	0	0	0	0	0	0	0	0	0	0	0	0	0	0	0	0	0	0	0	0	0	0	0	0	0	0	0	0	0	0.0666009	0.087059	0.000360307	0.0072343
ASV13	Bacteria	Proteobacteria	Gammaproteobacteria	Chromatiales	NA	NA	NA	0.0164676	0	0	0	0	0	0	0.000756112	0	0	0	0	0	0	0	0	0.000385159	0	0.288672	0.128793	0.295384	0.0609839	0.00059886	0	0	0.000608687	0	0.000745027	0	0.00218458	0	0	0	0.000268231	0.000377701	0.000556972	0	0	0	0	0	0
ASV14	Bacteria	Proteobacteria	Alphaproteobacteria	Rhizobiales	Cohaesibacteraceae	JF514260_g	NA	0	0	0	0	0	0	0	0	0	0	0	0	0	0	0	0	0	0	0	0	0	0	0	0	0	0	0	0	0	0	0	0	0	0	0	0	0	0	0.0572154	0.103077	0.0104913	0.0117478
ASV15	Bacteria	Proteobacteria	Gammaproteobacteria	Oceanospirillales	Oceanospirillaceae	Oleispira	Oleispira antarctica	0	0	0	0	0	0	0	0	0	0	0	0	0	0	0	0	0	0	0	0	0	0	0	0	0	0	0	0	0	0	0	0	0	0	0	0	0	0	0	0.000189442	0.000190751	0
ASV16	Bacteria	Proteobacteria	Gammaproteobacteria	Vibrionales	Vibrionaceae	Vibrio	NA	0.000912662	0	0	0	0	0	0.000590817	0.000882131	0.00113631	0.00142021	0.00229797	0.00105536	0.000471754	0.00144718	0.00121123	0.000893655	0.00136945	0.00136101	0	0	0	0	0	0	0	0	0	0	0	0	0	0	0	0	0	0	0	0	0	0	0	0
ASV17	Bacteria	Proteobacteria	Alphaproteobacteria	Rhodobacterales	Rhodobacteraceae	NA	NA	0	0	0	0	0	0	0	0	0	0	0	0	0	0	0	0	0	0	0	0	0	0	0	0	0	0	0	0	0	0	0	0	0	0	0	0	0	0	0	0.00340995	0.0677165	0.00141311
ASV18	Bacteria	Bacteroidetes	Flavobacteria	Flavobacteriales	Flavobacteriaceae	NA	NA	0	0	0	0	0	0	0	0	0	0	0	0	0	0	0	0	0	0	0	0	0	0	0	0	0	0	0	0	0	0	0	0	0	0	0	0	0	0	0.0135637	0.02789	0.00046628	0
ASV19	Bacteria	Proteobacteria	Gammaproteobacteria	Chromatiales	NA	NA	NA	0	0	0	0	0	0	0	0	0	0	0	0	0	0	0	0	0	0	0	0	0	0	0	0	0	0	0	0	0	0	0	0	0	0	0	0	0	0	0.0801226	0.0215543	0	0.101576
ASV20	Bacteria	Proteobacteria	Gammaproteobacteria	Cellvibrionales	EF468718_f	NA	NA	0	0	0	0	0	0	0	0	0	0	0	0	0	0	0	0	0	0	0	0	0	0	0	0	0	0	0	0	0	0	0	0	0	0	0	0	0	0	0	0.000105245	0.00023314	0
ASV21	Bacteria	Proteobacteria	Gammaproteobacteria	Oceanospirillales	Oceanospirillaceae	Oleispira	Oleispira antarctica	0	0	0	0	0	0	0	0	0	0	0	0	0	0	0	0	0	0	0	0	0	0	0	0	0	0	0	0	0	0	0	0	0	0	0	0	0	0	0	0	0	0
ASV22	Bacteria	Proteobacteria	Epsilonproteobacteria	Campylobacterales	Campylobacteraceae	Arcobacter	AY548986_s	0	0	0	0	0	0	0	0	0	0	0	0	0	0	0	0	0	0	0	0	0	0	0	0	0	0	0	0	0	0	0	0	0	0	0	0	0	0	0.00226762	0.00183127	0.00173795	0.00708666
ASV23	Bacteria	Proteobacteria	Alphaproteobacteria	Rhodospirillales	Micavibrio_f	EU328098_g	JF272138_s	0	0	0	0	0	0	0	0	0	0	0	0	0	0	0	0	0	0	0	0	0	0	0	0	0	0	0	0	0	0	0	0	0	0	0	0	0	0	0.00130178	0	0	0
ASV24	Bacteria	Proteobacteria	Epsilonproteobacteria	Campylobacterales	Campylobacteraceae	Arcobacter	NA	0	0	0	0	0	0	0	0	0	0	0	0	0.00212289	0	0	0	0	0	0	0	0	0	0	0.000158856	0	0	0	0	0	0	0	0	0	0	0.0001259	0	0	0	0.00218364	0.00162078	0.00334873	0.00124438
ASV25	Bacteria	Proteobacteria	Deltaproteobacteria	Desulfobulbaceae_o	Desulfobulbaceae	NA	NA	0	0	0	0	0.000496999	0	0.00109723	0	0.000305931	0	0.000638325	0.00101139	0	0.000263123	0	0	0	0	0	0	0	0	0	0	0	0	0	0	0	0	0	0	0	0	0	0	0	0	0	0	0	0
ASV26	Bacteria	Proteobacteria	Gammaproteobacteria	Chromatiales	NA	NA	NA	0	0	0	0	0	0	0	0	0	0	0	0	0	0	0	0	0	0	0	0	0	0	0	0	0	0	0	0	0	0	0	0	0	0	0	0	0	0	0.000125979	0.00340995	0.0252639	0.0938139
ASV27	Bacteria	Proteobacteria	Gammaproteobacteria	Alteromonadales	Colwelliaceae	Colwellia	NA	0	0	0	0	0	0	0	0	0	0	0	0	0	0	0	0	0	0	0	0	0	0	0	0	0	0	0	0	0	0	0	0	0	0	0	0	0	0	0.0845319	0.00412562	0.0124836	0
ASV28	Bacteria	Proteobacteria	Epsilonproteobacteria	Campylobacterales	Campylobacteraceae	Arcobacter	NA	0	0	0	0	0	0	0	0	0	0	0	0	0	0	0	0	0	0	0	0	0	0	0	0	0	0	0	0	0	0	0	0	0	0	0	0	0	0	0	0.00138924	0.228392	0
ASV29	Bacteria	Bacteroidetes	Flavobacteria	Flavobacteriales	NA	NA	NA	0	0	0	0	0	0	0	0	0	0	0	0	0	0	0	0	0	0	0	0	0	0	0	0	0	0	0	0	0	0	0	0	0	0	0	0	0	0	0.000482919	0	0	0
ASV30	Bacteria	Proteobacteria	Gammaproteobacteria	Chromatiales	NA	NA	NA	0	0	0	0	0	0	0	0	0	0	0	0	0	0	0	0	0	0	0	0	0	0	0	0	0	0	0	0	0	0	0	0	0	0	0	0	0	0	0.00251958	0.0101878	0.0198593	0.00198258
ASV31	Bacteria	Proteobacteria	Alphaproteobacteria	Rhizobiales	Hyphomicrobiaceae	Tepidicaulis	JN018509_s	0	0	0	0	0	0	0	0	0	0	0	0	0	0	0	0	0	0	0	0	0	0	0	0	0	0	0	0	0	0	0	0	0	0	0	0	0	0	0	0	0	0
ASV32	Bacteria	Proteobacteria	Gammaproteobacteria	Cellvibrionales	Cellvibrionaceae	NA	NA	0	0	0	0	0	0	0	0	0	0	0	0	0	0	0	0	0	0	0	0	0	0	0	0	0	0	0	0	0	0	0	0	0	0	0	0	0	0	0.0270855	0.0162499	0.171082	0.0422669
ASV33	Bacteria	Proteobacteria	Alphaproteobacteria	Rhodobacterales	Rhodobacteraceae	NA	NA	0	0	0	0	0	0	0	0	0	0	0	0	0	0	0	0	0	0	0	0	0	0	0	0	0	0	0	0	0	0	0	0	0	0	0	0	0	0	0	0.0184811	0.0115934	0.0132664
ASV34	Bacteria	Proteobacteria	Deltaproteobacteria	Desulfobulbaceae_o	Desulfobulbaceae	Desulfofustis	NA	0	0	0	0	0.0018733	0	0.00122384	0	0	0	0	0	0	0	0	0	0	0	0	0	0	0	0	0	0	0	0	0	0	0	0	0	0	0	0	0	0	0	0	0	0	0
ASV35	Bacteria	Planctomycetes	U81766_c	U81766_o	U81766_f	U81766_g	FJ717262_s	0	0	0	0	0	0	0	0	0	0	0	0	0	0	0	0	0	0	0	0	0	0	0	0	0	0	0	0	0	0	0	0	0	0	0	0	0	0	0	0	0	0
ASV36	Bacteria	Proteobacteria	Alphaproteobacteria	NA	NA	NA	NA	0	0	0	0	0	0	0	0	0	0	0	0	0	0	0	0	0	0	0	0	0	0	0	0	0	0	0	0	0	0	0	0	0	0	0	0	0	0	0.00113381	0.0249642	0.00413293	0
ASV37	Bacteria	Proteobacteria	Alphaproteobacteria	Rhodobacterales	Rhodobacteraceae	NA	NA	0	0	0	0	0	0	0	0	0	0	0	0	0	0	0	0	0	0	0	0	0	0	0	0	0	0	0	0	0	0	0	0	0	0	0	0	0	0	0	0.000778816	0	0
ASV38	Bacteria	Proteobacteria	Alphaproteobacteria	Rhodobacterales	Hyphomonadaceae	EU652597_g	NA	0	0	0	0	0	0	0	0	0	0	0	0	0	0	0	0	0	0	0	0	0	0	0	0	0	0	0	0	0	0	0	0	0	0	0	0	0	0	0.199656	0.00612528	0	0
ASV39	Archaea	Thaumarchaeota	Group1a_c	Nitrosopumilales	Nitrosopumilaceae	Nitrosopumilus	NA	0.0031348	0.00317534	0.00351319	0.000775658	0.0023703	0.000499366	0.00822924	0.0367974	0.040514	0.0410139	0.0427252	0.0449848	0.00334159	0.0275402	0.0350824	0.0286821	0.0530235	0.0367047	0	0	7.80133e-05	0	0.000263498	0	0.000242442	0.0403681	0.00895178	0.00524002	0.00353053	0	0	0	0	0.00586756	0.00412953	0.012896	0	0.00529261	0	0	0	0
ASV40	Bacteria	Proteobacteria	Deltaproteobacteria	Desulfovibrionales	Desulfovibrionaceae	EF123501_g	EF123501_s	0	0	0	0	0	0	0	0	0	0	0	0	0	0	0	0	0	0	0.0103841	0.000196406	0	0	0	0	0	0	0	0	0	0.00022697	0.210126	0.00975004	0.00103298	0	0.00020144	0	0.0001911	0	0	0	0	0
ASV41	Bacteria	Proteobacteria	Epsilonproteobacteria	Campylobacterales	Campylobacteraceae	Arcobacter	NA	0	0	0	0	0	0	0	0	0	0	0	0	0	0	0	0	0	0	0	0	0	0	0	0	0	0	0	0	0	0	0	0	0	0	0	0	0	0	0.00629895	0.00246274	0.0315163	0.0907135
ASV42	Bacteria	Proteobacteria	Alphaproteobacteria	Rhodobacterales	Rhodobacteraceae	NA	NA	0	0	0	0	0	0	0	0	0	0	0	0	0	0	0	0	0	0	0	0	0	0	0	0	0	0	0	0	0	0	0	0	0	0	0	0	0	0	0	0	0.00243737	0
ASV43	Bacteria	Bacteroidetes	Flavobacteria	Flavobacteriales	Flavobacteriaceae	NA	NA	0	0	0	0	0	0	0	0	0	0	0	0	0	0	0	0	0	0	0	0	0	0	0	0	0	0	0	0	0	0	0	0	0	0	0	0	0	0	0.000251958	0	0	0
ASV44	Bacteria	Proteobacteria	Gammaproteobacteria	Cellvibrionales	Cellvibrionaceae	Teredinibacter	NA	0	0	0	0	0	0	0	0	0	0	0	0	0	0	0	0	0	0	0	0	0	0	0	0	0	0	0	0	0	0	0	0	0	0	0	0	0	0	0	0	0	0
ASV45	Bacteria	Proteobacteria	Epsilonproteobacteria	Campylobacterales	Campylobacteraceae	Arcobacter	NA	0	0	0	0	0	0	0	0	0	0	0	0	0	0	0	0	0	0	0	0	0	0	0	0	0	0	0	0	0	0	0	0	0	0	0	0	0	0	0.00107082	0.0111981	0.000572252	0.00084365
ASV46	Bacteria	Bacteroidetes	Bacteroidia	Marinilabiliales	Marinifilaceae	Marinifilum	AP018042_s	0	0	0	0	0	0	0	0	0	0	0	0	0	0	0	0	0	0	0	0	0	0	0	0	0	0	0	0	0	0	0	0	0	0	0	0	0	0	0	0	0	0
ASV47	Bacteria	Proteobacteria	Alphaproteobacteria	Rhodobacterales	Hyphomonadaceae	Hyphomonas	NA	0	0	0	0	0.0082196	0.0168632	0	0	0	0	0	0	0	0	0	0	0	0	0	0	0	0	0.00148517	0	0	0	0	0	0	0	0	0	0	0	0	0	0	0	0.00222563	0.00418877	0.00879573	0.00470335
ASV48	Bacteria	Proteobacteria	Deltaproteobacteria	Desulfobacterales	Desulfobacteraceae	Desulfoconvexum	NA	0	0	0	0	0	0	0	0	0	0	0	0	0	0	0	0	0	0	0	0	0	0	0	0	0	0	0	0	0	0	0	0	0	0	0	0	0	0	0	0	0	0.000147639
ASV49	Bacteria	Proteobacteria	Alphaproteobacteria	Rhizobiales	NA	NA	NA	0	0	0	0	0	0	0	0	0	0	0	0	0	0	0	0	0	0	0	0	0	0	0	0	0	0	0	0	0	0	0	0	0	0	0	0	0	0	0.00235161	0.00545171	0.0105549	0.000717103
ASV50	Bacteria	Proteobacteria	Deltaproteobacteria	Desulfobacterales	Desulfobacteraceae	Desulfobacter	Desulfobacter vibrioformis	0	0	0	0	0	0	0	0	0	0	0	0	0	0	0	0	0	0	0	0	0	0	0	0	0	0	0	0	0	0	0	0	0	0	0	0	0	0	0	0	0	0
ASV51	Bacteria	Proteobacteria	Deltaproteobacteria	Desulfobulbaceae_o	Desulfobulbaceae	NA	NA	0	0	0	0	0.00294376	0	0.0128292	0	0	0	0	0	0	0	0	0	0	0	0.000980212	0.000441913	0.00332857	0.000393022	0.13139	0.00301827	0.082449	0	0	0	0	0	0	0	0	0	0	0	0.00253207	0	0	0	0	0
ASV52	Bacteria	Verrucomicrobia	Opitutae	Puniceicoccales	Puniceicoccaceae	Pelagicoccus	NA	0	0	0	0	0	0	0	0	0	0	0	0	0	0	0	0	0	0	0	0	0	0	0	0	0	0	0	0	0	0	0	0	0	0	0	0	0	0	0	0	0	0
ASV53	Bacteria	Proteobacteria	Deltaproteobacteria	Desulfobulbaceae_o	Desulfobulbaceae	NA	NA	0	0	0	0	0	0	0	0	0	0	0	0	0	0	0	0	0	0	0	0	0	0	0	0	0	0	0	0	0	0	0	0	0	0	0	0	0	0	0	0.000484129	0.00741808	0
ASV54	Bacteria	Proteobacteria	Deltaproteobacteria	Desulfovibrionales	Desulfovibrionaceae	NA	NA	0	0	0	0	0	0	0	0	0	0	0	0	0	0	0	0	0	0	0.000153158	0.00635864	0	0.0541933	0	0	0	0	0.000160426	0.000198674	0	0	0.133204	0	0	0	0.00015108	0	0	0	0	0	0	0
ASV55	Bacteria	Proteobacteria	Alphaproteobacteria	Sneathiellales	Sneathiellaceae	Sneathiella	JN018511_s	0	0	0	0	0	0	0	0	0	0	0	0	0	0	0	0	0	0	0	0	0	0	0	0	0	0	0	0	0	0	0	0	0	0	0	0	0	0	0.000377937	0	0	0
ASV56	Bacteria	NA	NA	NA	NA	NA	NA	0	0	0	0	0	0	0	0	0	0	0	0	0	0	0	0	0	0	0	0	0	0	0	0	0	0	0	0	0	0	0	0	0	0	0	0	0	0	0	0	0	0
ASV57	Bacteria	Proteobacteria	Alphaproteobacteria	Sneathiellales	Sneathiellaceae	Sneathiella	NA	0	0	0	0	0	0	0	0	0	0	0	0	0	0	0	0	0	0	0	0	0	0	0	0	0	0	0	0	0	0	0	0	0	0	0	0	0	0	0.000566905	0.00372569	0.000275529	0.000400734
ASV58	Bacteria	Proteobacteria	Gammaproteobacteria	Alteromonadales	Colwelliaceae	NA	NA	0	0	0	0	0	0	0	0	0	0	0	0	0	0	0	0	0	0	0	0	0	0	0	0	0	0	0	0	0	0	0	0	0	0	0	0	0	0	0	0	0	0
ASV59	Bacteria	Proteobacteria	Gammaproteobacteria	Alteromonadales	Psychromonadaceae	Psychromonas	NA	0	0	0	0	0	0	0	0	0	0	0	0	0	0	0	0	0	0	0	0	0	0	0	0	0	0	0	0	0	0	0	0	0	0	0	0	0	0	0.000377937	0	0	0
ASV60	Bacteria	Proteobacteria	Gammaproteobacteria	Oceanospirillales	Oceanospirillaceae	NA	NA	0	0	0	0	0	0	0	0	0	0	0	0	0	0	0	0	0	0	0	0	0	0	0	0	0	0	0	0	0	0	0	0	0	0	0	0	0	0	0	0	0	0.000717103
ASV61	Bacteria	NA	NA	NA	NA	NA	NA	0	0	0	0	0	0	0	0	0	0	0	0	0	0	0	0	0	0	0	0	0	0	0	0	0	0	0	0	0	0	0	0	0	0	0	0	0	0	0.000209965	0	0	0
ASV62	Archaea	Thaumarchaeota	Group1a_c	Nitrosopumilales	Nitrosopumilaceae	Nitrosopumilus	NA	0.00321416	0.00325279	0	0	0.00221738	0	0.00282748	0.0333109	0.0170884	0.0195386	0.0314481	0.0204916	0.00263396	0.0212691	0.0269931	0.0161709	0.0132666	0.0535897	0	0	0	0	0	0	0	0	0	0	0.00212406	0	0	0	0	0	0	0.0017566	0	0.00221785	0.000251958	0	0.000105973	0.000253095
ASV63	Bacteria	Proteobacteria	Deltaproteobacteria	Desulfobacterales	Desulfobacteraceae	Desulfobacter	NA	0	0	0	0	0	0	0	0	0	0	0	0.00105536	0	0	0	0.00059577	0	0	0.00312443	0.00301974	0.0166428	0.0101749	0.00253917	0.0365687	0.0497007	0.00077912	0.00696249	0.00511585	0.00568329	0.00550401	0.00290401	0.00207663	0.00369487	0.00536463	0.00496047	0.00169234	0.0139264	0.00710721	0	0	0	0
ASV64	Bacteria	Proteobacteria	Alphaproteobacteria	Rhodobacterales	Rhodobacteraceae	Sulfitobacter	NA	0	0	0	0	0	0	0	0	0	0	0	0	0	0	0	0	0	0	0	0	0	0	0	0	0	0	0	0	0	0	0	0	0	0	0	0	0	0	0	0.00199966	0	0
ASV65	Bacteria	Proteobacteria	Epsilonproteobacteria	Campylobacterales	Campylobacteraceae	Arcobacter	NA	0	0	0	0	0	0	0	0	0	0	0	0	0	0	0	0	0	0	0	0	0	0	0	0	0	0	0	0	0	0	0	0	0	0	0	0	0	0	0.0104982	0.000799865	0.00108092	0
ASV66	Bacteria	Proteobacteria	Gammaproteobacteria	Alteromonadales	Moritellaceae	Moritella	NA	0	0	0	0	0	0	0	0	0	0	0	0	0	0	0	0	0	0	0	0	0	0	0	0	0	0	0	0	0	0	0	0	0	0	0	0	0	0	0	0	0	0
ASV67	Bacteria	Firmicutes	Clostridia	Clostridiales	Lachnospiraceae	HM041936_g	HM041936_s	0	0	0	0	0	0	0	0	0	0	0	0	0	0	0	0	0	0	0	0	0	0	0	0	0	0	0	0	0	0	0	0	0	0	0	0	0	0	0	0	0	0
ASV68	Bacteria	Cyanobacteria	PAC002560_c	PAC002337_o	PAC002337_f	NA	NA	0	0	0	0	0	0	0	0	0	0	0	0	0	0	0	0	0	0	0	0	0	0	0	0.000413026	0	0	0	0	0	0.0826453	0.07222	0	0.00294001	0	0	0	0	0	0	0	0	0
ASV69	Bacteria	Proteobacteria	Deltaproteobacteria	Desulfobulbaceae_o	Desulfobulbaceae	Desulfobulbus	Desulfobulbus mediterraneus	0	0	0	0	0	0	0	0	0	0	0	0	0	0	0	0	0	0	0	0	0	0	0.0938773	0	0.0597527	0	0	0	0	0	0	0	0	0	0	0	0	0	0	0	0	0
ASV70	Bacteria	Bacteroidetes	Bacteroidia	Marinilabiliales	Marinifilaceae	Marinifilum	AP018042_s	0	0	0	0	0	0	0	0	0	0	0	0	0	0	0	0	0	0	0	0	0	0	0	0	0	0	0	0	0	0	0	0	0	0	0	0	0	0	0.000209965	0	0	0
ASV71	Bacteria	Proteobacteria	Deltaproteobacteria	Desulfovibrionales	Desulfovibrionaceae	Pseudodesulfovibrio	NA	0	0	0	0	0	0	0	0	0	0	0	0	0	0	0	0	0	0	0	0	0.169003	0.0108954	0	0	0	0	0	0	0.000114814	0	0	0	0	0	0	0	0	0.000252029	0	0	0	0
ASV72	Bacteria	Proteobacteria	Gammaproteobacteria	NA	NA	NA	NA	0.0142455	0.0754724	0.0178715	0.148257	0	0	0	0	0	0	0	0	0	0	0	0	0.000342363	0	0	0	0	0	0	0	0	0	0	0	0	0	0	0	0	0	0	0	0	0	0	0	0	0
ASV73	Bacteria	Proteobacteria	Alphaproteobacteria	Rhizobiales	Hyphomicrobiaceae	NA	NA	0	0	0	0	0	0	0	0	0	0	0	0	0.000589692	0.0357848	0.048925	0.0438317	0.0421107	0	0	0	0	0	0	0	0	0	0	0	0	0	0	0	0.00448947	0.0178039	0.0106008	0.0325614	0.0017199	0.00720802	0	0	0	0
ASV74	Bacteria	Proteobacteria	Gammaproteobacteria	Oceanospirillales	Oceanospirillaceae	Amphritea	NA	0	0	0	0	0	0	0	0	0	0	0	0	0	0	0	0	0	0	0	0	0	0	0	0	0	0	0	0	0	0	0	0	0	0	0	0	0	0	0	0	0	0.000232004
ASV75	Bacteria	Proteobacteria	Deltaproteobacteria	Desulfobulbaceae_o	Desulfobulbaceae	NA	NA	0	0	0	0	0	0	0	0	0	0	0	0	0	0	0	0	0	0	0	0	0	0	0.00953385	0	0.118871	0	0	0	0	0	0	0	0	0	0	0	0	0	0	0	0	0
ASV76	Bacteria	Bacteroidetes	Flavobacteria	Flavobacteriales	Flavobacteriaceae	NA	NA	0	0	0	0	0	0	0	0	0	0	0	0	0	0	0	0	0	0	0	0	0	0	0	0	0	0	0	0	0	0	0	0	0	0	0	0	0	0	0	0.0713985	0	0
ASV77	Bacteria	Proteobacteria	Deltaproteobacteria	Desulfobulbaceae_o	Desulfobulbaceae	Desulforhopalus	AF099059_s	0	0	0	0	0	0	0	0	0	0	0	0	0	0	0	0	0	0	0	0	0	0	0	0	0	0	0	0	0	0	0	0	0	0	0	0	0	0	0	0	0	0.0016873
ASV78	Bacteria	Proteobacteria	Epsilonproteobacteria	Campylobacterales	Sulfurimonas_f	EU491826_g	FM242221_s	0	0	0	0	0	0	0	0	0	0	0	0.000703575	0	0	0	0	0	0	0	0	0	0	0	0.000413026	0	0	0.00073796	0	0.00149258	0	0	0	0	0.156278	0.00178778	0.0021422	0.0140936	0.0167599	0	0	0	0
ASV79	Bacteria	Proteobacteria	Deltaproteobacteria	Desulfobacterales	Desulfobacteraceae	Desulfobacter	NA	0	0	0	0	0	0	0	0	0	0	0	0	0	0	0	0	0	0	0	0	0	0	0	0	0	0	0	0	0	0	0	0	0	0	0	0	0	0	0	0	0	0
ASV80	Bacteria	Proteobacteria	Epsilonproteobacteria	Campylobacterales	Sulfurovum_f	Sulfurovum	HQ203755_s	0.00150788	0.000193618	0	0	0	0	0.00316509	0.000714106	0.000961496	0.00025822	0.000553215	0.000615628	0.00027519	0.000350831	0.000259549	0.000553215	0.000470749	0	0.00137842	0.000417362	0.00104018	0.00548047	0.0123365	0.0140111	0.000261092	0.00659817	0.00590368	0.00655624	0.00886937	0.000822765	0.000916147	0	0	0.0334619	0.0152591	0.00417729	0.0176767	0.0210948	0	0	0	0
ASV81	Bacteria	Proteobacteria	Gammaproteobacteria	Alteromonadales	Alteromonadaceae	Alteromonas	NA	0	0	0	0	0	0	0	0	0	0	0	0	0	0	0	0	0	0	0	0	0	0	0	0	0	0	0	0	0	0	0	0	0	0	0	0	0	0	0	0	0	0
ASV82	Bacteria	Bacteroidetes	Bacteroidia	Bacteroidales	EF467588_f	EF467588_g	JN874101_s	0	0	0	0	0	0	0	0	0	0	0	0	0	0	0	0	0	0	0	0	0	0	0	0	0	0	0	0	0	0	0	0	0	0	0	0	0	0	0	0	0	0.000126548
ASV83	Bacteria	Spirochaetes	Spirochaetia	Leptospirales	Leptospiraceae	GQ468580_g	JN447934_s	0	0	0	0	0	0	0	0	0	0	0	0	0	0	0	0	0	0	0	0	0	0	0	0	0	0	0	0	0	0	0	0	0	0	0	0	0	0	0	0	0	0
ASV84	Bacteria	Proteobacteria	Deltaproteobacteria	Desulfobulbaceae_o	Desulfobulbaceae	Desulfobulbus	NA	0	0	0	0	0	0	0	0	0	0	0	0	0	0	0	0	0	0	0	0	0	0	0.00368898	0.00120731	0.0290185	7.30425e-05	0	0	0	0.118904	0	0	0	0.000134116	0	0	0	0	0	0	0	0
ASV85	Bacteria	Proteobacteria	Epsilonproteobacteria	Campylobacterales	Sulfurimonas_f	Sulfurimonas	FJ497608_s	0	0	0	0	0	0	0	0	0	0	0	0	0	0	0	0	0	0	0	0	0	0	0	0	0	0	0	0	0	0	0	0	0	0	0	0	0	0	0	0	8.47781e-05	0.00033746
ASV86	Bacteria	Proteobacteria	Gammaproteobacteria	Oceanospirillales	Oceanospirillaceae	Amphritea	NA	0	0	0	0	0	0	0	0	0	0	0	0	0	0	0	0	0	0	0	0	0	0	0	0	0	0	0	0	0	0	0	0	0	0	0	0	0	0	0	0	0	0
ASV87	Bacteria	Proteobacteria	Epsilonproteobacteria	Campylobacterales	Sulfurimonas_f	Sulfurimonas	NA	0	0	0	0	0	0	0	0	0	0	0	0	0	0	0	0	0	0	0	0	0	0	0	0.000603654	0	0	0.000256682	0	0.00114814	0	0	0	0	0	0	0	0	0	0.000209965	0	0	0.00105456
ASV88	Bacteria	Proteobacteria	Epsilonproteobacteria	Campylobacterales	Campylobacteraceae	Arcobacter	NA	0	0	0	0	0	0	0	0	0	0	0	0	0	0	0	0	0	0	0	0	0	0	0	0	0	0	0	0	0	0	0	0	0	0	0	0	0	0	0.000545909	0	0.00245856	0.00033746
ASV89	Bacteria	Proteobacteria	Deltaproteobacteria	Desulfobulbaceae_o	Desulfobulbaceae	Desulfobulbus	NA	0	0	0	0	0.00141454	0	0.0190749	0	0	0	0	0	0	0	0	0.000382995	0	0	0	0	0	0	0.070354	0	0.0435277	0	0	0	0	0	0	0	0	0	0	0	0	0	0	0	0	0
ASV90	Bacteria	Proteobacteria	Gammaproteobacteria	Cellvibrionales	Cellvibrionaceae	NA	NA	0	0	0	0	0	0	0	0	0	0	0	0	0	0	0	0	0	0	0	0	0	0	0	0	0	0	0	0	0	0	0	0	0	0	0	0	0	0	0.0174061	0.0572535	0	0
ASV91	Bacteria	Proteobacteria	Deltaproteobacteria	Desulfobacterales	Desulfobacteraceae	NA	NA	0	0	0	0	0	0.00111397	0	0	0	0	0	0	0	0	0	0	0	0	0	0	0	0.000174676	0	0.172645	0	0.000949552	0	0.000571187	0	0	0.000345716	0	0.000715137	0	0	0.0019494	0	0	0	0	0	0
ASV92	Bacteria	Proteobacteria	Deltaproteobacteria	Desulfovibrionales	Desulfovibrionaceae	Pseudodesulfovibrio	NA	0	0	0	0	0	0	0	0	0	0	0	0	0	0	0	0	0	0	0.00272621	0.00294609	0	0.00323151	0	0	0.00124951	0	0	0	0	0	0.0369052	0.077975	0	0	0	0	0	0	0	0	0	0
ASV93	Bacteria	Proteobacteria	Alphaproteobacteria	Rhodobacterales	Rhodobacteraceae	NA	NA	0	0	0	0	0	0	0	0	0	0	0	0	0	0	0	0	0	0	0	0	0	0	0	0	0	0	0	0	0	0	0	0	0	0	0	0	0	0	0	0	0	0
ASV94	Bacteria	Planctomycetes	OM190_c	OM190_o	OM190_f	OM190_g	AB476270_s	0	0	0	0	0	0	0	0	0	0	0	0	0	0	0	0	0	0	0	0	0	0	0	0	0	0	0	0	0	0	0	0	0	0	0	0	0	0	0.000335944	0.00618843	6.35836e-05	4.21825e-05
ASV95	Bacteria	Proteobacteria	Gammaproteobacteria	Pseudomonadales	Pseudomonadaceae	Pseudomonas	NA	0	0	0	0	0	0	0	0	0	0	0	0	0	0	0	0	0	0	0	0	0	0	0	0	0	0	0	0	0	0	0	0	0	0	0	0	0	0	0	6.31473e-05	8.47781e-05	0
ASV96	Bacteria	Proteobacteria	Alphaproteobacteria	Rhodobacterales	Rhodobacteraceae	Pseudopelagicola	Pseudopelagicola gijangensis	0.000238086	0	0	0	0.00282907	0	0	0	0	0	0	0	0	0	0	0	0	0	0	0	0	8.73382e-05	0.000191635	0.000222399	0	0.000267822	0.000192511	0.000447016	0	0	0	0	0	0	0	0	0	0	0	0.00069462	0	0
ASV97	Bacteria	Proteobacteria	Deltaproteobacteria	Desulfovibrionales	Desulfovibrionaceae	NA	NA	0	0	0	0	0	0	0	0	0	0	0	0	0	0	0	0	0	0	0.000520738	0	0.104018	0.0223149	0	0	0	0	0	0.00146522	0.000114814	0	0	0	0	0	0	0.000149954	0	0.000478855	0	0	0	0
ASV98	Bacteria	Proteobacteria	Gammaproteobacteria	Cellvibrionales	Cellvibrionaceae	NA	NA	0	0	0	0	0	0	0	0	0	0	0	0	0	0	0	0	0	0	0	0	0	0	0	0	0	0	0	0	0	0	0	0	0	0	0	0	0	0	0.0234951	0.0347731	0.000593447	0.0182861
ASV99	Bacteria	Proteobacteria	Gammaproteobacteria	FN820314_o	FN820314_f	FN820314_g	AM745132_s	0	0	0	0	0	0	0	0	0	0	0	0	0	0	0	0	0	0	0	0	0	0	0	0	0	0	0	0	0	0	0	0	0	0	0	0	0	0	0	0	0	0
ASV100	Bacteria	Chloroflexi	Anaerolineae	Anaerolinaeles	Anaerolinaceae	NA	NA	0	0	0	0	0	0	0	0	0	0	0	0	0	0	0	0	0	0	0	0	0	0	0	0	0.0032823	0	0	0	0	0	0.0815371	0	0	0	0	0	0	0	0	0	0	0
ASV101	Bacteria	Proteobacteria	Gammaproteobacteria	Oceanospirillales	Oceanospirillaceae	Motiliproteus	FN773268_s	0	0	0	0	0	0	0	0	0	0	0	0	0	0	0	0	0	0	0	0	0	0	0	0	0	0	0	0	0	0	0	0	0	0	0	0	0	0	0	0	0	0
ASV102	Bacteria	Proteobacteria	Deltaproteobacteria	Desulfobulbaceae_o	Desulfobulbaceae	Desulforhopalus	AF099059_s	0	0	0	0	0	0	0	0	0	0	0	0	0	0	0	0	0	0	0	0	0	0	0	0	0	0	0	0	0	0	0	0	0	0	0	0	0	0	0.000146975	0.000210491	0.00207706	0.00189821
ASV103	Bacteria	NA	NA	NA	NA	NA	NA	0	0	0	0	0	0	0	0	0	0	0	0	0	0	0	0	0	0	0	0	0	0	0	0	0	0	0	0	0	0	0.0842509	0	0	0	0	0	0	0	0	0	0	0
ASV104	Bacteria	Proteobacteria	Deltaproteobacteria	Desulfobulbaceae_o	Desulfobulbaceae	Desulfopila	NA	0	0	0	0	0	0	0	0	0	0	0	0	0	0	0	0	0	0	0.0217485	0.0805264	0.00166428	0.0172056	0	0	0	0.00019478	0	0	0	0	0	0	0	0	0	0	0	0	0	0	0	0
ASV105	Bacteria	NA	NA	NA	NA	NA	NA	0	0	0	0	0	0	0	0	0	0	0	0	0	0	0	0	0	0	0.00738222	0.000859275	0.0152646	0.0792157	0	0	3.72988e-05	0	0.000545449	0	0.000114814	0	0	0	0	0	0	0.00074977	7.16623e-05	0	0	0	0	0
ASV106	Bacteria	Proteobacteria	Deltaproteobacteria	Desulfobacterales	Desulfobacteraceae	Desulfobacula	NA	0	0	0	0	0	0.000768256	0.00375591	0	0.000262226	0	0	0	0	0	0	0	0	0	0	0	0.000442075	0	0.0364107	0.0664337	0.00751571	0.00175302	0.000866301	0	0.00177961	0	0	0	0	0.00164292	0.00203958	0.00207793	0.000692736	0	0	0	0	0
ASV107	Bacteria	Proteobacteria	Gammaproteobacteria	Oceanospirillales	Oceanospirillaceae	NA	NA	0	0	0	0	0	0	0	0	0	0	0	0	0	0	0	0	0	0	0	0	0	0	0	0	0	0	0	0	0	0	0	0	0	0	0	0	0	0	0	0	0	0
ASV108	Bacteria	Proteobacteria	Alphaproteobacteria	Rhodobacterales	Rhodobacteraceae	NA	NA	0.00984088	0.00712515	0.00824837	0.0014808	0.00172038	0.00207429	0.00535955	0.00546081	0.0152965	0.0119212	0.00817056	0.00888263	0.00939576	0.00956015	0.00951681	0.00506405	0.00873026	0.0075706	0	0	0	0.0012009	0.000455133	0.000635425	0.000690028	0.00433385	0.00539032	0.00367547	0.000774994	0.000255341	0	0.000835718	0.00429082	0.00345348	0.00198922	0.00147812	0.00200655	0.00340239	0	0	0	0
ASV109	Bacteria	Proteobacteria	Gammaproteobacteria	FN820314_o	FN820314_f	FN820314_g	EU491717_s	0	0	0	0	0	0	0	0	0	0	0	0	0	0	0	0	0	0	0	0	0	0	0	0	0	0	0	0	0	0	0	0	0	0	0	0	0	0	0	0	0	0
ASV110	Bacteria	Proteobacteria	Deltaproteobacteria	Nitrospinales	DF820460_f	DF820460_g	FJ712494_s	0	0	0	0	0	0	0	0.000168025	0	0	0	0	0	0	0	0	0	0	0	0	0	0	0	0.000381255	0	0	0	0	0	0.0114052	0.0575617	0.0106871	0.0125944	0	0	0	0	0	0	0	0	0
ASV111	Bacteria	Proteobacteria	Alphaproteobacteria	NA	NA	NA	NA	0	0	0	0	0	0	0	0	0	0	0	0	0	0	0	0	0	0	0	0	0	0	0	0	0	0	0	0	0	0	0	0	0	0	0	0	0	0	0.000104982	0	0	0
ASV112	Bacteria	Proteobacteria	Alphaproteobacteria	Rhizobiales	Hyphomicrobiaceae	NA	NA	0	0	0	0.0002468	0.068777	0.000422541	0.0638082	0	0.00157336	0.000817697	0.00523427	0.00457324	0.000511067	0.000613954	0.0010382	0	0	0.0259442	0	0	0	0	0	0	0.00141736	0	0	0	0	0	0	0	0	0	0	0	0	0	0	0	0	0
ASV113	Bacteria	Proteobacteria	Gammaproteobacteria	Oceanospirillales	Oceanospirillaceae	Marinobacterium	GU584506_s	0	0	0	0	0	0	0	0	0	0	0	0	0	0	0	0	0	0	0	0	0	0	0	0	0	0	0	0	0	0	0	0	0	0	0	0	0	0	0	0	0	0
ASV114	Bacteria	NA	NA	NA	NA	NA	NA	0.0074997	0.00329151	0.00206209	0.000951944	0.00206446	0.0011908	0.0179355	0.0122658	0.0147284	0.0098554	0.0136176	0.0143793	0.00263396	0.0111827	0.00744041	0.012341	0.0145504	0.00791085	0	0	0	0.000109173	0.000311407	0.00130262	0	0.000608687	0.000609619	0	0.000430552	0	0	0	0	0.00030176	0	0.0040916	0.0017199	0.00186501	0	0	0	0
ASV115	Bacteria	Proteobacteria	Alphaproteobacteria	Rhodobacterales	Rhodobacteraceae	NA	NA	0	0	0	0	0	0	0	0	0	0	0	0	0	0	0	0	0	0.000978224	0	0	0	0	0	0	0	0	0	0	0	0	0	0	0	0	0	0	0	0	0	0.0132188	0	0
ASV116	Bacteria	Proteobacteria	Gammaproteobacteria	Alteromonadales	Colwelliaceae	Colwellia	Colwellia aquaemaris	0	0	0	0	0	0	0	0	0	0	0	0	0	0	0	0	0	0	0	0	0	0	0	0	0	0	0	0	0	0	0	0	0	0	0	0	0	0	0	0	0	0
ASV117	Bacteria	Bacteroidetes	Flavobacteria	Flavobacteriales	Flavobacteriaceae	FR685471_g	DQ832645_s	0	0	0	0	0	0	0	0	0	0	0	0	0	0	0	0	0	0	0	0	0	0	0	0	0	0	0	0	0	0	0	0	0	0	0	0	0	0	0	0.00122085	0.000699419	0
ASV118	Bacteria	Proteobacteria	Epsilonproteobacteria	Campylobacterales	Campylobacteraceae	Sulfurospirillum	Sulfurospirillum arcachonense	0	0	0	0	0	0	0	0	0	0	0	0	0	0	0	0	0	0	0	0	0	0	0	0	0	0	0	0	0	0	0	0	0	0	0	0	0	0	0	0	0	0
ASV119	Bacteria	Proteobacteria	Gammaproteobacteria	Cellvibrionales	Cellvibrionaceae	AY150184_g	AY150184_s	0	0	0	0	0	0	0	0	0	0	0	0	0.159335	0	0	0.00668114	0	0	0	0	0	0	0	0	0	0	0	0	0	0	0	0	0	0	0	0	0	0	0	0	0	0
ASV120	Bacteria	Proteobacteria	Gammaproteobacteria	Methylococcales	Methylomonas_f	AB453959_g	NA	0	0	0	0	0	0	0	0	0	0	0	0	0	0	0	0	0	0	0	0	0	0	0	0	0	0	0	0	0	0	0	0	0	0	0	0	0	0	0	0	0	0
ASV121	Bacteria	Proteobacteria	Alphaproteobacteria	Rhodobacterales	Rhodobacteraceae	NA	NA	0	0	0	0	0	0	0	0	0	0	0	0	0	0	0	0	0	0	0	0	0	0	0	0	0	0	0	0	0	0	0	0	0	0	0	0	0	0	0	0	0	0
ASV122	Bacteria	Proteobacteria	Gammaproteobacteria	NA	NA	NA	NA	0	0	0	0	0	0	0	0	0	0	0	0	0	0	0	0	0	0	0	0	0	0	0	0	0	0	0	0	0	0	0	0	0	0	0	0	0	0	0	0.000168393	0	0
ASV123	Bacteria	Proteobacteria	Alphaproteobacteria	Rhodobacterales	Rhodobacteraceae	Sulfitobacter	NA	0	0	0	0	0	0	0	0	0	0	0	0	0	0	0	0	0	0	0	0	0	0	0	0	0	0	0	0	0	0	0	0	0	0	0	0	0	0	0.0382976	0.0182706	0.000275529	0
ASV124	Bacteria	Proteobacteria	Alphaproteobacteria	Rhodobacterales	Rhodobacteraceae	Sulfitobacter	NA	0	0	0	0	0	0	0	0	0	0	0	0	0	0	0	0	0	0	0	0	0	0	0	0	0	0	0	0	0	0	0	0	0	0	0	0	0	0	0	0	0	0
ASV125	Bacteria	Proteobacteria	Gammaproteobacteria	Methylococcales	Methylophaga_f	Cycloclasticus	NA	0	0	0	0	0	0	0	0	0	0	0	0	0	0	0	0	0	0	0	0	0	0	0	0	0	0	0	0	0	0	0	0	0	0	0	0	0	0	0	0	0	0
ASV126	Bacteria	Parcubacteria_OD1	Paceibacter_c	LBQD_o	GU197432_f	GU197432_g	GU197432_s	0	0	0	0	0	0	0	0	0	0	0	0	0	0	0	0	0	0	0	0	0	0	0	0	0	0	0	0	0	0	0	0	0	0	0	0	0	0	0	0	0	0
ASV127	Bacteria	Proteobacteria	Deltaproteobacteria	Desulfobulbaceae_o	Desulfobulbaceae	Desulfocapsa	NA	0	0	0	0	0	0	0	0	0	0	0	0	0	0	0	0	0	0	0	0	0	0	0	0	0	0	0	0	0	0	0	0	0	0	0	0	0	0	0	0	0	0
ASV128	Bacteria	Bacteroidetes	Cytophagia	Cytophagales	NA	NA	NA	0	0	0	0	0	0	0	0	0	0	0	0	0	0	0	0	0	0	0	0	0	0	0	0	0	0	0	0	0	0	0	0	0	0	0	0	0	0	0	0	0	0
ASV129	Bacteria	Proteobacteria	Alphaproteobacteria	Rhodospirillales	Micavibrio_f	EU328098_g	JF272138_s	0	0	0	0	0	0	0	0	0	0	0	0	0	0	0	0	0	0	0	0	0	0	0	0	0	0	0	0	0	0	0	0	0	0	0	0	0	0	0	0	0	0
ASV130	Bacteria	Bacteroidetes	Flavobacteria	Flavobacteriales	Flavobacteriaceae	FR685471_g	NA	0	0	0	0	0	0	0	0	0	0	0	0	0	0	0	0	0	0	0	0	0	0	0	0	0	0	0	0	0	0	0	0	0	0	0	0	0	0	0	0	0	0.000759285
ASV131	Bacteria	Proteobacteria	Alphaproteobacteria	Rhodobacterales	Rhodobacteraceae	NA	NA	0	0	0	0	0	0	0	0	0	0	0	0	0	0	0	0	0	0	0	0	0	0	0	0	0	0	0	0	0	0	0	0	0	0	0	0	0	0	0	0.00460975	0.0533466	0.005547
ASV132	Bacteria	Planctomycetes	Planctomycetia	Planctomycetales	Planctomycetaceae	AC160631_g	AC160631_s	0	0	0	0	0	0	0	0	0	0	0	0	0	0	0	0	0	0	0	0	0	0	0	0	0	0	0	0	0	0.0220728	0	0.068301	0.0063965	0	0	0	0	0	0	0	0	0
ASV133	Bacteria	Firmicutes	Clostridia	Clostridiales	NA	NA	NA	0	0	0	0	0	0	0	0	0	0	0	0	0	0	0	0	0	0	0	0	0	0	0	0	0	0	0	0	0	0.0200017	0	0.0742776	0	0	0	0	0	0	0	0	0	0
ASV134	Bacteria	Proteobacteria	Gammaproteobacteria	Oceanospirillales	Oceanospirillaceae	Oleispira	Oleispira antarctica	0	0	0	0	0	0	0	0	0	0	0	0	0	0	0	0	0	0	0	0	0	0	0	0	0	0	0	0	0	0	0	0	0	0	0	0	0	0	0	0	0	0
ASV135	Bacteria	Proteobacteria	Alphaproteobacteria	Rhodobacterales	Rhodobacteraceae	NA	NA	0	0	0	0	0	0	0	0	0	0	0	0	0	0	0	0	0	0	0	0	0	0	0	0	0	0	0	0	0	0	0	0	0	0	0	0	0	0	0	0	0	0
ASV136	Bacteria	Proteobacteria	Alphaproteobacteria	Rhodospirillales	Micavibrio_f	EU328098_g	JF272138_s	0	0	0	0	0	0	0	0	0	0	0	0	0	0	0	0	0	0	0	0	0	0	0	0	0	0	0	0	0	0	0	0	0	0	0	0	0	0	0	0	0	0
ASV137	Bacteria	Proteobacteria	Gammaproteobacteria	Alteromonadales	Colwelliaceae	Colwellia	NA	0	0	0	0	0	0	0	0	0	0	0	0	0	0	0	0	0	0	0	0	0	0	0	0	0	0	0	0	0	0	0	0	0	0	0	0	0	0	0	0	0	0
ASV138	Bacteria	Proteobacteria	Gammaproteobacteria	Methylococcales	Methylomonas_f	AB453959_g	NA	0	0	0	0	0	0	0	0	0	0	0	0	0	0	0	0	0	0	0	0	0	0	0	0	0	0	0	0	0	0	0	0	0	0	0	0	0	0	0	0	0	0
ASV139	Bacteria	Proteobacteria	Deltaproteobacteria	Desulfobulbaceae_o	Desulfobulbaceae	NA	NA	0	0	0	0	0	0	0	0	0	0	0	0	0	0	0	0	0	0	0	0	0	0	0	0	0	0	0	0	0	0	0	0	0	0	0	0	0	0	0	0	0.00182273	0
ASV140	Bacteria	Proteobacteria	Gammaproteobacteria	NA	NA	NA	NA	0	0	0	0	0.0442711	0.0770945	0.0145594	0	0	0	0	0	0	0	0	0	0	0	0	0	0	0	0	0	0	0	0	0	0	0	0	0	0	0	0	0	0	0	0	0	0	0
ASV141	Bacteria	Parcubacteria_OD1	Paceibacter_c	LBQD_o	GU197432_f	GU197432_g	GU197432_s	0	0	0	0	0	0	0	0	0	0	0	0	0	0	0	0	0	0	0	0	7.80133e-05	0	0.0387822	0.0100079	0.0233677	0	0.000128341	0.000273177	0.000545366	0	0.000138286	7.59744e-05	0	0.00113998	0.00128418	0	0.00351145	0.000882101	0	0	0	0
ASV142	Bacteria	Actinobacteria	Acidimicrobiia	Acidimicrobiales	Microthrixaceae	DQ395423_g	FN424398_s	0	0	0.00992859	0.0104714	0.0276408	0.0417547	0.0178089	0	0	0	0	0	0.00361678	0	0	0	0	0	0	0	0	0	0.00984525	0.00578237	0	0	0	0	0	0	6.91431e-05	0	0	0	0	0	0	0	0	0	0	0
ASV143	Bacteria	Proteobacteria	Epsilonproteobacteria	Campylobacterales	Campylobacteraceae	Arcobacter	NA	0	0	0	0	0	0	0	0	0	0	0	0	0	0	0	0	0	0	0	0	0	0	0	0	0	0	0	0	0	0	0	0	0	0	0	0	0	0	0	0	0	0.00358551
ASV144	Bacteria	Planctomycetes	Phycisphaerae	CP019633_o	CP019633_f	CP019633_g	NA	0	0	0	0	0	0	0	0	0	0	0	0	0	0	0	0	0	0	0	0	0	0	0	0	0	0	0	0	0	0	0	7.59744e-05	0.134168	0	0.0010072	0	0	0	0	0	0	0
ASV145	Bacteria	Proteobacteria	Alphaproteobacteria	Rhizobiales	Cohaesibacteraceae	JF514260_g	FJ416098_s	0.000476172	0	0	0	0	0	0.000633018	0.00189028	0.00305931	0.0025822	0.00131921	0.00259443	0	0.00179801	0.00164381	0.00131921	0.00196859	0.000850629	0	0	0	0	0	0	0.000354339	0.000998247	0.00134758	0.00307944	0	0	0	0	0	0	0.000856121	0.000835458	0	0.000252029	0	0	0	0
ASV146	Bacteria	Verrucomicrobia	Opitutae	Puniceicoccales	Puniceicoccaceae	DQ446121_g	DQ446121_s	0	0	0	0	0	0	0	0	0	0	0	0	0	0	0	0	0	0	0	0	0	0	0	0	0	0	0	0	0	0	0	0	0	0	0	0	0	0	0	0	0	0
ASV147	Bacteria	Proteobacteria	Deltaproteobacteria	AF269002_o	AF269002_f	AF269002_g	DQ395495_s	0.000753938	0.00383364	0.00309314	7.05144e-05	0.000496999	0.000192064	0.00126604	0.00701504	0.00555046	0.00279738	0.00302141	0.00263841	0.000511067	0.00311363	0.00428256	0.0037874	0.00432233	0.00765567	0	0	0	0	0.000191635	0.000476569	0.000559482	0.0115164	0.00372189	0.00340229	0.00175091	0	0	0.000379872	0.000278109	0.00100587	0.00198922	0.00687646	0.000382199	0.0189778	0	0	0	0
ASV148	Bacteria	Bacteroidetes	Flavobacteria	Flavobacteriales	Flavobacteriaceae	NA	NA	0	0	0	0	0	0	0	0	0	0	0	0	0	0	0	0	0	0	0	0	0	0	0	0	0	0	0	0	0	0	0	0	0	0	0	0	0	0	0	0	0	0
ASV149	Bacteria	Bacteroidetes	Flavobacteria	Flavobacteriales	Flavobacteriaceae	Maribacter	NA	0	0	0	0	0	0	0	0	0	0	0	0	0	0	0	0	0	0	0	0	0	0	0	0	0	0	0	0	0	0	0	0	0	0.110444	0	0	0	0	0	0	0	0
ASV150	Bacteria	Proteobacteria	Alphaproteobacteria	Rhizobiales	Phyllobacteriaceae	NA	NA	0	0	0	0	0	0	0	0	0	0	0	0	0	0	0	0	0	0	0	0	0	0	0	0	0	0	0	0	0	0	0	0	0	0	0	0	0	0	0	0	0	0
ASV151	Bacteria	Proteobacteria	Epsilonproteobacteria	Campylobacterales	Sulfurovum_f	Sulfurovum	NA	0	0	0	0	0	0	0	0	0.000480748	0	0	0.000395761	0	0.000263123	0.000216291	0	0	0	0	0	0.000572097	0.00207428	0.00438365	0.00371724	9.3247e-05	0.00153389	0.0067379	0.00230958	0.0066305	0.000283712	0	0	0.000238379	0.00124057	0.000377701	0.00272059	0.00917278	0.00254549	0	0	0	0
ASV152	Bacteria	Firmicutes	Clostridia	Clostridiales	Lachnospiraceae	NA	NA	0	0	0	0	0	0	0	0	0	0	0	0	0	0	0	0	0	0	0.00992465	0.000932927	0.00132623	0.0601978	0.000407225	0.000317712	0	0	0.00067379	0	0	0	0	0	0	0	0	0	0	0	0	0	0	0
ASV153	Bacteria	Deferribacteres	Deferribacteres_c	Deferribacterales	Deferribacteraceae	HQ153870_g	HQ153870_s	0	0	0	0	0	0	0	0	0	0	0	0	0	0	0	0	0	0	0	0	0	0	0	0	0	0	0	0	0	0	0	0	0	0	0	0	0	0	0	0	0	0
ASV154	Bacteria	Proteobacteria	Deltaproteobacteria	Desulfobulbaceae_o	Desulfobulbaceae	Desulfofustis	NA	0.00126979	0.00112299	0	0	0	0.00069143	0.00295409	0.00168025	0.00270967	0.00223791	0.00157454	0.0013192	0.0012187	0.00197342	0.00160055	0.00144687	0.00128386	0.0016162	0	0	0	0.00100439	0.00244335	0.00139793	0.00117491	0.00693903	0.00657747	0.00737577	0.00378886	0.000397197	0	0	0	0.00365465	0.00949287	0.00978985	0.00687958	0.00415848	0	0	0	0
ASV155	Bacteria	Tenericutes	Mollicutes	PAC001265_o	GU196243_f	EU570894_g	EU142042_s	0	0	0	0	0	0	0	0	0	0	0	0	0	0	0	0	0	0	0	0	0	0	0	0	0	0	0	0	0	0	0	0	0	0	0	0	0	0	0	0	0	0
ASV156	Bacteria	Bacteroidetes	Flavobacteria	Flavobacteriales	Flavobacteriaceae	Lutimonas	NA	0.006468	0.00348513	0.00110742	0.00063463	0.00172038	0	0.00400912	0.00663698	0.00970237	0.00456189	0.00736202	0.00655204	0.00314502	0.0067535	0.00328762	0.0042555	0.00363761	0.0044658	0	0	0	0.00128824	0	0	0.00205144	0.00521036	0.00535823	0.00476817	0.00132036	0	6.91431e-05	0	0.00309893	0.00388935	0.00219066	0.00104968	0.00246041	0	0	0	0	0
ASV157	Bacteria	Chloroflexi	GQ396871_c	GQ396871_o	GQ396871_f	GQ396871_g	EU488103_s	0.00194437	0.00073575	0	0	0	0.00069143	0.00413572	0.00226834	0.00541934	0.00370115	0.0029363	0.00228662	0.00114007	0.00280665	0.00281178	0.00361718	0.00239654	0	0	0	0.000416071	0.00148475	0.00306616	0.00190627	0.00296526	0.00650078	0.00808548	0.00578638	0.00232498	0	0	0	0	0.004057	0.00511155	0.00314903	0.00857559	0.00307475	0	0	0	0
ASV158	Bacteria	Proteobacteria	Gammaproteobacteria	Cellvibrionales	Cellvibrionaceae	NA	NA	0.0031348	0.0681537	0.0461679	0	0	0	0	0	0	0	0	0	0	0	0	0	0	0	0	0	0	0	0	0	0	0	0	0	0	0	0	0	0	0	0	0	0	0	0	0	0	0
ASV159	Bacteria	Actinobacteria	Acidimicrobiia	Acidimicrobiales	NA	NA	NA	0	0	0	0	0	0	0	0	0	0	0	0	0	0	0	0	0	0	0	0	0	0	0	0	0	0	0	0	0	0	0	0	0	0	0	0	0	0	0.000629895	0.0409405	0	0
ASV160	Bacteria	Chloroflexi	Anaerolineae	Anaerolinaeles	Anaerolinaceae	NA	NA	0	0	0	0	0	0	0	0	0	0	0	0	0	0	0	0	0	0	0	0	0	0	0	0	0.00307715	0	0	0	0.000229628	0.0014753	0	0	0.111045	0	0	0	0	0	0	0	0	0
ASV161	Bacteria	Proteobacteria	Alphaproteobacteria	Rhizobiales	Hyphomicrobiaceae	DQ395499_g	NA	0.000476172	0.00476301	0.00393325	0.000211543	0.000802844	0.00130603	0.0034605	0.00617491	0.0039771	0.0064555	0.00434061	0.0064641	0.00259465	0.0050432	0.00605615	0.00514916	0.00530663	0.00697516	0	0	0	0	0	0	0	0.00835119	0.00676998	0.0054387	0.00528144	0	0	0.000278573	0.000556218	0.00251467	0.000982021	0.0021422	0.000597186	0.00113413	0	0	0	0
ASV162	Bacteria	Planctomycetes	Phycisphaerae	CP019633_o	CP019633_f	CP019633_g	JN538045_s	0	0	0	0	0	0	0	0	0	0	0	0	0	0	0	0	0	0	0	0	0	0	0	0	0	0	0	0	0	0.083156	0	0.00197533	0	0	0	0	0	0	0	0	0	0
ASV163	Bacteria	Planctomycetes	Planctomycetia	Planctomycetales	Planctomycetaceae	AC160631_g	AC160631_s	0	0	0	0	0	0	0	0	0	0	0	0	0	0	0	0	0	0	0	0	0	0	0	0	0	0	0	0	0	0.0592958	0	0	0.0133095	0	0	0	0	0	0	0	0	0
ASV164	Bacteria	Bacteroidetes	Bacteroidia	Bacteroidales	JF747967_f	EF467540_g	EF467540_s	0	0	0	0	0	0	0	0	0	0	0	0	0	0	0	0	0	0	0	0	0	0	0	0	0	0	0	0	0	0	0	0	0	0	0	0	0	0	0	0	0	0
ASV165	Bacteria	Proteobacteria	Gammaproteobacteria	Methylococcales	Methylophaga_f	EU919781_g	NA	0	0	0	0	0	0	0	0	0	0	0	0	0	0	0	0	0	0	0	0	0	0	0	0	0	0	0	0	0	0	0	0	0	0	0	0	0	0	0	0	0	0
ASV166	Bacteria	Proteobacteria	Alphaproteobacteria	Rhodobacterales	Rhodobacteraceae	Pacificibacter	Pacificibacter aestuarii	0	0	0	0.000846173	0.00107046	0	0	0	0	0	0	0	0	0	0	0	0	0	0	0	0	0	0	0	0	0	0	0	0	0	0	0	0	0	0	0	0	0	0	0	0	0
ASV167	Bacteria	Proteobacteria	Gammaproteobacteria	Oceanospirillales	Oleiphilaceae	Oleiphilus	NA	0	0	0	0	0	0	0	0	0	0	0	0	0	0	0	0	0	0	0	0	0	0	0	0	0	0	0	0	0	0	0	0	0	0	0	0	0	0	0	0	0	0
ASV168	Bacteria	Proteobacteria	Deltaproteobacteria	Desulfovibrionales	Desulfovibrionaceae	Pseudodesulfovibrio	NA	0	0	0	0	0	0	0	0	0	0	0	0	0	0	0	0	0	0	0	0	0	0.000807878	0	0	0	0	0	0	0	0.078418	0	0.00235521	0	0	0.00027698	0	0	0	0	0	0	0
ASV169	Bacteria	Bacteroidetes	Bacteroidia	Marinilabiliales	Marinifilaceae	Marinifilum	NA	0	0	0	0	0	0	0	0	0	0	0	0	0	0	0	0	0	0	0	0	0	0	0	0	0	0	0	0	0	0	0	0	0	0	0	0	0	0	0	0	0	0
ASV170	Bacteria	Proteobacteria	Epsilonproteobacteria	Campylobacterales	Campylobacteraceae	Arcobacter	AB015256_s	0	0	0	0	0	0	0	0	0	0	0	0	0	0	0	0	0	0	0	0	0	0	0	0	0	0	0	0	0	0	0	0	0	0	0	0	0	0	0.0155794	0	0	0
ASV171	Bacteria	Cloacamonas_p	Cloacamonas_c	EF031090_o	EF031090_f	EF031090_g	JQ925060_s	0	0	0	0	0	0	0	0	0	0	0	0	0	0	0	0	0	0	0	0	0	0	0	0	0	0	0	0	0	0	0	0	0	0	0	0	0	0	0	0	0	0
ASV172	Bacteria	Proteobacteria	Deltaproteobacteria	Desulfovibrionales	Desulfovibrionaceae	Pseudodesulfovibrio	NA	0	0	0	0	0	0	0	0	0	0	0	0	0	0	0	0	0	0	0	0	0	0	0	0	0	0	0	0	0	0	0	0	0	0	0	0	0	0	0	0	0	0
ASV173	Bacteria	Proteobacteria	Deltaproteobacteria	AF269002_o	AF269002_f	EF076134_g	EU491158_s	0.000555534	0.00813197	0.00511704	0.000105772	0.000496999	0.000230477	0.00118163	0.0122658	0.00349635	0.00404545	0.00527682	0.00246251	0.00106145	0.00469237	0.00419605	0.00408528	0.00222536	0.0111007	0	0	7.80133e-05	6.55036e-05	0	6.35425e-05	0.000205144	0.00874075	0.00532615	0.00131621	0.00355923	0	5.18574e-05	0	0	0.0010394	0.000528781	0.00177803	0	0.00647714	0	0	0	0
ASV174	Bacteria	Proteobacteria	Deltaproteobacteria	OM27	U70713_f	FJ203134_g	GQ348562_s	0	0	0	0	0	0	0	0	0	0	0	0	0	0	0	0	0	0	0	0	0	0	0	0	0	0	0	0	0	0	0	0	0	0	0	0	0	0	0.000167972	6.31473e-05	0.00413293	6.32738e-05
ASV175	Bacteria	Proteobacteria	Deltaproteobacteria	Desulfovibrionales	Desulfovibrionaceae	Desulfovibrio	Desulfovibrio senegalensis	0	0	0	0	0	0	0	0	0	0	0	0	0	0	0	0	0	0	0	0	0	0	0	0	0	0	0	0	0	0	0.0477088	0	0	0	0	0	0	0	0	0	0	0
ASV176	Bacteria	Bacteroidetes	Flavobacteria	Flavobacteriales	Flavobacteriaceae	Maribacter	NA	0	0	0	0	0	0	0	0	0	0	0	0	0	0	0	0	0	0	0	0	0	0	0	0	0	0	0	0	0	0	0	0	0	0	0	0	0	0	0	0.00263114	6.35836e-05	0.000210913
ASV177	Bacteria	Proteobacteria	Alphaproteobacteria	Rhizobiales	Hyphomicrobiaceae	AM997334_g	AB106120_s	0	0	0	0.00158657	0.00053523	0.00069143	0.00151924	0	0	0	0	0	0.00314502	0.00210499	0.00648873	0.00200009	0.00201138	0	0	0	0	0.000393022	0.0204091	0.000635425	0.00458775	0	0.00231014	0.00116721	0	0	0	0.00805328	0.00882002	0.011031	0	0.00197082	0	0.000756086	0	0	0	0
ASV178	Bacteria	Proteobacteria	Alphaproteobacteria	Rhodobacterales	Rhodobacteraceae	Amylibacter	AJ567586_s	0	0	0	0	0	0	0	0	0	0	0	0	0	0	0	0	0	0	0	0	0	0	0	0	0	0	0	0	0	0	0	0	0	0	0	0	0	0	0	0	0	0
ASV179	Bacteria	Proteobacteria	Gammaproteobacteria	Legionellales	NA	NA	NA	0	0	0	0	0	0	0	0	0	0	0	0	0	0	0	0	0	0	0	0	0	0	0	0	0.000167845	0	0	0	0	0.00119159	0.0457728	0	0	0	0	0	0	0	0	0	0	0
ASV180	Bacteria	Proteobacteria	Alphaproteobacteria	Rhizobiales	NA	NA	NA	0	0	0	0	0	0	0	0	0	0	0	0	0	0	0	0	0	0	0	0	0	0	0	0	0	0	0	0	0	0	0	0	0	0	0	0	0	0	0.00035694	0.000631473	0	0
ASV181	Bacteria	Proteobacteria	Alphaproteobacteria	Rhizobiales	Hyphomicrobiaceae	NA	NA	0	0	0	0	0	0	0	0	0	0	0	0	0	0	0	0	0	0.000340252	0	0	0	0	0.0057251	0	0.0454859	0	0	0	0	0	0	0	0	0	0	0	0	0	0	0	0	0
ASV182	Bacteria	Proteobacteria	Epsilonproteobacteria	Campylobacterales	Sulfurimonas_f	Sulfurimonas	NA	0	0	0	0	0	0	0	0	0	0	0	0	0	0	0	0	0	0	0	0	0	0	0	0	0	0	0	0	0	0	0	0	0	0	0	0	0	0	0	0	0	0
ASV183	Bacteria	Planctomycetes	OM190_c	OM190_o	OM190_f	OM190_g	GQ348061_s	0	0	0	0	0	0	0	0	0	0	0	0	0	0	0	0	0	0	0	0	0	0	0	0	0	0	0	0	0	0	0	0	0	0	0	0	0	0	0.000104982	0.000526227	6.35836e-05	4.21825e-05
ASV184	Bacteria	Bacteroidetes	Bacteroidia	Bacteroidales	GQ357022_f	GQ357022_g	NA	0	0	0	0	0	0	0	0	0.000568157	0	0	0	0	0	0	0	0	0	0	0	0.000832141	0	0.00749772	0.00422558	0.00607971	0.00367647	0.00324061	0.00563737	0.00192313	0	0	0.000126624	0.00429082	0.00848282	0.00896409	0.00239926	0.00580465	0.00108372	0	0	0	0
ASV185	Bacteria	Proteobacteria	Gammaproteobacteria	Oceanospirillales	Oceanospirillaceae	Marinomonas	NA	0	0	0	0	0.100776	0	0	0	0	0	0	0	0	0	0	0.000382995	0	0	0	0	0	0	0	0	0	0	0	0	0	0	0	0	0	0	0	0	0	0	0	0	0	0
ASV186	Bacteria	Planctomycetes	Planctomycetia	Planctomycetales	Planctomycetaceae	Rhodopirellula	NA	0.0016666	0.00817069	0.0129072	0	0	0.000614605	0.00312289	0.00289843	0.0049386	0.00413152	0.0034044	0.0047931	0	0.00293821	0.00410953	0.00646836	0.00346643	0.00412555	0	0	0	0	0.000239544	0	0.000764626	0.00258083	0.00231014	0.00340229	0.00129166	0.00697932	0	0	0.00139054	0.00120704	0.000428061	0.00152096	0.00083606	0.00151217	0	0	0	0
ASV187	Bacteria	Proteobacteria	Alphaproteobacteria	Rhodobacterales	Rhodobacteraceae	NA	NA	0.00218245	0	0	0	0	0	0	0	0	0	0	0	0	0	0	0	0	0	0	0	0	0	0	0	0.00132411	0	0	0	0	0	0	0	0	0	0	0	0	0	0	0	0	0
ASV188	Bacteria	Proteobacteria	Gammaproteobacteria	Alteromonadales	Psychromonadaceae	Psychromonas	NA	0	0	0	0	0	0	0	0	0	0	0	0	0	0	0	0	0	0	0	0	0	0	0	0	0	0.000511297	0	0.000347679	0	0	0	0	0	0	0	0	0.0359984	0.0269923	0	0	0	0
ASV189	Bacteria	Proteobacteria	Epsilonproteobacteria	Campylobacterales	Campylobacteraceae	Arcobacter	NA	0	0	0	0	0	0	0	0	0	0	0	0	0	0	0	0	0	0	0	0	0	0	0	0	0	0	0	0	0	0	0	0	0	0	0	0	0	0	0	0	0.000593447	0
ASV190	Bacteria	Proteobacteria	Alphaproteobacteria	Rhodobacterales	Rhodobacteraceae	NA	NA	0	0	0	0	0.0648392	0.0348788	0	0	0	0	0	0	0	0	0	0	0	8.50629e-05	0	0	0	0	0	0	0	0	0	0	0	0	0	0	0	0	0	0	0	0	0	0	0	0
ASV191	Bacteria	Firmicutes	Clostridia	Clostridiales	NA	NA	NA	0.00523789	0	0	0	0	0	0	0	0	0	0	0	0	0	0	0	0	0	0.0047479	0.00152214	0.00923157	0.035765	0.000790495	0.000794281	0	0	0.00256682	0.00183773	0.000229628	0	0	0	0	0	0	0	0.0001911	0.000756086	0	0	0	0
ASV192	Bacteria	Proteobacteria	Gammaproteobacteria	Chromatiales	Woeseiaceae	Woeseia	NA	0.000595214	0.00921623	0.00282583	0	0.00110869	0.000460953	0.00198346	0.00785516	0.0102268	0.0148046	0.00902166	0.0091025	0.00161183	0.00894619	0.00860838	0.00744713	0.00783156	0.00582681	0	0	0	0	0	0	0	0	0.000641704	0	0	0	0	0	0	0	0	0.00074977	0	0	0	0	0	0
ASV193	Bacteria	Proteobacteria	Deltaproteobacteria	OM27	U70713_f	DQ017948_g	GQ009415_s	0	0	0	0	0	0	0	0	0	0	0	0	0	0	0	0	0	0	0	0	0	0	0	0	0	0	0	0	0	0	0	0	0	0	0	0	0	0	0	0	0.00065703	0
ASV194	Bacteria	Bacteroidetes	Flavobacteria	Flavobacteriales	Flavobacteriaceae	AJ567549_g	FJ264580_s	0	0	0	0	0	0	0	0	0	0	0	0	0	0	0	0	0	0	0	0	0	0	0	0	0	0	0	0	0	0	0	0	0	0	0	0.00042844	0	0.00136096	0.000167972	0	0	0
ASV195	Bacteria	Proteobacteria	Gammaproteobacteria	Oceanospirillales	Oceanospirillaceae	Profundimonas	NA	0	0	0	0	0	0	0	0	0	0	0	0	0	0	0	0	0	0	0	0	0	0	0	0	0	0	0	0	0	0	0	0	0	0	0	0	0	0	0.000335944	0	0	0.00105456
ASV196	Bacteria	Proteobacteria	Deltaproteobacteria	Desulfobacterales	Desulfobacteraceae	Desulfobacter	NA	0	0	0	0	0	0	0	0	0	0	0	0	0	0	0	0	0	0	0	0	0	0	0	0	0	0	0	0	0	0	0	0	0	0	0	0	0	0	0	0	0	0
ASV197	Bacteria	Bacteroidetes	Bacteroidia	Bacteroidales	GU454901_f	GU454901_g	AB240242_s	0	0	0	0	0	0	0	0	0	0	0	0	0	0	0	0	0	0	0	0	0	0	0	0	0	0	0	0	0	0	0	0.0631854	0	0	0	0	0	0	0	0	0	0
ASV198	Bacteria	Proteobacteria	Gammaproteobacteria	Oceanospirillales	Oleiphilaceae	Oleiphilus	NA	0	0	0	0	0	0	0	0	0	0	0	0	0	0	0	0	0	0	0	0	0	0	0	0	0	0	0	0	0	0	0	0	0	0	0	0	0	0	0	0	0	0
ASV199	Bacteria	Proteobacteria	Deltaproteobacteria	Desulfobulbaceae_o	Desulfobulbaceae	NA	NA	0	0	0	0	0	0	0	0	0	0	0	0	0	0	0	0	0	0	0.000827054	0	0.000572097	0	0.0165285	0.0390786	0.000372988	0	0	0	0.012486	0.000312083	0.000190144	0	0	0	0	0.000514128	0	0	0	0	0	0
ASV200	Bacteria	Planctomycetes	Phycisphaerae	Phycisphaerales	Phycisphaeraceae	JF272039_g	EU050875_s	0	0	0	0	0	0	0	0	0	0	0	0	0	0	0	0	0	0	0	0	0	0	0	0	0	0	0	0	0	0	0	0	0	0	0	0	0	0	0.000272954	0	0	0
ASV201	Bacteria	Bacteroidetes	Flavobacteria	Flavobacteriales	Flavobacteriaceae	NA	NA	0	0	0	0	0	0	0	0	0	0	0	0	0	0	0	0	0	0	0	0	0	0	0	0	0	0	0	0	0	0	0	0	0	0	0	0	0	0	0	0	0	0
ASV202	Bacteria	Cloacamonas_p	Cloacamonas_c	EF031090_o	EF031090_f	EF031090_g	NA	0	0	0	0	0	0	0	0	0	0	0	0	0	0	0	0	0	0	0	0.000220956	0	0	0	0	0	0	0	0	0	0	0	0	0.00011919	0	0	0	0	0	0	0	0	0
ASV203	Bacteria	Chloroflexi	Anaerolineae	Anaerolinaeles	NA	NA	NA	0	0	0	0	0	0	0	0	0	0	0	0	0	0	0	0	0	0	0.000612632	0.000220956	0	0.0512238	0	0	0	0	0	0	0	0	0	0	0	0	0	0.000364174	0	0	0	0	0	0
ASV204	Bacteria	Proteobacteria	Gammaproteobacteria	Cellvibrionales	DQ351786_f	DQ351786_g	DQ351786_s	0	0	0	0	0	0	0	0	0	0	0	0	0	0	0	0	0	0	0	0	0	0	0	0	0	0	0	0	0	0	0	0	0	0	0	0	0	0	0	0	0	0
ASV205	Bacteria	Tenericutes	Mollicutes	PAC001265_o	GU196243_f	EU570894_g	EU050916_s	0.00119043	0	0	0	0.000611691	0.00096032	0	0	0	0	0	0	0	0	0	0	0	0	0.000857685	0.000736522	0.000546093	0.0485163	0	0	0	0	0	0	0	0	0	0	0	0	0	0	0	0	0	0	0	0
ASV206	Bacteria	Proteobacteria	Gammaproteobacteria	Alteromonadales	Colwelliaceae	Colwellia	NA	0	0	0	0	0	0	0	0	0	0	0	0	0	0	0	0	0	0	0	0	0	0	0	0	0	0	0	0	0	0	0	0	0	0	0	0	0	0	0.00646692	0	0.00277648	0.0148904
ASV207	Bacteria	Proteobacteria	Alphaproteobacteria	Rhizobiales	Cohaesibacteraceae	Cohaesibacter	NA	0.00206341	0	0.000381869	0.0606071	0.00191153	0.00096032	0	0	0	0.00051644	0	0	0	0	0.000692131	0	0	0	0	0	0	0	0	0	0.000149195	0	0	0	0	0	0	0.00980069	0	0	0	0	0	0	0	0	0	0
ASV208	Unassigned	NA	NA	NA	NA	NA	NA	0	0	0	0	0	0	0	0	0	0	0	0	0	0	0	0	0	0	0	0	0	0	0	0	0	0	0	0	0	0	0	0	0	0	0	0	0	0	0.00035694	0	0.00375143	0.00210913
ASV209	Bacteria	Bacteroidetes	Flavobacteria	Flavobacteriales	Crocinitomicaceae	Crocinitomix	JF021865_s	0	0	0	0	0	0	0	0	0	0	0	0	0	0	0	0	0	0	0	0	0	0	0	0	0	0	0	0	0	0	0	0	0	0	0	0	0	0	0	0.000484129	0	0
ASV210	Bacteria	Proteobacteria	Gammaproteobacteria	Chromatiales	Sedimenticola_f	Sedimenticola	NA	0	0	0	0	0	0	0	0	0	0	0	0	0	0	0	0	0	0	0	0	0	0	0	0	0	0	0	0	0	0	0	0	0	0	0	0	0	0	0	0	0	0
ASV211	Bacteria	Proteobacteria	Gammaproteobacteria	NA	NA	NA	NA	0.00726162	0.0111137	0.00259671	0.0579981	0	0	0	0	0.000524453	0	0.000297885	0	0	0	0	0	0	0	0	0	0	0	0	0	0	0	0	0	0	0	0	0	0	0	0	0	0	0	0	0	0	8.4365e-05
ASV212	Bacteria	Proteobacteria	Gammaproteobacteria	NA	NA	NA	NA	0.00638864	0.0127401	0.00259671	0.0559884	0	0	0	0.00033605	0	0	0	0	0	0	0	0	0.000213977	0	0	0	0	0	0	0	0	0	0	0	0	0	0	0	0	0	0	0	0	0	0	0	0	0
ASV213	Bacteria	Proteobacteria	Gammaproteobacteria	Oceanospirillales	Oleiphilaceae	Oleiphilus	NA	0	0	0	0	0	0	0	0	0	0	0	0	0	0	0	0	0	0	0	0	0	0	0	0	0	0	0	0	0	0	0	0	0	0	0	0.000342752	0	0	0	0	0	0
ASV214	Bacteria	Proteobacteria	Alphaproteobacteria	Rhodobacterales	Rhodobacteraceae	NA	NA	0	0	0	0	0	0	0	0	0	0	0	0	0	0	0	0	0	0	0	0	0	0	0	0	0	0	0	0	0	0	0	0	0	0	0	0	0	0	0.00371638	0.000799865	0	0
ASV215	Bacteria	Proteobacteria	Alphaproteobacteria	Rhizobiales	NA	NA	NA	0	0	0	0.02468	0.0136101	0.000230477	0.0321151	0	0	0.00124806	0.00127665	0	0	0	0	0	0.000813113	0.000382783	0	0	0	0.000131007	0.00150913	0	0.000615431	0	0.00240639	0.000521519	0	0	0	0	0	0	0	0	0.000167212	0	0	0	0	0
ASV216	Bacteria	Bacteroidetes	Flavobacteria	Flavobacteriales	Flavobacteriaceae	Winogradskyella	NA	0	0	0	0	0	0	0	0	0	0	0	0	0	0	0	0	0	0	0	0	0	0	0	0	0	0	0	0	0	0	0	0	0	0	0	0	0	0	0.000797867	0	0	0
ASV217	Bacteria	Proteobacteria	Gammaproteobacteria	Cellvibrionales	Halieaceae	NA	NA	0	0	0	0	0	0	0	0	0	0	0	0	0	0	0	0	0	0	0	0	0	0	0	0	0	0	0	0	0	0	0	0	0	0	0	0	0	0	0	0	0	0
ASV218	Bacteria	Bacteroidetes	Bacteroidia	Marinilabiliales	Prolixibacteraceae	Sunxiuqinia	NA	0	0	0	0	0	0	0	0	0	0	0	0	0	0	0	0	0	0	0	0	0	0	0	0	0	0	0	0	0	0	0	0	0.0815654	0	0	0	0	0	0	0	0	0
ASV219	Bacteria	Proteobacteria	Deltaproteobacteria	Desulfobacterales	Desulfobacteraceae	Desulfobacter	NA	0.00293639	0	0	0	0	0	0.00160365	0	0	0.000301257	0.000212775	0.000879469	0	0.000526247	0	0	0	0.000467846	0.00189916	0.0015958	0.00189832	0.00438874	0.00100608	0.004861	0	0.000754772	0.00940097	0.000794695	0.00264072	0	0	0	0.00210568	0	0.00367629	0.00154238	0.0117526	0.00191542	0	0	0	0
ASV220	Bacteria	Actinobacteria	Acidimicrobiia	Acidimicrobiales	Microthrixaceae	DQ395467_g	DQ395467_s	0.000634895	0.0072026	0.00507886	0.000211543	0	0	0.00173025	0.0121398	0.00716752	0.00641246	0.00489383	0.00734356	0.00149389	0.0056133	0.0047584	0.00480872	0.00393718	0.00642225	0	0	0	0	0	0	0	0.000365212	0.00121924	0	0.000344442	0	0	0	0	0	0	0.00147812	0	0	0	0	0	0
ASV221	Bacteria	Proteobacteria	Gammaproteobacteria	Cellvibrionales	Porticoccaceae	NA	NA	0	0	0	0	0	0	0	0	0	0	0	0	0	0	0	0	0	0	0	0	0	0	0	0	0	0	0	0	0	0	0	0	0	0	0	0	0	0	0	0	0	0
ASV222	Bacteria	Bacteroidetes	Flavobacteria	Flavobacteriales	Flavobacteriaceae	FR685471_g	FR685471_s	0	0	0	0	0	0	0	0	0	0	0	0	0	0	0	0	0	0	0	0	0	0	0	0	0	0	0	0	0	0	0	0	0	0	0	0	0	0	0	0	0	0
ASV223	Bacteria	Proteobacteria	Alphaproteobacteria	Rhodospirillales	Micavibrio_f	EU328098_g	JF272138_s	0	0	0	0	0	0	0	0	0	0	0	0	0	0	0	0	0	0	0	0	0	0	0	0	0	0	0	0	0	0	0	0	0	0	0	0	0	0	0	0	0	0
ASV224	Bacteria	Proteobacteria	Deltaproteobacteria	Desulfobulbaceae_o	Desulfobulbaceae	Desulfobulbus	Desulfobulbus mediterraneus	0	0	0	0	0	0	0	0	0	0	0	0	0	0	0	0	0	0	0	0	0	0	0.0402913	0	0.00606106	0	0	0	0	0	0	0	0	0	0	0	0	0	0	0	0	0
ASV225	Bacteria	WM88	WM88_c	WM88_o	WM88_f	GQ249498_g	NA	0	0	0	0	0	0	0	0	0	0	0	0	0	0	0	0	0	0	0	0	0	0	0	0.00270056	0	0	0	0	0	0	0	0	0.0725467	0.00030176	0	0	0	0	0	0	0	0
ASV226	Bacteria	Proteobacteria	Gammaproteobacteria	Alteromonadales	Colwelliaceae	Colwellia	NA	0	0	0	0	0	0	0	0	0	0	0	0	0	0	0	0	0	0	0	0	0	0	0	0	0	0	0	0	0	0	0	0	0	0	0	0	0	0	0.000167972	0	0	0
ASV227	Bacteria	Proteobacteria	Deltaproteobacteria	Myxococcales	Haliangiaceae	JQ800777_g	NA	0	0	0	0	0	0	0	0	0	0	0	0	0	0	0	0	0	0	0	0	0	0	0	0	0	0	0	0	0	0	0	0	0	0	0	0	0	0	0.000587902	0.0021891	0	0.000232004
ASV228	Bacteria	Proteobacteria	Gammaproteobacteria	Chromatiales	Woeseiaceae	Woeseia	NA	0	0	0.000763738	0	0	0	0.000379811	0.000714106	0.0010052	0	0	0	0	0.000877078	0.000994939	0	0.00376599	0	0	0	0	0	0.000934221	0	0.000820574	0.00793728	0.0043315	0.0161919	0.0049657	0	0	0	0	0	0.00307196	0.00287055	0.000214987	0.00221785	0	0	0	0
ASV229	Bacteria	Proteobacteria	Alphaproteobacteria	Rhodobacterales	Rhodobacteraceae	NA	NA	0.0033332	0.00456939	0.00187116	0	0.00141454	0	0.00278528	0.00436865	0.00764827	0.00486314	0.00480872	0.00408953	0.00267327	0.00600798	0.00480166	0.00600026	0.00261052	0.00557162	0	0	0	0	0	0.000413026	0	0.000852162	0.00125132	0.000918867	0.00157869	0	0	0	0	0.000603521	0.000478421	0.00132816	0.000549411	0	0	0	0	0
ASV230	Bacteria	Proteobacteria	Deltaproteobacteria	Desulfobacterales	Desulfatiglans_f	Desulfatiglans	AJ006853_s	0	0	0	0	0	0	0	0	0	0	0	0	0	0	0	0	0	0	0	0	0	0	0.000526997	0.00101668	0.0282166	0.000267822	0	0	0.000143517	0.00280875	0	0	0.00103298	0.00191115	0.00299642	0	0	0.00035284	0	0	0	0
ASV231	Bacteria	Proteobacteria	Alphaproteobacteria	Rhizobiales	NA	NA	NA	0	0	0	0	0	0	0	0	0	0	0	0	0	0	0	0	0	0	0	0	0	0	0	0	0	0	0	0	0	0	0	0	0	0	0	0	0	0	0	0	0	0
ASV232	Bacteria	Proteobacteria	Alphaproteobacteria	Rhizobiales	Hyphomicrobiaceae	AM997334_g	AB106120_s	0.000992024	0.0122754	0.0240959	0	0	0	0	0	0	0	0	0	0.00479616	0	0	0	0	0	0	0	0	0	0	0	0	0	0	0	0	0	0	0.0063312	0.0119587	0	0.000453241	0	0.000310537	0	0	0	0	0
ASV233	Bacteria	Proteobacteria	Alphaproteobacteria	Rhodobacterales	Rhodobacteraceae	Ruegeria	NA	0.00376969	0.00398854	0.00538435	0.000599372	0.000764614	0.00069143	0.00316509	0.00441065	0.00764827	0.00748838	0.00565982	0.00518887	0.00554311	0.00491163	0.00618592	0.00297885	0.00423674	0.00429568	0	0	0	0	0	0	0	0	0	0	0	0	0	0	0	0	0.0002518	0	0.000406087	0.000201623	0	0	0	0
ASV234	Bacteria	Spirochaetes	Spirochaetia	Leptospirales	Leptospiraceae	GQ468580_g	JN447934_s	0	0	0	0	0	0	0	0	0	0	0	0	0	0	0	0	0	0	0.030601	4.91014e-05	0	0.0176423	0	0	0.000391638	0	0.000160426	0.000298011	0	0	0	0	0	0	0	0	0	0	0	0	0	0
ASV235	Bacteria	Proteobacteria	Oligoflexia	Bacteriovoracales	Bacteriovoracaceae	JF727692_g	NA	0	0	0	0	0	0	0	0	0	0	0	0	0	0	0	0	0	0	0	0	0	0	0	0	0	0	0	0	0	0	0	0	0	0	0	0	0	0	0.000797867	0.0157658	0	0.0012022
ASV236	Bacteria	Verrucomicrobia	Opitutae	Puniceicoccales	Puniceicoccaceae	Pelagicoccus	NA	0	0	0	0	0	0	0	0	0	0	0	0	0	0	0	0	0	0	0	0	0	0	0	0	0	0	0	0	0	0	0	0	0	0	0	0	0	0	0	0	0	0
ASV237	Bacteria	Proteobacteria	Alphaproteobacteria	Rhodobacterales	Rhodobacteraceae	NA	NA	0	0	0	0	0	0	0	0	0	0	0	0	0	0	0	0	0	0	0	0	0	0	0	0	0	0	0	0	0	0	0	0	0	0	0	0	0	0	0	0	0	0
ASV238	Bacteria	Proteobacteria	Gammaproteobacteria	PAC001146_o	PAC001146_f	PAC001146_g	NA	0	0	0	0	0	0	0	0	0	0	0	0	0	0	0	0	0	0	0	0	0	0	0	0	0	0.00309213	0.0030481	0.00320362	0	0	0	0	0	0.00234702	0.0030216	0.00177803	0	0.00393165	0	0.000168393	0	0
ASV239	Bacteria	Proteobacteria	Alphaproteobacteria	Rhodobacterales	Rhodobacteraceae	NA	NA	0	0	0	0	0	0	0	0	0	0	0	0	0	0	0	0	0	0	0	0	0	0	0	0	0	0	0	0	0	0	0	0	0	0	0	0	0	0	0	0	0	0
ASV240	Bacteria	Proteobacteria	Alphaproteobacteria	Rhodobacterales	Rhodobacteraceae	NA	NA	0.00761875	0.0208333	0.0114179	0.00267955	0.0133425	0.0109092	0	0	0	0	0	0	0	0	0	0	0	0	0	0	0	0	0	0.0016521	0	0	0	0	0	0	0	0	0	0	0	0	0	0	0	0	0	0
ASV241	Bacteria	Proteobacteria	Alphaproteobacteria	Rhodospirillales	Micavibrio_f	EU328098_g	JF272138_s	0	0	0	0	0	0	0	0	0	0	0	0	0	0	0	0	0	0	0	0	0	0	0	0	0	0	0	0	0	0	0	0	0	0	0	0	0	0	0	0	0	0
ASV242	Bacteria	Bacteroidetes	Flavobacteria	Flavobacteriales	Flavobacteriaceae	Actibacter	NA	0.00392842	0.0014715	0	0	0	0.000883494	0.0034183	0.00218432	0.00511341	0.00189361	0.00327674	0.00307814	0.000746943	0.00214884	0.00216291	0.0017022	0.00171182	0.00127594	0.000214421	0	0.000364062	0.0012009	0.000479088	0.000444797	0.00141736	0.00353039	0.00417108	0.00317878	0.00117684	0.000170227	0	0	0	0.00113998	0.00168706	0	0.00446695	0.000730884	0	0	0	0
ASV243	Bacteria	Proteobacteria	Alphaproteobacteria	Rhodobacterales	Rhodobacteraceae	NA	NA	0	0	0	0.0579981	0.00233207	0.00284255	0	0	0	0	0	0	0	0	0	0	0	0	0	0	0	0	0	0	0	0	0	0	0	0	0	0	0	0	0	0	0	0	0	0	0	0
ASV244	Bacteria	Marinimicrobia_SAR406	AYLG_c	AYLG_o	AYLG_f	FJ264664_g	NA	0	0	0	0	0	0	0	0	0	0	0	0	0	0	0	0	0	0	0	0	0	0	0.000790495	0	0	0.000267822	0.00240639	0.000397348	0.00350182	0	0	0	0	0.000536463	0.00171224	0.0262634	0.00145713	0.00357881	0	0	0	0
ASV245	Bacteria	Planctomycetes	Planctomycetia	Planctomycetales	Planctomycetaceae	Fuerstia	EU617893_s	0	0.0050728	0.00954672	0	0.000993998	0.00192064	0.00202566	0.00567084	0.00406451	0.00395937	0.00421295	0.00408953	0.0015332	0.00328904	0.00272527	0.00297885	0.00222536	0.00412555	0	0	0	0	0.000287453	0	0.000391638	0.00430951	0.00214971	0.00064569	0.000258331	0.00022697	0	0	0.000317839	0.000569992	0	0	0	0	0	0	0	0
ASV246	Bacteria	Proteobacteria	Alphaproteobacteria	Rhodospirillales	Rhodospirillaceae	Terasakiella	Terasakiella brassicae	0	0	0	0	0	0	0	0	0	0	0	0	0	0	0	0	0	0	0	0	0	0	0	0	0	0	0	0	0	0	0	0	0	0	0	0	0	0	0.000125979	0.000631473	6.35836e-05	0.000189821
ASV247	Bacteria	Proteobacteria	Deltaproteobacteria	Desulfobacterales	Desulfobacteraceae	AXXL_g	NA	0	0	0	0	0	0	0.000844024	0	0	0	0	0	0	0	0	0	0.000599136	0	0	0	0.00135223	0.00024018	0.00491065	0.00686259	0.00100707	0.00494254	0.00263099	0.000571187	0.00938603	0	0	0.000253248	0.000794597	0.00191115	0.00579141	0.0032133	0.00107493	0.000907304	0	0	0	0
ASV248	Bacteria	Proteobacteria	Alphaproteobacteria	Rhizobiales	NA	NA	NA	0	0	0	0	0	0	0	0	0	0	0	0	0	0	0	0	0	0	0	0	0	0	0	0	0	0	0	0	0	0	0	0	0	0	0	0	0	0	0	0	0	0
ASV249	Bacteria	Proteobacteria	Deltaproteobacteria	Desulfobulbaceae_o	Desulfobulbaceae	Desulfotalea	NA	0	0	0	0	0	0	0	0	0	0	0	0	0	0	0	0	0	0	0	0	0	0	0	0	0	0	0	0	0	0	0	0	0	0	0	0	0	0	0	0	0	0
ASV250	Bacteria	Proteobacteria	Gammaproteobacteria	Thiotrichales	Leucothrix_f	Cocleimonas	JN662227_s	0	0	0	0	0	0	0	0	0	0	0	0	0	0	0	0	0	0	0	0	0	0	0	0	0	0	0	0	0	0	0	0	0	0	0	0	0	0	0	0	0	0
ASV251	Bacteria	Proteobacteria	Alphaproteobacteria	Rhodobacterales	Hyphomonadaceae	NA	NA	0	0	0	0	0	0	0	0	0	0	0	0	0	0	0	0	0	0	0	0	0	0	0	0	0	0	0	0	0	0	0	0	0	0	0	0	0	0	0	0	0	0
ASV252	Bacteria	Proteobacteria	Epsilonproteobacteria	Campylobacterales	Campylobacteraceae	Arcobacter	AB015529_s	0	0	0	0	0	0	0	0	0	0	0	0	0	0	0	0	0	0	0	0	0	0	0	0	0	0	0	0	0	0	0	0	0	0	0	0	0	0	0.000251958	0	0	0
ASV253	Bacteria	Marinimicrobia_SAR406	AYLG_c	AYLG_o	AYLG_f	FJ264664_g	FJ264664_s	0	0	0	0	0	0	0	0	0	0	0	0	0	0	0	0	0	0	0	0	0.000338057	0.000327518	0.00167681	0.00196982	7.45976e-05	0.000657382	0.00170052	0.00263243	0.00901289	0.000113485	0	0	0	0.000435876	0.00133454	0.00775476	0.0109166	0.00365442	0	0	0	0
ASV254	Bacteria	Proteobacteria	Gammaproteobacteria	FN820314_o	FN820314_f	FN820314_g	NA	0	0	0	0	0	0	0	0	0	0	0	0	0	0	0	0	0	0	0	0	0	0	0	0	0	0	0	0	0	0	0	0	0	0	0	0	0	0	0	0	0	0
ASV255	Bacteria	Planctomycetes	U81766_c	U81766_o	U81766_f	U81766_g	FJ717262_s	0	0	0	0	0	0	0	0	0	0	0	0	0	0	0	0	0	0	0	0	0	0	0	0	0	0	0	0	0	0	0.0080206	0.0304151	0	0	0.0001259	0	0	0	0	0	0	0
ASV256	Bacteria	Proteobacteria	Gammaproteobacteria	Cellvibrionales	Halieaceae	NA	NA	0.0031348	0.00205235	0	0	0	0	0.00329169	0.00298244	0.00288449	0.0030556	0.00357462	0.00316609	0.00188701	0.00311363	0.00367695	0.00191498	0.00359481	0.00280708	0	0	0	0.00131007	0	0	0	0.00318952	0.00285558	0.0037748	0.000774994	0	0	0	0	0.000670578	0.000982021	0.0014567	0.000955498	0.00103332	0	0	0	0
ASV257	Bacteria	Proteobacteria	Alphaproteobacteria	Rhodobacterales	Rhodobacteraceae	NA	NA	0	0	0	0	0.0437359	0.0122537	0.00738521	0	0	0	0	0	0	0	0	0	0	0	0	0	0	0	0	0	0	0	0	0	0	0	0	0	0	0	0	0	0	0	0	0	0	0
ASV258	Bacteria	Proteobacteria	Deltaproteobacteria	Desulfobacterales	Desulfobacteraceae	Desulfosarcina	NA	0	0	0	0	0	0	0	0	0	0	0	0	0	0	0	0	0	0	0.000796422	0	0.00150826	0.000327518	0.000670723	0.0121048	0.00441991	0.00131476	0.0019572	0	0.000861104	0	0	0.00182338	0.018236	0	0.00347485	0	0.00162435	0	0	0	0	0
ASV259	Bacteria	Proteobacteria	Gammaproteobacteria	Alteromonadales	Psychromonadaceae	Psychromonas	NA	0	0	0	0	0	0	0	0	0	0	0	0	0	0	0	0	0	0	0	0	0	0	0	0	0	0	0	0	0	0	0	0	0	0	0	0	0.0388649	0	0	0	0	0
ASV260	Bacteria	Spirochaetes	Spirochaetia	Spirochaetales	Spirochaetaceae	Spirochaeta_g1	Spirochaeta perfilievii	0	0	0	0	0	0	0	0	0	0	0	0	0	0	0	0	0	0	0	0	0	0	0	0	0	0	0	0	0	0	0	0	0	0	0	0	0	0	0.000125979	0	0	0
ASV261	Bacteria	Bacteroidetes	Flavobacteria	Flavobacteriales	Flavobacteriaceae	NA	NA	0	0	0	0	0	0.00107556	0	0.00163824	0	0.000860733	0.00127665	0	0	0	0	0	0	0	0	0	0	0	0	0	0.000447586	0.000852162	0	0	0	0	0	0	0	0	0	0	0	0	0	0.00092616	0.000445085	0.000759285
ASV262	Bacteria	Proteobacteria	Deltaproteobacteria	Desulfobulbaceae_o	Desulfobulbaceae	Desulfofustis	NA	0	0	0.000267308	0	0	0	0.00185685	0.0013442	0	0	0.00140432	0	0	0	0	0	0	0	0	0	0.000546093	0	0.00150913	0.000889595	0.000764626	0.00499123	0.00365771	0.00372513	0.000918511	0	0	0	0	0.00238055	0.00596767	0.00460573	0.00480138	0.00292353	0	0	0	0
ASV263	Bacteria	Proteobacteria	Gammaproteobacteria	Oceanospirillales	NA	NA	NA	0	0	0	0	0	0	0	0	0	0	0	0	0	0	0	0	0	0	0	0	0	0	0	0	0	0	0	0	0	0	0	0	0	0	0	0	0	0	0	0	0	0
ASV264	Bacteria	Proteobacteria	Alphaproteobacteria	Rhodobacterales	Rhodobacteraceae	NA	NA	0	0	0	0	0	0	0	0	0	0	0	0	0	0	0	0	0	0	0	0	0	0	0	0	0	0	0	0	0	0	0	0	0	0	0	0	0	0	0	0.000357834	0	0
ASV265	Bacteria	Proteobacteria	Gammaproteobacteria	Cellvibrionales	Cellvibrionaceae	Maricurvus	Maricurvus nonylphenolicus	0.000238086	0.00515025	0.00297858	0.0482671	0	0	0	0	0	0	0	0	0	0	0	0	0.000299568	0	0	0	0	0	0	0	0	0	0	0	0	0	0	0	0	0	0	0	0	0	0	0	0	0
ASV266	Bacteria	Proteobacteria	Epsilonproteobacteria	Campylobacterales	Sulfurovum_f	Sulfurovum	NA	0	0	0	0	0	0	0	0	0	0	0	0	0	0	0	0	0	0	0	0	0	0	0.00107795	0.00127085	0	0	0	0	0	0	0	0	0	0.0329254	0.00412953	0	0.00558966	0.00312516	0	0	0	0
ASV267	Bacteria	Proteobacteria	Epsilonproteobacteria	Campylobacterales	Sulfurimonas_f	EU491826_g	NA	0	0	0	0	0	0	0	0	0	0	0	0	0	0	0	0	0	0	0	0	0	0	0	0	0	0	0	0	0	0	0	0	0	0.0390277	0	0	0.000859948	0.00940068	0	0	0	0
ASV268	Bacteria	Proteobacteria	Gammaproteobacteria	Oceanospirillales	AM745135_f	AM745135_g	NA	0.000595214	0	0.000152748	0	0.000191153	0.000192064	0.000970628	0.00121818	0.00118002	0.00090377	0.000553215	0.000835495	0.000314502	0.000526247	0.00073539	0.000553215	0.000770317	0.000425315	0	0	0.000260044	0.000589533	0.000790495	0.000190627	0.000857873	0.00404168	0.00500529	0.00658107	0.00132036	0	0	0	0.000516488	0.000502934	0.00362593	0.00124248	0.00687958	0.0017642	0	0	0	0
ASV269	Bacteria	Proteobacteria	Gammaproteobacteria	NA	NA	NA	NA	0	0	0	0	0.0323814	0.0278877	0	0	0	0	0	0.000263841	0	0	0	0	0	0	0	0	0	0	0	0	0	0	0	0	0	0	0	0	0	0	0	0	0	0	0	0	0	0
ASV270	Bacteria	Proteobacteria	Gammaproteobacteria	Cellvibrionales	Halieaceae	Halioglobus	Halioglobus japonicus	0.00456331	0.00120043	0.00190934	0.000317315	0.000802844	0.00145969	0.00405132	0.0040746	0.00576898	0.00391634	0.00519171	0.00461721	0.0015332	0.00535017	0.0108578	0.00348951	0.00333804	0.0039129	0	0	0	0	0	0	0	0	0	0	0.000229628	0	0	0	0	0	0	0	0	0	0	0	0	0
ASV271	Bacteria	Proteobacteria	Alphaproteobacteria	Rhodobacterales	Rhodobacteraceae	Sulfitobacter	NA	0	0	0	0	0	0	0	0	0	0	0	0	0	0	0	0	0	0	0	0	0	0	0	0	0	0	0	0	0	0	0	0	0	0	0	0	0	0	0	0.000589374	0.000508669	0
ASV272	Bacteria	Proteobacteria	Deltaproteobacteria	Desulfobulbaceae_o	Desulfobulbaceae	NA	NA	0	0	0	0	0	0	0	0	0	0	0	0	0	0	0	0	0	0	0.00830117	0.00785623	0.00143024	0.0197166	0	0	0	0	0	0	0	0	0	0	0	0	0	0	0	0	0	0	0	0
ASV273	Bacteria	Proteobacteria	Alphaproteobacteria	Rhizobiales	NA	NA	NA	0	0	0	0	0	0	0	0	0	0	0	0	0	0	0	0	0	0	0	0	0	0	0	0	0	0	0	0	0	0	0	0	0	0	0	0	0	0	0	0	0	0
ASV274	Bacteria	Firmicutes	Clostridia	Clostridiales	Acidaminobacter_f	Fusibacter	NA	0	0	0	0	0	0	0	0	0	0	0	0	0	0	0	0	0	0	0	0	0.000364062	0.0154152	0.0108513	0.00787927	0	0	0.000160426	0	0	0	0	0	0	0	0	0.000235642	0.00181545	0	0	0	0	0
ASV275	Bacteria	Proteobacteria	Oligoflexia	Bacteriovoracales	NA	NA	NA	0	0	0	0	0	0	0	0	0	0	0	0	0	0	0	0	0	0	0	0	0	0	0	0	0	0	0	0	0	0	0	0	0	0	0	0	0	0	0.0144456	0.00999832	0.00184392	0.00016873
ASV276	Bacteria	NA	NA	NA	NA	NA	NA	0	0	0	0	0	0	0	0	0	0	0	0	0	0	0	0	0	0	0	0	0	0	0	0	0	0	0	0	0	0	0	0	0	0	0	0	0	0	0.000167972	0	0	0
ASV277	Bacteria	Proteobacteria	Gammaproteobacteria	Methylococcales	Methylomonas_f	AB453959_g	NA	0	0	0	0	0	0	0	0	0	0	0	0	0	0	0	0	0	0	0	0	0	0	0	0	0	0	0	0	0	0	0	0	0	0	0	0	0	0	0	0	0	0
ASV278	Bacteria	Bacteroidetes	Flavobacteria	Flavobacteriales	Flavobacteriaceae	JN662053_g	NA	0	0	0	0	0	0	0	0	0	0	0	0	0	0	0	0	0	0	0	0	0	0	0	0	0	0	0	0	0	0	0	0	0	0	0	0	0	0	0	0	0	0
ASV279	Bacteria	Proteobacteria	Gammaproteobacteria	Chromatiales	NA	NA	NA	0.0432126	0.000271066	0	0	0	0	0.000168805	0	0	0	0.000212775	0	0	0	0	0	0	0	0.00545243	0.00510655	0	0	0	0	0	0	0	0	0	0	0	0	0	0	0	0	0	0	0	0	0	0.000189821
ASV280	Bacteria	Proteobacteria	Gammaproteobacteria	Cellvibrionales	Cellvibrionaceae	Teredinibacter	JDFY_s	0	0	0	0	0	0	0	0	0	0	0	0	0	0	0	0	0	0	0	0	0	0	0	0	0	0	0	0	0	0	0	0	0	0	0	0	0	0	0	0	0	0
ASV281	Bacteria	Proteobacteria	Deltaproteobacteria	Desulfobacterales	Desulfobacteraceae	Desulfamplus	NA	0	0	0	0	0	0	0	0	0	0	0	0	0	0	0	0	0	0	0.0012559	0.000638319	0.0017683	0	0.000287453	0.0386338	0.000522183	0.000340865	0	0	0	0	0	0	0	0.00187762	0.000402881	0	0	0	0	0	0	0
ASV282	Bacteria	Planctomycetes	U81766_c	U81766_o	U81766_f	U81766_g	FJ717262_s	0	0	0	0	0	0	0	0	0	0	0	0	0	0	0	0	0	0	0	0	0	0	0	0	5.59482e-05	0	0	0	0	0	0	0.0372781	0	0	0	0	0	0	0	0	0	0
ASV283	Bacteria	Actinobacteria	MarineActino_c	Actinomarinales	Actinomarinaceae	PAC001793_g	PAC001793_s	0.00134915	0	0.00049643	0	0.00053523	0.000268889	0.00194126	0.00130219	0.00611861	0.00262524	0.00285119	0.00299019	0.000511067	0.0028505	0.00216291	0.00591515	0.00295288	0.00195645	0	0	0	0	0	0	0.00031704	0.000730425	0.00211762	0.00248342	0.000258331	0	0	0	0.000278109	0.00181056	0.00120864	0.00117821	0.000955498	0.00461213	0	0	0	0
ASV284	Bacteria	Proteobacteria	Deltaproteobacteria	Desulfobacterales	Desulfobacteraceae	AXXL_g	NA	0	0	0	0	0	0	0	0	0	0	0	0	0	0	0	0	0	0	0	0	0.000858146	0	0.000550951	0.00200159	0	0.00323822	0.00240639	0	0.00284164	0	0	0	0	0.00368818	0.0183562	0.00201367	0.00100327	0.001739	0	0	0	0
ASV285	Bacteria	Parcubacteria_OD1	Paceibacter_c	LBQD_o	GU197432_f	GU197432_g	GU197432_s	0	0	0	0	0	0	0.000168805	0	0	0	0	0	0	0	0	0	0	0	0	0	0	0	0.000263498	0	0.0257921	0.000121737	0	0	0	0	0	0	0.00218514	0	0.0002518	0	0	0	0	0	0	0
ASV286	Bacteria	Proteobacteria	Alphaproteobacteria	Rhodobacterales	Rhodobacteraceae	NA	NA	0	0.00282683	0.0014511	0.0261256	0	0.000806668	0.00388251	0	0	0.00512136	0.00557471	0	0	0	0	0	0.00171182	0.00854883	0	0	0	0	0	0	0	0	0	0	0	0	0	0	0	0	0	0	0	0	0	0	0	0
ASV287	Bacteria	Proteobacteria	Alphaproteobacteria	Rhodobacterales	NA	NA	NA	0	0	0	0	0	0	0	0	0	0	0	0	0	0	0	0	0	0	0	0	0	0	0	0	0	0	0	0	0	0	0	0	0	0	0	0	0	0	0	0	0	0
ASV288	Bacteria	Proteobacteria	Gammaproteobacteria	Methylococcales	Methylophaga_f	EU919781_g	NA	0	0	0	0	0	0	0	0	0	0	0	0	0	0	0	0	0	0	0	0	0	0	0	0	0	0	0	0	0	0	0	0	0	0	0	0	0	0	0	0	0	0
ASV289	Bacteria	Firmicutes	Clostridia	Clostridiales	Acidaminobacter_f	AB470958_g	JX391815_s	0	0	0	0	0	0	0	0	0	0	0	0	0	0	0	0	0	0	0.000459474	0.0132083	0.00478481	0.0152842	0	0	0	0	0	0	0	0	0	0	0	0	0	0	0	0	0	0	0	0
ASV290	Bacteria	Proteobacteria	Deltaproteobacteria	Desulfobacterales	Desulfobacteraceae	Desulfobacter	NA	0	0	0	0	0	0	0	0	0	0	0	0	0	0	0	0	0	0	0	0	0	0	0.000718632	0.0266878	0	0	0.00080213	0.00129138	0	0	0	0	0	0	0.00823387	0	0.00148102	0.00252029	0	0	0	0
ASV291	Bacteria	Bacteroidetes	Bacteroidia	Marinilabiliales	Marinifilaceae	Marinifilum	GQ356977_s	0	0	0	0	0	0	0	0	0	0	0	0	0	0	0	0	0	0	0	0	0	0	0	0	0	0	0	0	0	0	0	0	0	0	0	0	0	0	0	0	0	0
ASV292	Bacteria	Proteobacteria	Gammaproteobacteria	NA	NA	NA	NA	0	0	0	0	0	0	0	0	0	0	0	0	0	0	0	0	0	0	0	0	0	0	0	0	0	0	0	0	0	0	0	0	0	0	0	0	0	0	0	0	0	0
ASV293	Bacteria	Proteobacteria	Alphaproteobacteria	Rhodobacterales	Rhodobacteraceae	EU491911_g	NA	0	0	0	0	0	0	0	0	0	0	0	0	0	0	0	0	0	0	0	0	0	0	0	0	0	0	0	0	0	0	0	0	0	0	0	0	0	0	0	0	0	0
ASV294	Bacteria	Cyanobacteria	Chroobacteria	NA	NA	NA	NA	0.00257926	0.00182001	0.0020239	0	0.000611691	0.000345715	0.00755402	0.00256238	0.00489489	0.00344293	0.00642581	0.00290225	0.00110076	0.00377143	0.00363369	0.00485127	0.00338084	0.00365771	0	0	0	0	0.000143726	0.000444797	0.000186494	0	0	0.000844364	0	0.000141856	0	0	0	0	0.00017626	0	0.000334424	0	0	0	0	0
ASV295	Bacteria	Proteobacteria	Gammaproteobacteria	Vibrionales	Vibrionaceae	Vibrio	NA	0	0	0	0	0	0	0	0	0	0	0	0	0	0	0	0	0	0	0	0	0	0	0	0	0	0	0	0	0	0	0	0	0	0	0	0	0	0	0	0	0	0
ASV296	Bacteria	Proteobacteria	Alphaproteobacteria	Kordiimonadales	Kordiimonadaceae	Kordiimonas	NA	0	0	0	0	0	0	0	0	0	0	0	0	0	0	0	0	0	0	0	0	0	0	0	0	0	0	0	0	0	0	0	0	0	0	0	0	0	0	0	0	0	0
ASV297	Bacteria	Bacteroidetes	Bacteroidia	Bacteroidales	JF747967_f	EF467540_g	EF467540_s	0	0	0	0	0	0	0	0	0	0	0	0	0	0	0	0	0	0	0	0	0	0	0	0	0	0	0	0	0	0	0	0	0	0	0	0	0	0	0	0	0	0
ASV298	Bacteria	Latescibacteria_WS3	Latescibacter_c	AB530233_o	GU302492_f	GU302492_g	EF687368_s	0	0	0	0	0	0	0	0	0	0	0	0	0	0	0	0	0	0	0	0	0	0.00024018	0.000479088	0.00076251	0.000372988	0.00077912	0.000417108	0	0	0	0	0	0	0	0	0.000449862	0	0	0	0	0.000254334	0
ASV299	Bacteria	Proteobacteria	Gammaproteobacteria	Marinicella_o	Marinicella_f	DQ351769_g	NA	0	0	0	0	0	0	0	0	0	0	0	0	0	0	0	0	0	0	0	0	0	0	0	0	0	0	0	0	0	0	0	0	0	0	0	0	0	0	0.000566905	0.00324156	0	0
ASV300	Bacteria	Proteobacteria	Gammaproteobacteria	Oceanospirillales	Saccharospirillaceae	Reinekea	Reinekea forsetii	0	0	0	0	0	0	0	0	0	0	0	0	0	0	0	0	0	0	0	0	0	0	0	0	0	0	0	0	0	0	0	0	0	0	0	0	0	0	0	0.00046308	0	0
ASV301	Bacteria	Proteobacteria	Gammaproteobacteria	Oceanospirillales	Oleiphilaceae	Oleiphilus	NA	0	0	0	0	0	0	0	0	0	0	0	0	0	0	0	0	0	0	0	0	0	0	0	0	0	0	0	0	0	0	0	0	0	0	0	0	0	0	0	0	0	0
ASV302	Bacteria	Peregrinibacteria	Peribacteria	ASND_o	ASND_f	ASND_g	NA	0	0	0	0	0	0	0	0	0	0	0	0	0	0	0	0	0	0	0	0	0	0	0	0	0	0	0	0	0	0	0	0	0	0	0	0	0	0	0.00165872	0.00692515	0.00877453	0.00179276
ASV303	Bacteria	Proteobacteria	Deltaproteobacteria	Nitrospinales	DF820460_f	DF820460_g	NA	0	0	0	0	0	0	0	0	0	0	0	0	0	0	0	0	0	0	0	0	0	0	0	0	0	0	0	0	0	0	0.0233358	0	0	0	0	0	0	0.00035284	0	0	0	0
ASV304	Bacteria	Proteobacteria	Deltaproteobacteria	Myxococcales	Haliangiaceae	JQ800777_g	EF999364_s	0	0	0	0	0	0	0	0	0	0	0	0	0	0	0	0	0	0	0	0	0	0	0	0	0	0	0	0	0	0	0	0	0	0	0	0	0	0	0	0	0	0
ASV305	Bacteria	Proteobacteria	Alphaproteobacteria	Rhodobacterales	Rhodobacteraceae	NA	NA	0.00206341	0	0	0	0	0	0.00211006	0.0034025	0.005026	0.00271131	0.00523427	0.00391364	0.00298777	0.00359602	0.00302807	0.00753224	0.00607695	0.00399796	0	0	0	0.00024018	0	0	0	0.000706077	0.00137966	0	0	0	0	0	0.000953516	0.00107293	0	0	0	0	0	0	0	0
ASV306	Bacteria	Proteobacteria	Gammaproteobacteria	Oceanospirillales	Oleiphilaceae	Oleiphilus	NA	0	0	0	0	0	0	0	0	0	0	0	0	0	0	0	0	0	0	0	0	0	0	0	0	0	0	0	0	0	0	0	0	0	0	0	0.000364174	0	0	0	0	0	0
ASV307	Bacteria	Bacteroidetes	Cytophagia	Cytophagales	Reichenbachiella_f	DQ395367_g	GU118267_s	0.000476172	0.00108426	0.0112651	0.000176286	0.000305845	0.000230477	0.000928427	0.00180627	0.0019667	0.0033999	0.00251075	0.00136318	0.000471754	0.00122791	0.0028983	0.00187242	0.00295288	0.00136101	0	0	0	0	0.000119772	0	0.000596781	0.000316517	0.00102673	0.00168873	0.00238239	0	0	0	0	0	0	0.000814036	0	0.00456172	0	0	0	0
ASV308	Bacteria	Proteobacteria	Gammaproteobacteria	NA	NA	NA	NA	0	0	0	0	0	0	0	0	0	0	0	0	0.0204427	0.000219269	0.00895445	0.00523427	0	0	0	0	0	0	0	0	0	0	0	0	0	0	0	0	0.00178784	0.00144174	0	0	0	0.000100812	0	0	0	0
ASV309	Archaea	Thaumarchaeota	Group1a_c	Nitrosopumilales	Nitrosopumilaceae	Nitrosopumilus	NA	0	0	0	0	0	0	0.00122384	0.0040746	0.00375858	0.00813393	0.00795779	0.004969	0.00117938	0.00394685	0.00536402	0.00357462	0.00457911	0.0083787	0	0	0	0	0	0	0	0	0	0	0	0	0	0	0	0	0	0	0	0	0	0	0	0
ASV310	Bacteria	Proteobacteria	Alphaproteobacteria	Rhodospirillales	Micavibrio_f	EU328098_g	JN452749_s	0	0	0	0	0	0	0	0	0	0	0	0	0	0	0	0	0	0	0	0	0	0	0	0	0	0	0	0	0	0	0	0	0	0	0	0	0	0	0	0	0	0
ASV311	Bacteria	Acidobacteria	Thermoanaerobaculum_c	Thermoanaerobaculum_o	Thermoanaerobaculum_f	DQ395019_g	NA	0	0	0	0	0	0	0	0.000294044	0	0	0	0	0	0	0.000389324	0	0	0	0	0	0	0.000829712	0.000526997	0.00050834	0.0016598	0.00216693	0.00465236	0.00422182	0.00106203	0.000822765	0	0	0.000635677	0.00147527	0.00219066	0.00244211	0.00766787	0.00204143	0	0	0	0
ASV312	Bacteria	Proteobacteria	Alphaproteobacteria	Rhizobiales	Cohaesibacteraceae	Cohaesibacter	NA	0.00142851	0	0	0	0	0.000384128	0	0	0	0	0	0	0	0	0	0	0	0	0	0	0	0	0	0	0	0	0	0	0	0	0	0.00281105	0	0	0	0	0	0	0	0	0	0
ASV313	Bacteria	Bacteroidetes	Flavobacteria	Flavobacteriales	Flavobacteriaceae	Ulvibacter	GQ452895_s	0	0	0	0	0	0	0	0	0	0	0	0	0	0	0	0	0	0	0	0	0	0	0	0	0	0	0	0	0	0	0	0	0	0	0	0	0	0	0	0	0	0
ASV314	Bacteria	Proteobacteria	Deltaproteobacteria	Desulfuromonadales	Desulfuromonadaceae	Malonomonas	Malonomonas rubra	0.00111107	0	0	0	0	0	0.00198346	0.000756112	0	0	0	0	0	0.000175416	0	0	0	0	0	0	0	0	0	0.000285941	0	0.00345734	0.00340103	0.0073261	0.00861104	0	0	0	0	0.000335289	0.00143526	0.00141385	0.000764398	0.00481375	0	0	0	0
ASV315	Bacteria	Proteobacteria	Gammaproteobacteria	Legionellales	Legionellaceae	Legionella	NA	0	0	0	0	0	0	0	0	0	0	0	0	0	0	0	0	0	0	0	0	0	0	0	0	0	0	0	0	0	0	0.0225407	0	0	0	0	0	0	0	0	0	0	0
ASV316	Bacteria	Proteobacteria	Gammaproteobacteria	Alteromonadales	Alteromonadaceae	Paraglaciecola	NA	0	0	0	0	0	0	0	0	0	0	0	0	0	0	0	0	0	0	0	0	0	0	0	0	0	0	0	0	0	0	0	0	0	0	0	0	0	0	0	0	0	0
ASV317	Bacteria	Proteobacteria	EU101270_c	EU101270_o	FJ202111_f	FJ202111_g	FJ202111_s	0	0	0	0	0	0	0	0	0	0	0	0	0	0	0	0	0	0	0	0	0	0	0	0	0	0	0	0	0	0	0	0	0	0	0	0	0	0	0	0	0	0
ASV318	Bacteria	Proteobacteria	Alphaproteobacteria	Rhodobacterales	Rhodobacteraceae	NA	NA	0	0.00042596	0.00840112	0	0.00626983	0.00729843	0.00409352	0	0	0.000344293	0	0.000879469	0	0	0	0	0	0.000212657	0	0	0	8.73382e-05	0.00694677	0.00203336	0.00270416	0.000730425	0.000609619	0	0	0	0	0	0.00011919	0	0	0	0.0001911	0	0	0	0	0
ASV319	Bacteria	Proteobacteria	Gammaproteobacteria	Oceanospirillales	Kangiellaceae	AF382097_g	NA	0	0	0	0	0	0	0	0	0	0	0	0	0	0	0	0	0	0	0	0	0	0	0	0	0	0	0	0	0	0	0	0	0	0	0	0	0	0	0	0.00153658	0	0
ASV320	Bacteria	Proteobacteria	Gammaproteobacteria	Cellvibrionales	Spongiibacteraceae	Oceanicoccus	NA	0	0	0	0	0	0	0	0	0	0	0	0	0	0	0	0	0	0	0	0	0	0	0	0	0	0	0	0	0	0	0	0	0	0	0	0	0	0	0.000104982	0	0	0
ASV321	Bacteria	Spirochaetes	Spirochaetia	Spirochaetales	Spirochaetaceae	Spirochaeta_g1	Spirochaeta perfilievii	0	0	0	0	0	0	0	0	0	0	0	0	0	0	0	0	0	0	0	0	0	0	0	0	0	0	0	0	0	0	0	0	0	0	0	0	0	0	0	0	0	0
ASV322	Bacteria	Proteobacteria	Alphaproteobacteria	Rhodobacterales	Rhodobacteraceae	NA	NA	0	0	0	0	0	0	0	0	0	0	0	0	0	0	0	0	0	0	0	0	0	0	0	0	0	0	0	0	0	0	0	0	0	0	0	0	0	0	0	0	0	0
ASV323	Bacteria	Actinobacteria	Rubrobacteria	AB240334_o	AB240334_f	AB240334_g	NA	0	0.000464684	0.000381869	0	7.64614e-05	0	0.000717421	0.00495673	0.00305931	0.00167843	0.00140432	0.00206675	0	0.00153489	0.001341	0.00140432	0.00158343	0.00153113	0	0	0	0	0	0	9.3247e-05	0.00277561	0.00256682	0.00186257	0.00218146	0	0	0	0.00011919	0.00154233	0.000881301	0.00053555	0.000214987	0.00685518	0	0	0	0
ASV324	Bacteria	Proteobacteria	Gammaproteobacteria	Cellvibrionales	Cellvibrionaceae	Aestuariicella	NA	0	0	0	0	0	0	0	0	0	0	0	0	0	0	0	0	0	0	0	0	0	0	0	0	0	0	0	0	0	0	0	0	0	0	0	0	0	0	0	0	0	0
ASV325	Bacteria	Proteobacteria	Gammaproteobacteria	Cellvibrionales	Halieaceae	NA	NA	0	0	0	0	0	0	0	0	0	0	0	0	0	0	0	0	0	0	0	0	0	0	0	0	0	0	0	0	0	0	0	0	0	0	0	0	0	0	0	0.000189442	0	0.000232004
ASV326	Bacteria	Proteobacteria	Alphaproteobacteria	Rhodospirillales	Rhodospirillaceae	FJ202881_g	FJ202881_s	0	0	0	0	0	0	0	0	0	0	0	0	0	0	0	0	0	0	0	0	0	0	0	0	0	0	0	0	0	0	0	0.0316307	0	0	0	0	0	0	0	0	0	0
ASV327	Bacteria	Chloroflexi	GQ396871_c	GQ396871_o	GQ396871_f	GQ396871_g	AM709744_s	0.000674576	0.000232342	0.000801925	0	0	0	0.00147704	0.00117617	0.00406451	0.00172147	0.00217031	0.00294622	0.00027519	0.00214884	0.0015573	0.00212775	0.0036804	0.00127594	0	0	0	0.000349353	0.000143726	0	0.000447586	0.00107129	0.0019572	0.00240892	0.000143517	0	0	0	0	0.00214585	0.00135972	0.00171376	0.00093161	0.0035284	0	0	0	0
ASV328	Bacteria	Bacteroidetes	Flavobacteria	Flavobacteriales	Flavobacteriaceae	Winogradskyella	NA	0	0	0	0	0	0	0	0	0	0	0	0	0	0	0	0	0	0	0	0	0	0	0	0	0	0	0	0	0	0	0	0	0	0	0	0	0	0	0	0	0	0
ASV329	Bacteria	Bacteroidetes	Bacteroidia	Marinilabiliales	Prolixibacteraceae	AJ229237_g	NA	0	0	0	0	0	0	0	0	0	0	0	0	0	0	0	0	0	0	0	0	0	0	0	0	0	0	0	0	0	0.00663886	0.0174586	0	0	0	0	0	0	0	0	0	0	0
ASV330	Bacteria	Proteobacteria	Alphaproteobacteria	Rhodobacterales	Rhodobacteraceae	NA	NA	0	0	0	0	0	0	0	0	0	0	0	0	0	0	0	0	0	0	0	0	0	0	0	0	0	0	0	0	0	0	0	0	0	0	0	0	0	0	0	0	0	0
ASV331	Bacteria	Bacteroidetes	Flavobacteria	Flavobacteriales	Flavobacteriaceae	NA	NA	0	0	0	0	0	0	0	0	0	0	0	0	0	0	0	0	0	0	0	0	0	0	0	0	0	0	0	0	0	0	0	0	0	0	0	0	0	0	0	0	0	0
ASV332	Bacteria	Proteobacteria	Gammaproteobacteria	Chromatiales	NA	NA	NA	0	0	0	0	0	0	0	0	0	0	0	0	0	0	0	0	0	0	0	0	0	0	0	0	0	0	0	0	0	0	0	0	0	0	0	0	0	0	0	0	0	0
ASV333	Bacteria	Proteobacteria	Gammaproteobacteria	Oceanospirillales	Oceanospirillaceae	Pelagitalea	NA	0	0	0	0	0	0	0	0	0	0	0	0	0	0	0	0	0	0	0	0	0	0	0	0	0	0	0	0	0	0	0	0	0	0	0	0	0	0	0	0.000189442	0	0
ASV334	Bacteria	Proteobacteria	Gammaproteobacteria	Oceanospirillales	Kangiellaceae	Aliikangiella	EU287325_s	0.00170628	0.00162639	0.00255852	0	0	0.000230477	0.000970628	0	0.000437044	0	0.000553215	0	0	0	0	0	0.000599136	0	0	0	0	0	0	0	0	0	0	0	0	0	0	0	0	0	0	0	0	0	0	0	0	0
ASV335	Bacteria	Proteobacteria	Gammaproteobacteria	Chromatiales	Wenzhouxiangellaceae	EU734943_g	NA	0	0	0	0	0.000726383	0.000384128	0.00130824	0.00180627	0.00157336	0	0.00195753	0.00127523	0	0	0.00129775	0.000978765	0	0.00106329	0	0	0	0	0.00129354	0.000698967	0.00063408	0.00301909	0.00327269	0.00397348	0	0	0	0	0	0.00093881	0.00274462	0.00235642	0.00320092	0.00141136	0	0	0	0
ASV336	Bacteria	Proteobacteria	Alphaproteobacteria	Rhodobacterales	Hyphomonadaceae	CP017718_g	CP017718_s	0.000515853	0.00220725	0.00805743	0	0.00244676	0.0118696	0.000590817	0	0.00192299	0.00146325	0.00110643	0.00263841	0.0012187	0	0	0	0.00145504	0.00327492	0	0	0	0	0	0.000889595	0	0	0.00445985	0.00111754	0	0	0	0	0	0	0	0.000235642	0	0.000478855	0	0	0	0
ASV337	Bacteria	Proteobacteria	Gammaproteobacteria	Oceanospirillales	Oceanospirillaceae	Neptuniibacter	NA	0	0	0	0.00112823	0.0113545	0.0100257	0.00801823	0	0	0	0	0.00167099	0	0	0.000346066	0.00076599	0	0.0151837	0	0	0	0	0.000311407	0	0	0	0	0	0	0	0	0	0	0	0	0	0	0	0	0	0	0
ASV338	Bacteria	Proteobacteria	Epsilonproteobacteria	Campylobacterales	Campylobacteraceae	Arcobacter	NA	0	0	0	0	0	0	0	0	0	0	0	0	0	0	0	0	0	0	0	0	0	0	0	0	0	0	0	0	0	0	0	0	0	0	0	0.000385596	0	0	0	0	0	0
ASV339	Bacteria	Planctomycetes	Phycisphaerae	Phycisphaerales	Phycisphaeraceae	EU050951_g	EU050951_s	0	0	0	0	0	0	0	0	0	0	0	0	0	0	0	0	0	0	0	0	0	0	0	0	0	0	0	0	0	0.0341589	5.18574e-05	0	0	0	0	0	0	0	0	0	0	0
ASV340	Archaea	Thaumarchaeota	Group1a_c	Cenarchaeales	Cenarchaeaceae	EF069384_g	AB426383_s	0	0	0	0	0	0	0	0	0	0	0	0	0	0	0.000951681	0	0	0	0	0	0	0.000152842	0	0	0	0.00706077	0.00170052	0.00216058	0.00183702	0	0	0	0	0	0	0.00876159	0	0.00690559	0	0	0	0
ASV341	Bacteria	Bacteroidetes	Flavobacteria	Flavobacteriales	Flavobacteriaceae	NA	NA	0	0	0	0	0	0	0	0	0	0	0	0	0	0	0	0	0	0	0	0	0	0	0	0	0	0	0	0	0	0	0	0	0	0	0	0	0	0	0	0.000105245	0	0.000147639
ASV342	Bacteria	Proteobacteria	Deltaproteobacteria	Desulfovibrionales	Desulfovibrionaceae	Pseudodesulfovibrio	NA	0	0	0	0	0	0	0	0	0	0	0	0	0	0	0	0	0	0	0.0181952	0.0149514	0	0	0	0	0	0	0	0	0	0	0	0	0	0	0	0	0	0	0	0	0	0
ASV343	Bacteria	Planctomycetes	Phycisphaerae	CP019633_o	PAC002608_f	PAC002608_g	NA	0	0	0	0	0	0	0	0	0	0	0	0	0	0	0	0	0	0	0	0	0	0	0	0	7.45976e-05	0	0	0	0	0	0	0.0302631	0	0	0	0	0	0	0	0	0	0
ASV344	Bacteria	Proteobacteria	Gammaproteobacteria	PAC001146_o	PAC001146_f	JQ287651_g	JQ287651_s	0	0	0	0	0	0	0	0	0	0	0	0	0	0	0	0	0	0	0	0	0	0	0	0	0	0	0	0	0	0	0	0	0	0	0	0	0	0	0	0	0	0
ASV345	Bacteria	Proteobacteria	Alphaproteobacteria	Rhodobacterales	Rhodobacteraceae	NA	NA	0	0.0289266	0.0150074	0	0	0	0	0	0.00126743	0	0	0	0.00110076	0	0	0	0	0	0	0	0	0	0	0	0	0	0	0	0	0	0	0	0	0	0	0	0	0	0	0	0	0
ASV346	Bacteria	Spirochaetes	Spirochaetia	Spirochaetales	Spirochaetaceae	Spirochaeta_g1	NA	0	0	0	0	0	0	0	0	0	0	0	0	0	0	0	0	0	0	0	0	0	0	0	0	0	0	0	0	0	0	0	0	0	0	0	0	0	0	0	0	0	0
ASV347	Bacteria	Proteobacteria	Alphaproteobacteria	Rhodobacterales	Rhodobacteraceae	NA	NA	0.00277767	0.000697026	0	0.00602898	0	0.00115238	0.00755402	0.00151222	0.00292819	0.00167843	0.00136176	0.00272635	0.00125801	0.00333289	0.00190336	0.00348951	0.00171182	0.00238176	0	0	0	0	0.000167681	0	0.000410287	0.00058434	0	0.00146522	0	0	0	0	0.000595948	0	0	0.00074977	0	0	0	0	0	0
ASV348	Bacteria	Planctomycetes	OM190_c	OM190_o	OM190_f	OM190_g	GU584790_s	0	0	0	0	0	0	0	0	0	0	0	0	0	0	0	0	0	0	0	0	0	0	0	0	0	0	0	0	0	0	0	0	0	0	0	0	0	0	0.000167972	0.000442031	0	0
ASV349	Bacteria	Proteobacteria	Gammaproteobacteria	Pseudomonadales	Pseudomonadaceae	Pseudomonas	NA	0	0	0	0	0.0423214	0	0.00261648	0	0	0	0	0	0	0	0.000173033	0.00017022	0	0.000723035	0	0	0	0	0	0	0	0	0	0	0	0	0	0	0	0	0	0	0	0	0	0	0	0
ASV350	Bacteria	Planctomycetes	OM190_c	OM190_o	OM190_f	OM190_g	EU478635_s	0	0	0	0	0	0	0	0	0	0	0	0	0	0	0	0	0	0	0	0	0	0	0	0	0	0	0	0	0	0	0	0	0	0	0	0	0	0	0.000335944	0.000652522	0	0
ASV351	Bacteria	WM88	WM88_c	WM88_o	WM88_f	GQ249498_g	GQ249498_s	0	0	0	0	0	0	0	0	0	0	0	0	0	0	0	0	0	0	0	0	0.000130022	0	0	0.0167117	0.0106861	0.00029217	0	0	8.61104e-05	0	0.000103715	0	0	0	0.00103238	0.000278486	9.55498e-05	0	0	0	0	0
ASV352	Bacteria	Chloroflexi	Anaerolineae	Anaerolinaeles	GCA004_f	AM745166_g	NA	0	0	0	0	0	0	0	0	0	0	0	0	0	0	0	0	0	0	0	0	0.000780133	0	0.00117377	0.000826052	0.000447586	0.00854597	0.00214971	0.00228475	0	0	0	0	0	0.00385583	0.00674825	0.0010711	0	0.00199103	0	0	0	0
ASV353	Bacteria	Proteobacteria	Gammaproteobacteria	Oceanospirillales	Oceanospirillaceae	Neptuniibacter	Neptuniibacter marinus	0	0	0	0	0.0249264	0	0.00151924	0	0	0	0.00042555	0.0013192	0	0	0	0	0	0.0125468	0	0	0	0	0	0	0	0	0	0	0	0	0	0	0	0	0	0	0	0	0	0	0	0
ASV354	Bacteria	Proteobacteria	Alphaproteobacteria	Rhodobacterales	Rhodobacteraceae	NA	NA	0.00194437	0	0	0	0	0.00414858	0.00367151	0.00155423	0	0.00077466	0	0.00294622	0	0.00157874	0.00142752	0.00131921	0.00166902	0.00106329	0	0	0	0.00135374	0.000622814	0.000857824	0	0.00309213	0.00105881	0.00116721	0.00464996	0	0	0	0	0	0.00148562	0	0.00176767	0	0	0	0	0
ASV355	Bacteria	Actinobacteria	MarineActino_c	Actinomarinales	Actinomarinaceae	PAC001793_g	NA	0	0	0	0	0	0	0.00211006	0	0	0.00051644	0	0.000967416	0	0	0	0.00076599	0	0	0	0	0.00046808	0.000414856	0.00146122	0.000921366	0.000578132	0.00311648	0.00385023	0.00211091	0.00183702	0	0	0	0	0.00110645	0.00221584	0.00169234	0.00511191	0.0017894	0	0	0	0
ASV356	Bacteria	Bacteroidetes	Flavobacteria	Flavobacteriales	Flavobacteriaceae	Saonia	Saonia flava	0	0	0	0	0	0	0	0	0	0	0	0	0	0	0	0	0	0	0	0	0	0	0	0	0	0	0	0	0	0.000283712	0	0	0	0	0	0	0	0	0	0	0	0
ASV357	Bacteria	Proteobacteria	Gammaproteobacteria	Oceanospirillales	Oleiphilaceae	Oleiphilus	FJ905669_s	0	0	0	0	0	0	0	0	0	0	0	0	0	0	0	0	0	0	0	0	0	0	0	0	0	0	0	0	0	0	0	0	0	0	0	0	0	0	0	0	0	0
ASV358	Bacteria	Proteobacteria	Alphaproteobacteria	Rhizobiales	Hyphomicrobiaceae	NA	NA	0	0.000851921	0.00599534	0	0.0163245	0.0124073	0.0033761	0	0.000480748	0	0	0	0.000904195	0	0	0	0	0	0	0	0	0	0	0.00295473	0	0	0	0	0	0	0	0	0	0	0	0	0	0	0	0	0	0
ASV359	Bacteria	Planctomycetes	Planctomycetia	Planctomycetales	Planctomycetaceae	Fuerstia	EU617893_s	0.000912662	0.0014715	0.00118379	0.000387829	0	0	0.00181465	0.00512476	0.00367117	0.00365812	0.0034044	0.00299019	0	0.00355216	0.00263875	0.0034044	0.00376599	0.0031048	0	0	0	0.000109173	0	0	0	0.000900857	0.00224597	0	0	0	0	0	0	0	0.000629501	0	0.000334424	0	0	0	0	0
ASV360	Bacteria	Proteobacteria	Alphaproteobacteria	Rhodobacterales	Rhodobacteraceae	NA	NA	0	0	0	0	0	0	0	0	0	0	0	0	0	0	0	0	0	0	0	0	0	0	0	0	0	0	0	0	0	0	0	0	0	0	0	0	0	0	0.000860856	0.00492549	0.000593447	0.000232004
ASV361	Bacteria	Tenericutes	Mollicutes	PAC001265_o	GU196243_f	EU570894_g	EU050916_s	0	0	0	0	0	0	0	0	0	0	0	0	0	0	0	0	0	0	0	0	0	0	0	0	0	0	0	0	0	0	0	0	0	0	0	0	0	0	0	0	0	0
ASV362	Bacteria	Proteobacteria	Gammaproteobacteria	Cellvibrionales	Porticoccaceae	EF468720_g	EF468720_s	0	0	0	0	0	0	0	0	0	0	0	0	0	0	0	0	0	0	0	0	0	0	0	0	0	0	0	0	0	0	0	0	0	0	0	0	0	0	0	0	0	0
ASV363	Bacteria	Proteobacteria	Alphaproteobacteria	Rhizobiales	Hyphomicrobiaceae	Methyloceanibacter	NA	0.000436491	0	0	0	0	0	0.000464213	0	0.000655566	0.00077466	0.00076599	0.000659602	0	0.000438539	0.000562357	0.000723435	0.000513545	0	0	0	0	0.000349353	0.000311407	0	0.000652729	0.00172867	0.00243848	0.00412248	0.000975918	0	0	0	0	0.000670578	0.00211512	0.00385596	0.000621074	0.00632592	0	0	0	0
ASV364	Bacteria	Proteobacteria	Alphaproteobacteria	Rhodobacterales	Rhodobacteraceae	NA	NA	0	0	0	0	0	0	0	0	0	0	0	0	0	0	0	0	0	0	0	0	0	0	0	0	0	0	0	0	0	0	0	0	0	0	0	0	0	0	0	0.000378884	0.00042389	0.000253095
ASV365	Bacteria	TM6	TM6_c	Babela_o	NA	NA	NA	0	0	0	0	0	0	0	0	0	0	0	0	0	0	0	0	0	0	0	0	0	0	0.000407225	0	0	0	0	0	0	0.030499	5.18574e-05	0	0	0	0	0	0.000286649	0	0	0	0	0
ASV366	Bacteria	Bacteroidetes	Flavobacteria	Flavobacteriales	Flavobacteriaceae	Actibacter	EU925879_s	0	0	0	0	0	0	0	0	0	0	0	0	0	0	0	0	0	0	0	0	0	0	0	0	0	0	0	0	0	0	0	0	0	0	0	0	0	0	0	0	0	0
ASV367	Bacteria	Proteobacteria	Gammaproteobacteria	Vibrionales	Vibrionaceae	Vibrio	NA	0.00349192	0.00100682	0.00061099	0.000387829	0.000879306	0.000537779	0.0035449	0.00516676	0.00135484	0.00172147	0.00446828	0.00426542	0.000432441	0.00280665	0.00259549	0.00182987	0.00179741	0.00327492	0	0	0.000364062	0.000196511	0	0.000127085	0	0.000852162	0.000160426	0.00081953	0.000258331	0	0	0	0	0.000335289	0.00010072	0	0	0.000554463	0	0	0	0
ASV368	Bacteria	Proteobacteria	Gammaproteobacteria	Chromatiales	AM882571_f	AM882571_g	AM882571_s	0.000515853	0.00154895	0.00156566	0	0	0	0.000970628	0.0026884	0.00262226	0.00451885	0.00374484	0.00334198	0.00102213	0.00451695	0.00402301	0.00285119	0.0027817	0.00425315	0	0	0	0	0	0	0	0.000827815	0.000641704	0.00156456	0	0	0	0	7.94597e-05	0	0.00030216	0	0	0	0	0	0	0
ASV369	Bacteria	Proteobacteria	Gammaproteobacteria	Cellvibrionales	Cellvibrionaceae	AY150184_g	AY150184_s	0	0	0	0	0	0	0	0	0	0	0	0	0	0	0	0	0	0	0	0	0	0	0	0	0	0	0	0	0	0	0	0	0	0	0	0	0	0	0	0	0	0
ASV370	Bacteria	Proteobacteria	Gammaproteobacteria	Cellvibrionales	Cellvibrionaceae	Teredinibacter	NA	0.0101186	0.0182001	0.0127926	0	0	0	0	0	0	0	0	0	0.000629005	0	0	0	0	0	0	0	0	0	0	0	0	0	0	0	0	0	0	0	0	0	0	0	0	0	0	0	0	0
ASV371	Bacteria	Actinobacteria	MarineActino_c	Actinomarinales	Actinomarinaceae	PAC001793_g	NA	0	0	0	0	0	0	0	0	0.000742975	0	0	0	0	0.000438539	0	0	0	0	0	0	0	0.000742374	0.00131749	0.000698967	0.00113761	0.0024104	0.00365771	0.00397348	0	0	0	0	0	0.00107293	0.00342449	0.00171376	0.00515969	0.000781289	0	0	0	0
ASV372	Bacteria	Proteobacteria	Deltaproteobacteria	Desulfobulbaceae_o	Desulfobulbaceae	Desulforhopalus	AF099059_s	0	0	0	0	0	0	0	0	0	0	0	0	0	0	0	0	0	0	0	0	0	0	0	0	0	0	0	0	0	0	0	0	0	0	0	0	0	0	0	0	0	0
ASV373	Bacteria	Proteobacteria	Gammaproteobacteria	Cellvibrionales	Cellvibrionaceae	NA	NA	0	0	0	0	0	0	0	0	0	0	0	0	0	0	0	0	0	0	0	0	0	0	0	0	0	0	0	0	0	0	0	0	0	0	0	0	0	0	0	0	0	0
ASV374	Bacteria	Proteobacteria	Alphaproteobacteria	Rhodobacterales	Rhodobacteraceae	NA	NA	0	0	0	0	0.00978706	0.0302693	0	0	0	0	0	0	0	0	0	0	0	0.000765567	0	0	0	0	0	0	0	0	0	0	0	0	0	0	0	0	0	0	0	0	0	0	0	0
ASV375	Bacteria	Bacteroidetes	Flavobacteria	Flavobacteriales	Crocinitomicaceae	DQ906732_g	EU050906_s	0	0	0	0	0	0	0	0	0	0	0	0	0	0	0	0	0	0	0	0	0	0	0	0	0	0	0	0	0	0	0	0	0	0	0	0	0	0	0.00260357	0.000294687	0	0.0125493
ASV376	Bacteria	Proteobacteria	Deltaproteobacteria	Desulfobulbaceae_o	Desulfobulbaceae	NA	NA	0	0	0	0	0	0	0	0	0	0	0	0	0	0	0	0	0	0	0	0	0	0	0	0	0	0	0	0	0	0	0	0.00706562	0.0306714	0	0	0	0	0	0	0	0	0
ASV377	Bacteria	Proteobacteria	Gammaproteobacteria	Oceanospirillales	Oceanospirillaceae	Spongiispira	HM587888_s	0	0	0	0	0	0	0	0	0	0	0	0	0	0	0	0	0	0	0	0	0	0	0	0	0	0	0	0	0	0	0	0	0	0	0	0	0	0	0.00041993	0.00265218	0.00089017	0.00116002
ASV378	Bacteria	Proteobacteria	Epsilonproteobacteria	Campylobacterales	Campylobacteraceae	Arcobacter	AY548986_s	0	0	0	0	0	0	0	0	0	0	0	0	0	0	0	0	0	0	0	0	0	0	0	0	0	0	0	0	0	0	0	0	0	0	0	0	0	0	0	0	0	0
ASV379	Bacteria	Bacteroidetes	Flavobacteria	Flavobacteriales	Flavobacteriaceae	FR685471_g	DQ832645_s	0.00218245	0.000968092	0.000725551	0.0002468	0.000802844	0.00107556	0.00198346	0.00176426	0.00607491	0.00348597	0.00285119	0.00321006	0.000746943	0.00201728	0.00666176	0.00404273	0.00252493	0.00272201	0	0	0	0	0	0	0	0	0	0	0	0	0	0	0	0	0	0	0	0	0	0	0	0
ASV380	Bacteria	Proteobacteria	Gammaproteobacteria	Oceanospirillales	Oceanospirillaceae	Profundimonas	NA	0	0	0	0	0	0	0	0	0	0	0	0	0	0	0	0	0	0	0	0	0	0	0	0	0	0	0	0	0	0	0	0	0	0	0	0	0	0	0	0	0	0
ASV381	Bacteria	Proteobacteria	Gammaproteobacteria	NA	NA	NA	NA	0	0	0	0	0	0	0	0	0	0	0	0	0	0	0	0	0	0	0	0	0	0	0	0	0	0	0	0	0	0	0	0	0	0	0	0	0	0	0	0	0	0
ASV382	Bacteria	Proteobacteria	Deltaproteobacteria	Desulfovibrionales	Desulfovibrionaceae	NA	NA	0	0	0	0	0	0	0	0	0	0	0	0	0	0	0	0	0	0	0	0	0	0	0	0	0	0	0	0	0	0	0	0.0259832	0	0	0	0	0	0	0	0	0	0
ASV383	Bacteria	Bacteroidetes	Flavobacteria	Flavobacteriales	Crocinitomicaceae	NA	NA	0	0	0	0	0	0	0	0	0	0	0	0	0	0	0	0	0	0	0	0	0	0	0	0	0	0	0	0	0	0	0	0	0	0	0	0	0	0	0	0	0	0
ASV384	Bacteria	Proteobacteria	Gammaproteobacteria	Methylococcales	Methylomonas_f	AB453959_g	NA	0	0	0	0	0	0	0	0	0	0	0	0	0	0	0	0	0	0	0	0	0	0	0	0	0	0	0	0	0	0	0	0	0	0	0	0	0	0	0	0	0	0
ASV385	Bacteria	Proteobacteria	Gammaproteobacteria	PAC001146_o	PAC001146_f	PAC001146_g	NA	0.00186501	0.00162639	0	0.000352572	0	0	0.00181465	0.0020163	0	0.00219487	0.00319163	0.00290225	0	0	0.0015573	0.0017022	0.00338084	0.00174379	0	0	0	0	0	0	0.000186494	0.00150954	0.00333686	0.00288077	0	0	0	0	0	0	0.0016367	0	0	0.00209184	0	0	0	0
ASV386	Bacteria	Proteobacteria	Alphaproteobacteria	Rhodobacterales	Rhodobacteraceae	NA	NA	0.00341256	0	0.000878298	0	0	0	0.0034183	0.00243636	0.00362746	0.00253916	0.00229797	0.00224265	0.000864882	0.00241196	0.00207639	0.00285119	0.00128386	0.00182885	0	0	0	0.000524029	0	0	0	0.0014365	0	0.00213574	0	0.000368826	0	0	0.000357569	0.00147527	0	0.00042844	0	0	0	0	0	0
ASV387	Bacteria	Proteobacteria	Deltaproteobacteria	Desulfovibrionales	Desulfovibrionaceae	NA	NA	0	0	0	0	0	0	0	0	0	0	0	0	0	0	0	0	0	0	0.00566685	0.00135029	0	0	0	0	0	0	0	0	0	0.000113485	0	0.0183351	0.00174811	0	0	0	0	0	0	0	0	0
ASV388	Bacteria	Proteobacteria	Epsilonproteobacteria	Campylobacterales	Sulfurimonas_f	Sulfurimonas	NA	0	0	0	0	0	0	0	0	0	0	0	0	0	0	0	0	0	0	0	0	0	0	0	0	0	0	0	0	0	0	0	0	0	0	0	0	0	0	0	0	0	0
ASV389	Bacteria	Proteobacteria	Deltaproteobacteria	Desulfobulbaceae_o	Desulfobulbaceae	NA	NA	0	0	0	0	0	0	0	0	0	0	0	0	0	0	0	0	0	0	0	0	0	0	0	0	0	0	0	0	0	0	0	0	0	0	0	0	0	0	0	0	0	0
ASV390	Bacteria	Proteobacteria	Gammaproteobacteria	Thiomicrospira_o	FR715579_f	FR715579_g	NA	0	0	0	0	0	0	0	0	0	0	0	0	0	0	0	0	0	0	0	0	0	0	0	0	0	0	0	0.000596022	0.00123425	0	0	0	0	0	0	0	0	0	0	0	0	0
ASV391	Bacteria	Proteobacteria	Deltaproteobacteria	Desulfobulbaceae_o	Desulfobulbaceae	FJ264759_g	NA	0	0	0	0	0	0	0	0	0	0	0	0	0	0	0	0	0	0	0	0	0	0	0.000407225	0.000476569	0.0156469	0.00119303	0.000192511	0.000670524	0.000114814	0	0	0	0	0.000871752	0	0	0	0	0	0	0	0
ASV392	Bacteria	Proteobacteria	Gammaproteobacteria	Pseudomonadales	Pseudomonadaceae	Pseudomonas	NA	0	0	0	0	0	0	0	0	0	0	0	0	0	0	0	0	0	0	0	0	0	0	0	0	0	0	0	0	0	0	0	0	0	0	0	0	0	0	0	0	0	0
ASV393	Bacteria	Planctomycetes	Phycisphaerae	Phycisphaerales	Phycisphaeraceae	JF272039_g	EU050875_s	0	0	0	0	0	0	0	0	0	0	0	0	0	0	0	0	0	0	0	0	0	0	0	0	0	0	0	0	0	0	0	0	0	0	0	0	0	0	0	0.000105245	0	0
ASV394	Bacteria	Proteobacteria	Gammaproteobacteria	Methylococcales	Methylomonas_f	NA	NA	0	0	0	0	0	0	0	0	0	0	0	0	0	0	0	0	0	0	0	0	0	0	0	0	0	0	0	0	0	0	0	0	0	0	0	0	0	0	0	0	0	0
ASV395	Bacteria	Proteobacteria	Deltaproteobacteria	Desulfobacterales	Desulfobacteraceae	FM242222_g	NA	0	0	0	0	0	0	0	0	0	0.00051644	0	0	0	0	0	0	0	0	0	0	0	0	0.000766541	0.000889595	0.000988419	0.00129042	0.000866301	0	0.00114814	0.00119159	0	0.00154481	0.00961462	0.00445935	0.00468349	0.0010711	0.00093161	0	0	0	0	0
ASV396	Bacteria	Proteobacteria	Gammaproteobacteria	Chromatiales	Wenzhouxiangellaceae	EU734943_g	NA	0	0	0	0	0	0	0	0.00121818	0	0.00163539	0.00093621	0	0	0	0	0	0	0	0	0	0	0.000458525	0.000455133	0	0.000690028	0.00228866	0.00214971	0.00630789	0.00109073	0	0	0	0	0.00107293	0.00309714	0.00152096	0.00238874	0.00133575	0	0	0	0
ASV397	Bacteria	Bacteroidetes	Flavobacteria	Flavobacteriales	Flavobacteriaceae	Maribacter	NA	0	0	0	0	0	0	0	0	0	0	0	0	0	0	0	0	0	0	0	0	0	0	0	0	0	0	0	0	0	0	0	0	0	0	0	0	0	0	0	0	0	0
ASV398	Bacteria	Bacteroidetes	Cytophagia	Cytophagales	Reichenbachiella_f	AB013834_g	NA	0	0	0	0	0	0	0	0	0	0	0	0	0	0	0	0	0	0	0	0	0	0	0	0	0	0	0	0	0	0	0	0	0	0	0	0	0	0	6.29895e-05	0	0	0
ASV399	Bacteria	Proteobacteria	Deltaproteobacteria	SAR324	EU491252_f	EU491252_g	GQ351237_s	0	0	0	0	0	0	0	0	0	0	0	0	0	0	0	0	0	0	0	0	0	0	0	0	0	0	0	0	0	0	0	0	0	0	0	0	0	0	0.00445126	0	0	0
ASV400	Bacteria	Tenericutes	Mollicutes	PAC001265_o	GU196243_f	GU196243_g	GU196243_s	0	0	0	0	0	0	0	0	0	0	0	0	0	0	0	0	0	0	0.00480916	0	0	0.0176205	0.000574905	0	0	0	0	0	0	0	0	0	0	0	0	0	0	0	0	0	0	0
ASV401	Archaea	Thaumarchaeota	Group1a_c	Nitrosopumilales	Nitrosopumilaceae	Nitrosopumilus	NA	0	0	0	0	0	0	0	0	0	0	0.0097451	0	0	0.00530632	0.0047584	0	0.00967176	0.0052739	0	0	0	0	0	0	0	0.00423646	0	0	0	0	0	0	0	0	0	0	0	0	0	0	0	0
ASV402	Bacteria	Bacteroidetes	Flavobacteria	Flavobacteriales	Flavobacteriaceae	Flavicella	Flavicella marina	0.00436491	0.00348513	0.000840112	0.00105772	0.00114692	0.000422541	0.00223666	0.00252037	0.00257856	0.00154932	0.00314907	0.00312211	0.00192633	0.00271894	0.00268201	0.00229797	0.00235375	0.00233923	0	0	0	0	0	0	0	0	0	0	0	0	0	0	0	0	0	0	0	0	0	0	0	0
ASV403	Bacteria	Spirochaetes	Spirochaetia	Spirochaetales	Spirochaetaceae	NA	NA	0	0	0	0	0	0	0	0	0	0	0	0	0	0	0	0	0	0	0	0	0	0	0	0	0	0	0	0	0	0	0.0168536	0	0	0	0	0	0	0	0	0	0	0
ASV404	Bacteria	Acidobacteria	Holophagae	Acanthopleuribacterales	Acanthopleuribacteraceae	Acanthopleuribacter	NA	0	0	0	0	0.000344076	0	0	0	0	0.000215183	0	0	0.0373079	0.000219269	0	0	0.000128386	0	0	0	0	0	0	0	0	0	0	0	0	0	0	0	0	0	0	0	0	0	0	0	0	0
ASV405	Bacteria	Proteobacteria	Gammaproteobacteria	Alteromonadales	Shewanellaceae	Shewanella	NA	0	0	0	0	0	0	0	0	0	0	0	0	0	0	0	0	0	0	0	0	0	0	0	0	0	0	0	0	0	0	0	0	0	0	0	0	0.0231947	0	0	0	0	0
ASV406	Bacteria	Proteobacteria	Gammaproteobacteria	Cellvibrionales	Halieaceae	NOR5-8_g	DQ394949_s	0.00269831	0.000929368	0	0	0	0	0.00206786	0.00231034	0.00310301	0	0.00268097	0	0	0.00267509	0	0	0	0.00238176	0	0	0	0.000676871	0	0.000285941	0.000410287	0.00267822	0.00189303	0.00288077	0.00109073	0	0	0	0.000317839	0	0	0.00042844	0.00262762	0	0	0	0	0
ASV407	Bacteria	Bacteroidetes	Flavobacteria	Flavobacteriales	Flavobacteriaceae	NA	NA	0.000952343	0.00317534	0.00210028	0	0.000267615	0	0.000548616	0.00655297	0.005026	0.0021088	0	0.00316609	0.00220152	0.00359602	0.000994939	0.00276608	0.00141225	0.00582681	0	0	0	0	0	0	0	0	0	0	0	0	0	0	0	0	0	0	0	0	0	0	0	0
ASV408	Bacteria	Proteobacteria	Gammaproteobacteria	Chromatiales	NA	NA	NA	0	0	0	0	0.00229384	0.0318058	0.00274308	0	0	0	0	0.000175894	0	0	0	0	0	0	0	0	0	0	0	0	0	0	0	0	0	0	0	0	0	0	0	0	0.000214987	0	0	0	0	0
ASV409	Bacteria	Bacteroidetes	Flavobacteria	Flavobacteriales	Flavobacteriaceae	NA	NA	0	0	0	0	0	0	0	0	0	0	0	0	0	0	0	0	0	0	0	0	0	0	0	0	0	0	0	0	0	0	0	0	0	0	0	0	0	0	0	0	0	0
ASV410	Bacteria	Proteobacteria	Gammaproteobacteria	Cellvibrionales	AXVV_f	GQ274244_g	GQ274244_s	0	0.00116171	0.000725551	0	0.000152923	0	0.000759622	0.00331849	0.00349635	0.00537958	0.00272352	0.00435337	0.00125801	0.00412226	0.0042393	0.00195753	0.000984294	0.00463593	0	0	0	0	0	0	0	0	0	0	0.000803697	0	0	0	0	0	0.0001259	0	0	0	0	0	0	0
ASV411	Bacteria	Proteobacteria	Alphaproteobacteria	Rhodobacterales	Rhodobacteraceae	NA	NA	0.000634895	0.00321406	0.00385688	0	0	0	0.000928427	0.00323448	0.00284078	0.00421759	0.00353207	0.00329801	0.0012187	0.00337675	0.00337414	0.00238308	0.00124107	0.00259442	0	0	0	0	0	0	0	0	0	0	0	0	0	0	0	0	0	0	0	0	0	0	0	0
ASV412	Bacteria	Proteobacteria	Deltaproteobacteria	Desulfobacterales	Desulfobacteraceae	NA	NA	0	0	0	0	0	0	0.00223666	0	0	0	0	0	0	0	0	0	0	0	0	0	0	0	0.00603651	0	0.00296526	0.000511297	0	0	0.00301386	0	0	0	0	0.00187762	0	0.00655513	0	0	0	0	0	0
ASV413	Bacteria	Proteobacteria	Gammaproteobacteria	Cellvibrionales	Cellvibrionaceae	Marinagarivorans	Marinagarivorans algicola	0	0	0	0	0	0	0	0	0	0	0	0	0	0	0	0	0	0	0	0	0	0	0	0	0	0	0	0	0	0	0	0	0	0	0	0	0	0	0	0	0	0
ASV414	Bacteria	Proteobacteria	Gammaproteobacteria	Chromatiales	Thiogranum_f	FR670376_g	NA	0	0	0	0	0	0	0	0	0	0	0	0	0	0	0	0	0.000641931	0	0	0	0.00046808	0.000349353	0.00131749	0	0.000391638	0.00333561	0.00359354	0.00501651	0.00074629	0	0	0	0	0.00100587	0.00284534	0.00064266	0.00315314	0.00108372	0	0	0	0
ASV415	Bacteria	Proteobacteria	Gammaproteobacteria	Alteromonadales	Colwelliaceae	Colwellia	NA	0	0	0	0	0	0	0	0	0	0	0	0	0	0	0	0	0	0	0	0	0	0	0	0	0	0	0	0	0	0	0	0	0	0	0	0	0	0	0.00243559	0.00730403	0	0.00377534
ASV416	Bacteria	Proteobacteria	Deltaproteobacteria	Nitrospinales	DF820460_f	DF820460_g	FJ712494_s	0	0	0	0	0	0	0	0	0	0	0	0	0	0	0	0	0	0	0	0	0	0	0	0	0	0	0	0	0	0.024683	0.00126186	0	0	0	0	0	0	0	0	0	0	0
ASV417	Bacteria	Proteobacteria	Alphaproteobacteria	Rhodobacterales	Rhodobacteraceae	NA	NA	0	0	0	0	0	0	0	0	0	0	0	0	0	0	0	0	0	0	0	0	0	0	0	0	0	0	0	0	0	0	0	0	0	0	0	0	0	0	0	0	0	0
ASV418	Bacteria	Spirochaetes	Spirochaetia	Leptospirales	Leptospiraceae	GQ468580_g	HQ183959_s	0	0	0	0	0	0	0	0	0	0	0	0	0	0	0	0	0	0	0	0	0	0	0	0	0	0	0	0	0	0	0.0159894	0	0	0	0	0	0	0	0	0	0	0
ASV419	Bacteria	Proteobacteria	Alphaproteobacteria	Rhizobiales	Hyphomicrobiaceae	Anderseniella	Anderseniella baltica	0	0.00170384	0.00427693	0	0.000688152	0	0.000295409	0.00113417	0.000917792	0.00120503	0.00093621	0.000791522	0.00479616	0.00122791	0.00194662	0.00093621	0.00102709	0.000467846	0	0	0	0	0	0.00324067	0.000839223	0.00133911	0	0	0.00203795	0	0	0	0.00182757	0.00134116	0.000528781	0	0	0	0	0	0	0
ASV420	Bacteria	Proteobacteria	Deltaproteobacteria	Desulfobulbaceae_o	Desulfobulbaceae	EU287221_g	NA	0	0	0	0	0	0	0	0	0	0	0	0	0	0	0	0	0	0	0	0	0	0	0	0	0.000410287	0.0014365	0.000481278	0	0	0	0	0	0	0	0.0120612	0	0.000167212	0	0	0	0	0
ASV421	Bacteria	Proteobacteria	Gammaproteobacteria	NA	NA	NA	NA	0	0	0	0	0	0	0	0	0	0	0	0	0	0	0	0	0	0	0	0	0	0	0.0119772	0.00025417	0.00768356	0	0	0	0	0	0	0	0	0	0	0	0	0	0	0	0	0
ASV422	Bacteria	Proteobacteria	Alphaproteobacteria	Rhizobiales	Phyllobacteriaceae	Hoeflea	NA	0.00107139	0.000813197	0.0020239	0	0	0	0.00101283	0.000546081	0.0049823	0.00400241	0.00263841	0.00342993	0.000746943	0.00157874	0.00181684	0.00348951	0.00338084	0.00178632	0	0	0	0	0	0	0	0.00048695	0.000224597	0.00081953	0	0	0	0	0	0.000502934	0.000755401	0	0	0.000604869	0	0	0	0
ASV423	Bacteria	Proteobacteria	Alphaproteobacteria	Rhodobacterales	Rhodobacteraceae	NA	NA	0.00440459	0.000348513	0.000801925	0.00200966	0.000496999	0.00495525	0.000717421	0.00117617	0.00113631	0.00142021	0.00093621	0.0013192	0.000550379	0	0.00073539	0	0.00149784	0.00318986	0	0	0	0.0012664	0.00021559	0.000984909	0	0	0.00324061	0.000794695	0	0	0.000103715	0	0	0	0	0	0.000692736	0.00017642	0	0	0	0
ASV424	Bacteria	Proteobacteria	Alphaproteobacteria	Sphingomonadales	Sphingomonadaceae	Parasphingopyxis	NA	0.000277767	0.000851921	0.000687364	0	0.000458768	0.000268889	0.000633018	0.000462068	0.00131113	0.000989843	0.00076599	0.000835495	0	0.0005701	0.000562357	0.00059577	0.00342363	0.000595441	0	0	0	8.73382e-05	0.000838404	0.000635425	0	0.00197215	0.00160426	0.00293044	0.000200924	0	0	0	0.000397298	0.000368818	0.000503601	0.00342752	7.16623e-05	0.00186501	0	0	0	0
ASV425	Bacteria	Proteobacteria	Gammaproteobacteria	Cellvibrionales	Halieaceae	NA	NA	0.00150788	0.000851921	0.000801925	0.00119874	0.00110869	0.00115238	0.00215226	0.00281442	0.00367117	0.00331382	0.00310652	0.00290225	0.000864882	0.00298206	0.00255223	0.00153198	0.00205418	0.00276455	0	0	0	0.000414856	0	0	0	0	0	0	0	0	0	0	0	0	0	0	0	0	0	0	0	0
ASV426	Bacteria	Proteobacteria	Alphaproteobacteria	Rhodobacterales	Hyphomonadaceae	NA	NA	0	0.00356258	0.0114179	0.000387829	0.000993998	0.00407176	0.000844024	0.00113417	0.000611861	0	0.00114899	0.00180291	0.00298777	0	0	0.0012341	0.000855908	0.000978224	0	0	0	0	0	0	0	0.000608687	0	0.000447016	0	0	0	0	0.000715137	0.000368818	0	0.000492706	0	0	0	0	0	0
ASV427	Bacteria	Proteobacteria	Gammaproteobacteria	PAC001146_o	PAC001146_f	DQ228657_g	DQ228657_s	0	0	0	0	0	0	0	0	0	0	0	0	0	0	0	0	0	0	0	0	0.000208035	0	0	0	0	0.00133911	0	0.00047185	0.0232211	0	8.64289e-05	0	0	0	0.00010072	0	0.000119437	0	0	0	0	0
ASV428	Bacteria	Proteobacteria	Alphaproteobacteria	NA	NA	NA	NA	0	0.00104554	0.00103105	0	0	0	0.000590817	0.00159624	0.00458896	0.00503529	0.00191498	0.00435337	0.000707631	0.0028505	0.0028983	0.00280863	0.00149784	0.00238176	0	0	0	0	0	0	0	0.000973899	0.000545449	0.000620856	0	0	0	0	0	0	0.000679861	0	0	0.000327637	0	0	0	0
ASV429	Bacteria	Proteobacteria	Alphaproteobacteria	Rhodobacterales	Rhodobacteraceae	NA	NA	0	0	0	0	0	0	0	0	0	0	0	0	0	0	0	0	0	0	0	0	0	0	0	0	0	0	0	0	0	0	0	0	0	0	0	0	0	0	0	0	0	0
ASV430	Bacteria	Acidobacteria	Thermoanaerobaculum_c	Thermoanaerobaculum_o	Thermoanaerobaculum_f	DQ395019_g	NA	0	0	0	0	0	0	0	0	0	0	0	0	0	0	0	0	0	0	0	0	0	0	0.000503042	0.00127085	0.00104437	0.00058434	0.000513363	0	0.000717587	0.0179022	0	0	0	0.000737636	0	0	0.0015288	0	0	0	0	0
ASV431	Bacteria	Chloroflexi	PDJQ_c	EU335161_o	HQ697801_f	HQ697801_g	GQ346840_s	0	0	0.000114561	0	0	0	0	0.000378056	0.00126743	0.000473403	0.000468105	0.000307814	0	0.000745516	0.00129775	0.00034044	0.00243934	0.00029772	0	0	0	0	0	0	0.00031704	0.00248344	0.00275933	0.00293044	0.00226757	0	0	0	0	0.000335289	0.00030216	0.000878302	0	0.0061495	0	0	0	0
ASV432	Bacteria	Proteobacteria	Deltaproteobacteria	Myxococcales	Sandaracinaceae	JF344203_g	NA	0.000555534	0.000232342	0.000114561	0	0	0.000230477	0.00109723	0.000378056	0.00157336	0.000731623	0.0008511	0.000835495	0.000235877	0.000526247	0.000562357	0.00051066	0.000727522	0.000382783	0	0	0	0	0.000574905	0	0.00063408	0.00219127	0.00295184	0.00335262	0.000688883	0	0	0	0	0	0.00458277	0	0.00155268	0.000604869	0	0	0	0
ASV433	Bacteria	Proteobacteria	Gammaproteobacteria	Chromatiales	Thiogranum_f	Thiogranum	NA	0	0	0	0	0	0	0.000675219	0.000546081	0.00118002	0.00116199	0	0	0	0.000877078	0	0	0	0.000510378	0	0	0.00088415	0.000414856	0	0	0.000391638	0.00260518	0.00417108	0.00330295	0.000545366	0	0	0	0	0.000603521	0.0031475	0.00032133	0.00200655	0.00186501	0	0	0	0
ASV434	Bacteria	Cyanobacteria	PAC001562_c	PAC001562_o	AY212703_f	AY212703_g	NA	0	0	0	0	0	0	0	0	0	0	0	0	0	0	0	0	0	0	0	0	0	0	0	0	0	0	0	0	0	0	0	0	0	0	0	0	0	0	0	0	0	0
ASV435	Bacteria	Proteobacteria	Deltaproteobacteria	Desulfobulbaceae_o	Desulfobulbaceae	NA	NA	0	0	0	0	0	0	0	0	0	0	0	0	0	0	0	0	0	0	0.0229431	0.003388	0	0	0	0	0	0	0	0	0	0	0	0	0	0	0	0	0	0	0	0	0	0
ASV436	Bacteria	Proteobacteria	Alphaproteobacteria	Rhodobacterales	Rhodobacteraceae	NA	NA	0	0	0	0	0	0	0	0	0	0	0.00229797	0	0	0	0	0	0.00475029	0	0	0	0	0.000524029	0	0	0	0.00068173	0.00818173	0.00466884	0.000602773	0	0	0	0.00115217	0.000838223	0	0.00074977	0.000979385	0.00189022	0	0	0	0
ASV437	Bacteria	Proteobacteria	Gammaproteobacteria	Oceanospirillales	Halomonadaceae	Halomonas	NA	0	0	0	0	0	0	0	0	0	0	0	0	0	0	0	0	0	0	0	0	0	0	0	0	0	0	0	0	0	0	0	0	0	0	0	0	0	0	0	0	0	0
ASV438	Bacteria	Proteobacteria	Deltaproteobacteria	Desulfobulbaceae_o	Desulfobulbaceae	Desulfofustis	JN662185_s	0	0	0	0	0	0	0	0	0	0	0	0	0	0	0	0	0	0	0	0	0	0	0.000455133	0	0.0160944	0	0	0	0	0	0	0	0	0	0	0	0	0	0	0	0	0
ASV439	Bacteria	Proteobacteria	Epsilonproteobacteria	Campylobacterales	Sulfurimonas_f	Sulfurimonas	FJ535349_s	0	0	0	0	0	0	0	0	0	0	0	0	0	0	0	0	0	0	0	0	0	0	0	0	0	0	0	0	0	0	0	0	0	0	0	0	0.000238874	0	0	0	0	0
ASV440	Bacteria	Proteobacteria	Gammaproteobacteria	Chromatiales	NA	NA	NA	0	0	0	0	0	0	0.0354912	0	0	0	0	0	0.000668318	0	0	0	0	0	0	0	0	0	0	0	0	0.000559992	0	0	0	0	0	0	0	0	0	0	0	0	0	0	0	0
ASV441	Bacteria	Proteobacteria	Epsilonproteobacteria	Campylobacterales	Sulfurimonas_f	Sulfurimonas	NA	0	0	0	0	0	0	0	0	0	0	0	0	0	0	0	0	0	0	0	0	0	0	0	0	0	0	0	0	0	0	0	0	0	0	0	0	0	0	0	0	0	0
ASV442	Bacteria	Bacteroidetes	Sphingobacteriia	Saprospirales	Saprospiraceae	DQ270658_g	NA	0	0	0	0	0	0	0	0	0	0	0	0	0	0	0	0	0	0	0	0	0	0	0	0	0	0	0	0	0	0	0	0	0	0	0	0	0	0	0	0.00122085	0	0
ASV443	Bacteria	Proteobacteria	Alphaproteobacteria	Rhodospirillales	Micavibrio_f	NA	NA	0	0	0	0	0.000191153	0	0	0	0	0	0	0	0	0	0	0	0	0	0.00186853	9.82029e-05	0.000364062	0.0123365	0.00277871	9.53137e-05	0.000857873	0	0.000385023	0	0.000315738	0	0	7.59744e-05	0	0.000536463	0.0001259	0	0.0001911	0	0	0	0	0
ASV444	Bacteria	Proteobacteria	Gammaproteobacteria	NA	NA	NA	NA	0	0	0	0	0	0	0	0	0	0	0	0	0	0	0	0	0	0	0	0	0	0	0	0	0	0	0	0	0	0	0	0	0	0	0	0	0	0	0	0	0	0
ASV445	Bacteria	Proteobacteria	Gammaproteobacteria	Oceanospirillales	Kangiellaceae	Aliikangiella	NA	0	0	0	0	0	0	0	0	0	0	0	0	0	0	0	0	0	0	0	0	0	0	0	0	0	0	0	0	0	0	0	0	0	0	0	0	0	0	0	0.000505178	0.000190751	0
ASV446	Bacteria	Proteobacteria	Alphaproteobacteria	Rhodobacterales	Rhodobacteraceae	NA	NA	0	0.000154895	0	0	0	0	0	0	0	0	0	0	0.0337304	0	0	0	0	0	0	0	0	0	0	0	0	0	0	0	0	0	0	0	0	0	0	0	0	0	0	0	0	0
ASV447	Bacteria	Proteobacteria	Gammaproteobacteria	Cellvibrionales	Halieaceae	NA	NA	0.00198405	0.000658302	0.000649177	0	0	0	0.00206786	0.00222633	0.00314672	0.00197969	0.00285119	0.00342993	0.000904195	0.00324519	0.00160055	0.00140432	0.00218257	0.00199898	0	0	0	0	0	0	0	0.00104694	0	0.00136588	0	0	0	0	0	0.000502934	0	0.000728348	0	0	0	0	0	0
ASV448	Bacteria	Proteobacteria	Gammaproteobacteria	Cellvibrionales	NA	NA	NA	0	0	0	0	0	0	0	0	0	0	0	0	0	0	0	0	0	0	0	0	0	0	0	0	0	0	0	0	0	0	0	0	0	0	0	0	0	0	0	0	0	0
ASV449	Bacteria	Proteobacteria	Deltaproteobacteria	Desulfobacterales	Desulfobacteraceae	Desulfobacula	NA	0	0	0	0	0	0	0	0	0	0	0	0	0	0	0	0	0	0	0	0	0	0	0.00939012	0.00190627	0	0	0.0010909	0	0	0	0	0	0	0	0	0.00169234	0.00623462	0.000856898	0	0	0	0
ASV450	Bacteria	Proteobacteria	Alphaproteobacteria	Sneathiellales	Sneathiellaceae	Sneathiella	NA	0.000674576	0.00151022	0.0113415	0	0.0095959	0.00522414	0.00244767	0.000168025	0	0.000215183	0	0.0013192	0	0	0.000778648	0	0	0.000170126	0	0	0	0	0	0	0	0	0	0	0	0	0	0	0	0	0	0	0	0	0	0	0	0
ASV451	Bacteria	Proteobacteria	Gammaproteobacteria	Oceanospirillales	Oleiphilaceae	Alkalimarinus	Alkalimarinus sediminis	0	0	0	0	0	0	0	0	0	0	0	0	0	0	0	0	0	0	0	0	0	0	0	0	0	0	0	0	0	0	0	0	0	0	0	0	0	0	0	0	0	0
ASV452	Bacteria	Proteobacteria	Gammaproteobacteria	Alteromonadales	Colwelliaceae	Colwellia	JN233183_s	0	0	0	0	0	0	0	0	0	0	0	0	0	0	0	0	0	0	0	0	0	0	0	0	0	0	0	0	0	0	0	0	0	0	0	0	0	0	0	0	0	0
ASV453	Bacteria	Proteobacteria	Alphaproteobacteria	Rhizobiales	NA	NA	NA	0	0	0	0	0	0	0	0	0	0	0	0	0	0	0	0	0	0	0	0	0	0	0	0	0	0	0	0	0	0	0	0	0	0	0	0	0	0	0.00203666	0.00383093	0	0
ASV454	Bacteria	Proteobacteria	Deltaproteobacteria	Desulfobacterales	Desulfobacteraceae	DQ154844_g	NA	0	0	0	0	0	0	0	0	0	0	0	0	0	0	0	0	0	0	0	0	0	0	0.0126479	0.00832407	0	0	0	0	0.000287035	0	0	0	0	0.00093881	0.000553961	0	0	0	0	0	0	0
ASV455	Bacteria	Proteobacteria	Alphaproteobacteria	Rhodobacterales	Rhodobacteraceae	NA	NA	0.00186501	0	0.00255852	0	0	0.000998732	0.00240547	0.00235235	0.00559416	0.00279738	0.00259586	0.00294622	0.00145457	0.00192957	0.00302807	0.00165965	0.00162623	0.00195645	0	0	0	0	0	0	0	0	0	0	0	0	0	0	0	0	0	0	0	0	0	0	0	0
ASV456	Bacteria	Proteobacteria	Alphaproteobacteria	Rhodobacterales	Rhodobacteraceae	NA	NA	0	0.00364002	0.00103105	0.00564115	0.00714914	0.013214	0	0	0	0	0	0	0	0	0	0	0	0.00153113	0	0	0	0	0	0	0	0	0	0	0	0	0	0	0	0	0	0	0	0	0	0	0	0
ASV457	Bacteria	Chloroflexi	Anaerolineae	Anaerolinaeles	GCA004_f	AM745166_g	GQ356984_s	0	0	0	0	0	0	0	0	0	0	0	0	0	0	0	0	0	0	0	0	0.000754128	0.000502194	0.00373688	0.00225576	0.00093247	0.00362778	0.00144383	0.000894032	0	0	0	0	0	0.00251467	0.00533817	0	0	0	0	0	0	0
ASV458	Bacteria	Proteobacteria	Gammaproteobacteria	Chromatiales	Wenzhouxiangellaceae	EU734943_g	NA	0.00039681	0.00139405	0.00168022	0	0.000496999	0	0.000590817	0.00168025	0.00284078	0.00296953	0.00285119	0.00382569	0.00027519	0.0050432	0.0023792	0.00280863	0.00248213	0.00259442	0	0	0	0	0	0	0	0	0	0	0	0	0	0	0	0	0.0001259	0.000685504	0	0	0	0	0	0
ASV459	Bacteria	Proteobacteria	Deltaproteobacteria	Desulfobacterales	Desulfobacteraceae	Desulfospira	AY222309_s	0	0	0	0	0	0	0	0	0	0	0	0	0	0	0	0	0	0	0	0	0.00278247	0	0.00059886	0.0203654	0	0	0	0	0	0.00161716	6.91431e-05	0.000177274	0	0	0	0	0	0	0	0	0	0
ASV460	Bacteria	Proteobacteria	Alphaproteobacteria	Rhodobacterales	Rhodobacteraceae	NA	NA	0	0	0	0	0.0142218	0.016287	0	0	0	0	0	0	0	0	0	0	0	0	0	0	0	0	0.00098213	0	0	0	0	0	0	0	0	0	0	0	0	0	0	0	0	0	0	0
ASV461	Bacteria	Planctomycetes	OM190_c	OM190_o	OM190_f	OM190_g	GU145482_s	0	0	0	0	0	0	0	0	0	0	0	0	0	0	0	0	0	0	0	0	0	0	0	0	0	0	0	0	0	0	0	0	0	0	0	0	0	0	0	0	0	0
ASV462	Bacteria	Caldithrix_p	Caldithrix_c	EU283592_o	EU283592_f	EU283592_g	HQ132402_s	0	0	0	0	0	0	0	0	0	0	0	0	0	0	0	0	0	0	0	0	0	0	0	0	0	0	0	0	0	0	0	0	0	0	0	0	0	0	0	0	0	0
ASV463	Bacteria	Spirochaetes	Spirochaetia	Spirochaetales	Spirochaetaceae	Oceanispirochaeta	JQ407301_s	0	0	0	0	0	0	0	0	0	0	0	0	0	0	0	0	0	0	0	0	0	0	0	0	0	0	0	0	0	0	0	0	0	0	0	0	0	0	0	0	0	0
ASV464	Bacteria	Firmicutes	Clostridia	Clostridiales	Anaerovirgula_f	AJ241007_g	FJ203646_s	0	0	0	0	0	0	0	0	0	0	0	8.79469e-05	0	0	0	0	0	0	0	0	0	0.00244547	0.00277871	0.000857824	0.000596781	0	0.000641704	0.00211091	0	0	0	0	0	0	0	0.000385596	0.0095072	0.000630072	0	0	0	0
ASV465	Bacteria	Planctomycetes	Planctomycetia	Planctomycetales	Planctomycetaceae	Rhodopirellula	NA	0	0	0	0	0.00122338	0	0.00156144	0.00247837	0.00192299	0.00271131	0.00234053	0.00338595	0.00149389	0.00135947	0.00233594	0.00306396	0.00346643	0	0	0	0	0	0	0	0	0	0.00272724	0	0.00120555	0	0	0	0	0.00214585	0	0	0	0	0	0	0	0
ASV466	Bacteria	Proteobacteria	Deltaproteobacteria	Desulfobacterales	Desulfobacteraceae	NA	NA	0	0	0	0	0	0	0	0	0	0	0	0	0	0	0	0	0	0	0	0	0	0	0	0	0	0	0	0	0	0	0	0	0	0	0.000528781	0	0	0	0	0	0	0
ASV467	Bacteria	Bacteroidetes	Flavobacteria	Flavobacteriales	Flavobacteriaceae	NA	NA	0	0	0	0	0	0	0	0	0	0	0	0	0	0	0	0	0	0	0	0	0	0	0	0	0	0	0	0	0.000688883	0	0	0	0	0	0	0	0	0	0	0	0	0
ASV468	Bacteria	Proteobacteria	Alphaproteobacteria	NA	NA	NA	NA	0	0	0	0	0	0	0	0	0	0	0	0	0	0	0	0	0	0	0	0	0	0	0	0	0	0	0	0	0	0	0	0	0	0	0	0	0	0	0	0	0	0
ASV469	Bacteria	Chloroflexi	GQ396871_c	GQ396871_o	GQ396871_f	GQ396871_g	NA	0.000555534	0.000387237	0.000954672	0	0	0	0.000717421	0.00121818	0.00266597	0.00167843	0.00212775	0.0014951	0	0.00254352	0.00263875	0.00234053	0.00436513	0.00242429	0	0	0	0	0	0	0.000242442	0.000949552	0.000449193	0.00104304	0	0	0	0	0	0.00130763	0	0.000921146	0	0.000630072	0	0	0	0
ASV470	Bacteria	Proteobacteria	Deltaproteobacteria	Desulfovibrionales	Desulfovibrionaceae	FJ202274_g	FJ202274_s	0.00186501	0	0	0	0	0	0	0	0	0	0	0	0	0	0	0	0	0	0.00778043	0.00220956	0.00930958	0.00150658	0	0	0	0	0	0	0	0	0	0	0	0	0	0	0	0.000226826	0	0	0	0
ASV471	Bacteria	Chloroflexi	Ardenticatenia	FM253648_o	FM253648_f	NA	NA	0	0.000658302	0	0	0.000267615	0	0.000464213	0.00256238	0.00170447	0.00142021	0.000893655	0.0155666	0.00133664	0.00363987	0.00112471	0.00204264	0	0.0039129	0	0	0	0	0	0	0	0	0	0	0	0	0	0	0	0	0	0	0	0	0	0	0	0
ASV472	Bacteria	Proteobacteria	Gammaproteobacteria	NA	NA	NA	NA	0.00158724	0.000232342	0	0	0.00053523	0.000153651	0.000844024	0.00142821	0.00144224	0	0.000723435	0.00145112	0	0.000920931	0.000432582	0.000723435	0.00055634	0.000510378	0	0	0	0.00072054	0.000503042	0.000381255	0.000223793	0	0.00134758	0.00317878	0.00114814	0	0	0	0	0.000637049	0.00120864	0.000835458	0.00375033	0	0	0	0	0
ASV473	Bacteria	Proteobacteria	Alphaproteobacteria	Rhizobiales	NA	NA	NA	0	0	0	0	0	0	0	0	0	0	0	0	0	0	0	0	0	0	0	0	0	0	0	0	0	0.000608687	0	0.000372513	0.00453515	0	0	0	0	0	0	0	0.000214987	0	0	0	0	0
ASV474	Bacteria	Proteobacteria	Alphaproteobacteria	Rhodobacterales	Rhodobacteraceae	NA	NA	0	0	0	0	0.000917536	0.0306534	0	0	0	0	0	0	0	0	0	0	0	0	0	0	0	0	0	0	0	0	0	0	0	0	0	0	0	0	0	0	0	0	0	0	0	0
ASV475	Bacteria	Firmicutes	Clostridia	Clostridiales	Christensenellaceae	Christensenella	NA	0	0	0	0	0	0	0	0	0	0	0	0	0	0	0	0	0	0	0	0	0	0	0	0	0	0	0	0	0	0.00170227	0	0	0	0.025549	0	0	0	0	0	0	0	0
ASV476	Bacteria	Bacteroidetes	Flavobacteria	Flavobacteriales	Flavobacteriaceae	NA	NA	0	0	0	0	0	0	0	0	0	0	0	0	0	0	0	0	0	0	0	0	0	0	0	0	0	0	0	0	0	0	0	0	0	0	0	0	0	0	0	0	0	0
ASV477	Bacteria	Bacteroidetes	Flavobacteria	Flavobacteriales	Flavobacteriaceae	CP017478_g	NA	0	0	0	0	0	0	0	0	0	0	0	0	0	0	0	0	0	0	0	0	0	0	0	0	0	0	0	0	0	0	0	0	0	0	0	0	0	0	0.000293951	0	0	0
ASV478	Bacteria	Proteobacteria	Gammaproteobacteria	PAC001146_o	PAC001146_f	JQ287651_g	JQ287651_s	0	0	0	0	0	0	0	0	0	0	0	0	0	0	0	0	0	0	0	0	0	0	0	0	0	0	0	0	0	0	0	0	0	0	0	0	0	0	0	0	0	0
ASV479	Bacteria	Caldithrix_p	Caldithrix_c	Caldithrix_o	Caldithrix_f	NA	NA	0	0	0	0	0	0	0	0	0	0	0	0	0	0	0	0	0	0	0	0	0	6.55036e-05	0.00397643	0.00257347	0.00128681	0.00202084	0.00314435	0.000769861	0.00140647	0	0	0	0	0	0.0027698	0	0.000716623	0.00241948	0	0	0	0
ASV480	Bacteria	Proteobacteria	Gammaproteobacteria	Oceanospirillales	Oceanospirillaceae	Neptunomonas	Neptunomonas japonica	0	0	0	0	0	0	0	0	0	0	0	0	0	0	0	0	0	0	0	0	0	0	0	0	0	0	0	0	0	0	0	0	0	0	0	0	0	0	0	0	0	0
ASV481	Bacteria	Proteobacteria	Alphaproteobacteria	Rhodobacterales	Hyphomonadaceae	CP017718_g	DQ395507_s	0	0	0	0	0	0	0	0	0	0	0	0	0	0	0	0	0	0	0	0	0	0	0	0	0	0	0	0	0	0	0	0	0	0	0	0	0	0	0	0	0	0
ASV482	Bacteria	Proteobacteria	Alphaproteobacteria	Rhizobiales	Cohaesibacteraceae	Pseudahrensia	NA	0	0	0	0	0	0	0	0	0	0	0	0	0	0	0	0	0	0	0	0	0	0	0	0	0	0	0	0	0	0.000198598	0	0	0	0	0	0	0	0	0	0	0	0
ASV483	Bacteria	Proteobacteria	Deltaproteobacteria	Desulfobulbaceae_o	Desulfobulbaceae	NA	NA	0	0	0	0	0	0	0	0	0	0	0	0	0	0	0	0	0	0	0.0171843	0.00611313	0	0	0	0	0	0	0	0	0	0	0	0	0	0	0	0	0	0	0	0	0	0
ASV484	Bacteria	Bacteroidetes	Bacteroidia	Bacteroidales	JF747991_f	JF747991_g	NA	0	0	0	0	0	0	0	0	0	0	0	0	0	0	0	0	0	0	0	0	0	0	0	0	0	0	0	0	0	0	0	0	0	0	0	0	0	0	0	0	0	0
ASV485	Bacteria	Planctomycetes	Planctomycetia	Planctomycetales	Planctomycetaceae	GQ487921_g	EU488059_s	0	0	0	0	0	0	0	0	0	0	0	0	0	0	0	0	0	0	0	0	0	0	0.000311407	0	0.000279741	0	0	0	0	0.011008	0	0	0.015296	0	0	0	0	0	0	0	0	0
ASV486	Bacteria	Planctomycetes	Phycisphaerae	CP019633_o	CP019633_f	CP019633_g	JN495110_s	0	0	0	0	0	0	0	0	0	0	0	0	0	0	0	0	0	0	0	0	0	0	0	0	0	0	0	0	0	0.0214486	0	0	0.00178784	0	0	0	0	0	0	0	0	0
ASV487	Bacteria	Peregrinibacteria	Peribacteria	EU386074_o	NA	NA	NA	0	0	0	0	0	0	0	0	0	0	0	0	0	0	0	0	0	0	0	0	0	0	0	0	0	0	0	0	0	0	0	0	0	0	0	0	0	0	0	0	0	0
ASV488	Bacteria	Proteobacteria	Gammaproteobacteria	Chromatiales	Woeseiaceae	Woeseia	NA	0	0	0.00133654	0	0	0	0.00156144	0	0.00528823	0.00378723	0.0020852	0.00263841	0	0.00135947	0.00198988	0.00408528	0.0055634	0.00144607	0	0	0	0	0	0	0	0	0	0	0.000516662	0	0	0	0	0.000402347	0	0.00032133	0	0.000705681	0	0	0	0
ASV489	Bacteria	Proteobacteria	Alphaproteobacteria	NA	NA	NA	NA	0	0	0	0	0.000649922	0.00103715	0.00177245	0	0	0	0	0	0	0	0	0	0	0	0	0	0.000208035	0.000764209	0.000910267	0.000571882	0.001436	0.000803467	0.00067379	0.00178806	0.00353053	0	0	0	0	0	0.00120864	0	0.00422808	0.00138616	0	0	0	0
ASV490	Bacteria	Bacteroidetes	Flavobacteria	Flavobacteriales	Flavobacteriaceae	Maribacter	Maribacter chungangensis	0	0	0	0	0	0	0	0	0	0	0	0	0	0	0	0	0	0	0	0	0	0	0	0	0	0	0	0	0	0	0	0	0	0	0	0	0	0	0	0.000589374	0	0
ASV491	Bacteria	Verrucomicrobia	Opitutae	Puniceicoccales	Puniceicoccaceae	DQ302114_g	EF076108_s	0	0	0	0	0	0	0	0	0	0	0	0	0	0	0	0	0	0	0	0	0	0	0	0	0	0	0	0	0	0	0	0	0	0	0	0	0	0	0	0	0	0
ASV492	Bacteria	Proteobacteria	Deltaproteobacteria	Desulfobacterales	Desulfobacteraceae	NA	NA	0	0	0	0	0	0	0	0	0	0	0	0	0	0	0	0	0	0	0	0	0	0.00117907	0.000359316	0.000826052	0	0	0.00208554	0	0.0163036	0	0	0	0	0	0	0	0.00124215	0.000226826	0	0	0	0
ASV493	Bacteria	Proteobacteria	Gammaproteobacteria	Chromatiales	Woeseiaceae	Woeseia	NA	0	0	0	0	0	0	0	0	0	0	0	0	0	0	0	0	0	0	0	0	0	0	0	0	0	0.00428516	0.00198928	0.00439566	0.00591291	0	0	0	0	0	0	0.00250637	0.00121826	0	0	0	0	0
ASV494	Bacteria	Chloroflexi	Anaerolineae	Anaerolinaeles	NA	NA	NA	0	0	0	0	0	0	0	0	0	0	0	0	0	0	0	0	0	0	0	0	0	0	0.00903081	0.0106751	0.000578132	0.00029217	0	0	0	0	0	0	0.000238379	0	0	0	0	0	0	0	0	0
ASV495	Bacteria	Proteobacteria	Gammaproteobacteria	Chromatiales	Thiogranum_f	FR670376_g	NA	0.00039681	0	0	0	0	0	0	0	0.0010052	0.00090377	0	0.000527681	0.00027519	0.000657808	0.000346066	0.00068088	0	0.000467846	0	0	0	0	0	0.000667196	0.000522183	0.00177737	0.00105881	0.00451983	0	0	0	0	0	0	0.00254318	0	0.00377422	0.00166339	0	0	0	0
ASV496	Bacteria	Proteobacteria	Gammaproteobacteria	Alteromonadales	Colwelliaceae	Colwellia	Colwellia asteriadis	0	0	0	0	0	0	0	0	0	0	0	0	0	0	0	0	0	0	0	0	0	0	0	0	0	0	0	0	0	0	0	0	0	0	0	0	0	0	0	0.00132609	0	0
ASV497	Bacteria	Chloroflexi	GQ396871_c	GQ396871_o	GQ396871_f	GQ396871_g	EU488103_s	0	0	0.000878298	0	0	0	0	0	0.00332153	0	0.0020852	0.00259443	0	0	0	0.00234053	0.0036804	0	0	0	0	0	0	0	0	0.00111998	0	0	0	0	0	0.000202598	0	0.0023135	0.00211512	0	0.00155268	0.00398206	0	0	0	0
ASV498	Bacteria	Planctomycetes	Phycisphaerae	Phycisphaerales	Phycisphaeraceae	JF272039_g	GQ903344_s	0	0	0	0	0	0	0	0	0	0	0	0	0	0	0	0	0	0	0	0	0	0	0	0	0	0	0	0	0	0	0	0	0	0	0	0	0	0	0	0	0	0
ASV499	Bacteria	Bacteroidetes	Flavobacteria	Flavobacteriales	Flavobacteriaceae	FR685471_g	DQ832645_s	0	0	0	0	0	0	0	0	0	0	0	0	0	0	0	0	0	0	0	0	0	0	0	0	0	0	0	0	0	0	0	0	0	0	0	0	0	0	0	0	0	0
ASV500	Bacteria	Proteobacteria	Alphaproteobacteria	Rhizobiales	NA	NA	NA	0	0.000503408	0.000954672	0	0	0	0	0.00260439	0.00279708	0.00228094	0.00242564	0.00211073	0.000707631	0.00302592	0.00307133	0.00221286	0.00320965	0.00153113	0	0	0	0	0	0	0	0	0	0.000993369	0.00172221	0	0	0	0	0	0	0.000664082	0	0	0	0	0	0
ASV501	Bacteria	Proteobacteria	Alphaproteobacteria	Rhodobacterales	Rhodobacteraceae	NA	NA	0.000634895	0	0.000420056	0	0	0	0.00109723	0	0.00157336	0.00288346	0.0172773	0.000703575	0	0.00127176	0.0010382	0.0017022	0.00106988	0.00327492	0	0	0	0	0	0	0	0	0	0	0	0	0	0	0	0	0	0	0	0	0	0	0	0
ASV502	Bacteria	Proteobacteria	Gammaproteobacteria	Cellvibrionales	Halieaceae	NA	NA	0.000753938	0	0.000420056	0.00088143	0	0	0.00105503	0.000882131	0.00174818	0.00154932	0.00068088	0.00105536	0	0.000613954	0.000519098	0.00051066	0.000813113	0.000552909	0	0	0.000338057	0.000196511	0.000167681	0.000603654	0	0.00297039	0.0028235	0.00293044	0	0	0	0	0	0.00093881	0.000478421	0.00053555	0.000525524	0.000403246	0	0	0	0
ASV503	Bacteria	Bacteroidetes	Flavobacteria	Flavobacteriales	Flavobacteriaceae	Tenacibaculum	NA	0	0	0	0	0	0	0	0	0	0	0	0	0	0	0	0	0	0	0	0	0	0	0	0	0	0	0	0	0	0	0	0	0	0	0	0	0	0	0	0	0	0
ASV504	Bacteria	Planctomycetes	Planctomycetia	Planctomycetales	Planctomycetaceae	Bythopirellula	NA	0	0.00108426	0.00114561	0.000352572	0	0	0	0.00361253	0.00262226	0.0030556	0.00161709	0.00189086	0	0.00241196	0.00224943	0.00110643	0.00248213	0.00102076	0	0	0	0	0	0	0	0.00170432	0.00157218	0	0.000315738	0	0	0	0	0	0	0.0012639	0	0	0	0	0	0
ASV505	Bacteria	Proteobacteria	Deltaproteobacteria	Desulfobacterales	Desulfobacteraceae	Desulfobacter	NA	0	0	0	0	0	0	0	0	0	0	0	0	0	0	0	0	0	0	0.00370643	0.00287243	0	0	0.00148517	0.00378078	0	0	0	0	0.00143517	0	0	0	0	0	0	0	0.00386977	0.003478	0	0	0	0
ASV506	Bacteria	Proteobacteria	Gammaproteobacteria	NA	NA	NA	NA	0	0.00282683	0.00194753	0.000141029	0.000229384	0.000499366	0.000633018	0.00298244	0.00275338	0.00219487	0.00212775	0.00263841	0.000432441	0.00355216	0.00302807	0.00204264	0.001883	0.00242429	0	0	0	0	0	0	0	0	0	0	0	0	0	0	0	0	0	0	0	0	0	0	0	0
ASV507	Bacteria	Proteobacteria	Deltaproteobacteria	Desulfobacterales	Desulfobacteraceae	Desulfosarcina	NA	0	0	0	0	0	0	0	0	0	0	0	0	0	0	0	0	0	0	0	0	0	0	0.00143726	0.00139793	0.000988419	0.00202084	0.000962557	0	0.00318608	0	0	0	0.00270163	0.00194468	0.00249282	0.00278486	0	0.000756086	0	0	0	0
ASV508	Bacteria	Proteobacteria	Gammaproteobacteria	Chromatiales	MPQE_f	MPQE_g	HQ191047_s	0.000436491	0.000193618	7.63738e-05	0	0	0	0.00033761	0.000378056	0	0.00064555	0.00034044	0.000527681	0.000235877	0.000613954	0	0	0.000342363	0.000340252	0	0	0.000260044	0.000393022	0.000239544	0.00050834	0.000466235	0.00114433	0.00256682	0.00327812	0.000861104	5.67424e-05	0	0	0	0.000469405	0.0028957	0	0.00296204	0.000882101	0	0	0	0
ASV509	Bacteria	Proteobacteria	Gammaproteobacteria	Chromatiales	Woeseiaceae	Woeseia	NA	0	0.00154895	0	0	0	0	0	0	0	0	0	0	0	0	0	0	0	0	0	0	0	0	0.00107795	0	0.000820574	0.00223997	0.00205345	0.00340229	0	0	0	0	0	0	0.00178778	0.00201367	0	0.00234387	0	0	0	0
ASV510	Bacteria	Bacteroidetes	Flavobacteria	Flavobacteriales	Flavobacteriaceae	CP017478_g	NA	0	0	0	0	0	0	0	0	0	0	0	0	0	0	0	0	0	0	0	0	0	0	0	0	0	0	0	0	0	0	0	0	0	0	0	0	0	0	0	0.000336785	0	0.00016873
ASV511	Bacteria	Proteobacteria	Gammaproteobacteria	Chromatiales	Woeseiaceae	AM997777_g	NA	0	0.000193618	0	0	0.000191153	0	0.000168805	0.00294044	0.00327783	0.00193665	0.00200009	0.00277033	0	0.00263123	0.00255223	0.0020852	0.00261052	0.0016162	0	0	0	0	0	0	0	0.00038956	0.000417108	0.000298011	0.000200924	0	0	0	0	0.000368818	0	0.000921146	0	0.00189022	0	0	0	0
ASV512	Bacteria	Proteobacteria	Alphaproteobacteria	Rhizobiales	Cohaesibacteraceae	Pseudahrensia	NA	0	0	0	0	0	0	0	0	0	0	0	0	0	0	0	0	0	0	0	0	0	0	0	0	0	0	0	0	0	0	0	0	0	0	0	0	0	0	0	0	0	0
ASV513	Bacteria	Planctomycetes	Phycisphaerae	Phycisphaerales	Phycisphaeraceae	JF272039_g	NA	0	0.0104167	0.00171841	0	0.00202623	0.00376445	0.000759622	0.000462068	0.00179188	0.00180754	0.00068088	0.000703575	0.000314502	0.000701662	0.00047584	0.00042555	0.00261052	0.000212657	0	0	0	0	0	0	0.000130546	0	0	0	0	0	0	0	0.00111244	0	0	0	0	0	0	0	0	0
ASV514	Bacteria	Proteobacteria	Gammaproteobacteria	Alteromonadales	Psychromonadaceae	Psychromonas	NA	0	0	0	0	0	0	0	0	0	0	0	0	0	0	0	0	0	0	0	0	0	0	0	0	0	0	0	0	0	0	0	0	0	0	0	0	0	0	0	0	0	0
ASV515	Bacteria	Chloroflexi	Anaerolineae	Anaerolinaeles	Anaerolinaceae	NA	NA	0	0	0	0	0	0	0	0	0	0	0	0	0	0	0	0	0	0	0	0	0	0	0.00117377	0.00101668	0.000503534	0	0	0	0	0.00666723	0	0.00853445	0.00194676	0	0	0	0.000310537	0	0	0	0	0
ASV516	Bacteria	Bacteroidetes	Flavobacteria	Flavobacteriales	Flavobacteriaceae	NA	NA	0	0	0	0	0	0	0	0	0	0	0	0	0	0	0	0	0	0	0	0	0	0	0	0	0	0	0	0	0	0	0	0	0	0	0	0	0	0	0	0	0	0
ASV517	Bacteria	Proteobacteria	Gammaproteobacteria	Alteromonadales	Colwelliaceae	Thalassotalea	NA	0	0	0	0	0	0	0	0	0	0	0	0	0	0	0	0	0	0	0	0	0	0	0	0	0	0	0	0	0	0	0	0	0	0	0	0	0	0	0	0	0	0
ASV518	Bacteria	Proteobacteria	Alphaproteobacteria	Rhodobacterales	Rhodobacteraceae	NA	NA	0	0	0	0.0237281	0	0	0.00320729	0	0	0	0	0	0	0	0	0	0	0	0	0	0	0	0	0	0	0	0	0	0	0	0	0	0	0	0	0	0	0	0	0	0	0
ASV519	Bacteria	Proteobacteria	Gammaproteobacteria	Alteromonadales	Alteromonadaceae	Paraglaciecola	Paraglaciecola psychrophila	0	0	0	0	0	0	0	0	0	0	0	0	0	0	0	0	0	0	0	0	0	0	0	0	0	0	0	0	0	0	0	0	0	0	0	0	0	0	0	0	0	0
ASV520	Bacteria	Actinobacteria	Acidimicrobiia	Acidimicrobiales	Microthrixaceae	DQ395423_g	NA	0.000277767	0.00317534	0.00286402	0.000105772	0.000649922	0.000115238	0.00105503	0.00281442	0	0.00206576	0.000893655	0.00158304	0.00137595	0.00118405	0.00138426	0.00102132	0.000427954	0.00182885	0	0	0	0	0	0	0.000111896	0.00165563	0.00186094	0.000571187	0	0	0	0	0	0.000268231	0	0.000578394	0	0	0	0	0	0
ASV521	Bacteria	Proteobacteria	Gammaproteobacteria	Cellvibrionales	EF468718_f	EF468718_g	EF468718_s	0	0	0	0	0	0	0	0	0	0	0	0	0	0	0	0	0	0	0	0	0	0	0.000191635	0	7.45976e-05	0.0043582	0	0.00109271	0	0	0	0	0	0	0.00448205	0.00687646	0.000238874	0	0	0	0	0
ASV522	Bacteria	Proteobacteria	Gammaproteobacteria	Cellvibrionales	Pseudohongiella_f	GU474872_g	NA	0.000238086	0.000619579	0	0	0	0.000153651	0.000253207	0.0033605	0.00253485	0.00357204	0.00157454	0.00417748	0.000235877	0.00254352	0.00142752	0.00234053	0.00141225	0.00208404	0	0	0	0	0	0	0	0.00219127	0.000256682	0.000596022	0	0	0	0	0	0	0	0	0	0	0	0	0	0
ASV523	Bacteria	Bacteroidetes	Flavobacteria	Flavobacteriales	Flavobacteriaceae	Spongiibacterium	Spongiibacterium flavum	0	0	0.00538435	0	0	0.0197058	0	0	0	0	0	0	0.0018477	0	0.00168707	0	0	0	0	0	0	0	0	0	0	0	0	0	0	0	0	0	0	0	0	0	0	0	0	0	0	0
ASV524	Bacteria	Bacteroidetes	Flavobacteria	Flavobacteriales	Flavobacteriaceae	CP017478_g	NA	0	0	0	0	0	0	0	0	0	0	0	0	0	0	0	0	0	0	0	0	0	0	0	0	0	0	0	0	0	0	0	0	0	0	0	0	0	0	0	0	0	0
ASV525	Archaea	Bathyarchaeota	MCG_c	AF424768_o	NA	NA	NA	0	7.74473e-05	0	0	0	0	0	0	0	0	0	0	0	0	0	0	0	0	0	0	0.000260044	0	0.000862358	0.000794281	0.000223793	0.00175302	0.00243848	0.000968535	0.00066018	0.000312083	0	0.000506496	0	0.000838223	0.00460795	0.0010711	0.00303371	0.000680478	0	0	0	0
ASV526	Bacteria	Proteobacteria	Alphaproteobacteria	Rhodobacterales	Rhodobacteraceae	NA	NA	0.00111107	0.00449195	0.00126017	0	0.000688152	0	0	0.00121818	0.00240374	0.00288346	0.0020852	0.00158304	0.000864882	0.00153489	0.00207639	0.00157454	0.000727522	0.00140354	0	0	0	0	0	0	0	0.000535645	0.00118715	0.00139072	0	0	0	0	0	0	0	0	0	0	0	0	0	0
ASV527	Bacteria	Proteobacteria	Alphaproteobacteria	Sphingomonadales	Sphingomonadaceae	Sphingorhabdus	NA	0.000555534	0.00185874	0.0108451	0.00317315	0.000955767	0	0.000379811	0.000798118	0.00104891	0.00107592	0.00153198	0.000791522	0.00180839	0.00105249	0.00108146	0.00093621	0	0.00110582	0	0	0	0	0	0	0	0	0	0	0	0	0	0	0	0	0	0	0	0	0	0	0	0
ASV528	Bacteria	Bacteroidetes	Flavobacteria	Flavobacteriales	Flavobacteriaceae	FR685471_g	DQ832645_s	0	0	0	0	0	0	0	0	0	0	0	0	0	0	0	0	0	0	0	0	0	0	7.18632e-05	0	0	0.000340865	0	0	0	0	0	0	0	0	0.000881301	0	0.000238874	0	0	0	0	0
ASV529	Bacteria	Planctomycetes	OM190_c	OM190_o	OM190_f	OM190_g	NA	0	0	0	0	0	0	0	0	0	0	0	0	0	0	0	0	0	0	0	0	0	0	0	0	0	0	0	0	0	0	0	0	0	0	0	0	0	0	0	0	0	0
ASV530	Bacteria	Proteobacteria	Gammaproteobacteria	PAC001146_o	PAC001146_f	PAC001146_g	EU287162_s	0	0.00205235	0.000878298	0	0	0	0	0	0	0.00116199	0.00144687	0.00153907	0.000589692	0.00162259	0	0.00131921	0.00124107	0.00182885	0	0	0	0	0	0	0	0.00228866	0	0.00541386	0.000889807	0	0	0	0	0	0.000856121	0	0	0.000756086	0	0	0	0
ASV531	Bacteria	Proteobacteria	Alphaproteobacteria	Rhizobiales	Hyphomicrobiaceae	JF514252_g	JF514252_s	0	0.000387237	0.000420056	0	0	0	0	0.00231034	0.00253485	0.0017645	0.00212775	0.00193483	0.000589692	0.00420997	0.00285504	0.00178731	0.000770317	0.00187138	0	0	0	0	0	0	0	0.000559992	0.000577534	0	0.00287035	0	0	0	0	0.000268231	0	0.000664082	0	0	0	0	0	0
ASV532	Bacteria	Bacteroidetes	Flavobacteria	Flavobacteriales	Flavobacteriaceae	AB015261_g	AB015261_s	0	0	0	0	0	0	0	0	0	0	0	0	0	0	0	0	0	0	0	0	0	0	0	0	0	0	0	0	0	0	0	0	0	0	0	0	0	0	0	0	0	0
ASV533	Bacteria	Proteobacteria	Gammaproteobacteria	Marinicella_o	Marinicella_f	DQ351769_g	NA	0.0014682	0	0	0	0	0	0	0	0	0	0	0	0	0	0	0	0.000256772	0	0	0	0	0	0	0	0	0	0	0	0	0	0	0	0	0	0	0	0	0	0	0	0	0
ASV534	Bacteria	Proteobacteria	Epsilonproteobacteria	Campylobacterales	Sulfurimonas_f	Sulfurimonas	NA	0	0	0	0	0	0	0	0	0	0	0	0	0	0	0	0	0	0	0	0	0	0	0	0	0	0	0	0	0	0	0	0	0	0	0	0	0	0	0	0	0	0
ASV535	Bacteria	Proteobacteria	Alphaproteobacteria	Rhodobacterales	Rhodobacteraceae	NA	NA	0.00202373	0	0.000725551	0	0	0.00484001	0.000590817	0.00235235	0.00144224	0.00197969	0.00110643	0.00263841	0.00110076	0.0028505	0.0010382	0.00200009	0.00119827	0.0014886	0	0	0	0.000283849	0	0.000730739	0	0	0	0	0.000803697	0	0	0	0	0	0	0	0	0	0	0	0	0
ASV536	Bacteria	Proteobacteria	Alphaproteobacteria	Rhodobacterales	Hyphomonadaceae	EU652597_g	NA	0	0	0	0	0	0	0	0	0	0	0	0	0	0	0	0	0	0	0	0	0	0	0	0	0	0	0	0	0	0	0	0	0	0	0	0	0	0	0	0	0	0
ASV537	Bacteria	Proteobacteria	Epsilonproteobacteria	Campylobacterales	Campylobacteraceae	Arcobacter	NA	0	0	0	0	0	0	0	0	0	0	0	0	0	0	0	0	0	0	0	0	0	0	0	0	0	0	0	0	0	0	0	0	0	0	0	0	0	0	0	0.00176812	0	0
ASV538	Bacteria	Proteobacteria	Alphaproteobacteria	Rhodobacterales	Rhodobacteraceae	NA	NA	0	0	0	0	0	0	0	0	0	0	0	0	0	0	0	0	0	0	0	0	0	0	0	0	0	0	0	0	0	0	0	0	0	0	0	0	0	0	0	0	0	0
ASV539	Bacteria	Proteobacteria	Alphaproteobacteria	NA	NA	NA	NA	0	0	0	0	0	0	0	0	0	0	0	0	0	0	0	0	0	0	0	0	0	0.000393022	0	0	0.000298391	0.00182606	0.0109411	0.00327812	0.000889807	0	0	0	0	0	0.00161152	0	0.000812173	0	0	0	0	0
ASV540	Bacteria	Bacteroidetes	Flavobacteria	Flavobacteriales	Flavobacteriaceae	Maribacter	NA	0	0	0	0	0	0	0	0	0	0	0	0	0	0	0	0	0	0	0	0	0	8.73382e-05	0	0	0	0.00613557	0.000609619	0.00501651	0.000114814	0	0	0	0	0	0	0	0.000119437	0.00017642	0	0	0	0
ASV541	Bacteria	Proteobacteria	Gammaproteobacteria	Cellvibrionales	EF468718_f	NA	NA	0	0	0	0	0	0	0	0	0	0	0	0	0	0	0	0	0	0	0	0	0	0	0	0	0	0	0	0	0	0	0	0	0	0	0	0	0	0	0	0	0	0
ASV542	Bacteria	Proteobacteria	Alphaproteobacteria	Rhodobacterales	Rhodobacteraceae	NA	NA	0	0	0	0	0	0	0	0	0	0	0	0	0	0	0	0	0	0	0	0	0	0	0	0	0	0	0	0	0	0	0	0	0	0	0	0	0	0	0	0	0.00264932	0
ASV543	Bacteria	Proteobacteria	Gammaproteobacteria	Chromatiales	Woeseiaceae	DQ351802_g	EU491622_s	0	0.00120043	0	0	0.00118515	0.00126762	0	0.00361253	0.00266597	0.00197969	0.00178731	0.00246251	0.00106145	0.00306977	0.00224943	0.00221286	0.00239654	0.00284961	0	0	0	0	0	0	0	0	0	0	0	0	0	0	0	0	0	0	0	0	0	0	0	0
ASV544	Bacteria	Proteobacteria	Deltaproteobacteria	Desulfobulbaceae_o	Desulfobulbaceae	NA	NA	0	0	0	0	0	0	0	0	0	0	0	0	0	0	0	0	0	0	0.000888317	0.000417362	0	0.000196511	0.000407225	0.000476569	0.000111896	0	0	0	0	0	0	0.00415327	0.0179579	0	0	0	0	0	0	0	0	0
ASV545	Bacteria	Bacteroidetes	Flavobacteria	Flavobacteriales	Flavobacteriaceae	AJ567549_g	FJ264580_s	0.00218245	0	0	0.0113528	0.000879306	0.0111013	0.00033761	0	0	0.000473403	0	0	0	0	0	0	0	0	0	0	0	0	0	0	0	0	0	0	0	0	0	0	0	0	0	0	0	0	0	0	0	0
ASV546	Bacteria	Proteobacteria	Gammaproteobacteria	PAC001146_o	PAC001146_f	DQ228657_g	DQ228657_s	0	0	0	0	0	0	0	0	0	0	0	0	0	0	0	0	0	0	0	0	0	0	0	0	0	0.00119303	0	0	0.012486	0	0	0	0	0	0	0	0	0	0	0	0	0
ASV547	Bacteria	Proteobacteria	Deltaproteobacteria	Desulfovibrionales	Desulfovibrionaceae	Pseudodesulfovibrio	NA	0	0	0	0	0	0	0	0	0	0	0	0	0	0	0	0	0	0	0	0	0	0	0	0	0	0	0	0	0	0	0	0	0	0	0	0	0	0	0	0	0	0
ASV548	Bacteria	Proteobacteria	Gammaproteobacteria	Cellvibrionales	Cellvibrionaceae	Pseudoteredinibacter	Pseudoteredinibacter isoporae	0.000555534	0	0	0.0242217	0	0.000192064	0	0	0	0	0	0	0	0	0	0	0	0	0	0	0	0	0	0	0	0	0	0	0	0	0	0	0	0	0	0	0	0	0	0	0	0
ASV549	Bacteria	Proteobacteria	Alphaproteobacteria	Rhodobacterales	Rhodobacteraceae	NA	NA	0	0	0	0	0.0154452	0.00372604	0.00312289	0	0	0	0	0	0	0	0	0	0	0	0	0	0	0	0.00112586	0	0.0015106	0	0	0	0	0	0	0	0	0	0	0	0	0	0	0	0	0
ASV550	Bacteria	Proteobacteria	Gammaproteobacteria	Chromatiales	NA	NA	NA	0	0	0	0	0	0	0	0	0	0	0	0	0	0	0	0	0	0	0	0	0	0	0	0	0	0	0	0	0	0	0	0	0	0	0	0	0	0	0.00281353	0	0	0.00348006
ASV551	Bacteria	Proteobacteria	Epsilonproteobacteria	Campylobacterales	Campylobacteraceae	AY531598_g	NA	0	0	0	0	0	0	0	0	0	0	0	0	0	0	0	0	0	0	0	0	0	0	0	0	0	0	0	0	0	0	0	0	0	0	0	0	0	0	0	0	0	0
ASV552	Bacteria	Bacteroidetes	Flavobacteria	Flavobacteriales	Flavobacteriaceae	CP017478_g	NA	0.00162692	0.000542131	0.000229121	0.000493601	0.00057346	0	0.000886226	0.00142821	0.00428303	0.00120503	0.00391506	0.00259443	0.000668318	0.00302592	0.00138426	0.00382995	0.00158343	0.00119088	0	0	0	0	0	0	0	0	0	0	0	0	0	0	0	0	0.00015108	0	0	0	0	0	0	0
ASV553	Bacteria	Bacteroidetes	Flavobacteria	Flavobacteriales	Flavobacteriaceae	Polaribacter	NA	0	0	0	0	0	0	0	0	0	0	0	0	0	0	0	0	0	0	0	0	0	0	0	0	0	0	0	0	0	0	0	0	0	0	0	0	0	0	0	0	0	0
ASV554	Bacteria	Bacteroidetes	Cytophagia	Cytophagales	Imperialibacter_f	GQ246379_g	GQ246379_s	0.00190469	0	0	0	0.000649922	0.000268889	0.00202566	0.000588087	0.000524453	0.00025822	0.00076599	0.000791522	0.000353815	0.000394685	0.00047584	0.00042555	0.000213977	0.000467846	6.12632e-05	0	0	0.000283849	0.000359316	0.000190627	0.000652729	0.000340865	0.000994642	0.00193707	0.000373145	0	0	0	0	0.00181056	0.000402881	0.000814036	0.00238874	0.00105852	0	0	0	0
ASV555	Bacteria	Proteobacteria	Gammaproteobacteria	Chromatiales	NA	NA	NA	0	0	0	0	0	0	0.000970628	0	0	0	0	0	0	0	0	0	0	0	0	0	0	0.000131007	0.000742586	0	0	0.00506428	0.000705875	0.00754961	0.00100462	0	0	0	0	0	0.000528781	0	0.000644961	0.000579666	0	0	0	0
ASV556	Bacteria	Proteobacteria	Alphaproteobacteria	Rhizobiales	Phyllobacteriaceae	Lentilitoribacter	Lentilitoribacter donghaensis	0	0.000271066	0.00061099	0.0144202	0.000802844	0.000499366	0	0	0	0.000344293	0	0.000439734	0.00739081	0.000350831	0.000259549	0.000212775	0	0	0	0	0	0	0	0	0	0	0	0	0	0	0	0	0.000317839	0	0	0	0	0	0	0	0	0
ASV557	Bacteria	Proteobacteria	Deltaproteobacteria	Desulfobulbaceae_o	Desulfobulbaceae	Desulforhopalus	NA	0.00995992	0.000542131	0	0	0.00233207	0	0.00109723	0.00130219	0	0	0	0	0.000589692	0	0	0	0	0.000808098	0	0	0	0	0	0	0	0	0.000994642	0	0	0	0	0	0	0	0	0	0.00597186	0	0	0	0	0
ASV558	Bacteria	Planctomycetes	Planctomycetia	Planctomycetales	Planctomycetaceae	NA	NA	0	0	0	0	0	0	0	0	0	0	0	0	0	0	0	0	0	0	0	0	0	0	0	0	0	0	0	0	0	0.000397197	0	0.0161319	0.00135081	0	0	0	0.000262762	0	0	0	0	0
ASV559	Bacteria	Planctomycetes	Phycisphaerae	CP019633_o	CP019633_f	CP019633_g	NA	0	0	0	0	0	0	0	0	0	0	0	0	0	0	0	0	0	0	0	0	0	0	0	0	0	0	0	0	0	0.0161716	0	0	0.00500596	0	0	0	0	0	0	0	0	0
ASV560	Bacteria	Proteobacteria	Gammaproteobacteria	Chromatiales	Woeseiaceae	Woeseia	NA	0	0	0	0	0	0	0	0.00105016	0.000568157	0.00077466	0.00051066	0.000747548	0	0.00188572	0.0010382	0.00102132	0	0.000850629	0	0	0	0	0	0	0	0.00211823	0.00150801	0.00280627	0.00508051	0	0	0	0	0.00030176	0	0.00134959	0	0	0	0	0	0
ASV561	Bacteria	Proteobacteria	Alphaproteobacteria	Rhodobacterales	Rhodobacteraceae	Sulfitobacter	NA	0.00162692	0.00120043	0.00393325	0.00599372	0	0.000653017	0	0.00109216	0.000786679	0.00163539	0.000808545	0.000879469	0.00161183	0	0.000648873	0.000468105	0.00141225	0.000723035	0	0	0	0	0	0	0	0	0.000288767	0	0	0	0	0	0	0	0	0	0	0	0	0	0	0
ASV562	Bacteria	Proteobacteria	Deltaproteobacteria	Desulfobulbaceae_o	Desulfobulbaceae	NA	NA	0.000634895	0	0	0	0	0	0.000548616	0.00147022	0	0	0.00119154	0	0	0	0.000346066	0.000468105	0.000342363	0	0	0	0	0.000436691	0.000646769	0.000476569	0	0.00058434	0.00567908	0.00240892	0.000861104	0	0	0	0	0	0	0.0032133	0	0.000781289	0	0	0	0
ASV563	Bacteria	Proteobacteria	Deltaproteobacteria	Desulfobacterales	Desulfobacteraceae	NA	NA	0	0	0	0	0	0	0	0	0	0	0	0	0	0	0	0	0	0	0	0	0	0	0.0162411	0	0.000223793	0	0	0	0	0	0	0	0	0	0	0	0	0	0	0	0	0
ASV564	Bacteria	Actinobacteria	Acidimicrobiia	Acidimicrobiales	Ilumatobacter_f	Ilumatobacter	NA	0.000357129	0	0.000343682	0	0	0	0.000928427	0.000420062	0.00131113	0.000817697	0.00059577	0.000747548	0	0.000920931	0.000346066	0.00114899	0.000684726	0.000552909	0	0	0.000286049	0.000305684	0.000311407	0.000158856	0.000205144	0.00211823	0.00182886	0.00491718	0	0	0	0	0	0.000201174	0.00027698	0.000149954	0.000597186	0.000428449	0	0	0	0
ASV565	Bacteria	Proteobacteria	Alphaproteobacteria	Rhizobiales	Hyphomicrobiaceae	AY942776_g	NA	0.000476172	0	0	0	0	0.000729843	0	0.00214232	0.00122372	0.00150628	0.00131921	0.00153907	0	0.00206113	0.00224943	0.00153198	0.00320965	0.00165873	0	0	0	0	0	0	0	0.00129042	0.00186094	0	0.00140647	0	0	0	0	0	0	0.00115679	0	0.000327637	0	0	0	0
ASV566	Bacteria	Proteobacteria	Deltaproteobacteria	Desulfovibrionales	Desulfovibrionaceae	NA	NA	0	0	0	0	0	0	0	0	0	0	0	0	0	0	0	0	0	0	0	0	0	0	0	0	0	0	0	0	0	0.00312083	0	0.0146124	0	0	0	0	0	0	0	0	0	0
ASV567	Bacteria	Proteobacteria	Alphaproteobacteria	Rhodobacterales	Rhodobacteraceae	Shimia	NA	0.00408714	0.00073575	0.00106923	0.000317315	0	0.00096032	0.00164585	0.00151222	0.00231633	0.00193665	0.00165965	0.00145112	0.000786256	0.00188572	0.00121123	0.00514916	0.00055634	0.00127594	0	0	0	0	0	0	0	0	0	0	0	0	0	0	0	0	0	0	0	0	0	0	0	0
ASV568	Bacteria	Proteobacteria	Deltaproteobacteria	Desulfobulbaceae_o	Desulfobulbaceae	NA	NA	0	0	0	0	0	0	0	0	0	0	0	0	0	0	0	0	0	0	0	0	0	0	0	0	0	0	0	0	0	0	0	0	0	0	0	0	0	0	0	0	0	0
ASV569	Bacteria	Proteobacteria	Alphaproteobacteria	Sphingomonadales	Erythrobacteraceae	Erythrobacter	NA	0	0.0111911	0.011036	0	0.000802844	0	0	0	0	0.000215183	0	0	0.00298777	0	0	0	0	0	0	0	0	0	0	0	0	0	0	0	0	0	0	0	0	0	0	0	0	0	0	0	0	0
ASV570	Bacteria	Planctomycetes	OM190_c	OM190_o	OM190_f	OM190_g	EU478635_s	0.000198405	0	0.000534616	0.00447766	0.000841075	0.00403334	0.000506415	0	0	0	0.00025533	0	0	0	0	0	0	0.000170126	0	0	0	0	0	0	0	0	0	0	0	0	0	0	0	0	0	0	0	0	0	0	0	0
ASV571	Bacteria	Bacteroidetes	Cytophagia	Cytophagales	AB015263_f	AB015263_g	AB015263_s	0	0	0	0	0	0	0	0	0	0	0	0	0	0	0	0	0	0	0	0	0	0	0	0	0	0	0	0	0	0	0	0	0	0	0	0	0	0	0	0	0	0
ASV572	Bacteria	Proteobacteria	Alphaproteobacteria	Rhodospirillales	Rhodospirillaceae	HQ673885_g	HQ326280_s	0	0	0.0017566	0	7.64614e-05	0	0.000506415	0.00189028	0.00157336	0.00159236	0.0012341	0.00167099	0	0.00175416	0.00160055	0	0.00303847	0.00119088	0	0	0	0	0.000119772	0	0.000205144	0.00107129	0	0.00106787	0.0016648	0	0	0	0.00011919	0.000804694	0	0.00147812	0	0	0	0	0	0
ASV573	Bacteria	Bacteroidetes	Sphingobacteriia	NVQB_o	PAC000134_f	NA	NA	0	0	0	0	0	0	0	0	0	0	0	0	0	0	0	0	0	0	0	0	0	0	0	0	0	0	0	0	0	0	0	0	0	0	0	0	0	0	0	0	0	0
ASV574	Bacteria	Proteobacteria	Gammaproteobacteria	Chromatiales	Woeseiaceae	Woeseia	NA	0	0	0	0	0	0	0	0	0	0	0.000553215	0	0	0	0	0	0	0	0	0	0	0	0	0	0	0	0	0.00104304	0	0	0	0	0	0	0	0.000771192	0	0	0	0	0	0
ASV575	Bacteria	Proteobacteria	Alphaproteobacteria	Rhizobiales	Devosia_f	Maritalea	NA	0	0	0	0	0	0	0	0	0	0	0	0	0	0	0	0	0	0	0	0	0	0	0	0	0	0	0	0	0	0	0	0	0	0	0	0	0	0	0	0	0	0
ASV576	Bacteria	Proteobacteria	Deltaproteobacteria	Desulfovibrionales	Desulfovibrionaceae	Desulfovibrio_g12	Desulfovibrio frigidus	0	0	0	0	0	0	0	0	0	0	0	0	0	0	0	0	0	0	0	0	0	0	0	0	0	0	0	0	0	0	0	0	0	0	0	0	0	0	0	0	0	0
ASV577	Bacteria	Proteobacteria	Deltaproteobacteria	Desulfobulbaceae_o	Desulfobulbaceae	NA	NA	0	0	0	0	0	0	0	0	0	0	0	0	0	0	0	0	0	0	0	0	0	0	0	0	0.0116372	0.00116868	0	0	0	0	0	0	0	0	0	0	0	0	0	0	0	0
ASV578	Bacteria	Bacteroidetes	Flavobacteria	Flavobacteriales	Flavobacteriaceae	Dokdonia	NA	0	0	0	0	0	0	0	0	0	0	0	0	0	0	0	0	0	0	0	0	0	0	0	0	0	0	0	0	0	0	0	0	0	0	0	0	0	0	0	0	0	0
ASV579	Bacteria	Fusobacteria	Fusobacteria_c	Fusobacteriales	Fusobacteriaceae	DQ206413_g	NA	0	0	0	0	0	0	0	0	0	0	0	0	0	0	0	0	0	0	0.00269558	0	0.00543492	0.00441058	0.00179658	0.00247816	0	0	0.000224597	9.93369e-05	0	0	0	0	0	0	0	0	9.55498e-05	5.04058e-05	0	0	0	0
ASV580	Bacteria	Bacteroidetes	Flavobacteria	Flavobacteriales	Flavobacteriaceae	Winogradskyella	EF108213_s	0.0023015	0.00247831	0.000343682	0.000176286	0.000267615	0	0.000422012	0.00151222	0.00253485	0.00223791	0.0017022	0.0021547	0.00161183	0.00315748	0.000865164	0.00259586	0.000898703	0.000680504	0	0	0	0	9.58176e-05	0	0	0	0	0	0	0.000170227	0	0	0	0	0.00020144	0.000278486	0	0.000428449	0	0	0	0
ASV581	Bacteria	Parcubacteria_OD1	Paceibacter_c	LBQD_o	GU197432_f	GU197432_g	GU197432_s	0	0	0	0	0	0	0	0	0	0	0	0	0	0	0	0	0	0	0	0	0	0	0.0155224	0.000413026	5.59482e-05	0	0	0	0	0	0	0	0	0	0	0	0	0	0	0	0	0
ASV582	Bacteria	Planctomycetes	Planctomycetia	Planctomycetales	Planctomycetaceae	HQ190380_g	DQ513104_s	0.000238086	0.000309789	0.000305495	0	0	0.000115238	0.000675219	0.0013442	0.00275338	0.00137717	0.00140432	0.00202278	0.000117938	0.00175416	0.00220617	0.00102132	0.00239654	0.00102076	0	0	0	4.36691e-05	0	0	0.000167845	0.00087651	0.00080213	0.00114237	0.000574069	0	0	0	0.000278109	0	0.000755401	0.000407018	0.000143325	0.000403246	0	0	0	0
ASV583	Bacteria	Planctomycetes	OM190_c	OM190_o	AF407728_f	EF208657_g	NA	0	0	0	0	0	0	0	0	0	0	0	0	0	0	0	0	0	0	0	0	0	0	0	0	0	0	0	0	0	0	0	0	0	0	0	0	0	0	0	0	0	0
ASV584	Archaea	Thaumarchaeota	Group1a_c	Nitrosopumilales	Nitrosopumilaceae	Nitrosopumilus	NA	0	0	0	0	0	0	0	0.00646896	0.00415192	0.00395937	0	0	0	0	0.0047584	0	0	0.00880401	0	0	0	0	0	0	0	0	0	0	0	0	0	0	0	0	0	0	0	0	0	0	0	0
ASV585	Bacteria	Bacteroidetes	Flavobacteria	Flavobacteriales	Flavobacteriaceae	Winogradskyella	NA	0	0	0	0	0	0	0	0	0	0	0	0	0	0	0	0	0	0	0	0	0	0	0	0	0	0	0	0	0	0	0	0	0	0	0	0	0	0	0.000314947	0	0	0
ASV586	Bacteria	Proteobacteria	Gammaproteobacteria	EF573277_o	EF573277_f	EU287155_g	DQ289914_s	0	0.000271066	0	0	0	0	0.00033761	0.00113417	0.00284078	0.00159236	0.00144687	0.00255046	0.000629005	0.0039907	0.00181684	0.00225542	0.00235375	0.00157366	0	0	0	0	0	0	0	0	0	0	0.000631476	0	0	0	0	0	0.000478421	0.00186371	0	0	0	0	0	0
ASV587	Bacteria	Planctomycetes	PAC002607_c	PAC002607_o	PAC002607_f	AM997952_g	NA	0	0	0	0	0	0	0	0	0	0	0	0	0	0	0	0	0	0	0	0	0	0	0	0	0	0	0	0	0	0	0	0	0	0	0	0	0	0	0.000104982	0.000252589	0	0.000147639
ASV588	Bacteria	Proteobacteria	Alphaproteobacteria	Rhodobacterales	Rhodobacteraceae	Celeribacter	NA	0	0	0	0.0224588	0.000649922	0	0	0	0	0	0	0	0	0	0	0	0	0	0	0	0	0	0	0	0	0	0	0	0	0	0	0	0	0	0	0	0	0	0	0	0	0
ASV589	Bacteria	Proteobacteria	Deltaproteobacteria	Myxococcales	Haliangiaceae	Haliangium	NA	0	0	0	0	0	0	0	0	0	0	0	0	0	0	0	0	0	0	0	0	0	0	0.0156662	0	0	0	0	0	0	0	0	0	0	0	0	0	0	0	0	0	0	0
ASV590	Bacteria	Proteobacteria	Deltaproteobacteria	NA	NA	NA	NA	0	0	0	0	0	0	0	0	0	0	0	0	0	0	0	0	0	0	0	0	0	0	0	0	0.00115626	0	0	0	0	0	0	0.0149923	0	0	0	0	0	0	0	0	0	0
ASV591	Bacteria	Planctomycetes	OM190_c	OM190_o	OM190_f	OM190_g	EU491279_s	0	0	0	0	0	0	0	0	0	0	0	0	0	0	0	0	0	0	0	0	0	0	0	0	0	0	0	0	0	0	0	0	0	0	0	0	0	0	0	0	0	0
ASV592	Bacteria	Parcubacteria_OD1	Paceibacter_c	LBQD_o	NA	NA	NA	0	0	0	0	0	0	0	0	0	0	0	0	0	0	0	0	0	0	0	0	0	0	0	0	0.0115813	0	0	0	0	0	0	0.000177274	0	0	0.000629501	0	0	0	0	0	0	0
ASV593	Bacteria	Proteobacteria	Gammaproteobacteria	Oceanospirillales	Oceanospirillaceae	Marinomonas	NA	0	0	0	0	0	0	0	0	0	0	0	0	0	0	0	0	0	0	0	0	0	0	0	0	0	0	0	0	0	0	0	0	0	0	0	0	0	0	0	0	0	0
ASV594	Bacteria	Proteobacteria	Alphaproteobacteria	Parvularculales	Parvularculaceae	Hyphococcus	HM799121_s	0	0.00871283	0.000190934	0	0	0	0.000464213	0.000420062	0.00323412	0.00111895	0.000553215	0.00206675	0.00102213	0.00105249	0.00151404	0.00025533	0.00355202	0.000425315	0	0	0	0	0	0	0	0	9.62557e-05	0.00109271	0	0	0	0	0	0	0	0.00021422	0	0	0	0	0	0
ASV595	Bacteria	Bacteroidetes	Flavobacteria	Flavobacteriales	Flavobacteriaceae	FR685471_g	NA	0	0	0	0	0	0	0	0	0	0	0	0	0	0	0	0	0	0	0	0	0	0	0	0	0	0	0	0	0	0	0	0	0	0	0	0	0	0	0	0.000841963	0	0
ASV596	Bacteria	Proteobacteria	Gammaproteobacteria	Alteromonadales	Colwelliaceae	Colwellia	GQ259233_s	0	0	0	0	0	0	0	0	0	0	0	0	0	0	0	0	0	0	0	0	0	0	0	0	0	0	0	0	0	0	0	0	0	0	0	0	0	0	0	0	0	0
ASV597	Bacteria	Proteobacteria	Alphaproteobacteria	Rhodobacterales	Rhodobacteraceae	NA	NA	0	0.000580855	0.000725551	0	0	0	0	0.00390658	0.00152965	0.00245309	0.00195753	0	0.008295	0.00162259	0.00194662	0.00221286	0	0.00174379	0	0	0	0	0	0	0	0	0	0	0	0	0	0	0	0	0	0	0	0	0	0	0	0
ASV598	Bacteria	Tenericutes	Mollicutes	PAC001265_o	GU196243_f	GU196243_g	GU196243_s	0	0	0	0	0	0	0	0	0	0	0	0	0	0	0	0	0	0	0.0136617	0.00144849	0.00150826	0	0	0	0.00130546	0	0	0.000372513	0	0	0	0	0	0	0	0	0	0	0	0	0	0
ASV599	Bacteria	Planctomycetes	Planctomycetia	Planctomycetales	Planctomycetaceae	NA	NA	0	0.000503408	0	0	0	0	0	0	0	0	0	0	0.0247671	0.000306977	0	0	0	0	0	0	0	0	0	0	0	0	0	0	0	0	0	0	0	0	0	0	0	0	0	0	0	0
ASV600	Bacteria	Firmicutes	Tissierellia	Tissierellales	Sedimentibacter_f	Dethiosulfatibacter	NA	0	0	0	0	0	0	0	0	0	0	0	0	0	0	0	0	0	0	0.000398211	0	0	0.00102622	0.00124563	0.00273233	0	0	0.00157218	0.00153972	0	0	0	0	0	0	0	0	0.00384588	0.00453652	0	0	0	0
ASV601	Bacteria	Proteobacteria	Betaproteobacteria	PAC001921_o	PAC001921_f	DQ009366_g	NA	0.000357129	0.00042596	0	0	0	7.68256e-05	0.000379811	0.00105016	0.000349635	0.000731623	0.000723435	0.000483708	0	0.000482393	0.00138426	0.000893655	0.00171182	0.00123341	0	0	0	0.000152842	0.000119772	0	0.000279741	0.0014852	0.00121924	0.00230958	0.000229628	0	0	0	0	0.000536463	0.0021403	0.000235642	0.000477749	0.00123494	0	0	0	0
ASV602	Bacteria	Proteobacteria	Alphaproteobacteria	Rhizobiales	NA	NA	NA	0	0	0	0	0	0	0	0	0	0	0	0	0	0	0	0	0	0	0	0	0	0	0	0	0	0	0.000288767	0	0.00137777	0	0	0	0	0	0	0	0	0	0	0	0	0
ASV603	Bacteria	Proteobacteria	Deltaproteobacteria	Desulfuromonadales	Desulfuromonadaceae	AJ271656_g	GQ249592_s	0	0	0	0	0	0	0.000928427	0	0	0	0	0	0	0	0	0	0.000128386	0	0	0	0	0	0	0.000190627	0.000410287	0.000973899	0.00333686	0.00553803	0	0	0	0	0	0.000972339	0.00360075	0	0.000979385	0.000403246	0	0	0	0
ASV604	Bacteria	Proteobacteria	Gammaproteobacteria	Alteromonadales	Colwelliaceae	Colwellia	NA	0	0	0	0	0	0	0	0	0	0	0	0	0	0	0	0	0	0	0	0	0	0	0	0	0	0	0	0	0	0	0	0	0	0	0	0	0	0.000806492	0.000188968	0	0	0
ASV605	Bacteria	Proteobacteria	Gammaproteobacteria	Chromatiales	Woeseiaceae	Woeseia	NA	0.000793619	0.00112299	0.00103105	0	0	0	0.00202566	0.00155423	0.00275338	0.00253916	0.00140432	0.00250649	0.000629005	0.00162259	0.00220617	0.0029363	0.00226816	0.00208404	0	0	0	0	0	0	0	0	0	0	0	0	0	0	0	0	0	0	0	0	0	0	0	0
ASV606	Bacteria	Proteobacteria	Alphaproteobacteria	NA	NA	NA	NA	0	0	0	0	0	0	0	0	0	0	0	0	0	0	0	0	0	0	0	0	0	0	0	0	0	0	0	0	0	0	0	0	0	0	0	0	0	0	0	0	0	0
ASV607	Bacteria	Firmicutes	Clostridia	Clostridiales	Acidaminobacter_f	AB470958_g	JX391815_s	0	0	0	0	0	0	0	0	0	0	0	0	0	0	0	0	0	0	0	0	0	0	0	0	0	0	0	0	0	0	0	0	0	0	0	0	0	0	0.000482919	0.00191547	0.000551058	0.000632738
ASV608	Bacteria	Proteobacteria	Alphaproteobacteria	Rhodobacterales	Rhodobacteraceae	NA	NA	0.00158724	0.000813197	0.000801925	0	0	0	0.00198346	0.000546081	0.00327783	0.00163539	0.00140432	0.00246251	0.000550379	0.00214884	0.00173033	0.00493638	0.000684726	0.00276455	0	0	0	0	0	0	0	0	0	0	0	0	0	0	0	0	0	0	0	0	0	0	0	0
ASV609	Bacteria	Proteobacteria	Gammaproteobacteria	EF573277_o	EF573277_f	EU287155_g	DQ289914_s	0	0	0	0	0	0	0	0	0	0	0	0	0	0	0	0	0	0	0	0	0	0	0	0	0	0.00131476	0.00118715	0.00563737	0.000373145	0	0	0	0	0	0	0.00432724	0	0.00274711	0	0	0	0
ASV610	Bacteria	Proteobacteria	Alphaproteobacteria	Rhodobacterales	Rhodobacteraceae	EU925835_g	NA	0	0	0	0	0	0	0	0	0	0	0	0	0	0	0	0	0	0	0	0	0	0	0	0	0	0	0.000256682	0	0	0	0	0	0	0	0	0	0	0	0	0	0	0
ASV611	Bacteria	Planctomycetes	FJ444691_c	FJ444691_o	GU145506_f	GU145506_g	GU145506_s	0	0	0	0	0	0	0	0	0	0	0	0	0	0	0	0	0	0	0	0	0	0	0	0	0	0	0	0	0	0	0	0	0	0	0	0	0	0	0	0	0	0
ASV612	Bacteria	Proteobacteria	Gammaproteobacteria	Arenicellales	Arenicellaceae	GQ356971_g	AB252426_s	0	0	0	0	0	0	0	0	0	0	0	0	0.000314502	0	0	0	0	0	0	0	0.00023404	0	0	0	0	0.000998247	0.00144383	0.00317878	0	0	0	0	0	0	0.00133454	0	0.000812173	0.000982912	0	0	0	0
ASV613	Bacteria	Firmicutes	Clostridia	Clostridiales	Ruminococcaceae	AF286038_g	NA	0	0	0	0	0	0	0.000548616	0	0	0	0	0	0	0	0	0	0	0	0	0	0.000546093	0.000262014	0.000814449	0.000889595	0.000745976	0.000559992	0.00160426	0.000447016	0.00066018	0	0	0	0	0.00177703	0.00294606	0.000514128	0.00375033	0.000630072	0	0	0	0
ASV614	Bacteria	Proteobacteria	Deltaproteobacteria	Desulfovibrionales	Desulfovibrionaceae	NA	NA	0	0	0	0	0	0	0	0	0	0	0	0	0	0	0	0	0	0	0.000214421	0	0	0	0	0	0	0	0	0	0	0	0	0.0159293	0	0	0	0	0	0	0	0	0	0
ASV615	Bacteria	Proteobacteria	Alphaproteobacteria	Rhodobacterales	Rhodobacteraceae	NA	NA	0	0.000929368	0.0171077	0	0.00141454	0.000729843	0.000759622	0	0	0.000344293	0	0.00109934	0.0015332	0	0	0	0	0.000637972	0	0	0	0	0	0	0	0	0	0	0	0	0	0	0	0	0	0	0	0	0	0	0	0
ASV616	Bacteria	Proteobacteria	Deltaproteobacteria	Desulfuromonadales	Desulfuromonadaceae	Pelobacter	NA	0	0	0	0	0	0	0	0	0	0	0.00017022	0	0	0	0	0	0	0	0.001164	0	0.000520088	0.00976004	0	0	0	0	0	0	0.00114814	0	0	0	0	0	0	0	0	0.00206664	0	0	0	0
ASV617	Bacteria	Proteobacteria	Gammaproteobacteria	Cellvibrionales	Cellvibrionaceae	NA	NA	0.00170628	0.0100294	0.00420056	0.00768607	0	0	0	0	0	0	0	0	0	0	0	0	0	0	0	0	0	0	0	0	0	0	0	0	0	0	0	0	0	0	0	0	0	0	0	0	0	0
ASV618	Bacteria	Planctomycetes	Planctomycetia	Planctomycetales	Planctomycetaceae	Fuerstia	NA	0	0.000851921	0.00126017	0	0	0	0	0.00222633	0.00174818	0.00185058	0.00178731	0.00140715	0	0.00149103	0.00181684	0.00161709	0.00154063	0.00127594	0	0	0	0	0	0	0	0.000900857	0	0	0	0	0	0	0	0.00117351	0	0.00132816	0	0.000932507	0	0	0	0
ASV619	Bacteria	Chloroflexi	Anaerolineae	Anaerolinaeles	Anaerolinaceae	AJ306747_g	FJ973585_s	0	0	0	0	0	0	0	0	0	0	0	8.79469e-05	0	0	0	0	0	0	0	0	0	0	0.000838404	0.00244639	0.000596781	0	0	0	0	0	0	0	0.0156933	0.000637049	0.000629501	0	0.000334424	0.000756086	0	0	0	0
ASV620	Bacteria	Proteobacteria	Epsilonproteobacteria	Campylobacterales	Sulfurimonas_f	EU491826_g	NA	0.000317448	0	0	0	0	7.68256e-05	0.0036293	0.000588087	0	0	0.000297885	0	0	0.000263123	0.000216291	0.00017022	0.000299568	0.000255189	0	0	0.000260044	0.000196511	0.000335361	0	0	0.000462602	0.000609619	0.00603472	0.00243979	0	0	0	0	0	0	0.000621238	0.00124215	0	0	0	0	0
ASV621	Bacteria	Proteobacteria	Alphaproteobacteria	Rhodobacterales	Rhodobacteraceae	NA	NA	0.00269831	0	0.00122198	0	0	0	0	0.00172225	0.00187929	0.00249613	0	0.00193483	0.00098282	0.00197342	0.00164381	0	0.00496427	0.0016162	0	0	0	0	0	0	0	0	0.000609619	0	0	0	0	0	0	0	0	0	0.00136158	0	0	0	0	0
ASV622	Bacteria	Proteobacteria	Alphaproteobacteria	Sneathiellales	Sneathiellaceae	Sneathiella	NA	0	0	0	0	0	0	0	0	0	0	0	0	0	0	0	0	0	0	0	0	0	0	0	0	0	0	0	0	0	0	0	0	0	0	0	0	0	0	0	0	0	0
ASV623	Bacteria	Proteobacteria	Gammaproteobacteria	Chromatiales	Thiogranum_f	FR670376_g	NA	0	0	0	0	0	0	0	0.00033605	0.000655566	0.00064555	0.00042555	0	0	0	0	0	0	0	0	0	0	0.00048036	0	0	0.000596781	0.00294605	0.00336895	0.00290561	0	0	0	0	0	0	0.00246764	0	0.00188711	0	0	0	0	0
ASV624	Bacteria	Proteobacteria	Gammaproteobacteria	Oceanospirillales	Oleiphilaceae	Oleiphilus	NA	0	0	0	0	0	0	0	0	0	0	0	0	0	0	0	0	0	0	0	0	0	0	0	0	0	0	0	0	0	0	0	0	0	0	0	0	0	0	0	0	0	0
ASV625	Bacteria	Proteobacteria	Gammaproteobacteria	Cellvibrionales	Halieaceae	NA	NA	0.000555534	0	0.000420056	0	0	0	0	0.00147022	0.000524453	0.00142021	0.0008511	0.00136318	0	0.00157874	0	0	0.00102709	0.000935692	0	0	0	0	0	0	0.000671379	0.00192345	0.00234222	0.00240892	0.000574069	0	0	0	0	0.000368818	0.000856121	0	0.000788286	0	0	0	0	0
ASV626	Bacteria	Proteobacteria	Alphaproteobacteria	Rhodobacterales	Rhodobacteraceae	NA	NA	0	0	0	0	0	0	0	0	0	0	0	0	0.024256	0	0	0	0	0	0	0	0	0	0	0	0	0	0	0	0	0	0	0	0	0	0	0	0	0	0	0	0	0
ASV627	Bacteria	Firmicutes	Clostridia	Clostridiales	Acidaminobacter_f	Fusibacter	NA	0	0	0	0	0	0	0	0	0	0	0	0	0	0	0	0	0	0	0	0	0	0.0123147	0	0	0	0	0	0	0	0	0	0	0	0	0	0	0.00124215	0	0	0	0	0
ASV628	Bacteria	Proteobacteria	Alphaproteobacteria	Rhodobacterales	Rhodobacteraceae	NA	NA	0.00329352	0	0	0	0	0	0	0.0117197	0	0	0	0.00175894	0.00102213	0	0.00592637	0	0.00136945	0	0	0	0	0	0	0	0	0	0	0	0.000516662	0	0	0	0	0	0	0	0	0	0	0	0	0
ASV629	Bacteria	Proteobacteria	Gammaproteobacteria	Chromatiales	NA	NA	NA	0	0	0	0	0	0	0	0	0	0	0	0	0	0	0	0	0	0	0	0	0	0	0	0	0	0	0	0	0	0	0	0	0	0	0	0	0	0	0	0	0	0.00508299
ASV630	Bacteria	Acidobacteria	Thermoanaerobaculum_c	Thermoanaerobaculum_o	Thermoanaerobaculum_f	DQ395019_g	NA	0	0	0	0	0	0	0	0	0.000742975	0	0.00034044	0.000307814	0	0	0	0	0	0	0	0	0	0.000502194	0	0	0.00104437	0.00211823	0.00266307	0.00218541	0	0	0	0	0	0	0.00244246	0	0.000883835	0.00153738	0	0	0	0
ASV631	Bacteria	Proteobacteria	Alphaproteobacteria	Rhizobiales	Phyllobacteriaceae	NA	NA	0	0.00120043	0.00061099	0	0	0	0.00033761	0.00176426	0.00144224	0.00193665	0.0012341	0.000747548	0.000707631	0.00118405	0.00194662	0.00174476	0.00128386	0.00114835	0	0	0	0	0	0	0	0.00136346	0.000577534	0.0019619	0.000401849	0	0	0	0.000278109	0	0.000503601	0	0.0001911	0	0	0	0	0
ASV632	Bacteria	Planctomycetes	Phycisphaerae	CP019633_o	CP019633_f	CP019633_g	JN538045_s	0	0	0	0	0	0	0	0	0	0	0	0	0	0	0	0	0	0	0	0	0	0	0	0	0	0	0	0	0	0.0167958	0	0.000455846	0	0	0	0	0	0	0	0	0	0
ASV633	Bacteria	Proteobacteria	Epsilonproteobacteria	Campylobacterales	Sulfurimonas_f	Sulfurimonas	NA	0	0	0	0	0	0	0	0	0	0	0	0	0	0	0	0	0	0	0	0	0	0	0	0	0	0	0	0.000223508	0	0	0	0	0	0	0	0	0	0	0	0	0	0
ASV634	Bacteria	Chloroflexi	GQ396871_c	GQ396871_o	GQ396871_f	GQ396871_g	EU488103_s	0.000753938	0	0	0	0	0	0.00101283	0.000630093	0.00109261	0	0.000553215	0.0013192	0	0.000833224	0	0	0	0	0	0	0	0	0.000934221	0.00104845	0.00115626	0.00087651	0.000962557	0	0	0	0	0	0	0.00113998	0.002518	0	0.00310537	0	0	0	0	0
ASV635	Bacteria	Planctomycetes	OM190_c	OM190_o	OM190_f	OM190_g	EU478635_s	0	0	0	0	0	0	0	0	0	0	0	0	0	0	0	0	0	0	0	0	0	0	0	0	0	0	0	0	0	0	0	0	0	0	0	0	0	0	0	0	8.47781e-05	0
ASV636	Bacteria	Proteobacteria	Alphaproteobacteria	Rhodospirillales	Micavibrio_f	EU328098_g	NA	0	0	0	0	0	0	0	0	0	0	0	0	0	0	0	0	0	0	0	0	0	0	0	0	0	0	0	0	0	0	0	0	0	0	0	0	0	0	0	0	0	0
ASV637	Bacteria	Proteobacteria	Alphaproteobacteria	Rhodospirillales	Micavibrio_f	NA	NA	0	0	0	0	0	0	0	0	0	0	0	0	0	0	0	0	0	0	0	0	0	0	0	0	0	0	0	0	0	0	0	0	0	0	0	0	0	0	0	0	0	0
ASV638	Bacteria	Proteobacteria	Alphaproteobacteria	Rhizobiales	Hyphomicrobiaceae	AM997334_g	HM798894_s	0	0	0	0	0	0	0	0.00172225	0.00118002	0.00167843	0.00059577	0.000615628	0	0.000877078	0.00164381	0	0.000513545	0.000850629	0	0	0	0	0	0	0	0	0	0	0	0.0012767	0	0	0.00631704	0.00137469	0.000931661	0.00141385	0	0.000856898	0	0	0	0
ASV639	Bacteria	Parcubacteria_OD1	Paceibacter_c	LBQD_o	GU197432_f	GU197432_g	GU197432_s	0	0	0	0	0	0	0	0	0	0	0	0	0	0	0	0	0	0	0	0	0	0	0.00119772	0.000317712	0.00203279	0	0	0	0	0	0	0	0	0	0	0	0.0104149	0	0	0	0	0
ASV640	Bacteria	Proteobacteria	Gammaproteobacteria	Oceanospirillales	Oceanospirillaceae	Spongiispira	HM587888_s	0	0	0	0	0	0	0	0	0	0	0	0	0	0	0	0	0	0	0	0	0	0	0	0	0	0	0	0	0	0	0	0	0	0	0	0	0	0	0	0	0	0
ASV641	Bacteria	Proteobacteria	Alphaproteobacteria	Rhodobacterales	Rhodobacteraceae	NA	NA	0	0	0	0	0.00405245	0.018707	0	0	0	0	0	0	0	0	0	0	0.000427954	0	0	0	0	0	0	0	0	0	0	0	0	0	0	0	0	0	0	0	0	0	0	0	0	0
ASV642	Bacteria	Planctomycetes	Planctomycetia	Planctomycetales	Planctomycetaceae	Bythopirellula	JN596618_s	0	0.00158767	0.00187116	0	0.000611691	0.000806668	0.00135044	0.000966143	0.00144224	0.00154932	0.00144687	0.00162702	0.00188701	0.00149103	0.00181684	0.00204264	0.00166902	0.00144607	0	0	0	0	0	0	0.000279741	0	0	0	0	0	0	0	0	0	0	0	0	0.000504058	0	0	0	0
ASV643	Bacteria	Proteobacteria	Deltaproteobacteria	Desulfovibrionales	Desulfovibrionaceae	Pseudodesulfovibrio	FJ716961_s	0	0	0	0	0	0	0	0	0	0	0	0	0	0	0	0	0	0	0.00131716	0.00218501	0.00187232	0.00438874	0	0	0	0	0	0	0	0.00558913	0	0	0	0	0	0	0	0	0	0	0	0
ASV644	Bacteria	Proteobacteria	Deltaproteobacteria	Myxococcales	Haliangiaceae	NA	NA	0	0.0151022	0	0	0.00110869	0	0	0.00176426	0	0	0	0	0	0.00197342	0	0.00400017	0	0	0	0	0	0	0	0	0	0	0	0	0	0	0	0	0	0	0	0	0	0	0	0	0	0
ASV645	Bacteria	Saccharibacteria_TM7	Saccharimonas_c	Saccharimonas_o	EU328026_f	EU328026_g	EU328026_s	0	0	0	0	0.000458768	0	0.000379811	0	0	0	0	0	0	0	0	0	0	0	0	0	0	0	0	9.53137e-05	0	0.012125	0.00224597	0	0	0	0	0	0	0	0.00015108	0	0	0	0	0	0	0
ASV646	Bacteria	Proteobacteria	Gammaproteobacteria	Chromatiales	NA	NA	NA	0	0	0	0	0	0	0	0	0	0	0	0	0	0	0	0	0	0	0	0	0	0	0	0	0	0	0	0	0	0	0	0	0	0	0	0	0	0	0	0	0.00118689	0.00360661
ASV647	Bacteria	Proteobacteria	Gammaproteobacteria	Cellvibrionales	Halieaceae	NA	NA	0.000674576	0.000309789	0.000534616	0	0	0	0.00139264	0.000756112	0.00118002	0.00189361	0.00106388	0.00153907	0.000471754	0.00078937	0.00116797	0.0008511	0.00141225	0.000978224	0	0	0	0	0.00021559	0	0.000223793	0.00121737	0.00121924	0.00136588	0.000344442	0	0	0	0	0.000435876	0.000402881	0	0.000740511	0.00017642	0	0	0	0
ASV648	Archaea	Euryarchaeota	DHVE6a_c	AB019753_o	AB019753_f	AB019753_g	AB019753_s	0	0	0	0	0	0	0	0	0	0	0	0	0	0	0	0	0	0	0	0	0	0	0	0	0	0	0	0	0	0.0168809	0	0	0	0	0	0	0	0	0	0	0	0
ASV649	Bacteria	Proteobacteria	Alphaproteobacteria	Rhodobacterales	Hyphomonadaceae	Hirschia	Hirschia maritima	0.000119043	0.000890644	0.00370413	0.0166061	0	0	0	0	0	0	0	0	0	0	0	0	0	0	0	0	0	0	0	0	0	0	0	0	0	0	0	0	0	0	0	0	0	0	0	0	0	0
ASV650	Bacteria	Bacteroidetes	Sphingobacteriia	Saprospirales	Saprospiraceae	JF272087_g	FJ497337_s	0	0	0	0	0	0	0	0	0	0	0	0	0	0	0	0	0	0	0	0	0	0	0	0	0	0	0	0	0	0	0	0	0	0	0	0	0	0	0	0	0	0
ASV651	Bacteria	Proteobacteria	Deltaproteobacteria	Desulfobacterales	Desulfobacteraceae	Desulfosarcina	NA	0	0	0	0	0	0	0	0.00100815	0	0	0	0.000395761	0	0	0	0	0	0	0	0	0	0	0	0.00181096	0	0	0	0.00141555	0.00114814	0	0	0	0.00675407	0.00345348	0.00203958	0	0	0.00133575	0	0	0	0
ASV652	Bacteria	Proteobacteria	Gammaproteobacteria	Chromatiales	Woeseiaceae	DQ351802_g	EU491622_s	0	0	0	0	0	0	0.00101283	0.000924137	0.00253485	0.0017645	0.00306396	0.00237457	0	0.00302592	0	0.0101281	0	0.000680504	0	0	0	0	0	0	0	0	0	0	0	0	0	0	0	0	0	0	0	0	0	0	0	0
ASV653	Bacteria	Proteobacteria	Gammaproteobacteria	Chromatiales	Woeseiaceae	Woeseia	NA	0.000952343	0.000309789	0.000420056	0	0.000458768	0	0.00211006	0.000798118	0.00332153	0.00219487	0.00195753	0.00303417	0.000235877	0.00157874	0.00147078	0.00268097	0.00243934	0.000808098	0	0	0	0	0	0	0	0	0	0	0	0	0	0	0	0.000402347	0	0	0	0	0	0	0	0
ASV654	Bacteria	Proteobacteria	Gammaproteobacteria	PAC001146_o	PAC001146_f	PAC001146_g	NA	0	0	0	0	0	0	0	0	0	0	0	0	0	0.00188572	0	0	0	0	0	0	0	0	0	0	0	0.00233736	0.00080213	0.00235925	0.00869715	0	0	0	0	0	0	0.000621238	0	0	0	0	0	0
ASV655	Bacteria	Proteobacteria	Alphaproteobacteria	Rhizobiales	Cohaesibacteraceae	Cohaesibacter	NA	0	0	0	0	0	0	0	0	0	0	0	0	0	0	0	0	0	0	0	0	0	0.0128605	0	0	0	0	0	0	0	0	0	0	0	0	0	0	0	0	0	0	0	0
ASV656	Bacteria	Proteobacteria	Oligoflexia	Bacteriovoracales	Bacteriovoracaceae	JF727692_g	NA	0.000357129	0.00209108	0.00126017	0.00126926	0.00432007	0.0128299	0.000422012	0	0	0	0	0	0	0	0	0	0	0	0	0	0	0	0	0	0	0	0	0	0	0	0	0	0	0	0	0	0	0	0	0	0	0
ASV657	Bacteria	Proteobacteria	Gammaproteobacteria	Cellvibrionales	Halieaceae	NA	NA	0.0016666	0	0	0	0	0.000883494	0.00223666	0	0.00135484	0.0025822	0	0.00184688	0	0	0.00207639	0	0.00201138	0	0	0	0	0	0.00038327	0	0	0.00104694	0	0.00153972	0	0	0	0	0	0	0.000780581	0.00119963	0.000406087	0.000428449	0	0	0	0
ASV658	Bacteria	Proteobacteria	Alphaproteobacteria	Rhodobacterales	Rhodobacteraceae	Celeribacter	NA	0.00297607	0	0.00225303	0	0	0	0.0069632	0.00121818	0	0	0.0093621	0	0	0	0	0	0.00166902	0	0	0	0	0	0	0	0	0	0	0	0	0	0	0	0	0	0	0	0	0	0	0	0	0
ASV659	Bacteria	Planctomycetes	Phycisphaerae	Phycisphaerales	Phycisphaeraceae	NA	NA	0.000198405	0.0014715	0.0032077	0	0	0	0	0.00243636	0.00109261	0.0025822	0.00144687	0.00189086	0.000235877	0.00263123	0.00181684	0.0020852	0.00149784	0.00127594	0	0	0	0	0	0	0	0	0	0	0.000229628	0	0	0	0	0.000335289	0	0	0	0	0	0	0	0
ASV660	Bacteria	Proteobacteria	Alphaproteobacteria	Rhodobacterales	Rhodobacteraceae	NA	NA	0	0	0	0	0	0	0	0	0	0	0	0	0	0	0	0	0	0	0	0	0	0	0	0	0	0	0	0	0	0	0	0	0	0	0	0	0	0	0	0	0	0
ASV661	Bacteria	Proteobacteria	Alphaproteobacteria	Rhodobacterales	Rhodobacteraceae	NA	NA	0	0	0	0	0	0	0	0	0	0	0	0	0	0	0	0	0	0	0	0	0	0	0	0	0	0	0	0	0	0	0	0	0	0	0	0	0	0	0	0	0	0
ASV662	Bacteria	Proteobacteria	Deltaproteobacteria	Desulfobulbaceae_o	Desulfobulbaceae	NA	NA	0	0	0	0	0	0	0	0	0	0	0	0	0	0	0	0	0	0	0	0	0	0	0	0	0.0109099	0	0	0	0	0	0	0	0	0	0	0	0	0	0	0	0	0
ASV663	Bacteria	Proteobacteria	Alphaproteobacteria	Sneathiellales	Sneathiellaceae	Sneathiella	JN018511_s	0	0	0	0	0	0	0	0	0	0	0	0	0	0	0	0	0	0	0	0	0	0	0	0	0	0	0	0	0	0	0	0	0	0	0	0	0	0	0	0	0	0
ASV664	Bacteria	NA	NA	NA	NA	NA	NA	0	0	0	0	0	0	0	0	0	0	0	0	0	0	0	0	0	0	0.0117625	0.00456643	0	0	4.79088e-05	0	0	9.73899e-05	0	0	0	0	0	0	0	0	0	0.000171376	0	0	0	0	0	0
ASV665	Bacteria	Proteobacteria	Epsilonproteobacteria	Campylobacterales	Campylobacteraceae	AY531598_g	NA	0	0	0	0	0	0	0	0	0	0	0	0	0	0	0	0	0	0	0	0	0	0	0	0	0	0	0	0	0	0	0	0	0	0	0	0	0	0	0	0	0	0
ASV666	Bacteria	Proteobacteria	Gammaproteobacteria	Alteromonadales	Shewanellaceae	Shewanella	NA	0	0	0	0	0	0	0	0	0	0	0	0	0	0	0	0	0	0	0	0	0	0	0	0	0	0	0	0	0	0	0	0	0	0	0	0	0	0	0	0	0	0
ASV667	Bacteria	Proteobacteria	Gammaproteobacteria	Cellvibrionales	Halieaceae	NA	NA	0	0	0	0	0	0	0	0	0	0	0	0	0	0	0	0	0	0	0	0	0	0	0	0	0	0	0	0	0	0	0	0	0	0	0	0	0	0	0	0	0	0
ASV668	Bacteria	EF092200_p	EF092200_c	EF092200_o	EF092200_f	EF092200_g	EF092200_s	0	0	0	0	0	0	0	0	0	0	0	0	0	0	0	0	0	0	0	0	0	0	0	0	0	0	0	0	0	0	0	0	0	0	0	0	0	0	0	0.000189442	0	0
ASV669	Bacteria	Tenericutes	Mollicutes	PAC001265_o	GU196243_f	EU570894_g	EU570894_s	0	0	0	0	0	0	0	0	0	0	0	0	0	0	0	0	0	0	0	0	0	0	0	0	0	0	0	0	0	0	0	0	0	0	0	0	0	0	0	0	0	0
ASV670	Bacteria	Proteobacteria	Oligoflexia	Bacteriovoracales	NA	NA	NA	0	0	0	0	0	0	0	0	0	0	0	0	0	0	0	0	0	0	0	0	0	0	0	0	0	0	0	0	0	0	0	0	0	0	0	0	0	0	0.00159573	0	0.00756644	0.00141311
ASV671	Bacteria	Proteobacteria	Alphaproteobacteria	Rhodobacterales	Rhodobacteraceae	Roseovarius	Roseovarius aestuarii	0	0.00336896	0.00591897	0	0	0	0	0.00130219	0	0	0.00051066	0	0.00255533	0	0.00138426	0	0.00106988	0.000425315	0	0	0	0	0.000455133	0	0	0	0	0	0.00175091	0	0	0.00139286	0	0.000167645	0	0	0	0.000529261	0	0	0	0
ASV672	Bacteria	Proteobacteria	Gammaproteobacteria	NA	NA	NA	NA	0	0	0	0	0	0	0	0	0	0	0	0	0	0	0	0	0	0	0	0	0	0	0	0	0	0	0	0	0	0	0	0	0	0	0	0	0	0	0	0	0	0
ASV673	Bacteria	Planctomycetes	Planctomycetia	Planctomycetales	Planctomycetaceae	HQ190380_g	JQ287351_s	0	0	0	0	0	0	0	0	0	0	0	0	0	0	0	0	0	0	0	0	0	0	9.58176e-05	0	0	0	0	0	0	0	0	0	0	0	0	0	0	0	0	0	0	0
ASV674	Bacteria	Proteobacteria	Gammaproteobacteria	Alteromonadales	Colwelliaceae	Colwellia	NA	0	0	0	0	0	0	0	0	0	0	0	0	0	0	0	0	0	0	0	0	0	0	0	0	0	0	0	0	0	0	0	0	0	0	0	0	0	0	0.00321246	0	0	0
ASV675	Bacteria	Proteobacteria	Alphaproteobacteria	Rhodospirillales	Rhodospirillaceae	NA	NA	0	0	0.000229121	0.000105772	0	0	0.00033761	0.00100815	0.00135484	0.00111895	0.00182987	0.00189086	0	0.00153489	0.00160055	0.00110643	0.00256772	0.000935692	0	0	0	0	0	0	0	0.00170432	0.000770045	0.000869198	0.000459255	0	0	0.000151949	0	0	0	0.00074977	0	0.000579666	0	0	0	0
ASV676	Bacteria	Peregrinibacteria	Peribacteria	EU386074_o	DQ269061_f	DQ269061_g	DQ269061_s	0	0	0	0	0	0	0	0	0	0	0	0	0	0	0	0	0	0	0	0	0	0	0	0	0	0	0	0	0	0	0	0	0	0	0	0	0	0	0	0	0	0
ASV677	Bacteria	Firmicutes	Clostridia	Clostridiales	Peptococcaceae	NA	NA	0	0	0	0	0	0	0.000253207	0	0	0	0	0	0	0	0	0	0	0	0.000459474	0.000122754	0	0.00471626	0.000526997	0.00346307	0.00119356	0.000121737	0.000385023	0	0	0	0	0	0	0	0.000553961	0	0.00222153	0	0	0	0	0
ASV678	Bacteria	Proteobacteria	Gammaproteobacteria	NA	NA	NA	NA	0	0	0	0	0	0	0	0	0	0	0	0	0	0	0	0	0	0	0	0	0	0	0	0	0	0	0	0	0	0	0	0	0	0	0	0	0	0	0	0	0	0
ASV679	Bacteria	Proteobacteria	Alphaproteobacteria	Rhodobacterales	Rhodobacteraceae	NA	NA	0	0	0	0.0187921	0	0	0	0	0	0	0	0.00123126	0	0	0	0	0	0	0	0	0	0	0	0	0	0	0	0	0	0	0	0	0	0	0	0	0	0	0	0	0	0
ASV680	Bacteria	Proteobacteria	Gammaproteobacteria	NA	NA	NA	NA	0.0196421	0.000193618	0	0	0	0	0	0	0	0	0	0	0	0	0	0	0	0	0	0	0	0	0	0	0	0	0	0.000322845	0.00120555	0	0	0	0	0	0	0	0	0.000126014	0	0	0	0
ASV681	Bacteria	Bacteroidetes	Flavobacteria	Flavobacteriales	Flavobacteriaceae	Winogradskyella	NA	0.000674576	0.00511152	0.000992859	0.000528858	0	0	0.000717421	0.00105016	0.000917792	0.00271131	0.00148943	0.000615628	0.00133664	0.000920931	0.0018601	0.00191498	0.00128386	0.000850629	0	0	0	0	0	0	0	0	0	0	0	0	0	0	0	0	0	0	0	0	0	0	0	0
ASV682	Bacteria	Proteobacteria	Gammaproteobacteria	Oceanospirillales	Oceanospirillaceae	Motiliproteus	JQ580029_s	0.00174596	0	0	0	0.00787552	0	0.00324949	0.000672099	0	0	0.00102132	0.000659602	0.0012187	0.000657808	0.00047584	0.00042555	0.000599136	0.00404049	0	0	0	0	0	0	0	0	0	0	0	0	0	0	0	0	0	0	0	0	0	0	0	0
ASV683	Bacteria	Peregrinibacteria	Peribacteria	ASND_o	ASND_f	ASND_g	JN662058_s	0	0	0	0	0	0	0	0	0	0	0	0	0	0	0	0	0	0	0	0	0	0	0	0	0	0	0	0	0	0	0	0	0	0	0	0	0	0	0.000440926	0	0.00364546	6.32738e-05
ASV684	Bacteria	Proteobacteria	Alphaproteobacteria	Sphingomonadales	NA	NA	NA	0	0	0	0	0	0	0	0	0	0	0	0	0	0	0	0	0	0	0	0	0	0	0	0	0	0	0	0	0	0	0	0	0	0	0	0	0	0	0	6.31473e-05	0	0
ASV685	Bacteria	Bacteroidetes	Flavobacteria	Flavobacteriales	Flavobacteriaceae	NA	NA	0	0	0	0	0	0.00188223	0.00308069	0	0	0	0	0	0	0	0	0	0	0	0	0	0	0.000152842	0.00038327	0	0	0.00243475	0.00105881	0	0.00123425	0	0	0	0	0	0.00259354	0	0.00112271	0.00211704	0	0	0	0
ASV686	Bacteria	Bacteroidetes	Bacteroidia	Bacteroidales	GU454901_f	EU488084_g	FN396675_s	0	0	0	0	0	0	0.0033761	0	0	0	0	0	0	0.000175416	0	0	0	0	0	0	0	0.000174676	0.000287453	0	0	0	0.00243848	0.00216058	0.00100462	0	0	0	0	0	0	0.00473426	0.000286649	0.000478855	0	0	0	0
ASV687	Bacteria	Proteobacteria	Deltaproteobacteria	OM27	U70713_f	NA	NA	0	0	0	0	0	0	0	0	0	0	0	0	0	0	0	0	0	0	0	0	0	0	0	0	0	0	0	0	0	0	0	0	0	0	0	0	0	0	0	0	0	0
ASV688	Bacteria	Proteobacteria	Gammaproteobacteria	Alteromonadales	Colwelliaceae	NA	NA	0.000515853	0	0	0	0	0	0	0	0	0	0	0	0	0	0.000432582	0	0	0	0	0	0	0	0	0	0	0	0	0	0	0	0	0	0	0	0	0	0	0	0.00203666	0.000526227	0.00527744	0.000738194
ASV689	Bacteria	Proteobacteria	Alphaproteobacteria	Rhodobacterales	Rhodobacteraceae	NA	NA	0	0	0	0	0	0	0	0	0	0	0	0	0	0	0	0	0	0	0	0	0	0	0	0	0	0	0	0	0	0	0	0	0	0	0	0	0	0	0	0	0	0
ASV690	Bacteria	Proteobacteria	Gammaproteobacteria	Chromatiales	Woeseiaceae	DQ351802_g	NA	0	0.000542131	0.00061099	0	0	0	0.000844024	0.00298244	0.00170447	0.00154932	0.00187242	0.00184688	0.000589692	0.00324519	0.00168707	0.00191498	0.00115548	0.00284961	0	0	0	0	0	0	0	0	0	0	0	0	0	0	0	0	0	0	0	0	0	0	0	0
ASV691	Bacteria	Planctomycetes	OM190_c	OM190_o	OM190_f	OM190_g	FJ813585_s	0	0	0	0	0	0	0	0	0	0	0	0	0	0	0	0	0	0	0	0	0	0	0	0	0	0	0	0	0	0	0	0	0	0	0	0	0	0	0	0	0	0
ASV692	Bacteria	EU245920_p	EU245920_c	EU245920_o	EU245920_f	EU245920_g	JN471984_s	0	0	0	0	0	0	0	0	0	0	0	0	0	0	0	0	0	0	0	0	0	0	0	0	0.0101453	0	0	0	0	0	0	0	0	0	7.55401e-05	0	0	0	0	0	0	0
ASV693	Bacteria	Proteobacteria	Deltaproteobacteria	Desulfobacterales	Desulfobacteraceae	Desulfatitalea	Desulfatitalea tepidiphila	0	0	0	0	0	0	0	0	0	0	0	0	0	0	0	0	0	0	0	0	0	0	0.00464715	0.00953137	0.000372988	0.000803467	0	0	0	0	0	0	0	0	0	0	0	0	0	0	0	0
ASV694	Bacteria	Proteobacteria	Alphaproteobacteria	NA	NA	NA	NA	0	0	0	0	0	0	0	0	0	0	0	0	0	0	0	0	0	0	0	0	0	0	0	0	0	0	0	0	0	0	0	0	0	0	0	0	0	0	0	0	0	0
ASV695	Bacteria	Planctomycetes	Planctomycetia	Planctomycetales	Planctomycetaceae	Bythopirellula	NA	0	0.000619579	0.00118379	0	0	0	0.000675219	0.00100815	0.00126743	0.00120503	0.00114899	0.000923442	0	0.000877078	0.00142752	0.00106388	0.00106988	0.000893161	0	0	0	0.000109173	0.000191635	0	0.000242442	0.00104694	0.000577534	0.00171356	0	0	0	0	0	0.000704107	0.00032734	0.000514128	0.000334424	0	0	0	0	0
ASV696	Bacteria	Proteobacteria	Gammaproteobacteria	Oceanospirillales	Oleiphilaceae	Alkalimarinus	Alkalimarinus sediminis	0	0	0	0	0	0	0	0	0	0	0	0	0	0	0.00601289	0	0	0	0	0	0	0	0	0	0	0	0	0.000571187	0.000143517	0	0	0	0	0	0	0	0.000453861	0	0	0	0	0
ASV697	Bacteria	Proteobacteria	Gammaproteobacteria	Cellvibrionales	Halieaceae	NOR5-8_g	NA	0	0	0	0	0	0	0	0	0.00144224	0	0	0.00171496	0	0.0011402	0	0	0	0	0	0	0.000754128	0.000655036	0	0	0	0.00124172	0.00275933	0.00255793	0	0	0	0	0	0	0.00118346	0.000578394	0.00119437	0.000529261	0	0	0	0
ASV698	Bacteria	Proteobacteria	Deltaproteobacteria	Desulfovibrionales	Desulfovibrionaceae	NA	NA	0	0	0	0	0	0	0	0	0	0	0	0	0	0	0	0	0	0	0	0	0	0	0	0	0	0	0	0	0	0	0	0	0	0	0	0	0	0	0	0	0	0
ASV699	Bacteria	Proteobacteria	Alphaproteobacteria	Rhodobacterales	Rhodobacteraceae	Litoreibacter	NA	0	0	0	0	0	0	0	0	0	0	0	0	0	0	0	0	0	0	0	0	0	0	0	0	0	0	0	0	0	0	0	0	0	0	0	0	0	0	0	0	0	0
ASV700	Bacteria	Tenericutes	Mollicutes	Acholeplasmatales	Acholeplasmataceae	AB598274_g	NA	0	0	0	0	0	0	0	0	0	0	0	0	0	0	0	0	0	0	0.000673896	9.82029e-05	0.000208035	0.0105679	7.18632e-05	0	0	0	0	0	0	0	0	0	0	0	0	0	0	0.000277232	0	0	0	0
ASV701	Bacteria	Proteobacteria	Alphaproteobacteria	Rhodobacterales	Rhodobacteraceae	NA	NA	0	0	0	0	0	0	0	0	0	0	0	0	0	0	0	0	0	0	0	0	0	0	0	0	0	0	0	0	0	0	0	0	0	0	0	0	0	0	0	0	0	0
ASV702	Bacteria	Planctomycetes	OM190_c	OM190_o	OM190_f	OM190_g	GU584790_s	0	0	0	0	0	0	0	0	0	0	0.00051066	0	0	0	0	0	0	0	0	0	0	0	0	0	0	0	0	0	0	0	0	0	0	0	0	0	0	0	0	0	0	0
ASV703	Bacteria	Proteobacteria	Gammaproteobacteria	Cellvibrionales	OM182_f	AY386342_g	AY386345_s	0	0	0	0	0	0	0	0	0	0	0	0	0	0	0	0	0	0	0	0	0	0	0	0	0	0	0	0	0	0	0	0	0	0	0	0	0	0	0	0	0	0
ASV704	Bacteria	Proteobacteria	Alphaproteobacteria	Rhodobacterales	Hyphomonadaceae	EU652597_g	NA	0	0	0	0	0	0	0	0	0	0	0	0	0	0	0	0	0	0	0	0	0	0	0	0	0	0	0	0	0	0	0	0	0	0	0	0	0	0	0	0	0	0
ASV705	Bacteria	Proteobacteria	Alphaproteobacteria	Rhizobiales	Cohaesibacteraceae	Pseudahrensia	EU290679_s	0	0	0	0	0	0	0	0	0	0	0	0	0	0	0	0	0	0	0	0	0	0	0	0	0	0	0	0	0	0	0	0	0	0	0	0	0	0	0	0	0	0
ASV706	Bacteria	Proteobacteria	Alphaproteobacteria	Sphingomonadales	Sphingomonadaceae	Sphingorhabdus	NA	0	0	0	0	0	0	0	0	0	0	0	0	0	0	0	0	0	0	0	0	0	0	0	0	0	0	0	0	0	0	0	0	0	0	0	0	0	0	0	0	0	0
ASV707	Bacteria	Cyanobacteria	PAC002560_c	PAC000393_o	PAC000616_f	PAC000616_g	FJ744841_s	0	0	0	0	0	0	0	0	0	0	0	0	0	0	0	0	0	0	0	0	0	0	0	0	0	0	0	0	0	0	0	0	0	0	0	0	0	0	0	0	0	0
ASV708	Bacteria	Proteobacteria	Gammaproteobacteria	Oceanospirillales	Oceanospirillaceae	Oleibacter	Oleibacter marinus	0.0149994	0.00139405	0	0.00229172	0	0	0	0	0	0.00038733	0.00025533	0.000219867	0	0.000482393	0	0.000297885	0.000641931	0	0	0	0	0	0	0	0	0	0	0	0	0	0	0	0	0	0	0	0	0	0	0	0	0
ASV709	Bacteria	Proteobacteria	Epsilonproteobacteria	Campylobacterales	Campylobacteraceae	Arcobacter	NA	0	0	0	0	0	0	0	0	0	0	0	0	0	0	0	0	0	0	0	0	0	0	0	0	0	0	0	0	0	0	0	0	0	0	0	0	0	0	0	0	0	0
ASV710	Bacteria	Proteobacteria	Alphaproteobacteria	Rhodobacterales	Rhodobacteraceae	Halocynthiibacter	Halocynthiibacter arcticus	0	0	0	0	0	0	0	0	0	0	0	0	0	0	0	0	0	0	0	0	0	0	0	0	0	0.000535645	0	0.000794695	0	0	0	0	0	0	0	0	0	0	0	0	0	0
ASV711	Bacteria	Proteobacteria	Deltaproteobacteria	Desulfobacterales	Desulfobacteraceae	Desulfospira	Desulfospira joergensenii	0	0	0	0	0	0	0	0	0	0	0	0	0	0	0	0	0	0	0	0	0	0	0	0	0	0	0	0	0	0	0	0.0133715	0	0	0	0	0	0	0	0	0	0
ASV712	Bacteria	Chloroflexi	Anaerolineae	Anaerolinaeles	Anaerolinaceae	NA	NA	0	0	0	0	0	0	0	0	0	0	0	0	0	0	0	0	0	0	0	0	0	0.000393022	7.18632e-05	0.00177919	0.00839223	0	0	0	0	0	0	0	0	0	0	0	0	0	0	0	0	0
ASV713	Bacteria	Chloroflexi	Anaerolineae	Anaerolinaeles	GQ354980_f	GQ354980_g	EU246317_s	0	0	0	0	0	0	0	0	0	0	0	0	0	0	0	0	0	0	0	0	0	0	0	0	0	0	0	0	0	0.00102136	0.00848732	0	0	0	0	0	0	0	0	0	0	0
ASV714	Bacteria	Proteobacteria	Gammaproteobacteria	Chromatiales	Woeseiaceae	Woeseia	NA	0	0	0	0	0	0	0	0.00277241	0.00126743	0.00103288	0.00178731	0.00114331	0.000825569	0.00249967	0.00203314	0.00195753	0.000684726	0.00272201	0	0	0	0	0	0	0	0.000535645	0.000481278	0	0.000774994	0	0	0	0	0	0	0.00053555	0	0	0	0	0	0
ASV715	Bacteria	Proteobacteria	Gammaproteobacteria	Cellvibrionales	DQ351786_f	DQ351786_g	DQ351786_s	0	0	0	0	0	0	0	0	0	0	0	0	0	0	0	0	0	0	0	0	0	0	0	0	0	0	0	0	0	0	0	0	0	0	0	0	0	0	0	0	0	0
ASV716	Archaea	Thaumarchaeota	Group1a_c	Nitrosopumilales	Nitrosopumilaceae	Nitrosopumilus	NA	0	0.00123916	0	0	0	0	0	0	0.0030156	0.00365812	0.00429806	0.00312211	0	0.00403456	0.00203314	0	0.00106988	0	0	0	0	0	0	9.53137e-05	0	0	0	0	0	0	0	0	0	0	0	0	0	0	0	0	0	0
ASV717	Bacteria	Proteobacteria	Deltaproteobacteria	Desulfuromonadales	Desulfuromonadaceae	AJ271656_g	AJ271656_s	0	0	0	0	0	0	0.000506415	0.00033605	0	0	0.00017022	0	0	0	0	0	0	0	0	0	0	0	0.00021559	0	0.000466235	0.00167998	0.00275933	0.00161423	0	0	0	0	0	0.000603521	0.000830941	0	0	0	0	0	0	0
ASV718	Bacteria	Proteobacteria	Alphaproteobacteria	Rhizobiales	Hyphomicrobiaceae	AY942776_g	DQ917843_s	0	0.00189746	0.00148929	0	0.000993998	0	0.00151924	0.00180627	0	0.00146325	0	0	0.00204427	0.00153489	0.00160055	0	0	0	0	0	0	0	0	0	0	0.00133911	0.000834216	0.000943701	0.00123425	0	0	0	0	0.000335289	0	0	0	0	0	0	0	0
ASV719	Bacteria	NA	NA	NA	NA	NA	NA	0	0	0	0	0	0	0	0	0	0	0	0	0	0	0	0	0	0	0	0	0	0	0	0	0	0	0	0	0	0	0.00893675	0.000151949	0	0	0	0	0	0	0	0	0	0
ASV720	Bacteria	Proteobacteria	Deltaproteobacteria	Desulfovibrionales	Desulfovibrionaceae	NA	NA	0	0	0	0	0	0	0	0	0	0	0	0	0	0	0	0	0	0	0.00548306	0	0.000546093	0.00696522	0	0	0	0	0	0	0	0	6.91431e-05	0	0	0	0	0	0	0	0	0	0	0
ASV721	Bacteria	Proteobacteria	Alphaproteobacteria	Rhodobacterales	Rhodobacteraceae	NA	NA	0	0	0	0	0	0	0	0	0	0	0	0	0	0	0	0	0	0	0	0	0	0	0	0	0	0	0	0	0	0	0	0	0	0	0	0	0	0	0	0.00658836	0	0
ASV722	Bacteria	Proteobacteria	Gammaproteobacteria	Oceanospirillales	Oceanospirillaceae	Amphritea	Amphritea balenae	0.00174596	0	0	0	0.00133807	0.00272731	0.000759622	0	0	0.00064555	0.000468105	0.00580449	0.00027519	0.000745516	0	0.000382995	0.000299568	0.00255189	0	0	0	0	0	0	0	0.00172867	0	0.000198674	0	0	0	0	0	0	0.00015108	0	0	0	0	0.00023154	0	0
ASV723	Bacteria	Latescibacteria_WS3	Latescibacter_c	AB530233_o	GU302492_f	GU302492_g	NA	0	0	0	0	0	0	0.00143484	0.000756112	0.00069927	0.00025822	0.000553215	0.000571655	0	0.000482393	0	0.00034044	0.000385159	0.00029772	0	0	0	0	0	0.000571882	0.00123086	0.000730425	0.00144383	0.00114237	0	0	0	0	0	0	0.000604321	0.000792614	0.00207821	0.000831695	0	0	0	0
ASV724	Bacteria	Bacteroidetes	Flavobacteria	Flavobacteriales	AY697869_f	AY697869_g	AY697869_s	0	0	0	0	0	0	0	0	0	0	0	0	0	0	0	0	0	0	0	0	0	0	0	0	0	0	0	0	0	0	0	0	0	0	0	0	0	0	0	0	0	0
ASV725	Bacteria	Proteobacteria	Gammaproteobacteria	FN820314_o	FN820314_f	FN820314_g	NA	0.0016666	0	0	0	0.000496999	0	0.000717421	0	0	0.000731623	0.000468105	0.000879469	0	0	0	0	0	0	0	0	0	0	0	0.000603654	0	0.000949552	0.00186094	0.00149005	0.00192313	0	0	0	0	0.00124057	0	0.000471284	0.00236486	0	0	0	0	0
ASV726	Bacteria	Proteobacteria	Alphaproteobacteria	Rhodobacterales	Rhodobacteraceae	DQ811851_g	NA	0	0	0	0	0	0	0	0	0	0	0	0	0	0	0	0	0.00106988	0	0	0	0	0	0	0	0	0.000340865	0.000962557	0.0017384	0	0	0	0	0	0.000335289	0	0.00173518	0	0.00720802	0	0	0	0
ASV727	Bacteria	Proteobacteria	Gammaproteobacteria	NA	NA	NA	NA	0	0	0	0	0	0	0	0	0	0	0	0	0	0	0	0	0	0	0	0	0	0	0	0	0	0	0	0	0	0	0	0	0	0	0	0	0	0	0	0	0	0
ASV728	Bacteria	Proteobacteria	Alphaproteobacteria	Rhizobiales	NA	NA	NA	0	0	0	0	0	0	0	0	0	0	0	0	0	0	0	0	0	0	0	0	0	0	0	0	0	0	0	0	0	0	0	0	0	0	0	0	0	0	0	0	0	0
ASV729	Bacteria	Bacteroidetes	Flavobacteria	Flavobacteriales	NA	NA	NA	0	0	0	0	0	0	0	0	0	0	0	0	0	0	0	0	0	0	0	0	0	0	0	0	0	0	0	0	0	0	0	0	0	0	0	0	0	0	0.00963739	0	0	0.00124438
ASV730	Bacteria	Proteobacteria	Alphaproteobacteria	Rhodospirillales	Micavibrio_f	EU328098_g	NA	0	0.00418216	0.00763738	0.00200966	0.00527583	0.000345715	0	0	0	0	0	0	0.000196564	0	0	0	0	0	0	0	0	0	0	0	0	0	0	0	0	0	0	0	0	0	0	0	0	0	0	0	0	0
ASV731	Bacteria	Proteobacteria	Alphaproteobacteria	Rhodobacterales	Rhodobacteraceae	NA	NA	0	0	0	0.00063463	0.00707268	0.00464795	0	0	0.000480748	0.000473403	0	0.00470516	0	0.000350831	0	0	0	0.00238176	0	0	0	0	0	0	0	0	0	0	0	0	0	0	0	0	0	0	0	0	0	0	0	0
ASV732	Bacteria	Bacteroidetes	Flavobacteria	Flavobacteriales	Flavobacteriaceae	Winogradskyella	NA	0	0	0	0	0	0	0	0	0	0	0	0	0	0	0	0	0	0	0	0	0	0	0	0	0	0	0	0	0	0	0	0	0	0	0	0	0	0	0	0	0	0
ASV733	Bacteria	Proteobacteria	Epsilonproteobacteria	Campylobacterales	Sulfurimonas_f	Sulfurimonas	NA	0.00111107	0	0	0	0	0	0.00122384	0	0	0	0	0	0	0.000131562	0	0	0	0.000212657	0	0	0.000728124	0.000131007	0.000119772	0.000698967	0	0.000121737	0	0	0.00347312	5.67424e-05	0	0	0	0	0	0.00235642	0.00128992	0.00246988	0	0	0	0
ASV734	Bacteria	Proteobacteria	Gammaproteobacteria	Methylococcales	Methylophaga_f	EU919781_g	AY375062_s	0	0	0	0	0	0	0	0	0	0	0	0	0	0	0	0	0	0	0	0	0	0	0	0	0	0	0	0	0	0	0	0	0	0	0	0	0	0	0	0	0	0
ASV735	Bacteria	Proteobacteria	Alphaproteobacteria	NA	NA	NA	NA	0	0	0.00160385	0.00518281	0.00451122	0.0077978	0.000211006	0	0	0	0	0	0	0	0	0	0	0	0	0	0	0	0	0	0	0	0	0	0	0	0	0	0	0	0	0	0	0	0	0	0	0
ASV736	Bacteria	Proteobacteria	Alphaproteobacteria	Rhizobiales	Stappia_f	Labrenzia	NA	0.000634895	0.00398854	0.0112269	0.000211543	0	0	0	0	0	0	0	0	0.00298777	0	0	0	0.000855908	0	0	0	0	0	0	0	0	0	0	0	0	0	0	0	0	0	0	0	0	0	0	0	0	0
ASV737	Bacteria	Proteobacteria	Oligoflexia	Bacteriovoracales	Bacteriovoracaceae	JF727692_g	NA	0	0	0	0	0.00737852	0.0114854	0.000590817	0	0	0	0	0.000395761	0	0	0	0	0	0	0	0	0	0	0	0	0	0	0	0	0	0	0	0	0	0	0	0	0	0	0	0	0	0
ASV738	Bacteria	Proteobacteria	Gammaproteobacteria	EF573277_o	EF573277_f	EU287155_g	NA	0	0	0	0	0.000382307	0	0	0.00130219	0.00314672	0.00146325	0.00191498	0.0019788	0	0.00271894	0.00259549	0.00289374	0.00252493	0.00123341	0	0	0	0	0	0	0	0	0	0	0	0	0	0	0	0	0	0	0	0	0	0	0	0
ASV739	Bacteria	Deinococcus-Thermus	Deinococci	Trueperales	Trueperaceae	FN436135_g	GU118279_s	0.000158724	0	0.000152748	0	7.64614e-05	0	0.000464213	0.000630093	0.0029719	0.000559477	0.0008511	0.000967416	0.000235877	0.00337675	0.00160055	0.00157454	0.0055634	0.00119088	0	0	0	0	0	0	0	0.000170432	0	0.000248342	0	0	0	0	0	0.000234702	0	0	0	0.000403246	0	0	0	0
ASV740	Bacteria	Parcubacteria_OD1	Paceibacter_c	LBQD_o	GU197432_f	GU197432_g	GU197432_s	0	0	0	0	0	0	0	0	0	0	0	0	0	0	0	0	0	0	0	0	0	0	0	0	0.0095485	0	0	0	0	0	0	0	0	0	0	0	0	0	0	0	0	0
ASV741	Bacteria	Spirochaetes	Spirochaetia	Spirochaetales	Spirochaetaceae	Spirochaeta_g1	NA	0	0	0	0	0	0	0	0	0	0	0	0	0	0	0	0	0	0	0	0	0	0	0	0	0	0	0	0	0	0	0	0	0	0	0	0	0	0	0	0	0	0
ASV742	Bacteria	Chloroflexi	Ardenticatenia	Ardenticatenales	DQ394955_f	DQ394955_g	NA	0	0	0	0	0	0	0	0.00109216	0.000961496	0.000989843	0	0.000571655	0.000432441	0.00223655	0.000432582	0.00051066	0.0028245	0.000467846	0	0	0	0	0	0	9.3247e-05	0.000998247	0.000609619	0.000149005	0	0	0	0	0.000238379	0.000871752	0.000579141	0.000299908	0.000429974	0.00279752	0	0	0	0
ASV743	Bacteria	Proteobacteria	Alphaproteobacteria	Rhodobacterales	Rhodobacteraceae	NA	NA	0	0.00325279	0	0	0	0	0	0.00130219	0.00205411	0.00296953	0.0017022	0.00118728	0.0015332	0.00206113	0.00216291	0.00200009	0.00136945	0	0	0	0	0	0	0	0	0	0	0	0	0	0	0	0	0	0	0	0	0	0	0	0	0
ASV744	Bacteria	Bacteroidetes	Flavobacteria	Flavobacteriales	Cryomorphaceae	AB015264_g	AB015264_s	0	0	0	0	0	0	0	0	0	0	0	0	0	0	0	0	0	0	0	0	0	0	0	0	0	0	0	0	0	0	0	0	0	0	0	0	0	0	0	0	0.000148362	0
ASV745	Bacteria	Bacteroidetes	Flavobacteria	Flavobacteriales	FQ032823_f	EU919815_g	EU919815_s	0	0	0	0	0	0	0	0	0	0	0	0	0	0	0	0	0	0	0	0	0	0	0	0	0	0	0	0	0	0	0	0	0	0	0	0	0	0	0	0.000294687	0	0
ASV746	Bacteria	Actinobacteria	Acidimicrobiia	Acidimicrobiales	Microthrixaceae	DQ395423_g	NA	0	0	0	0	0	0	0	0	0	0	0	0	0	0	0	0	0	0	0	0	0	4.36691e-05	0	0	0.000111896	0.00314083	0.00728334	0.00126655	0.000516662	0	0	0	0	0.000469405	0.000553961	0.000128532	0.000167212	0.000756086	0	0	0	0
ASV747	Bacteria	Bacteroidetes	Sphingobacteriia	Saprospirales	Saprospiraceae	JF272087_g	NA	0.000595214	0.000929368	0.000687364	0.000599372	0.000267615	0.000192064	0.000844024	0.00130219	0	0.00249613	0.00272352	0.0019788	0	0.00118405	0.00194662	0.0020852	0.00213977	0.00157366	0	0	0	0	0	0	0	0	0	0	0	0	0	0	0	0	0	0	0	0	0	0	0	0
ASV748	Bacteria	Planctomycetes	OM190_c	OM190_o	OM190_f	OM190_g	FJ813585_s	0	0	0	0	0	0	0	0	0	0	0	0	0	0	0	0	0	0	0	0	0	0	0	0	0	0	0	0	0	0	0	0	0	0	0	0	0	0	0	0	0	0
ASV749	Bacteria	Proteobacteria	Gammaproteobacteria	Chromatiales	NA	NA	NA	0	0	0	0	0	0	0	0	0	0	0	0	0	0	0	0	0	0	0	0	0	0	0	0	0	0	0	0.00233442	0.0107925	0	0	0	0	0	0	0	0	0.000982912	0	0	0	0
ASV750	Bacteria	Proteobacteria	Alphaproteobacteria	Rhizobiales	Hyphomicrobiaceae	DQ395471_g	DQ395471_s	0	0.00042596	0.000381869	0	0	0	0	0.00121818	0.000917792	0.00120503	0.000553215	0.00127523	0.000668318	0.00122791	0.00129775	0.00106388	0.00141225	0.000723035	0	0	0	0	0	0	0	0.000267822	0.000545449	0.00119204	0.000803697	0	0	0.000379872	0	0.000134116	0.00022662	0.00109252	0	0.000831695	0	0	0	0
ASV751	Bacteria	Bacteroidetes	Sphingobacteriia	Saprospirales	Saprospiraceae	JF272087_g	NA	0	0	0.0100432	0	0	0	0	0.000630093	0.00069927	0.00202272	0.00191498	0.0013192	0	0.000745516	0	0.000723435	0.00128386	0.00110582	0	0	0	0	0	0	0	0	0	0	0	0	0	0	0	0	0	0	0	0	0	0	0	0
ASV752	Bacteria	Proteobacteria	Alphaproteobacteria	Rhodobacterales	Rhodobacteraceae	NA	NA	0	0	0	0	0	0	0	0	0	0	0	0	0	0	0	0	0	0	0	0	0	0	0	0	0	0	0	0	0	0	0	0	0	0	0	0	0	0	0	0	0	0
ASV753	Bacteria	Proteobacteria	Alphaproteobacteria	Sneathiellales	Sneathiellaceae	Sneathiella	JN018511_s	0	0	0	0	0	0	0	0	0	0	0	0	0	0	0	0	0	0	0	0	0	0	0	0	0	0	0	0	0	0	0	0	0	0	0	0	0	0	0	0	0	0
ASV754	Bacteria	Proteobacteria	Deltaproteobacteria	Desulfobacterales	Desulfobacteraceae	NA	NA	0	0	0	0	0	0	0	0	0	0	0	0	0	0	0	0	0	0	0	0	0	0	0.00538974	0	0.00255497	0	0	0	0	0	0	0.000329222	0	0	0	0.00250637	0	0.000302435	0	0	0	0
ASV755	Bacteria	Proteobacteria	Epsilonproteobacteria	Campylobacterales	Campylobacteraceae	Arcobacter	NA	0	0	0	0	0	0	0	0	0	0	0	0	0	0	0	0	0	0	0	0	0	0	0	0	0	0	0	0	0	0	0	0	0	0	0	0	0	0	0	0	0.00156839	0.00653829
ASV756	Bacteria	Caldiserica	Caldisericia	Caldisericales	AM490691_f	AY605161_g	AY605161_s	0	0	0	0	0	0	0	0	0	0	0	0	0	0	0	0	0	0	0	0	0	0	0.000239544	0.000826052	0.00031704	0	0	0	0	0	0	0.00825588	0.00456893	0.000100587	0	0	0.000143325	0	0	0	0	0
ASV757	Bacteria	Proteobacteria	Alphaproteobacteria	Rhizobiales	Devosia_f	Devosia	JF039531_s	0	0	0	0	0	0	0	0	0	0	0	0	0	0	0	0	0	0	0	0	0	0	0	0	0.00934335	0	0	0	0	0	0	0	0	0	0	0	0	0	0	0	0	0
ASV758	Bacteria	Chloroflexi	SAR202_c	SAR202_o	GQ337221_f	HE653853_g	HE653853_s	0.000238086	0.000116171	0.000152748	0.000141029	0	0	0.000211006	0.00109216	0.00227263	0.00146325	0.00229797	0.00299019	0.000157251	0.000920931	0.001341	0.00110643	0.00175461	0.000765567	0	0	0	0	0	0	0	0.000365212	0	0	0.000574069	0	0	0	0	0.000469405	0	0.000278486	0	0.000932507	0	0	0	0
ASV759	Bacteria	Proteobacteria	Gammaproteobacteria	Chromatiales	Woeseiaceae	Woeseia	NA	0	0	0.00049643	0	0	0	0.00160365	0.0013442	0.00205411	0.00228094	0.00225542	0.00162702	0	0.00179801	0.00151404	0.00174476	0.00205418	0.0014886	0	0	0	0	0	0	0	0	0	0	0	0	0	0	0	0	0.000679861	0	0	0	0	0	0	0
ASV760	Bacteria	Bacteroidetes	Flavobacteria	Flavobacteriales	Crocinitomicaceae	Salinirepens	AM930460_s	0	0	0	0	0	0	0	0	0	0	0	0	0	0	0	0	0	0	0	0	0	0	0	0	0	0	0	0	0	0	0	0	0	0	0	0	0	0	0	0	0	0
ASV761	Bacteria	Proteobacteria	Gammaproteobacteria	Chromatiales	Wenzhouxiangellaceae	AB015252_g	NA	0	0	0	0	0	0	0	0	0	0	0	0	0	0	0	0	0	0	0	0	0.000286049	0	0.000862358	0	0.000690028	0.00236171	0.00166843	0.0019619	0	0.000113485	0	0	0	0	0.00146044	0.0019494	0.000812173	0	0	0	0	0
ASV762	Bacteria	Proteobacteria	Alphaproteobacteria	Rhodobacterales	Rhodobacteraceae	NA	NA	0	0.000309789	0	0	0.000382307	0.000422541	0	0.000840124	0.000568157	0.00111895	0.000808545	0.00211073	0.000393128	0.00377143	0.00233594	0.00153198	0.00102709	0.00102076	0	0	0	0	0	0	0	0	0.000834216	0.000496685	0.000717587	0	0	0	0	0	0	0.000342752	0	0.000504058	0	0	0	0
ASV763	Bacteria	Proteobacteria	Alphaproteobacteria	Rhizobiales	Rhizobiaceae	Rhizobium	Rhizobium aethiopicum	0	0	0	0	0	0	0	0	0	0	0	0	0	0	0	0	0	0	0	0	0	0	0	0	0	0.000803467	0.00198928	0	0.00103332	0	0.000121001	0	0	0	0.00110792	0.00124248	0	0.0043601	0	0	0	0
ASV764	Bacteria	Proteobacteria	Gammaproteobacteria	Thiomicrospira_o	FR715579_f	EF371481_g	EF371481_s	0	0	0	0	0	0	0	0	0	0	0	0	0	0	0	0	0	0	0	0	0	0	0	0	0	0	0	0	0	0	0	0	0	0	0	0	0	0	0	0	0	0
ASV765	Bacteria	Planctomycetes	Planctomycetia	Planctomycetales	Planctomycetaceae	Blastopirellula	Blastopirellula cremea	0	0.000193618	0	0	0	0	0	0	0	0	0	0	0.0160789	0.000394685	0	0.00076599	0	0	0	0	0	0	0	0	0	0	0	0	0	0	0	0	0.00210568	0	0	0	0	0	0	0	0	0
ASV766	Bacteria	Peregrinibacteria	Peribacteria	EU386074_o	EU386074_f	JN443099_g	JN443099_s	0	0	0	0	0	0	0	0	0	0	0	0	0	0	0	0	0	0	0	0	0	0	0	0	0	0	0	0	0	0	0	0	0	0	0	0	0	0	0	0	0	0
ASV767	Bacteria	Planctomycetes	Phycisphaerae	Phycisphaerales	Phycisphaeraceae	EU050951_g	EU050951_s	0	0.00197491	0.00160385	0	0.000726383	0.000460953	0	0.000462068	0.000874088	0.000860733	0.00093621	0.000703575	0.00172976	0.00157874	0.000778648	0.00136176	0.000898703	0.00140354	0	0	0	0	0	0	0	0	0	0	0.000344442	0	0	0.000937017	0.00182757	0	0	0	0	0	0	0	0	0
ASV768	Bacteria	Proteobacteria	Betaproteobacteria	Burkholderiales	NA	NA	NA	0	0	0	0	0.00508468	0.00203588	0.00324949	0	0	0	0	0	0	0	0	0	0	0	0	0	0	0	0.000503042	0.000317712	0.0030958	0	0	0	0	0	0	0	7.94597e-05	0	0	0	0.000453861	0	0	0	0	0
ASV769	Bacteria	Planctomycetes	Planctomycetia	Planctomycetales	Planctomycetaceae	Gimesia	Gimesia maris	0.000277767	0.000193618	0.000381869	0.000105772	0	0	0.000464213	0.000756112	0.00157336	0.000946807	0.000893655	0.00189086	0.000314502	0.000350831	0.00151404	0.00114899	0.00115548	0.000595441	0	0	0	4.36691e-05	0	0	0.000242442	0.000633035	0.000834216	0	0.00114814	0	0	0	0.000635677	0.000167645	0.000503601	0.000149954	0.000214987	0.000100812	0	0	0	0
ASV770	Bacteria	Peregrinibacteria	Peribacteria	EU386074_o	DQ269061_f	DQ269061_g	DQ269061_s	0	0	0	0	0	0	0	0	0	0	0	0	0	0	0	0	0	0	0	0	0	0	0	0	0	0	0	0	0	0	0	0	0	0	0	0	0	0	0	0	0	0
ASV771	Bacteria	Proteobacteria	Gammaproteobacteria	Oceanospirillales	Saccharospirillaceae	Reinekea	Reinekea forsetii	0	0	0	0	0	0	0	0	0	0	0	0	0	0	0	0	0	0	0	0	0	0	0	0	0	0	0	0	0	0	0	0	0	0	0	0	0	0	0	0	0	0
ASV772	Bacteria	Proteobacteria	Gammaproteobacteria	PAC001146_o	PAC001146_f	PAC001146_g	NA	0	0	0	0	0	0	0	0.00113417	0.00113631	0	0	0	0	0.00192957	0.001341	0	0.00201138	0	0	0	0	0	0	0	0	0.00177737	0	0.00183773	0.00192313	0	0	0	0	0	0	0.000942568	0	0.00136096	0	0	0	0
ASV773	Bacteria	Proteobacteria	Alphaproteobacteria	Rhodobacterales	Rhodobacteraceae	NA	NA	0	0.00402726	0.00126017	0	0	0	0	0.00105016	0	0.00111895	0.00102132	0	0.00680112	0.00127176	0.000821906	0.00144687	0	0.000808098	0	0	0	0	0	0	0	0	0	0	0	0	0	0	0	0	0	0	0	0	0	0	0	0
ASV774	Bacteria	Acidobacteria	Solibacteres	Solibacterales	GQ302585_f	GQ302585_g	EF092239_s	7.93619e-05	0.00154895	0.00210028	0	0.000191153	0	0.000295409	0.00226834	0.000961496	0.00197969	0.00191498	0.00153907	0.00027519	0.00105249	0.00147078	0.00140432	0.00115548	0.00170126	0	0	0	0	0	0	0	0	0.000128341	0	0	0	0	0	0	0	0	0.00010711	0	0	0	0	0	0
ASV775	Bacteria	Proteobacteria	Alphaproteobacteria	Rhodobacterales	Rhodobacteraceae	NA	NA	0.00194437	0.00491791	0.00206209	0	0.0038613	0.00526255	0	0	0	0	0	0	0	0	0	0	0.000641931	0	0	0	0	0	0	0	0	0	0	0	0	0	0	0	0	0	0	0	0	0	0	0	0	0
ASV776	Bacteria	Planctomycetes	Planctomycetia	Planctomycetales	Planctomycetaceae	Rhodopirellula	NTFY_s	0	0.00073575	0.00286402	0.000317315	0	0.000537779	0.000506415	0.000714106	0.00148595	0.00051644	0.000638325	0.000395761	0.00283052	0.000394685	0.000432582	0.00068088	0.000898703	0.000425315	0	0	0	0.000152842	0.000167681	0	0	0.000973899	0.000545449	0.000670524	0	0	0	0	0	0	0.000377701	0	0	0	0	0	0	0
ASV777	Bacteria	Chlorobi	Ignavibacteriae	Ignavibacteriales	Ignavibacteriaceae	Melioribacter	AB530235_s	0.000555534	0	0	0	0	0	0.000548616	0	0	0	0	0	0	0	0	0	0	0	0	0	0	0	0.00203612	0	0.00451316	0.00114433	0.000352937	0	0	0.000737651	0	0	0.000556218	0	0.000780581	0	0	0	0	0	0	0
ASV778	Bacteria	Proteobacteria	Oligoflexia	Bdellovibrionales	GQ354944_f	GQ354944_g	JN453398_s	0	0	0	0	0	0	0	0	0	0	0	0	0	0	0	0	0	0	0	0	0	0	0	0	0	0	0	0	0	0.00104973	0	0	0	0	0	0	0	0	0	0	0	0
ASV779	Bacteria	Proteobacteria	Alphaproteobacteria	Rhodospirillales	Rhodospirillaceae	Terasakiella	NA	0.0162692	0	0	0	0	0	0	0.00180627	0	0	0.000723435	0	0.000471754	0	0	0	0	0	0	0	0	0	0	0	0	0	0	0	0	0	0	0	0	0	0	0	0	0	0	0	0	0
ASV780	Bacteria	Bacteroidetes	Flavobacteria	Flavobacteriales	Flavobacteriaceae	NA	NA	0.000158724	0	0	0	0	0	0.00101283	0.00155423	0.00249115	0.00288346	0.00200009	0.00184688	0	0.000833224	0.001341	0.00148943	0.00295288	0.00174379	0	0	0	0	0	0	0	0	0	0	0	0	0	0	0	0	0.00022662	0	0	0	0	0	0	0
ASV781	Bacteria	Proteobacteria	Gammaproteobacteria	Oceanospirillales	Oceanospirillaceae	Spongiispira	Spongiispira norvegica	0	0	0	0	0	0	0	0	0	0	0	0	0	0	0	0	0	0	0	0	0	0	0	0	0	0	0	0	0	0	0	0	0	0	0	0	0	0	0	0	0	0
ASV782	Bacteria	Proteobacteria	Alphaproteobacteria	NA	NA	NA	NA	0	0	0	0	0	0	0	0	0	0	0	0	0	0	0	0	0	0	0	0	0	0	0	0	0	0	0	0	0	0	0	0	0	0	0	0	0	0	0	4.20982e-05	0	0
ASV783	Bacteria	Bacteroidetes	Cytophagia	Cytophagales	Roseivirga_f	NA	NA	0	0	0	0	0	0	0	0	0	0	0	0	0	0	0	0	0	0	0	0	0	0	0	0	0	0	0	0	0	0	0	0	0	0	0	0	0	0	0	0	0	0
ASV784	Bacteria	Bacteroidetes	Flavobacteria	Flavobacteriales	Flavobacteriaceae	CP017478_g	AB362815_s	0.00107139	0.000851921	0.000381869	0	0.000382307	0	0.000886226	0.000966143	0.0010052	0.00137717	0.00268097	0.00202278	0.000589692	0.00223655	0.00121123	0.0025533	0.00106988	0.00102076	0	0	0	0	0	0	0	0	0	0	0	0	0	0	0	0	0	0	0	0	0	0	0	0
ASV785	Bacteria	Proteobacteria	Gammaproteobacteria	Chromatiales	Thiobios_f	Thiobios	AM882560_s	0.000793619	0	0	0	0	0	0	0	0.000480748	0	0	0	0	0	0	0	0	0	0	0	0	0	0	0.00076251	0	0.0014365	0.00141175	0.00233442	0.00137777	0	0	0	0	0.000234702	0.00115828	0	0.00231708	0.000756086	0	0	0	0
ASV786	Bacteria	Proteobacteria	Alphaproteobacteria	Rhizobiales	NA	NA	NA	0	0	0	0	0	0	0	0	0	0	0	0	0	0	0	0	0	0	0	0	0	0	0	0	0	0	0	0	0	0	0	0	0	0	0	0	0	0	0	0	0	0
ASV787	Bacteria	Chlorobi	OPB56_c	OPB56_o	EF648021_f	AB240289_g	JF800765_s	0	0	0	0	0	0	0	0	0	0	0	0	0	0	0	0	0	0	0	0	0	0	0	0	0	0	0	0	0	0	0	0.0121306	0	0	0	0	0	0	0	0	0	0
ASV788	Bacteria	Proteobacteria	Gammaproteobacteria	Cellvibrionales	DQ351786_f	DQ351786_g	DQ351786_s	0	0	0	0	0	0	0	0	0	0	0	0	0	0	0	0	0	0	0	0	0	0	0	0	0	0	0	0	0	0	0	0	0	0	0	0	0	0	0	0	0	0
ASV789	Bacteria	Proteobacteria	Gammaproteobacteria	Vibrionales	Vibrionaceae	Vibrio	NA	0	0	0	0	0	0	0	0	0	0	0	0	0	0	0	0	0	0	0	0	0	0	0	0	0	0	0	0	0	0	0	0	0	0	0	0	0	0	0	0	0	0
ASV790	Bacteria	Acidobacteria	Vicinamibacter_c	Vicinamibacter_o	PAC002281_f	PAC002281_g	FM179875_s	7.93619e-05	0	0	0	0	0	0	0	0	0	0	0	0	0	0	0	0	0	0	0	0	0.000305684	0.000790495	0	0.000857873	0	0.0017326	0.00109271	0.000975918	0	0	0	0	0.000435876	0	0	0.00375033	0.00191542	0	0	0	0
ASV791	Bacteria	Proteobacteria	Epsilonproteobacteria	Campylobacterales	Sulfurovum_f	Sulfurovum	NA	0	0	0	0	0	0	0	0	0	0	0	0	0	0	0	0	0	0	0	0	0	0.00207428	0	0	0	0	0	0	0	0	0	0	0	0	0	0.00132816	0.00348757	0.0043601	0	0	0	0
ASV792	Bacteria	Proteobacteria	Gammaproteobacteria	Alteromonadales	Colwelliaceae	NA	NA	0	0	0	0	0	0	0	0	0	0	0	0	0	0	0	0	0	0	0	0	0	0	0	0	0	0	0	0	0	0	0	0	0	0	0	0	0.0113704	0	0	0	0	0
ASV793	Bacteria	Proteobacteria	Alphaproteobacteria	Rhodobacterales	Rhodobacteraceae	NA	NA	0	0	0	0	0	0	0	0	0	0	0	0	0	0	0	0	0	0	0	0	0	0	0	0	0	0	0	0	0	0	0	0	0	0	0	0	0	0	0	0	0	0
ASV794	Bacteria	Proteobacteria	Deltaproteobacteria	PAC002249_o	PAC002249_f	AM997336_g	JN977205_s	0	0.00135533	0.00103105	0	0	0.000230477	0.000548616	0.00105016	0.00118002	0.0017645	0.00119154	0.00171496	0.000746943	0.00105249	0.00250898	0.000723435	0.00119827	0.000680504	0	0	0	0	0	0	0	0	0.000288767	0.000968535	0.000459255	0	0	0	0	0	0	0.000171376	0	0	0	0	0	0
ASV795	Bacteria	Proteobacteria	Gammaproteobacteria	Oceanospirillales	Oceanospirillaceae	NA	NA	0	0	0	0	0	0	0	0	0	0	0	0	0	0	0	0	0	0	0	0	0	0	0	0	0	0	0	0	0	0	0	0	0	0	0	0	0	0	0	0	0	0
ASV796	Bacteria	Proteobacteria	Alphaproteobacteria	Rhodospirillales	Micavibrio_f	DQ395935_g	DQ395935_s	0	0	0	0	0	0	0	0	0	0	0	0	0	0	0	0	0	0	0	0	0	0	0	0	0	0	0	0	0	0	0	0	0	0	0	0	0	0	0	0	0.000868975	0
ASV797	Bacteria	Proteobacteria	Alphaproteobacteria	Rhodobacterales	Rhodobacteraceae	NA	NA	0	0.00259449	0.00748463	0	0.00175861	0.00353398	0.00177245	0	0	0	0	0	0.00114007	0	0	0	0	0	0	0	0	0	0	0	0	0	0	0	0	0	0	0	0	0	0	0	0	0	0	0	0	0
ASV798	Bacteria	Chloroflexi	Anaerolineae	Anaerolinaeles	AY921707_f	AY921707_g	NA	0	0	0	0	0	0	0	0	0	0	0	0	0	0	0	0	0	0	0	0	0	0	0.000838404	0.000667196	0.000466235	0	0	0	0	0	0	0	0.0155344	0	0	0	0	0	0	0	0	0
ASV799	Bacteria	Chloroflexi	GQ396871_c	GQ396871_o	GQ396871_f	GQ396871_g	EU488103_s	0	0	0	0	0	0	0	0	0	0	0	0	0	0	0	0	0	0	0	0	0	0	0.000790495	0	0	0.000730425	0	0.00114237	0	0	0	0	0.00258244	0	0.0031475	0.0012639	0.00102716	0.0017894	0	0	0	0
ASV800	Bacteria	Proteobacteria	Gammaproteobacteria	Chromatiales	Wenzhouxiangellaceae	EU734943_g	NA	0.00115075	0	0	0	0	0	0.00126604	0	0	0	0	0	0	0.00109635	0	0	0	0	0	0	0.000442075	0.000764209	0	0	0	0.00077912	0.00285558	0.00213574	0.00117684	0	0	0	0	0	0	0.00102826	0.000955498	0	0	0	0	0
ASV801	Bacteria	Proteobacteria	Deltaproteobacteria	Desulfobulbaceae_o	Desulfobulbaceae	NA	NA	0	0	0	0	0	0	0.000464213	0	0	0	0	0	0	0	0	0	0	0	0.00113337	0.00989394	0	0	0	0	0	0	0	0	0	0	0.000276573	0	0	0	0.00010072	0	0	0	0	0	0	0
ASV802	Bacteria	Proteobacteria	Gammaproteobacteria	Chromatiales	Woeseiaceae	DQ351802_g	EU491622_s	0.00238086	0	0	0	0	0	0	0.00163824	0.00166077	0.00202272	0.00182987	0.00175894	0	0.00258738	0.00138426	0	0.00158343	0.00174379	0	0	0	0.000152842	0	0	0	0	0.000898386	0	0	0	0	0	0	0	0	0	0	0	0	0	0	0
ASV803	Bacteria	Proteobacteria	Gammaproteobacteria	Alteromonadales	Psychromonadaceae	Psychromonas	NA	0	0	0	0	0	0	0	0	0	0	0	0	0	0	0	0	0	0	0	0	0	0	0	0	0	0	0	0	0	0	0	0	0	0	0	0	0.011251	0	0	0	0	0
ASV804	Bacteria	Verrucomicrobia	Verrucomicrobiae	Verrucomicrobiales	GU230460_f	GU061933_g	GQ850550_s	0.000436491	0.000193618	0.000305495	7.05144e-05	0	0.000153651	0.000590817	0.000798118	0.0020104	0.00172147	0.00153198	0.00153907	0.00027519	0.00135947	0.00108146	0.00136176	0.000727522	0.00114835	0	0	0	0	0	0	5.59482e-05	0.000535645	0.000962557	0.000943701	0	0	0	0	0	0	0.0001259	0	0	0.000302435	0	0	0	0
ASV805	Bacteria	Firmicutes	Clostridia	Clostridiales	Lachnospiraceae	NA	NA	0	0	0	0	0	0	0	0	0	0	0	0	0	0.000219269	0	0	0	0	0	0	0.000104018	0	0	0	0.00141736	0.000121737	0	0	0	0	0	0	0	0	0.00339931	0.00381311	0.000477749	0.00113413	0	0	0	0
ASV806	Bacteria	Proteobacteria	Gammaproteobacteria	Cellvibrionales	Halieaceae	NA	NA	0.000515853	0	0	0	0	0	0.00130824	0	0.000786679	0.000989843	0	0	0	0	0.00108146	0	0	0	0	0	0	0.000873382	0.000335361	0	0	0.00160693	0.00121924	0.0018129	0	0	0	0	0	0	0.0011331	0.000514128	0.00138547	0	0	0	0	0
ASV807	Bacteria	Proteobacteria	Alphaproteobacteria	Sneathiellales	Sneathiellaceae	Sneathiella	NA	0	0	0	0	0	0	0	0	0	0	0	0	0	0	0	0	0	0	0	0	0	0	0	0	0	0	0	0	0	0	0	0	0	0	0	0	0	0	0	0	0	0
ASV808	Bacteria	Bacteroidetes	Flavobacteria	Flavobacteriales	Flavobacteriaceae	Nonlabens	NA	0	0	0	0	0	0	0	0	0	0	0	0	0	0	0	0	0	0	0	0	0	0	0	0	0	0	0	0	0	0	0	0	0	0	0	0	0	0	0	0	0	0
ASV809	Bacteria	Proteobacteria	Gammaproteobacteria	Cellvibrionales	Cellvibrionaceae	Teredinibacter	NA	0	0	0	0	0	0	0	0	0	0	0	0	0	0	0	0	0	0	0	0	0	0	0	0	0	0	0	0	0	0	0	0	0	0	0	0	0	0	0	0	0	0
ASV810	Bacteria	Planctomycetes	OM190_c	OM190_o	DQ071077_f	HQ154017_g	NA	0	0	0	0	0	0	0	0	0	0	0	0	0	0	0	0	0	0	0	0	0	0	0	0	0	0	0	0	0	0	0	0	0	0	0	0	0	0	0	0	0	0
ASV811	Bacteria	Proteobacteria	Gammaproteobacteria	Oceanospirillales	Saccharospirillaceae	Reinekea	Reinekea marina	0	0	0	0	0	0	0	0	0	0	0	0	0	0	0	0	0	0	0	0	0	0	0	0	0	0	0	0	0	0	0	0	0	0	0	0	0	0	0	0	0	0
ASV812	Bacteria	Proteobacteria	Alphaproteobacteria	Rhodospirillales	Micavibrio_f	DQ395935_g	DQ395935_s	0	0	0	0.0163946	0	0	0	0	0	0	0	0	0	0	0	0	0	0	0	0	0	0	0	0	0	0	0	0	0	0	0	0	0	0	0	0	0	0	0	0	0	0
ASV813	Bacteria	Proteobacteria	Alphaproteobacteria	Rhodobacterales	Rhodobacteraceae	NA	NA	0	0	0	0	0	0	0	0	0	0	0	0	0	0	0	0	0	0	0	0	0	0	0	0	0	0	0	0	0	0	0	0	0	0	0	0	0	0	0	0	0	0
ASV814	Bacteria	Bacteroidetes	Flavobacteria	Flavobacteriales	Flavobacteriaceae	Kordia	NA	0	0	0	0.0151959	0	0.000729843	0	0	0	0	0	0	0	0.000306977	0	0	0.000213977	0	0	0	0	0	0	0	0	0	0	0	0	0	0	0	0	0	0	0	0	0	0	0	0	0
ASV815	Bacteria	Proteobacteria	Deltaproteobacteria	Desulfobacterales	Desulfobacteraceae	NA	NA	0	0	0	0	0	0	0	0	0	0	0	0	0	0	0	0	0	0	0	0	0	0	0	0	0	0.00058434	0.0017326	0	0.00123425	0	0	0	0.000595948	0	0.00115828	0.000899724	0.00542245	0.000327637	0	0	0	0
ASV816	Bacteria	Planctomycetes	Planctomycetia	Planctomycetales	Planctomycetaceae	HQ190380_g	JQ287351_s	0	0	0	0	0	0	0	0	0	0	0	0	0	0	0	0	0	0	0	0	0	0	0	0	0	0	0	0	0	0	0	0	0	0	0	0	0	0	0	0	0	0
ASV817	Bacteria	Proteobacteria	Alphaproteobacteria	Rhodobacterales	Rhodobacteraceae	Roseovarius	NA	0.000912662	0.00379492	0	0	0	0	0	0.00138621	0.000655566	0.00142021	0.00059577	0.000747548	0.0036954	0.00109635	0.000908422	0.000638325	0.00124107	0	0	0	0	0	0	0	0	0	0	0	0.00129166	0	0	0	0	0	0	0	0	0	0	0	0	0
ASV818	Bacteria	Chloroflexi	Caldilineae	Caldilineales	Caldilineaceae	NA	NA	0.000238086	0.00178129	0.00103105	0	0	0	0.000379811	0.000420062	0.00319042	0.00163539	0.00263841	0.00167099	0.000196564	0.000701662	0.00121123	0.00127665	0.0018402	0.00127594	0	0	0	0	0	0	0	0	0	0	0	0	0	0	0	0	0	0	0	0	0	0	0	0
ASV819	Bacteria	Chloroflexi	Anaerolineae	PAC000395_o	AB478660_f	EU246269_g	NA	0	0	0	0	0	0	0	0	0	0	0	0	0	0	0	0	0	0	0	0	0	0	0	0	0	0	0	0	0	0	0	0.0116494	0	0	0	0	0	0	0	0	0	0
ASV820	Bacteria	Planctomycetes	U81766_c	U81766_o	U81766_f	U81766_g	FJ717262_s	0	0	0	0	0	0	0	0	0	0	0	0	0	0	0	0	0	0	0	0	0	0	0	0	0	0	0	0	0	0	0.00300773	0.00724289	0	0	0	0	0	0	0	0	0	0
ASV821	Bacteria	Caldithrix_p	Caldithrix_c	EU245241_o	EU245241_f	EU101251_g	NA	0	0	0	0	0	0	0	0	0	0	0	0	0	0	0	0	0	0	0	0	0	0	0	0.000190627	0	0	0	0	0	0	0	0	0	0.0143168	0	0.000578394	0	0	0	0	0	0
ASV822	Bacteria	Proteobacteria	Deltaproteobacteria	Desulfobacterales	Desulfobacteraceae	NA	NA	0	0	0	0	0	0	0	0	0	0	0	0	0	0	0	0	0	0	0.00566685	0.00157125	0.0052789	0	0	0	0	0	0	0	0.000229628	0	0	0	0	0	0	0	0	0	0	0	0	0
ASV823	Bacteria	Proteobacteria	Gammaproteobacteria	Oceanospirillales	Oceanospirillaceae	Motiliproteus	FN773268_s	0	0	0	0	0	0	0	0	0	0	0	0	0	0	0	0	0	0	0	0	0	0	0	0	0	0	0	0	0	0	0	0	0	0	0	0	0	0	0	0	0	0
ASV824	Bacteria	Proteobacteria	Betaproteobacteria	Methylophilales	Methylophilaceae	Methylotenera	NA	0	0	0	0	0	0	0	0	0	0	0	0	0	0	0	0	0	0	0	0	0	0	0	0	0	0	0	0	0	0	0	0	0	0	0	0	0	0	0	0	0	0
ASV825	Bacteria	Proteobacteria	Alphaproteobacteria	Rhizobiales	NA	NA	NA	0.000436491	0	0	0	0	0	0	0	0	0	0	0	0	0	0	0	0	0	0	0	0	0	0	0	0	0.00209388	0.00144383	0.00663074	0.000803697	0	0	0	0	0	0	0	0.000501636	0	0	0	0	0
ASV826	Bacteria	Firmicutes	Tissierellia	Tissierellales	Sedimentibacter_f	Dethiosulfatibacter	NA	0	0	0	0	0	0	0	0	0	0	0	0	0	0	0	0	0	0	0	0.000417362	0.000936159	0	0	0	0	0	0.00141175	0.00134105	0	0	0	0	0	0	0	0	0.00695125	0.000403246	0	0	0	0
ASV827	Bacteria	Proteobacteria	Alphaproteobacteria	Rhizobiales	Hyphomicrobiaceae	NA	NA	0	0	0	0	0	0	0	0.000714106	0.000830383	0.000430367	0.00042555	0.000263841	0	0.000350831	0.000302807	0.000212775	0.00055634	0.000255189	0	0	0	0	0	0	0	0.00180171	0.00102673	0.00263243	0.0025259	0	0	0	0	0	0.0002518	0.000514128	0	0.000554463	0	0	0	0
ASV828	Bacteria	Chloroflexi	Anaerolineae	PAC000395_o	AB478660_f	EU245068_g	NA	0.00142851	0	0.00206209	0	0.000152923	0.00157492	0.000464213	0	0	0	0	0.000175894	0.0117545	0.000131562	0	0.000212775	0	0	0	0	0	0	0	0	0	0	0	0	0	0	0	0	0	0	0	0	0	0	0	0	0	0
ASV829	Bacteria	Bacteroidetes	Bacteroidia	Bacteroidales	HM127884_f	NA	NA	0	0	0	0	0	0	0	0	0	0	0	0	0	0	0	0	0	0	0	0	0.011832	0	0	0	0	0	0	0	0	0	0	0	0	0	0	0	0	0	0	0	0	0
ASV830	Bacteria	Proteobacteria	Deltaproteobacteria	Desulfuromonadales	Desulfuromonadaceae	NA	NA	0	0	0	0	0	0	0	0	0	0	0	0	0	0	0	0	0	0	0	0.000662869	0	0	0	0	0	0	0	0	0	0	0	0	0	0	0	0	0.00320092	0	0	0	0	0
ASV831	Bacteria	Bacteroidetes	Flavobacteria	Flavobacteriales	Flavobacteriaceae	Spongiibacterium	Spongiibacterium pacificum	0	0	0	0	0	0	0	0	0	0	0	0	0.00243739	0	0	0	0	0	0	0	0	0	0.000263498	0.0110882	0.000335689	0	0	0	0	0	0	0	0.000476758	0	7.55401e-05	0	0	0	0	0	0	0
ASV832	Bacteria	Proteobacteria	Deltaproteobacteria	OM27	U70713_f	DQ017948_g	NA	0	0	0	0	0	0	0	0	0	0	0	0	0	0	0	0	0	0	0	0	0	0	0	0	0	0	0	0	0	0	0	0	0	0	0	0	0	0	0	0	0	0
ASV833	Bacteria	Marinimicrobia_SAR406	AYLG_c	AYLG_o	AYLG_f	FJ264664_g	FJ264664_s	0	0	0	0	0	0	0	0	0	0	0	0	0	0	0	0	0	0	0	0	0	0	0	0	0	0.000243475	0.000609619	0.000596022	0.000688883	0	0	0	0	0	0.000830941	0.00518412	0.0011466	0.00136096	0	0	0	0
ASV834	Bacteria	Proteobacteria	Alphaproteobacteria	Rickettsiales	Holosporaceae	Caedibacter_g1	AY174894_s	0	0	0	0	0	0	0	0	0	0	0	0	0	0	0	0	0	0	0	0	0	0	0	0	0	0	0	0	0	0	0	0	0	0	0	0.000128532	0	0	0	0	0	0
ASV835	Bacteria	Bacteroidetes	Flavobacteria	Flavobacteriales	Flavobacteriaceae	Polaribacter	NA	0	0	0	0	0	0	0	0	0	0	0	0	0	0	0	0	0	0	0	0	0	0	0	0	0	0	0	0	0	0	0	0	0	0	0	0	0	0	0	0	0	0
ASV836	Bacteria	Proteobacteria	Deltaproteobacteria	Desulfobulbaceae_o	Desulfobulbaceae	Desulfotalea	AY770710_s	0	0	0	0	0	0	0	0	0	0	0	0	0	0	0	0	0	0	0	0	0	0	0	0	0	0	0	0	0	0	0	0	0	0	0	0	0	0	0	0	0	0
ASV837	Bacteria	Proteobacteria	Alphaproteobacteria	Rhodospirillales	Micavibrio_f	EU328098_g	NA	0	0	0	0	0	0	0	0	0	0	0	0	0	0	0	0	0	0	0	0	0	0	0	0	0	0	0	0	0	0	0	0	0	0	0	0	0	0	0	0	0	0
ASV838	Bacteria	Verrucomicrobia	Kiritimatiellae	Kiritimatiellales	Kiritimatiellaceae	EF574345_g	NA	0.00190469	0.000232342	0.000152748	0	0.000420538	0.000345715	0.00282748	0.00243636	0.0010052	0.00077466	0.00182987	0.000571655	0.000471754	0.000920931	0.000648873	0.00200009	0.00055634	0.00123341	0	0	0	0	0	0.000222399	0	0	0	0	0	0	0	0	0	0	0	0	0	0	0	0	0	0
ASV839	Bacteria	Proteobacteria	Alphaproteobacteria	Rhodobacterales	Rhodobacteraceae	Sulfitobacter	NA	0	0	0.000534616	0.000352572	0.00588753	0.000768256	0.000675219	0	0	0	0	0.000615628	0.000707631	0	0	0	0	0.0045934	0	0	0	0	0.000431179	0	0.000223793	0.000243475	0	0.000695358	0	0	0	0	0	0	0	0.00032133	0.000262762	0	0	0	0	0
ASV840	Bacteria	Caldithrix_p	Caldithrix_c	EU245241_o	EU245241_f	JN493914_g	JN493914_s	0	0	0	0	0	0	0	0	0	0	0	0	0	0	0	0	0	0	0	0	0	0	0	0	0	0	0	0	0	0.00490822	0.00100258	0.00549548	0	0	0	0	0	0	0	0	0	0
ASV841	Bacteria	Proteobacteria	Alphaproteobacteria	Rhizobiales	NA	NA	NA	0	0.00042596	0.000229121	0.000105772	0	0	0	0.00147022	0.00152965	0.00154932	0.00131921	0.00250649	0.000196564	0.00149103	0.000865164	0.00153198	0.00145504	0.00127594	0	0	0	0	0	0	0	0.00038956	0	0.000769861	0	0	0	0	0	0	0.000428061	0	7.16623e-05	0.000151217	0	0	0	0
ASV842	Bacteria	Acidobacteria	Thermoanaerobaculum_c	Thermoanaerobaculum_o	Thermoanaerobaculum_f	DQ395019_g	JQ611163_s	0	0	0	0	0	0	0	0	0	0	0	0	0	0	0	0	0	0	0	0	0	0	0	0	0.0032823	0.000170432	0	0	0	0.00612818	0	0	0	0	0	0	0.00109882	0	0	0	0	0
ASV843	Bacteria	Proteobacteria	Epsilonproteobacteria	Campylobacterales	Campylobacteraceae	Arcobacter	NA	0.017658	0	0	0	0	0	0	0	0	0	0	0	0	0	0	0	0	0	0	0	0	0	0	0	0	0	0	0	0	0	0	0	0	0	0	0	0	0	0	0	0	0
ASV844	Bacteria	Proteobacteria	Gammaproteobacteria	Cellvibrionales	Cellvibrionaceae	NA	NA	0	0	0	0	0	0	0	0	0	0	0	0	0	0	0	0	0	0	0	0	0	0	0	0	0	0	0	0	0	0	0	0	0	0	0	0	0	0	0.00266655	0.00311526	0	0
ASV845	Bacteria	Planctomycetes	Phycisphaerae	CP019633_o	EU246070_f	EU246070_g	JN449111_s	0	0	0	0	0	0	0	0	0	0	0	0	0	0	0	0	0	0	0	0	0	0	0	0	0	0	0	0	0	0	0.00767489	0	0	0	0	0	0	0	0	0	0	0
ASV846	Bacteria	Proteobacteria	Alphaproteobacteria	Sphingomonadales	Erythrobacteraceae	Erythrobacter	LMAF_s	0.000476172	0.0057311	0.0108069	0	0	0	0	0	0	0	0	0	0	0	0	0	0	0	0	0	0	0	0	0	0	0	0	0	0	0	0	0	0	0	0	0	0	0	0	0	0	0
ASV847	Bacteria	Proteobacteria	Deltaproteobacteria	Desulfarculales	Desulfarculaceae	NA	NA	0	0	0	0	0	0	0	0	0	0	0	0	0	0	0	0	0	0	0	0	0	0	0.00423993	0.00460683	0.00225658	0	0	0	0	0	0	0	0	0	0	0	0	0	0	0	0	0
ASV848	Bacteria	Cyanobacteria	PAC002560_c	PAC002337_o	PAC002337_f	NA	NA	0	0	0	0	0	0	0	0	0	0	0	0	0	0	0	0	0	0	0	0	0	0	0	0	0	0	0	0	0	0	0	0.0111682	0	0	0	0	0	0	0	0	0	0
ASV849	Bacteria	Proteobacteria	Alphaproteobacteria	Rhodobacterales	Rhodobacteraceae	NA	NA	0	0	0	0	0	0	0.000886226	0	0	0	0.00093621	0.00123126	0	0.0011402	0	0	0.00111268	0.00178632	0	0	0	0	0.00119772	0	0	0	0	0.00139072	0	0	0	0	0	0.00248114	0.000881301	0	0	0.000781289	0	0	0	0
ASV850	Bacteria	Chloroflexi	Anaerolineae	Anaerolinaeles	Anaerolinaceae	NA	NA	0	0	0	0	0	0	0	0	0	0	0	0	0	0	0	0	0	0	0	0	0	0	0	0	0	0	0	0	0	0	0.00760575	0	0	0	0	0	0	0	0	0	0	0
ASV851	Bacteria	Bacteroidetes	Flavobacteria	Flavobacteriales	Flavobacteriaceae	Maribacter	NA	0	0	0	0	0	0	0	0	0	0	0	0	0	0	0	0	0	0	0	0	0	0	0	0	0	0	0	0	0	0	0	0	0	0	0	0	0	0	8.3986e-05	0	0	0
ASV852	Bacteria	Firmicutes	Clostridia	Clostridiales	Acidaminobacter_f	FJ202381_g	NA	0	0	0	0	0	0	0	0	0	0	0	0	0	0	0	0	0	0	0.00597317	0.000270058	0.00262645	0.00096072	0	0	0	0	0.000224597	0	0	0	0	0	0	0	0	0	0.00195877	0	0	0	0	0
ASV853	Bacteria	Proteobacteria	Deltaproteobacteria	Myxococcales	NA	NA	NA	0.00039681	0	0	0.0151253	0	0	0	0	0	0	0	0	0	0	0	0	0	0	0	0	0	0	0	0	0	0	0	0	0	0	0	0	0	0	0	0	0	0	0	0	0	0
ASV854	Bacteria	NA	NA	NA	NA	NA	NA	0	0.000619579	0.000229121	0	0	0.000998732	0.00135044	0.00121818	0.00240374	0.00107592	0.000808545	0.0021547	0	0.00153489	0.00112471	0.00106388	0.00269611	0.00140354	0	0	0	0	0	0	0	0	0	0	0	0	0	0	0	0	0	0	0	0	0	0	0	0
ASV855	Bacteria	Proteobacteria	Alphaproteobacteria	Rhodobacterales	Rhodobacteraceae	NA	NA	0	0	0	0	0	0	0	0	0	0	0	0	0	0	0	0	0	0	0	0	0	0	0	0	0	0	0.000481278	0.00951151	0.000774994	0	0	0	0	0	0	0	0	0	0	0	0	0
ASV856	Bacteria	Bacteroidetes	Flavobacteria	Flavobacteriales	Flavobacteriaceae	Lutimonas	Lutimonas halocynthiae	0	0	0	0	0	0	0	0	0	0	0	0	0	0	0	0	0	0	0	0	0	0	0	0	0	0	0	0	0	0	0	0	0	0	0	0	0	0	0	0	0	0
ASV857	Bacteria	Proteobacteria	Alphaproteobacteria	Rhodobacterales	Rhodobacteraceae	NA	NA	0	0	0	0	0	0	0	0	0	0	0	0	0	0	0	0	0	0	0	0	0	0	0	0	0	0	0	0	0	0	0	0	0	0	0	0	0	0	0	0	0	0
ASV858	Bacteria	Proteobacteria	Epsilonproteobacteria	Campylobacterales	Campylobacteraceae	AY531598_g	NA	0	0	0	0	0	0	0	0	0	0	0	0	0	0	0	0	0	0	0	0	0	0	0	0	0	0	0	0	0	0	0	0	0	0	0	0	0	0	0	0	0	0
ASV859	Bacteria	Proteobacteria	Deltaproteobacteria	Myxococcales	Haliangiaceae	NA	NA	0	0.00743494	0	0	0	0	0	0	0	0	0	0	0	0.00995483	0	0.00068088	0	0	0	0	0	0	0	0	0	0	0	0	0	0	0	0	0	0	0	0	0	0	0	0	0	0
ASV860	Bacteria	Bacteroidetes	Flavobacteria	Flavobacteriales	Flavobacteriaceae	Lutibacter	NA	0	0	0	0	0	0	0	0	0	0	0	0	0	0	0	0	0	0	0	0	0	0	0	0	0	0	0	0	0	0	0	0	0	0	0	0	0	0	0	0	0	0.000885833
ASV861	Bacteria	Proteobacteria	Deltaproteobacteria	Desulfobulbaceae_o	Desulfobulbaceae	Desulfobulbus	Desulfobulbus mediterraneus	0	0	0	0	0	0	0	0	0	0	0	0.000351788	0	0	0	0	0	0	0	0	0	0	0.000287453	0	0	0	0	0	0	0.00286549	0	0.0026591	0.00754867	0	0.000478421	0	0	0	0	0	0	0
ASV862	Bacteria	Proteobacteria	Alphaproteobacteria	Rhodobacterales	Hyphomonadaceae	EU652597_g	NA	0	0	0	0	0	0	0	0	0	0	0	0	0	0	0	0	0	0	0	0	0	0	0	0	0	0	0	0	0	0	0	0	0	0	0	0	0	0	0.00770571	0	0	0
ASV863	Bacteria	Proteobacteria	Gammaproteobacteria	FN820314_o	FN820314_f	FN820314_g	EU491717_s	0	0	0	0	0	0	0	0	0	0	0	0	0	0	0	0	0	0	0	0	0	0	0	0	0	0	0	0	0	0	0	0	0	0	0	0	0	0	0	0	0	0
ASV864	Bacteria	Proteobacteria	Gammaproteobacteria	Chromatiales	Woeseiaceae	Woeseia	EU287247_s	0	0	0	0	0	0	0	0	0	0	0	0	0	0	0	0	0	0.000467846	0	0	0	0.000262014	0	0	0.000167845	0.00102259	0.00221388	0.00330295	0	0	0	0	0	0.000536463	0.00130936	0.00122105	0	0.000831695	0	0	0	0
ASV865	Bacteria	Actinobacteria	Actinobacteria_c	Corynebacteriales	Mycobacteriaceae	Mycobacterium	NA	0.000436491	0	0.000152748	0	0	0	0.000548616	0	0.000961496	0	0	0.000879469	0.000235877	0.000350831	0	0	0.000427954	0.000382783	0	0	0.000286049	0.000152842	0.00059886	0.000349484	0.000372988	0.000925205	0.00118715	0.0018129	0	0	0	0	0	0.00030176	0.0020144	0	0.000453861	0	0	0	0	0
ASV866	Bacteria	Proteobacteria	Deltaproteobacteria	Desulfobulbaceae_o	Desulfobulbaceae	NA	NA	0	0	0	0	0	0	0	0	0	0	0	0	0	0	0	0	0	0	0	0	0	0	0	0	0.00807519	0	0	0	0	0	0	0	0	0	0	0	0	0	0	0	0	0
ASV867	Bacteria	Actinobacteria	Acidimicrobiia	Acidimicrobiales	Microthrixaceae	DQ395423_g	NA	0.000436491	0	0.000992859	0	0	0	0	0.00172225	0.0019667	0.00232398	0.0017022	0.0021547	0	0.00157874	0.00121123	0.00174476	0.000727522	0.00187138	0	0	0	0	0	0	0	0	0	0	0	0	0	0	0	0	0	0	0	0	0	0	0	0
ASV868	Bacteria	Bacteroidetes	Cytophagia	Cytophagales	Marinoscillum_f	Ekhidna	Ekhidna lutea	0.000595214	0.0013166	0.00190934	0.000105772	0.000993998	0.00115238	0.00118163	0	0.000961496	0.00090377	0.00059577	0.00105536	0.00365609	0	0.00125449	0.000638325	0.00115548	0	0	0	0	0	0	0	0	0	0	0	0	0	0	0	0	0	0	0	0	0	0	0	0	0
ASV869	Bacteria	Bacteroidetes	Sphingobacteriia	Saprospirales	Saprospiraceae	JF272087_g	AB476201_s	0	0	0	0	0	0	0	0	0	0	0	0	0	0	0	0	0	0	0	0	0	0	0	0	0	0	0	0	0	0	0	0	0	0	0	0	0	0	0	0	0	0
ASV870	Bacteria	EF092200_p	EF092200_c	EF092200_o	EF092200_f	EF092200_g	EF092200_s	0	0	0	0	0	0	0	0	0	0	0	0	0	0	0	0	0	0	0	0	0	0	0	0	0	0	0	0	0	0	0	0	0	0	0	0	0	0	0	0	0	0
ASV871	Bacteria	Proteobacteria	Alphaproteobacteria	Rhizobiales	Hyphomicrobiaceae	Filomicrobium	FJ455876_s	0	0	0	0	0	0	0	0	0.000655566	0	0	0	0	0	0	0	0	0	0	0	0	0.000196511	0	0	0.000466235	0.000852162	0.00067379	0.00193707	0	0.000624167	0	0	0	0.00100587	0.00110792	0.00096399	0.000764398	0.00183981	0	0	0	0
ASV872	Bacteria	Bacteroidetes	Cytophagia	Cytophagales	Reichenbachiella_f	Reichenbachiella	Reichenbachiella faecimaris	0.000357129	0.00406599	0.011036	0.00063463	0	0	0	0	0	0	0	0.000307814	0	0	0	0	0	0	0	0	0	0	0	0	0	0	0	0	0	0	0	0	0	0	0	0	0	0	0	0	0	0
ASV873	Bacteria	Proteobacteria	Gammaproteobacteria	Cellvibrionales	Halieaceae	NA	NA	0.000595214	0.00042596	0.000687364	0	0	0	0.00181465	0.00197429	0.00104891	0.000559477	0.00165965	0.00140715	0	0	0.000821906	0.00127665	0.000898703	0.000595441	0	0	0	0	0	0	0	0	0.000930471	0.000968535	0.000947214	0	0	0	0	0	0	0	0	0	0	0	0	0
ASV874	Bacteria	Proteobacteria	Alphaproteobacteria	Rhizobiales	Hyphomicrobiaceae	AM997334_g	NA	0	0.00910006	0.000992859	0.000105772	0	0	0	0	0	0	0	0	0.00566104	0	0	0	0	0	0	0	0	0	0	0	0	0	0	0	0	0	0	0.000202598	0	0.000335289	0	0	0	0	0	0	0	0
ASV875	Bacteria	Proteobacteria	Deltaproteobacteria	Myxococcales	Haliangiaceae	JQ800777_g	JX391653_s	0.000277767	0.000309789	0.000801925	0.0002468	0	0	0	0	0	0	0	0	0.00027519	0	0	0	0	0	0	0	0	0	0	0	0	0	0	0	0	0	0	0	0	0	0	0	0	0	0	0	0	0
ASV876	Bacteria	Proteobacteria	Alphaproteobacteria	Rhizobiales	Hyphomicrobiaceae	NA	NA	0	0.000193618	0.000420056	0	0	0	0	0	0.000437044	0.00038733	0	0.000307814	0	0.00122791	0.00116797	0.000297885	0.00196859	0.00029772	0	0	0	0	0	0	0	0.000730425	0.00080213	0.00223508	0.00117684	0	0	0.000303897	0	0.000268231	0	0.000792614	0	0.000630072	0	0	0	0
ASV877	Archaea	Thaumarchaeota	Group1a_c	Nitrosopumilales	Nitrosopumilaceae	Nitrosopumilus	NA	0	0	0	0	0	0	0	0.00495673	0	0	0	0	0	0.00276279	0	0	0	0.00259442	0	0	0	0	0	0	0	0.00221562	0.00291975	0	0	0	0	0	0	0	0	0	0	0	0	0	0	0
ASV878	Bacteria	Planctomycetes	Planctomycetia	Planctomycetales	Planctomycetaceae	Mariniblastus	JF272103_s	0	0	0	0	0	0	0	0	0	0	0	0	0	0	0	0	0	0	0	0	0	0	0	0	0	0	0	0	0	0	0	0	0	0	0	0	0	0	0	0	0	0
ASV879	Bacteria	Bacteroidetes	Bacteroidia	Bacteroidales	HM127884_f	EU246181_g	EU246181_s	0	0	0	0	0	0	0	0	0	0	0	0	0	0	0	0	0	0	0.00119463	0.00915742	0	0.000262014	0	0	0	0	0	0	0	0	0	0	0	0	0	0	0	0	0	0	0	0
ASV880	Bacteria	Firmicutes	Clostridia	Clostridiales	Acidaminobacter_f	AM745211_g	FJ264785_s	0	0	0	0	0	0	0	0	0	0	0	0	0	0	0	0	0	0	0	0	0	0	0	0	0	0	0	0	0	0	0	0	0	0	0	0	0	0	0.00193168	0.0023154	0.000296723	0
ASV881	Bacteria	Chloroflexi	Anaerolineae	Anaerolinaeles	Anaerolinaceae	NA	NA	0	0	0	0	0	0	0	0	0	0	0	0	0	0	0	0	0	0	0	0	0	0	0.000263498	0.00117554	0.00682568	0	0	0	0	0	0	0	0	0	0	0	0.000167212	0	0	0	0	0
ASV882	Bacteria	Proteobacteria	Alphaproteobacteria	Rhodobacterales	Rhodobacteraceae	NA	NA	0	0	0	0	0	0	0.00865125	0	0	0	0	0	0	0	0	0	0	0	0	0	0	0	0.00114981	0	0.00311445	0	0	0	0	0	0	0	0	0	0	0	0	0	0	0	0	0
ASV883	Bacteria	Planctomycetes	PAC002607_c	PAC002607_o	PAC002607_f	AM997952_g	NA	0	0	0	0	0	0	0	0	0	0	0	0	0	0	0	0	0	0	0	0	0	0	0	0	0	0	0	0	0	0	0	0	0	0	0	0	0	0	0	0	0	4.21825e-05
ASV884	Bacteria	Planctomycetes	Planctomycetia	Planctomycetales	Planctomycetaceae	Planctomicrobium	HM598174_s	0	0.00549876	0.00534616	0	0.000114692	0	0.000464213	0.00033605	0.000305931	0.000559477	0	0.000835495	0.000196564	0.000263123	0.0010382	0.000297885	0.000470749	0.000425315	0	0	0	0	0	0	0.000130546	0	0	0	0	0	0	0	0.000278109	0	0	0	0	0	0	0	0	0
ASV885	Bacteria	JN495242_p	JN495242_c	JN495242_o	JN495242_f	JN495242_g	NA	0	0	0	0	0	0	0	0	0	0	0	0	0	0	0	0	0	0	0	0	0	0	0	0	0	0	0	0	0	0	0	0	0.0166865	0	0	0	0	0	0	0	0	0
ASV886	Bacteria	Proteobacteria	Epsilonproteobacteria	Campylobacterales	Sulfurimonas_f	Sulfurimonas	NA	0	0	0	0	0	0	0	0	0	0	0	0	0	0	0	0	0	0	0	0	0	0	0	0	0	0	0	0	0	0	0	0	0	0	0	0	0	0	0	0	0	0
ASV887	Bacteria	Planctomycetes	Planctomycetia	Planctomycetales	Planctomycetaceae	Bythopirellula	NA	0.000277767	0.000348513	0.000305495	0	0	0	0.000422012	0.000966143	0.00144224	0.00120503	0.0012341	0.00153907	0.000393128	0.0011402	0.000994939	0.000468105	0.00149784	0.000850629	0	0	0	0	0	0	0	0	0	0	0	0	0	0	0	0	0	0.00124248	0	0.00136096	0	0	0	0
ASV888	Bacteria	Bacteroidetes	Flavobacteria	Flavobacteriales	Flavobacteriaceae	Muricauda	AY654764_s	0	0.00789963	0.00267308	0	0	0.000422541	0.000464213	0	0	0	0.000382995	0	0.00310571	0	0	0	0	0	0	0	0	0	0.000167681	0.000889595	0	0	0	0	0	0	0	0	0	0	0	0	0	0	0	0	0	0
ASV889	Bacteria	Proteobacteria	Epsilonproteobacteria	Campylobacterales	Campylobacteraceae	Arcobacter	NA	0	0	0	0	0	0	0	0	0	0	0	0	0	0	0	0	0	0	0	0	0	0	0	0	0	0	0	0	0	0	0	0	0	0	0	0	0	0	0	0	0	0
ASV890	Bacteria	Bacteroidetes	Flavobacteria	Flavobacteriales	Flavobacteriaceae	JN662053_g	JN662053_s	0	0	0	0	0	0	0	0	0	0	0	0	0	0	0	0	0	0	0	0	0	0	0	0	0	0	0	0	0	0	0	0	0	0	0	0	0	0	0	0	0	0
ASV891	Bacteria	Proteobacteria	Alphaproteobacteria	Rhodospirillales	Micavibrio_f	EU328098_g	NA	0	0	0	0	0	0	0	0	0	0	0	0	0	0	0	0	0	0	0	0	0	0	0	0	0	0	0	0	0	0	0	0.0105351	0	0	0	0	0	0	0	0	0	0
ASV892	Bacteria	Spirochaetes	Spirochaetia	Spirochaetales	Spirochaetaceae	FM242276_g	NA	0	0	0	0	0	0	0	0	0	0	0	0	0	0	0	0	0	0	0	0	0.000104018	0	0.000239544	0	0	0.000243475	0.000128341	0	0.000918511	0.000425568	0	0.000531821	0.000397298	0.000167645	0.00463313	0.00096399	0.000764398	0.00110893	0	0	0	0
ASV893	Bacteria	Proteobacteria	Alphaproteobacteria	Rhodobacterales	Rhodobacteraceae	NA	NA	0.00107139	0.000464684	0	0	0	0	0	0	0	0	0	0	0.0123835	0	0.00263875	0	0	0	0	0	0	0	0	0	0	0	0	0	0	0	0	0	0	0	0	0	0	0	0	0	0	0
ASV894	Bacteria	Bacteroidetes	Cytophagia	Cytophagales	Reichenbachiella_f	Reichenbachiella	NA	0	0	0	0	0	0	0	0	0	0	0	0	0	0	0	0	0	0	0	0	0	0	0	0	0	0	0	0	0	0	0	0	0	0	0	0	0	0	0	0	0	0
ASV895	Bacteria	Proteobacteria	Gammaproteobacteria	NA	NA	NA	NA	0	0	0	0	0	0	0	0	0	0	0	0	0	0	0	0	0	0	0	0	0	0	0	0	0	0	0	0	0	0	0	0	0	0	0	0	0	0	0	0	0	0
ASV896	Bacteria	Proteobacteria	Gammaproteobacteria	Cellvibrionales	Cellvibrionaceae	Maricurvus	AB212801_s	0.000317448	0.000503408	0.0049643	0	0	0.00814351	0.000801823	0.00033605	0	0	0	0	0	0.000175416	0	0.000553215	0	0.00029772	0	0	0	0	0	0	0	0	0	0	0	0	0	0	0	0	0	0	0	0	0	0	0	0
ASV897	Bacteria	Proteobacteria	Gammaproteobacteria	FN820314_o	FN820314_f	FN820314_g	NA	0	0	0	0	0	0	0	0	0	0	0	0	0	0	0	0	0	0	0	0	0	0	0	0	0	0	0	0	0	0	0	0	0	0	0	0	0	0	0	0	0	0
ASV898	Bacteria	Proteobacteria	Epsilonproteobacteria	Campylobacterales	Campylobacteraceae	Arcobacter	NA	0	0	0	0	0	0	0	0	0	0	0	0	0	0	0	0	0	0	0	0	0	0	0	0	0	0	0	0	0	0	0	0	0	0	0	0	0	0	0	0	0	0
ASV899	Bacteria	Proteobacteria	Epsilonproteobacteria	Campylobacterales	Sulfurimonas_f	Sulfurimonas	AB015257_s	0	0	0	0	0	0	0	0	0	0	0	0	0	0	0	0	0	0	0	0	0	0	0	0	0	0	0	0	0	0	0	0	0	0	0	0	0	0	0	0	0	0
ASV900	Bacteria	Proteobacteria	Gammaproteobacteria	Chromatiales	Methylohalomonas_f	HQ674347_g	NA	0.000277767	0.000929368	0.000343682	0	0	0	0.000295409	0.00180627	0.000655566	0.00241005	0.00259586	0.00109934	0	0.00105249	0.00129775	0.00161709	0.000385159	0.0016162	0	0	0	0	0	0	0	0	0	0	0	0	0	0	0	0	0	0.000578394	0	0	0	0	0	0
ASV901	Bacteria	Proteobacteria	Gammaproteobacteria	Oceanospirillales	HQ191045_f	HQ191045_g	AM882579_s	0.000753938	0.000232342	0	0	0	0	0.000886226	0.000714106	0.000830383	0.000860733	0	0.000879469	0	0	0.000865164	0.000893655	0	0.000425315	0	0	0	0.000174676	0.000191635	0	0.000298391	0.00126607	0.000770045	0.000918867	0.000229628	0	0	0	0	0.000603521	0.000503601	0.000278486	0.000310537	0.000579666	0	0	0	0
ASV902	Bacteria	Proteobacteria	Gammaproteobacteria	Marinicella_o	Marinicella_f	Marinicella	NA	0.00138883	0	0	0.00253852	0	0.00484001	0.000590817	0.00508275	0.000437044	0	0.000297885	0.000571655	0	0	0	0.00059577	0	0	0	0	0	0	0	0	0	0	0	0	0	0	0	0	0	0	0	0	0	0	0	0	0	0
ASV903	Bacteria	Proteobacteria	Gammaproteobacteria	Cellvibrionales	Halieaceae	EU394576_g	NA	0.000992024	0.000619579	0.00049643	0	0	0	0	0.00105016	0.00170447	0	0	0.00145112	0	0	0	0.0008511	0.00154063	0.00131848	0	0	0	0.000109173	0	0	0	0	0	0.000844364	0	0	0	0	0	0.000670578	0	0.00154238	0.000310537	0.000730884	0	0	0	0
ASV904	Bacteria	Proteobacteria	Deltaproteobacteria	Desulfuromonadales	Desulfuromonadaceae	Desulfuromusa	NA	0	0	0	0	0	0	0	0	0.000174818	0	0	0.000175894	0	0	0	0	0	0	0	0	0	0	0	0	0	0	0	0	0	0	0	0	0	0	0	0	0	0	0	0	0	0
ASV905	Bacteria	Proteobacteria	Gammaproteobacteria	Cellvibrionales	Spongiibacteraceae	Oceanicoccus	NA	0.000714257	0.000851921	0.000152748	0.000740401	0	0	0.00139264	0.00197429	0	0.0012911	0.00148943	0.00184688	0	0.00144718	0.001341	0.000893655	0.00136945	0.00174379	0	0	0	0	0	0	0	0	0	0	0	0	0	0	0	0	0	0	0	0	0	0	0	0
ASV906	Bacteria	Proteobacteria	Alphaproteobacteria	Rhodobacterales	Rhodobacteraceae	NA	NA	0	0	0	0	0	0	0	0	0	0	0	0	0	0	0	0	0	0	0	0	0.000390066	0	0	0	0	0.00374951	0.00137966	0.0018874	0.0016361	0	0	0	0	0	0.000856121	0	0	0.000756086	0	0	0	0
ASV907	Bacteria	Bacteroidetes	Flavobacteria	Flavobacteriales	Flavobacteriaceae	AM745157_g	FJ264745_s	0	0	0	0	0	0	0	0	0	0	0	0	0	0	0	0	0	0	0	0	0	0	0	0	0	0	0	0	0	0	0	0	0	0	0	0	0	0	0	0	0	0
ASV908	Bacteria	Chloroflexi	Anaerolineae	PAC000395_o	FJ481317_f	DQ017911_g	GQ274168_s	0.0008333	0.00073575	0.00836293	0	0	0.00368763	0	0.000210031	0	0	0	0	0.00157251	0	0	0	0	0	0	0	0	0	0	0.000222399	0	0	0	0	0	0	0	0	0	0	0	0	0	0	0	0	0	0
ASV909	Bacteria	Bacteroidetes	Flavobacteria	Flavobacteriales	NA	NA	NA	0	0	0	0	0	0	0	0	0	0	0	0	0	0	0	0	0	0	0	0	0	0	0	0	0	0	0	0	0	0	0	0	0	0	0	0	0	0	0	0	0	0
ASV910	Bacteria	Bacteroidetes	Bacteroidia	Bacteroidales	GQ357022_f	GQ357022_g	NA	0	0	0	0	0	0	0	0	0	0	0	0	0	0	0	0	0	0	0.000582001	0.000491014	0	0.000458525	0.000191635	0.00257347	0.00438261	0	0	0	0	0	0	0	0	0.000771165	0	0	0	0	0	0	0	0
ASV911	Bacteria	Proteobacteria	Gammaproteobacteria	FN820314_o	FN820314_f	FN820314_g	NA	0	0.000271066	0	0	0	0	0	0.000252037	0	0	0.00025533	0	0	0	0.000951681	0	0	0	0	0	0	0.000109173	0	0	0	0.00087651	0.00125132	0.00218541	0	0	0	0	0	0	0.00284534	0.000278486	0.00112271	0.000630072	0	0	0	0
ASV912	Bacteria	Proteobacteria	Alphaproteobacteria	Rhodobacterales	Rhodobacteraceae	EU925835_g	EU925835_s	0	0	0	0	0	0	0	0	0	0	0	0	0	0	0	0	0	0	0	0	0	0	0	0	0	0	0	0	0	0	0	0	0	0	0	0	0	0	0	0	0	0
ASV913	Bacteria	Actinobacteria	Acidimicrobiia	Acidimicrobiales	Microthrixaceae	DQ396300_g	FJ203457_s	0	0.000232342	0	0	0	0	0.000168805	0.00130219	0.00161706	0.000688587	0.0008511	0.00167099	0	0.00157874	0.000994939	0.00076599	0.001883	0.000637972	0	0	0	0	0	0	0	0.000170432	0.000192511	0	0.000574069	0	0	0	0	0.00030176	0	0.00162807	0	0	0	0	0	0
ASV914	Bacteria	Proteobacteria	Deltaproteobacteria	Desulfobacterales	Desulfobacteraceae	Desulfospira	NA	0	0	0	0	0	0	0.00122384	0	0	0	0	0	0	0	0	0	0	0	0	0	0	0	0	0	0	0.000900857	0.00112298	0	0.000688883	0	0	0	0	0.00100587	0.00130936	0.00265633	0.00131381	0.000504058	0	0	0	0
ASV915	Bacteria	Proteobacteria	Alphaproteobacteria	Parvularculales	Parvularculaceae	Hyphococcus	NA	0	0.0013166	0.000878298	0	0	0	0.00033761	0.000672099	0.000917792	0.00142021	0.00076599	0.00109934	0	0.00140332	0.00121123	0.00119154	0.000855908	0.000552909	0	0	0	0	0	0	0	0.000267822	0	0.000397348	0.000229628	0	0	0.000151949	0	0	0.000478421	0.000985412	0	0	0	0	0	0
ASV916	Bacteria	Proteobacteria	Oligoflexia	Bdellovibrionales	CU925466_f	CU925466_g	NA	0	0	0	0	0.00164392	0.00234318	0	0	0	0	0	0.000395761	0	0	0	0	0	0	0	0	0	0	0.00194031	0.00190627	0.000652729	0	0	0	0	0	0	0	0	0.00388935	0	0	0	0	0	0	0	0
ASV917	Bacteria	Proteobacteria	Oligoflexia	Bacteriovoracales	Halobacteriovoraceae	Halobacteriovorax	EF092441_s	0	0	0	0.0142792	0	0	0	0	0	0	0	0	0	0	0	0	0	0	0	0	0	0	0	0	0	0	0	0	0	0	0	0	0	0	0	0	0	0	0	0	0	0
ASV918	Bacteria	Proteobacteria	Gammaproteobacteria	Methylococcales	Methylomonas_f	AB453959_g	NA	0	0	0	0	0	0	0	0	0	0	0	0	0	0	0	0	0	0	0	0	0	0	0	0	0	0	0	0	0	0	0	0	0	0	0	0	0	0	0	0	0	0
ASV919	Bacteria	Proteobacteria	Alphaproteobacteria	Rhodobacterales	Rhodobacteraceae	NA	NA	0	0	0	0	0	0	0	0	0	0	0	0	0	0	0	0	0	0	0	0	0	0	0	0	0	0	0	0	0	0	0	0	0	0	0	0	0	0	0	0.000210491	0	0
ASV920	Bacteria	Actinobacteria	MarineActino_c	Actinomarinales	Actinomarinaceae	PAC001793_g	JN672611_s	0	0	0	0	0	0	0	0	0.000437044	0	0.00025533	0	0	0.000833224	0.000605615	0.00025533	0.00124107	0.000340252	0	0	0	0	0	0	0	0.000827815	0.00067379	0	0	0	0	0	0	0	0	0.00329899	0	0.0025959	0	0	0	0
ASV921	Bacteria	Cyanobacteria	PAC002560_c	PAC002337_o	PAC002337_f	NA	NA	0	0	0	0	0	0	0	0	0	0	0	0	0	0	0	0	0	0	0	0	0	0	0	0	0	0	0	0	0	0.0114336	0	0	0	0	0	0	0	0	0	0	0	0
ASV922	Bacteria	Firmicutes	Clostridia	Clostridiales	Ruminococcaceae	AF286038_g	NA	0	0	0	0	0	0	0	0	0	0	0	0	0	0	0	0	0	0	0	0	0	0.000283849	0.000311407	0.000889595	0.000988419	0.000365212	0.00150801	0	0	0	0	0	0	0.00140821	0.00206476	0.000407018	0.00107493	0.00115933	0	0	0	0
ASV923	Bacteria	Proteobacteria	Gammaproteobacteria	Marinicella_o	Marinicella_f	DQ351769_g	EU050807_s	0	0	0	0	0	0	0	0	0	0	0	0	0	0	0	0	0	0	0	0	0	0	0	0	0	0	0	0	0	0	0	0	0	0	0	0	0	0	0	0	0	0
ASV924	Bacteria	Proteobacteria	Alphaproteobacteria	Rhizobiales	NA	NA	NA	0	0	0	0	0	0	0	0	0	0	0	0	0	0	0	0	0	0	0	0.00120299	0.0017683	0.00622284	0	0	0	0	0	0	0	0	0	0	0	0	0	0	0	0	0	0	0	0
ASV925	Bacteria	Planctomycetes	Planctomycetia	Planctomycetales	Planctomycetaceae	EU734992_g	EF208694_s	0.000158724	0	0	0	0	0	0.000168805	0.000882131	0.00126743	0.00064555	0	0.000615628	0	0	0.000389324	0	0.000684726	0.000212657	0	0	0	0	0.000119772	0	0.000111896	0.00058434	0.0010909	0.00124171	0.000430552	0	0	0	0	0.000268231	0.00010072	0.00160665	9.55498e-05	0.00151217	0	0	0	0
ASV926	Bacteria	Proteobacteria	Deltaproteobacteria	Desulfovibrionales	Desulfovibrionaceae	Pseudodesulfovibrio	FJ716961_s	0	0	0	0	0	0	0	0	0	0	0	0	0	0	0	0	0	0	0.00168474	0	0	0.00262014	0	0	0	0	0	0	0	0.00527704	0	0	0	0	0.000730221	0	0.000286649	0	0	0	0	0
ASV927	Bacteria	Planctomycetes	Phycisphaerae	CP019633_o	CP019633_f	CP019633_g	HM243910_s	0	0	0	0	0	0	0	0	0	0	0	0	0	0	0	0	0	0	0	0	0	0	0.00450343	0	0.00149195	0	0	0	0	0.000141856	0	0	0	0	0.00015108	0	0.00291427	0	0	0	0	0
ASV928	Bacteria	Bacteroidetes	Flavobacteria	Flavobacteriales	Flavobacteriaceae	NA	NA	0	0	0	0	0	0	0	0	0	0	0	0	0	0	0	0	0	0	0	0	0	0	0	0	0	0	0	0	0	0	0	0	0	0	0	0	0	0	0	0	0	0
ASV929	Bacteria	Proteobacteria	Deltaproteobacteria	Desulfovibrionales	Desulfovibrionaceae	NA	NA	0	0	0	0	0	0	0	0	0	0	0	0	0	0	0	0	0	0	0	0	0	0.000545863	0	0	0	0	0.000128341	0	0	0	0	0.00840783	0	0	0.000629501	0	0.0001911	0.00017642	0	0	0	0
ASV930	Bacteria	Planctomycetes	Phycisphaerae	Phycisphaerales	Phycisphaeraceae	NA	NA	0	0.00515025	0.00347501	0	0.000267615	0.000921907	0.000422012	0.000966143	0.000742975	0.00103288	0	0.000615628	0	0.00109635	0	0.00068088	0.000684726	0	0	0	0	0	0	0	0	0	0	0	0	0	0	0	0	0	0	0	0	0	0	0	0	0
ASV931	Bacteria	Proteobacteria	Gammaproteobacteria	Oceanospirillales	Oleiphilaceae	Oleiphilus	NA	0	0	0	0	0	0	0	0	0	0	0	0	0	0	0	0	0	0	0	0	0	0	0	0	0	0	0	0	0	0	0	0	0	0	0	0	0	0	0	0	0	0
ASV932	Bacteria	Proteobacteria	Gammaproteobacteria	Oceanospirillales	Kangiellaceae	AF382097_g	EU050812_s	0	0	0	0	0	0	0	0	0	0	0	0	0	0	0	0	0	0	0	0	0	0	0	0	0	0	0	0	0	0	0	0	0	0	0	0	0	0	0	0	0	0
ASV933	Bacteria	Proteobacteria	Gammaproteobacteria	Arenicellales	Arenicellaceae	LFLB_g	JN672661_s	0	0.000348513	0.00103105	0	0	0	0.00033761	0.00100815	0.000874088	0.00103288	0.000808545	0.000791522	0.000196564	0.000964785	0.00112471	0.00042555	0.00124107	0.000935692	0	0	0	0	0	0	0	0.000340865	0.000898386	0.000844364	0	0	0	0	0.000198649	0	0	0	0	0.00138616	0	0	0	0
ASV934	Bacteria	Proteobacteria	Deltaproteobacteria	Desulfobacterales	Desulfobacteraceae	Desulfamplus	EU047537_s	0	0	0	0	0	0	0	0	0	0	0	0	0	0	0	0	0	0	0	0.000515565	0	0	0	0.0104845	0	0.000243475	0	0	0	0	0.000276573	0	0.000516488	0	0.00020144	0	0	0	0	0	0	0
ASV935	Bacteria	Proteobacteria	Gammaproteobacteria	NA	NA	NA	NA	0	0	0	0	0	0	0	0.0160044	0	0	0	0.000263841	0	0	0	0.000127665	0.000299568	0	0	0	0	0	0	0	0	0	0	0	0	0	0	0	0	0	0	0	0	0	0	0	0	0
ASV936	Bacteria	Planctomycetes	FJ444691_c	FJ444691_o	FJ444691_f	EU236372_g	EU236372_s	0	0	0	0	0	0	0	0	0	0	0	0	0	0	0	0	0	0	0	0	0	0	0	0	0	0	0	0	0	0	0	0	0	0	0	0	0	0	0	0	0	0
ASV937	Bacteria	NA	NA	NA	NA	NA	NA	0	0	0	0	0	0	0	0	0	0	0	0	0	0	0	0	0	0	0	0	0	0	0	0	0	0	0	0	0	0	0	0.0100033	0	0	0	0	0	0	0	0	0	0
ASV938	Bacteria	Proteobacteria	Deltaproteobacteria	Desulfobacterales	Desulfobacteraceae	Desulfobacula	NA	0	0	0	0	0	0.00952637	0	0	0	0	0	0	0	0	0	0	0	0	0	0	0	0	0	0.00467037	0	0	0	0	0	0	0	0	0	0	0	0	0	0	0	0	0	0
ASV939	Bacteria	Proteobacteria	Gammaproteobacteria	Chromatiales	NA	NA	NA	0.000912662	0	0	0.00257378	0.00252323	0.000268889	0.00181465	0.000798118	0	0.000731623	0.000382995	0.000879469	0.00125801	0	0	0	0.00102709	0.00123341	0	0	0	0	0	0	0	0	0.00073796	0	0	0	0	0	0	0.000335289	0	0	0	0	0	0	0	0
ASV940	Bacteria	Verrucomicrobia	Opitutae	Puniceicoccales	Puniceicoccaceae	DQ446121_g	DQ446121_s	0	0	0	0	0	0	0	0	0	0	0	0	0	0	0	0	0	0	0	0	0	0	0	0	0	0	0	0	0	0	0	0	0	0	0	0	0	0	0	0	0	0
ASV941	Bacteria	Proteobacteria	Deltaproteobacteria	Desulfobulbaceae_o	Desulfobulbaceae	FJ264759_g	NA	0	0	0	0	0	0	0	0	0	0	0	0	0	0	0	0	0	0	0	0	0	0	0	0	0.00718002	0	0	0	0.000229628	0	0	0	0	0	0	0	0	0	0	0	0	0
ASV942	Bacteria	Proteobacteria	Gammaproteobacteria	Chromatiales	NA	NA	NA	0	0	0	0	0	0	0	0	0	0	0	0	0	0	0	0	0	0	0	0	0	0.000283849	0	0	0	0	0	0	0.0105342	0	0	0	0	0	0	0	0.000310537	0	0	0	0	0
ASV943	Bacteria	Bacteroidetes	Cytophagia	Cytophagales	Reichenbachiella_f	DQ395367_g	NA	0	0	0	0	0	0	0	0	0.000480748	0.00103288	0.000382995	0.000219867	0.000314502	0.000438539	0.000346066	0.000553215	0.000470749	0.000212657	0	0	0	0	0	0	0	0	0	0.000347679	0.00315738	0	0	0	0	0.00519698	0	0	0	0.000226826	0	0	0	0
ASV944	Bacteria	Bacteroidetes	Flavobacteria	Flavobacteriales	Flavobacteriaceae	NA	NA	0	0	0	0	0	0	0	0	0	0	0	0	0	0	0	0	0	0	0	0	0	0	0	0	0	0	0	0	0	0	0	0	0	0	0	0	0	0	0	0	0	0
ASV945	Bacteria	Proteobacteria	Alphaproteobacteria	NA	NA	NA	NA	0	0	0	0	0	0	0	0	0	0	0	0	0	0	0	0	0	0	0	0	0	0	0	0	0	0	0	0	0	0	0	0	0	0	0	0	0	0	0	0	0	0
ASV946	Bacteria	Proteobacteria	Alphaproteobacteria	Rhodobacterales	Rhodobacteraceae	NA	NA	0	0	0	0	0	0	0	0	0	0	0	0	0	0	0	0	0	0	0	0	0	0	0	0	0	0	0	0	0	0	0	0	0	0	0	0	0	0	0	0	0	0
ASV947	Bacteria	NA	NA	NA	NA	NA	NA	0	0	0	0	0	0	0	0	0	0	0	0	0	0	0	0	0	0	0	0	0	0	0	0	0	0	0	0	0	0	0	0	0	0	0	0	0	0	0	0	0	0
ASV948	Bacteria	Proteobacteria	Deltaproteobacteria	Desulfobacterales	Desulfobacteraceae	Desulfofaba	Desulfofaba gelida	0	0	0	0	0	0	0	0	0	0	0	0	0	0	0	0	0	0	0	0	0	0	0	0	0	0	0	0	0	0	0	0	0	0	0	0	0	0	0	0	0	0
ASV949	Bacteria	Proteobacteria	Epsilonproteobacteria	Campylobacterales	Campylobacteraceae	AY531598_g	NA	0	0	0	0	0	0	0	0	0	0	0	0	0	0	0	0	0	0	0	0	0	0.000174676	0.000143726	0	0	0	0.000513363	0	0.000459255	0	0	0	0	0	0	0.000257064	0.00790674	0	0	0	0	0
ASV950	Bacteria	Spirochaetes	Spirochaetia	Spirochaetales	Spirochaetaceae	Spirochaeta_g1	NA	0	0	0	0	0	0	0	0	0	0	0	0	0	0	0	0	0	0	0	0	0	0	0	0	0	0	0	0	0	0	0	0	0	0	0	0	0	0	0	0	0	0
ASV951	Bacteria	Bacteroidetes	Flavobacteria	Flavobacteriales	Flavobacteriaceae	NA	NA	0	0.00182001	0.000343682	0	0.000458768	0	0	0	0.00104891	0.000731623	0.0017022	0.00105536	0.0012187	0.00271894	0.000994939	0.00127665	0.000941499	0.00195645	0	0	0	0	0	0	0	0	0	0	0	0	0	0	0	0	0	0	0	0	0	0	0	0
ASV952	Bacteria	Proteobacteria	Gammaproteobacteria	Thiomicrospira_o	FR715579_f	EF371481_g	EF371481_s	0	0	0	0	0	0	0	0	0	0	0	0	0	0	0	0	0	0	0	0	0	0	0	0	0	0	0	0	0	0	0	0	0	0	0	0	0	0	0	0	0	0
ASV953	Bacteria	Proteobacteria	Gammaproteobacteria	Vibrionales	Vibrionaceae	Photobacterium	NA	0.000436491	0	0	0	0	0	0.000379811	0.00256238	0.00179188	0.00107592	0.00229797	0.000967416	0	0.000438539	0.00315785	0.000893655	0.00196859	0.000595441	0	0	0	0	0	0	0	0	0	0	0	0	0	0	0	0	0	0	0	0	0	0	0	0
ASV954	Bacteria	Proteobacteria	Alphaproteobacteria	Rhizobiales	Hyphomicrobiaceae	NA	NA	0	0	0	0	0	0	0	0	0	0	0	0	0	0	0	0	0.00231095	0	0	0	0	0	0	0	0	0	0	0	0	0	0	0	0	0	0.000679861	0.00280628	0	0.0043853	0	0	0	0
ASV955	Bacteria	Proteobacteria	Alphaproteobacteria	Rhodobacterales	Rhodobacteraceae	NA	NA	0	0	0	0	0	0	0	0	0	0	0	0	0	0	0	0	0	0	0	0	0	0	0	0	0	0	0	0	0	0	0	0	0	0	0	0	0	0	0	0	0	0
ASV956	Bacteria	Planctomycetes	OM190_c	OM190_o	AF407728_f	AF407728_g	EU617889_s	0	0	0	0	0	0	0	0	0	0	0	0	0	0	0	0	0	0	0	0	0	0	0	0	0	0	0	0	0	0	0	0	0	0	0	0	0	0	0	0	0	0
ASV957	Bacteria	Actinobacteria	Acidimicrobiia	Acidimicrobiales	Microthrixaceae	DQ395467_g	DQ395467_s	0	0	0	0	0	0	0	0	0.000611861	0	0	0.000615628	0	0	0.000692131	0	0	0	0	0	0	0	0	0	0	0.00277561	0.0017326	0.00243375	0.00149258	0	0	0	0	0	0.000604321	0	0	0	0	0	0	0
ASV958	Bacteria	Planctomycetes	Planctomycetia	Planctomycetales	Planctomycetaceae	AM997303_g	GU118263_s	0.000595214	0.00112299	0.000840112	0	0	0.000268889	0.000506415	0.000756112	0.00166077	0.00180754	0.00157454	0.00145112	0	0	0.000778648	0.000978765	0	0.00106329	0	0	0	0	0	0	0	0	0	0.000521519	0	0	0	0	0	0	0.000503601	0.000407018	0.000143325	0	0	0	0	0
ASV959	Bacteria	Planctomycetes	Phycisphaerae	Phycisphaerales	Phycisphaeraceae	EU050951_g	JQ716336_s	0.000476172	0.00042596	0	0	0	0	0.000506415	0	0.00113631	0.0012911	0.00119154	0.000703575	0	0.00109635	0.000908422	0.00174476	0.000984294	0.000637972	0	0	0	0	0.00107795	0.000127085	0	0	0.000641704	0	0.000287035	0	0	0	0	0.000569992	0	0.00053555	0	0	0	0	0	0
ASV960	Bacteria	Bacteroidetes	Flavobacteria	Flavobacteriales	Flavobacteriaceae	NA	NA	0	0	0	0	0	0	0	0	0	0	0	0	0	0	0	0	0	0	0	0	0	0	0	0	0	0	0	0	0	0	0	0	0	0	0	0	0	0	0	0	0	0
ASV961	Bacteria	Proteobacteria	Gammaproteobacteria	Cellvibrionales	DQ351786_f	DQ351786_g	DQ351786_s	0	0	0	0	0	0	0	0	0	0	0	0	0	0	0	0	0	0	0	0	0	0	0	0	0	0	0	0	0	0	0	0	0	0	0	0	0	0	0	0	0	0
ASV962	Bacteria	Proteobacteria	Gammaproteobacteria	Cellvibrionales	Cellvibrionaceae	NA	NA	0	0	0	0	0	0	0	0	0	0	0	0	0	0	0	0	0	0	0	0	0	0	0	0	0	0	0	0	0	0	0	0	0	0	0	0	0	0	0	0	0.00669747	0.0014553
ASV963	Bacteria	Proteobacteria	Alphaproteobacteria	Rhodobacterales	Rhodobacteraceae	NA	NA	0	0	0	0	0	0	0	0	0	0	0	0	0	0	0	0	0	0	0	0	0	0	0	0	0	0	0	0	0	0	0	0	0	0	0	0	0	0	0	0	0	0
ASV964	Bacteria	Planctomycetes	OM190_c	OM190_o	OM190_f	OM190_g	NA	0	0	0	0	0	0	0	0	0	0	0	0	0	0	0	0	0	0	0	0	0	0	0	0	0	0	0	0	0	0	0	0	0	0	0	0	0	0	0	0	0	0
ASV965	Bacteria	Proteobacteria	Alphaproteobacteria	Rhodobacterales	Rhodobacteraceae	NA	NA	0.00206341	0	0	0	0	0	0	0	0	0	0	0	0	0	0	0	0	0	0	0	0	0	0	0	0	0	0	0	0	0	0	0	0	0	0	0	0	0	0	0	0	0
ASV966	Bacteria	Proteobacteria	Alphaproteobacteria	Emcibacterales	Emcibacteraceae	Emcibacter	HQ163238_s	0	0	0	0	0	0	0	0	0	0	0	0	0	0	0	0	0	0	0	0	0	0	0	0	0	0	0.000128341	0	0	0	0	0	0	0	0	0	0	0	0	0	0	0
ASV967	Bacteria	Proteobacteria	Deltaproteobacteria	Desulfobulbaceae_o	Desulfobulbaceae	NA	NA	0	0	0	0	0	0	0	0	0	0	0	0	0	0	0	0	0	0	0	0	0	0	0	0	0	0	0	0	0	0	0	0.00964875	0	0	0	0	0	0	0	0	0	0
ASV968	Bacteria	Proteobacteria	Gammaproteobacteria	FN820314_o	FN820314_f	FN820314_g	NA	0	0	0	0	0	0	0	0	0	0	0	0	0	0	0	0	0.00055634	0	0	0	0	0	0.000574905	0	0.000410287	0.00133911	0	0	0	0	0	0	0	0	0.00108274	0	0.0049447	0.000428449	0	0	0	0
ASV969	Bacteria	Cloacamonas_p	Cloacamonas_c	EF031090_o	EF031090_f	EF031090_g	GQ348388_s	0	0	0	0	0	0	0	0	0	0	0	0	0	0	0	0	0	0	0	0	0	0.000283849	0.00021559	0.00457506	0	0	0	0	0	0	0	0	0	0	0.00468349	0	0.000644961	0	0	0	0	0
ASV970	Bacteria	Proteobacteria	Gammaproteobacteria	Cellvibrionales	Halieaceae	NA	NA	0	0	0	0	0.00107046	0	0	0.00319247	0.00270967	0.00180754	0	0.00184688	0	0.00249967	0	0.00110643	0	0.00195645	0	0	0	0	0	0	0	0	0	0	0	0	0	0	0	0	0	0	0	0	0	0	0	0
ASV971	Bacteria	Proteobacteria	NA	NA	NA	NA	NA	0	0	0	0	0	0	0	0	0	0	0	0	0	0	0	0	0	0	0	0	0	0	0	0	0	0	0	0	0	5.67424e-05	0	0.00952212	0	0	0	0	0	0	0	0	0	0
ASV972	Bacteria	Bacteroidetes	Cytophagia	Cytophagales	Imperialibacter_f	DQ395064_g	NA	0.000158724	0	0	0	0	0	0.000295409	0.000168025	0	0	0	0	0	0	0	0	0.000213977	0.000212657	0	0	0	0	0.000239544	0	0.000167845	0.000535645	0.00150801	0.0010182	0.000602773	0	0	0	0	0.000569992	0.00178778	0	0.00231708	0.000453652	0	0	0	0
ASV973	Bacteria	Proteobacteria	Oligoflexia	Bacteriovoracales	Halobacteriovoraceae	Halobacteriovorax	AM997610_s	0	0	0	0	0	0	0	0	0	0	0	0	0	0	0	0	0	0	0	0	0	0	0	0	0	0	0	0	0	0	0	0	0	0	0	0	0	0	0	0	0	0
ASV974	Bacteria	Proteobacteria	Deltaproteobacteria	Desulfovibrionales	Desulfovibrionaceae	Pseudodesulfovibrio	NA	0	0	0	0	0	0	0	0	0	0	0	0	0	0	0	0	0	0	0	0	0	0	0	0	0	0	0	0	0	0	0	0	0	0	0	0	0	0	0	0	0	0
ASV975	Bacteria	Proteobacteria	Gammaproteobacteria	Cellvibrionales	Cellvibrionaceae	AY150184_g	AY150184_s	0	0	0	0	0	0	0	0	0	0	0	0	0.0148602	0	0	0	0	0	0	0	0	0	0	0	0	0	0	0	0	0	0	0	0	0	0	0	0	0	0	0	0	0
ASV976	Bacteria	Proteobacteria	Gammaproteobacteria	Cellvibrionales	Pseudohongiella_f	GU474872_g	NA	0	0.000890644	0.000343682	0	0	0.00103715	0.000379811	0.00142821	0.00144224	0.00146325	0.0012341	0.00123126	0	0.000964785	0.000865164	0.00136176	0.00145504	0.00144607	0	0	0	0	0	0	0	0	0	0	0	0	0	0	0	0	0	0	0	0.000252029	0	0	0	0
ASV977	Bacteria	Proteobacteria	Alphaproteobacteria	Rhodobacterales	Rhodobacteraceae	NA	NA	0	0	0	0	0	0	0	0	0	0	0	0	0	0	0	0	0	0	0	0	0	0	0	0	0	0	0	0	0	0	0	0	0	0	0	0	0	0	0	0	0	0
ASV978	Bacteria	Planctomycetes	Phycisphaerae	CP019633_o	EU246070_f	EU246070_g	JN435733_s	0	0	0	0	0	0	0	0	0	0	0	0	0	0	0	0	0	0	0	0	0	0	0	0	0	0	0	0	0	0.00431242	0.000103715	0.00281105	0.00429082	0	0	0	0	0	0	0	0	0
ASV979	Bacteria	Proteobacteria	Deltaproteobacteria	Desulfovibrionales	Desulfovibrionaceae	Pseudodesulfovibrio	FJ716961_s	0	0	0	0	0	0	0	0	0	0	0	0	0	0	0	0	0	0	0	0	0	0	0	0	0	0	0	0	0	0	0	0.00954745	0	0	0	0	0	0	0	0	0	0
ASV980	Bacteria	Planctomycetes	Planctomycetia	Planctomycetales	Planctomycetaceae	EU491649_g	EU491649_s	0	0	0	0	0	0	0	0.00176426	0.00131113	0.00133414	0.00174476	0.000791522	0	0.00210499	0.001341	0.00127665	0.00256772	0.00191392	0	0	0	0	0	0	0	0	0	0	0	0	0	0	0	0	0	0	0	0	0	0	0	0
ASV981	Bacteria	Proteobacteria	Deltaproteobacteria	Desulfobacterales	Desulfobacteraceae	Desulfoconvexum	NA	0	0	0	0	0	0	0	0	0	0	0	0	0	0	0	0	0	0	0	0	0	0	0	0	0	0	0	0	0	0	0	0	0	0	0	0	0	0	0	0	0	0
ASV982	Bacteria	Proteobacteria	Gammaproteobacteria	NA	NA	NA	NA	0	0	0	0	0.00531407	0.00906542	0	0	0	0	0	0	0	0	0	0	0	0	0	0	0	0	0	0	0	0	0	0	0	0	0	0	0	0	0	0	0	0	0	0	0	0
ASV983	Bacteria	Proteobacteria	Alphaproteobacteria	Rhizobiales	Hyphomicrobiaceae	NA	NA	0	0.00112299	0.00229121	0	0.000879306	0.00895018	0.00122384	0	0	0	0	0	0	0	0	0	0	0	0	0	0	0	0	0	0	0	0	0	0	0	0	0	0	0	0	0	0	0	0	0	0	0
ASV984	Bacteria	Proteobacteria	Deltaproteobacteria	Myxococcales	Haliangiaceae	NA	NA	0	0	0	0	0	0.0116391	0	0	0	0	0	0	0.000432441	0	0	0	0.00256772	0	0	0	0	0	0	0	0	0	0	0	0	0	0	0	0	0	0	0	0	0	0	0	0	0
ASV985	Bacteria	Proteobacteria	Gammaproteobacteria	Chromatiales	Woeseiaceae	Woeseia	NA	0	0	0	0	0	0	0	0.000420062	0.00174818	0.00090377	0.00136176	0.00175894	0	0.000657808	0.00190336	0.00195753	0.00154063	0.000723035	0	0	0	0	0	0	0	0	0	0	0.000574069	0	0	0	0	0.000201174	0	0.00100683	0	0	0	0	0	0
ASV986	Bacteria	Proteobacteria	Alphaproteobacteria	Sphingomonadales	Sphingomonadaceae	Sphingorhabdus	Sphingorhabdus marina	0	0.0044145	0.00908848	0	0	0	0	0	0	0	0	0	0.000786256	0	0	0	0	0	0	0	0	0	0	0	0	0	0	0	0	0	0	0	0	0	0	0	0	0	0	0	0	0
ASV987	Bacteria	Actinobacteria	Acidimicrobiia	Acidimicrobiales	Microthrixaceae	DQ395467_g	DQ395467_s	0	0	0	0	0	0	0	0	0.00227263	0.00124806	0.00182987	0.00114331	0	0.000701662	0.000951681	0.00182987	0.00175461	0	0	0	0	0	0	0	0	0.000438255	0	0	0	0	0	0	0	0.00204526	0	0	0	0.000529261	0	0	0	0
ASV988	Bacteria	Proteobacteria	Gammaproteobacteria	FN820314_o	FN820314_f	FN820314_g	HQ153952_s	0	0	0	0	0	0	0	0	0	0	0	0	0	0	0	0	0	0	0	0	0	0	0	0	0	0.00387125	0	0.00528969	0	0	0	0	0	0	0	0	0	0	0	0	0	0
ASV989	Bacteria	Proteobacteria	Gammaproteobacteria	Cellvibrionales	Halieaceae	NOR5-8_g	DQ394949_s	0	0	0.0014511	0	0	0	0	0.00147022	0.00139854	0	0	0.00145112	0	0	0.00194662	0.00225542	0	0	0	0	0	0	0	0	0	0.000827815	0.0017326	0.000769861	0	0	0	0	0	0	0	0	0	0.000428449	0	0	0	0
ASV990	Bacteria	Planctomycetes	Phycisphaerae	CP019633_o	EU246070_f	EU246070_g	NA	0	0	0	0	0	0	0	0	0	0	0	0	0	0	0	0	0	0	0	0	0	0	0	0	0	0	0	0	0	0	0	0.00914225	0	0	0.00015108	0	0	0	0	0	0	0
ASV991	Bacteria	Proteobacteria	Deltaproteobacteria	Desulfobacterales	Desulfobacteraceae	Desulfofaba	Desulfofaba gelida	0	0	0	0	0	0	0	0	0	0	0	0	0	0	0	0	0	0	0	0	0	0	0	0	0	0	0	0	0	0	0	0	0	0	0	0	0	0	0	0	0	0
ASV992	Bacteria	Proteobacteria	Gammaproteobacteria	Methylococcales	Methylomonas_f	NA	NA	0	0	0	0	0	0	0	0	0	0	0	0	0	0	0	0	0	0	0	0	0	0	0	0	0	0	0	0	0	0	0	0	0	0	0	0	0	0	0	0	0	0
ASV993	Bacteria	Actinobacteria	Acidimicrobiia	Acidimicrobiales	Microthrixaceae	NA	NA	0	0	0	0	0	0	0	0	0	0	0	0	0	0	0	0	0	0	0	0	0	0	0	0	0	0	0	0	0	0	0	0	0	0	0	0	0	0	0.00130178	0.0022312	0	0
ASV994	Bacteria	Proteobacteria	Deltaproteobacteria	AF269002_o	AF269002_f	EF076134_g	EU491158_s	0	0	0	0	0	0	0	0.00155423	0	0	0	0	0	0	0	0	0	0	0	0	0	0	0	0	0	0.00306778	0	0	0.00123425	0	0	0	0	0	0	0.00115679	0	0.00272191	0	0	0	0
ASV995	Bacteria	Proteobacteria	Betaproteobacteria	Nitrosomonadales	Nitrosomonadaceae	Nitrosomonas	NA	0.000238086	0	0	0	0	0	0	0.00176426	0.000742975	0.00180754	0.000553215	0.000615628	0	0.000526247	0.000951681	0	0.00102709	0.000850629	0	0	0	0	0	0	0	0.00216693	0.000770045	0.000322845	0	0	0	0	0	0	0	0.000149954	0	0.000579666	0	0	0	0
ASV996	Bacteria	Proteobacteria	Alphaproteobacteria	Rhodospirillales	Rhodospirillaceae	HQ673885_g	HQ326280_s	0	0	0	0	0	0	0	0	0.00135484	0.00189361	0.00153198	0	0.000825569	0.00201728	0.00151404	0.00136176	0	0	0	0	0	0	0	0	0	0	0.000385023	0	0.00129166	0	0	0	0	0	0	0	0	0.00163819	0	0	0	0
ASV997	Bacteria	Chloroflexi	Anaerolineae	Anaerolinaeles	GCA004_f	NA	NA	0	0	0	0	0	0	0	0	0	0	0	0	0	0	0	0	0	0	0	0	0	0	0.000311407	0	0.000205144	0	0	0.000968535	0	0	0	0	0	0.00794635	0.000705041	0	0.00093161	0	0	0	0	0
ASV998	Bacteria	Planctomycetes	Phycisphaerae	CP019633_o	CP019633_f	CP019633_g	JN495110_s	0	0	0	0	0	0	0	0	0	0	0	0	0	0	0	0	0	0	0	0	0	0	0	0	0	0	0	0	0	0	0	0.0058247	0.00544299	0	0	0	0	0	0	0	0	0
ASV999	Bacteria	Planctomycetes	OM190_c	OM190_o	OM190_f	OM190_g	EU491279_s	0	0	0	0	0	0	0	0	0	0	0	0	0	0	0	0	0	0	0	0	0	0	0	0	0	0	0	0	0	0	0	0	0	0	0	0	0	0	0	0	0	0
ASV1000	Bacteria	Bacteroidetes	Flavobacteria	Flavobacteriales	Crocinitomicaceae	Crocinitomix	JF021865_s	0	0	0	0	0	0	0	0	0	0	0	0	0	0	0	0	0	0	0	0	0	0	0	0	0	0	0	0	0	0	0	0	0	0	0	0	0	0	0	0	0	0
ASV1001	Bacteria	Bacteroidetes	Flavobacteria	Flavobacteriales	Crocinitomicaceae	NA	NA	0	0	0	0	0	0	0	0	0	0	0	0	0	0	0	0	0	0	0	0	0	0	0	0	0	0	0	0	0	0	0	0	0	0	0	0	0	0	0	0	0	0
ASV1002	Bacteria	Proteobacteria	Gammaproteobacteria	Oceanospirillales	Kangiellaceae	AF382097_g	FJ744816_s	0	0	0.000305495	0	0	0.00172858	0	0.000420062	0.00126743	0.00236702	0.00131921	0.00158304	0	0.000657808	0.000908422	0.00263841	0.00171182	0.000595441	0	0	0	0	0	0	0	0	0	0	0	0	0	0	0	0	0	0	0	0	0	0	0	0
ASV1003	Bacteria	Proteobacteria	Alphaproteobacteria	Rhodobacterales	Rhodobacteraceae	NA	NA	0	0	0	0	0	0	0	0	0	0	0	0	0	0	0	0	0	0	0	0	0	0	0	0	0	0.000657382	0.000256682	0.00176323	0.0033009	0	0	0	0	0	0.00256836	0	0.000573299	0.000453652	0	0	0	0
ASV1004	Bacteria	Proteobacteria	Deltaproteobacteria	Nitrospinales	DF820460_f	DF820460_g	NA	0	0	0	0	0	0	0	0	0	0	0	0	0	0	0	0	0	0	0	0	0	0	0	0	0	0	0	0	0	0	0	0.00924355	0	0	0	0	0	0	0	0	0	0
ASV1005	Bacteria	Proteobacteria	Gammaproteobacteria	FN820314_o	FN820314_f	FN820314_g	NA	0	0	0	0	0	0	0	0	0	0	0	0	0	0	0	0	0	0	0	0	0	0	0	0	0	0.00077912	0	0	0	0	0	0	0	0	0	0	0	0	0	0	0	0
ASV1006	Bacteria	Proteobacteria	Gammaproteobacteria	Oceanospirillales	GU118475_f	GU118475_g	GU118475_s	0.0014682	0	0	0	0	0	0.000801823	0	0.00161706	0	0.000893655	0.00162702	0	0.000964785	0.00129775	0.00174476	0	0.00114835	0	0	0	0	0	0	0	0	0.000962557	0.000918867	0.000258331	0	0	0	0	0.000603521	0	0	0	0	0	0	0	0
ASV1007	Bacteria	Proteobacteria	Alphaproteobacteria	Rhodobacterales	Rhodobacteraceae	NA	NA	0.0014682	0	0	0	0	0	0	0	0.00222892	0.00400241	0	0.0036498	0.0018477	0	0	0	0	0.00225417	0	0	0	0	0	0	0	0	0	0	0	0	0	0	0	0	0	0	0	0	0	0	0	0
ASV1008	Bacteria	Proteobacteria	Alphaproteobacteria	Rhizobiales	Hyphomicrobiaceae	Filomicrobium	FJ455876_s	0.000357129	0	0.000229121	0	0	0	0	0	0.000655566	0.00107592	0.00119154	0.00105536	0	0	0.000302807	0.00140432	0.00132666	0.000595441	0	0	0	0	0	0	0	0.00058434	0.000417108	0	0	0	0	0.000354547	0.000874056	0.000603521	0	0	0	0.00204143	0	0	0	0
ASV1009	Bacteria	Proteobacteria	Alphaproteobacteria	Rhodobacterales	Rhodobacteraceae	NA	NA	0.000674576	0.00189746	0.00225303	0	0	0	0	0.00109216	0.00131113	0.0021088	0	0.000879469	0.000550379	0	0.000605615	0.000638325	0.001883	0	0	0	0	0	0	0	0	0	0	0	0	0	0	0	0	0	0	0	0	0	0	0	0	0
ASV1010	Bacteria	Proteobacteria	Deltaproteobacteria	Myxococcales	Polyangiaceae	EU925840_g	EU925840_s	0	0.000387237	0.00675908	0.0002468	0.0018733	0.00349556	0.00101283	0	0	0	0	0	0.000196564	0	0	0	0	0	0	0	0	0	0	0	0	0	0	0	0	0	0	0	0	0	0	0	0	0	0	0	0	0
ASV1011	Bacteria	Bacteroidetes	Cytophagia	Cytophagales	Flammeovirgaceae	Flexithrix	Flexithrix dorotheae	0	7.74473e-05	0	0	0	0	0	0	0	0	0	0	0.0138381	0.000219269	0.000173033	0	0	0	0	0	0	0	0	0	0	0	0	0	0	0	0	0	0	0	0	0	0	0	0	0	0	0
ASV1012	Bacteria	Actinobacteria	Actinobacteria_c	Frankiales	NA	NA	NA	0.000515853	0	0.000152748	0.000105772	0	0	0.00109723	0.00033605	0.00183558	0.000688587	0.00076599	0.000879469	0.000196564	0.000394685	0.000389324	0.00144687	0.000641931	0.000510378	0	0	0	0.000152842	9.58176e-05	0	0	0.00019478	0.000545449	0.00104304	0	0	0	0	0	0	0.000881301	0	0.000143325	0.000226826	0	0	0	0
ASV1013	Bacteria	Proteobacteria	Gammaproteobacteria	PAC001146_o	PAC001146_f	PAC001146_g	NA	0	0	0.00110742	0	0	0	0	0.00176426	0.0010052	0	0.00242564	0	0	0.0022804	0	0.00131921	0.00218257	0.00327492	0	0	0	0	0	0	0	0	0	0	0	0	0	0	0	0	0	0	0	0	0	0	0	0
ASV1014	Bacteria	Proteobacteria	Alphaproteobacteria	Rhizobiales	Stappia_f	NA	NA	0.000952343	0	0.00717913	0	0.000305845	0	0	0	0.00472007	0	0	0.000439734	0	0	0	0	0.000984294	0	0	0	0	0	0	0	0	0	0	0	0	0	0	0	0	0	0	0	0	0	0	0	0	0
ASV1015	Bacteria	Proteobacteria	Gammaproteobacteria	NA	NA	NA	NA	0.000952343	0.000309789	0	0	0	0	0	0.00138621	0.000349635	0.00111895	0.00174476	0.000747548	0	0.00127176	0.000216291	0.00723435	0	0	0	0	0	0	0	0	0	0	0	0	0	0	0	0	0	0	0	0	0	0	0	0	0	0
ASV1016	Bacteria	Proteobacteria	Alphaproteobacteria	Rhodospirillales	Rhodospirillaceae	Limibacillus	DQ289904_s	0	0	0	0	0	0	0	0	0	0	0	0	0	0	0	0	0	0	0	0	0	0	0	0	0	0	0.000866301	0.000993369	0.000143517	0	0	0	0	0.000737636	0.000629501	0.0017566	0	0.00390645	0	0	0	0
ASV1017	Bacteria	Planctomycetes	Planctomycetia	Planctomycetales	Planctomycetaceae	FJ542976_g	AM040106_s	0	0.000619579	0.000840112	0	0	0	0.000422012	0.00130219	0.00122372	0.00163539	0.000893655	0.000835495	0.000589692	0.000745516	0.00112471	0.00102132	0.00119827	0.000808098	0	0	0	0	0	0	0	0.000633035	0.000224597	0.000322845	0	0	0	0	0	0	0	0	0	0	0	0	0	0
ASV1018	Bacteria	Proteobacteria	Deltaproteobacteria	Desulfobulbaceae_o	Desulfobulbaceae	NA	NA	0	0	0	0	0	0	0	0	0	0	0	0	0	0	0	0	0	0	0	0	0	0	0	0	0.00671379	0	0	0	0	0	0	0	0	0	0	0	0	0	0	0	0	0
ASV1019	Bacteria	Chlorobi	Ignavibacteriae	Ignavibacteriales	Ignavibacteriaceae	Melioribacter	JQ753200_s	0	0	0	0	0	0	0	0	0	0	0	0	0	0	0	0	0	0	0	0	0	0	0	0	0	0	0	0	0	0	0	0	0	0	0	0	0	0	0	0	0	0
ASV1020	Bacteria	Proteobacteria	Alphaproteobacteria	Rhizobiales	Stappia_f	Labrenzia	NA	0.00126979	0.000813197	0.00859205	0.00158657	0.000229384	0.000345715	0	0	0.000305931	0	0	0	0	0	0	0.000212775	0.000342363	0	0	0	0	0	0	0	0	0	0	0	0	0	0	0	0	0	0	0	0	0	0	0	0	0
ASV1021	Bacteria	Proteobacteria	Deltaproteobacteria	Myxococcales	EF999368_f	EF999368_g	NA	0	0	0	0	0	0	0.000464213	0.000168025	0	0	0	0	0	0	0	0	0	0	0	0	0	0.000327518	0	0.000349484	0	0.000803467	0.00237431	0.000794695	0	0	0	0	0	0	0.00153598	0.000235642	0.00164823	0.000932507	0	0	0	0
ASV1022	Bacteria	Caldithrix_p	Caldithrix_c	Caldithrix_o	Caldithrix_f	JQ580221_g	NA	0	0	0	0	0	0	0.000211006	0	0	0	0	0	0	0	0	0	0	0	0	0	0	4.36691e-05	0.000622814	0	0	0.000973899	0.000449193	0.00158939	0.0025259	0	0	0	0	0	0	0.000706926	0.00102716	0.00105852	0	0	0	0
ASV1023	Bacteria	Proteobacteria	Oligoflexia	Bacteriovoracales	Halobacteriovoraceae	Halobacteriovorax	NA	0	0	0	0	0	0	0	0	0	0	0	0	0	0	0	0	0	0	0	0	0.00223638	0.00591716	0	0	0	0	0	0	0	0	0	0	0	0	0	0	0	0	0	0	0	0
ASV1024	Bacteria	Proteobacteria	Alphaproteobacteria	Rhizobiales	Bauldia_f	Bauldia	EU925889_s	0	0.00042596	0.000420056	0	0	0.000153651	0.000464213	0.000630093	0.000568157	0.000817697	0.00034044	0.000351788	0.000393128	0.000526247	0.000648873	0.000297885	0.00106988	0.000935692	0	0	0	0	0	0	0.000130546	0	0.000320852	0.00116721	0	0	0	0	0	0.00134116	0	0.000299908	0	0.00118454	0	0	0	0
ASV1025	Bacteria	Proteobacteria	Alphaproteobacteria	Rhizobiales	Hyphomicrobiaceae	AY942776_g	NA	0	0.000851921	0.000649177	0	0	0	0.00101283	0.00176426	0.000742975	0.00197969	0.0008511	0.000835495	0	0.00166645	0.00121123	0.00165965	0.000684726	0.00114835	0	0	0	0	0	0	0	0	0	0	0	0	0	0	0	0	0	0	0	0	0	0	0	0
ASV1026	Bacteria	Proteobacteria	Gammaproteobacteria	Marinicella_o	Marinicella_f	Marinicella	Marinicella litoralis	0	0.00422088	0.00645358	0	0.00053523	0.00142127	0	0	0	0.000473403	0	0	0.000589692	0	0	0	0	0	0	0	0	0	0	0	0	0	0	0	0	0	0	0	0	0	0	0	0	0	0	0	0	0
ASV1027	Bacteria	Proteobacteria	Deltaproteobacteria	Bradymonadales	EF574244_f	EU491765_g	NA	0	0	0	0	0	0	0	0	0	0	0	0	0	0	0	0	0	0	0	0	0	0	0	0	0	0	0	0	0	0	0	0	0	0	0	0	0	0	0	0	0	0
ASV1028	Bacteria	Planctomycetes	Planctomycetia	Planctomycetales	Planctomycetaceae	Rhodopirellula	NA	0.000119043	0.00437577	0.00385688	0	0	0.000268889	0.000422012	0.00033605	0.000742975	0.00051644	0.00051066	0.000615628	0	0	0.000519098	0.0012341	0.000299568	0	0	0	0	0	0	0	0	0	0	0	0	0	0	0	0	0.000234702	0	0	0	0	0	0	0	0
ASV1029	Bacteria	Bacteroidetes	Sphingobacteriia	Saprospirales	Saprospiraceae	AM997874_g	JQ580034_s	0	0.00185874	0.00649177	0	0.000229384	0.000307302	0.000928427	0	0	0.000344293	0.00102132	0.000307814	0.000589692	0	0.000605615	0	0.000770317	0.000510378	0	0	0	0	0	0	0	0	0	0	0	0	0	0	0	0	0	0	0	0	0	0	0	0
ASV1030	Bacteria	Proteobacteria	Oligoflexia	Bacteriovoracales	Halobacteriovoraceae	Halobacteriovorax	Halobacteriovorax marinus	0.00293639	0	0	0.0098015	0	0	0	0	0	0	0	0	0	0	0	0	0	0	0	0	0	0	0	0	0	0	0	0	0	0	0	0	0	0	0	0	0	0	0	0	0	0
ASV1031	Bacteria	Proteobacteria	Gammaproteobacteria	Oceanospirillales	Oceanospirillaceae	Marinomonas	NA	0	0	0	0	0	0	0	0	0	0	0	0	0	0	0	0	0	0	0	0	0	0	0	0	0	0	0	0	0	0	0	0	0	0	0	0.000685504	0	0	0	0	0	0
ASV1032	Bacteria	Proteobacteria	Gammaproteobacteria	EF573277_o	EF573277_f	JF272233_g	JF272233_s	0	0	0.000381869	0	0	0.000230477	0	0.000840124	0.00148595	0.000946807	0.00127665	0.00259443	0.000314502	0.00078937	0.000951681	0.00131921	0.000641931	0.0022967	0	0	0	0	0	0	0	0	0	0	0	0	0	0	0	0	0	0.000235642	0.000286649	0	0	0	0	0
ASV1033	Bacteria	Planctomycetes	Planctomycetia	Planctomycetales	Planctomycetaceae	Planctomicrobium	HM598174_s	0	0	0	0	0	0	0	0	0	0	0	0	0	0	0	0	0	0	0	0	0	0	0	0	0	0.000413907	0	0.000397348	0	0	0	0	0	0	0.00020144	0	0	0	0	0	0	0
ASV1034	Bacteria	Proteobacteria	Epsilonproteobacteria	Campylobacterales	Campylobacteraceae	Arcobacter	HM057798_s	0	0	0	0	0	0	0	0	0	0	0	0	0	0	0.000778648	0	0	0	0	0	0	0	0	0	0	0	0	0	0	0	0	0	0	0	0	0	0	0	0	0	0	0
ASV1035	Bacteria	Proteobacteria	Gammaproteobacteria	Oceanospirillales	Oceanospirillaceae	Amphritea	NA	0	0	0	0	0	0	0	0	0	0	0	0	0	0	0	0	0	0	0	0	0	0	0	0	0	0	0	0	0	0	0	0	0	0	0	0	0	0	0.000146975	0	0	0
ASV1036	Bacteria	Proteobacteria	Alphaproteobacteria	Rhodobacterales	Rhodobacteraceae	NA	NA	0	0.00100682	0	0	0.00466414	0.00157492	0	0	0	0	0	0.00105536	0	0	0	0	0	0	0	0	0	0	0.0011019	0	0	0	0	0	0	0	0	0	0	0	0	0	0.00155268	0.000655275	0	0	0	0
ASV1037	Bacteria	Bacteroidetes	Flavobacteria	Flavobacteriales	Flavobacteriaceae	CP017478_g	AB232535_s	0	0	0	0	0	0	0	0	0	0	0	0	0	0	0	0	0	0	0	0	0	0	0	0	0	0	0	0	0	0	0	0	0	0	0	0	0	0	0	0.00336785	0	0
ASV1038	Bacteria	NA	NA	NA	NA	NA	NA	0	0	0	0	0	0	0	0	0	0	0	0	0	0	0	0	0	0	0	0	0	0	0	0	0	0	0	0	0	0	0	0	0	0	0	0	0	0	0	0	0	0
ASV1039	Bacteria	Bacteroidetes	Flavobacteria	Flavobacteriales	Cryomorphaceae	EF092242_g	AY678524_s	0	0	0	0	0	0	0	0	0	0	0	0	0	0	0	0	0	0	0	0	0	0	0	0	0	0	0	0	0	0	0	0	0	0	0	0	0	0	0.00128079	0.000420982	0.00133525	0
ASV1040	Bacteria	Firmicutes	Clostridia	Clostridiales	Acidaminobacter_f	AB470958_g	AY280415_s	0	0	0	0	0	0	0	0	0	0	0	0	0	0	0	0	0	0	0.00119463	0.00363351	0.00395267	0.000218345	0	0	0	0	0	0	0	0	0	0	0	0	0	0	0	0	0	0	0	0
ASV1041	Bacteria	Proteobacteria	Alphaproteobacteria	Sneathiellales	Sneathiellaceae	Sneathiella	NA	0	0	0	0	0	0	0	0	0	0	0	0	0	0	0	0	0	0	0	0	0	0	0	0	0	0	0	0	0	0	0	0	0	0	0	0	0	0	0	0	0	0
ASV1042	Bacteria	Planctomycetes	OM190_c	OM190_o	OM190_f	OM190_g	GU584790_s	0	0	0.000305495	0	0	0.0014981	0	0	0	0	0	0	0	0	0	0	0	0	0	0	0	0	0	0	0	0	0	0	0	0	0	0	0	0	0	0	0	0	0	0	0	0
ASV1043	Bacteria	Cyanobacteria	Chroobacteria	NA	NA	NA	NA	0.000753938	0.00042596	0	0	0	0	0	0.00142821	0	0.0012911	0.0020852	0	0	0.00289436	0	0.00178731	0.00205418	0.00204151	0	0	0	0	0	0	0	0	0	0	0	0	0	0	0	0	0	0	0	0	0	0	0	0
ASV1044	Bacteria	Proteobacteria	Deltaproteobacteria	Desulfobulbaceae_o	Desulfobulbaceae	Desulfobulbus	Desulfobulbus mediterraneus	0	0	0	0	0	0	0	0	0	0	0	0	0	0	0	0	0	0	0	0	0	0	0	0	0.00647135	0	0	0	0	0	0	0	0	0	0	0	0	0	0	0	0	0
ASV1045	Bacteria	Proteobacteria	Deltaproteobacteria	Desulfobacterales	Desulfatiglans_f	Desulfatiglans	AJ132804_s	0	0	0	0	0	0	0	0	0	0	0	0	0	0	0	0	0	0	0	0	0	0	0	0	0	0	0	0	0	0	0.00473631	0.000785069	0.00166865	0	0	0	0	0	0	0	0	0
ASV1046	Bacteria	Proteobacteria	Deltaproteobacteria	Desulfobacterales	Desulfobacteraceae	Desulfobacter	NA	0	0	0	0	0	0	0	0	0	0	0	0	0	0	0	0	0	0	0	0	0	0	0	0	0	0	0	0	0	0	0	0	0	0	0	0	0	0	0	0	0	0
ASV1047	Bacteria	SR1	CP006913_c	CP006913_o	CP006913_f	JN429833_g	JN459262_s	0	0	0	0	0	0	0	0	0	0	0	0	0	0	0	0	0	0	0	0	0	6.55036e-05	0.0043597	0	0.00292796	0	0	0	0.000114814	0	0	0	0	0	0	0	0	0	0	0	0	0
ASV1048	Bacteria	Proteobacteria	Gammaproteobacteria	EF573277_o	EF573277_f	NA	NA	0	0	0.000840112	0	0	0	0.00126604	0	0.00209781	0.00189361	0.000893655	0.00184688	0	0.000920931	0	0	0	0	0	0	0	0	0	0	0.000335689	0	0.000609619	0.00139072	0	0	0	0	0	0	0	0.000192798	0	0.000403246	0	0	0	0
ASV1049	Bacteria	Planctomycetes	Planctomycetia	Planctomycetales	Planctomycetaceae	AJ306765_g	JN539874_s	0	0	0	0	0	0	0	0	0	0	0	0	0	0	0	0	0	0	0	0	0	0	0.0011019	0.000413026	0.000857873	0.00077912	0	0	0	0	0	0	0.00635677	0.000905281	0.00015108	0	0.000358312	0	0	0	0	0
ASV1050	Bacteria	Verrucomicrobia	Opitutae	Puniceicoccales	Puniceicoccaceae	Pelagicoccus	NA	0	0	0	0	0	0	0	0	0	0	0	0	0	0	0	0	0	0	0	0	0	0	0	0	0	0	0	0	0	0	0	0	0	0	0	0	0	0	0	0	0	0
ASV1051	Bacteria	Proteobacteria	Alphaproteobacteria	Rhizobiales	Cohaesibacteraceae	JF514260_g	JF514260_s	0	0.000658302	0.000343682	0	0	0	0	0	0.00148595	0.00163539	0	0	0	0	0	0	0.00158343	0	0	0	0	0	0	0	0.000671379	0	0	0	0	0.000453939	0	0	0.00147	0.000905281	0	0.000621238	0	0.00161298	0	0	0	0
ASV1052	Bacteria	Proteobacteria	Alphaproteobacteria	Sneathiellales	Sneathiellaceae	Sneathiella	NA	0	0	0	0	0	0	0	0	0	0	0	0	0	0	0	0	0	0	0	0	0	0	0	0	0	0	0	0	0	0	0	0	0	0	0	0	0	0	0	0	0	0
ASV1053	Bacteria	Bacteroidetes	Bacteroidia	Bacteroidales	Lentimicrobiaceae	FJ628299_g	NA	0	0	0	0	0	0	0	0	0	0	0	0	0	0	0	0	0	0	0	0	0	0	0	0	0	0	0	0	0	0	0	0	0	0	0	0	0	0	0	0	0	0
ASV1054	Bacteria	Acidobacteria	PAC002280_c	PAC002280_o	PAC002280_f	HQ153936_g	HQ153970_s	0.000436491	0.00302045	0.00206209	0	0	0.00242001	0	0	0	0	0	0	0.00538586	0	0	0	0	0	0	0	0	0	0	0	0	0	0	0	0	0	0	0	0	0	0	0	0	0	0	0	0	0
ASV1055	Bacteria	Proteobacteria	Oligoflexia	Bacteriovoracales	NA	NA	NA	0.000158724	0	0	0	0	0	0.000548616	0	0.00148595	0.0017645	0.0020852	0.00109934	0	0	0	0	0	0.000340252	0	0	0	0	0	0	0	0	0	0.000223508	0	0	0	0	0	0.00536463	0	0	0	0	0	0	0	0
ASV1056	Bacteria	Proteobacteria	Alphaproteobacteria	Emcibacterales	Emcibacteraceae	Emcibacter	HQ163238_s	0	0	0.000878298	0	0.000229384	0	0.000422012	0.000924137	0	0.0017645	0.00178731	0.00211073	0	0.00153489	0.00112471	0.00361718	0	0	0	0	0	0	0	0	0	0	0	0	0	0	0	0	0	0	0	0	9.55498e-05	0	0	0	0	0
ASV1057	Bacteria	Gemmatimonadetes	EU374070_c	EU374070_o	EU374070_f	EU374070_g	EU735019_s	0	0	0	0	0	0	0	0	0	0	0	0	0	0	0	0	0	0	0	0	0	0.000458525	0	0	0	0	0.00211762	0.00158939	0	0	0	0	0	0	0.000982021	0.000706926	0.00167212	0.00123494	0	0	0	0
ASV1058	Bacteria	Planctomycetes	OM190_c	OM190_o	OM190_f	OM190_g	EU491279_s	0	0	0	0	0	0	0	0	0	0	0	0	0	0	0	0	0	0	0	0	0	0	0	0	0	0	0	0	0	0	0	0	0	0	0	0	0	0	0	0	0	0
ASV1059	Bacteria	Latescibacteria_WS3	Latescibacter_c	AB530233_o	GU302492_f	GU302492_g	NA	0	0	0	0	0	0	0	0	0	0	0	0	0	0	0	0	0	0	0	0	0	0	0	0	0	0	0	0	0	0	0	0	0	0	0	0	0	0	0	0	0	0
ASV1060	Bacteria	Verrucomicrobia	Opitutae	Puniceicoccales	Puniceicoccaceae	Pelagicoccus	NA	0	7.74473e-05	7.63738e-05	0	0	0	0.000295409	0.00142821	0.00113631	0.000602513	0.00136176	0.00114331	0	0.00118405	0.00129775	0.00195753	0.000898703	0.00140354	0	0	0	0	0	0	0	0.000219127	0	0.000372513	0	0	0	0	0	0	0	0.000257064	0	0	0	0	0	0
ASV1061	Bacteria	Proteobacteria	Deltaproteobacteria	Desulfobacterales	Desulfobacteraceae	Desulfobacter	NA	0	0	0	0	0	0	0	0	0	0	0	0	0	0	0	0	0	0	0	0	0	0.00305684	0	0.00241461	0.00128681	0	0	0	0	0.00158879	0	0	0	0	0	0	0	0	0	0	0	0
ASV1062	Bacteria	Bacteroidetes	Flavobacteria	Flavobacteriales	Cryomorphaceae	AM997664_g	NA	0	0	0	0	0	0	0	0	0	0	0	0	0	0	0	0	0	0	0	0	0	0	0	0	0	0	0	0	0	0	0	0	0	0	0	0	0	0	0	0.000315736	0	0
ASV1063	Bacteria	Bacteroidetes	Flavobacteria	Flavobacteriales	Flavobacteriaceae	NA	NA	0	0	0	0	0	0	0	0	0	0	0	0	0	0	0	0	0	0	0	0	0	0	0	0	0	0	0	0	0	0	0	0	0	0	0	0	0	0	0	0	0	0
ASV1064	Bacteria	Proteobacteria	Alphaproteobacteria	Rhizobiales	NA	NA	NA	0	0.00243959	0.00374231	0	0	0.00138286	0	0	0	0.00103288	0	0.000835495	0.00212289	0	0	0	0.00119827	0	0	0	0	0	0	0	0	0	0	0	0	0	0	0	0	0	0.000428061	0	0	0	0	0	0	0
ASV1065	Bacteria	Planctomycetes	Planctomycetia	Planctomycetales	Planctomycetaceae	AC160631_g	AC160631_s	0	0	0	0	0	0	0	0	0	0	0	0	0	0	0	0	0	0	0	0	0	0	0	0	0	0	0	0	0	0.00961784	0	0	0	0	0	0	0	0	0	0	0	0
ASV1066	Bacteria	Bacteroidetes	Sphingobacteriia	Saprospirales	Saprospiraceae	Aureispira	Aureispira maritima	0	0	0	0	0	0	0	0	0	0	0	0	0	0	0	0	0	0	0	0	0	0	0	0	0	0	0	0	0	0	0	0	0	0	0	0	0	0	0	0	0	0
ASV1067	Bacteria	Proteobacteria	Deltaproteobacteria	NA	NA	NA	NA	0	0	0	0	0	0	0	0	0	0	0	0	0	0	0	0	0	0	0	0	0	0	0	0	0	0	0	0	0	0	0	0	0	0	0	0	0	0	8.3986e-05	6.31473e-05	0	8.4365e-05
ASV1068	Bacteria	Proteobacteria	Deltaproteobacteria	Nitrospinales	GQ249553_f	GQ249553_g	JN492918_s	0	0	0	0	0	0	0	0	0	0	0	0	0	0	0	0	0	0	0	0	0	0	0.00105399	0.00181096	0.00192089	0.00058434	0	0	0.000258331	0	0	0	0.00313866	0.000536463	0.00015108	0	0	0	0	0	0	0
ASV1069	Bacteria	Actinobacteria	MarineActino_c	Actinomarinales	Actinomarinaceae	PAC001793_g	GQ356933_s	0	0	0	0	0	0	0	0	0.000305931	0	0	0	0	0	0	0	0	0	0	0	0	0	0.000335361	0	0.000410287	0.00163128	0.00157218	0.00193707	0	0	0	0	0	0.000234702	0.000982021	0	0.000549411	0.000806492	0	0	0	0
ASV1070	Bacteria	Proteobacteria	Gammaproteobacteria	Chromatiales	NA	NA	NA	0	0.00042596	0.000229121	0	0	0	0	0.00130219	0.000786679	0.00142021	0.00140432	0.00123126	0	0.00105249	0.00151404	0.00161709	0.00154063	0.0016162	0	0	0	0	0	0	0	0	0	0	0	0	0	0	0	0	0.00017626	0	0	0	0	0	0	0
ASV1071	Bacteria	Peregrinibacteria	Peribacteria	ASND_o	ASND_f	ASND_g	NA	0.000357129	0	0	0.0115644	0	0	0	0	0	0	0	0	0	0	0	0	0	0	0	0	0	0	0	0	0	0	0	0	0	0	0	0	0	0	0	0	0	0	0	0	0	0
ASV1072	Bacteria	Cyanobacteria	PAC002560_c	PAC002337_o	PAC002337_f	PAC002337_g	PAC002337_s	0	0	0	0	0	0	0	0	0	0	0	0	0	0	0	0	0	0	0	0	0	0	0.000455133	0.00181096	0.000223793	0	0.000160426	0.000149005	0	0	0	0	0.00774732	0	0.0001259	0	0.000525524	0.000378043	0	0	0	0
ASV1073	Bacteria	Proteobacteria	Deltaproteobacteria	Desulfobulbaceae_o	Desulfobulbaceae	NA	NA	0	0	0	0	0	0	0.000928427	0.00033605	0	0	0	0	0	0	0	0	0	0	0	0	0	0	0.000479088	0.000317712	0.000167845	0.000754772	0.000705875	0.00121688	0.00175091	0	0.000207429	0	0	0.00030176	0.00135972	0.000471284	0	0.00017642	0	0	0	0
ASV1074	Bacteria	Planctomycetes	Planctomycetia	Planctomycetales	Planctomycetaceae	AC160631_g	AC160631_s	0	0	0	0	0	0	0	0	0	0	0	0	0	0	0	0	0	0	0	0	0	0	0	0	0	0	0	0	0	0	0.00579074	0	0	0	0	0	0	0	0	0	0	0
ASV1075	Bacteria	Actinobacteria	Acidimicrobiia	Acidimicrobiales	Microthrixaceae	LCZK_g	EU488068_s	0.000357129	0	7.63738e-05	0	0	0	0.000295409	0.000378056	0.00126743	0.00051644	0	0.000483708	0	0.000394685	0	0.000893655	0.00055634	0.000382783	0	0	0	0	0	0	0	0.00058434	0.000417108	0.00171356	0.000172221	5.67424e-05	0	0	0	0.000234702	0.00133454	0.000407018	0.000214987	0	0	0	0	0
ASV1076	Bacteria	Proteobacteria	Deltaproteobacteria	Desulfobacterales	Desulfobacteraceae	NA	NA	0	0	0	0	0	0	0	0	0	0	0	0	0	0	0	0	0	0	0	0	0	0	0	0	0	0	0.00067379	0	0	0	0	0	0	0	0	0.00248495	0.00348757	0.00131055	0	0	0	0
ASV1077	Bacteria	Chloroflexi	GQ396871_c	GQ396871_o	GQ396871_f	GQ396871_g	GQ397066_s	0	0	0	0	0	0	0.00135044	0	0.000742975	0	0	0	0	0	0	0.0012341	0	0	0	0	0	0	0	0.000317712	0.000764626	0.000608687	0.000866301	0.000720193	0	0	0	0	0	0.000905281	0.00120864	0	0.00117048	0	0	0	0	0
ASV1078	Bacteria	Tenericutes	Mollicutes	PAC001265_o	GU196243_f	EU570894_g	JN448389_s	0	0	0	0	0	0	0	0	0	0	0	0	0	0	0	0	0	0	0.00177663	0.00355985	0.000702119	0.00198694	0	0.000413026	0	0	0	0	0	0	0	0	0	0	0	0	0	0	0	0	0	0
ASV1079	Bacteria	Nitrospirae	Nitrospira_c	Nitrospirales	Nitrospiraceae	Nitrospira	NA	0.000158724	0	0	0	0	0	0	0.000966143	0.000393339	0.00111895	0.000638325	0	0	0.00078937	0.00112471	0	0	0	0	0	0	0	0	0	0	0.00214258	0	0.00131621	0.00074629	0	0	0	0	0	7.55401e-05	0	0	0.00108372	0	0	0	0
ASV1080	Bacteria	Proteobacteria	Deltaproteobacteria	Desulfobulbaceae_o	Desulfobulbaceae	Desulfofustis	NA	0	0	0	0	0	0	0	0	0	0	0	0	0	0	0	0	0	0	0	0	0.000208035	0	0	0.00174742	0.000261092	0.00029217	0.00128341	0	0	0	0	0	0	0.000402347	0.0011331	0	0.00200655	0.00161298	0	0	0	0
ASV1081	Bacteria	Proteobacteria	Gammaproteobacteria	Oceanospirillales	Kangiellaceae	Aliikangiella	EU050816_s	0	0	0	0	0	0	0	0	0	0	0	0	0	0	0	0	0	0	0	0	0	0	0	0	0	0	0	0	0	0	0	0	0	0	0	0	0	0	0	0.000652522	0	6.32738e-05
ASV1082	Bacteria	Proteobacteria	Gammaproteobacteria	Chromatiales	Woeseiaceae	NA	NA	0.000595214	0	0.000840112	0	0	0	0.000379811	0.0013442	0.00152965	0.00111895	0.00136176	0.000659602	0	0.00175416	0.00121123	0.00144687	0.000641931	0.000765567	0	0	0	0	0	0	0	0.000316517	0	0	0	0	0	0	0	0	0	0	0	0	0	0	0	0
ASV1083	Bacteria	Proteobacteria	Alphaproteobacteria	Rhodospirillales	Micavibrio_f	EU328098_g	JN452749_s	0	0	0	0	0	0	0	0	0	0	0	0	0	0	0	0	0	0	0.000643264	0	0.00023404	0.000196511	0.000910267	0.000190627	0.00466235	0	0	0	0	0	0	0	0	0	0	0	0	0	0	0	0	0
ASV1084	Bacteria	Proteobacteria	Deltaproteobacteria	OM27	U70713_f	DQ017948_g	FJ717005_s	0	0	0	0	0	0	0	0	0	0	0	0	0	0	0	0	0	0	0	0	0	0	0	0	0	0	0	0	0	0	0	0	0	0	0	0	0	0	0	0	0	0
ASV1085	Bacteria	Proteobacteria	Gammaproteobacteria	Arenicellales	Arenicellaceae	GQ356971_g	AB252426_s	0	0	0	0	0	0	0	0	0	0	0	0	0	0	0	0	0	0	0	0	0	0	0	0	0	0	0	0	0	0	0	0	0	0	0	0	0	0	0	0	0	0
ASV1086	Bacteria	Proteobacteria	Alphaproteobacteria	NA	NA	NA	NA	0	0	0	0	0	0	0	0	0	0	0	0	0	0	0	0	0	0	0	0	0	0	0	0	0	0	0	0	0	0	0	0	0	0	0	0	0	0	0	0	0	0
ASV1087	Bacteria	Proteobacteria	Deltaproteobacteria	Myxococcales	Nannocystaceae	NA	NA	0	0	0	0	0	0	0	0	0	0	0	0	0.0121477	0	0	0.00093621	0	0	0	0	0	0	0	0	0	0	0	0	0	0	0	0	0	0	0	0	0	0	0	0	0	0
ASV1088	Bacteria	Planctomycetes	Phycisphaerae	Phycisphaerales	Phycisphaeraceae	JF261520_g	JF261520_s	0	0	0	0	0	0	0	0	0	0	0	0	0	0	0	0	0	0	0	0	0	0	0	0	0	0	0	0	0	0	0	0	0	0	0	0	0	0	0	0	0	0
ASV1089	Bacteria	Proteobacteria	Deltaproteobacteria	SAR324	EU491252_f	EU491252_g	NA	0	0	0	0	0	0	0	0	0	0	0	0	0	0	0	0	0	0	0	0	0	0	0	0	0	0	0	0	0	0	0	0	0	0	0	0	0	0	0	0	0	0
ASV1090	Bacteria	Proteobacteria	Epsilonproteobacteria	Campylobacterales	Campylobacteraceae	Arcobacter	NA	0	0	0	0	0	0	0	0	0	0	0	0	0	0	0	0	0	0	0	0	0	0	0	0	0	0	0	0	0	0	0	0	0	0	0	0	0	0	0	0	0.0011445	0.00286841
ASV1091	Bacteria	Proteobacteria	Alphaproteobacteria	Rhodobacterales	Rhodobacteraceae	NA	NA	0	0.00205235	0.000916485	0	0.000152923	0	0	0.000504075	0.000830383	0.000989843	0.00051066	0.000395761	0.000235877	0.000613954	0.000821906	0.000382995	0.00111268	0.000467846	0	0	0	0	0	0	0	0.000146085	0	0.000322845	0.000344442	0	0	0	0	0	0	0	0	0.00146177	0	0	0	0
ASV1092	Bacteria	Proteobacteria	Gammaproteobacteria	Oceanospirillales	Oceanospirillaceae	NA	NA	0	0	0	0	0	0	0	0	0	0	0	0	0	0	0	0	0	0	0	0	0	0	0	0	0	0	0	0	0	0	0	0	0	0	0	0	0	0	0	0	0	0
ASV1093	Bacteria	Proteobacteria	Gammaproteobacteria	Chromatiales	Woeseiaceae	Woeseia	NA	0	0	0	0	0	0	0	0	0	0	0	0	0	0	0	0	0	0	0	0	0	0	0	0	0.000503534	0	0	0.00183773	0	0	0	0	0	0.00110645	0.0010072	0.00152096	0.000501636	0.00158778	0	0	0	0
ASV1094	Bacteria	Proteobacteria	Gammaproteobacteria	NA	NA	NA	NA	0	0	0	0	0	0	0	0	0	0	0	0	0	0	0	0	0	0	0	0	0	0	0	0	0	0	0	0	0	0	0	0	0	0	0	0	0	0	0	0	0	0
ASV1095	Bacteria	Spirochaetes	Spirochaetia	Spirochaetales	Spirochaetaceae	AY922180_g	AY922180_s	0	0	0	0	0	0	0	0	0	0	0	0	0	0	0	0	0	0	0	0.000245507	0	0	0	0	0.000839223	0	0.000545449	0.00146522	0	0	0	0.00420392	0.00111244	0	0	0	0	0	0	0	0	0
ASV1096	Bacteria	Proteobacteria	Deltaproteobacteria	Desulfobacterales	Desulfobacteraceae	Desulfobacter	NA	0	0	0	0	0	0	0	0	0	0	0	0	0	0	0	0	0	0	0	0	0	0	0	0	0	0	0	0	0	0	0	0	0	0	0	0	0	0	0	0	0	0
ASV1097	Bacteria	Proteobacteria	Alphaproteobacteria	Rhodospirillales	Rhodospirillaceae	NA	NA	0	0.00151022	0.000458243	0	0.00519937	0	0	0	0.000174818	0	0	0	0.00448166	0.000394685	0.000519098	0	0	0	0	0	0	0	0	0	0	0	0	0	0	0	0	0	0	0	0	0	0	0	0	0	0	0
ASV1098	Bacteria	Verrucomicrobia	Kiritimatiellae	Kiritimatiellales	Kiritimatiellaceae	GU196224_g	NA	0	0	0	0	0	0	0	0	0	0	0	0	0	0	0	0	0	0	0	0	0	0	0	0	0	0	0	0	0	0	0	0	0	0	0	0	0	0	0	0	0	0
ASV1099	Bacteria	Proteobacteria	Deltaproteobacteria	Desulfovibrionales	Desulfovibrionaceae	Pseudodesulfovibrio	NA	0	0	0	0	0	0	0.00130824	0	0	0	0.00025533	0	0	0	0	0	0	0	0.00398211	0.00152214	0.00169029	0.000393022	0	0	0	0	0	0	0	0	0	0	0	0	0	0.000299908	0	0	0	0	0	0
ASV1100	Bacteria	Proteobacteria	Gammaproteobacteria	Chromatiales	NA	NA	NA	0	0	0	0	0	0	0	0	0	0	0	0	0	0	0	0	0	0	0	0	0	0	0	0	0	0	0	0	0	0	0	0	0	0	0	0	0	0	0	0	0	0
ASV1101	Bacteria	Proteobacteria	Alphaproteobacteria	Rhodobacterales	Hyphomonadaceae	NA	NA	0	0	0	0	0	0	0	0	0	0	0	0	0	0	0	0	0	0	0	0	0	0	0	0	0	0	0	0	0	0	0	0	0	0	0	0	0	0	0	0	0.000551058	8.4365e-05
ASV1102	Bacteria	Proteobacteria	Alphaproteobacteria	Rhodobacterales	Rhodobacteraceae	NA	NA	0	0	0	0	0	0	0	0	0	0	0	0	0	0	0	0	0	0	0	0	0	0	0	0	0	0	0	0	0	0	0	0	0	0	0	0	0	0	0	0	0	0
ASV1103	Bacteria	Actinobacteria	Thermoleophilia	Solirubrobacterales	Conexibacteraceae	Conexibacter	NA	0	0	0	0	0	0	0	0	0.000568157	0	0	0	0	0.000306977	0	0.000297885	0	0	0	0	0.000312053	0.000174676	0.000287453	0.000222399	0.000410287	0.00141215	0.000866301	0.00161423	0	0	0	0	0	0	0.000780581	0	0.000621074	0.000756086	0	0	0	0
ASV1104	Bacteria	Proteobacteria	Deltaproteobacteria	Myxococcales	Haliangiaceae	JQ800777_g	EF999364_s	0	0	0	0	0	0	0	0	0	0	0	0	0	0	0	0	0	0	0	0	0	0	0	0	0	0	0	0	0	0	0	0	0	0	0	0	0	0	0	0.00178917	0	0
ASV1105	Bacteria	Chloroflexi	Anaerolineae	Anaerolinaeles	Anaerolinaceae	NA	NA	0	0	0	0	0	0	0	0	0	0	0	0	0	0	0	0	0	0	0	0	0	0	0	0.000635425	0	0	0	0	0	0.00751837	0	0.000151949	0	0.000704107	0	0	0.000286649	0	0	0	0	0
ASV1106	Bacteria	Fusobacteria	Fusobacteria_c	Fusobacteriales	Fusobacteriaceae	NA	NA	0	0	0	0	0	0	0.00126604	0	0	0.00012911	0	0	0	0	0.00700783	0.000212775	0.000256772	0.000127594	0	0	0	0	0	0.000127085	0	0	0.000770045	0	0.000143517	0	0	0	0	0	0	0.000771192	0	0.00115933	0	0	0	0
ASV1107	Bacteria	Proteobacteria	Deltaproteobacteria	Desulfobulbaceae_o	Desulfobulbaceae	Desulfofustis	NA	0	0	0	0	0	0	0	0	0	0	0	0	0	0	0	0	0	0	0	0	0	0	0	0.00050834	0	0.00068173	0.000770045	0.000422182	0.000574069	0	0	0	0	0	0.00196404	0.0019494	0.000501636	0.000730884	0	0	0	0
ASV1108	Bacteria	Proteobacteria	Gammaproteobacteria	Chromatiales	Woeseiaceae	Woeseia	NA	0	0	0	0	0	0	0	0	0	0	0	0	0	0	0	0	0	0	0	0	0	0.000371187	0	0	0	0.00111998	0	0.00310428	0	0	0	0	0	0	0	0.00141385	0	0.00113413	0	0	0	0
ASV1109	Bacteria	Bacteroidetes	Flavobacteria	Flavobacteriales	Flavobacteriaceae	Muricauda	FJ792184_s	0.00246022	0.00154895	0.000381869	0.00112823	0.00214092	0.00357239	0	0.000294044	0	0	0	0	0.000353815	0	0.000605615	0	0	0	0	0	0	0	0	0	0	0	0	0	0	0	0	0	0	0	0	0	0	0	0	0	0	0
ASV1110	Bacteria	Proteobacteria	Deltaproteobacteria	Bradymonadales	Bradymonadaceae	GU567808_g	GU584815_s	0.000119043	0	0.00049643	0	0	0.000153651	0.000422012	0.000840124	0.00126743	0.00150628	0.00114899	0.00158304	0.000117938	0.0011402	0.00138426	0.00140432	0.000984294	0.00123341	0	0	0	0	0	0	0	0	0	0	0	0	0	0	0	0	0	0	0	0	0	0	0	0
ASV1111	Bacteria	Actinobacteria	Acidimicrobiia	Acidimicrobiales	Microthrixaceae	DQ395502_g	NA	0	0.000387237	0.000687364	0	0	0	0.000548616	0.000798118	0.00131113	0.00185058	0.00119154	0.00263841	0	0.000657808	0.00138426	0	0.000898703	0.00140354	0	0	0	0	0	0	0	0	0	0	0	0	0	0	0	0	0	0	0	0	0	0	0	0
ASV1112	Bacteria	Proteobacteria	Gammaproteobacteria	Chromatiales	Woeseiaceae	Woeseia	NA	0	0	0.00122198	0	0	0	0	0	0.000742975	0	0	0	0	0	0.0010382	0	0	0	0	0	0	0	0.000359316	0	0	0	0.00147592	0.00129138	0.000487959	0	0	0	0	0	0	0.00149954	0	0.00123494	0	0	0	0
ASV1113	Bacteria	Proteobacteria	Gammaproteobacteria	Oceanospirillales	GU118475_f	GU118475_g	GU118475_s	0	0	0.000343682	0	0	0	0	0.00100815	0.00069927	0.00051644	0.000723435	0	0	0.0005701	0	0.00059577	0.000727522	0	0	0	0	0.000414856	0.000431179	0	0	0.00102259	0.000481278	0.00216058	0	0	0	0	0	0	0	0	0.000167212	0.000302435	0	0	0	0
ASV1114	Bacteria	Proteobacteria	Alphaproteobacteria	Rhodobacterales	Rhodobacteraceae	NA	NA	0	0.00127788	0.000420056	0	0	0	0	0.000756112	0.000349635	0	0.00114899	0	0.0015332	0.00302592	0.000605615	0.00268097	0.000385159	0.000978224	0	0	0	0	0	0	0	0	0	0	0.000200924	0	0	0	0	0	0	0	0	0	0	0	0	0
ASV1115	Bacteria	Bacteroidetes	Sphingobacteriia	Saprospirales	Saprospiraceae	NA	NA	0	0	0	0.0108945	0	0	0	0.00033605	0	0.000172147	0	0	0	0	0	0	0	0	0	0	0	0	0	0	0	0	0	0	0	0	0	0	0	0	0	0	0	0	0	0	0	0
ASV1116	Bacteria	Proteobacteria	Gammaproteobacteria	Arenicellales	Arenicellaceae	GQ356971_g	GQ356971_s	0	0	0	0	0	0	0	0	0	0	0	0	0	0	0	0	0	0	0	0	0	0	0	0	0	0	0	0	0	0	0	0	0	0	0	0	0	0	0	0	0	0
ASV1117	Bacteria	Proteobacteria	Gammaproteobacteria	NA	NA	NA	NA	0	0	0	0	0	0	0	0	0	0	0	0	0	0	0	0	0	0	0	0	0	0	0	0	0	0	0	0	0	0	0	0	0	0	0	0	0	0	0	0	0	0
ASV1118	Bacteria	Proteobacteria	Gammaproteobacteria	Chromatiales	Wenzhouxiangellaceae	AB015252_g	FJ717241_s	0	0	0	0	0	0	0.00118163	0	0	0	0.00034044	0.000659602	0	0	0	0	0.000256772	0	0	0	0	0.000349353	0	0.000349484	0	0.00077912	0.00118715	0.00158939	0	0	0	0	0	0.000368818	0.00168706	0	0.000262762	0.000378043	0	0	0	0
ASV1119	Bacteria	Proteobacteria	Gammaproteobacteria	Arenicellales	Arenicellaceae	LFLB_g	NA	0.000476172	0.00143278	0.00221484	0	0	0	0	0.000798118	0.000917792	0.00120503	0.000723435	0.000659602	0.000668318	0.00100864	0.000605615	0.00144687	0	0.00110582	0	0	0	0	0	0	0	0	0	0	0	0	0	0	0	0	0	0	0	0	0	0	0	0
ASV1120	Bacteria	Proteobacteria	Alphaproteobacteria	Rhodobacterales	Rhodobacteraceae	NA	NA	0.00206341	0	0	0.00944893	0	0	0	0	0	0	0	0	0	0	0	0	0	0	0	0	0	0	0	0	0	0	0	0	0	0	0	0	0	0	0	0	0	0	0	0	0	0
ASV1121	Bacteria	Caldithrix_p	Caldithrix_c	Caldithrix_o	Caldithrix_f	AB530234_g	NA	0	0	0	0	0	0	0	0	0	0	0	0	0	0	0	0	0	0	0	0	0	0	0.00103004	0	0.000522183	0.000706077	0.000417108	0.000993369	0	0	0	0	0	0	0.00203958	0.000385596	0.00143325	0.000201623	0	0	0	0
ASV1122	Bacteria	Proteobacteria	Gammaproteobacteria	NA	NA	NA	NA	0	0	0	0	0.0033643	0	0.00979068	0	0	0	0	0	0	0	0	0	0	0	0	0	0	0	0	0	0	0	0	0	0	0	0	0	0	0	0	0	0	0	0	0	0	0
ASV1123	Bacteria	Bacteroidetes	Sphingobacteriia	Saprospirales	Saprospiraceae	FJ155027_g	EU925862_s	0	0	0	0	0	0	0.000675219	0.000420062	0.00144224	0.00146325	0.00195753	0.00140715	0	0.000657808	0.000692131	0.000553215	0.00273891	0.00170126	0	0	0	0	0	0	0	0	0	0	0	0	0	0	0	0	0	0	0	0	0	0	0	0
ASV1124	Archaea	Thaumarchaeota	Group1a_c	Nitrosopumilales	Nitrosopumilaceae	Nitrosopumilus	NA	0	0	0	0	0	0	0	0	0	0	0.00395762	0	0	0	0.00376346	0	0.00273891	0.00314733	0	0	0	0	0	0	0	0	0	0	0	0	0	0	0	0	0	0	0	0	0	0	0	0
ASV1125	Bacteria	Bacteroidetes	Flavobacteria	Flavobacteriales	Flavobacteriaceae	NA	NA	0	0	0	0	0	0	0	0	0	0	0	0	0	0	0	0	0	0	0	0	0	0	0	0	0	0	0	0	0	0	0	0	0	0	0	0	0	0	0	0	0	0
ASV1126	Bacteria	Proteobacteria	Gammaproteobacteria	NA	NA	NA	NA	0	0	0	0	0	0	0	0	0	0	0	0	0	0	0	0	0	0	0	0	0	0	0	0	0	0	0	0	0	0	0	0	0	0	0	0	0	0	0	0	0	0
ASV1127	Bacteria	Proteobacteria	Alphaproteobacteria	Rhizobiales	Hyphomicrobiaceae	Tepidicaulis	JN018509_s	0	0	0	0	0	0	0	0	0	0	0	0	0	0	0	0	0	0	0	0	0	0	0	0	0	0	0	0	0	0	0	0	0	0	0	0	0	0	0	0	0	0
ASV1128	Bacteria	Planctomycetes	Planctomycetia	Planctomycetales	Planctomycetaceae	EF208688_g	EF208688_s	0	0	0	0	0	0	0	0	0	0	0	0	0	0	0	0	0	0	0	0	0	0	0.000646769	0.000603654	0.000391638	0.000559992	0.00067379	0.000620856	0	0	0	0	0	0.000368818	0.00115828	0.000514128	0.00179156	0.000630072	0	0	0	0
ASV1129	Bacteria	Actinobacteria	MarineActino_c	Actinomarinales	Actinomarinaceae	PAC001793_g	FJ416072_s	0	0	0	0	0	0	0	0	0	0	0	0	0	0	0	0	0	0	0	0	0	0	0	0	0	0	0.00125132	0.00186257	0	0	0	0	0	0	0	0	0	0	0	0	0	0
ASV1130	Bacteria	Proteobacteria	Gammaproteobacteria	Marinicella_o	Marinicella_f	DQ351769_g	EU050807_s	0	0	0	0	0	0	0	0	0	0	0	0	0	0	0	0	0	0	0	0	0	0	0	0	0	0	0	0	0	0	0	0	0	0	0	0	0	0	0	0	0	0
ASV1131	Bacteria	Proteobacteria	Gammaproteobacteria	Oceanospirillales	HQ191045_f	HQ191045_g	HQ191045_s	0.000317448	0.000309789	0	0	0.000458768	0	0.00033761	0.00033605	0.000874088	0.000473403	0.000553215	0.000527681	0.000550379	0.000350831	0.000346066	0	0.000342363	0.00029772	0	0	0	0.000131007	0.000167681	0	0	0.000754772	0.000930471	0.000769861	0.000287035	0	0	0	0	0.000502934	0.000629501	0	0.000406087	0	0	0	0	0
ASV1132	Bacteria	Latescibacteria_WS3	Latescibacter_c	EU734965_o	EU734965_f	EU734965_g	KC009993_s	0	0.000348513	0.000190934	0	0	0	0.00033761	0.00235235	0.00109261	0.00185058	0.00157454	0.000835495	0	0.000964785	0.00129775	0.00051066	0.000813113	0.00127594	0	0	0	0	0	0	0	0	0	0	0	0	0	0	0	0	0	0	0	0	0	0	0	0
ASV1133	Bacteria	Acidobacteria	Thermoanaerobaculum_c	Thermoanaerobaculum_o	Thermoanaerobaculum_f	DQ395019_g	HQ588438_s	0	0	0	0	0	0	0	0	0	0	0	0	0	0	0	0	0	0	0.000214421	0	0	0.00279482	0	0.000285941	0.00192089	0.000316517	0.000256682	0	0	0	0	0	0	0	0	0.000149954	0.000955498	0	0	0	0	0
ASV1134	Bacteria	Proteobacteria	Gammaproteobacteria	FN820314_o	FN820314_f	FN820314_g	NA	0	0	0	0	0	0	0	0	0	0	0	0	0	0	0	0	0	0	0	0	0	0	0	0	0	0	0	0	0.00884067	0	0	0	0	0	0	0	0	0	0	0	0	0
ASV1135	Bacteria	Planctomycetes	GQ348069_c	GQ348069_o	GQ348069_f	GQ348069_g	GQ348069_s	0	0	0	0	0	0	0	0	0	0	0	0	0	0	0	0	0	0	0	0	0	0	0	0	0	0	0	0	0	0	0	0	0	0	0	0	0	0	0	0	0	0
ASV1136	Bacteria	Caldithrix_p	Caldithrix_c	Caldithrix_o	Caldithrix_f	NA	NA	0	0	0	0	0	0	0	0	0	0	0	0	0	0	0	0	0	0	0	0	0	0	0	0	0.000223793	0.00058434	0.000834216	0.000596022	0.00146388	0	0	0	0	0	0.001259	0.00113537	0.00148102	0.000302435	0	0	0	0
ASV1137	Bacteria	Bacteroidetes	Flavobacteria	Flavobacteriales	Cryomorphaceae	AJ224942_g	HQ163250_s	0	0	0	0	0	0	0	0	0	0	0	0	0	0	0	0	0	0	0	0	0	0	0	0	0	0	0	0	0	0	0	0	0	0	0	0	0	0	0	0	0	0
ASV1138	Bacteria	Proteobacteria	Alphaproteobacteria	Rhodospirillales	Micavibrio_f	DQ395494_g	FJ202882_s	0	0	0	0.000317315	0.00795198	0.000921907	0.00299629	0	0	0	0	0	0	0	0	0	0	0	0	0	0	0	0	0	0	0	0	0	0	0	0	0	0	0	0	0	0	0	0	0	0	0
ASV1139	Bacteria	Proteobacteria	Alphaproteobacteria	Rhizobiales	NA	NA	NA	0	0	0	0	0.00152923	0.00729843	0	0	0	0	0	0	0.000511067	0	0	0	0.000213977	0	0	0	0	0	0	0.00158856	0	0	0	0	0	0	0	0	0	0.000167645	0	0.000192798	0	0	0	0	0	0
ASV1140	Bacteria	Proteobacteria	Alphaproteobacteria	Rhizobiales	NA	NA	NA	0	0	0	0	0	0	0	0	0	0	0	0	0	0	0	0	0	0	0	0	0	0	0	0	0	0	0	0	0	0	0	0	0	0	0	0	0	0	0	0	0	0
ASV1141	Bacteria	Bacteroidetes	Flavobacteria	Flavobacteriales	Flavobacteriaceae	Flagellimonas	FJ348472_s	0	0	0	0.0002468	0	0	0.000253207	0.00151222	0.000874088	0.00236702	0.00187242	0.000615628	0.000550379	0	0.000865164	0.00191498	0.00141225	0.000765567	0	0	0	0	0	0	0	0	0	0	0	0	0	0	0	0	0	0	0	0	0	0	0	0
ASV1142	Bacteria	Bacteroidetes	Flavobacteria	Flavobacteriales	Crocinitomicaceae	DQ906732_g	NA	0	0	0	0	0	0	0	0	0	0	0	0	0	0	0	0	0	0	0	0	0	0	0	0	0	0	0	0	0	0	0	0	0	0	0	0	0	0	0.000125979	0	0.000572252	0
ASV1143	Bacteria	Cyanobacteria	NA	NA	NA	NA	NA	0.0008333	0	0	0	0.000305845	0	0.00101283	0.00105016	0.00257856	0.00090377	0.00106388	0.00118728	0	0.00127176	0.000562357	0.0017022	0.000813113	0	0	0	0	0	0	0	0	0	0	0	0	0	0	0	0	0	0	0	0	0	0	0	0	0
ASV1144	Bacteria	Proteobacteria	Epsilonproteobacteria	Campylobacterales	Campylobacteraceae	Arcobacter	NA	0	0	0	0	0	0	0	0	0	0	0	0	0	0	0	0	0	0	0	0	0	0	0	0	0	0	0	0	0	0	0	0	0	0	0	0	0	0	0	0	0	0
ASV1145	Bacteria	Proteobacteria	Gammaproteobacteria	Legionellales	Coxiellaceae	EU592425_g	JQ580456_s	0	0	0	0	0	0	0	0	0	0	0	0	0	0	0	0	0	0	0	0	0	0	0	0	0	0	0	0	0	0	0.00535859	0	0	0	0	0	0	0	0	0	0	0
ASV1146	Bacteria	Proteobacteria	Alphaproteobacteria	Rhodobacterales	Rhodobacteraceae	Phaeobacter	CYTW_s	0.00575374	0	0	0.000458344	0	0	0.000548616	0.000966143	0	0	0	0	0.000864882	0	0	0	0	0.00191392	0	0	0	0	0	0	0	0	0	0.000695358	0.000430552	0	0	0	0	0	0	0.00010711	0	0	0	0	0	0
ASV1147	Bacteria	Gemmatimonadetes	Longimicrobia	GU568020_o	GU568020_f	GU118548_g	AM259897_s	0	0	0	0	0	0	0	0.00126019	0.00209781	0.00051644	0.000978765	0.00158304	0	0.00201728	0.0010382	0.00059577	0.001883	0.000127594	0	0	0	0	0	0	0	0	0	0	0	0	0	0	0	0	0	0.000621238	0	0	0	0	0	0
ASV1148	Bacteria	Chloroflexi	Anaerolineae	Anaerolinaeles	NA	NA	NA	0	0	0	0	0	0	0	0	0	0	0	0	0	0	0	0	0	0	0	0	0	0	0	0.00142971	0	0.00019478	0.000545449	0	0.00226757	0.000737651	5.18574e-05	0	0.000794597	0.00167645	0	0	0.000812173	0.000680478	0	0	0	0
ASV1149	Bacteria	Bacteroidetes	Bacteroidia	Bacteroidales	Lentimicrobiaceae	FJ628299_g	NA	0	0	0	0	0	0	0	0.00033605	0	0	0	0	0	0	0	0	0	0	0.00018379	0	0	0.000174676	0.00038327	0	0.00121221	0.000219127	0	0	0.00109073	0	0	0	0	0	0.00234174	0	0.00157657	0	0	0	0	0
ASV1150	Bacteria	Bacteroidetes	Flavobacteria	Flavobacteriales	Flavobacteriaceae	Eudoraea	Eudoraea adriatica	0.000198405	0	0	0	0.000152923	0	0	0	0.000349635	0.00051644	0	0	0	0	0	0	0.000299568	0.000382783	0	0	0.000156027	0	0.000622814	0	0.000466235	0.000949552	0.00125132	0.00158939	0.000172221	0.000113485	0	0	0	0	0.00110792	0	0	0.000277232	0	0	0	0
ASV1151	Bacteria	Proteobacteria	Epsilonproteobacteria	Campylobacterales	Sulfurovum_f	Sulfurovum	NA	0.00511884	0	0	0	0	0	0.00139264	0.000756112	0	0	0	0	0.000314502	0	0	0	0	0	0	0	0	0	0	0	0	0	0	0	0	0	0	0	0	0	0	0	0.00289038	0	0	0	0	0
ASV1152	Bacteria	Proteobacteria	Gammaproteobacteria	Cellvibrionales	Cellvibrionaceae	Eionea	NA	0	0	0	0	0	0	0	0	0	0	0	0	0	0	0	0	0	0	0	0	0	0	0	0	0	0	0	0	0	0	0	0	0	0	0	0	0	0	0	0	0	0
ASV1153	Bacteria	Proteobacteria	Gammaproteobacteria	Alteromonadales	Colwelliaceae	NA	NA	0	0	0	0	0	0	0	0	0	0	0	0	0	0	0	0	0	0	0	0	0	0	0	0	0	0	0	0	0	0	0	0	0	0	0	0	0	0	0	0	0	0
ASV1154	Archaea	Thaumarchaeota	Group1a_c	Nitrosopumilales	Nitrosopumilaceae	Nitrosopumilus	NA	0.00174596	0	0	0	0	0	0	0	0	0	0.00629814	0	0	0	0.00207639	0	0	0.00289214	0	0	0	0	0	0	0	0	0	0	0	0	0	0	0	0	0	0	0	0	0	0	0	0
ASV1155	Bacteria	Bacteroidetes	Flavobacteria	Flavobacteriales	Flavobacteriaceae	Actibacter	Actibacter sediminis	0.00158724	0	0	0	0	0	0.00105503	0.000882131	0.00118002	0.00107592	0.00127665	0.00193483	0.000511067	0.00105249	0	0.0008511	0.000813113	0.000850629	0	0	0	0	0	0	0	0	0	0	0	0	0	0	0	0	0	0	0	0	0	0	0	0
ASV1156	Bacteria	Proteobacteria	Deltaproteobacteria	Desulfobulbaceae_o	Desulfobulbaceae	Desulfofustis	AB294967_s	0	0	0	0	0	0	0	0	0	0	0	0	0	0	0	0	0	0	0.0077498	0.00034371	0.000260044	0.000655036	0	0	0	0	0	0	0	0	0	0	0	0	0	0	0	0	0	0	0	0
ASV1157	Bacteria	Chloroflexi	Anaerolineae	Anaerolinaeles	EF688367_f	AB274515_g	NA	0	0	0	0	0	0	0	0	0	0	0	0	0	0	0	0	0	0	0	0	0	0	0.000191635	0	0	0.0014365	0.000513363	0.000521519	0.000602773	0	0	0	0	0	0.00246764	0.000407018	0.00119437	0.00035284	0	0	0	0
ASV1158	Bacteria	Latescibacteria_WS3	Latescibacter_c	AB530233_o	GU302492_f	GQ246340_g	GQ246340_s	0.000119043	0	0	0	0	0	0	0.00033605	0.000568157	0	0	0	0	0.000131562	0	0	0	0	0	0	0	0	0	0	0.000298391	0.00087651	0.000577534	0.00166389	0	0	0	0	0	0.000134116	0.00103238	0.00096399	0.00105105	0.000201623	0	0	0	0
ASV1159	Bacteria	Proteobacteria	Gammaproteobacteria	Chromatiales	NA	NA	NA	0	0	0	0	0.00183507	0.00226635	0.00670999	0	0	0	0	0	0	0	0	0	0	0	0	0	0	0	0	0	0.000745976	0	0	0	0	0	0	0	0	0	0	0	0	0	0	0	0	0
ASV1160	Bacteria	Bacteroidetes	Flavobacteria	Flavobacteriales	Flavobacteriaceae	Muricauda	AY654764_s	0.00039681	0.000929368	0.000916485	0	0	0.000576192	0	0	0.000742975	0.00292649	0	0.000659602	0.00137595	0.000833224	0.00203314	0.000808545	0.000513545	0	0	0	0	0	0	0	0	0	0	0	0	0	0	0	0	0	0	0	0	0	0	0	0	0
ASV1161	Bacteria	Proteobacteria	Gammaproteobacteria	Cellvibrionales	Cellvibrionaceae	Eionea	NA	0	0	0	0	0.00183507	0	0	0	0	0	0	0	0.00750875	0	0.00263875	0	0	0	0	0	0	0	0	0	0	0	0	0	0	0	0	0	0	0	0	0	0.000119437	0	0	0	0	0
ASV1162	Bacteria	Proteobacteria	Gammaproteobacteria	EF573277_o	EF573277_f	FM242299_g	NA	0	0.00220725	0.0017566	0	0	0	0	0.00168025	0.00135484	0.00116199	0	0	0	0	0	0.00165965	0.00175461	0	0	0	0	0	0	0	0	0	0	0	0	0	0	0	0	0	0	0	0	0.000579666	0	0	0	0
ASV1163	Bacteria	Acidobacteria	PAC002280_c	PAC002280_o	PAC002280_f	HQ153936_g	NA	0	0	0	0	0	0	0	0.0120978	0	0	0	0.000659602	0	0	0	0	0	0	0	0	0	0	0	0	0	0	0	0	0	0	0	0	0	0	0	0	0	0	0	0	0	0
ASV1164	Bacteria	Bacteroidetes	Flavobacteria	Flavobacteriales	Cryomorphaceae	EF092242_g	NA	0	0	0	0	0	0	0	0	0	0	0	0	0	0	0	0	0	0	0	0	0	0	0	0	0	0	0	0	0	0	0	0	0	0	0	0	0	0	0	0	0.000254334	8.4365e-05
ASV1165	Bacteria	Proteobacteria	Alphaproteobacteria	Emcibacterales	Emcibacteraceae	Emcibacter	HQ163238_s	0	0	0	0	0	0	0	0	0	0	0	0	0	0	0	0	0	0	0	0	0	0	0	0	0	0	0	0.000745027	0	0	0	0	0	0	0	0.00032133	0	0	0	0	0	0
ASV1166	Bacteria	Acidobacteria	EU700145_c	EU700145_o	EU700145_f	AF317741_g	NA	0	0	0	0	0	0	0.00033761	0.000966143	0.00122372	0.00120503	0.00068088	0.000967416	0.00027519	0.000833224	0.000865164	0.00076599	0.00209697	0.000765567	0	0	0	0	0	0	0	0	9.62557e-05	0.000273177	0	0	0	0	0	0	0	0.000278486	0	0.000478855	0	0	0	0
ASV1167	Bacteria	Proteobacteria	Betaproteobacteria	Nitrosomonadales	Nitrosomonadaceae	Nitrosomonas	NA	0	0	0	0	0	0	0.00033761	0.0020163	0	0.00120503	0.00131921	0.000703575	0.000157251	0.000964785	0.0015573	0.00106388	0.000813113	0.00276455	0	0	0	0	0	0	0	0	0	0	0	0	0	0	0	0	0	0	0	0	0	0	0	0
ASV1168	Bacteria	Proteobacteria	Gammaproteobacteria	Oceanospirillales	GU118475_f	GU118475_g	GU118475_s	0	0.000580855	0	0	0	0	0	0	0.000480748	0	0.000723435	0.000659602	0	0	0	0	0.000427954	0	0	0	0	0.000414856	0	0	0.000186494	0.00136346	0.00125132	0.0018874	0	0	0	0	0	0.000603521	0.000402881	0	0	0	0	0	0	0
ASV1169	Bacteria	Proteobacteria	Alphaproteobacteria	Rhizobiales	Hyphomicrobiaceae	Methyloceanibacter	NA	0	0	0	0	0	0	0	0	0.000830383	0.00051644	0	0	0	0.000306977	0	0	0	0	0	0	0	0	0	0	0	0.000657382	0.000898386	0.00136588	0	0.000425568	0	0	0	0.000368818	0.000503601	0.00113537	0	0.00136096	0	0	0	0
ASV1170	Bacteria	Proteobacteria	Epsilonproteobacteria	Campylobacterales	Sulfurovum_f	Sulfurovum	NA	0	0	0	0	0	0	0	0	0	0	0	0	0	0	0	0	0	0	0	0	0	0	0	0	0	0	0.00154009	0.00149005	0.00074629	0	0	0	0	0.00093881	0.00198922	0	0.000501636	0.000982912	0	0	0	0
ASV1171	Bacteria	Proteobacteria	Gammaproteobacteria	Thiomicrospira_o	FR715579_f	FR715579_g	NA	0	0	0	0	0	0	0	0	0	0	0.000468105	0	0	0	0	0	0	0	0	0	0	0	0	0	0	0	0.00134758	0.00146522	0.00226757	0	0	0	0	0	0.000956841	0	0.00131381	0.000428449	0	0	0	0
ASV1172	Bacteria	Proteobacteria	Gammaproteobacteria	Chromatiales	NA	NA	NA	0	0	0	0	0	0	0	0	0	0	0	0	0	0	0	0	0	0	0	0	0	0	0	0	0	0	0	0	0	0	0	0	0	0	0	0	0	0	0	0	0	0
ASV1173	Bacteria	Proteobacteria	Alphaproteobacteria	Rhodobacterales	Rhodobacteraceae	NA	NA	0	0	0	0	0	0	0	0	0	0	0	0	0	0	0	0	0	0	0	0	0	0	0	0	0	0	0	0	0.00117684	0	0	0	0	0	0	0	0	0	0	0	0	0
ASV1174	Bacteria	Proteobacteria	Deltaproteobacteria	PAC002249_o	PAC002249_f	AM997336_g	EF999359_s	0.000158724	0.000464684	0	0	0	0	0	0.00176426	0.00069927	0.000473403	0.00051066	0.00145112	0	0.00197342	0.000994939	0.00157454	0.000813113	0.00106329	0	0	0	0	0	0	0	0	0	0.000521519	0	0	0	0	0	0	0	0	0	0	0	0	0	0
ASV1175	Bacteria	Proteobacteria	Oligoflexia	Bdellovibrionales	CU925466_f	CU925466_g	NA	0	0	0	0	0	0	0	0	0	0	0	0	0	0	0	0	0	0	0	0	0	0	0.0062521	0	0	0	0	0	0.00111944	0	0	0	0	0	0	0	0	0	0	0	0	0
ASV1176	Bacteria	Proteobacteria	Deltaproteobacteria	Desulfobacterales	Desulfobacteraceae	NA	NA	0	0	0	0	0	0	0	0	0	0	0	0	0	0	0.000173033	0	0	0	0	0	0	0	0.00282662	0	0	0	0	0	0.000774994	0	0	0	0	0	0	0.00323472	0	0	0	0	0	0
ASV1177	Bacteria	Proteobacteria	Epsilonproteobacteria	Campylobacterales	Campylobacteraceae	Arcobacter	NA	0	0	0	0	0	0	0	0	0	0	0	0	0	0	0	0	0	0	0	0	0	0	0	0	0	0	0	0	0	0	0	0	0	0	0	0	0	0	0	0	0	0
ASV1178	Bacteria	Planctomycetes	OM190_c	OM190_o	AF407728_f	EF208657_g	GQ246374_s	0	0	0	0	0	0	0	0	0	0	0	0	0	0	0	0	0	0	0	0	0	0	0	0	0	0	0	0	0	0	0	0	0	0	0	0	0	0	0	0.000105245	0	0
ASV1179	Bacteria	Proteobacteria	Deltaproteobacteria	Desulfobacterales	Desulfobacteraceae	AXXL_g	AJ704681_s	0	0	0	0	0	0	0.000844024	0	0.000917792	0	0	0	0.000393128	0	0.000605615	0	0	0	0	0	0	0.000152842	0.000550951	0.000349484	0.000466235	0.00202084	0.000352937	0	0.000344442	0	0	0	0	0.000637049	0.000604321	0	0	0	0	0	0	0
ASV1180	Bacteria	Proteobacteria	Gammaproteobacteria	Cellvibrionales	Cellvibrionaceae	NA	NA	0.000634895	0	0	0	0	0	0.000548616	0.00176426	0.00139854	0.00090377	0.00051066	0.00241854	0.000432441	0.00127176	0.000908422	0.00114899	0.000855908	0	0	0	0	0	0	0	0	0	0	0	0	0	0	0	0	0	0	0	0	0	0	0	0	0
ASV1181	Bacteria	Proteobacteria	Gammaproteobacteria	FN820314_o	FN820314_f	FN820314_g	EU491717_s	0	0	0	0	0	0	0	0	0	0	0	0	0	0	0	0	0	0	0	0	0	0	0	0	0	0	0	0	0	0	0	0	0	0	0	0	0	0	0	0	0	0
ASV1182	Bacteria	Proteobacteria	Gammaproteobacteria	Cellvibrionales	Halieaceae	NOR5-8_g	DQ394949_s	0	0	0	0	0	0	0	0	0	0	0	0	0	0	0	0	0	0	0	0	0	0	0	0	0	0.00126607	0.00214971	0.00320362	0	0	0	0	0	0	0	0	0	0.00128535	0	0	0	0
ASV1183	Bacteria	Proteobacteria	Gammaproteobacteria	Methylococcales	Methylomonas_f	Methyloprofundus	NA	0	0	0	0	0	0	0	0	0	0	0	0	0	0	0	0	0	0	0	0	0	0	0	0	0	0	0	0	0	0	0	0	0	0	0	0	0	0	0	0	0	0
ASV1184	Bacteria	Proteobacteria	Gammaproteobacteria	Chromatiales	Woeseiaceae	Woeseia	NA	0.00123011	0	0	0	0	0	0	0	0.00170447	0.00219487	0.00238308	0.00224265	0	0	0	0.000893655	0.00209697	0	0	0	0	0	0	0	0	0	0	0	0	0	0	0	0	0	0	0	0	0	0	0	0	0
ASV1185	Bacteria	Proteobacteria	Alphaproteobacteria	Rhodobacterales	Rhodobacteraceae	NA	NA	0	0	0	0	0	0	0	0	0	0	0	0	0	0	0	0	0	0	0	0	0	0	0	0	0	0	0	0	0	0	0	0	0	0	0	0	0	0	0	0	0	0
ASV1186	Bacteria	Planctomycetes	Phycisphaerae	Phycisphaerales	Phycisphaeraceae	AF445715_g	NA	0.000317448	0.000619579	0	0	0	0	0	0.000798118	0.000917792	0.000989843	0.00131921	0.00140715	0.000432441	0.00118405	0.00108146	0.00161709	0.000984294	0.000978224	0	0	0	0	0	0	0	0	0	0	0	0	0	0	0	0	0	0	0	0	0	0	0	0
ASV1187	Bacteria	Proteobacteria	Gammaproteobacteria	Methylococcales	Methylomonas_f	AB453959_g	JF268343_s	0	0	0	0	0	0	0	0	0	0	0	0	0	0	0	0	0	0	0	0	0	0	0	0	0	0	0	0	0	0	0	0	0	0	0	0	0	0	0	0	0	0
ASV1188	Bacteria	Proteobacteria	Gammaproteobacteria	Chromatiales	Sedimenticola_f	Endoriftia	JF344419_s	0	0	0	0	0	0	0.00033761	0	0	0	0	0	0	0	0	0	0	0	0	0	0	0	0	0	0	0.00177737	0.00150801	0.00213574	0.00238239	0	0	0	0	0	0	0	0	0	0	0	0	0
ASV1189	Bacteria	Planctomycetes	Planctomycetia	Planctomycetales	Planctomycetaceae	NA	NA	0.000317448	0.000271066	0.000343682	0	0	0	0.000633018	0.000588087	0.00170447	0.00111895	0.000808545	0.000967416	0	0.000350831	0.000692131	0.000297885	0.00222536	0.000340252	0	0	0	0	0	0	0	0	0	0.00064569	0	0	0	0	0	0.000167645	0	0.000192798	0	0	0	0	0	0
ASV1190	Bacteria	Planctomycetes	Planctomycetia	Planctomycetales	Planctomycetaceae	AM997303_g	EU488109_s	0	0.00042596	0	0	0	0	0	0.00130219	0.00227263	0.000559477	0.000468105	0.00101139	0	0.00219269	0.0018601	0.000808545	0.00115548	0	0	0	0	0	0	0	0	0	0	0	0.000459255	0	0	0	0	0	0	0	0	0	0	0	0	0
ASV1191	Bacteria	NA	NA	NA	NA	NA	NA	0	0	0	0	0	0	0	0	0	0	0	0	0	0	0	0	0	0	0	0	0	0	0	0	0	0	0	0	0	0	0	0	0	0	0	0	0	0	0	4.20982e-05	0	0
ASV1192	Bacteria	Chloroflexi	Anaerolineae	Anaerolinaeles	GCA004_f	FJ628325_g	FJ516926_s	0	0	0	0	0	0	0	0	0	0	0	0	0	0	0	0	0	0	0	0	0.000208035	0.000196511	0.00143726	0.000953137	0.000186494	0.00197215	0.00131549	0	0	0	0	0	0	0	0.00108274	0.000299908	0	0	0	0	0	0
ASV1193	Bacteria	Actinobacteria	MarineActino_c	Actinomarinales	NA	NA	NA	0.000317448	0.000154895	0	0	0.000191153	0	0.000886226	0.000126019	0.0020104	0.00103288	0.0008511	0.000879469	0.000196564	0.000263123	0.000519098	0.000893655	0.000770317	0.000340252	0	0	0	0	0	0	3.72988e-05	0.000146085	0.000128341	0.000968535	0.000143517	0	0	0	0	0	7.55401e-05	0	0	0.000403246	0	0	0	0
ASV1194	Bacteria	Latescibacteria_WS3	Latescibacter_c	AB530233_o	GU302492_f	FJ748805_g	GU145525_s	0	0	0	0	0	0	0	0	0	0	0	0	0	0	0	0	0	0	0	0	0	0	0.00150913	0.00158856	0.00220063	0	0.000224597	0.000546353	0	0	0	0	0	0	0	0.000278486	0.000286649	0.000277232	0	0	0	0
ASV1195	Bacteria	Bacteroidetes	Sphingobacteriia	Saprospirales	Lewinellaceae	Lewinella	GU061593_s	0.00123011	0.000658302	0.00183297	0.00088143	0.00057346	0.00230477	0.000928427	0.000420062	0	0.000731623	0.00042555	0	0	0.000350831	0.00047584	0	0.000385159	0.000425315	0	0	0	6.55036e-05	0	0	0	0	0	0	0	0	0	0	0	0	0	0	0	0	0	0	0	0
ASV1196	Bacteria	Bacteroidetes	Sphingobacteriia	Saprospirales	Saprospiraceae	JF514255_g	GU584673_s	0.000198405	0.000271066	7.63738e-05	7.05144e-05	0.000114692	7.68256e-05	0.000379811	0.000378056	0.00118002	0.00185058	0.00144687	0.00189086	0.000511067	0.0005701	0.000605615	0.00114899	0.000599136	0.00114835	0	0	0	0	0	0	0	0	0	0	0	0	0	0	0	0	0	0	0	0	0	0	0	0
ASV1197	Bacteria	Proteobacteria	Deltaproteobacteria	Desulfarculales	Desulfarculaceae	NA	NA	0	0	0	0	0	0	0	0	0	0	0	0	0	0	0	0	0	0	0	0	0	0	0.000143726	0	0	0	0	0	0	0.00805742	0	0	0.000238379	0	0	0	0	0	0	0	0	0
ASV1198	Bacteria	Proteobacteria	Epsilonproteobacteria	Campylobacterales	Campylobacteraceae	Arcobacter	NA	0	0	0	0	0	0	0	0	0	0	0	0	0	0	0	0	0	0	0	0	0.00111819	0.000218345	0.000191635	0.000476569	0	0	0	0	0.000114814	0	0	0	0	0	0.00015108	0.00357747	0.000788286	0.000252029	0	0	0	0
ASV1199	Bacteria	Proteobacteria	Gammaproteobacteria	Oceanospirillales	Oceanospirillaceae	NA	NA	0	0	0	0	0.000305845	0.0110629	0	0	0	0	0	0	0	0	0	0	0	0	0	0	0	0	0	0	0	0	0	0	0	0	0	0	0	0	0	0	0	0	0	0	0	0
ASV1200	Bacteria	Proteobacteria	Gammaproteobacteria	Cellvibrionales	OM182_f	AY386342_g	NA	0	0	0	0	0	0	0	0	0	0	0	0	0	0	0	0	0	0	0	0	0	0	0	0	0	0	0	0	0	0	0	0	0	0	0	0	0	0	0	0	0	0
ASV1201	Bacteria	Proteobacteria	Alphaproteobacteria	Rhodobacterales	Hyphomonadaceae	Hyphomonas	NA	0	0	0	0	0	0	0	0	0	0	0	0	0	0	0	0	0	0	0	0	0	0	0	0	0	0	0	0	0	0	0	0	0	0	0	0	0	0	0	0	0	0
ASV1202	Bacteria	Planctomycetes	AJ224943_c	AJ224943_o	AJ224943_f	AJ224943_g	HQ827961_s	0	0	0	0	0	0	0	0	0	0	0	0	0	0	0	0	0	0	0	0	0	0	0	0	0	0	0	0	0	0	0	0	0	0	0	0	0	0	0	8.41963e-05	0	0.000105456
ASV1203	Bacteria	Chlorobi	Ignavibacteriae	Ignavibacteriales	Ignavibacteriaceae	Melioribacter	AJ633960_s	0	0	0	0	0	0	0	0	0	0	0	0	0	0	0	0	0	0	0	0	0	0	0	0	0	0	0	0	0	0.0078872	0	0	0	0	0	0.000364174	0	0	0	0	0	0
ASV1204	Bacteria	Bacteroidetes	Sphingobacteriia	Saprospirales	Saprospiraceae	NA	NA	0.00111107	0.00108426	0.000343682	0.000211543	0	0	0.000844024	0	0.000437044	0.00180754	0.00221286	0.000703575	0.000235877	0.000920931	0.000519098	0	0	0.00191392	0	0	0	0	0	0	0	0	0	0	0	0	0	0	0	0	0	0	0	0	0	0	0	0
ASV1205	Bacteria	Firmicutes	Bacilli	Bacillales	Bacillaceae	Bacillus	NA	0	0	0	0	0	0	0	0	0	0	0	0	0	0	0	0	0	0	0	0	0	0.00471626	0	0	0	0	0	0	0	0	0	0	0	0	0	0	0	0	0	0	0	0.000653829
ASV1206	Bacteria	Proteobacteria	Deltaproteobacteria	Bradymonadales	EU544861_f	JQ287227_g	JQ287227_s	0	0	0	0	0	0	0	0	0	0	0	0	0	0	0	0	0	0	0	0	0	0	0	0	0	0	0	0	0	0	0	0	0	0	0	0	0	0	0	0	0	0
ASV1207	Bacteria	Proteobacteria	Deltaproteobacteria	Myxococcales	Sandaracinaceae	JF344203_g	AF468246_s	0	0	0	0	0	0	0	0	0	0	0	0	0	0	0	0	0	0	0	0	0	0	0	0	0	0	0	0	0	0	0	0	0	0	0	0	0	0	0	0	0	0
ASV1208	Bacteria	Latescibacteria_WS3	Latescibacter_c	EU652628_o	EU652628_f	EU652628_g	FJ358927_s	0	0	0.000190934	0	7.64614e-05	0	0.000168805	0.000504075	0.000480748	0.00111895	0.00034044	0.000439734	0.000117938	0.000920931	0.00047584	0.00025533	0.00119827	0.00029772	0	0	0	0	0	0	0	0	0.00067379	0.00081953	0	0	0	0	0	0.000134116	0.000654681	0.00032133	0.000286649	0.000705681	0	0	0	0
ASV1209	Bacteria	Planctomycetes	Planctomycetia	Planctomycetales	Planctomycetaceae	AB630886_g	HM798919_s	0	0	0	0	0	0	0	0.000882131	0.00122372	0.000860733	0.00059577	0.00101139	0	0.000701662	0.000692131	0	0.000770317	0	0	0	0	0	0	0	0	0.000316517	0.000545449	0	0.000516662	0	0	0	0	0.000871752	0.000352521	0.000407018	0	0.000756086	0	0	0	0
ASV1210	Bacteria	Planctomycetes	Phycisphaerae	Phycisphaerales	Phycisphaeraceae	NA	NA	0	0.00120043	0.00103105	0	0	0.000345715	0	0.000882131	0.000568157	0.00124806	0.000893655	0.000879469	0.00027519	0.00122791	0.000778648	0.000638325	0.00158343	0.000212657	0	0	0	0	0	0	0	0	0	0	0.000344442	0	0	0	0	0	0	0	0	0	0	0	0	0
ASV1211	Bacteria	Bacteroidetes	Bacteroidia	Bacteroidales	GQ357022_f	GQ356951_g	NA	0.000436491	0	0	0	0	0	0	0	0	0	0	0	0	0	0	0	0	0	0.000306316	0.000491014	0	0.0055023	0	0	0	0	0	0	0	0	0	0	0	0	0	0	0	0	0	0	0	0
ASV1212	Bacteria	Spirochaetes	Spirochaetia	Spirochaetales	JN479207_f	JN481685_g	JN481685_s	0	0	0	0	0	0	0	0	0	0	0	0	0	0	0	0	0	0	0	0	0	0	0	0	0	0	0	0	0	0	0.00506474	0	0	0	0	0	0	0	0	0	0	0
ASV1213	Bacteria	Spirochaetes	Spirochaetia	Spirochaetales	AY605129_f	AY605129_g	JN443733_s	0	0	0	0	0	0	0	0	0	0	0	0	0	0	0	0	0	0	0.00094958	0.00505745	0	0	0	0	0.000522183	0.000146085	0	0	0	0	0	0.000557145	0	0	0	0	0	0	0	0	0	0
ASV1214	Bacteria	Proteobacteria	Deltaproteobacteria	Desulfobacterales	Desulfobacteraceae	Desulfotignum	NA	0	0	0	0	0	0.0011908	0.00109723	0	0	0	0	0	0	0	0	0	0	0	0	0	0	0	0	0.00610008	0.000820574	0	0	0	0	0	0	0	0	0	0	0	0	0	0	0	0	0
ASV1215	Bacteria	Proteobacteria	Gammaproteobacteria	Oceanospirillales	AM745135_f	AM745135_g	FN424387_s	0	0	0	0	0	0	0	0	0	0	0	0	0	0	0	0	0	0	0	0	0	0.000109173	0.00021559	0	0.000130546	0.00102259	0.00115507	0.00161423	0.000459255	0	0	0	0	0	0.0011331	0	0.00162435	0	0	0	0	0
ASV1216	Bacteria	Proteobacteria	Alphaproteobacteria	Rhizobiales	Rhizobiaceae	Rhizobium	NA	0	0	0	0	0	0	0	0	0	0	0	0	0	0	0	0	0	0	0	0	0	0	0	0	0	0	0	0	0	0	0	0	0	0	0	0	0	0	0	0	0	0
ASV1217	Bacteria	Proteobacteria	Alphaproteobacteria	Rhodospirillales	Rhodospirillaceae	Terasakiella	NA	0	0.00557621	0.00152748	0.00306738	0.000764614	0	0	0	0	0	0	0	0	0	0	0	0	0	0	0	0	0	0	0	0	0	0	0	0	0	0	0	0	0	0	0	0	0	0	0	0	0
ASV1218	Bacteria	Proteobacteria	Alphaproteobacteria	Rhodobacterales	Rhodobacteraceae	NA	NA	0.00182532	0	0.007561	0.000775658	0	0.000576192	0	0	0	0	0	0.000439734	0	0	0	0	0	0	0	0	0	0	0	0	0	0	0	0	0	0	0	0	0	0	0	0	0	0	0	0	0	0
ASV1219	Bacteria	Proteobacteria	Alphaproteobacteria	Rhizobiales	NA	NA	NA	0	0	0	0	0	0	0	0	0	0	0	0	0	0	0	0	0	0	0	0	0	0	0	0	0	0	0	0	0	0	0	0	0	0	0	0	0	0	0	0	0	0
ASV1220	Bacteria	Proteobacteria	Alphaproteobacteria	Sneathiellales	Sneathiellaceae	Sneathiella	NA	0	0	0	0	0	0	0	0	0	0	0	0	0	0	0	0	0	0	0	0	0	0	0	0	0	0	0	0	0	0	0	0	0	0	0	0	0	0	0	0	0	0
ASV1221	Bacteria	Proteobacteria	Oligoflexia	Bdellovibrionales	Bdellovibrionaceae	JF769600_g	JF769600_s	0	0	0	0	0	0	0	0	0	0	0	0	0	0	0	0	0	0	0	0	0	0	0	0	0	0	0	0	0	0	0	0	0	0	0	0	0	0	0.000209965	0	0	0
ASV1222	Bacteria	Planctomycetes	Planctomycetia	Planctomycetales	Planctomycetaceae	AF419672_g	AF419672_s	0.000317448	0.000580855	0.000381869	0	0.000152923	0	0.000590817	0.000882131	0.00126743	0.000817697	0.00102132	0.00127523	0	0.00100864	0.000865164	0.00136176	0.00055634	0.00114835	0	0	0	0	0	0	0	0	0	0	0	0	0	0	0	0	7.55401e-05	0	0	0	0	0	0	0
ASV1223	Bacteria	Chloroflexi	Ardenticatenia	Ardenticatenales	DQ394955_f	DQ394955_g	NA	7.93619e-05	0	0.000267308	0	0	0	0.000422012	0.00155423	0.00126743	0.00146325	0.00051066	0.00123126	0	0.0011402	0.00073539	0.00093621	0.00166902	0.000637972	0	0	0	0	0	0	0	0	0	0	0.000373145	0	0	0	0	0	0	0	0	0	0	0	0	0
ASV1224	Bacteria	Proteobacteria	Deltaproteobacteria	Desulfarculales	Desulfarculaceae	Desulfocarbo	Desulfocarbo indianensis	0	0	0	0	0	0	0	0	0	0	0	0	0	0	0	0	0	0	0	0	0	0	0.000167681	0.000158856	0.00335689	0	0	0	0	0.00093625	0.000242001	0.00113962	0	0	0	0	0	0.00017642	0	0	0	0
ASV1225	Bacteria	Proteobacteria	Gammaproteobacteria	Alteromonadales	Psychromonadaceae	Psychromonas	NA	0	0	0	0	0	0	0	0	0	0	0	0	0	0	0	0	0	0	0	0	0	0	0	0	0	0	0	0	0	0	0	0	0	0	0	0	0	0	0	0	0	0
ASV1226	Bacteria	Proteobacteria	Gammaproteobacteria	Cellvibrionales	NA	NA	NA	0	0	0	0	0	0	0	0	0	0	0	0	0	0	0	0	0	0	0	0	0	0	0	0	0	0	0	0	0	0	0	0	0	0	0	0	0	0	0	0	0	0
ASV1227	Bacteria	Gemmatimonadetes	Longimicrobia	GU568020_o	GU568020_f	GU568020_g	NA	0.000436491	0.00236214	0.000878298	0	0	0	0.000464213	0.000546081	0.00069927	0.00124806	0.00051066	0.00127523	0.000432441	0.000657808	0.000346066	0.00042555	0.000599136	0.00114835	0	0	0	0	0	0	0	0	0	0	0	0	0	0	0	0	0	0	0	0	0	0	0	0
ASV1228	Bacteria	Acidobacteria	Thermoanaerobaculum_c	Thermoanaerobaculum_o	Thermoanaerobaculum_f	JF344531_g	FJ416127_s	0	0	0	0	0	0	0	0	0.000262226	0	0	0	0	0	0	0	0	0	0	0	0	0	0	0	0.000410287	0.00146085	0.00211762	0.00171356	0	0	0	0	0	0	0.00133454	0.000299908	0	0	0	0	0	0
ASV1229	Bacteria	Bacteroidetes	Flavobacteria	Flavobacteriales	Flavobacteriaceae	Maribacter	NA	0	0	0	0	0	0	0	0	0	0	0	0	0	0	0	0	0	0	0	0	0	0	0	0	0	0	0	0	0	0	0	0	0	0	0	0	0	0	0	0	0	0
ASV1230	Bacteria	Proteobacteria	Deltaproteobacteria	Desulfarculales	Desulfarculaceae	Desulfocarbo	Desulfocarbo indianensis	0	0	0	0	0	0	0	0	0	0	0	0	0	0	0	0	0	0	0	0	0	0	0.00119772	0.000444797	0.000745976	0	0	0	0	0	0	0	0	0.000134116	0.00123382	0.00284912	0	0	0	0	0	0
ASV1231	Bacteria	Proteobacteria	Gammaproteobacteria	Alteromonadales	Colwelliaceae	Thalassotalea	NA	0.000952343	0.000890644	0	0	0	0	0.000590817	0.00126019	0	0.00077466	0.0020852	0.00118728	0	0.00100864	0.000562357	0.000723435	0.000727522	0.00102076	0	0	0	0	0	0	0	0	0	0	0.000315738	0	0	0	0	0	0	0	0	0	0	0	0	0
ASV1232	Bacteria	Proteobacteria	Alphaproteobacteria	Rhodospirillales	Rhodospirillaceae	Terasakiella	PAC001024_s	0.00178564	0	0	0.000564115	0.0028673	0.00460953	0.000548616	0	0	0	0	0.000307814	0	0	0	0	0	0.000552909	0	0	0	0	0	0	0	0	0	0	0	0	0	0	0	0	0	0	0	0	0	0	0	0
ASV1233	Bacteria	Chloroflexi	SAR202_c	SAR202_o	GQ337221_f	HE653853_g	HE653853_s	0	0	0	0	0	0	0	0.000840124	0.00170447	0.00064555	0.00144687	0.00189086	0	0.00122791	0.00164381	0.00076599	0.00171182	0.000595441	0	0	0	0	0	0	0	0	0	0	0	0	0	0	0	0	0	0	0	0	0	0	0	0
ASV1234	Bacteria	Cloacamonas_p	Cloacamonas_c	EF031090_o	EF031090_f	EF031090_g	GQ348388_s	0	0	0	0	0	0	0	0	0	0	0	0	0	0	0	0	0	0	0	0	0	0	0	0.00864178	0.00031704	0	0	0	0	0	0	0	0	0	0	0	0	0	0	0	0	0
ASV1235	Bacteria	Proteobacteria	Gammaproteobacteria	PAC001146_o	PAC001146_f	PAC001146_g	NA	0	0	0	0	0	0	0	0	0	0	0	0	0	0	0	0	0	0	0	0	0	0	0	0	0	0	0	0	0	0	0	0	0	0	0	0	0	0	0	0	0	0
ASV1236	Bacteria	Proteobacteria	Gammaproteobacteria	Chromatiales	Woeseiaceae	Woeseia	NA	0	0.000658302	0.000840112	0	0	0	0	0.000504075	0	0	0	0	0	0	0	0	0	0	0	0	0	0	0	0	0	0	0	0.00360096	0.00149258	0	0	0	0	0	0	0.000878302	0	0	0	0	0	0
ASV1237	Bacteria	Proteobacteria	Alphaproteobacteria	Rhizobiales	NA	NA	NA	0	0	0	0	0	0	0	0	0	0	0	0	0	0	0	0	0	0	0	0	0	0	0.000479088	0	0	0.00226432	0	0.00225992	0	0	0	0	0	0	0.000805761	0	0	0.00131055	0	0	0	0
ASV1238	Bacteria	Planctomycetes	U81766_c	U81766_o	U81766_f	U81766_g	FJ717262_s	0	0	0	0	0	0	0	0	0	0	0	0	0	0	0	0	0	0	0	0	0	0	0	0	0	0	0	0	0	0	0	0	0	0	0	0	0	0	0	0	0	0
ASV1239	Bacteria	Bacteroidetes	Flavobacteria	Flavobacteriales	Flavobacteriaceae	GQ274267_g	GQ274267_s	0	0.000387237	0.000343682	0	0	0	0	0.00130219	0	0.00180754	0.00161709	0.00105536	0	0.00122791	0.001341	0.00110643	0.000813113	0.000680504	0	0	0	0	0	0	0	0	0.000449193	0	0	0	0	0	0	0	0	0	0	0	0	0	0	0
ASV1240	Bacteria	Proteobacteria	Deltaproteobacteria	Desulfobulbaceae_o	Desulfobulbaceae	Desulfopila	NA	0	0	0	0	0	0	0	0	0	0	0	0	0	0	0	0	0	0	0.00637138	0	0	0.00174676	0	0	0	0	0	0	0	0	0	0	0	0	0	0	0	0	0	0	0	0
ASV1241	Bacteria	Proteobacteria	Deltaproteobacteria	Desulfobacterales	Desulfobacteraceae	AXXL_g	NA	0	0	0	0	0	0	0	0	0	0	0	0	0	0	0	0	0	0	0	0	0	0	0.00649164	0	0	0	0	0	0.000487959	0	0	0	0	0	0	0	0	0	0	0	0	0
ASV1242	Bacteria	Proteobacteria	Deltaproteobacteria	Desulfobacterales	Desulfobacteraceae	NA	NA	0	0	0	0	0	0	0	0	0	0	0	0	0	0	0	0	0	0	0	0	0	0	0	0.00352661	0	0	0	0	0.00134906	0	0	0	0	0	0	0.00231358	0	0.000554463	0	0	0	0
ASV1243	Bacteria	Proteobacteria	Gammaproteobacteria	Thiomicrospira_o	FR715579_f	FR715579_g	NA	0	0	0	0	0	0	0	0.000126019	0.000262226	0.00012911	0	0	0	0	0	0.00017022	0	0.000170126	0	0	0	0.000109173	9.58176e-05	0	0.000205144	0.000365212	0.000705875	0.000670524	0.000258331	0	0	0	0	0	0.000982021	0	0.00324869	0	0	0	0	0
ASV1244	Bacteria	Proteobacteria	Gammaproteobacteria	Marinicella_o	Marinicella_f	DQ351769_g	NA	0	0	0	0	0	0	0	0	0	0	0	0	0	0	0	0	0	0	0	0	0	0	0	0	0	0	0	0	0	0	0	0	0	0	0	0	0	0	0	0	0	0
ASV1245	Bacteria	Latescibacteria_WS3	Latescibacter_c	AB530233_o	GU302492_f	GU302492_g	NA	0	0	0	0	0	0	0	0	0	0	0	0	0	0	0	0	0	0	0	0	0	0	0	0	0	0	0.000320852	0	0	0.000113485	0	0	0.0107668	0	0	0	0	0	0	0	0	0
ASV1246	Bacteria	Caldithrix_p	Caldithrix_c	Caldithrix_o	Caldithrix_f	DQ811936_g	FM165242_s	0	0	0	0	0	0	0	0	0	0	0	0	0	0	0	0	0	0	0	0	0	0	0.000958176	0.00076251	0.000223793	0	0.00125132	0	0	0.00022697	0	0	0	0	0.000453241	0.00032133	0.00267539	0.000478855	0	0	0	0
ASV1247	Bacteria	Proteobacteria	Gammaproteobacteria	Oceanospirillales	Oleiphilaceae	Alkalimarinus	Alkalimarinus sediminis	0	0	0	0	0	0	0	0	0	0	0	0	0	0	0	0	0	0	0	0	0	0	0	0	0	0.00019478	0	0	0	0	0	0	0	0	0	0	0	0	0	0	0	0
ASV1248	Bacteria	Proteobacteria	Alphaproteobacteria	Rhodobacterales	Rhodobacteraceae	NA	NA	0	0	0	0	0	0	0	0	0.00349635	0.00146325	0.00200009	0.00211073	0	0	0	0.00327674	0	0	0	0	0	0	0	0	0	0	0	0	0	0	0	0	0	0	0	0	0	0	0	0	0	0
ASV1249	Bacteria	Proteobacteria	Alphaproteobacteria	Rhodobacterales	Rhodobacteraceae	NA	NA	0	0	0	0	0	0	0	0	0	0	0	0	0	0	0	0	0	0	0	0	0	0	0	0	0	0.000267822	0	0.000422182	0	0	0	0	0	0	0	0	0	0	0	0	0	0
ASV1250	Bacteria	Proteobacteria	Deltaproteobacteria	Myxococcales	Nannocystaceae	NA	NA	0	0.000193618	0	0	0.000344076	0.00142127	0.000295409	0.000378056	0	0.00116199	0.00106388	0.00118728	0.000629005	0.003903	0	0.00148943	0	0	0	0	0	0	0	0	0	0	0	0	0	0	0	0	0	0	0	0	0	0	0	0	0	0
ASV1251	Bacteria	Planctomycetes	Planctomycetia	Planctomycetales	Planctomycetaceae	AJ231182_g	NA	0.000198405	0.00394981	0.0032077	0	0.00129984	0.000921907	0.000759622	0	0	0	0	0.000219867	0	0	0	0	0	0	0	0	0	0	0	0	0.000261092	0	0	0	0	0	0	0	0	0	0	0	0	0	0	0	0	0
ASV1252	Bacteria	Spirochaetes	Spirochaetia	Spirochaetales	AY605149_f	JN496778_g	JN481124_s	0	0	0	0	0	0	0	0	0	0	0	0	0	0	0	0	0	0	0	0	0	0	0	0	0	0	0	0	0	0	0	0.00724289	0	0	0	0	0	0	0	0	0	0
ASV1253	Bacteria	Proteobacteria	Gammaproteobacteria	Chromatiales	Woeseiaceae	Woeseia	NA	0	0	0	0	0	0	0	0	0	0	0	0	0	0	0	0	0	0	0	0	0	0	0	0	0	0.00204519	0	0.00193707	0	0	0	0	0	0.00248114	0	0.0010711	0	0	0	0	0	0
ASV1254	Bacteria	Proteobacteria	Epsilonproteobacteria	Campylobacterales	Campylobacteraceae	Arcobacter	NA	0.011071	0.000232342	0	0	0	0	0	0	0	0	0	0	0	0	0	0	0	0	0	0	0	0	0	0	0	0	0	0	0	0	0	0	0	0	0	0	0	0	0	0	0	0
ASV1255	Bacteria	Proteobacteria	Alphaproteobacteria	Rhodobacterales	Rhodobacteraceae	NA	NA	0	0	0	0	0	0	0	0	0.00109261	0	0	0	0	0	0	0	0	0	0	0	0	0	0	0	0	0	0	0	0.00172221	0	0	0	0	0	0	0.00274201	0	0.0017894	0	0	0	0
ASV1256	Bacteria	Proteobacteria	Alphaproteobacteria	NA	NA	NA	NA	0	0.00108426	0.000152748	0	0	0	0	0	0	0	0	0	0.00990683	0	0	0	0	0	0	0	0	0	0	0	0	0	0	0	0	0	0	0	0	0	0	0	0	0	0	0	0	0
ASV1257	Bacteria	Planctomycetes	Planctomycetia	Planctomycetales	Planctomycetaceae	EU491549_g	DQ289943_s	0	0	0	0	0	0	0	0	0	0	0	0	0	0	0	0	0.000599136	0	0	0	0	0	0	0	0	0	0	0.00081953	0.000487959	0	0	0	0.00011919	0.000402347	0	0.00359889	0	0.000932507	0	0	0	0
ASV1258	Bacteria	Chloroflexi	Anaerolineae	Anaerolinaeles	GCA004_f	FJ628325_g	FJ628325_s	0	0	0	0	0	0	0	0	0	0	0	0	0	0	0	0	0	0	0	0	0	0	0.000574905	0	0.000130546	0.00087651	0.00231014	0.00121688	0	0	0	0	0	0	0	0.00205651	0	0	0	0	0	0
ASV1259	Bacteria	Proteobacteria	Deltaproteobacteria	OM27	U70713_f	DQ017948_g	NA	0	0	0	0	0	0	0	0	0	0	0	0	0	0	0	0	0	0	0	0	0	0	0	0	0	0	0	0	0	0	0	0	0	0	0	0	0	0	0	0	0	0
ASV1260	Bacteria	Proteobacteria	Epsilonproteobacteria	Campylobacterales	Sulfurovum_f	Sulfurovum	NA	0	0	0	0	0	0	0	0	0	0	0	0	0	0	0	0	0	0	0	0	0	0	0	0	0	0	0	0	0	0	0	0	0	0	0	0	0	0	0	0	0	0
ASV1261	Bacteria	Aminicenantes_OP8	AQSP_c	HQ588586_o	HQ588586_f	AF449263_g	AF449263_s	0	0	0	0	0	0	0	0	0	0	0	0	0	0	0	0	0	0	0	0	0	0	0.00021559	0.000667196	0	0.00048695	0.00067379	0	0	0	0	0	0	0.00093881	0.00027698	0.000342752	7.16623e-05	0.00388124	0	0	0	0
ASV1262	Bacteria	Actinobacteria	MarineActino_c	Actinomarinales	Actinomarinaceae	PAC001793_g	NA	0.000753938	0	0	0	0	0.000384128	0.00105503	0	0.00174818	0.00038733	0.000723435	0.000879469	0.000314502	0.000526247	0.000432582	0.000553215	0.00115548	0	0	0	0	0	0	0	0	0.00029217	0.00115507	0.000347679	0	0	0	0	0	0	0.00027698	0	0	0	0	0	0	0
ASV1263	Bacteria	Caldithrix_p	Caldithrix_c	Caldithrix_o	Caldithrix_f	NA	NA	0	0	0	0	0	0	0	0	0	0	0	0	0	0	0	0	0	0	0	0	0	0	0.00038327	0.00406672	0.00124951	0	0	0	0	0	0	0	0	0.000402347	0	0	0.00140936	0	0	0	0	0
ASV1264	Bacteria	Proteobacteria	Gammaproteobacteria	Chromatiales	Woeseiaceae	DQ351802_g	DQ351802_s	0	0	0	0	0	0	0	0	0	0	0	0	0	0	0	0	0	0	0	0	0	0	0	0	0	0.00133911	0.0019572	0.00263243	0	0	0	0	0	0.000704107	0	0.000835458	0	0	0	0	0	0
ASV1265	Bacteria	Proteobacteria	Alphaproteobacteria	Rhodospirillales	Micavibrio_f	EU328098_g	JF272138_s	0	0.0036013	0.00717913	0	0	0	0	0	0	0	0	0	0	0	0	0	0	0	0	0	0	0	0	0	0	0	0	0	0	0	0	0	0	0	0	0	0	0	0	0	0	0
ASV1266	Bacteria	Planctomycetes	Planctomycetia	Planctomycetales	Planctomycetaceae	NA	NA	0	0	0.000114561	0	0	0	0.00033761	0.000210031	0.000961496	0.00064555	0.000808545	0.000439734	0	0.000438539	0.00116797	0.00025533	0.000984294	0.000510378	0	0	0	0	0	0	0	0.000121737	0.000385023	0	0	0	0	0	7.94597e-05	0.000335289	0.000679861	0.000235642	0.000238874	0.00110893	0	0	0	0
ASV1267	Bacteria	Chloroflexi	Anaerolineae	Anaerolinaeles	Anaerolinaceae	Pelolinea	NA	0	0	0	0	0	0	0	0	0	0	0	0	0	0	0	0	0	0	0	0	0	0	0.000646769	0.000381255	0	0.00104694	0.00118715	0.000745027	0	0	0	0	0	0	0.00133454	0	0.000668848	0.00128535	0	0	0	0
ASV1268	Bacteria	Chlorobi	OPB56_c	OPB56_o	EF648021_f	NA	NA	0	0	0	0	0	0	0	0	0	0	0	0	0	0	0	0	0	0	0	0	0	0	0	0	0	0	0	0	0	0	0	0	0	0	0	0	0	0	0	0	0	0
ASV1269	Bacteria	Proteobacteria	Zetaproteobacteria	Mariprofundales	Mariprofundaceae	Mariprofundus	NA	0	0	0	0	0	0	0	0	0	0	0	0	0	0	0	0	0	0	0	0	0	0	0	0	0	0	0	0	0	0	0	0	0	0	0	0	0	0	0	0	0	0
ASV1270	Bacteria	Proteobacteria	Oligoflexia	Bacteriovoracales	Bacteriovoracaceae	JF727692_g	NA	0	0	0	0	0	0	0	0	0	0	0	0	0	0	0	0	0	0	0	0	0	0	0	0	0	0	0	0	0	0	0	0	0	0	0	0	0	0	0	0	0	0
ASV1271	Bacteria	Proteobacteria	Gammaproteobacteria	Chromatiales	Woeseiaceae	Woeseia	NA	0	0	0	0	0	0	0	0	0	0	0	0	0	0	0	0	0	0	0	0	0	0	0	0	0	0	0	0.00208608	0	0	0	0	0.000675407	0	0.000830941	0.00128532	0	0.00219265	0	0	0	0
ASV1272	Bacteria	Spirochaetes	Spirochaetia	Leptospirales	Leptospiraceae	GQ468580_g	NA	0	0	0	0	0	0	0	0	0	0	0	0	0	0	0	0	0	0	0	0	0	0	0	0	0	0	0	0	0	0	0	0.005926	0.00182757	0	0	0	0	0	0	0	0	0
ASV1273	Bacteria	Proteobacteria	Deltaproteobacteria	Desulfovibrionales	Desulfovibrionaceae	Desulfovibrio_g12	Desulfovibrio salexigens	0	0	0	0	0	0	0	0	0	0	0	0	0	0	0	0	0	0	0.00823991	0.000270058	0	0	0	0	0	0	0	0	0	0	0	0	0	0	0	0	0	0	0	0	0	0
ASV1274	Bacteria	Bacteroidetes	Bacteroidia	Bacteroidales	EF467588_f	EF467588_g	AJ535256_s	0	0	0	0	0	0	0	0	0	0	0	0	0	0	0	0	0	0	0	0	0	0	0	0	0	0	0	0	0	0	0	0	0	0	0	0	0	0	0	0	0	0
ASV1275	Bacteria	Proteobacteria	Alphaproteobacteria	Rhodobacterales	Rhodobacteraceae	Loktanella	NA	0	0	0	0	0	0	0	0	0	0	0	0	0.010929	0	0	0	0	0	0	0	0	0	0	0	0	0	0	0	0	0	0	0	0	0	0	0	0	0	0	0	0	0
ASV1276	Bacteria	Proteobacteria	Deltaproteobacteria	Myxococcales	NA	NA	NA	0	0	0	0	0	0	0	0	0	0	0	0	0	0	0	0	0	0	0	0	0	0	0	0	0	0	0	0	0	0	0	0	0	0	0	0	0	0	0	0	0	0
ASV1277	Bacteria	Actinobacteria	MarineActino_c	Actinomarinales	Actinomarinaceae	Actinomarina	JN038201_s	0	0	0	0	0	0	0	0	0.00069927	0	0	0	0	0	0	0	0.000513545	0	0	0	0	0	0	0	0	0	0	0.00081953	0.000229628	0	0	0	0	0	0.000503601	0.00117821	0.0001911	0.00317556	0	0	0	0
ASV1278	Bacteria	Proteobacteria	Gammaproteobacteria	Chromatiales	Woeseiaceae	Woeseia	NA	0	0.0013166	0	0	0	0	0.000970628	0.00126019	0	0.00163539	0	0	0	0.00197342	0.00285504	0.000638325	0	0.00114835	0	0	0	0	0	0	0	0	0	0	0	0	0	0	0	0	0	0	0	0	0	0	0	0
ASV1279	Bacteria	Proteobacteria	Deltaproteobacteria	Myxococcales	Sandaracinaceae	JF344203_g	NA	0	0	0	0	0	0	0	0	0	0	0	0	0	0	0	0	0	0	0	0	0.000130022	0.00048036	0	0.000158856	0	0	0.00208554	0.00208608	0	0	0	0	0	0	0.00141008	0.00085688	0	0	0	0	0	0
ASV1280	Bacteria	Chloroflexi	Anaerolineae	Anaerolinaeles	GCA004_f	FJ628325_g	NA	0	0	0	0	0	0	0	0	0	0	0	0	0	0	0	0	0	0	0	0	0	0	0	0.00050834	0	0	0.000224597	0	0	0	0	0	0	0.00851635	0	0	0	0	0	0	0	0
ASV1281	Bacteria	Fusobacteria	Fusobacteria_c	Fusobacteriales	Fusobacteriaceae	Psychrilyobacter	Psychrilyobacter atlanticus	0	0	0	0	0	0	0	0	0	0	8.511e-05	0	0	8.77078e-05	0.00860838	0	0	0	0	0	0	0	4.79088e-05	0	0	0	0	0	0	0	0	0	0	0.000402347	0.000478421	0	0	0.000579666	0	0	0	0
ASV1282	Bacteria	Firmicutes	Clostridia	Clostridiales	Acidaminobacter_f	AB470958_g	AB470958_s	0	0	0	0	0	0	0	0	0	0	0	0	0	0	0	0	0	0	0	0	0	0	0	0	0	0	0	0	0	0	0	0	0	0	0	0	0	0	0.00109182	0.000652522	0.000339112	0
ASV1283	Bacteria	Lentisphaerae	Lentisphaeria	Victivallales	EU885056_f	AB189358_g	NA	0	0	0	0	0	0	0	0	0	0	0	0	0	0	0	0	0	0	0	0	0	0	0	0	0	0	0	0	0	0	0	0	0	0	0	0	0	0	0	0	0	0
ASV1284	Bacteria	Proteobacteria	Alphaproteobacteria	Rhizobiales	Hyphomicrobiaceae	DQ395499_g	FJ999608_s	0	0.00189746	0.00106923	0	0	0	0.000759622	0	0.000961496	0.0012911	0.00059577	0	0.000668318	0.0005701	0.000692131	0	0.00111268	0.00102076	0	0	0	0	0	0	0	0.000438255	0	0	0	0	0	0	0	0	0	0	0	0	0	0	0	0
ASV1285	Bacteria	Planctomycetes	OM190_c	OM190_o	OM190_f	OM190_g	NA	0	0	0	0	0	0	0	0	0	0	0	0	0	0	0	0	0	0	0	0	0	0	0.00107795	0.000381255	0	0.00038956	0	0	0	0.00275201	6.91431e-05	0	0.000476758	0.000268231	0	0.00010711	0.00181545	0	0	0	0	0
ASV1286	Bacteria	Chloroflexi	Anaerolineae	Anaerolinaeles	GCA004_f	AM745166_g	GQ356984_s	0	0	0	0	0	0	0	0	0	0	0	0	0	0	0	0	0	0	0	0	0	0	0.000550951	0	0.000466235	0.00119303	0.000577534	0.00178806	0.000487959	0	0	0	0	0	0.000679861	0.000492706	0.000501636	0	0	0	0	0
ASV1287	Bacteria	Chloroflexi	Caldilineae	Caldilineales	Caldilineaceae	JF514230_g	JF514240_s	0.000158724	0.000697026	0.000458243	0.000282058	0.000267615	7.68256e-05	0.00033761	0.00105016	0.00069927	0.000860733	0.000468105	0.00101139	0.000471754	0.00100864	0.000648873	0.00076599	0.000427954	0.00182885	0	0	0	0	0	0	0	0	0	0	0	0	0	0	0	0	0	0	0	0	0	0	0	0
ASV1288	Bacteria	Actinobacteria	MarineActino_c	Actinomarinales	Actinomarinaceae	PAC001793_g	NA	0	0	0	0	0	0	0	0	0	0	0	0	0	0	0	0	0	0	0	0	0	0	0.000479088	0	0	0.00124172	0.00080213	0	0.00235368	0	0	0	0	0	0.000553961	0.000342752	0.000716623	0.000730884	0	0	0	0
ASV1289	Bacteria	Actinobacteria	Acidimicrobiia	Acidimicrobiales	NA	NA	NA	0	0	0	0	0	0	0	0	0	0	0	0	0	0	0	0	0	0	0	0	0	0	0	0	0	0	0	0	0	0	0	0	0	0	0	0	0	0	0	0	0	0
ASV1290	Bacteria	Proteobacteria	Gammaproteobacteria	PAC001146_o	PAC001146_f	DQ228657_g	DQ228657_s	0	0	0	0	0	0	0	0	0	0	0	0	0	0	0	0	0	0	0	0	0	0	0	0	0	0	0	0	0	0	0	0	0	0	0	0	0	0	0	0	0	0
ASV1291	Bacteria	Proteobacteria	Gammaproteobacteria	Arenicellales	Arenicellaceae	GQ356971_g	AB252426_s	0	0	0	0	0	0	0	0	0	0	0	0	0	0	0	0	0	0	0	0	0	0	0	0	0	0	0	0	0	0	0	0	0	0	0	0	0	0	0	0	0	0
ASV1292	Bacteria	Proteobacteria	Alphaproteobacteria	Rhizobiales	NA	NA	NA	0	0	0	0	0	0	0.00489534	0	0	0	0.000553215	0	0	0	0	0	0	0	0	0	0	0	0	0	0.00270416	0	0	0	0	0	0	0	0	0	0	0	0	0	0	0	0	0
ASV1293	Bacteria	Planctomycetes	Planctomycetia	Planctomycetales	Planctomycetaceae	Rhodopirellula	NA	0	0	0	0	0	0	0	0	0	0	0	0	0	0	0	0	0	0	0	0	0	0	0	0	0	0	0	0	0	0	0	0	0	0	0	0	0	0	0	0	0	0
ASV1294	Bacteria	Proteobacteria	Gammaproteobacteria	FN820314_o	FN820314_f	FN820314_g	NA	0	0	0	0	0	0	0	0	0	0	0	0	0	0	0	0	0	0	0	0	0	0	0	0	0	0	0	0	0	0	0	0	0	0	0	0	0	0	0	0	0	0
ASV1295	Bacteria	Proteobacteria	Gammaproteobacteria	NA	NA	NA	NA	0	0	0	0	0	0	0	0	0	0	0	0	0	0	0	0	0	0	0	0	0	0	0	0	0	9.73899e-05	0.00128341	0.000447016	0	0	0	0	0	0	0.0001259	0.000664082	0	0.00443571	0	0	0	0
ASV1296	Bacteria	NA	NA	NA	NA	NA	NA	0.00293639	0	0	0	0	0	0	0	0	0	0	0	0	0	0	0	0	0	0	0	0.00517488	0	0	0	0	0	0	0	0	0	0	0	0	0	0	0	0	0	0	0	0	0
ASV1297	Bacteria	Proteobacteria	Alphaproteobacteria	Rhizobiales	Hyphomicrobiaceae	NA	NA	0	0	0	0	0	0	0	0	0.00135484	0.000946807	0.00157454	0.00175894	0	0.0011402	0.00073539	0.00217031	0.00128386	0.000765567	0	0	0	0	0	0	0	0	0	0	0	0	0	0	0	0	0	0	0	0	0	0	0	0
ASV1298	Bacteria	Bacteroidetes	Flavobacteria	Flavobacteriales	Flavobacteriaceae	AM745157_g	NA	0	0	0	0	0	0	0	0	0	0	0	0	0	0	0	0	0	0	0	0	0	0	0	0	0	0	0	0	0	0	0	0	0	0	0	0	0	0	0	0	0	0
ASV1299	Bacteria	Proteobacteria	Gammaproteobacteria	Alteromonadales	Colwelliaceae	NA	NA	0	0	0	0	0	0	0	0	0	0	0	0	0	0	0	0	0	0	0	0	0	0	0	0	0	0	0	0	0	0	0	0	0	0	0	0	0	0	0	0	0	0
ASV1300	Bacteria	Proteobacteria	Gammaproteobacteria	Chromatiales	Woeseiaceae	Woeseia	NA	0	0	0	0	0	0	0	0	0.00109261	0	0.00106388	0	0	0	0	0	0.00261052	0	0	0	0	0	0	0	0	0.000559992	0	0.00121688	0	0	0	0	0	0	0.000503601	0.00064266	0	0.000982912	0	0	0	0
ASV1301	Bacteria	Proteobacteria	Gammaproteobacteria	Cellvibrionales	Halieaceae	NA	NA	0.000753938	0.000348513	0	0	0	0	0.000253207	0.00130219	0.000655566	0.00124806	0.00119154	0.00118728	0	0.00109635	0.000908422	0.000468105	0.000684726	0.0014886	0	0	0	0	0	0	0	0	0	0	0	0	0	0	0	0	0	0	0	0	0	0	0	0
ASV1302	Bacteria	Proteobacteria	Gammaproteobacteria	Cellvibrionales	Halieaceae	NA	NA	0	0	0	0	0	0	0	0	0	0	0	0	0	0	0	0.00106388	0	0	0	0	0	0	0	0	0	0.00068173	0.00189303	0.00126655	0	0	0	0	0	0	0.00173742	0	0.000955498	0	0	0	0	0
ASV1303	Bacteria	Proteobacteria	Alphaproteobacteria	Rhodobacterales	Rhodobacteraceae	NA	NA	0.00269831	0	0	0	0	0	0.000590817	0	0.00174818	0	0.000893655	0	0	0.000701662	0	0	0	0.000935692	0	0	0	0	0	0	0	0	0	0	0	0	0	0	0	0	0.000579141	0	0.00160046	0	0	0	0	0
ASV1304	Bacteria	Actinobacteria	Acidimicrobiia	Acidimicrobiales	Ilumatobacter_f	Ilumatobacter	NA	0.00107139	0	0.00061099	0	0	0	0.000801823	0.000672099	0.00214151	0.000946807	0	0.00114331	0	0.000745516	0	0.00165965	0.00111268	0	0	0	0	0	0	0	0	0	0	0	0	0	0	0	0	0	0	0	0	0.000252029	0	0	0	0
ASV1305	Bacteria	Proteobacteria	Gammaproteobacteria	Chromatiales	Woeseiaceae	Woeseia	NA	0	0.000464684	0.000801925	0	0	0	0	0	0	0.00193665	0.000638325	0	0	0.000613954	0.000908422	0	0.000641931	0	0	0	0	0	0	0	0	0.000340865	0	0	0.00134906	0	0	0	0	0	0	0.00143527	0	0	0	0	0	0
ASV1306	Bacteria	Proteobacteria	Gammaproteobacteria	Cellvibrionales	Halieaceae	EU287365_g	EU287365_s	0	0	0	0	0	0	0	0.000756112	0	0	0	0	0	0	0	0	0	0	0	0	0	0	0	0	0	0.000438255	0.000545449	0.00124171	0	0	0	0	0	0	0.00241728	0.000385596	0	0.00136096	0	0	0	0
ASV1307	Bacteria	Proteobacteria	Alphaproteobacteria	Rhizobiales	Hyphomicrobiaceae	NA	NA	0	0	0	0	0.00756968	0	0	0	0	0	0	0	0	0	0	0	0	0	0	0	0	0.000305684	0	0	0	0	0	0	0.00111944	0	0	0	0	0	0	0	0.000453861	0	0	0	0	0
ASV1308	Bacteria	Proteobacteria	Oligoflexia	Bacteriovoracales	Bacteriovoracaceae	JF727692_g	DQ513018_s	0	0	0	0	0	0	0	0	0	0	0	0	0	0	0	0	0	0	0	0	0	0	0	0	0	0	0	0	0	0	0	0	0	0	0	0	0	0	0.00102883	0.00187337	0.00129287	0
ASV1309	Bacteria	Proteobacteria	Gammaproteobacteria	Alteromonadales	Shewanellaceae	Shewanella	NA	0	0	0	0	0	0	0	0	0	0	0	0	0	0	0	0	0	0	0	0	0	0	0	0	0	0	0	0	0	0	0	0	0	0	0	0	0	0	0	0	0	0
ASV1310	Bacteria	Proteobacteria	Alphaproteobacteria	NA	NA	NA	NA	0	0	0	0	0	0	0	0	0	0	0	0	0	0	0	0	0	0	0	0	0	0	0	0	0	0	0	0	0	0	0	0	0	0	0	0	0	0	0	0	0	0
ASV1311	Bacteria	Planctomycetes	Planctomycetia	Planctomycetales	Planctomycetaceae	EF123574_g	EF123574_s	0	0	0	0	0	0	0	0	0	0	0	0	0	0	0	0	0	0	0	0	0	0	0.000191635	0.000190627	0.000261092	0.000730425	0	0.00047185	0.000487959	0	0	0	0	0	0	0.000899724	0.00195877	0.00126014	0	0	0	0
ASV1312	Bacteria	Bacteroidetes	Flavobacteria	Flavobacteriales	Cryomorphaceae	AJ224942_g	NA	0	0	0	0	0	0	0	0	0	0	0	0	0	0	0	0	0	0	0	0	0	0	0	0	0	0	0	0	0	0	0	0	0	0	0	0	0	0	0.000188968	0.000336785	0	0
ASV1313	Bacteria	Proteobacteria	Epsilonproteobacteria	Campylobacterales	NA	NA	NA	0.0106345	0	0	0	0	0	0	0	0	0	0	0	0	0	0	0	0	0	0	0	0	0	0	0	0	0	0	0	0	0	0	0	0	0	0	0	0	0	0	0	0	0
ASV1314	Bacteria	Proteobacteria	Gammaproteobacteria	Oceanospirillales	Oceanospirillaceae	NA	NA	0	0	0	0	0.000267615	0.00875811	0	0	0.000349635	0.00051644	0	0.000571655	0	0	0	0	0	0	0	0	0	0	0	0	0	0	0	0	0	0	0	0	0	0	0	0	0	0	0	0	0	0
ASV1315	Bacteria	Proteobacteria	Gammaproteobacteria	NA	NA	NA	NA	0.000158724	0	0	0	0	0	0.00033761	0.000588087	0.00135484	0.00253916	0.00059577	0.0019788	0	0.00153489	0.000389324	0.000638325	0.000984294	0.000467846	0	0	0	0	0	0	0	0	0	0	0	0	0	0	0	0	0	0	0	0	0	0	0	0
ASV1316	Bacteria	Proteobacteria	Gammaproteobacteria	Cellvibrionales	Spongiibacteraceae	Dasania	Dasania marina	0.000476172	0.000503408	0	0	0.000382307	0.000614605	0.000717421	0.000798118	0.000437044	0.00038733	0.000723435	0.000659602	0	0.000394685	0.00073539	0.00076599	0.000385159	0.000467846	0	0	0	0	0	0	0	0.000365212	0.000288767	0.000670524	0	0	0	0	0	0	0	0.00032133	0	0	0	0	0	0
ASV1317	Bacteria	Acidobacteria	Thermoanaerobaculum_c	Thermoanaerobaculum_o	Thermoanaerobaculum_f	DQ395019_g	NA	0	0	0	0	0	0	0	0	0	0	0	0	0	0	0	0	0	0	0	0	0	0	0	0	0	0	0	0.00104304	0	0	0	0	0.00206595	0	0	0.000942568	0.00262762	0.000478855	0	0	0	0
ASV1318	Bacteria	Planctomycetes	Phycisphaerae	Phycisphaerales	Phycisphaeraceae	AJ966588_g	AY344412_s	0.000119043	0.000619579	0	0	0.000114692	0	0	0.000378056	0.00227263	0.00111895	0.00093621	0.000835495	0	0.00175416	0.000865164	0.0008511	0.00119827	0.000382783	0	0	0	0	0	0	0	0	0	0	0	0	0	0	0	0	0	0	0	0	0	0	0	0
ASV1319	Bacteria	Proteobacteria	Gammaproteobacteria	NA	NA	NA	NA	0	0	0	0	0	0	0	0	0	0	0	0	0.00196564	0	0	0.00923444	0	0	0	0	0	0	0	0	0	0	0	0	0	0	0	0	0	0	0	0	0	0	0	0	0	0
ASV1320	Bacteria	Proteobacteria	Gammaproteobacteria	Thiotrichales	Leucothrix_f	Cocleimonas	NA	0	0	0	0	0	0	0	0	0	0	0	0	0	0	0	0	0	0	0	0	0	0	0	0	0	0	0	0	0	0	0	0	0	0	0	0	0	0	0	0	0	0
ASV1321	Bacteria	Proteobacteria	Gammaproteobacteria	Cellvibrionales	Halieaceae	NA	NA	0	0	0.000840112	0	0	0	0	0	0.000437044	0.000602513	0	0	0	0	0	0	0	0	0	0	0	0	0	0	0	0.00104694	0.00160426	0.00161423	0.000344442	0	0	0	0	0.000603521	0.00032734	0	0.000477749	0	0	0	0	0
ASV1322	Bacteria	Chloroflexi	Anaerolineae	Anaerolinaeles	NA	NA	NA	0	0	0	0	0	0	0	0	0	0	0	0	0	0	0	0	0	0	0	0	0	0	0.000886312	0.00467037	0	0	0.000385023	0	0.000459255	0	0	0	0	0	0	0.00115679	0	0	0	0	0	0
ASV1323	Bacteria	Bacteroidetes	Bacteroidia	Bacteroidales	EF467588_f	EF467588_g	JQ347307_s	0.000912662	0	0	0	7.64614e-05	0	0.000548616	0	0	0	0	0	0	0	0	0	0	0	0.00367579	0.00139939	0.000104018	0.000698705	7.18632e-05	0	0	0	0	0	0	0	0	0	0	0	0	0	0	0	0	0	0	0
ASV1324	Bacteria	Proteobacteria	Gammaproteobacteria	Methylococcales	Methylophaga_f	EU919781_g	NA	0	0	0	0	0	0	0	0	0	0	0	0	0	0	0	0	0	0	0	0	0	0	0	0	0	0	0	0	0	0	0	0	0	0	0	0	0	0	0	0	0	0
ASV1325	Bacteria	Proteobacteria	Alphaproteobacteria	Rhodobacterales	Rhodobacteraceae	NA	NA	0	0	0	0	0	0	0	0.000798118	0.000961496	0.00167843	0.00119154	0.00140715	0	0.000833224	0.00116797	0	0.00145504	0.0016162	0	0	0	0	0	0	0	0	0	0	0	0	0	0	0	0	0	0	0	0	0	0	0	0
ASV1326	Bacteria	Proteobacteria	Alphaproteobacteria	Rhodobacterales	Rhodobacteraceae	NA	NA	0	0	0	0	0.001988	0	0.00181465	0	0	0	0	0	0	0	0	0	0	0	0	0	0	0	0.000287453	0.00250993	0.000466235	0	0	0	0	0	0	0	0	0	0.000528781	0	0.000406087	0.000403246	0	0	0	0
ASV1327	Bacteria	Planctomycetes	Phycisphaerae	Phycisphaerales	Phycisphaeraceae	AF445715_g	NA	0	0	0.000420056	0	0	0	0.000717421	0.00155423	0.0019667	0.00150628	0	0.0014951	0	0	0.000865164	0.00234053	0.000470749	0	0	0	0	0	0	0	0	0	0	0	0	0	0	0	0	0	0	0	0	0	0	0	0	0
ASV1328	Bacteria	Bacteroidetes	Flavobacteria	Flavobacteriales	Flavobacteriaceae	Spongiibacterium	HQ439515_s	0	0	0	0	0	0.00069143	0	0	0	0	0	0	0	0	0	0	0	0	0	0	0	0	0.000335361	0.00540111	9.3247e-05	0	0	0	0	0.000652538	0	0.000886368	0	0	0	0	0	0	0	0	0	0
ASV1329	Bacteria	Spirochaetes	Spirochaetia	Spirochaetales	Spirochaetaceae	Spirochaeta_g1	Spirochaeta perfilievii	0	0	0	0	0	0	0	0	0	0	0	0	0	0	0	0	0	0	0	0	0	0	0	0	0	0	0	0	0	0	0	0	0	0	0	0	0	0	0	0	0	0
ASV1330	Bacteria	Proteobacteria	Oligoflexia	Bacteriovoracales	Halobacteriovoraceae	Halobacteriovorax	NA	0	0	0	0	0	0	0	0	0	0	0	0	0	0	0	0	0	0	0	0	0	0	0	0	0	0	0	0	0	0	0	0	0	0	0	0	0	0	0	0	0	0
ASV1331	Bacteria	Proteobacteria	Gammaproteobacteria	Cellvibrionales	Halieaceae	NOR5-10_g	EU491884_s	0	0.000387237	0.00114561	0	0	0.000230477	0.00033761	0.000630093	0.000874088	0.00124806	0.000553215	0.0013192	0	0.0005701	0.00181684	0	0.000898703	0.00119088	0	0	0	0	0	0	0	0	0	0	0	0	0	0	0	0	0	0	0	0	0	0	0	0
ASV1332	Bacteria	Proteobacteria	Alphaproteobacteria	Rhodobacterales	Rhodobacteraceae	GQ249531_g	GU118103_s	0	0.000464684	0	0	0	0	0	0.000798118	0.00069927	0	0.00042555	0.000747548	0	0	0.000389324	0	0.000855908	0.00119088	0	0	0.000130022	0	0	0	5.59482e-05	0	0	0.000794695	0	0	0	0	0	0.00030176	0.000453241	0	0	0.00166339	0	0	0	0
ASV1333	Bacteria	Latescibacteria_WS3	Latescibacter_c	AB530233_o	GU302492_f	GU302492_g	NA	0	0	0	0	0	0	0	0	0	0	0	0	0	0	0	0	0	0	0	0	0	0	0.000550951	0.000603654	0.00333824	0	0	0	0	0	0	0	0.000317839	0.000603521	0	0	0	0.000428449	0	0	0	0
ASV1334	Bacteria	Bacteroidetes	Flavobacteria	Flavobacteriales	Flavobacteriaceae	Eudoraea	JQ978611_s	0	0	0	0	0	0	0	0.000294044	0	0.000731623	0	0.000175894	0	0.000306977	0.000605615	0.00076599	0.000855908	0.000170126	0	0	0	0	0	0	0.000969769	0.000243475	0.000513363	0	0.000688883	0	0	0	0	0.00238055	0	0	0	0	0	0	0	0
ASV1335	Bacteria	Proteobacteria	Gammaproteobacteria	Alteromonadales	Colwelliaceae	Thalassomonas	Thalassotalea eurytherma	0	0	0	0	0	0	0	0	0	0	0	0	0	0	0	0	0	0	0	0	0	0	0	0	0	0	0	0	0	0	0	0	0	0	0	0	0	0	0	0	0	0
ASV1336	Bacteria	Proteobacteria	Alphaproteobacteria	Rhizobiales	Phyllobacteriaceae	Hoeflea	NA	0	0	0	0	0	0.0101026	0	0	0	0	0	0	0	0	0	0	0	0	0	0	0	0	0	0	0	0	0	0	0	0	0	0	0	0	0	0	0	0	0	0	0	0
ASV1337	Bacteria	Proteobacteria	NA	NA	NA	NA	NA	0	0.000232342	0.00141291	0.000105772	0.00133807	0.000115238	0	0	0	0	0	0	0.00703699	0	0	0	0	0	0	0	0	0	0	0	0	0	0	0	0	0	0	0	0	0	0	0	0	0	0	0	0	0
ASV1338	Bacteria	Acidobacteria	PAC002280_c	PAC002280_o	PAC002280_f	HQ153936_g	NA	0	0	0	0	0.00302022	0.0014981	0	0	0	0	0	0	0	0	0	0.00617048	0	0	0	0	0	0	0	0	0	0	0	0	0	0	0	0	0	0	0	0	0	0	0	0	0	0
ASV1339	Bacteria	Bacteroidetes	Flavobacteria	Flavobacteriales	Flavobacteriaceae	NA	NA	0	0	0	0	0	0	0	0	0.00218522	0.000946807	0.00310652	0.00127523	0	0.00149103	0.000865164	0.00068088	0	0.000808098	0	0	0	0	0	0	0	0	0	0	0	0	0	0	0	0	0	0	0	0	0	0	0	0
ASV1340	Bacteria	Proteobacteria	Gammaproteobacteria	EF573277_o	EF573277_f	AM259847_g	AM259847_s	0.000198405	0.000193618	0.000267308	0	0	0	0.000253207	0	0.000786679	0.000473403	0.00068088	0.000395761	0	0.0011402	0.00121123	0.000468105	0.000342363	0.00114835	0	0	0	0	0	0	0	0	0.00067379	0.000223508	0	0	0	0	0	0.000670578	0	0.000364174	0	0.000478855	0	0	0	0
ASV1341	Bacteria	Proteobacteria	Gammaproteobacteria	Alteromonadales	Colwelliaceae	Colwellia	NA	0	0	0	0	0	0	0	0	0	0	0	0	0	0	0	0	0	0	0	0	0	0	0	0	0	0	0	0	0	0	0	0	0	0	0	0	0	0	0	0	0	0
ASV1342	Bacteria	Proteobacteria	Gammaproteobacteria	Cellvibrionales	Halieaceae	NA	NA	0	0.000580855	0	0	0	0	0	0.00126019	0.000786679	0.00189361	0	0.0014951	0.000589692	0.0005701	0.000778648	0	0.00171182	0.00153113	0	0	0	0	0	0	0	0	0	0	0	0	0	0	0	0	0	0	0	0	0	0	0	0
ASV1343	Bacteria	Proteobacteria	Alphaproteobacteria	Rhizobiales	Hyphomicrobiaceae	Anderseniella	Anderseniella baltica	0	0	0	0	0	0	0	0	0	0	0	0	0	0	0	0	0	0	0	0	0	0	0	0	0	0.00131476	0.00147592	0.00233442	0	0	0	0	0	0	0	0.000921146	0	0.000630072	0	0	0	0
ASV1344	Bacteria	Proteobacteria	Alphaproteobacteria	Rhodobacterales	Rhodobacteraceae	NA	NA	0	0.000813197	0.00141291	0	0	0	0.000548616	0	0.00148595	0.00120503	0.00114899	0.00101139	0	0	0	0.000553215	0.000898703	0.00119088	0	0	0	0	0	0	0	0	0	0	0	0	0	0	0	0	0.000428061	0	0	0	0	0	0	0
ASV1345	Bacteria	Bacteroidetes	Flavobacteria	Flavobacteriales	Cryomorphaceae	Cryomorpha	AM997540_s	0	0	0	0	0	0	0	0	0	0	0	0	0	0	0	0	0	0	0	0	0	0	0	0	0	0	0	0	0	0	0	0	0	0	0	0	0	0	0.000167972	0.000126295	0	0
ASV1346	Bacteria	Proteobacteria	Deltaproteobacteria	Myxococcales	FJ516990_f	FJ516990_g	FJ516990_s	0	0	0	0	0	0	0	0	0	0	0	0	0	0	0	0	0	0	0	0	0	0.000305684	0.000646769	0.00457506	0	0	0.000160426	0.000273177	0.00103332	0	0	0	0	0	0	0	0	0.000604869	0	0	0	0
ASV1347	Bacteria	Bacteroidetes	Sphingobacteriia	Saprospirales	Saprospiraceae	NA	NA	0	0	0	0	0	0	0.000464213	0	0.00135484	0.00236702	0.00157454	0.00219867	0	0.000482393	0.000821906	0.000723435	0.00128386	0	0	0	0	0	0	0	0	0	0	0	0	0	0	0	0	0	0	0	0	0	0	0	0	0
ASV1348	Bacteria	Spirochaetes	Spirochaetia	Spirochaetales	Spirochaetaceae	FJ615155_g	JQ245570_s	0	0	0	0	0	0	0	0	0	0	0	0	0	0	0	0	0	0	0	0	0	0	0	0	0	0	0	0	0	0	0	0	0	0	0	0	0	0	0	0	0	0
ASV1349	Bacteria	Proteobacteria	Gammaproteobacteria	Oceanospirillales	Oceanospirillaceae	Thalassolituus	Thalassolituus oleivorans	0	0	0	0	0	0	0	0	0	0	0	0	0	0	0	0	0	0	0	0	0	0	0	0	0	0	0	0	0	0	0	0	0	0	0	0	0	0	0	0	0	0
ASV1350	Bacteria	Proteobacteria	Alphaproteobacteria	Rhodobacterales	Rhodobacteraceae	NA	NA	0.000674576	0.00154895	0.00255852	0	0	0.00107556	0	0	0.000742975	0	0	0.00400158	0	0	0	0	0	0	0	0	0	0	0	0	0	0	0	0	0	0	0	0	0	0	0	0	0	0	0	0	0	0
ASV1351	Bacteria	Proteobacteria	Alphaproteobacteria	Rhodobacterales	Rhodobacteraceae	NA	NA	0	0	0	0	0	0	0	0	0	0	0	0	0	0	0	0	0	0	0	0	0	0	0	0	0	0	0	0	0	0	0	0	0	0	0	0	0	0	0	0	0	0
ASV1352	Bacteria	Bacteroidetes	Flavobacteria	Flavobacteriales	Crocinitomicaceae	NA	NA	0	0	0	0	0	0	0	0	0	0	0	0	0	0	0	0	0	0	0	0	0	0	0	0	0	0	0	0	0	0	0	0	0	0	0	0	0	0	0	0	0	0
ASV1353	Bacteria	Planctomycetes	Planctomycetia	Planctomycetales	Planctomycetaceae	FJ543064_g	NA	0.000436491	0.000851921	0.000725551	0	0	0	0.000168805	0	0.000742975	0.000989843	0.00068088	0	0	0	0.000519098	0.000723435	0.000470749	0.000680504	0	0	0	0	0	0	0	0	0.000320852	0	0	0	0	0	0	0	7.55401e-05	0	0	0.00196582	0	0	0	0
ASV1354	Bacteria	Chloroflexi	Anaerolineae	Anaerolinaeles	GCA004_f	FJ628325_g	NA	0	0	0	0	0	0	0	0	0	0	0	0	0	0	0	0	0	0	0	0	0	0.000131007	0.000119772	0	0	0.000413907	0.000449193	0.00206124	0.000172221	0	0	0	0	0.000167645	0	0.000364174	0.000167212	0.00249509	0	0	0	0
ASV1355	Bacteria	Tenericutes	Mollicutes	PAC001265_o	GU196243_f	EU570894_g	EU570894_s	0	0	0	0	0	0	0	0	0	0	0	0	0	0	0	0	0	0	0	0	0	0	0	0	0	0	0	0	0	0	0	0	0	0	0	0	0	0	0	0	0	0
ASV1356	Bacteria	NA	NA	NA	NA	NA	NA	0.000277767	0.000116171	0	7.05144e-05	0	0	0.000970628	0.000714106	0.00104891	0.000989843	0.00068088	0.000747548	0	0.000833224	0.000346066	0.000638325	0.000684726	0.000467846	0	0	0	0	0	0	0	0	0	0	5.74069e-05	0	0	0	0	0	0	0.00096399	9.55498e-05	0.000151217	0	0	0	0
ASV1357	Bacteria	Proteobacteria	Alphaproteobacteria	NA	NA	NA	NA	0	0	0	0	0	0	0	0	0	0	0	0	0	0	0	0	0	0	0	0	0	0	0	0	0	0	0	0	0	0	0	0	0	0	0	0	0	0	0	0	0	0
ASV1358	Bacteria	Bacteroidetes	Cytophagia	Cytophagales	NA	NA	NA	0	0	0	0	0	0	0	0	0	0	0	0	0	0	0	0	0	0	0	0	0	0	0	0	0	0	0	0	0	0	0	0	0	0	0	0	0	0	0	0	0	0
ASV1359	Bacteria	Bacteroidetes	Flavobacteria	Flavobacteriales	Flavobacteriaceae	CP017478_g	NA	0	0	0	0	0	0	0	0	0	0	0	0	0	0	0	0	0	0	0	0	0	0	0	0	0	0	0	0	0	0	0	0	0	0	0	0	0	0	0	0	0	0
ASV1360	Bacteria	Proteobacteria	Gammaproteobacteria	Alteromonadales	Moritellaceae	Paramoritella	Paramoritella sediminis	0.000476172	0.000387237	0	0	0	0	0.000464213	0.000672099	0.00174818	0.000688587	0.000723435	0.000527681	0.000471754	0.000350831	0.000821906	0.00042555	0	0.000467846	0	0	0	0	0.000119772	0	0	0.00019478	0.000545449	0.000745027	0	0	0	0	0	0	0	0	0	0.000100812	0	0	0	0
ASV1361	Bacteria	Proteobacteria	Gammaproteobacteria	Chromatiales	Woeseiaceae	Woeseia	NA	0	0	0	0	0	0	0	0	0	0	0	0	0	0	0	0	0	0	0	0	0	0	0	0	0	0.000462602	0.000385023	0.0018129	0.00284164	0	0	0	0	0	0.00032734	0.000899724	0	0	0	0	0	0
ASV1362	Bacteria	Planctomycetes	Planctomycetia	Planctomycetales	Planctomycetaceae	AB630617_g	AM935300_s	0	7.74473e-05	0	0	0	0	0	0.000378056	0.00118002	0.00077466	0.000638325	0.00118728	0	0.000920931	0.0010382	0.00034044	0.00124107	0.000765567	0	0	0	0	0	0	0	0.000267822	0.000256682	0	0.000430552	0	0	0	0	0.000167645	0.0001259	0.00032133	0	0	0	0	0	0
ASV1363	Bacteria	Proteobacteria	Deltaproteobacteria	Desulfobulbaceae_o	Desulfobulbaceae	Desulfofustis	AB294967_s	0	0	0	0	0	0	0	0	0	0	0	0	0	0	0	0	0	0	0.00569748	0.00127664	0.000494084	0	0	0	0	0	0	0	0	0	0	0	0	0	0	0	0	0	0	0	0	0
ASV1364	Bacteria	Bacteroidetes	Flavobacteria	Flavobacteriales	Crocinitomicaceae	DQ906732_g	EU050905_s	0	0	0	0	0	0	0	0	0	0	0	0	0	0	0	0	0	0	0	0	0	0	0	0	0	0	0	0	0	0	0	0	0	0	0	0	0	0	0	0	0	0
ASV1365	Bacteria	Chloroflexi	Ardenticatenia	FM253648_o	FM253648_f	AB257642_g	AB257642_s	0.00039681	0	0	0	0	0	0	0	0	0.010587	0	0	0	0	0	0	0	0	0	0	0	0	0	0	0	0	0	0	0	0	0	0	0	0	0	0	0	0	0	0	0	0
ASV1366	Bacteria	Proteobacteria	Deltaproteobacteria	OM27	U70713_f	DQ017948_g	NA	0	0	0	0	0	0	0	0	0	0	0	0	0	0	0	0	0	0	0	0	0	0	0	0	0	0	0	0	0	0	0	0	0	0	0	0	0	0	0	0.000736718	0	0
ASV1367	Bacteria	Proteobacteria	Deltaproteobacteria	Desulfobulbaceae_o	Desulfobulbaceae	NA	NA	0	0	0	0	0	0	0	0.000798118	0	0	0.000893655	0	0	0	0	0	0	0	0	0	0	0	0	0	0	0.000511297	0	0	0.00183702	0	0	0	0	0.00140821	0	0.00179945	0	0.000126014	0	0	0	0
ASV1368	Bacteria	Proteobacteria	Gammaproteobacteria	PAC001146_o	PAC001146_f	DQ228657_g	DQ228657_s	0	0	0	0	0	0	0	0	0	0	0	0	0	0	0	0	0	0	0	0	0	0	0	0	0	0	0	0	0	0	0	0	0	0	0	0	0	0	0	0	0	0
ASV1369	Bacteria	Proteobacteria	Gammaproteobacteria	Oceanospirillales	Kangiellaceae	AF382097_g	NA	0.0016666	0	0	0	0.00164392	0.00526255	0.000548616	0	0	0	0	0	0	0	0	0	0	0	0	0	0	0	0	0	0	0	0	0	0.000602773	0	0	0	0	0	0	0	0	0	0	0	0	0
ASV1370	Archaea	Euryarchaeota	DHVE5_c	EU731318_o	EU731318_f	EU731318_g	EU731318_s	0	0	0	0	0	0	0	0	0	0	0	0	0	0	0	0	0	0	0	0	0	0	0	0	0	0	0	0	0	0.00723466	0	0	0	0	0	0	0	0	0	0	0	0
ASV1371	Bacteria	Chloroflexi	Anaerolineae	Anaerolinaeles	Anaerolinaceae	Pelolinea	NA	0	0	0	0	0	0	0	0	0	0	0	0	0	0	0	0	0	0	0	0	0	0	0.0011019	0.00139793	0.000596781	0	0	0.00047185	0.000315738	0.000539053	0	0	0	0.000502934	0	0	0.00117048	0.000504058	0	0	0	0
ASV1372	Bacteria	Bacteroidetes	Flavobacteria	Flavobacteriales	Flavobacteriaceae	Muricauda	NA	0.000357129	0.000348513	0.000229121	0	0	0	0.000506415	0.000882131	0.00069927	0.0025822	0.00102132	0.000307814	0.000550379	0.000701662	0.00073539	0.0012341	0.000342363	0.00029772	0	0	0	0	0	0	0	0	0	0	0	0	0	0	0	0	0	0	0	0	0	0	0	0
ASV1373	Bacteria	Cyanobacteria	NA	NA	NA	NA	NA	0	0	0	0	0	0	0	0	0	0	0	0	0	0	0	0	0	0	0	0	0	0	0	0	0	0	0	0	0	0	0	0	0	0	0	0	0.0060913	0	0	0	0	0
ASV1374	Bacteria	Proteobacteria	Gammaproteobacteria	EF573277_o	EF573277_f	FM242299_g	NA	0	0	0	0	0	0.000845081	0.00126604	0.00109216	0	0	0	0.000703575	0	0.000657808	0.000908422	0	0	0	0	0	0	0	0	0	0	0.00119303	0	0.00131621	0	0	3.45716e-05	0	0	0	0	0.000257064	0.000214987	0	0	0	0	0
ASV1375	Bacteria	Proteobacteria	Gammaproteobacteria	PAC001146_o	PAC001146_f	PAC001146_g	NA	0	0	0	0	0	0	0	0	0	0	0	0	0	0	0	0	0	0	0	0	0	0	0	0	0	0	0.000866301	0	0	0	0	0	0	0	0	0	0	0	0	0	0	0
ASV1376	Bacteria	Bacteroidetes	Flavobacteria	Flavobacteriales	Flavobacteriaceae	FR685471_g	DQ832645_s	0	0	0	0	0	0.000729843	0.000590817	0	0	0	0	0	0	0	0	0	0	0	0	0	0	0	0	0	0	0	0	0	0	0	0	0	0	0	0	0	0	0	0	0	0	0
ASV1377	Bacteria	Proteobacteria	Deltaproteobacteria	Desulfobacterales	Desulfobacteraceae	Desulfobacter	Desulfobacter vibrioformis	0	0	0	0	0	0	0	0	0	0	0	0	0	0	0	0	0	0	0	0	0	0	0	0	0	0	0	0	0	0	0	0	0	0	0	0	0	0	0	0	0	0
ASV1378	Bacteria	Proteobacteria	Gammaproteobacteria	PAC001146_o	PAC001146_f	PAC001146_g	NA	0	0	0	0	0	0	0	0.00235235	0.00113631	0.00189361	0.00225542	0.000703575	0	0	0.000821906	0.00076599	0	0.000935692	0	0	0	0	0	0	0	0	0	0	0	0	0	0	0	0	0	0	0	0	0	0	0	0
ASV1379	Bacteria	Proteobacteria	Alphaproteobacteria	Rhizobiales	Hyphomicrobiaceae	NA	NA	0	0	0	0	0	0	0	0	0	0	0	0	0	0	0	0	0	0	0	0	0	0	0	0	0	0	0	0	0	0	0	0	0	0	0	0	0	0	0	0	0	0
ASV1380	Bacteria	Proteobacteria	Alphaproteobacteria	Rhizobiales	Stappia_f	Labrenzia	NA	0	0	0.0046588	0	0	0	0	0	0	0	0	0	0	0	0	0	0	0	0	0	0	0	0	0.00196982	0	0	0	0	0	0	0	0.00101299	0.00115217	0	0	0	0	0	0	0	0	0
ASV1381	Bacteria	Proteobacteria	Deltaproteobacteria	Myxococcales	NA	NA	NA	0	0	0	0	0	0	0	0	0	0	0	0	0	0	0	0	0	0	0	0	0	0	0	0	0	0	0	0	0	0	0	0	0	0	0	0	0	0	0.00375837	0	0	0.000210913
ASV1382	Bacteria	Spirochaetes	Spirochaetia	Spirochaetales	Spirochaetaceae	AY922180_g	AY922180_s	0	0	0	0	0	0	0.000379811	0.000294044	0	0	0	0	0	0	0	0	0	0	0	0	0	0.000152842	0	0.000349484	0	0	0.00141175	0.00116721	0.000114814	0	0	0	0.000595948	0.000335289	0	0.00053555	0.000621074	0.00120974	0	0	0	0
ASV1383	Bacteria	Proteobacteria	Gammaproteobacteria	Thiomicrospira_o	FR715579_f	EF371481_g	EF371481_s	0	0	0	0	0	0	0	0	0	0	0	0	0	0	0	0	0	0	0	0	0	0	0	0	0	0	0	0	0	0	0	0	0	0	0	0	0	0	0	0	0	0
ASV1384	Bacteria	Proteobacteria	Deltaproteobacteria	Myxococcales	FJ516990_f	NA	NA	0	0	0	0	0	0	0	0	0	0	0	0	0	0	0	0	0	0	0	0	0	0.000109173	0.000311407	0.000413026	0.000167845	0.000949552	0.00118715	0.000968535	0.000258331	0.00022697	0	0	0	0.000368818	0.000679861	0	0.00100327	0	0	0	0	0
ASV1385	Bacteria	Proteobacteria	Gammaproteobacteria	Chromatiales	NA	NA	NA	0	0	0	0	0	0	0	0	0	0	0	0	0	0	0	0	0	0	0	0	0	0	0	0	0	0.000316517	0	0	0.0066018	0	0	0	0	0	0.00022662	0	0	0	0	0	0	0
ASV1386	Bacteria	Proteobacteria	Gammaproteobacteria	Chromatiales	Thiogranum_f	FR670376_g	DQ395062_s	0.000238086	0	0	0	0	0	0	0	0.000349635	0	0	0	0	0.000394685	0	0	0	0	0	0	0	0.000196511	0.000239544	0	0.000298391	0.00058434	0.00121924	0.00124171	0	0	0	0	0	0.000201174	0.000579141	0	0.000621074	0.000680478	0	0	0	0
ASV1387	Bacteria	Proteobacteria	Alphaproteobacteria	Rhodospirillales	NA	NA	NA	0	0	0	0	0	0	0	0	0	0	0	0	0	0	0	0	0	0	0	0	0	0	0	0	0	0	0	0	0	0	0	0	0	0	0	0	0	0	0	0	0	0
ASV1388	Bacteria	Planctomycetes	U81766_c	U81766_o	U81766_f	U81766_g	FJ717262_s	0	0	0	0	0	0	0	0	0	0	0	0	0	0	0	0	0	0	0	0	0	0	0	0	0	0	0	0	0	0	0	0.00635652	0	0	0	0	0	0	0	0	0	0
ASV1389	Bacteria	Proteobacteria	Epsilonproteobacteria	Campylobacterales	Campylobacteraceae	Arcobacter	NA	0.00976152	0	0	0.000176286	0	0	0	0	0	0	0	0	0	0	0	0	0	0	0	0	0	0	0	0	0	0	0	0	0	0	0	0	0	0	0	0	0	0	0	0	0	0
ASV1390	Bacteria	Proteobacteria	Gammaproteobacteria	Thiomicrospira_o	FR715579_f	EF371481_g	EF371481_s	0	0	0	0	0	0	0	0	0	0	0	0	0	0	0	0	0	0	0	0	0	0	0	0	0	0	0	0	0	0	0	0	0	0	0	0	0	0	0	0	0	0
ASV1391	Bacteria	Proteobacteria	Alphaproteobacteria	Rhodospirillales	Micavibrio_f	EU328098_g	JF272138_s	0	0	0	0	0	0	0	0	0	0	0	0	0	0	0	0	0	0	0	0	0	0	0	0	0	0	0	0	0	0	0	0	0	0	0	0	0	0	0	0	0	0
ASV1392	Bacteria	Bacteroidetes	Bacteroidia	Bacteroidales	JF747991_f	FJ437753_g	EU700166_s	0	0	0	0	0	0	0	0	0	0	0	0	0	0	0	0	0	0	0	0	0	0	0	0	0	0	0	0	0	0	0	0	0	0	0	0	0	0	0	0	0	0
ASV1393	Bacteria	Lentisphaerae	Lentisphaeria	Victivallales	EU885056_f	AB189358_g	NA	0	0	0	0	0	0	0	0	0	0	0	0	0	0	0	0	0	0	0	0	0	0	0	0	0	0	0	0	0	0.000992992	6.91431e-05	0	0.00393325	0.000167645	0.00030216	0	0.000406087	0	0	0	0	0
ASV1394	Bacteria	Proteobacteria	Gammaproteobacteria	Chromatiales	AM882571_f	AM882571_g	AM882571_s	0	0	0	0	0	0	0	0	0	0	0	0	0	0	0	0	0	0	0	0	0	0	0	0	0	0.000535645	0	0	0	0	0	0	0	0	0.000654681	0	0	0	0	0	0	0
ASV1395	Bacteria	Planctomycetes	Phycisphaerae	Phycisphaerales	Phycisphaeraceae	EU735627_g	EU735627_s	0	0.000580855	0.000267308	0	0.000305845	0.000537779	0.000168805	0.000420062	0.000480748	0.000989843	0.00034044	0.000791522	0.000196564	0.000701662	0.000346066	0.000723435	0.000641931	0.000127594	0	0	0	0	0	0	0	0	0	0.00081953	0	0	0	0	0.00011919	0	0.0001259	0.000471284	0	0.000100812	0	0	0	0
ASV1396	Bacteria	Proteobacteria	Deltaproteobacteria	Desulfobulbaceae_o	Desulfobulbaceae	Desulfofustis	NA	0	0	0	0	0	0	0	0	0	0	0	0	0	0	0	0	0	0	0	0	0	0	0	0	0	0	0	0	0	0	0	0	0	0	0	0	0	0	0	0	0	0
ASV1397	Bacteria	Proteobacteria	Gammaproteobacteria	FN820314_o	FN820314_f	FN820314_g	NA	0	0	0	0	0	0	0	0	0	0	0	0	0	0	0	0	0	0	0	0	0	0	0	0	0	0	0	0	0	0	0	0	0	0	0	0	0	0	0	0	0	0
ASV1398	Bacteria	Proteobacteria	Alphaproteobacteria	Rhodospirillales	Micavibrio_f	EU328098_g	JN470252_s	0.000912662	0.00855793	0.000152748	0	0	0	0	0	0	0	0	0	0	0	0	0	0	0	0	0	0	0	0	0	0	0	0	0	0	0	0	0	0	0	0	0	0	0	0	0	0	0
ASV1399	Bacteria	Planctomycetes	Brocadia_c	Brocadiales	Brocadiaceae	Scalindua	Scalindua brodae	0	0	0	0	0	0	0	0	0	0	0	0	0	0	0	0	0	0	0	0	0	0	0	0	0	0	0	0	0	0	0	0	0	0	0	0	0	0	0	0	0	4.21825e-05
ASV1400	Bacteria	Actinobacteria	MarineActino_c	Actinomarinales	Actinomarinaceae	PAC001793_g	JF344376_s	0.00039681	0	0	0	0	0	0	0	0.0010052	0	0.000297885	0.000527681	0	0	0	0.000723435	0	0	0	0	0	0	0	0	0	0.00087651	0.000994642	0.000794695	0	0	0	0	0	0	0.000780581	0.000299908	0.000549411	0.000302435	0	0	0	0
ASV1401	Bacteria	Verrucomicrobia	Opitutae	Puniceicoccales	Puniceicoccaceae	Pelagicoccus	NA	0	0	0	0	0	0	0	0	0	0	0	0	0	0	0	0	0	0	0	0	0	0	0	0	0	0	0	0	0	0	0	0	0	0	0	0	0	0	0	0	0	0
ASV1402	Bacteria	Proteobacteria	Epsilonproteobacteria	Campylobacterales	Sulfurimonas_f	Sulfurimonas	NA	0	0	0	0	0	0	0	0	0	0	0	0	0	0	0	0	0	0	0	0	0	0	0	0	0	0	0	0	0	0	0	0	0	0	0	0	0	0	0	0	0	0
ASV1403	Bacteria	Planctomycetes	Phycisphaerae	Phycisphaerales	Phycisphaeraceae	NA	NA	0	0	0	0	0	0	0	0	0	0	0	0	0.00915989	0	0	0.00059577	0	0	0	0	0	0	0	0	0	0	0	0	0	0	0	0	0	0	0	0	0	0	0	0	0	0
ASV1404	Bacteria	Proteobacteria	Deltaproteobacteria	Desulfovibrionales	Desulfovibrionaceae	FJ202274_g	FJ202274_s	0	0	0	0	0	0	0	0	0	0	0	0	0	0	0	0	0	0	0.00707591	0.000392812	0	0	0	0	0	0	0	0	0	0	0	0	0	0	0	0	0	0	0	0	0	0
ASV1405	Bacteria	Proteobacteria	Gammaproteobacteria	Cellvibrionales	Porticoccaceae	SAR92_g	NA	0	0	0	0	0	0	0	0	0	0	0	0	0	0	0	0	0	0	0	0	0	0	0	0	0	0	0	0	0	0	0	0	0	0	0	0	0	0	0	0	0	0
ASV1406	Archaea	Thaumarchaeota	Group1a_c	Nitrosopumilales	Nitrosopumilaceae	Nitrosopumilus	NA	0	0	0	0	0	0	0	0	0	0.000860733	0.00093621	0	0	0	0	0	0.00115548	0	0	0	0	0	0	0	0	0.000535645	0.000705875	0.000620856	0	0	0	0	0	0	0	0.0017566	0	0.000655275	0	0	0	0
ASV1407	Bacteria	Proteobacteria	Alphaproteobacteria	Kordiimonadales	Kordiimonadaceae	NA	NA	0	0	0	0	0	0	0	0	0	0	0	0	0	0	0	0	0	0	0	0	0	0	0	0	0	0	0	0	0	0	0	0	0	0	0	0	0	0	0	0	0	0
ASV1408	Bacteria	Proteobacteria	Alphaproteobacteria	Rhodobacterales	Rhodobacteraceae	NA	NA	0	0.000309789	0.000763738	0	0.000993998	0.000537779	0.000295409	0	0	0.000430367	0	0.0047931	0	0	0	0	0	0.00221164	0	0	0	0	0	0	0	0	0	0	0	0	0	0	0	0	0	0	0	0	0	0	0	0
ASV1409	Bacteria	Proteobacteria	Alphaproteobacteria	Rhizobiales	Hyphomicrobiaceae	JQ287271_g	JQ287271_s	0	0	0	0	0	0	0	0	0	0	0	0	0	0	0	0	0	0	0	0	0	0	0	0	0	0	0	0	0	0	0	0	0	0	0	0	0	0	0	0	0	0
ASV1410	Bacteria	Planctomycetes	Phycisphaerae	Phycisphaerales	Phycisphaeraceae	JF272039_g	EU050875_s	0	0	0	0	0	0	0	0	0	0	0	0	0	0	0	0	0	0	0	0	0	0	0	0	0	0	0	0	0	0	0	0	0	0	0	0	0	0	0	0	0	0
ASV1411	Bacteria	Bacteroidetes	Flavobacteria	Flavobacteriales	Flavobacteriaceae	CP017478_g	NA	0	0	0	0	0	0	0	0	0	0	0	0	0	0	0	0	0	0	0	0	0	0	0	0	0	0	0	0	0	0	0	0	0	0	0	0	0	0	0	0	0	0
ASV1412	Bacteria	Proteobacteria	Gammaproteobacteria	Marinicella_o	Marinicella_f	DQ351769_g	AY922219_s	0	0	0	0	0	0	0	0	0	0	0	0	0	0	0	0	0	0	0	0	0	0	0	0	0	0	0	0	0	0	0	0	0	0	0	0	0	0	0	0	0	0
ASV1413	Bacteria	Proteobacteria	Alphaproteobacteria	NA	NA	NA	NA	0	0	0	0	0	0	0.00932647	0.000588087	0	0	0	0	0	0	0	0.000127665	0	0.00029772	0	0	0	0	0	0	0	0	0	0	0	0	0	0	0	0	0	0	0	0	0	0	0	0
ASV1414	Archaea	Euryarchaeota	DHVE6a_c	AB019752_o	AB019752_f	DQ841234_g	DQ841234_s	0	0	0	0	0	0	0	0	0	0	0	0	0	0	0	0	0	0	0	0	0	0	0	0.00778396	0	0	0	0	0	0	0	0	0	0	0	0	0	0	0	0	0	0
ASV1415	Bacteria	Bacteroidetes	Flavobacteria	Flavobacteriales	Flavobacteriaceae	Pseudofulvibacter	NA	0	0	0	0	0	0	0	0	0	0	0	0	0	0	0	0	0	0	0	0	0	0	0	0	0	0	0	0	0	0	0	0	0	0	0	0	0	0	0	0	0	0.000105456
ASV1416	Bacteria	Proteobacteria	Gammaproteobacteria	Cellvibrionales	Spongiibacteraceae	Oceanicoccus	NA	0.00158724	0.000503408	0	0.000317315	0	0.000153651	0.000506415	0.000714106	0	0.000602513	0.000723435	0.000703575	0	0.0011402	0	0.00259586	0.000427954	0.000255189	0	0	0	0	0	0	0	0	0	0	0	0	0	0	0	0	0	0	0	0	0	0	0	0
ASV1417	Bacteria	Firmicutes	Clostridia	Clostridiales	Christensenellaceae	Christensenella	FJ264756_s	0	0	0	0	0	0	0	0	0	0	0	0	0	0	0	0	0	0	0	0	0	0	0	0	0.000298391	0	0	0	0	0.00513519	0	0	0	0	0.00015108	0	0.000979385	0	0	0	0	0
ASV1418	Bacteria	Proteobacteria	Gammaproteobacteria	Cellvibrionales	NA	NA	NA	0.000555534	0.000503408	0	0	0.000191153	0	0.000295409	0.00105016	0.00161706	0.000817697	0.00042555	0.000703575	0	0.000964785	0.00108146	0.00102132	0.000470749	0.000680504	0	0	0	0	0	0	0	0	0	0	0	0	0	0	0	0	0	0	0	0	0	0	0	0
ASV1419	Bacteria	Bacteroidetes	Sphingobacteriia	Saprospirales	Saprospiraceae	NA	NA	0	0.000193618	0	0	0	0	0	0.000882131	0.000786679	0.00103288	0.00161709	0.00255046	0	0.000526247	0.00047584	0.000893655	0.000727522	0.000765567	0	0	0	0	0	0	0	0	0	0	0	0	0	0	0	0	0	0	0	0	0	0	0	0
ASV1420	Bacteria	Proteobacteria	Gammaproteobacteria	Oceanospirillales	Oceanospirillaceae	NA	NA	0	0	0	0	0	0	0	0	0	0	0	0	0	0	0	0	0	0	0	0	0	0	0	0	0	0	0	0	0	0	0	0	0	0	0	0	0	0	0	0	0	0
ASV1421	Bacteria	Proteobacteria	Gammaproteobacteria	Alteromonadales	Alteromonadaceae	Paraglaciecola	NA	0	0	0	0	0	0	0	0	0	0	0	0	0	0	0	0	0	0	0	0	0	0	0	0	0	0	0	0	0	0	0	0	0	0	0	0	0	0	0	0	0	0
ASV1422	Bacteria	Proteobacteria	Alphaproteobacteria	NA	NA	NA	NA	0	0	0	0	0	0	0	0	0	0	0	0	0	0	0	0	0	0	0	0	0	0	0	0	0	0	0	0	0	0	0	0	0	0	0	0	0	0	0	0	0	0
ASV1423	Bacteria	Planctomycetes	Phycisphaerae	Phycisphaerales	Phycisphaeraceae	JN522987_g	JN522987_s	0	0.000697026	0.00626265	0	0.000191153	0.000422541	0	0	0.000349635	0.00064555	0.00017022	0.000219867	0	0	0.000302807	0	0.000213977	0	0	0	0	0	0	0	0	0	0	0	0	0	0	0	0	0	0	0	0	0	0	0	0	0
ASV1424	Bacteria	Bacteroidetes	Sphingobacteriia	Saprospirales	Saprospiraceae	NA	NA	0	0	0	0	0	0	0.000253207	0.00117617	0.00126743	0.000430367	0.00110643	0.00246251	0.000235877	0	0.00125449	0.000893655	0.000342363	0.000978224	0	0	0	0	0	0	0	0	0	0	0	0	0	0	0	0	0	0	0	0	0	0	0	0
ASV1425	Bacteria	Spirochaetes	Spirochaetia	Spirochaetales	GQ249604_f	GQ249604_g	NA	0	0	0	0	0	0	0	0	0	0	0	0	0	0	0	0	0	0	0	0	0	0	0	0	0	0	0	0	0	5.67424e-05	0.00330159	0.000911692	0.000516488	0	0	0	0	0	0	0	0	0
ASV1426	Bacteria	Proteobacteria	Gammaproteobacteria	Chromatiales	NA	NA	NA	0	0	0	0	0	0	0	0	0	0	0	0	0	0	0	0	0	0	0	0	0	0	0	0	0	0.000633035	0	0.00198674	0	0	0	0	0	0	0.00108274	0	0.00117048	0.00110893	0	0	0	0
ASV1427	Bacteria	Proteobacteria	Alphaproteobacteria	Rhodobacterales	Hyphomonadaceae	EU652597_g	NA	0	0	0	0	0	0	0	0	0	0	0	0	0	0	0	0	0	0	0	0	0	0	0	0	0	0	0	0	0	0	0	0	0	0	0	0	0	0	0	0.00168393	0.00267051	0
ASV1428	Bacteria	Proteobacteria	Alphaproteobacteria	NA	NA	NA	NA	0	0	0	0	0	0	0	0	0	0	0	0	0	0	0	0	0	0	0	0	0	0	0	0	0	0	0	0	0	0	0	0	0	0	0	0	0	0	0	0	0	0
ASV1429	Bacteria	Planctomycetes	Planctomycetia	Planctomycetales	Planctomycetaceae	Blastopirellula	NA	0	0	0	0	0	0	0	0	0	0	0	0	0	0	0	0	0	0	0	0	0	0	0	0	0	0	0	0	0	0	0	0	0	0	0	0	0	0	0	0	0	0
ASV1430	Bacteria	NA	NA	NA	NA	NA	NA	0	0	0	0	0	0	0	0	0	0	0	0	0	0	0	0	0	0	0	0	0	0	0	0	0	0	0	0	0	0	0	0.00605262	0	0	0	0	0	0	0	0	0	0
ASV1431	Bacteria	Proteobacteria	Deltaproteobacteria	Desulfobulbaceae_o	Desulfobulbaceae	NA	NA	0.000674576	0	0	0	0.000993998	0.00069143	0.00227887	0	0	0	0	0	0	0	0	0	0	0	0	0	0	0	0	0	0.00177169	0	0	0	0.000889807	0	0	0	0	0	0	0	0	0	0	0	0	0
ASV1432	Bacteria	Proteobacteria	Deltaproteobacteria	Desulfovibrionales	Desulfovibrionaceae	Pseudodesulfovibrio	NA	0	0	0	0	0	0	0	0	0	0	0	0	0	0	0	0	0	0	0.00287937	0.00360896	0	0	0	0	0	0	0	0	0	0	0	0	0	0	0	0	0	0	0	0	0	0
ASV1433	Bacteria	Proteobacteria	Gammaproteobacteria	Chromatiales	Woeseiaceae	DQ351802_g	DQ351813_s	0	0	0	0	0	0	0.000211006	0	0.000568157	0	0	0	0	0	0	0	0.000342363	0	0	0	0	0	0	0	0	0.00146085	0	0.00273177	0	0	0	0	0	0	0.000402881	0	0.000406087	0.000302435	0	0	0	0
ASV1434	Bacteria	Acidobacteria	Thermoanaerobaculum_c	Thermoanaerobaculum_o	Thermoanaerobaculum_f	DQ395019_g	NA	0	0	0	0	0	0	0.000422012	0	0	0	0	0	0	0.000482393	0	0	0	0	0	0	0	0	0.000407225	0	0	0	0	0.00263243	0.00109073	0	0	0	0	0	0	0	0.000692736	0.000705681	0	0	0	0
ASV1435	Bacteria	Bacteroidetes	Flavobacteria	Flavobacteriales	Cryomorphaceae	AJ224942_g	GU584858_s	0	0	0	0	0	0	0	0	0	0	0	0	0	0	0	0	0	0	0	0	0	0	0	0	0	0	0	0	0	0	0	0	0	0	0	0	0	0	0	0	0	0
ASV1436	Bacteria	Proteobacteria	Deltaproteobacteria	Desulfobulbaceae_o	Desulfobulbaceae	NA	NA	0	0	0	0	0	0	0	0	0	0	0	0	0	0	0	0	0	0	0.00266495	0.00373171	0	0	0	0	0	0	0	0	0	0	0	0	0	0	0	0	0	0	0	0	0	0
ASV1437	Bacteria	Proteobacteria	Oligoflexia	Bacteriovoracales	Bacteriovoracaceae	AB294947_g	AB294947_s	0	0	0	0	0	0	0	0	0	0	0	0	0	0	0	0	0	0	0	0	0	0	0	0	0	0	0	0	0	0	0	0.00605262	0	0	0	0	0	0	0	0	0	0
ASV1438	Bacteria	Proteobacteria	Epsilonproteobacteria	Campylobacterales	Sulfurimonas_f	Sulfurimonas	JN662262_s	0	0	0	0	0	0	0	0	0	0	0	0	0	0	0	0	0	0	0	0	0	0	0	0	0	0	0.00073796	0	0.00568329	0	0	0	0	0	0	0	0	0.000453652	0	0	0	0
ASV1439	Bacteria	Proteobacteria	Gammaproteobacteria	Alteromonadales	Colwelliaceae	NA	NA	0	0	0	0	0	0	0	0	0	0	0	0	0	0	0	0	0	0	0	0	0	0	0	0	0	0	0	0	0	0	0	0	0	0	0	0	0	0	0	0	0	0
ASV1440	Bacteria	Proteobacteria	Gammaproteobacteria	Chromatiales	Woeseiaceae	Woeseia	NA	0	0	0	0	0	0	0	0	0	0	0	0	0	0	0	0	0	0	0	0	0	0	0	0	0	0.00048695	0	0.00288077	0	0	0	0	0	0	0	0.000664082	0	0.000781289	0	0	0	0
ASV1441	Bacteria	Proteobacteria	Gammaproteobacteria	Cellvibrionales	Halieaceae	NA	NA	0.00178564	0	0	0	0	0	0.00118163	0	0	0.00142021	0.00106388	0	0	0	0	0.00182987	0.00111268	0.00165873	0	0	0	0	0	0	0	0	0	0	0	0	0	0	0	0	0	0	0	0	0	0	0	0
ASV1442	Bacteria	Bacteroidetes	Flavobacteria	Flavobacteriales	EF572198_f	NA	NA	0	0	0	0	0	0	0	0	0	0	0	0	0	0	0	0	0	0	0	0	0	0	0	0	0	0	0	0	0	0	0	0	0	0	0	0	0	0	0	0	0	0
ASV1443	Bacteria	Gemmatimonadetes	Longimicrobia	GU568020_o	GU568020_f	NA	NA	0	0.000348513	0	0	0	0	0.000168805	0.00147022	0.00174818	0.00124806	0.00059577	0.000351788	0.000117938	0.000701662	0.000951681	0.00042555	0.00119827	0.000808098	0	0	0	0	0	0	0	0	0	0	0	0	0	0	0	0	0	0	0	0	0	0	0	0
ASV1444	Bacteria	Bacteroidetes	Bacteroidia	Marinilabiliales	Marinifilaceae	Marinifilum	AP018042_s	0	0	0	0	0	0	0	0	0	0	0	0	0	0	0	0	0	0	0	0	0	0	0	0	0	0	0	0	0	0	0	0	0	0	0	0	0	0	0	0	0	0
ASV1445	Bacteria	Proteobacteria	Gammaproteobacteria	PAC001146_o	PAC001146_f	DQ228657_g	HQ191052_s	0	0	0	0	0	0	0	0	0	0	0	0	0	0	0	0	0	0	0	0	0	0	0	0	0	0	0	0	0.0066018	0	0	0	0	0	0	0	0	0.00017642	0	0	0	0
ASV1446	Bacteria	Proteobacteria	Gammaproteobacteria	Alteromonadales	Colwelliaceae	Colwellia	NA	0	0	0	0	0	0	0	0	0	0	0	0	0	0	0	0	0	0	0	0	0	0	0	0	0	0	0	0	0	0	0	0	0	0	0	0	0	0	0	0	0	0
ASV1447	Bacteria	TM6	TM6_c	Babela_o	JF344625_f	JF344625_g	DQ811946_s	0	0	0	0	0	0	0	0	0	0	0	0	0	0	0	0	0	0	0	0	0	0	0.00565324	0	0	0	0	0	0	0	0	0	0	0	0	0	0	0	0	0	0	0
ASV1448	Bacteria	Bacteroidetes	Flavobacteria	Flavobacteriales	Flavobacteriaceae	Altibacter	DQ351797_s	0	0	0	0	0	0	0	0	0	0	0	0	0	0	0	0	0	0	0	0	0	0	0	0	0	0	0	0	0	0	0	0	0	0	0	0	0	0	0	0	0	0
ASV1449	Bacteria	Tenericutes	Mollicutes	PAC001265_o	GU196243_f	EU570894_g	JN448389_s	0	0	0	0	0	0	0	0	0	0	0	0	0	0	0	0	0	0	0	0.00390356	0.00200234	0	0	0	0	0	0	0	0	0	0	0	0	0	0	0	0	0	0	0	0	0
ASV1450	Bacteria	Proteobacteria	Alphaproteobacteria	Rhodobacterales	Hyphomonadaceae	Litorimonas	Litorimonas taeanensis	0	0	0	0	0	0	0	0	0	0	0	0	0	0	0	0	0	0	0	0	0	0	0	0	0	0	0	0	0	0	0	0	0	0	0	0	0	0	0	0	0	0
ASV1451	Bacteria	Planctomycetes	Planctomycetia	Planctomycetales	Planctomycetaceae	JF268341_g	JF272157_s	0	0	0	0	0	0	0	0	0.000524453	0	0.00034044	0	0	0	0	0	0	0.000425315	0	0	0	0	0	0	0.000522183	0.000316517	0.000256682	0.000869198	0.000287035	0.000652538	0	0	0	0.000737636	0.000881301	0.00032133	0.000119437	0.000277232	0	0	0	0
ASV1452	Bacteria	Firmicutes	Clostridia	Clostridiales	Acidaminobacter_f	AB470958_g	AY280415_s	0.00253958	0	0	0	0	0	0	0	0	0	0	0	0	0	0	0	0	0	0.000673896	0.000294609	0.00332857	0	0	0	0	0	0	0	0	0	0	0	0	0	0.00022662	0	0	0	0	0	0	0
ASV1453	Bacteria	Proteobacteria	Gammaproteobacteria	Chromatiales	NA	NA	NA	0	0	0	0	0	0	0	0	0	0	0	0	0	0	0	0	0	0	0	0	0	0	0	0	0	0	0	0	0	0	0	0	0	0	0	0	0	0	0	0	0	0
ASV1454	Bacteria	Proteobacteria	Alphaproteobacteria	Rhodospirillales	Micavibrio_f	EU328098_g	FJ202562_s	0	0	0.00129835	0.000176286	0.00202623	0.00507049	0.000422012	0	0	0	0	0	0	0	0	0	0	0	0	0	0	0	0	0	0	0	0	0	0	0	0	0	0	0	0	0	0	0	0	0	0	0
ASV1455	Bacteria	Acidobacteria	CP011806_c	CP011806_o	CP011806_f	CP011806_g	FM242328_s	7.93619e-05	0	0	0	0	0	0	0	0	0	0	0	0	0	0	0	0	0	0	0	7.80133e-05	0	0.00021559	0	9.3247e-05	0.00038956	0.000609619	0.000447016	0	0	0	0	0	0	0.0010072	0.000792614	0.00179156	0.000252029	0	0	0	0
ASV1456	Bacteria	Proteobacteria	Gammaproteobacteria	Oceanospirillales	Oceanospirillaceae	Neptuniibacter	NA	0.00817428	0	0	0	0	0	0	0	0	0	0	0	0.000668318	0	0	0	0.000470749	0	0	0	0	0	0	0	0	0	0	0	0	0	0	0	0	0	0	0	0	0	0	0	0	0
ASV1457	Bacteria	Proteobacteria	Gammaproteobacteria	Alteromonadales	Colwelliaceae	Colwellia	NA	0	0	0	0	0	0	0	0	0	0	0	0	0	0	0	0	0	0	0	0	0	0	0	0	0	0	0	0	0	0	0	0	0	0	0	0	0	0	0	0	0	0.00493536
ASV1458	Bacteria	Proteobacteria	Gammaproteobacteria	Enterobacterales	Enterobacteriaceae	Escherichia	NA	0	0	0	0	0	0	0	0	0	0	0	0	0	0	0	0	0	0	0	4.91014e-05	0	8.73382e-05	0	0	0	0.000170432	0.000481278	0.000546353	0.000114814	0	0	0	0	0	0	0.00162807	0	0.000327637	0	0	0	0
ASV1459	Bacteria	Proteobacteria	Gammaproteobacteria	Chromatiales	Woeseiaceae	Woeseia	NA	0	0	0	0	0	0	0	0.00121818	0.000742975	0.000989843	0.000638325	0.000967416	0	0.00206113	0.00129775	0.00102132	0	0.00114835	0	0	0	0	0	0	0	0	0	0	0	0	0	0	0	0	0	0	0	0	0	0	0	0
ASV1460	Bacteria	Proteobacteria	Gammaproteobacteria	Pseudomonadales	Moraxellaceae	Enhydrobacter	NA	0	0	0	0	0	0	0	0	0	0	0.000212775	0	0	0	0.000129775	0	0	0	0	0	0	0	0	0	0	4.8695e-05	0	0	0	0	0	0	0	0.000201174	0	0.00173518	0	0.000100812	0	0	0	0
ASV1461	Bacteria	Proteobacteria	Alphaproteobacteria	Rhodobacterales	Rhodobacteraceae	GQ249531_g	JF272033_s	0	0	0.000954672	0	0	0	0.00122384	0	0.000917792	0.00137717	0.0017022	0.00189086	0	0	0	0	0	0.00182885	0	0	0	0	0	0	0	0	0	0	0	0	0	0	0	0	0	0	0	0	0	0	0	0
ASV1462	Bacteria	Caldithrix_p	Caldithrix_c	Calorithrix_o	Calorithrix_f	AF317742_g	AF317742_s	0	0.000271066	0	0	0	0	0	0.000798118	0.000917792	0.00107592	0.00102132	0.000527681	0	0.000833224	0.00142752	0.00106388	0.000599136	0.00144607	0	0	0	0	0	0	0	0	0	0	0	0	0	0	0	0	0	0	0	0	0	0	0	0
ASV1463	Bacteria	Acidobacteria	Thermoanaerobaculum_c	Thermoanaerobaculum_o	Thermoanaerobaculum_f	JF344531_g	NA	0	0	0	0	0	0	0.000506415	0.000210031	0.000742975	0.0012911	0.000468105	0.000571655	0	0.000613954	0.000519098	0.00042555	0.00141225	0.000382783	0	0	0	0	0	0	0	0	0	0.000720193	0	0	0	0	0	0.000536463	0	0	0	0.000529261	0	0	0	0
ASV1464	Bacteria	Planctomycetes	Planctomycetia	Planctomycetales	Planctomycetaceae	GQ487921_g	JN457484_s	0	0	0	0	0	0	0	0	0	0	0	0	0	0	0	0	0	0	0	0	0	0	0	0.00171565	0.000242442	0.000316517	0	0.00064569	0.00134906	0.000539053	0	0	0.000595948	0.000402347	0	0	0.000597186	0.000201623	0	0	0	0
ASV1465	Bacteria	Bacteroidetes	Bacteroidia	Bacteroidales	GQ357022_f	GQ357022_g	NA	0	0	0	0	0	0	0	0	0	0	0	0	0	0	0	0	0	0	0	0	0	0	0.000359316	0.000413026	0.00214468	0	0	0	0	0	0	0	0.000754867	0	0	0.000706926	0.000883835	0	0	0	0	0
ASV1466	Bacteria	Proteobacteria	Gammaproteobacteria	Oceanospirillales	Oceanospirillaceae	Neptuniibacter	Neptuniibacter caesariensis	0.0058331	0	0	0	0	0.000729843	0	0.000840124	0.000568157	0.000946807	0	0	0	0.000482393	0	0	0	0	0	0	0	0	0	0	0	0	0	0	0	0	0	0	0	0	0	0	0	0	0	0	0	0
ASV1467	Bacteria	Proteobacteria	Gammaproteobacteria	Cellvibrionales	Cellvibrionaceae	NA	NA	0	0	0	0	0	0	0	0	0	0	0	0	0	0	0	0	0	0	0	0	0	0	0	0	0	0	0	0	0	0	0	0	0	0	0	0	0	0	0	0	0	0
ASV1468	Bacteria	Proteobacteria	Gammaproteobacteria	Chromatiales	Woeseiaceae	NA	NA	0	0.000348513	0	0	0	0	0	0.00235235	0	0.00137717	0.00093621	0.000747548	0	0.00157874	0	0	0	0.00174379	0	0	0	0	0	0	0	0	0	0.00047185	0	0	0	0	0	0	0	0	0	0	0	0	0	0
ASV1469	Bacteria	Bacteroidetes	Flavobacteria	Flavobacteriales	Flavobacteriaceae	Tenacibaculum	NA	0	0	0	0	0	0	0	0	0	0	0	0	0	0	0	0	0	0	0	0	0	0	0	0	0	0	0	0	0	0	0	0	0	0	0	0	0	0	0	0	0	0
ASV1470	Bacteria	Firmicutes	Clostridia	Clostridiales	Christensenellaceae	Christensenella	NA	0	0	0	0	0	0	0.000633018	0	0	0	0	0	0	0	0	0	0	0	0	0	0	0	0.000862358	0	0	0.000827815	0.000417108	0.000298011	0.000602773	0	0	0	0	0	0.000931661	0.000514128	0.000358312	0.000604869	0	0	0	0
ASV1471	Bacteria	Planctomycetes	Phycisphaerae	Phycisphaerales	Phycisphaeraceae	AJ966588_g	NA	0.000238086	0.000116171	7.63738e-05	0	0	0	0.000379811	0.000378056	0.0010052	0.00120503	0.000553215	0.000835495	0	0.000526247	0.000648873	0.000723435	0.00209697	0.000467846	0	0	0	0	0	0	0	0	0	0	0	0	0	0	0	0.000469405	0	0	0	0	0	0	0	0
ASV1472	Bacteria	Proteobacteria	Deltaproteobacteria	OM27	U70713_f	NA	NA	0	0	0	0	0	0	0	0	0	0	0	0	0	0	0	0	0	0	0	0	0	0	0	0	0	0	0	0	0	0	0	0	0	0	0	0	0	0	0	0	0	0
ASV1473	Bacteria	Proteobacteria	Gammaproteobacteria	Oceanospirillales	Oceanospirillaceae	NA	NA	0	0	0	0	0	0	0	0	0	0	0	0	0	0	0	0	0	0	0	0	0	0	0	0	0	0	0	0	0	0	0	0	0	0	0	0	0	0	0	0	0	0.00050619
ASV1474	Bacteria	Proteobacteria	Alphaproteobacteria	Rhodospirillales	Micavibrio_f	NA	NA	0	0	0	0	0	0	0	0	0	0	0	0	0	0	0	0	0	0	0	0	0	0	0	0	0	0	0	0	0	0	0	0	0	0	0	0	0	0	0	0	0	0
ASV1475	Bacteria	Planctomycetes	Planctomycetia	Planctomycetales	Planctomycetaceae	Rhodopirellula	NA	0	0	0.00244396	0	0	0	0	0	0.000961496	0.00090377	0	0.00114331	0	0.000745516	0	0.00110643	0	0	0	0	0	0	0	0	0	0	0	0.000521519	0	0	0	0	0	0	0	0.000621238	0	0	0	0	0	0
ASV1476	Bacteria	Planctomycetes	Planctomycetia	Planctomycetales	Planctomycetaceae	NA	NA	7.93619e-05	0.00042596	0	0	0	0	0.000168805	0	0.000961496	0.00103288	0.000468105	0.000615628	7.86256e-05	0.000613954	0.000865164	0.000638325	0.000299568	0.000893161	0	0	0	0	0	0	0	0.000219127	0	0	0.000574069	0	0	0	0	0.000234702	0	0	0.000119437	0.000529261	0	0	0	0
ASV1477	Bacteria	Actinobacteria	Acidimicrobiia	Acidimicrobiales	Microthrixaceae	EU491569_g	EU491569_s	0.000277767	0	0	0	0	0	0.000295409	0.000168025	0.0010052	0.000430367	0.000893655	0.000659602	0	0.00100864	0.000648873	0.00148943	0.000641931	0	0	0	0	0	4.79088e-05	0	0	0.000219127	0.000385023	0	0	0	0	0	0	0.000670578	0.00027698	0	0	0	0	0	0	0
ASV1478	Bacteria	Tenericutes	Mollicutes	PAC001265_o	GU196243_f	EU570894_g	NA	0	0	0	0	0	0	0	0	0	0	0	0	0	0	0	0	0	0	0	0	0	0	0	0	0	0	0	0	0	0	0	0	0	0	0	0	0	0	0	0	0	0
ASV1479	Bacteria	Proteobacteria	Gammaproteobacteria	Thiomicrospira_o	FR715579_f	EF371481_g	EF371481_s	0	0	0	0	0	0	0	0	0	0	0	0	0	0	0	0	0	0	0	0	0	0	0	0	0	0	0	0	0	0	0	0	0	0	0	0	0	0	0	0	0	0
ASV1480	Bacteria	Acidobacteria	PAC002280_c	PAC002280_o	PAC002280_f	HQ153936_g	NA	0	0	0	0	0	0	0	0	0	0.00249613	0	0	0.00499273	0	0	0	0	0	0	0	0	0	0	0	0	0	0	0	0	0	0	0	0	0	0	0.000921146	0	0	0	0	0	0
ASV1481	Bacteria	Planctomycetes	Planctomycetia	Planctomycetales	Planctomycetaceae	Gimesia	Gimesia maris	0	0	0	0	0	0	0	0	0	0	0	0	0	0	0	0	0	0	0	0	0	0	0	0	0	0	0	0	0	0	0	0	0	0	0	0	0	0	0	0	0	0
ASV1482	Bacteria	Planctomycetes	Planctomycetia	Planctomycetales	Planctomycetaceae	NA	NA	0	0.000774473	0.00183297	0	0	0	0	0	0	0	0	0	0.00629005	0	0	0	0	0	0	0	0	0	0	0	0	0	0	0	0	0	0	0	0	0	0	0	0	0	0	0	0	0
ASV1483	Bacteria	Bacteroidetes	Flavobacteria	Flavobacteriales	Cryomorphaceae	AB015264_g	AB015264_s	0	0	0	0	0	0	0	0	0	0	0	0	0	0	0	0	0	0	0	0	0	0	0	0	0	0	0	0.000124171	0	0	0	0	0	0	0	0	0	0	0	0.000147344	0	0
ASV1484	Bacteria	Proteobacteria	Deltaproteobacteria	Desulfobulbaceae_o	Desulfobulbaceae	NA	NA	0	0	0	0	0	0	0	0	0	0	0	0	0	0	0	0	0	0	0	0	0	0.00497827	0	0	0	0	0	0	0	0	0	0	0	0	0	0	0	0	0	0	0	0
ASV1485	Bacteria	Proteobacteria	Deltaproteobacteria	Desulfobacterales	Desulfobacteraceae	Desulfosarcina	NA	0	0	0	0	0	0	0	0	0	0	0	0	0	0	0	0	0	0	0	0	0	0	0.00038327	0	0	0.00058434	0	0	0.000918511	0	0	0	0.00389352	0	0.00146044	0	0	0	0	0	0	0
ASV1486	Bacteria	Proteobacteria	Gammaproteobacteria	Alteromonadales	Colwelliaceae	Thalassomonas	HM591388_s	0	0	0	0	0	0	0	0	0	0	0	0	0	0	0	0	0	0	0	0	0	0	0	0	0	0	0	0	0	0	0	0	0	0	0	0	0	0	0	0	0	0
ASV1487	Bacteria	Proteobacteria	Alphaproteobacteria	Rhodospirillales	Rhodospirillaceae	NA	NA	0	0	0	0	0	0	0	0	0	0	0	0	0	0	0	0	0	0	0	0	0	0	0	0	0	0.000462602	0	0.000198674	0	0	0	0	0	0	0.0001259	0.00398449	0	0.000226826	0	0	0	0
ASV1488	Bacteria	Bacteroidetes	Cytophagia	Cytophagales	NA	NA	NA	0	0	0	0	0	0	0	0	0	0	0	0	0	0	0	0	0	0	0	0	0	0	0.000646769	0.000127085	0.000205144	0.000243475	0.000770045	0.000546353	0	0	0	0	0	0	0	0.000278486	0.00277094	0	0	0	0	0
ASV1489	Bacteria	Proteobacteria	Gammaproteobacteria	Chromatiales	Woeseiaceae	AM997777_g	AM997777_s	0	0	0	0	0	0	0	0	0.000305931	0.000688587	0	0	0	0	0.000302807	0	0.000513545	0.000382783	0	0	0	0	0	0	0	0	0.000770045	0.000769861	0	0	0	0	0	0	0.000352521	0.00104968	0	0.00123494	0	0	0	0
ASV1490	Bacteria	Proteobacteria	Alphaproteobacteria	Rhodobacterales	Rhodobacteraceae	NA	NA	0	0	0	0	0	0	0	0	0	0	0	0	0	0	0	0	0	0	0	0	0	0	0	0	0	0	0	0	0	0	0	0	0	0	0	0	0	0	0	0	0	0
ASV1491	Bacteria	Proteobacteria	Alphaproteobacteria	Sneathiellales	Sneathiellaceae	Sneathiella	EU050763_s	0	0	0	0	0	0	0	0	0	0	0	0	0	0	0	0	0	0	0	0	0	0	0	0	0	0	0	0	0	0	0	0	0	0	0	0	0	0	0	0	0	0
ASV1492	Bacteria	Chloroflexi	Anaerolineae	PAC000395_o	FJ481317_f	DQ017911_g	HQ697779_s	0	0.000580855	0.00190934	0	0.000344076	0.000460953	0.000506415	0	0.000437044	0	0.000978765	0.00136318	0	0.000482393	0.000821906	0.000638325	0	0.000808098	0	0	0	0	0	0	0	0	0	0	0	0	0	0	0	0	0	0	0	0	0	0	0	0
ASV1493	Bacteria	Bacteroidetes	Flavobacteria	Flavobacteriales	Flavobacteriaceae	Spongiibacterium	Spongiibacterium flavum	0	0	0	0	0	0	0	0	0	0	0	0	0.0088847	0	0	0	0	0	0	0	0	0	0	0	0	0	0	0	0	0	0	0	0	0	0	0	0	0	0	0	0	0
ASV1494	Bacteria	Proteobacteria	Gammaproteobacteria	Vibrionales	Vibrionaceae	Vibrio	NA	0	0	0	0	0	0	0.000844024	0	0.000786679	0	0.0012341	0.0013192	0	0.00149103	0.000994939	0.00110643	0.000770317	0.00119088	0	0	0	0	0	0	0	0	0	0	0	0	0	0	0	0	0	0	0	0	0	0	0	0
ASV1495	Bacteria	Proteobacteria	Gammaproteobacteria	Chromatiales	Thiogranum_f	FR670376_g	NA	0	0	0	0	0	0	0	0	0	0	0	0	0	0	0	0	0	0	0	0	0	0	0	0	0	0	0	0	0.00648698	0	0	0	0	0	0	0	0	0	0	0	0	0
ASV1496	Bacteria	Proteobacteria	Gammaproteobacteria	Chromatiales	Sedimenticola_f	Endoriftia	HQ191096_s	0	0	0	0	0	0	0	0	0	0	0	0	0	0	0	0	0	0	0	0	0	0	0.00038327	0	0	0.000535645	0.000513363	0.000769861	0.000401849	0	0	0	0	0	0.00211512	0	0.00102716	0	0	0	0	0
ASV1497	Bacteria	Proteobacteria	Alphaproteobacteria	Rhodobacterales	Hyphomonadaceae	NA	NA	0	0	0	0	0	0	0	0	0	0	0	0	0	0	0	0	0	0	0	0	0	0	0	0	0	0	0	0	0	0	0	0	0	0	0	0	0	0	0	0	0	0
ASV1498	Bacteria	Bacteroidetes	Bacteroidia	Bacteroidales	GQ357022_f	EU487965_g	JF344140_s	0	0	0	0	0	0	0	0	0	0	0	0	0	0	0	0	0	0	0	0	0	0	0.000790495	0	0.00152925	0	0.000962557	0	0	0	0	0	0	0	0.000755401	0	0.00119437	0	0	0	0	0
ASV1499	Bacteria	Spirochaetes	Spirochaetia	Spirochaetales	Spirochaetaceae	AB121108_g	JN535189_s	0	0	0	0	0	0	0	0	0	0	0	0	0	0	0	0	0	0	0	0	0	0.000502194	0.00059886	0.00050834	0.00031704	0	0.000577534	0	0.000229628	0	0	0.000785069	0	0.000569992	0	0	0.00167212	0	0	0	0	0
ASV1500	Bacteria	Proteobacteria	Gammaproteobacteria	Oceanospirillales	Oceanospirillaceae	NA	NA	0	0	0	0	0	0	0	0	0	0	0	0	0	0	0	0	0	0	0	0	0	0	0	0	0	0	0	0	0	0	0	0	0	0	0	0	0	0	0	0	0	0
ASV1501	Bacteria	Proteobacteria	Gammaproteobacteria	Methylococcales	Methylomonas_f	AB453959_g	NA	0	0	0	0	0	0	0	0	0	0	0	0	0	0	0	0	0	0	0	0	0	0	0	0	0	0	0	0	0	0	0	0	0	0	0	0	0	0	0	0	0	0
ASV1502	Bacteria	Proteobacteria	Gammaproteobacteria	Chromatiales	NA	NA	NA	0	0	0	0	0	0	0	0	0	0	0	0	0	0	0	0	0	0	0	0	0	0	0	0	0	0	0	0	0	0	0	0	0	0	0	0	0	0	0	0	0	0
ASV1503	Bacteria	Proteobacteria	Gammaproteobacteria	Cellvibrionales	Spongiibacteraceae	Oceanicoccus	NA	0.000357129	0	0	0	0	0	0.000422012	0.000630093	0.000524453	0.00090377	0.000808545	0.000527681	0.000314502	0.00100864	0.000389324	0.00242564	0.000684726	0.000595441	0	0	0	0	0	0	0	0	0	0	0	0	0	0	0	0	0	0	0	0	0	0	0	0
ASV1504	Bacteria	NA	NA	NA	NA	NA	NA	0	0	0	0	0	0	0.000506415	0.000546081	0	0.000301257	0.000382995	0	0.000746943	0	0	0.00370229	0.000984294	0.0022967	0	0	0	0	0	0	0	0	0	0	0	0	0	0	0	0	0	0	0	0	0	0	0	0
ASV1505	Bacteria	Bacteroidetes	Flavobacteria	Flavobacteriales	Crocinitomicaceae	Crocinitomix	NA	0	0	0	0	0	0	0.000211006	0.000924137	0.00109261	0.000817697	0.00110643	0.00158304	0	0.000701662	0.000346066	0.000978765	0.000898703	0.000978224	0	0	0	0	0	0	0	0	0	0	0	0	0	0	0	0	0	0	0	0	0	0	0	0
ASV1506	Bacteria	Spirochaetes	Spirochaetia	Spirochaetales	Spirochaetaceae	GU118739_g	NA	0	0	0	0	0	0	0	0	0	0	0	0	0	0	0	0	0	0	0	0	0.000182031	0	0.000503042	0.00050834	9.3247e-05	0.00172867	0.000577534	0	0	0	0	0	0.000317839	0.00030176	0.00130936	0.000364174	0	0	0	0	0	0
ASV1507	Bacteria	Proteobacteria	Deltaproteobacteria	Desulfobacterales	Desulfobacteraceae	Desulfospira	AY222309_s	0.00285703	0	0	0	0	0	0	0	0	0	0	0	0	0	0	0	0.000342363	0	0	0	0	0	0	0	0	0	0	0	0.00218146	0	0	0	0	0.000670578	0	0.00102826	0	0	0	0	0	0
ASV1508	Bacteria	Proteobacteria	Gammaproteobacteria	Chromatiales	Wenzhouxiangellaceae	AB015252_g	NA	0	0	0	0	0	0	0	0	0	0.000473403	0	0.000219867	0	0	0	0	0	0	0	0	0	0	0	0	0	0.000657382	0.00144383	0.00208608	0	0	0	0	0	0	0	0.00042844	0	0.000806492	0	0	0	0
ASV1509	Bacteria	Proteobacteria	Alphaproteobacteria	Rhodobacterales	Rhodobacteraceae	NA	NA	0	0	0	0	0	0	0	0	0	0	0	0	0	0	0	0	0	0	0	0	0	0	0	0	0	0	0	0	0	0	0	0	0	0	0	0	0	0	0	0	0	0
ASV1510	Bacteria	Proteobacteria	Alphaproteobacteria	Rhodobacterales	Rhodobacteraceae	NA	NA	0	0	0.000420056	0	0.00103223	0.00710636	0	0	0	0	0	0	0	0	0	0	0	0	0	0	0	0	0	0	0	0	0	0	0	0	0	0	0	0	0	0	0	0	0	0	0	0
ASV1511	Bacteria	Planctomycetes	Planctomycetia	Planctomycetales	Planctomycetaceae	CP011272_g	NA	0.000238086	0.000890644	0.00274946	0	0	0	0.000970628	0	0.000874088	0	0.00068088	0.00105536	0	0.000613954	0	0	0	0.000467846	0	0	0	0	0	0	0	0.000146085	0	0	0	0	0	0	0	0	0	0	0.0001911	0	0	0	0	0
ASV1512	Bacteria	Bacteroidetes	Flavobacteria	Flavobacteriales	Crocinitomicaceae	NA	NA	0	0	0	0	0	0	0	0	0	0	0	0	0	0	0	0	0	0	0	0	0	0	0	0	0	0	0	0	0	0	0	0	0	0	0	0	0	0	0	0.00210491	0	0
ASV1513	Bacteria	SR1	CP006913_c	CP006913_o	CP006913_f	NA	NA	0	0	0	0	0	0	0	0	0	0	0	0	0	0	0	0	0	0	0	0	0	0	0	0	0	0	0	0	0	0	0	0	0	0	0	0	0	0	0	0	0	0
ASV1514	Bacteria	Firmicutes	Clostridia	Clostridiales	Lachnospiraceae	GU136592_g	NA	0	0	0	0	0	0	0	0	0	0	0	0	0	0	0	0	0	0	0	0	0	0	0	0	0	0	0	0	0	0	0	0	0	0	0	0	0	0	0	0	0	0
ASV1515	Bacteria	Proteobacteria	Oligoflexia	Bacteriovoracales	Halobacteriovoraceae	Halobacteriovorax	NA	0	0	0	0	0	0	0	0	0	0	0	0	0	0	0	0	0	0	0	0	0	0	0	0	0	0	0	0	0	0	0	0	0	0	0	0	0	0	0	0	0	0
ASV1516	Bacteria	Proteobacteria	Gammaproteobacteria	NA	NA	NA	NA	0	0	0	0	0	0	0	0	0	0	0	0	0	0	0	0	0	0	0	0	0	0	0	0	0	0	0	0	0	0	0	0	0	0	0	0	0	0	0	0	0	0
ASV1517	Bacteria	Proteobacteria	Gammaproteobacteria	Thiomicrospira_o	Thiomicrospira_f	NA	NA	0	0	0	0	0	0	0	0	0	0	0	0	0	0	0	0	0	0	0	0	0	0	0	0	0	0	0.000160426	0	0	0	0	0	0	0.00643755	0	0	0	0.000655275	0	0	0	0
ASV1518	Bacteria	Proteobacteria	Gammaproteobacteria	Cellvibrionales	Cellvibrionaceae	NA	NA	0	0	0	0	0	0	0	0	0	0	0	0	0	0	0	0	0	0	0	0	0	0	0	0	0	0	0	0	0	0	0	0	0	0	0	0	0	0	0	0	0	0
ASV1519	Bacteria	Proteobacteria	Gammaproteobacteria	Chromatiales	Ectothiorhodospiraceae	Inmirania	JF344142_s	0	0	0.000229121	0	0	0	0	0.00109216	0.000655566	0.00120503	0.00102132	0.0013192	0	0.000745516	0.00112471	0.00114899	0.000513545	0.000510378	0	0	0	0	0	0	0	0	0	0	0	0	0	0	0	0	0	0	0	0	0	0	0	0
ASV1520	Bacteria	Proteobacteria	Gammaproteobacteria	Cellvibrionales	Halieaceae	NA	NA	0	0	0	0	0	0	0.000928427	0	0	0	0.00140432	0	0	0	0	0	0	0	0	0	0	0	0	0	0	0.00058434	0	0.00183773	0	0	0	0	0	0.00140821	0	0.000599816	0	0	0	0	0	0
ASV1521	Bacteria	Proteobacteria	Alphaproteobacteria	Rhodospirillales	Rhodospirillaceae	Pelagibius	NA	0	0	0	0	0	0	0	0	0	0	0.00042555	0	0	0	0	0	0	0.000340252	0	0	0	0	0	0	0	0.000219127	0.000288767	0.00116721	0.0008324	0	0	0	0	0.000536463	0	0.000921146	0	0.00123494	0	0	0	0
ASV1522	Bacteria	Bacteroidetes	Flavobacteria	Flavobacteriales	Crocinitomicaceae	NA	NA	0	0	0	0	0	0	0	0	0	0	0	0	0	0	0	0	0	0	0	0	0	0	0	0	0	0	0	0	0	0	0	0	0	0	0	0	0	0	0.00466122	0	0	0
ASV1523	Bacteria	Bacteroidetes	Flavobacteria	Flavobacteriales	Flavobacteriaceae	Maribacter	NA	0	0	0	0	0	0	0	0	0	0	0	0	0	0	0	0	0	0	0	0	0	0	0	0	0	0	0	0	0	0	0	0	0	0	0	0	0	0	0	0	0	0
ASV1524	Bacteria	Proteobacteria	Gammaproteobacteria	Cellvibrionales	Spongiibacteraceae	Oceanicoccus	GU235383_s	0	0	0	0	0	0	0	0	0	0	0	0	0	0	0	0	0	0	0	0	0	0	0	0	0	0	0	0	0	0	0	0	0	0	0	0	0	0	0	0	0	0
ASV1525	Bacteria	Proteobacteria	Alphaproteobacteria	Rhodobacterales	Rhodobacteraceae	NA	NA	0.00170628	0	0.00179478	0	0	0	0	0	0	0.00116199	0.000808545	0	0	0	0	0	0	0.00114835	0	0	0	0	0	0	0.000391638	0.00087651	0	0	0	0	0	0	0	0	0	0	0	0	0	0	0	0
ASV1526	Bacteria	Bacteroidetes	Bacteroidia	Bacteroidales	GQ357022_f	FN658701_g	EU662423_s	0	0	0	0	0	0	0	0	0	0	0	0	0	0	0	0	0	0	0	0	0	0	0.00234753	0.00050834	0.0015106	0	0	0	0.000717587	0	0	0	0	0	0	0	0	0	0	0	0	0
ASV1527	Bacteria	Lentisphaerae	Lentisphaeria	Victivallales	EU885056_f	FJ202993_g	JQ580336_s	0	0	0	0	0	0	0	0	0	0	0	0	0	0	0	0	0	0	0	0	0	0	0	0	0	0	0	0	0	0	0	0	0	0	0	0	0	0	0	0	0	0
ASV1528	Bacteria	Proteobacteria	Gammaproteobacteria	Chromatiales	Sedimenticola_f	Endoriftia	JF344419_s	0	0	0	0	0	0	0	0	0	0	0	0	0	0	0	0	0	0	0	0	0	0.000262014	0	0	0	0.00214258	0	0	0.00172221	0	0	0	0	0	0	0	0.00143325	0	0	0	0	0
ASV1529	Bacteria	Planctomycetes	Phycisphaerae	CP019633_o	CP019633_f	CP019633_g	NA	0	0	0	0	0	0	0	0	0	0	0	0	0	0	0	0	0	0	0	0	0	0	0	0	0	0	0	0	0	0.00621329	0	0	0	0	0	0	0	0	0	0	0	0
ASV1530	Bacteria	Proteobacteria	Alphaproteobacteria	Rhodobacterales	Rhodobacteraceae	NA	NA	0	0	0	0	0	0.00733684	0	0	0	0	0	0.00118728	0	0	0	0	0	0	0	0	0	0	0	0	0	0	0	0	0	0	0	0	0	0	0	0	0	0	0	0	0	0
ASV1531	Bacteria	Proteobacteria	Alphaproteobacteria	Rhizobiales	NA	NA	NA	0	0	0	0	0	0	0	0	0	0	0	0	0	0	0	0	0	0	0	0	0	0	0	0	0	0.00019478	0.000449193	0	0	0	0	0	0	0	0.00027698	0.0010711	0	0.00340239	0	0	0	0
ASV1532	Bacteria	Proteobacteria	Alphaproteobacteria	Rhizobiales	NA	NA	NA	0	0	0	0	0	0	0	0	0	0	0	0	0	0	0	0	0	0	0	0	0	0	0	0	0	0	0	0	0	0	0	0	0	0	0	0	0	0	0	0	0	0
ASV1533	Bacteria	Proteobacteria	Deltaproteobacteria	Desulfarculales	Desulfarculaceae	AY344410_g	AY344410_s	0	0	0	0	0	0	0	0	0	0	0	0	0	0	0	0	0	0	0	0	0	0	0.000622814	0.00546465	9.3247e-05	0	0	0	0	0	0	0.000379872	0	0	0	0	0	0	0	0	0	0
ASV1534	Bacteria	Chloroflexi	Anaerolineae	Anaerolinaeles	Anaerolinaceae	AJ306747_g	FJ973585_s	0	0	0	0	0	0	0	0	0	0	0	0	0	0	0	0	0	0	0	0	0	0	0.000263498	0.00368546	0	0	0	0	0.000717587	0	0	0	0.00262217	0	0	0	0	0	0	0	0	0
ASV1535	Bacteria	Chloroflexi	Anaerolineae	Anaerolinaeles	Anaerolinaceae	AJ306747_g	FJ973585_s	0	0	0	0	0	0	0	0	0	0	0	0	0	0	0	0	0	0	0	0	0	0	0	0	0	0	0	0	0	0.00564587	0	0	0	0	0.000478421	0	0	0	0	0	0	0
ASV1536	Bacteria	Latescibacteria_WS3	Latescibacter_c	AB530233_o	GU302492_f	GU302492_g	EF687368_s	0	0	0	0	0	0	0	0	0	0	0	0	0	0	0	0	0	0	0	0	0	0	0	0	0	0	0	0	0	0	0	0.0055208	0	0	0	0	0	0	0	0	0	0
ASV1537	Bacteria	Bacteroidetes	Bacteroidia	Marinilabiliales	Prolixibacteraceae	Draconibacterium	GU197420_s	0	0	0	0	0	0	0	0	0	0	0	0	0	0	0	0	0	0	0	0	0	0	0	0	0	0	0	0	0	0	0	0	0.00854191	0.000100587	0	0	0	0	0	0	0	0
ASV1538	Bacteria	Peregrinibacteria	Peribacteria	ASND_o	ASND_f	ASND_g	FJ203069_s	0	0	0	0	0	0	0	0	0	0	0	0	0	0	0	0	0	0	0	0	0	0	0	0	0	0	0	0	0	0	0	0	0	0	0	0	0	0	0	0.00254694	0	0
ASV1539	Bacteria	NA	NA	NA	NA	NA	NA	0	0	0	0.000105772	0	0	0	0	0	0	0	0	0	0	0	0	0	0	0	0	0	0.00425773	0	0.000476569	0	0	0	0	0	0	0	0	0	0	0	0	0.000119437	0	0	0	0	0
ASV1540	Bacteria	Proteobacteria	Deltaproteobacteria	Desulfobacterales	Desulfobacteraceae	Desulfosarcina	NA	0	0	0	0	0	0	0	0	0	0	0	0	0	0	0	0	0	0	0	0	0	0	0	0	0	0.000803467	0	0	0	0	0.000293858	0	0	0.00110645	0.00339931	0	0	0	0	0	0	0
ASV1541	Bacteria	Bacteroidetes	Flavobacteria	Flavobacteriales	Flavobacteriaceae	Eudoraea	Eudoraea adriatica	0	0.000503408	0	0	0	0	0	0	0	0	0	0.000439734	0	0.000306977	0	0	0	0	0	0	0	0.000152842	0	0	0.000223793	0.000973899	0.000449193	0.00104304	0	0	0	0	0	0	0.000906481	0	0.000262762	0.000630072	0	0	0	0
ASV1542	Bacteria	Proteobacteria	Deltaproteobacteria	Desulfobulbaceae_o	Desulfobulbaceae	NA	NA	0	0	0	0	0	0	0	0	0	0	0	0	0	0	0	0	0	0	0	0	0	0	0	0	0	0	0	0	0.000545366	0	0	0	0.00544299	0.000268231	0.000352521	0.000235642	0.000382199	0.000302435	0	0	0	0
ASV1543	Bacteria	Proteobacteria	Gammaproteobacteria	Chromatiales	Sedimenticola_f	Sedimenticola	NA	0	0	0	0	0	0	0	0	0	0	0	0	0	0	0	0	0	0	0	0	0	0	0	0	0	0	0	0	0	0	0	0	0	0	0	0	0	0	0	0	0	0
ASV1544	Bacteria	Proteobacteria	Gammaproteobacteria	Chromatiales	NA	NA	NA	0	0	0	0	0	0	0	0	0	0	0	0	0	0	0	0	0	0	0	0	0	0	0	0	0	0.00109564	0	0.00293044	0	0	0	0	0	0	0	0	0	0.000932507	0	0	0	0
ASV1545	Bacteria	Proteobacteria	Alphaproteobacteria	Rhodobacterales	Rhodobacteraceae	NA	NA	0	0	0	0	0	0	0.00911546	0	0	0	0	0	0	0	0	0	0	0	0	0	0	0	0	0	0	0	0	0	0	0	0	0	0	0	0	0	0	0	0	0	0	0
ASV1546	Bacteria	Planctomycetes	PAC002607_c	PAC002607_o	PAC002607_f	NA	NA	0	0	0	0	0	0	0	0	0	0	0	0	0	0	0	0	0	0	0	0	0	0	0	0	0	0	0	0	0	0	0	0	0	0	0	0	0	0	0	0	0	0
ASV1547	Bacteria	Planctomycetes	Planctomycetia	Planctomycetales	Planctomycetaceae	JF268341_g	NA	0	0	0	0	0	0	0	0.000126019	0.00104891	0.00012911	0	0.000439734	0	0.000482393	0	0	0.00171182	0	0	0	0	0	0	0	0	0.000535645	0.000385023	0.00017384	0	0	0	0	0	0.000335289	0.000629501	0	0	0.00123494	0	0	0	0
ASV1548	Bacteria	Planctomycetes	OM190_c	OM190_o	OM190_f	OM190_g	NA	0	0	0.007561	0	0.000305845	0.000153651	0	0	0	0	0	0	0.000235877	0	0	0	0	0	0	0	0	0	0	0	0	0	0	0	0	0	0	0	0	0	0	0	0	0	0	0	0	0
ASV1549	Bacteria	Chloroflexi	Caldilineae	Caldilineales	Caldilineaceae	JQ347312_g	JQ347312_s	0.000198405	0	0	0	0	0	0.00101283	0.000756112	0	0.000215183	0.00068088	0.00118728	0	0	0.000389324	0	0	0.000552909	0	0	0.000182031	0	0	0	0	0.000365212	0.000481278	0	0	0	0	0	0	0.000469405	0.00030216	0	0.000406087	0.000478855	0	0	0	0
ASV1550	Bacteria	Proteobacteria	Deltaproteobacteria	OM27	U70713_f	U70713_g	U70713_s	0	0	0	0	0	0	0	0	0	0	0	0	0	0	0	0	0	0	0	0	0	0	0	0	0	0	0	0	0	0	0	0	0	0	0	0	0	0	0	0	0	0
ASV1551	Bacteria	Proteobacteria	Alphaproteobacteria	Rhodospirillales	Micavibrio_f	NA	NA	0	0	0	0	0	0	0	0	0	0	0	0	0	0	0	0	0	0	0	0	0	0	0	0	0	0	0	0	0	0	0	0	0	0	0	0	0	0	0	0	0	0
ASV1552	Bacteria	Proteobacteria	Alphaproteobacteria	Rhodospirillales	Micavibrio_f	DQ395494_g	NA	0	0	0	0	0	0	0	0	0	0	0	0	0	0	0	0	0	0	0	0	0	0	0	0	0	0	0	0	0	0	0	0	0	0	0	0	0	0	0	0	0	0
ASV1553	Bacteria	Hydrogenedentes_NKB19	Hydrogenedens_c	Hydrogenedens_o	Hydrogenedens_f	DQ395545_g	EU491334_s	0.000198405	0.00170384	0.000190934	0	0	0	0	0.000210031	0.00113631	0.00090377	0.00025533	0.000571655	0.000393128	0.000833224	0.000389324	0.00110643	0.000770317	0.000340252	0	0	0	0	0	0	0	0	0	0	0	0	0	0	0	0	0	0	0	0	0	0	0	0
ASV1554	Bacteria	Planctomycetes	Phycisphaerae	Phycisphaerales	Phycisphaeraceae	JF272039_g	EU050875_s	0	0	0	0	0	0	0	0	0	0	0	0	0	0	0	0	0	0	0	0	0	0	0	0	0	0	0	0	0	0	0	0	0	0	0	0	0	0	0	0	0	0
ASV1555	Bacteria	Bacteroidetes	Flavobacteria	Flavobacteriales	Flavobacteriaceae	Maritimimonas	JN717172_s	0	0	0	0	0	0	0	0	0	0	0	0	0	0	0	0	0	0	0	0	0	0	0	0	0	0	0	0	0	0	0	0	0	0	0	0	0	0	0	0	0	0
ASV1556	Bacteria	Proteobacteria	Gammaproteobacteria	Chromatiales	Thiogranum_f	FR670376_g	NA	0	0	0	0	0	0	0	0	0	0	0	0	0	0	0	0	0	0	0	0	0	0	0	0	0	0	0	0.00139072	0	0	0	0	0	0	0.00148562	0	0	0.00206664	0	0	0	0
ASV1557	Bacteria	Latescibacteria_WS3	Latescibacter_c	EU734965_o	EU734965_f	EU734965_g	NA	0	0	0	0	0	0	0	0	0	0	0	0	0	0	0	0	0	0	0	0	0	0	0	0	0.000167845	0	0	0.000273177	0	0	0	0	0	0	0	0.00164949	0	0.00294874	0	0	0	0
ASV1558	Bacteria	Chloroflexi	Caldilineae	Caldilineales	Caldilineaceae	NA	NA	0.000119043	0.00042596	0.000229121	0	0.000191153	0	0.000295409	0.000378056	0.000611861	0.000430367	0.000468105	0.000615628	0.000629005	0.00206113	0.000259549	0.000638325	0.000342363	0.00136101	0	0	0	0	0	0	0	0	0	0	0	0	0	0	0	0	0	0	0	0	0	0	0	0
ASV1559	Bacteria	Bacteroidetes	Flavobacteria	Flavobacteriales	Cryomorphaceae	EF092242_g	AY678524_s	0	0	0	0	0	0	0	0	0	0	0	0	0	0	0	0	0	0	0	0	0	0	0	0	0	0	0	0	0	0	0	0	0	0	0	0	0	0	0	0	0.00366665	0
ASV1560	Bacteria	Bacteroidetes	Sphingobacteriia	CP012155_o	FQ032816_f	NA	NA	0	0.000271066	7.63738e-05	0	0	0	0.000253207	0.000588087	0.00069927	0.00137717	0.00106388	0.00145112	0	0.000394685	0.0010382	0.000553215	0.000427954	0.000978224	0	0	0	0	0	0	0	0	0	0	0	0	0	0	0	0	0	0	0	0	0	0	0	0
ASV1561	Bacteria	Caldithrix_p	Caldithrix_c	Caldithrix_o	Caldithrix_f	JQ580221_g	NA	0	0	0	0	0	0	0	0	0	0	0	0	0	0	0	0	0	0	0	0	0	0	0	0.000158856	0	0.00029217	0	0	0	0	0	0	0	0	0.000856121	0.00169234	0.00145713	0.000579666	0	0	0	0
ASV1562	Bacteria	Nitrospirae	Nitrospira_c	Nitrospirales	Nitrospiraceae	Nitrospira	CS097693_s	0	0	0	0	0	0	0	0.0013442	0.000568157	0.000559477	0.00068088	0.00109934	0	0.0011402	0.00181684	0.00068088	0	0.00131848	0	0	0	0	0	0	0	0	0	0	0	0	0	0	0	0	0	0	0	0	0	0	0	0
ASV1563	Bacteria	Proteobacteria	Deltaproteobacteria	Desulfobacterales	Desulfobacteraceae	Desulfosarcina	NA	0	0	0	0	0	0	0	0	0	0	0	0	0	0	0	0	0	0	0	0	0	0	0	0	0	0.000827815	0	0	0.00232498	0	0	0	0	0.00107293	0.000830941	0.000728348	0	0	0	0	0	0
ASV1564	Bacteria	Planctomycetes	Planctomycetia	Planctomycetales	Planctomycetaceae	EU385884_g	EU385884_s	0	0	0	0	0	0	0	0	0	0	0	0	0	0	0	0	0	0	0	0	0	0	0.00105399	0	0.000372988	0	0	0	0	0.00357477	0	0	0.000794597	0	0	0	0	0	0	0	0	0
ASV1565	Bacteria	Proteobacteria	Gammaproteobacteria	Methylococcales	Methylomonas_f	NA	NA	0	0	0	0	0	0	0	0	0	0	0	0	0	0	0	0	0	0	0	0	0	0	0	0	0	0	0	0	0	0	0	0	0	0	0	0	0	0	0	0	0	0
ASV1566	Unassigned	NA	NA	NA	NA	NA	NA	0	0	0	0	0	0	0	0	0	0	0	0	0	0	0	0	0	0	0	0	0	0	0	0	0	0	0	0	0	0	0	0	0	0	0	0	0	0	0	0	0	0
ASV1567	Bacteria	Proteobacteria	Alphaproteobacteria	Emcibacterales	Emcibacteraceae	Emcibacter	HQ163238_s	0	0	0	0	0	0	0	0	0	0	0	0	0	0	0	0	0	0	0	0	0	0	0	0	0	0	0	0	0	0	0	0	0	0	0	0	0	0	0	0	0	0
ASV1568	Bacteria	Planctomycetes	Planctomycetia	Planctomycetales	Planctomycetaceae	Bythopirellula	NA	0	0	0	0	0	0	0.00033761	0.000924137	0.00139854	0.00090377	0.0008511	0.000923442	0	0.00122791	0.00151404	0.00068088	0	0.000382783	0	0	0	0	0	0	0	0	0	0	0	0	0	0	0	0	0	0	0	0	0	0	0	0
ASV1569	Bacteria	Actinobacteria	MarineActino_c	Actinomarinales	Actinomarinaceae	PAC001793_g	NA	0	0	0	0	0	0	0.000379811	0	0	0	0	0	0	0	0	0	0	0	0	0	0	0	0	0	0	0	0.00067379	0.0010182	0.000143517	0	0	0	0	0	0	0.00102826	0	0.00221785	0	0	0	0
ASV1570	Bacteria	Bacteroidetes	Cytophagia	Cytophagales	EU617868_f	EF092232_g	EF092232_s	0.00039681	0	0	0	0	0	0.000211006	0.000588087	0.000786679	0.000430367	0.00110643	0.000703575	0	0.00100864	0.000908422	0.00102132	0.00106988	0.000850629	0	0	0	0	0	0	0	0	0	0	0	0	0	0	0	0	0	0	0	0	0	0	0	0
ASV1571	Bacteria	Proteobacteria	Gammaproteobacteria	Thiotrichales	Leucothrix_f	Cocleimonas	NA	0	0	0	0	0	0	0	0	0	0	0	0	0	0	0	0	0	0	0	0	0	0	0	0	0	0.00284866	0	0	0.0016648	0	0	0	0	0	0	0	0.000549411	0.00035284	0	0	0	0
ASV1572	Bacteria	Spirochaetes	Spirochaetia	Spirochaetales	Spirochaetaceae	AJ431238_g	HQ153940_s	0.00134915	0	0	0	0	7.68256e-05	0.000633018	0.000126019	0	0	0	0	0	0	0	0	0	0	0	4.91014e-05	0	0.000218345	0.000263498	0.000921366	0.000354339	0	0.000385023	0	0.000401849	0	0	0	0	0.000536463	0.0001259	0.00053555	0.000238874	0.000100812	0	0	0	0
ASV1573	Bacteria	Proteobacteria	Alphaproteobacteria	Rhodobacterales	Rhodobacteraceae	GQ249531_g	GQ249531_s	0	0	0	0	0	0	0	0	0	0	0	0	0	0	0	0	0	0	0	0	0	6.55036e-05	0	0	0	0.00206954	0.00112298	0	0.00198054	0	0	0	0	0	0	0	0	0.000453652	0	0	0	0
ASV1574	Bacteria	NA	NA	NA	NA	NA	NA	0	0	0	0	0	0	0	0	0	0	0	0	0	0	0	0	0	0	0	0	0	0	0	0	0	0	0	0	0	0	0	0	0	0	0	0	0	0	0	0	0	0
ASV1575	Bacteria	Bacteroidetes	Cytophagia	Cytophagales	Reichenbachiella_f	AB013834_g	GQ903341_s	0	0	0	0	0	0	0	0	0	0	0	0	0	0	0	0	0	0	0	0	0	0	0	0	0	0	0	0	0	0	0	0	0	0	0	0	0	0	0	0	4.2389e-05	0
ASV1576	Bacteria	Proteobacteria	Gammaproteobacteria	Methylococcales	Methylophaga_f	EU919781_g	NA	0	0	0	0	0	0	0	0	0	0	0	0	0	0	0	0	0	0	0	0	0	0	0	0	0	0	0	0	0	0	0	0	0	0	0	0	0	0	0	0	0	0
ASV1577	Bacteria	Bacteroidetes	Flavobacteria	Flavobacteriales	Flavobacteriaceae	NA	NA	0	0	0	0	0	0	0	0	0	0	0	0	0	0	0	0	0	0	0	0	0	0	0	0	0	0	0	0	0	0	0	0	0	0	0	0	0	0	0	0	0	0
ASV1578	Bacteria	Proteobacteria	Gammaproteobacteria	Vibrionales	Vibrionaceae	Vibrio	NA	0	0	0	0	0	0	0	0	0.00319042	0.00111895	0	0.00180291	0	0.000877078	0.00125449	0	0	0.000850629	0	0	0	0	0	0	0	0	0	0	0	0	0	0	0	0	0	0	0	0	0	0	0	0
ASV1579	Bacteria	Proteobacteria	Gammaproteobacteria	Vibrionales	Vibrionaceae	Photobacterium	NA	0	0	0	0	0	0	0	0	0	0	0	0	0	0	0	0	0	0	0	0	0	0	0	0	0	0	0	0	0	0	0	0	0	0	0	0	0	0	0	0	0	0
ASV1580	Bacteria	Proteobacteria	Gammaproteobacteria	Chromatiales	NA	NA	NA	0	0	0	0	0	0	0	0	0	0	0	0	0	0	0	0	0	0	0	0	0	0	0	0	0	0.000559992	0.00080213	0	0	0	0	0	0	0	0.000478421	0	0.00262762	0.000252029	0	0	0	0
ASV1581	Bacteria	Actinobacteria	MarineActino_c	Actinomarinales	Actinomarinaceae	PAC001793_g	NA	0	0	0	0	0	0	0	0	0	0	0	0	0	0	0	0	0	0	0	0	0	0	0	0	0	0	0.00176469	0	0	0	0	0	0	0	0.00108274	0	0.00126603	0	0	0	0	0
ASV1582	Bacteria	Bacteroidetes	Flavobacteria	Flavobacteriales	Flavobacteriaceae	NA	NA	0	0	0	0	0	0	0	0	0	0	0	0	0	0	0	0	0	0	0	0	0	0	0	0	0	0	0	0	0	0	0	0	0	0	0	0	0	0	0	0	0	0
ASV1583	Bacteria	Proteobacteria	Gammaproteobacteria	NA	NA	NA	NA	0	0	0	0	0	0	0	0	0	0	0	0	0	0	0	0	0	0	0	0	0	0	7.18632e-05	0	0	0	0.000417108	0.000149005	0.00533884	0	0	0	0	0	0	0	0	0	0	0	0	0
ASV1584	Bacteria	Acidobacteria	CP011806_c	CP011806_o	CP011806_f	CP011806_g	NA	0	0	0	0	0	0	0	0	0	0	0	0	0	0	0	0	0	0	0	0	0	0	0.000167681	0	0.000149195	0.00048695	0.000545449	0.000745027	0	0	0	0	0	0	0.000931661	0	0.00164823	0.000478855	0	0	0	0
ASV1585	Bacteria	Acidobacteria	Thermoanaerobaculum_c	Thermoanaerobaculum_o	Thermoanaerobaculum_f	DQ395019_g	NA	0	0	0	0	0	0	0	0	0	0	0	0	0	0	0	0	0	0	0	0	0	0	0.000862358	0	0	0	0.00240639	0.00238409	0	0	0	0	0	0	0	0	0	0	0	0	0	0
ASV1586	Bacteria	Planctomycetes	Planctomycetia	Planctomycetales	Planctomycetaceae	NA	NA	0	0.000851921	0.000190934	0	0.000152923	0	0	0.00126019	0.00118002	0.000688587	0.000638325	0.000615628	0	0.000701662	0.000346066	0.000723435	0.00111268	0.00029772	0	0	0	0	0	0	0	0	0	0	0	0	0	0	0	0	0	0	0	0	0	0	0	0
ASV1587	Bacteria	Planctomycetes	Phycisphaerae	CP019633_o	PAC002608_f	NA	NA	0	0	0	0	0	0	0	0	0	0	0	0	0	0	0	0	0	0	0	0	0	0	0	0	0	0	0	0	0	0	0	0.00524223	0	0	0	0	0	0	0	0	0	0
ASV1588	Bacteria	Bacteroidetes	Flavobacteria	Flavobacteriales	Cryomorphaceae	AM997664_g	DQ269100_s	0	0	0	0	0	0	0	0	0	0	0	0	0	0	0	0	0	0	0	0	0	0	0	0	0	0	0	0	0	0	0	0	0	0	0	0	0	0	0	0	0	0
ASV1589	Bacteria	Bacteroidetes	Flavobacteria	Flavobacteriales	Flavobacteriaceae	NA	NA	0.000714257	0.00143278	0	0.000211543	0.001988	0	0.000590817	0	0.000874088	0.000559477	0	0	0	0.000745516	0	0	0	0.000552909	0	0	0	0	0	0	0	0	0	0	0.000487959	0	0	0	0	0	0	0	0	0	0	0	0	0
ASV1590	Bacteria	Firmicutes	Clostridia	Clostridiales	Clostridiaceae	Clostridium	GU293218_s	0.000158724	0.000658302	0	0	0	0.000192064	0	0.000714106	0.000830383	0	0.000553215	0.000791522	0	0.00078937	0.000648873	0.00076599	0.000513545	0.000127594	0	0	0	0.000327518	0	0	0	0.000438255	0.000481278	0	0	0	0	0	0	0	0	0	0	0	0	0	0	0
ASV1591	Bacteria	Proteobacteria	Deltaproteobacteria	Desulfobulbaceae_o	Desulfobulbaceae	NA	NA	0	0	0	0	0	0	0	0	0	0	0	0	0	0	0	0	0	0	0	0	0	0	0	0	0.00386043	0	0	0	0	0	0	0	0	0	0	0	0	0	0	0	0	0
ASV1592	Bacteria	Proteobacteria	Gammaproteobacteria	Chromatiales	NA	NA	NA	0	0	0	0	0	0	0	0	0	0	0	0	0	0	0	0	0	0	0	0	0	0	0	0	0	0.000706077	0.000256682	0.00047185	0.00433422	0	0	0	0	0	0	0	0	0	0	0	0	0
ASV1593	Bacteria	Proteobacteria	Alphaproteobacteria	Rhodobacterales	Rhodobacteraceae	NA	NA	0.000476172	0	0	0.00137503	0.00110869	0	0	0	0	0.00090377	0.00187242	0.000923442	0	0	0.000692131	0	0	0.00102076	0	0	0	0	0	0	0	0	0	0	0	0	0	0	0	0	0	0	0	0	0	0	0	0
ASV1594	Bacteria	Planctomycetes	Planctomycetia	Planctomycetales	Planctomycetaceae	HQ190380_g	NA	0.000119043	0.00154895	0.00103105	0	0.000344076	0.000537779	0.000253207	0.000504075	0.000131113	0.00025822	0	0.000395761	0.00117938	0.000175416	0.000173033	0.000723435	0	0.000340252	0	0	0	0	0	0	0	0	0	0	0	0	0	0.000126624	0.00011919	0	0	0	0.000143325	0	0	0	0	0
ASV1595	Bacteria	Bacteroidetes	Sphingobacteriia	Saprospirales	Saprospiraceae	AM997874_g	AM997874_s	0	0.000271066	0.000343682	0	0	0	0.000379811	0.000588087	0.000786679	0.00064555	0	0.000527681	0	0.0005701	0.000692131	0.000978765	0.00119827	0.00136101	0	0	0	0	0	0	0	0	0	0	0	0	0	0	0	0	0	0	0	0	0	0	0	0
ASV1596	Bacteria	Bacteroidetes	Flavobacteria	Flavobacteriales	Flavobacteriaceae	NA	NA	0	0	0.000687364	0	0.00179684	0.00399493	0	0	0	0	0	0	0.00145457	0	0	0	0	0	0	0	0	0	0	0	0	0	0	0	0	0	0	0	0	0	0	0	0	0	0	0	0	0
ASV1597	Bacteria	Proteobacteria	Gammaproteobacteria	Methylococcales	Methylomonas_f	AB453959_g	NA	0	0	0	0	0	0	0	0	0	0	0	0	0	0	0	0	0	0	0	0	0	0	0	0	0	0	0	0	0	0	0	0	0	0	0	0	0	0	0	0	0	0
ASV1598	Bacteria	Proteobacteria	Alphaproteobacteria	Rhizobiales	NA	NA	NA	0	0	0	0	0	0	0	0	0	0	0	0	0	0.00105249	0	0	0	0	0	0	0	0	0	0	0	0.000754772	0.00166843	0.00243375	0	0	0	0	0	0	0	0	0	0	0	0	0	0
ASV1599	Bacteria	Chloroflexi	Thermomicrobia	DQ129389_o	DQ129389_f	FJ478561_g	NA	0	0	0.000114561	0	0	0	0.000506415	0	0.00109261	0.000817697	0.00059577	0.000307814	0	0.000306977	0.00047584	0.00068088	0.00166902	0.000425315	0	0	0	0	0	0	0	0	0	0.000223508	0	0	0	0	0	0	0	0.000599816	0	0	0	0	0	0
ASV1600	Bacteria	Verrucomicrobia	Verrucomicrobiae	Verrucomicrobiales	GU230460_f	GQ452903_g	KC009955_s	0	0	0.000343682	0	0	0	0	0.000252037	0.000874088	0.000473403	0	0.000835495	0	0.00109635	0.000908422	0.000638325	0.000641931	0.000935692	0	0	0	0	0	0	0	0.00019478	0	0	0	0	0	0	0	0	0.000579141	0.000235642	0	0	0	0	0	0
ASV1601	Bacteria	Proteobacteria	Deltaproteobacteria	AF269002_o	AF269002_f	AF269002_g	NA	0	0	0	0	0	0	0	0	0	0	0	0	0	0	0	0	0	0.000170126	0	0	0	0	0	0	9.3247e-05	0.00116868	0.000352937	0	0	0.000113485	0	0	0	0	0.00015108	0.000664082	9.55498e-05	0.00231867	0	0	0	0
ASV1602	Bacteria	Proteobacteria	Gammaproteobacteria	Alteromonadales	Colwelliaceae	Colwellia	NA	0	0	0	0	0	0	0	0	0	0	0	0	0	0	0	0	0	0	0	0	0	0	0	0	0	0	0	0	0	0	0	0	0	0	0	0	0	0	0	0	0	0.00432371
ASV1603	Bacteria	Proteobacteria	Gammaproteobacteria	FN820314_o	FN820314_f	FN820314_g	NA	0	0	0	0	0	0	0	0	0	0	0	0	0	0	0	0	0	0	0	0	0	0	0	0	0	0.000852162	0	0	0.00487959	0	0	0	0	0	0	0	0	0	0	0	0	0
ASV1604	Bacteria	Proteobacteria	Gammaproteobacteria	Chromatiales	Woeseiaceae	Woeseia	NA	0	0	0.000840112	0	0	0	0	0	0	0	0	0	0	0	0.000648873	0	0.000513545	0	0	0	0	0	0	0	0	0.000535645	0.000385023	0.000943701	0	0	0	0	0	0	0	0.00179945	0	0	0	0	0	0
ASV1605	Bacteria	Proteobacteria	Alphaproteobacteria	Rhodobacterales	Rhodobacteraceae	NA	NA	0	0	0	0	0	0	0	0	0	0	0	0	0	0.00122791	0.000605615	0.00131921	0	0	0	0	0	0	0	0	0	0	0.00125132	0	0.000602773	0	0	0	0	0.000335289	0	0	0	0.00153738	0	0	0	0
ASV1606	Bacteria	Planctomycetes	OM190_c	OM190_o	OM190_f	OM190_g	GU584790_s	0	0	0	0	0	0	0.000211006	0.0013442	0.000349635	0.000731623	0.0008511	0.000835495	0	0.000745516	0.000778648	0.00042555	0.00115548	0.00029772	0	0	0	0	0	0	0	0	0	0	0	0	0	0	0	0	7.55401e-05	0.000449862	0	0	0	0	0	0
ASV1607	Bacteria	Bacteroidetes	Flavobacteria	Flavobacteriales	Cryomorphaceae	GQ259251_g	GQ259251_s	0	0.00151022	0	0	0	0.000806668	0.000675219	0.00121818	0.000437044	0.0012911	0	0	0	0	0.00116797	0.000978765	0.000385159	0	0	0	0	0	0	0	0	0	0	0	0	0	0	0	0	0	0	0	0	0	0	0	0	0
ASV1608	Bacteria	Bacteroidetes	Bacteroidia	Marinilabiliales	Prolixibacteraceae	Sunxiuqinia	NA	0	0	0	0	0	0	0	0	0	0	0	0	0	0	0	0	0	0	0	0	0	0	0	0	0	0	0	0	0	0	0	0	0	0.0068399	0	0	0	0	0	0	0	0
ASV1609	Bacteria	Peregrinibacteria	Peribacteria	ASND_o	ASND_f	ASND_g	NA	0	0	0	0	0	0	0	0	0	0	0	0	0	0	0	0	0	0	0	0	0.0053049	0	0	0	0	0	0	0	0	0	0	0	0	0	0	0	0	0	0	0	0	0
ASV1610	Bacteria	NA	NA	NA	NA	NA	NA	0	0	0	0	0	0	0	0	0	0	0	0	0	0	0	0	0	0	0	0	0	0	0	0	0	0	0	0	0	0	0	0	0	0	0.00513673	0	0	0	0	0	0	0
ASV1611	Bacteria	Proteobacteria	Gammaproteobacteria	Arenicellales	Arenicellaceae	Perspicuibacter	Perspicuibacter marinus	0	0	0	0.00317315	0.000611691	0	0	0	0	0	0	0	0.00385266	0	0	0	0	0	0	0	0	0	0	0	0	0	0	0	0	0	0	0	0	0	0	0	0	0	0	0	0	0
ASV1612	Bacteria	Actinobacteria	Rubrobacteria	AB240334_o	AB240334_f	AB240334_g	EU804030_s	0.000476172	0.000193618	0	0	0	0	0	0.000378056	0.000786679	0.000473403	0.00025533	0.000527681	0.000235877	0.000482393	0.000346066	0.00017022	0.000342363	0	0	0	0	0	9.58176e-05	9.53137e-05	0	0.000121737	9.62557e-05	0.000124171	0	0	0	0	0	0	0.000402881	0.000621238	0.000334424	0	0	0	0	0
ASV1613	Bacteria	NA	NA	NA	NA	NA	NA	0	7.74473e-05	0.000114561	0	0	0	0.000379811	0.000672099	0.000568157	0.000817697	0.000382995	0.000571655	0.000196564	0.000438539	0.00112471	0.00051066	0.00192579	0.000893161	0	0	0	0	0	0	0	0	0	0	0	0	0	0	0	0	0	0	0	0	0	0	0	0
ASV1614	Bacteria	Verrucomicrobia	Opitutae	Puniceicoccales	Puniceicoccaceae	LSTG_g	NA	0	0	0	0	0	0	0	0	0	0	0	0	0	0	0	0	0	0	0	0	0	0	0	0	0	0	0	0	0	0.000141856	0.00342259	0	0	0	0	0	0	0	0	0	0	0
ASV1615	Bacteria	Planctomycetes	Phycisphaerae	Phycisphaerales	Phycisphaeraceae	EU050951_g	JQ716336_s	0	0	0	0	0	0	0	0	0	0	0	0	0	0	0	0	0	0	0	0	0	0	0.000622814	0	0.00156655	0	0	0	0	0.000482311	0	0	0.000198649	0	0	0	0	0	0	0	0	0
ASV1616	Bacteria	Peregrinibacteria	Peribacteria	ASND_o	ASND_f	ASND_g	JN662058_s	0	0	0	0.00229172	0.000917536	0	0.00476874	0	0	0	0	0	0	0	0	0	0	0	0	0	0	0	0	0	0	0	0	0	0	0	0	0	0	0	0	0	0	0	0	0	0	0
ASV1617	Bacteria	Proteobacteria	Gammaproteobacteria	Alteromonadales	Colwelliaceae	Colwellia	NA	0	0	0	0	0	0	0	0	0	0	0	0	0	0	0	0	0	0	0	0	0	0	0	0	0	0	0	0	0	0	0	0	0	0	0	0	0	0	0	0	0	0
ASV1618	Bacteria	Proteobacteria	Gammaproteobacteria	NA	NA	NA	NA	0	0.000697026	0.000420056	0	0	0	0	0.000924137	0.000568157	0.000430367	0.00034044	0.000791522	0	0.000526247	0.000692131	0	0.000984294	0.000552909	0	0	0	0	0	0	0	0.000365212	0	0.000422182	0	0	0	0	0	0	0.00015108	0	0	0	0	0	0	0
ASV1619	Bacteria	Proteobacteria	Alphaproteobacteria	Emcibacterales	Emcibacteraceae	Emcibacter	HQ163238_s	0.000515853	0	0	0	0	0	0	0.000924137	0	0.000989843	0.00153198	0.00105536	0	0.000964785	0	0.00191498	0	0	0	0	0	0	0	0	0	0	0	0	0	0	0	0	0	0	0	0.000342752	0	0	0	0	0	0
ASV1620	Bacteria	Proteobacteria	Alphaproteobacteria	Rhodobacterales	Rhodobacteraceae	NA	NA	0	0	0	0	0	0	0	0	0	0	0	0	0	0	0	0	0	0	0	0	0	0	0.00481483	0	0	0	0	0	0	0	0	0	0	0	0	0	0	0	0	0	0	0
ASV1621	Bacteria	Proteobacteria	Deltaproteobacteria	Myxococcales	Nannocystaceae	Enhygromyxa	NA	0	0	0	0	0	0	0	0	0.000611861	0.00219487	0.00119154	0	0	0.00473622	0	0	0	0	0	0	0	0	0	0	0	0	0	0	0	0	0	0	0	0	0	0	0	0	0	0	0	0
ASV1622	Bacteria	Acidobacteria	Thermoanaerobaculum_c	Thermoanaerobaculum_o	Thermoanaerobaculum_f	JF344103_g	NA	0	0	0.000420056	0	0	0	0	0.000672099	0.000742975	0.00064555	0.000382995	0.000615628	0	0.000964785	0.000865164	0.00051066	0.00119827	0.00102076	0	0	0	0	0	0	0	0	0.000417108	0	0	0	0	0	0	0	0	0	0	0	0	0	0	0
ASV1623	Bacteria	Chloroflexi	PDJQ_c	EU335161_o	HQ697801_f	HQ697801_g	FJ900348_s	0	0	0	0	0	0	0	0	0	0	0	0	0	0	0	0	0	0	0	0	0	0	0	0	0	9.73899e-05	0.000224597	4.96685e-05	0	0	0	0	0	0	0	0.00132816	0	0.00317556	0	0	0	0
ASV1624	Bacteria	Spirochaetes	Spirochaetia	Spirochaetales	Spirochaetaceae	AB121100_g	AB121100_s	0	0	0	0	0	0	0	0	0	0	0	0	0	0	0	0	0	0	0	0	0	0	0	0	0	0	0	0	0.00066018	0	0	0	0	0	0	0	0.000143325	0	0	0	0	0
ASV1625	Bacteria	Firmicutes	Clostridia	Clostridiales	Peptostreptococcaceae	Romboutsia	NA	0	0.000116171	0	0	0.000191153	0	0	0.000126019	0.000349635	0	0	0	0	0	0	0.000638325	0	0	0	0	0	0	0	0	0.000167845	0.00124172	0.000288767	0.00126655	0	0	0	0	0	0	0.000830941	6.4266e-05	0.000262762	0	0	0	0	0
ASV1626	Bacteria	Proteobacteria	Deltaproteobacteria	NA	NA	NA	NA	0	0	0	0	0	0	0	0	0	0	0	0	0	0	0	0	0	0	0	0	0	0	0	0	0	0	0	0	0	0	0	0	0	0	0	0.00417729	0.000143325	0	0	0	0	0
ASV1627	Bacteria	Proteobacteria	Gammaproteobacteria	Cellvibrionales	Halieaceae	NA	NA	0	0	0	0	0	0	0	0	0	0	0	0	0	0	0	0	0	0	0	0	0	0	0	0	0	0.00104694	0.00112298	0.00149005	0	0	0	0	0	0	0.000705041	0	0.00083606	0	0	0	0	0
ASV1628	Bacteria	Proteobacteria	Alphaproteobacteria	Rhodobacterales	Rhodobacteraceae	NA	NA	0	0	0	0	0	0	0	0	0	0	0	0	0	0	0	0	0	0	0	0	0	0	0	0	0	0	0	0	0	0	0	0	0	0	0	0	0	0	0	0	0	0
ASV1629	Bacteria	Planctomycetes	Planctomycetia	Planctomycetales	Planctomycetaceae	HQ190380_g	FJ712570_s	0	0	0	0	0	0	0	0	0	0	0	0	0	0	0	0	0	0	0	0	0	0	0	0	0	0	0	0	0	0.00113485	0	0	0	0	0	0	0	0	0	0	0	0
ASV1630	Bacteria	Planctomycetes	OM190_c	OM190_o	OM190_f	OM190_g	DQ070829_s	0	0	0	0	0	0	0	0	0	0	0	0	0	0	0	0	0	0	0	0	0	0	0	0	0	0	0	0	0	0	0	0	0	0	0	0	0	0	0	0	0	0
ASV1631	Bacteria	Bacteroidetes	Sphingobacteriia	Saprospirales	Saprospiraceae	NA	NA	0	0.000232342	0.00049643	0	0	0	0	0.00193229	0	0.000430367	0.00110643	0.000351788	0	0.000833224	0	0.000893655	0.000385159	0.000893161	0	0	0	0	0	0	0	0	0	0.000298011	0.000258331	0	0	0	0	0	0	0	0	0	0	0	0	0
ASV1632	Bacteria	Caldithrix_p	Caldithrix_c	Caldithrix_o	Caldithrix_f	NA	NA	0	0	0	0	0	0	0	0	0	0	0	0	0	0	0	0	0	0	0	0	0.000182031	0	0.00167681	0	0	0	0.00234222	0	0	0	0	0	0	0	0.00110792	0	0	0	0	0	0	0
ASV1633	Bacteria	Spirochaetes	Spirochaetia	Spirochaetales	Spirochaetaceae	GU118739_g	NA	0	0	0	0	0	0	0	0	0	0	0	0	0	0	0	0	0	0	0	0	0	0	0	0	0	0.00048695	0.000256682	0.000223508	0.000487959	0	0	0	0	0	0	0.000899724	0.000286649	0.00231867	0	0	0	0
ASV1634	Bacteria	Proteobacteria	Deltaproteobacteria	Desulfobacterales	Desulfobacteraceae	AXXL_g	NA	0	0	0	0	0	0	0	0	0	0	0	0	0	0.000438539	0	0	0	0	0	0	0	0	0.000455133	0.000476569	0.000205144	0.00206954	0	0	0	0	0	0	0	0	0.0015108	0	0	0	0	0	0	0
ASV1635	Bacteria	Proteobacteria	Gammaproteobacteria	Legionellales	Coxiellaceae	EU592425_g	JQ580456_s	0	0	0	0	0	0	0	0	0	0	0	0	0	0	0	0	0	0	0	0	0	0	0	0	0	0	0	0	0	0	0.00345716	0	0	0	0	0	0	0	0	0	0	0
ASV1636	Bacteria	Actinobacteria	Coriobacteriia	Coriobacteriales	Coriobacteriaceae	GQ396959_g	JX193446_s	0	0	0	0	0	0	0	0	0	0	0	0	0	0	0	0	0	0	0	0	0	0	0	0	0.000335689	0.00068173	0.000481278	0.000496685	0.000287035	0	0	0	0	0	0.000377701	0	0.00222153	0	0	0	0	0
ASV1637	Bacteria	Rhodothermaeota	Rhodothermia	Rhodothermales	JX193406_f	JX193406_g	JX193406_s	0	0.000542131	0.00137473	0	0	0.000153651	0	0.000630093	0.000349635	0.000817697	0.000297885	0.000879469	0	0.0005701	0.000778648	0.000978765	0.000385159	0.000552909	0	0	0	0	0	0	0	0	0	0	0	0	0	0	0	0	0	0	0	0	0	0	0	0
ASV1638	Bacteria	Proteobacteria	Gammaproteobacteria	Oceanospirillales	Saccharospirillaceae	Reinekea	Reinekea forsetii	0	0	0	0	0	0	0	0	0	0	0	0	0	0	0	0	0	0	0	0	0	0	0	0	0	0	0	0	0	0	0	0	0	0	0	0	0	0	0	0	0	0
ASV1639	Bacteria	Aminicenantes_OP8	AQSP_c	HQ588586_o	HQ588586_f	DQ446114_g	DQ446114_s	0	0	0	0	0	0	0	0	0	0	0	0	0	0	0	0	0	0	0	0.000515565	0	0.000109173	0	0	0	0	0	0	0	0.000170227	0.000172858	0.00395067	0	0	0	0	0	0	0	0	0	0
ASV1640	Bacteria	Planctomycetes	Planctomycetia	Planctomycetales	Planctomycetaceae	NA	NA	0	0	0	0	0	0	0.000464213	0.0013442	0.00131113	0.0012911	0	0	0	0.000745516	0.00121123	0.00093621	0	0.00119088	0	0	0	0	0	0	0	0	0	0	0	0	0	0	0	0	0	0	0	0	0	0	0	0
ASV1641	Bacteria	Bacteroidetes	Flavobacteria	Flavobacteriales	Flavobacteriaceae	Maribacter	NA	0	0	0	0	0	0	0	0	0	0	0	0	0	0	0	0	0	0	0	0	0	0	0	0	0	0	0	0	0	0	0	0	0	0	0	0	0	0	0	0	0	0
ASV1642	Bacteria	Proteobacteria	Deltaproteobacteria	Desulfobacterales	Desulfobacteraceae	AXXL_g	DQ395063_s	0	0	0	0	0	0	0	0	0	0	0	0	0	0	0	0	0	0	0	0	0	0	0	0	0	0.000608687	0	0	0.000315738	0	0	0	0	0.000234702	0	0.000664082	0	0	0	0	0	0
ASV1643	Bacteria	Proteobacteria	Gammaproteobacteria	Thiotrichales	Francisellaceae	Francisella	NA	0	0	0	0	0	0	0	0	0	0	0	0	0	0	0	0	0	0	0	0	0	0	0	0	0	0	0	0	0	0	0	0	0	0	0	0	0	0	0	0.000147344	0	0.000421825
ASV1644	Bacteria	Aminicenantes_OP8	AQSP_c	HQ588586_o	HQ588586_f	HQ588586_g	EU290738_s	0	0	0	0	0	0	0	0	0	0	0	0	0	0	0	0	0	0	0	0	0	0.000174676	0.000934221	0.000730739	0.000354339	0.000633035	0.000192511	0.000372513	0.000430552	0	0	0	0	0	0.000805761	0	0.000119437	0.000226826	0	0	0	0
ASV1645	Bacteria	Planctomycetes	Planctomycetia	Planctomycetales	Planctomycetaceae	AM997303_g	JQ580027_s	0	0	0	0	0	0	0	0	0	0	0	0	0	0	0	0	0.000256772	0.000212657	0	0	0	0	0	0	0	0.00019478	0	0.00114237	0.00126295	0	0	0	0	0	0	0	0	0.000478855	0	0	0	0
ASV1646	Bacteria	Bacteroidetes	Bacteroidia	Marinilabiliales	Prolixibacteraceae	NA	NA	0	0	0	0	0	0	0	0	0	0	0	0	0	0	0	0	0	0	0	0	0	0	0	0	0	0	0	0	0	0	0	0	0	0	0	0	0	0	0	0	0	0
ASV1647	Bacteria	Bacteroidetes	Flavobacteria	Flavobacteriales	Flavobacteriaceae	Lutibacter	NA	0	0	0	0	0	0	0	0	0	0	0	0	0	0	0	0	0	0	0	0	0	0	0	0	0	0	0	0	0	0	0	0	0	0	0	0	0	0	0	0	0	0
ASV1648	Bacteria	Proteobacteria	Gammaproteobacteria	Alteromonadales	Colwelliaceae	Colwellia	NA	0	0	0	0	0	0	0	0	0	0	0	0	0	0	0	0	0	0	0	0	0	0	0	0	0	0	0	0	0	0	0	0	0	0	0	0	0	0	0	0	0	0
ASV1649	Bacteria	Proteobacteria	Gammaproteobacteria	Alteromonadales	Psychromonadaceae	Psychromonas	NA	0	0	0	0	0	0	0	0	0	0	0	0	0	0	0	0	0	0	0	0	0	0	0	0	0	0	0	0	0	0	0	0	0	0	0	0	0	0	0	0	0	0
ASV1650	Bacteria	Proteobacteria	Gammaproteobacteria	Chromatiales	Woeseiaceae	DQ351802_g	EU925888_s	0	0	0	0	0	0	0	0.00100815	0.000786679	0.000989843	0.0008511	0.000791522	0	0.000920931	0.000821906	0.00093621	0.00136945	0	0	0	0	0	0	0	0	0	0	0	0	0	0	0	0	0	0	0	0	0	0	0	0	0
ASV1651	Bacteria	Gemmatimonadetes	Longimicrobia	GU568020_o	GU568020_f	AB015540_g	NA	0	0	0	0	0	0	0	0	0	0	0	0	0	0	0	0	0	0	0	0	0	0.000196511	0	0	0	0.00077912	0.000417108	0.000894032	0.000487959	0	0	0	0	0.000268231	0.00027698	0.000878302	0	0.000730884	0	0	0	0
ASV1652	Bacteria	Planctomycetes	OM190_c	OM190_o	OM190_f	OM190_g	NA	0.00039681	0.00112299	0.00129835	0.000105772	0	0.000192064	0.000970628	0.000462068	0.000393339	0.00025822	0.00017022	0.000219867	0	0.000350831	0.000302807	0.000468105	0.000727522	0.000595441	0	0	0	0	0	0	0	0	0	0	0	0	0	0	0	0	0	0	0	0	0	0	0	0
ASV1653	Bacteria	Chloroflexi	GQ396871_c	GQ396871_o	GQ396871_f	GQ396871_g	EU488103_s	0	0	0	0	0	0	0	0	0	0	0	0	0	0	0	0	0	0	0	0	0	0	0	0	0	0.00153389	0	0.000620856	0.000373145	0	0	0	0	0	0.00141008	0	0.00093161	0	0	0	0	0
ASV1654	Bacteria	Bacteroidetes	Flavobacteria	Flavobacteriales	FN433404_f	EU236386_g	EU236386_s	0	0	0	0	0	0	0	0	0	0	0	0	0	0	0	0	0	0	0	0	0	0	0	0	0	0	0	0	0	0	0	0	0	0	0	0	0	0	0	0	0	0
ASV1655	Bacteria	Bacteroidetes	Bacteroidia	Bacteroidales	GQ357022_f	GQ357022_g	NA	0	0	0	0	0	0	0	0	0	0	0	0	0	0	0	0	0	0	0	0	0	0	0	0	0	0.000365212	0.00073796	0.000844364	0.000861104	0	0	0	0	0	0.00130936	0	0.00100327	0	0	0	0	0
ASV1656	Bacteria	Proteobacteria	Deltaproteobacteria	Myxococcales	EF125442_f	EF125442_g	JN445713_s	0	0	0	0	0	0	0	0	0	0	0	0	0	0	0	0	0	0	0	0	0	0	0	0	0	0	0	0	0	0	0	0	0.00778705	0	0	0	0	0	0	0	0	0
ASV1657	Bacteria	Proteobacteria	Alphaproteobacteria	Rhodospirillales	Rhodospirillaceae	Aestuariispira	AB015520_s	0	0	0	0	0	0	0	0	0	0	0	0	0	0	0	0	0	0	0	0	0	0	0	0	0	0	0	0	0	0	0	0	0	0	0	0	0	0	0	0	0	0
ASV1658	Bacteria	Proteobacteria	Alphaproteobacteria	Rhodobacterales	Rhodobacteraceae	GQ249531_g	NA	0	0	0	0	0	0	0	0.000462068	0	0.00051644	0.000893655	0.000483708	0	0.00140332	0.00047584	0.00076599	0.000770317	0.000680504	0	0	0	0	0	0	0	0	0	0	0	0	0	0	0	0	0	0.00096399	0	0	0	0	0	0
ASV1659	Bacteria	Proteobacteria	EU101270_c	EU101270_o	FJ202111_f	FJ202111_g	FJ202111_s	0	0	0	0	0	0	0	0	0	0	0	0	0	0	0	0	0	0	0	0	0	0	0	0	0	0	0	0	0	0	0	0	0	0	0	0	0	0	0	0	0	0
ASV1660	Bacteria	Planctomycetes	OM190_c	OM190_o	OM190_f	OM190_g	EU491279_s	0.000158724	0.000542131	0.000229121	0	0	0	0.000211006	0.000546081	0.000437044	0.000731623	0.00042555	0.000923442	0	0.000526247	0.000519098	0.000808545	0.00145504	0.000595441	0	0	0	0	0	0	0	9.73899e-05	0	0	0	0	0	0	0	0	0	0	0	0	0	0	0	0
ASV1661	Bacteria	Bacteroidetes	Sphingobacteriia	Saprospirales	Saprospiraceae	NA	NA	0	0	0	0	0.000114692	0	0	0.000252037	8.74088e-05	0.00133414	0.000808545	0.000703575	0	0.000657808	0.000648873	0.00025533	0.000727522	0.00276455	0	0	0	0	0	0	0	0	0	0	0	0	0	0	0	0	0	0	0	0	0	0	0	0
ASV1662	Bacteria	Bacteroidetes	Flavobacteria	Flavobacteriales	Flavobacteriaceae	Tenacibaculum	NA	0	0.000464684	0	0	0	0	0	0.000630093	0.000568157	0.00159236	0.00051066	0.000571655	0	0.00078937	0.000951681	0.00068088	0.000855908	0.000723035	0	0	0	0	0	0	0	0	0	0	0	0	0	0	0	0	0	0	0	0	0	0	0	0
ASV1663	Bacteria	Proteobacteria	Deltaproteobacteria	Desulfovibrionales	Desulfovibrionaceae	NA	NA	0	0	0	0	0	0	0	0	0	0	0	0	0	0	0	0	0	0	0	0	0	0.00425773	0	0	0	0	0	0	0	0	0	0	0	0	0	0	0	0	0	0	0	0
ASV1664	Bacteria	Proteobacteria	Gammaproteobacteria	Cellvibrionales	Cellvibrionaceae	Eionea	NA	0	0	0	0	0.00745498	0	0	0	0	0	0	0	0	0	0	0	0	0	0	0	0	0	0	0	0	0	0	0	0	0	0	0	0	0	0	0	0	0	0	0	0	0
ASV1665	Bacteria	Proteobacteria	Gammaproteobacteria	Chromatiales	NA	NA	NA	0	0.000193618	0.000229121	0	0	0	0.000211006	0.000882131	0.000349635	0.00064555	0.000808545	0.000967416	0.000235877	0.000657808	0.00116797	0.00068088	0.000770317	0.000510378	0	0	0	0	0	0	0	0	0	0	0	0	0	0	0	0	0	0	0	0	0	0	0	0
ASV1666	Bacteria	Acidobacteria	PAC002280_c	PAC002280_o	PAC002280_f	HQ153936_g	NA	0	0	0	0	0	0	0	0.00105016	0	0.00193665	0.000893655	0	0	0.00140332	0.000605615	0	0.00158343	0.000850629	0	0	0	0	0	0	0	0	0	0	0	0	0	0	0	0	0	0	0	0	0	0	0	0
ASV1667	Bacteria	Proteobacteria	Deltaproteobacteria	Desulfovibrionales	Desulfovibrionaceae	Pseudodesulfovibrio	NA	0	0	0	0	0	0	0	0	0	0	0	0	0	0	0	0	0	0	0	0	0	0	0	0	0	0	0	0	0	0	0	0.00491301	0	0	0	0	0	0	0	0	0	0
ASV1668	Bacteria	Proteobacteria	Deltaproteobacteria	Myxococcales	Haliangiaceae	NA	NA	0	0	0	0	0	0	0	0	0	0.000688587	0	0	0	0	0	0	0.00757478	0	0	0	0	0	0	0	0	0	0	0	0	0	0	0	0	0	0	0	0	0	0	0	0	0
ASV1669	Bacteria	Bacteroidetes	Sphingobacteriia	Saprospirales	Saprospiraceae	JF272040_g	JF272040_s	0	0	0	0	0	0	0	0.00382257	0	0	0	0	0	0.00302592	0	0.00140432	0	0	0	0	0	0	0	0	0	0	0	0	0	0	0	0	0	0	0	0	0	0	0	0	0	0
ASV1670	Bacteria	Proteobacteria	Deltaproteobacteria	Desulfobacterales	Desulfobacteraceae	Desulfosarcina	NA	0	0	0	0	0	0	0	0	0	0	0	0	0	0	0	0	0	0	0	0	0	0	0	0	0	0	0	0	0	0	0	0	0.00429082	0.00110645	0.00130936	0	0	0	0	0	0	0
ASV1671	Bacteria	NA	NA	NA	NA	NA	NA	0.000158724	0	0	0	0	0	0.000801823	0	0.000305931	0.000301257	0	0.000219867	0	0.00223655	0.000648873	0.00323418	0.000128386	0.000212657	0	0	0	0	0	0	0	0	0	0	0	0	0	0	0	0	0	0	0	0	0	0	0	0
ASV1672	Bacteria	Proteobacteria	Alphaproteobacteria	Rhodospirillales	Rhodospirillaceae	Pelagibius	FJ516931_s	0	0	0	0	0	0	0	0	0	0	0	0	0	0	0.000692131	0	0	0	0	0	0	0	0	0	0	0	0	0	0	0	0	0	0	0.00563286	0	0	0.0001911	0	0	0	0	0
ASV1673	Bacteria	Actinobacteria	Acidimicrobiia	Acidimicrobiales	Ilumatobacter_f	Ilumatobacter	NA	0	0	0	0	0	0	0	0	0	0	0	0	0	0	0	0	0	0	0	0	0	0	0	0	0	0.00119303	0.00160426	0.00116721	0.0008324	0	0	0	0	0	0	0	0.000406087	0	0	0	0	0
ASV1674	Bacteria	Firmicutes	Clostridia	Clostridiales	Ruminococcaceae	NA	NA	0	0	0	0	0	0	0	0	0	0	0	0	0	0	0	0	0	0	0	0	0	0	0	0	0	0	0	0	0	0	0	0	0.00738975	0	0.00015108	0	0	0	0	0	0	0
ASV1675	Bacteria	Firmicutes	Clostridia	Clostridiales	Ruminococcaceae	AF286038_g	NA	0	0	0	0	0	0	0	0	0	0	0	0	0	0	0	0	0	0	0	0	0	0	0.00021559	0	0	0	0.000385023	0	0	0	0	0	0	0.00214585	0	0.000364174	0.00109882	0.00110893	0	0	0	0
ASV1676	Bacteria	Proteobacteria	Gammaproteobacteria	NA	NA	NA	NA	0	0	0	0	0	0	0	0	0	0	0	0	0	0	0	0	0	0	0	0	0	0	0	0	0	0	0	0	0	0	0	0	0	0	0	0	0	0	0	0	0	0
ASV1677	Bacteria	Proteobacteria	Gammaproteobacteria	Cellvibrionales	Cellvibrionaceae	Teredinibacter	NA	0	0	0	0	0	0	0	0	0	0	0	0	0	0	0	0	0	0	0	0	0	0	0	0	0	0	0	0	0	0	0	0	0	0	0	0	0	0	0	0	0	0
ASV1678	Bacteria	Planctomycetes	OM190_c	OM190_o	OM190_f	OM190_g	EU491279_s	0	0	0	0	0	0	0	0	0	0	0	0	0	0	0	0	0	0	0	0	0	0	0	0	0	0	0	0	0	0	0	0	0	0	0	0	0	0	0	0	0	0
ASV1679	Bacteria	Chloroflexi	Anaerolineae	Anaerolinaeles	PAC002118_f	PAC002118_g	EU491083_s	7.93619e-05	0.000387237	0	0	0	0	0.000126604	0.00113417	0.000174818	0.00090377	0.000638325	0.000307814	0	0.00122791	0.000821906	0.00114899	0.000299568	0.000893161	0	0	0	0	0	0	0	0	0	0	0	0	0	0	0	0	0	0	0	0	0	0	0	0
ASV1680	Bacteria	Chlorobi	Ignavibacteriae	Ignavibacteriales	Ignavibacteriaceae	Melioribacter	NA	0	0	0	0	0	0	0	0	0	0	0	0	0	0	0	0	0	0	0	0	0	0	0	0	0	0	0	0	0.000430552	0	0	0	0	0	0	0	0	0	0	0	0	0
ASV1681	Bacteria	Bacteroidetes	Cytophagia	Cytophagales	PAC001176_f	PAC001176_g	PAC001176_s	0	0	0	0	0	0	0	0	0	0	0	0	0	0	0	0	0	0	0	0	0	0	0	0	0	0	0	0	0	0	0	0	0	0	0	0	0	0	0	0	0	0
ASV1682	Bacteria	Proteobacteria	Deltaproteobacteria	OM27	U70713_f	DQ017948_g	NA	0	0	0	0	0	0	0	0	0	0	0	0	0	0	0	0	0	0	0	0	0	0	0	0	0	0	0	0	0	0	0	0	0	0	0	0	0	0	0	0	0	0
ASV1683	Bacteria	Proteobacteria	Deltaproteobacteria	OM27	U70713_f	DQ017948_g	GQ009415_s	0	0	0	0	0	0	0	0	0	0	0	0	0	0	0	0	0	0	0	0	0	0	0	0	0	0	0	0	0	0	0	0	0	0	0	0	0	0	0	0	0	0
ASV1684	Bacteria	Proteobacteria	Epsilonproteobacteria	Campylobacterales	Campylobacteraceae	Arcobacter	NA	0.00674576	0	0	0	0.000496999	0	0	0	0	0	0	0	0.000314502	0	0	0	0	0	0	0	0	0	0	0	0	0	0	0	0	0	0	0	0	0	0	0	0	0	0	0	0	0
ASV1685	Bacteria	Proteobacteria	Gammaproteobacteria	FN820314_o	FN820314_f	FN820314_g	HQ191073_s	0	0	0	0	0	0	0	0	0	0	0	0	0	0	0	0	0	0	0	0	0	0	0	0	0	0	0	0	0	0	0	0	0	0	0	0	0	0	0	0	0	0
ASV1686	Bacteria	Proteobacteria	Alphaproteobacteria	Rhodobacterales	Hyphomonadaceae	NA	NA	0	0	0	0	0	0	0	0	0	0	0	0	0	0	0	0	0	0	0	0	0	0	0	0	0	0	0	0	0	0	0	0	0	0	0	0	0	0	0	0	0	0
ASV1687	Bacteria	Proteobacteria	Alphaproteobacteria	Rhodobacterales	Rhodobacteraceae	NA	NA	0	0	0	0	0	0	0	0	0	0	0	0	0.00746943	0	0	0	0	0	0	0	0	0	0	0	0	0	0	0	0	0	0	0	0	0	0	0	0	0	0	0	0	0
ASV1688	Bacteria	Bacteroidetes	Bacteroidia	Bacteroidales	GU454901_f	EU488084_g	NA	0	0	0	0	0	0	0	0	0	0	0	0	0	0	0	0	0	0	0	0	0	0	0.000263498	0.000540111	0	0.000413907	0.00102673	0.000273177	0	0	0	0	0	0	0.000579141	0.00169234	0	0	0	0	0	0
ASV1689	Bacteria	Proteobacteria	Gammaproteobacteria	Chromatiales	Woeseiaceae	DQ351802_g	FJ264749_s	0.000555534	0	0	0	0	0	0	0.000966143	0.00231633	0.00090377	0.00076599	0.00105536	0	0	0	0	0.000813113	0	0	0	0	0	0	0	0	0.000438255	0	0	0	0	0	0	0	0	0	0	0	0	0	0	0	0
ASV1690	Bacteria	Proteobacteria	Gammaproteobacteria	Chromatiales	MPQE_f	MPQE_g	HQ191047_s	0	0	0	0	0.000191153	0	0	0	0	0	0	0	0	0	0	0	0	0	0	0	0	0.00024018	0	0	0	0.00029217	0.000513363	0.00183773	0	0	0	0	0	0	0.000654681	0	0.00109882	0	0	0	0	0
ASV1691	Bacteria	Proteobacteria	Alphaproteobacteria	Rhodobacterales	Rhodobacteraceae	NA	NA	0	0	0	0	0	0.000653017	0	0	0	0.00133414	0	0.00162702	0	0	0	0	0	0.000808098	0	0	0	0	0	0	0	0	0.000609619	0.00121688	0	0	0	0	0	0	0	0	0	0.000428449	0	0	0	0
ASV1692	Bacteria	Aminicenantes_OP8	AQSP_c	HQ588586_o	HQ588586_f	AF449263_g	AF449263_s	0	0	0	0	0	0	0	0	0	0	0	0	0	0	0	0	0	0	0	0	0	0	0.00227567	0.00222399	0	0	0	0	0	0	0	0	0	0	0	0.000514128	0	0	0	0	0	0
ASV1693	Bacteria	Bacteroidetes	Sphingobacteriia	Saprospirales	Saprospiraceae	GQ261756_g	FJ535337_s	0	0	0	0	0	0	0	0	0	0	0	0	0	0	0	0	0	0	0	0	0	0	0	0	0	0	0	0	0	0	0	0	0	0	0	0	0	0	0	0	0	0
ASV1694	Bacteria	Peregrinibacteria	Peribacteria	FJ205371_o	FJ205371_f	FJ205371_g	NA	0	0	0	0	0	0	0	0	0	0	0	0	0	0	0	0	0	0	0	0	0	0	0	0	0	0	0.000513363	0	0	0	0	0	0	0	0.00271944	0	0.00155268	0	0	0	0	0
ASV1695	Bacteria	Proteobacteria	Deltaproteobacteria	OM27	U70713_f	NA	NA	0	0	0	0	0	0	0	0	0	0	0	0	0	0	0	0	0	0	0	0	0	0	0	0	0	0	0	0	0	0	0	0	0	0	0	0	0	0	0	0	0	0
ASV1696	Bacteria	Proteobacteria	Gammaproteobacteria	PAC001146_o	PAC001146_f	DQ228657_g	DQ228657_s	0	0	0	0	0	0	0	0	0	0	0	0	0	0	0	0	0	0	0	0	0	0	0	0	0	0	0	0	0.00542495	0	0	0	0	0	0	0	0	0	0	0	0	0
ASV1697	Bacteria	Proteobacteria	Alphaproteobacteria	Rhodobacterales	Rhodobacteraceae	NA	NA	0	0.00274938	0.000916485	0.00327892	0	0	0	0	0	0	0	0	0	0	0	0	0	0	0	0	0	0	0	0	0	0	0	0	0	0	0	0	0	0	0	0	0	0	0	0	0	0
ASV1698	Bacteria	NA	NA	NA	NA	NA	NA	0	0	0	0	0	0	0	0	0	0	0	0	0	0	0	0	0	0	0	0	0	0	0.00174867	0.00127085	0.00095112	0.00058434	0	0	0	0	0	0	0	0	0	0	0	0	0	0	0	0
ASV1699	Bacteria	Bacteroidetes	Sphingobacteriia	Saprospirales	Lewinellaceae	Lewinella	NA	0	0	0	0	0	0	0	0	0	0	0	0	0	0	0	0	0	0	0	0	0	0	0	0	0	0	0	0	0	0	0	0	0	0	0	0	0	0	0	0	0	0
ASV1700	Bacteria	Bacteroidetes	Flavobacteria	Flavobacteriales	Flavobacteriaceae	Maribacter	NA	0	0.000348513	0	0	0	0	0	0.000756112	0	0.000559477	0.000468105	0	0	0	0.0044556	0.000297885	0.000385159	0	0	0	0	0	0	0	0.000130546	0.000267822	0	0	0	0	0	0	0	0	0	0	0	0	0	0	0	0
ASV1701	Bacteria	Cyanobacteria	Chroobacteria	NA	NA	NA	NA	0	0	0	0	0	0	0.00118163	0.00222633	0.00135484	0	0.00106388	0.00118728	0	0	0	0.00102132	0	0	0	0	0	0	0	0	0	0	0	0	0	0	0	0	0	0	0	0	0	0	0	0	0	0
ASV1702	Bacteria	Proteobacteria	Deltaproteobacteria	Desulfobulbaceae_o	Desulfobulbaceae	NA	NA	0	0	0	0	0	0	0	0	0	0	0	0	0	0	0	0	0	0	0	0	0	0	0	0	0	0	0	0	0	0	0	0	0	0.000603521	0	0	0.000621074	0.000302435	0	0	0	0
ASV1703	Bacteria	Proteobacteria	Gammaproteobacteria	Chromatiales	Woeseiaceae	DQ351802_g	DQ351802_s	0	0	0	0	0	0	0	0	0.00118002	0.000860733	0.000723435	0.00118728	0	0.00109635	0.00173033	0.000297885	0	0.00106329	0	0	0	0	0	0	0	0	0	0	0	0	0	0	0	0	0	0	0	0	0	0	0	0
ASV1704	Bacteria	Proteobacteria	Gammaproteobacteria	Cellvibrionales	Spongiibacteraceae	Oceanicoccus	NA	0	0	0	0	0	0	0	0	0	0	0	0	0	0	0.000821906	0	0.000641931	0.000680504	0	0	0	0.000283849	0.000143726	0	0	0.000949552	0	0.00163906	0	0	0	0	0	0.000335289	0.00010072	0	0	0	0	0	0	0
ASV1705	Bacteria	Proteobacteria	Alphaproteobacteria	Rhodobacterales	Rhodobacteraceae	NA	NA	0	0	0	0.0065931	0	0	0	0	0	0	0	0	0	0	0	0	0	0	0	0	0	0	0	0	0	0	0	0	0	0	0	0	0	0	0	0	0	0	0	0	0	0
ASV1706	Bacteria	Proteobacteria	Alphaproteobacteria	Rhodobacterales	Rhodobacteraceae	NA	NA	0	0	0	0	0	0	0	0	0	0	0	0	0	0	0	0	0	0	0	0	0	0	0	0	0	0	0	0	0	0	0	0.00473574	0	0	0	0	0	0	0	0	0	0
ASV1707	Bacteria	Bacteroidetes	Flavobacteria	Flavobacteriales	Flavobacteriaceae	NA	NA	0	0.00185874	0	0	0	0	0	0.000924137	0.000742975	0.00077466	0	0	0	0.00078937	0.00108146	0.0008511	0.000513545	0.00029772	0	0	0	0	0	0	0	0	0	0	0	0	0	0	0	0	0	0	0	0	0	0	0	0
ASV1708	Bacteria	Verrucomicrobia	Verrucomicrobiae	Methylacidiphilales	JN429064_f	NA	NA	0	0	0	0	0	0	0	0	0	0	0	0	0	0	0	0	0	0	0	0	0	0	0	0	0	0	0	0	0	0.00519193	0	5.06496e-05	7.94597e-05	0	0	0	0	0	0	0	0	0
ASV1709	Bacteria	Spirochaetes	Spirochaetia	Spirochaetales	Spirochaetaceae	AB121108_g	AB121108_s	0	0	0	0	0	0	0	0	0	0	0	0	0	0	0	0	0	0	0	0	0	0	0	0	0	0	0	0	0	0	0	0	0	0	0	0	0	0	0	0	0	0
ASV1710	Bacteria	Proteobacteria	Deltaproteobacteria	Desulfobulbaceae_o	Desulfobulbaceae	Desulfotalea	NA	0	0	0	0	0	0	0	0	0	0	0	0	0	0	0	0	0	0	0	0	0	0	0	0	0	0	0	0	0	0	0	0	0	0	0	0	0	0	0	0	0	0
ASV1711	Bacteria	Proteobacteria	Gammaproteobacteria	EF573277_o	EF573277_f	NA	NA	0.00123011	0	0	0	0	0	0	0	0	0	0	0	0	0	0.00121123	0.00110643	0.00136945	0	0	0	0	0	0	0	0	0	0	0	0	0	0	0	0	0.000704107	0	0	0.00117048	0	0	0	0	0
ASV1712	Bacteria	Proteobacteria	Gammaproteobacteria	Chromatiales	AM882571_f	AM882571_g	AM882571_s	0	0	0	0	0	0	0	0	0	0	0	0	0	0	0	0	0	0	0	0	0	0	0	0	0	0	0.000385023	0.00124171	0	0	0	0	0	0	0	0.00209936	0.000214987	0.000453652	0	0	0	0
ASV1713	Bacteria	Proteobacteria	Gammaproteobacteria	FN820314_o	FN820314_f	FN820314_g	NA	0	0	0	0	0	0	0	0	0	0	0	0	0	0	0	0	0	0	0	0	0	0	0	0	0	0.000754772	0	0.000695358	0.00367404	0	0	0	0	0	0	0	0	0	0	0	0	0
ASV1714	Bacteria	Proteobacteria	Alphaproteobacteria	Rhodospirillales	Micavibrio_f	EU328098_g	JF272138_s	0	0	0	0	0	0	0	0	0	0	0	0	0	0	0	0	0	0	0	0	0	0	0	0	0	0	0	0	0	0	0	0	0	0	0	0	0	0	0	0	0	8.4365e-05
ASV1715	Bacteria	Proteobacteria	Alphaproteobacteria	Emcibacterales	Emcibacteraceae	Emcibacter	HQ163238_s	0	0	0	0	0	7.68256e-05	0	0	0.00222892	0	0	0.00180291	0	0	0	0	0.001883	0.00204151	0	0	0	0	0	0	0	0	0	0	0	0	0	0	0	0	0	0	0	0	0	0	0	0
ASV1716	Bacteria	Proteobacteria	Alphaproteobacteria	Rhodobacterales	Rhodobacteraceae	NA	NA	0	0	0	0	0	0	0.00459993	0	0	0.00124806	0	0	0	0	0	0	0	0	0	0	0	0	0	0	0	0	0	0	0.00137777	0	0	0	0	0	0	0	0	0	0	0	0	0
ASV1717	Bacteria	Bacteroidetes	Bacteroidia	Bacteroidales	GQ357022_f	GQ357022_g	GQ357022_s	0	0	0	0	0	0	0	0	0	0	0	0	0	0	0	0	0	0	0	0	0	0	0	0	0	0	0.000288767	0	0	0	0	0	0	0.00593462	0	0	0	0	0	0	0	0
ASV1718	Bacteria	Proteobacteria	NA	NA	NA	NA	NA	0.000277767	0	0	7.05144e-05	0.00156746	0.00499366	0	0	0	0	0	0	0.000235877	0	0	0	0	0	0	0	0	0	0	0	0	0	0	0	0	0	0	0	0	0	0	0	0	0	0	0	0	0
ASV1719	Bacteria	Proteobacteria	Gammaproteobacteria	Thiomicrospira_o	FR715579_f	FR715579_g	FJ717250_s	0	0	0	0	0	0	0.000675219	0	0	0	0	0	0	0	0	0	0	0	0	0	0.000156027	0.000196511	0	0	0	0.000243475	0.00112298	0.00064569	0.00100462	0	0	0	0	0	0	0.000385596	0	0.000781289	0	0	0	0
ASV1720	Bacteria	Proteobacteria	Alphaproteobacteria	Rickettsiales	AY344373_f	AY344373_g	GQ926866_s	0.000357129	0.0065443	0	0.000141029	0.000114692	0	0	0	0	0	0	0	0	0	0	0	0	0	0	0	0	0	0	0	0	0	0	0	0	0	0	0	0	0	0	0	0	0	0	0	0	0
ASV1721	Bacteria	Proteobacteria	Alphaproteobacteria	Rhizobiales	Hyphomicrobiaceae	Anderseniella	DQ351777_s	0	0	0	0	0	0	0	0	0	0	0	0	0	0	0	0	0	0	0	0	0	0	0	0	0	0.00058434	0	0	0	0	0	0	0	0	0.000402881	0	0	0.00365442	0	0	0	0
ASV1722	Bacteria	Planctomycetes	OM190_c	OM190_o	OM190_f	OM190_g	NA	0	0.00143278	0.0049643	0	0	0	0	0	0	0	0	0	0.000471754	0	0	0	0.000256772	0	0	0	0	0	0	0	0	0	0	0	0	0	0	0	0	0	0	0	0	0	0	0	0	0
ASV1723	Bacteria	Chloroflexi	Anaerolineae	Anaerolinaeles	Anaerolinaceae	NA	NA	0	0	0	0	0	0	0	0	0	0	0	0	0	0	0	0	0	0	0	0	0	0	0	0	0	0	0	0	0	0	0.00319787	0	0	0	0	0	0	0	0	0	0	0
ASV1724	Bacteria	Planctomycetes	Phycisphaerae	Phycisphaerales	Phycisphaeraceae	NA	NA	0	0	0	0	0	0	0	0.000462068	0.000349635	0.0012911	0.000723435	0.000923442	0.000235877	0	0.00112471	0.00068088	0.00106988	0.00106329	0	0	0	0	0	0	0	0	0	0	0	0	0	0	0	0	0	0	0	0	0	0	0	0
ASV1725	Bacteria	Peregrinibacteria	Peribacteria	ASND_o	ASND_f	ASND_g	HM128187_s	0	0	0	0.00602898	0	0.000537779	0	0	0	0	0	0	0	0	0	0	0	0	0	0	0	0	0	0	0	0	0	0	0	0	0	0	0	0	0	0	0	0	0	0	0	0
ASV1726	Bacteria	Firmicutes	Bacilli	Bacillales	Staphylococcaceae	Staphylococcus	NA	0	0	0	0	0	0	0	0	0	0	0	0	0	0	0	0	0	0	0	0	0	0	0	0	0	0	0	0	0.000344442	0	0	0	0	0	0.000428061	0	0	0	0	0	0	0
ASV1727	Bacteria	Proteobacteria	Epsilonproteobacteria	Campylobacterales	Sulfurimonas_f	EU491826_g	NA	0	0	0	0	0	0	0	0	0	0	0	0	0	0	0	0	0	0	0	0	0	0	0	0	0	0	0	0.000372513	0	0	0	0	0	0	0	0	0.00289038	0	0	0	0	0
ASV1728	Bacteria	Proteobacteria	Gammaproteobacteria	Oceanospirillales	Kangiellaceae	Aliikangiella	EU050816_s	0	0	0	0	0	0	0	0	0	0	0	0	0	0	0	0	0	0	0	0	0	0	0	0	0	0	0	0	0	0	0	0	0	0	0	0	0	0	0	0	0	0
[truncated: 19,338 more rows]
[truncated: 72 more columns]
