# Supplementary material for: Microbial decomposition of biodegradable plastics on the deep-sea floor
Source: Nat Commun. 2024 Jan 26;15:568. doi: 10.1038/s41467-023-44368-8 (PMC10817984; doi:10.1038/s41467-023-44368-8)
Supplement: Supplementary file 4 — Supplementary Data [file 41467_2023_44368_MOESM4_ESM.zip › Supplementary Data 1-9/Supplementary Data 6.xlsx]

## Sheet: Supplementary Data 6
Supplementary Data 6 | RpsC-based relative frequency (%) based on genus level taxa within plastispheres established at the sea.
GhostKOALA class	GhostKOALA genus	SUM (%) within 60 plastisphere	PJM02													PJM12											BHT04												BHT14
			PHAs				biopolyesters					common				PHAs				biopolyesters				common			PHAs				biopolyesters				common				PHAs				biopolyesters				common
			PHB	PHBV	PHBH	P3HB4HB	PBAT	PBSA	PBS	PCL	PLLA	PET	PE	PS	PP	PHB	PHBV	PHBH	P3HB4HB	PBAT	PBSA	PCL	PLLA	PE	PS	PP	PHB	PHBV	PHBH	P3HB4HB	PBAT	PBSA	PCL	PLLA	PET	PE	PS	PP	PHB	PHBV	PHBH	P3HB4HB	PBAT	PBSA	PCL	PLLA	PET	PE	PS
Gammaproteobacteria - Others	Candidatus Reidiella	590.492	29.7231	0	0	0	0	0	0.727086	0	0	0	0.70412	12.6267	0.545231	84.989	86.9972	85.1529	38.0156	1.42496	0	0	1.30439	0	2.46935	11.3118	0	0	9.5249	0	0	0	0	3.01912	0	0	6.84093	0	59.6213	37.5088	62.191	13.8219	0.54535	2.47483	0	0	5.86577	17.5038	14.0428
Gammaproteobacteria - Others	Teredinibacter	267.002	16.3245	39.7898	24.3456	13.2286	5.53791	0	0	0	0	0	11.6907	0	0	0	0	0	0	0	0	0	0	0	0	0	9.9955	12.2578	0	3.46308	0	0	0	4.04034	10.0345	0	0	0	0	0	0	0.728524	0	0	0	0	0	0	0
Gammaproteobacteria - Others	Pseudoalteromonas	240.495	0	0	0	0	0	0	0	0	0	0	0	0	0	0	0	0	0	0	0	0	0	0	0	0	0	0	0	0	0.161014	0	0	0	0	0	0	0	0	0	0	0	0	0	0	0	0	0	0
Gammaproteobacteria - Others	Colwellia	154.696	0	0	0	0	0	0	0	0	0	0	0	0	0	0	0	0	0	0	0	0	0	0	0	0	15.7959	11.2605	3.44991	43.4046	19.343	0.35135	0.0885788	0	12.0834	0.991177	1.72031	3.21023	0	0	0	4.06083	0	0	0	3.82869	0.930054	0.49923	0
Gammaproteobacteria - Others	Thiothrix	141.47	0	0	0	0	1.2372	0	0.273879	0.0851866	5.17778	1.13368	1.18742	6.27613	17.4689	0	0	0	0	0.409774	0	0	7.56056	0	0	36.15	0	0	0.290004	0	0	0.0930469	0	16.2808	0	0.197175	13.7565	24.8995	0	0	0	0.27542	2.53835	0	0	0	4.29853	0.653846	0.862891
Gammaproteobacteria - Others	Simiduia	128.023	0.236003	0	3.63255	2.12043	4.43994	34.8035	13.9141	32.1701	0	0	0	0	0	0	0	0	0	0	0	0	0	0	0	0	1.47825	4.43563	0	0	0	2.69259	0.934346	12.4898	3.03186	0	0	0	0	0	0	0	0.8683	0	0	1.76159	0	0	0
Gammaproteobacteria - Others	Granulosicoccus	115.909	0.258375	0	0	0.136774	0.584543	0.359718	0	2.33914	5.14392	0	0	0	2.69008	0	0	0	0	0	0	0	0	0	0	0	9.0276	3.90558	5.94262	32.3503	0.748857	11.3263	17.5221	0	1.77631	1.34463	1.37911	5.71968	0	0	0	0	2.35895	2.01065	0	3.22639	2.64807	0	0
Gammaproteobacteria - Others	Woeseia	106.662	0.238084	0	0.316806	0	0	0	0	0	15.8926	15.5426	7.96059	10.9929	8.01678	0	0	0	0	0.331546	0	0	14.3865	2.24735	20.5488	9.32149	0	0	0	0	0	0	0	0	0	0	0	0	0	0	0.0629442	0.235077	0	0	0	0.351774	0	0	0
Gammaproteobacteria - Others	Aliivibrio	82.0704	0	0	0	0	0	0	0	0	0	0	0	0	0	0	0	0	0	0	0	0	0	0	0	0	0	0	0	0	0	0	0	0	0	0	0	0	0	0	0	0	0	0	0	0	0	0	0
Gammaproteobacteria - Others	Cognaticolwellia	40.8222	0	0	0	0	0	0	0	0	0	0	0	0	0	0	0	0	0	0	0	0	0	0	0	0	0	0	0	0	0	0	0	0	0	0	0	0	0	0	0	0	0	0	0	0	0.42836	0	0
Gammaproteobacteria - Others	Sedimenticola	33.0911	0	0	0	0	4.07316	0	0	0	0	0	0	0	0	0	0	0	0	0	0	0	11.3078	0	6.42879	7.07437	0	0	0	0	0	0	0	0	0	0	1.42238	0	0	0	0	0	0	0	0	0.656106	0	0	0.229857
Gammaproteobacteria - Others	Cellvibrio	31.3906	0	0	0	0	0	0.336061	0	0	0	0	0	0	0	0	0	0	0	0	0	0	1.5722	0	0	0	1.63814	0.919893	12.5197	4.01016	0	0.0824601	0	0	0.919909	0	0	0	0	0	0	0	0	0	0	0	0	0	0
Gammaproteobacteria - Others	Alteromonas	30.128	0	0	0	0	0	0	0	0	0	0	0	0	0	0	0	0	0	0	0	0	0	0	0	0	0	0	0	0	0	0	0	0	0	0	0	0	0	0	0	0	0	0	0	0	0	0	0
Gammaproteobacteria - Others	Acidihalobacter	29.4968	0	0	0	0	0	0	0	0	0	0	0	0	0.805767	0	0	0	0	0	0	0	0	0	0	0	0	0	0	0	0	0	0	0	0	27.2163	1.47475	0	0	0	0	0	0	0	0	0	0	0	0
Gammaproteobacteria - Others	Thiocystis	21.5187	12.1279	3.65322	0	3.58008	2.15751	0	0	0	0	0	0	0	0	0	0	0	0	0	0	0	0	0	0	0	0	0	0	0	0	0	0	0	0	0	0	0	0	0	0	0	0	0	0	0	0	0	0
Gammaproteobacteria - Others	Halioglobus	20.0082	0	0	0	1.10173	0	0	0	0	0	0	0	0	3.9399	0	0	0	0	0.235491	0	0	0	0	4.75937	0	0	0.372724	0	0	0	0	0	0.982844	0	0.864667	0	2.63967	0	0	0	0	0	0	0	1.83293	0.397768	0	0
Gammaproteobacteria - Others	Sulfurifustis	19.9138	0	0	0	4.95177	10.6053	0.125575	2.60726	0	0	0	0	0	0	0	0	0	0	0	0	0	0	1.62389	0	0	0	0	0	0	0	0	0	0	0	0	0	0	0	0	0	0	0	0	0	0	0	0	0
Gammaproteobacteria - Others	Saccharophagus	19.9044	0	0	2.74278	4.06384	12.2561	0	0.841629	0	0	0	0	0	0	0	0	0	0	0	0	0	0	0	0	0	0	0	0	0	0	0	0	0	0	0	0	0	0	0	0	0	0	0	0	0	0	0	0
Gammaproteobacteria - Others	Thiocapsa	19.823	0	0	0	0	0	0	0	0	0	0	19.823	0	0	0	0	0	0	0	0	0	0	0	0	0	0	0	0	0	0	0	0	0	0	0	0	0	0	0	0	0	0	0	0	0	0	0	0
Gammaproteobacteria - Others	Marinomonas	19.7988	0	0	0	0	0	1.82295	4.72067	0	0	0	0	0	0	0	0	0	0	0	0	0	0	0	0	0	0	0	0	0	0	0	0	13.2552	0	0	0	0	0	0	0	0	0	0	0	0	0	0	0
Gammaproteobacteria - Others	Methylovulum	19.0019	0	0	0	0	0	0	0	0	0	0	0	0	0	0	0	0	0	0	0	0	0	11.2029	0	1.50664	0	0	0	0	0	0	0	0	0	0.539507	0.946622	4.80631	0	0	0	0	0	0	0	0	0	0	0
Gammaproteobacteria - Others	Microbulbifer	17.4108	0	0	0	0	0	0	0.738572	0	0	0	0	0	0	0	0	0	0	0	0.559726	0	0	0	0	0	0	0	0	0	0	0	0.257963	15.1989	0	0	0	0	0	0	0	0	0	0	0	0	0	0	0
Gammaproteobacteria - Others	Caldichromatium	11.5966	0	0	0	0	0	0	0	0	0	0	0	0	0.94349	0	0	0	0	0	0	0	0	0	0	6.0501	0	0	0	0	0	0	0	0	0	0	0	0	0	0	0	0	0	0	0	0	4.51102	0.0920278	0
Gammaproteobacteria - Others	Wenzhouxiangella	11.1053	1.53698	0	0	0	0	0	0	0	0	0	0	0	0	0	0	0	0	0	0	0	0	0	0	0	0	0	0	0	0	0	0	0	0	8.94471	0.280279	0	0	0	0	0	0	0	0	0	0.152583	0	0
Gammaproteobacteria - Others	Thalassolituus	10.848	0	0	0	0	0	0	0	0	0	0	0	0	0	0	0	0	0	0	0	0	0	0	0	0	0	0	0	0	0	0	0	0	0	9.6966	0	0	0	0	0	0	0	0	0	0	0	0	0
Gammaproteobacteria - Others	Neptunomonas	10.3007	0	0	0	0	0	0	0	0.350131	0	0	0	0	0	0	0	0	0	0	0	0	0	0	0	0	0	0	0	0	0	0	0	0	0	0	0	0	0	0	0	0	0	0	0	0	0	0	0
Gammaproteobacteria - Others	Methylomicrobium	9.36299	0	0	0	0	0	0	0	0	0	0	0	0	0	0	0	0	0	0	0	0	0	0	0	0	0	0	0	0	0	0	0	0	0	0	9.36299	0	0	0	0	0	0	0	0	0	0	0	0
Gammaproteobacteria - Others	Oleispira	8.98272	0	0	0	0.204793	0	0	0	0	0	0	0	0	0	0	0	0	0	0	0	0	0	0	0	0	0	0	0	0	0	0	0	0	0	1.70711	0	0	0	0	0	5.50951	0	0	0	0	0	0	0
Gammaproteobacteria - Others	Ketobacter	8.48989	1.38209	0	0	0	0	0	0	0	0	0	1.03887	0	0	0	0	0	0	0	0	0	0	0	0	0	0	0	0	0	0	0	0	1.68874	0	2.95907	0	0	0	0	0	0	0	0	0	1.42111	0	0	0
Gammaproteobacteria - Others	Thioflavicoccus	7.47362	0	0	0	0	0	0	0	0	0	0	0	0	3.62901	0	0	0	0	0	0	0	0	2.93347	0	0	0	0	0	0	0	0	0	0	0	0	0.911145	0	0	0	0	0	0	0	0	0	0	0	0
Gammaproteobacteria - Others	Methyloprofundus	6.12564	0	0	0	0	0	0	0	0	0	0	0	0	0	0	0	0	0	0	0	0	0	0	0	0	0	0	0	0	0	0	0	0	0	0	0	0	0	0	0	0	0	0	0	0	0	0.0569182	0
Gammaproteobacteria - Others	Pseudolysobacter	5.86257	0	0	0.510411	0	0	0	0	0	0	0	0	0	0	0	0	0	0	0	0	0	0.79754	0	2.19938	0	0	0	0	0	0	0	0	0	0	0	0	0	0	0	0	0	0.221286	0	0	0	0	0	0
Gammaproteobacteria - Others	Oleiphilus	5.70729	0	0	0	0	0	0	0	0	0	0	0	0	0	0	0	0	0	0	0	0	0	0	0	0	0	0	0	0	0	0	0	0	0	0	2.14415	3.4433	0	0	0	0	0	0	0	0.119848	0	0	0
Gammaproteobacteria - Others	Acinetobacter	4.56572	0	0	0	0	0	0	0	0	0	0	4.56572	0	0	0	0	0	0	0	0	0	0	0	0	0	0	0	0	0	0	0	0	0	0	0	0	0	0	0	0	0	0	0	0	0	0	0	0
Gammaproteobacteria - Others	Kangiella	4.41745	0.513057	0	0	0	0	0	0	0	0	0	0	0	0	0	0	0	0	0	0	0	0	0	0	0	0	0	0	0	0	0.151596	0	0	0	0	0	0	0	0	0	0	0	0	0	3.75279	0	0	0
Gammaproteobacteria - Others	Bermanella	4.40807	0	0	0	0	0	0	0	3.4932	0	0	0	0	0	0	0	0	0	0	0	0	0	0	0	0	0	0	0	0	0	0	0.714443	0	0	0	0	0	0	0	0	0	0	0	0	0	0	0	0
Gammaproteobacteria - Others	Allochromatium	4.14926	0	0	0	0	0	0	0	0	0	0	0	0	0	0	0	0	0	0	0	0	0.904676	0	0	1.51314	0	0	0	0	0	0	0	0	0	0	1.73144	0	0	0	0	0	0	0	0	0	0	0	0
Gammaproteobacteria - Others	Ectothiorhodospira	3.80655	0	0	0	0	0	0	0	0	3.80655	0	0	0	0	0	0	0	0	0	0	0	0	0	0	0	0	0	0	0	0	0	0	0	0	0	0	0	0	0	0	0	0	0	0	0	0	0	0
Gammaproteobacteria - Others	Halopseudomonas	3.2776	0	0	0.157618	0	0	1.04125	0	0	0	2.07873	0	0	0	0	0	0	0	0	0	0	0	0	0	0	0	0	0	0	0	0	0	0	0	0	0	0	0	0	0	0	0	0	0	0	0	0	0
Gammaproteobacteria - Others	Amphritea	2.99383	0	0	0	0	0	0	0	0	0	0	0	0	0	0	0	0	0	0	0	0	0	0	0	0	0	0	0	0	0	0	0	0	0	1.17285	0.26208	0	0	0	0	0	0	0	0	0.856174	0	0	0
Gammaproteobacteria - Others	Oceanicoccus	2.98666	0	0	0	0	0	0	0	0	0	0	1.96872	0	0	0	0	0	0	0	0	0	0	0	0	0	0	0	0	0	0	0	0	0	0	0	0.769212	0.248736	0	0	0	0	0	0	0	0	0	0	0
Gammaproteobacteria - Others	Marinobacterium	2.85821	0	0	0	0	0	2.29083	0	0.567382	0	0	0	0	0	0	0	0	0	0	0	0	0	0	0	0	0	0	0	0	0	0	0	0	0	0	0	0	0	0	0	0	0	0	0	0	0	0	0
Gammaproteobacteria - Others	Glaesserella	2.70532	0	0	0	0	0	0	0	0	0	0	0	0	0	0	0	0	0	0	0	0	0	0	0	0	0	0	0	0	0	0	0	0	0	0	0	2.70532	0	0	0	0	0	0	0	0	0	0	0
Gammaproteobacteria - Others	Methylotuvimicrobium	2.65568	0	0	0	0	0	0	0.385912	0	0	0	0	0	0	0	0	0	0	0	0	0	0.806857	0	0	0	0	0	0	0	0	0	0	0	0	0	0	0	0	0	0	0	0	0	0	0.463274	0	0	0
Gammaproteobacteria - Others	Thioalkalivibrio	2.55847	0	0	0	0	0	0	0	0	0	0	0	0	0	0	0	0	0	0	0	0	0	0	0	1.47351	0	0	0	0	0	0	0	0	0	0	0	0	0	0	0	0.091689	0	0	0	0	0	0	0.132726
Gammaproteobacteria - Others	Pseudomonas	2.34361	0	0	0.293328	0	0	0	1.4411	0	0	0	0	0	0	0	0	0	0	0	0	0	0	0	0	0	0	0	0	0	0	0.609183	0	0	0	0	0	0	0	0	0	0	0	0	0	0	0	0	0
Gammaproteobacteria - Others	Luteibacter	2.23363	0	0	0	0	0	0	0	0	0	0	0	0	0	0	0	0	0	0	0	0	0	0	2.23363	0	0	0	0	0	0	0	0	0	0	0	0	0	0	0	0	0	0	0	0	0	0	0	0
Gammaproteobacteria - Others	Mannheimia	2.13787	0	0	0	0	0	0	0	0.340399	0	0	0	0	0	0	0	0	0	0	0	0	0	0	0	0	0	0	0	0	0	0	0	0	0	0	0	0	0	0	0	0	0	0	0	1.79747	0	0	0
Gammaproteobacteria - Others	Kineobactrum	2.02479	0	0	0	0	0	0	0	0	0	0	0	0	0	0	0	0	0	0	0	0	0	0	0	0	0	0	0	0	0	0	0	0.866548	0	0	1.15824	0	0	0	0	0	0	0	0	0	0	0	0
Gammaproteobacteria - Others	endosymbiont of unidentified scaly snail isolate Monju	1.9781	0	0	0	0	0	0	0	0	0	0	0	0	0	0	0	0	0	0	0	0	0	0	0	0	0	0	0	0	0	0	0	0	0	0	1.50451	0	0	0	0	0	0	0	0	0.473589	0	0	0
Gammaproteobacteria - Others	Thermochromatium	1.70179	0	0	0	0	0	0	0	0	0	0	0	0	0	0	0	0	0	0	0	0	0	0	0	0	0	0	0	0	0	0	0	0	0	0	0	0	0	0	0	0	0	0	0	0	1.70179	0	0
Gammaproteobacteria - Others	Bacterioplanes	1.66004	0	0	0	0	0	0	0	0	0	0	0	0	0	0	0	0	0	0	0	0	0	0	0	0	0	0	0	0	0	0.922882	0	0	0	0	0	0	0	0	0	0	0	0	0	0	0	0	0
Gammaproteobacteria - Others	Paraglaciecola	1.56597	0	0	0	0	0	0	0	0	0	0	0	0	0	0	0	0	0	0	0	0	0	0	0	0	0	0	0	0	0	0	0	0	0	0	0	0	0	0	0	0	0	0	0	0	0	0	0
Gammaproteobacteria - Others	Ahniella	1.4245	0	0	1.4245	0	0	0	0	0	0	0	0	0	0	0	0	0	0	0	0	0	0	0	0	0	0	0	0	0	0	0	0	0	0	0	0	0	0	0	0	0	0	0	0	0	0	0	0
Gammaproteobacteria - Others	Cobetia	1.40436	0	0	0	0	0	0	0	0	0	0	0	0	0	0	0	0	0	0	0	0	0	0	0	0	0	0	0	0	0	0.667978	0	0	0	0	0	0	0	0	0	0	0	0	0	0	0	0	0
Gammaproteobacteria - Others	Hahella	1.2365	0	0	0	0	0	0	0	0	0	0	0	0	0	0	0	0	0	0	0	0	0	0	0	0	0	0	0	0	0	0	0	0	0	0.828925	0	0	0	0	0	0	0.40758	0	0	0	0	0	0
Gammaproteobacteria - Others	Alcanivorax	1.19055	0	0	0	0	0	0	0	0	0	0	0	0	0	0	0	0	0	0	0	0	0	0	0	0	0	0	0	0	0	0	0	0	0	1.0573	0	0	0.13325	0	0	0	0	0	0	0	0	0	0
Gammaproteobacteria - Enterobacteria	Candidatus Mikella	0.992692	0	0	0	0	0	0	0	0	0	0	0	0	0	0	0	0	0	0	0	0	0	0	0	0	0	0	0	0	0	0	0	0	0	0	0	0	0	0	0	0.677424	0	0	0	0	0	0.25612	0
Gammaproteobacteria - Others	Piscirickettsia	0.854566	0	0	0	0	0	0	0	0	0	0	0	0	0.854566	0	0	0	0	0	0	0	0	0	0	0	0	0	0	0	0	0	0	0	0	0	0	0	0	0	0	0	0	0	0	0	0	0	0
Gammaproteobacteria - Enterobacteria	Arsenophonus	0.781561	0	0	0	0	0	0	0	0	0	0	0	0	0	0	0	0	0	0	0	0	0	0	0	0	0	0	0	0	0	0	0	0	0	0	0	0	0	0	0	0	0	0	0	0.781561	0	0	0
Gammaproteobacteria - Others	Steroidobacter	0.772207	0	0	0	0	0	0	0	0	0	0	0.772207	0	0	0	0	0	0	0	0	0	0	0	0	0	0	0	0	0	0	0	0	0	0	0	0	0	0	0	0	0	0	0	0	0	0	0	0
Gammaproteobacteria - Others	Methylophaga	0.647914	0	0	0	0	0	0	0	0	0	0	0	0	0	0	0	0	0	0	0	0	0	0	0	0.647914	0	0	0	0	0	0	0	0	0	0	0	0	0	0	0	0	0	0	0	0	0	0	0
Gammaproteobacteria - Others	Litorilituus	0.625933	0	0	0	0	0	0	0	0	0	0	0	0	0	0	0	0	0	0	0	0	0	0	0	0	0	0	0	0	0	0	0	0	0	0	0	0	0	0	0	0	0	0	0	0	0	0	0
Gammaproteobacteria - Others	Cardiobacterium	0.483841	0	0	0	0	0	0	0	0	0	0	0	0	0	0	0	0	0	0	0	0	0	0	0	0	0	0	0.345504	0	0	0	0	0	0	0	0	0.138337	0	0	0	0	0	0	0	0	0	0	0
Gammaproteobacteria - Others	Ferrimonas	0.476638	0	0	0	0	0	0	0	0	0	0	0	0	0	0	0	0	0	0	0	0	0	0	0	0	0	0	0	0	0	0	0	0.476638	0	0	0	0	0	0	0	0	0	0	0	0	0	0	0
Gammaproteobacteria - Others	Thioploca	0.443145	0	0	0	0	0	0	0	0	0	0	0	0	0	0	0	0	0	0	0	0	0	0	0	0	0	0	0	0	0	0	0	0	0	0	0	0	0	0	0	0	0	0	0	0	0.443145	0	0
Gammaproteobacteria - Others	Candidatus Azoamicus	0.416615	0	0	0	0	0	0	0	0	0	0	0	0	0	0	0	0	0	0	0	0	0	0	0	0	0	0	0	0	0	0	0	0	0	0	0	0	0	0	0	0	0	0	0	0	0.416615	0	0
Gammaproteobacteria - Others	Thiohalobacter	0.415275	0	0	0	0	0	0	0	0	0	0	0	0	0	0	0	0	0	0	0	0	0	0	0	0	0	0	0	0	0	0	0	0	0	0	0	0	0.249624	0	0	0	0.165651	0	0	0	0	0	0
Gammaproteobacteria - Others	Dokdonella	0.415218	0	0	0	0	0	0	0	0	0	0	0	0	0	0	0	0	0	0	0	0	0	0	0	0	0	0	0	0	0	0	0	0	0	0	0	0	0	0	0	0	0	0	0	0	0	0	0
Gammaproteobacteria - Others	Francisella	0.401776	0	0	0	0	0	0	0	0	0	0	0	0	0	0	0	0	0	0	0	0	0	0	0	0	0	0	0	0	0	0	0	0	0	0	0	0	0	0	0	0	0	0	0	0	0.401776	0	0
Gammaproteobacteria - Others	Tatlockia	0.393677	0	0.393677	0	0	0	0	0	0	0	0	0	0	0	0	0	0	0	0	0	0	0	0	0	0	0	0	0	0	0	0	0	0	0	0	0	0	0	0	0	0	0	0	0	0	0	0	0
Gammaproteobacteria - Others	Vibrio	0.377386	0	0	0	0	0	0	0	0	0	0	0	0	0	0	0	0	0	0	0	0	0	0	0	0	0	0	0	0	0	0	0	0	0	0	0	0	0	0	0	0	0	0	0	0	0	0	0
Gammaproteobacteria - Others	Azotobacter	0.355499	0	0	0	0	0	0	0	0.355499	0	0	0	0	0	0	0	0	0	0	0	0	0	0	0	0	0	0	0	0	0	0	0	0	0	0	0	0	0	0	0	0	0	0	0	0	0	0	0
Gammaproteobacteria - Others	Thiolapillus	0.335245	0	0	0	0	0	0	0	0	0	0	0	0	0	0	0	0	0	0	0	0	0	0	0	0	0	0	0	0	0	0	0	0	0	0	0.335245	0	0	0	0	0	0	0	0	0	0	0	0
Gammaproteobacteria - Others	Candidatus Tenderia	0.281235	0	0	0	0	0	0	0	0	0	0	0	0	0	0	0	0	0	0	0	0	0	0	0	0	0	0	0	0	0	0	0	0	0.17024	0	0.110995	0	0	0	0	0	0	0	0	0	0	0	0
Gammaproteobacteria - Others	Lacimicrobium	0.269407	0	0	0	0	0	0	0	0	0	0	0	0	0	0	0	0	0	0	0	0	0	0	0	0	0	0	0	0	0	0	0	0	0	0	0	0	0	0	0	0	0	0	0	0.269407	0	0	0
Gammaproteobacteria - Others	Coxiella	0.260998	0	0	0	0	0	0	0	0	0	0	0	0	0	0	0	0	0.260998	0	0	0	0	0	0	0	0	0	0	0	0	0	0	0	0	0	0	0	0	0	0	0	0	0	0	0	0	0	0
Gammaproteobacteria - Others	Hydrocarboniclastica	0.239503	0	0	0	0	0	0	0	0	0	0	0	0	0	0	0	0	0	0	0	0	0	0	0	0	0.239503	0	0	0	0	0	0	0	0	0	0	0	0	0	0	0	0	0	0	0	0	0	0
Gammaproteobacteria - Others	Gynuella	0.219642	0	0	0	0	0	0	0	0	0	0	0	0	0	0	0	0	0	0	0	0	0	0	0	0	0	0	0	0	0	0	0	0	0	0	0	0	0	0	0	0	0	0	0	0	0	0	0
Gammaproteobacteria - Others	Aequoribacter	0.215506	0	0	0	0	0	0	0	0	0	0	0	0	0	0	0	0	0	0	0	0	0	0	0	0	0	0	0	0	0	0	0	0	0	0	0	0	0	0	0	0	0	0	0	0	0	0	0
Gammaproteobacteria - Others	Thiodictyon	0.202989	0.17721	0	0	0	0	0	0	0	0	0	0	0	0	0	0	0	0	0	0	0	0	0	0	0	0	0	0	0	0	0	0	0	0	0.0257786	0	0	0	0	0	0	0	0	0	0	0	0	0
Gammaproteobacteria - Others	Nitrincola	0.185253	0	0	0	0	0	0	0	0.185253	0	0	0	0	0	0	0	0	0	0	0	0	0	0	0	0	0	0	0	0	0	0	0	0	0	0	0	0	0	0	0	0	0	0	0	0	0	0	0
Gammaproteobacteria - Others	Thiomicrospira	0.162829	0	0	0	0	0	0	0	0	0	0	0	0	0	0.162829	0	0	0	0	0	0	0	0	0	0	0	0	0	0	0	0	0	0	0	0	0	0	0	0	0	0	0	0	0	0	0	0	0
Gammaproteobacteria - Enterobacteria	Candidatus Hamiltonella	0.160889	0	0	0	0	0	0	0	0.160889	0	0	0	0	0	0	0	0	0	0	0	0	0	0	0	0	0	0	0	0	0	0	0	0	0	0	0	0	0	0	0	0	0	0	0	0	0	0	0
Gammaproteobacteria - Others	Gallibacterium	0.1517	0	0	0	0	0	0	0	0	0	0	0	0	0	0	0	0	0	0	0	0	0	0	0	0	0	0.1517	0	0	0	0	0	0	0	0	0	0	0	0	0	0	0	0	0	0	0	0	0
Gammaproteobacteria - Others	Pistricoccus	0.145652	0	0	0	0	0	0	0	0	0	0	0	0	0	0	0	0	0	0	0	0	0	0	0	0	0	0	0	0	0	0	0	0	0	0	0	0	0	0	0	0	0	0	0	0	0	0	0
Gammaproteobacteria - Others	Moritella	0.142336	0	0	0	0	0	0	0	0	0	0	0	0	0	0	0	0	0	0	0	0	0	0	0	0	0	0	0	0	0	0	0	0	0	0	0	0	0	0	0	0	0	0	0	0	0	0	0
Gammaproteobacteria - Others	Zhongshania	0.139484	0	0	0	0	0	0	0	0	0	0	0	0	0	0	0	0	0	0	0	0	0	0	0	0	0	0	0	0	0	0	0	0	0	0.139484	0	0	0	0	0	0	0	0	0	0	0	0	0
Gammaproteobacteria - Others	Dyella	0.135493	0	0	0	0	0	0	0	0	0	0	0	0	0	0	0	0	0	0	0	0	0	0	0	0	0	0	0	0	0	0	0	0	0	0	0	0	0	0	0	0	0	0	0	0	0	0	0.135493
Gammaproteobacteria - Others	Glaciecola	0.125187	0	0	0	0	0	0	0	0	0	0	0	0	0	0	0	0	0	0	0	0	0	0	0	0	0	0	0	0	0	0	0	0	0	0	0	0	0	0	0	0	0	0	0	0	0	0	0
Gammaproteobacteria - Others	Halomonas	0.114415	0	0	0	0	0	0	0	0	0	0	0	0	0	0	0	0	0	0	0	0	0	0	0	0	0	0	0	0	0	0	0	0	0	0	0	0	0	0	0	0	0	0	0	0	0	0	0
Gammaproteobacteria - Others	Photobacterium	0.107042	0	0	0	0	0	0	0	0	0	0	0	0	0	0	0	0	0	0	0	0	0	0	0	0	0	0	0	0	0	0	0	0	0	0	0	0	0	0	0	0	0	0	0	0	0	0	0
Gammaproteobacteria - Others	Beggiatoa	0.10489	0.10489	0	0	0	0	0	0	0	0	0	0	0	0	0	0	0	0	0	0	0	0	0	0	0	0	0	0	0	0	0	0	0	0	0	0	0	0	0	0	0	0	0	0	0	0	0	0
Gammaproteobacteria - Others	Shewanella	0.086121	0	0	0	0	0	0	0	0	0	0	0	0	0	0	0	0	0	0	0	0	0	0	0	0	0	0	0	0	0	0	0	0	0	0	0	0	0	0	0	0	0	0	0	0	0	0	0
Gammaproteobacteria - Enterobacteria	secondary endosymbiont of Heteropsylla cubana	0.0839438	0	0	0	0	0	0.0839438	0	0	0	0	0	0	0	0	0	0	0	0	0	0	0	0	0	0	0	0	0	0	0	0	0	0	0	0	0	0	0	0	0	0	0	0	0	0	0	0	0
Alphaproteobacteria	Profundibacter	411.523	0	0	0	0	0	0	0	0	0	0	0	0	0	0	0	0	0	0	0	0	0	0	0	0	0.336731	7.87895	40.7766	6.95697	0	50.9107	9.56979	0	45.2593	2.21506	5.52819	5.23637	0	30.4662	7.59882	10.6693	32.984	3.10724	0.749945	23.5541	17.3879	16.6087	15.5947
Alphaproteobacteria	Micavibrio	371.289	2.79957	3.07616	5.40155	0.0926155	1.00881	2.77419	1.24557	2.01652	0	0	0	0	0	1.08885	0	0	1.3238	0	2.66878	0.393976	0	0	0	1.3867	0.076435	0	0	0	0	0	1.83673	0	0	6.7282	2.82879	1.23201	0.908586	0	0	0	0.193451	4.49373	0	2.9022	1.41479	7.14322	3.76887
Alphaproteobacteria	Rhodobiaceae bacterium	134.584	0	0	1.53587	0	0	0	2.29982	0	0	0	1.07277	0	0	0	0	0	0	0	0	0	0	9.46764	0	0	0	0.772577	0.922671	0	0	0.377181	0	14.5863	0	8.33171	3.13762	0	1.23509	0	0	1.25229	0	0.237411	0	0.209729	0	5.01266	0.203598
Alphaproteobacteria	Ensifer	109.263	0	0	0	0	0	0	0	0	0	0	0	0	0	0	0	0	0	0	0	0	0	0	0	0	7.75252	12.3139	1.37077	1.80093	0	3.3908	0.451635	0	7.40294	0.708221	0	3.09918	0	0	0	0	0	0.271327	0	0	0.384477	0	1.86703
Alphaproteobacteria	Hyphomonas	93.2866	0	0	2.34831	0	0	4.18218	4.39624	5.08357	0	0	0	0	0	0	0	0	0	0	0	0	0	0	0	0	0.668799	1.18624	3.65544	1.78976	0	0.247246	43.969	0	0	4.69008	0	0	0	0	0	0	17.7939	0	0	0.330564	0	0.0812446	0
Alphaproteobacteria	Nitratireductor	73.7133	0	0	0	0	0	0	0	0	0	0	0.644718	0	0	0	0	0	0	0	0	0	0	0	0	0	0.333801	6.11769	0	0	0	17.4438	2.97726	0	1.98237	4.29797	12.3564	1.27653	0	0	0	0	7.46089	7.57585	0	0	0	1.88265	0
Alphaproteobacteria	Filomicrobium	66.9107	0	0.162057	0	0	9.04188	8.0587	28.4383	0	0	8.46448	3.51227	0	8.09272	0	0	0	0	0.894176	0.246196	0	0	0	0	0	0	0	0	0	0	0	0	0	0	0	0	0	0	0	0	0	0	0	0	0	0	0	0
Alphaproteobacteria	Parasedimentitalea	57.4996	0	0	0	0	0	0	3.4166	6.03227	0	0	0	0	0	0	0	0	0	0	0	0	0	0	0	0	7.70729	3.14039	0	0	0	2.32236	10.1624	0	0.813918	0	2.80337	3.91802	0	0	0	0	0	0	0	0	0	0	0
Alphaproteobacteria	Glycocaulis	56.7829	0	0	0	0	0	0	0	0	0	0	0	0	0	0	0	0	0	0	0	0	0	0	0	0	40.1485	1.38048	0	0	0	0	0	2.31131	0.87486	4.78934	0	0	0	0	0	0	0	0	0	1.56846	3.49948	0	0.840594
Alphaproteobacteria	Thalassococcus	38.3912	3.35212	0	0	16.0005	11.5328	4.40829	0	0	0	0	0	0	0	0	0	0	0	0	0	0	0	0	0	0	0	0	0	0	0	0	0	0	0.145836	0	2.95161	0	0	0	0	0	0	0	0	0	0	0	0
Alphaproteobacteria	Pseudorhodobacter	33.8259	0	0	0	0	0.272688	0	0	0	0	0	0	0	0	0	0	0	0	0	0	0	0	0	0	0	0	0	0	0	0	0	0	0	0	0	0	0	0	0	0	0	3.69435	0	0	0	0	0	0
Alphaproteobacteria	Phaeobacter	29.0081	0	0.235483	0	1.83169	0	0.359261	0	0.352595	0	0	0	0	0	0	0	0	0	0	0	0	0	0	0	0	0	1.96039	0	0	0	0	0	0	1.78078	0	0	0	0	0	0	0	0	1.71488	0	1.95168	1.27995	0	0
Alphaproteobacteria	Methyloceanibacter	19.5976	0	0.353602	1.77324	5.57778	0	1.40866	0	3.0359	0	0	0	6.86659	0	0	0	0	0	0	0	0	0	0	0	0	0	0	0	0	0	0	0	0	0	0	0	0	0	0	0	0	0	0	0	0	0	0	0
Alphaproteobacteria	Tritonibacter	19.4072	16.183	0	1.56306	0	0	0	0.101805	1.55939	0	0	0	0	0	0	0	0	0	0	0	0	0	0	0	0	0	0	0	0	0	0	0	0	0	0	0	0	0	0	0	0	0	0	0	0	0	0	0
Alphaproteobacteria	Aureimonas	19.1388	0	0	0	0	0	0	0	0	0	0	0	0	0	0	0	0	0	0	0	0	0	0	0	0	0	0	0	0	0	0	0	0	0	0	0	0	0	0	0	0	0.123548	0.314151	0	0	6.27375	1.98523	0.934854
Alphaproteobacteria	Leisingera	14.949	0	0	0	0	0	0	0	1.01451	0	0	0	11.5967	0	0	0	0	0	0	0	0	0	0	0	0	0	0	0	0	0	0	0	0	0	0	0	1.03743	0	0	0	0	0	0	0	0	0	0	0
Alphaproteobacteria	Roseobacter	14.1904	0	0	0	0.29171	0	0	0	0	0	0	0	3.37406	0	0	0	0	0	0	0	0	0	0	0	0	0	0	0	0	0	0	1.17014	0	0.524343	1.05698	0	0	0	0	0	0	0	0	0	0	0	0	0
Alphaproteobacteria	Hypericibacter	13.6148	0	0.752577	0	0	0	1.8278	0	1.23541	0	0	0	0	0	0	0	0	0	0	0	0	0	0	0	0	0	0	0	0	0	3.15586	2.46351	0	0	0	0	0	0	0	0	0	0	0	0	0	0	0	0
Alphaproteobacteria	Youhaiella	13.4438	0	0	0	6.1339	6.54334	0.766579	0	0	0	0	0	0	0	0	0	0	0	0	0	0	0	0	0	0	0	0	0	0	0	0	0	0	0	0	0	0	0	0	0	0	0	0	0	0	0	0	0
Alphaproteobacteria	Boseongicola	13.1815	0	0	0	0	0	0	0	0	0	0	0	0	0	0	0	0	0	0	0	0	0	0	0	0	0	0	0	0	0	0	0	0	0	0.859134	0	3.70112	0	0	0	0	0	0	0	0	0	0	0.62407
Alphaproteobacteria	Mesorhizobium	12.3013	0	0	0	0	0	0	0	0	0	0	0	0	0	0	0	0	0	0	0	0	0	0	2.25518	0	0.130621	0	0	0	0	0	0	0	0	0	0	0	0	0	0	0	0	0	0	2.06239	0	0	0
Alphaproteobacteria	Marinovum	11.8616	1.51924	0	4.61888	4.39628	0	0	0	0	0	0	0	0	0	0	0	0	0	0	0	0	0	0	0	0	0	0	0	0	0	0	0	0	1.32718	0	0	0	0	0	0	0	0	0	0	0	0	0	0
Alphaproteobacteria	Xanthobacter	11.6608	0	0	0.964538	0.14767	0	0	0	0	0	0	0	0	0	0	0	0	0	0	0	0	0	0	0	0	0	0	0	0	0	0	0	0	0	0	0	0	0	0	0	0	10.5486	0	0	0	0	0	0
Alphaproteobacteria	Silicimonas	11.4965	0	0	0	0	0.940063	4.01724	0	6.5392	0	0	0	0	0	0	0	0	0	0	0	0	0	0	0	0	0	0	0	0	0	0	0	0	0	0	0	0	0	0	0	0	0	0	0	0	0	0	0
Alphaproteobacteria	Pelagovum	11.1318	0	0.866722	3.61184	3.64374	0	3.00945	0	0	0	0	0	0	0	0	0	0	0	0	0	0	0	0	0	0	0	0	0	0	0	0	0	0	0	0	0	0	0	0	0	0	0	0	0	0	0	0	0
Alphaproteobacteria	Rhodopseudomonas	9.40754	0	0	0	0	0	0	0	0	0	0	0	0	0	0	0	0	0	0	0	0	0	9.40754	0	0	0	0	0	0	0	0	0	0	0	0	0	0	0	0	0	0	0	0	0	0	0	0	0
Alphaproteobacteria	Porphyrobacter	9.32438	0	4.71143	3.23557	0.201011	0	0	0	1.17636	0	0	0	0	0	0	0	0	0	0	0	0	0	0	0	0	0	0	0	0	0	0	0	0	0	0	0	0	0	0	0	0	0	0	0	0	0	0	0
Alphaproteobacteria	Roseibacterium	9.27924	0	0	0	0	4.58543	0	0	0	0	0	0	0	0	0	0	0	0	0	0	0	4.69381	0	0	0	0	0	0	0	0	0	0	0	0	0	0	0	0	0	0	0	0	0	0	0	0	0	0
Alphaproteobacteria	Thalassobius	8.73269	0	1.94197	0	3.6904	0.846927	0.194545	0	0.705846	0	0	0	0	0	0	0	0	0	1.05395	0	0	0	0	0	0	0	0	0	0	0	0	0	0	0	0	0	0	0	0	0	0	0.299054	0	0	0	0	0	0
Alphaproteobacteria	Methyloligella	8.4161	0	0	0	0	0	0	0	0	0	0	0	0	0.748024	0	0	0	0	0	0	0	1.41587	0	0	0	0	0	0	0	0	0	0	2.31703	0	0	0	0	0	0	0	0	0	0	0	0	1.88075	0	2.05442
Alphaproteobacteria	Cognatishimia	8.23515	0	1.3942	0	1.09896	1.27119	0	0	0.886448	3.58436	0	0	0	0	0	0	0	0	0	0	0	0	0	0	0	0	0	0	0	0	0	0	0	0	0	0	0	0	0	0	0	0	0	0	0	0	0	0
Alphaproteobacteria	Tateyamaria	7.59377	0	0	0	0	0	0	0	0	0	0	0	0	0	0	0	0	0	0	0	0	0	0	0	0	0	0	0	0	0	0.664391	0.492173	0	0	0	0	3.1649	0	0	0	0	0	0	0.552494	0	0	0	0
Alphaproteobacteria	Labrenzia	7.30837	0	0.33913	6.46784	0	0	0.501402	0	0	0	0	0	0	0	0	0	0	0	0	0	0	0	0	0	0	0	0	0	0	0	0	0	0	0	0	0	0	0	0	0	0	0	0	0	0	0	0	0
Alphaproteobacteria	Phenylobacterium	7.0015	0	0	0	0	0	0	0	0	0	0	2.71356	0	0	0	0	0	0	0	0	0	0	0	0	0	0	0	0	0	0	0	0	0.809876	0	0	0.470332	0	0	0	0	0	0	0	0	0	0.328837	0	0
Alphaproteobacteria	Kaustia	6.86011	0	0	0	0	0	0	0	0	0	6.74386	0	0	0	0	0	0	0	0	0	0	0	0	0	0	0	0	0	0	0	0	0	0	0	0	0	0	0	0	0	0.116256	0	0	0	0	0	0	0
Alphaproteobacteria	Qingshengfaniella	6.70156	0	0	0	0	0	0.328326	0	0	1.50249	0	0	0	0	0	0	0	0	0	0	0	0	0	0	0	0	0	0.173046	0	0	0	0	2.054	0.244752	0	2.10282	0	0	0	0	0	0	0	0	0	0.296116	0	0
Alphaproteobacteria	Pararhodospirillum	6.36913	0	0	0	0	0	0	0	0	0	4.77703	0	0	0	0	0	0	0	0	0	0	0	0	0	1.59211	0	0	0	0	0	0	0	0	0	0	0	0	0	0	0	0	0	0	0	0	0	0	0
Alphaproteobacteria	Parvibaculum	5.98375	0	0	0	0	0	0	0	0	0	0	0	0	0	0	0	0	0	0	0	0	0	0	3.09067	0	0	0	0	0	0	0	0	0	0.331589	0	0	2.06011	0	0	0	0	0	0	0	0	0	0	0
Alphaproteobacteria	Rhodomicrobium	5.49219	0	0.219118	0	0	0	0	0	0	2.0943	0	0.295212	0	2.25336	0	0	0	0	0	0	0	0.630202	0	0	0	0	0	0	0	0	0	0	0	0	0	0	0	0	0	0	0	0	0	0	0	0	0	0
Alphaproteobacteria	Oricola	5.4439	0	0.845766	2.42963	0	0	0	0	0	0	0	0	0	0	0	0	0	0.525433	0	0	0	0	0	0	0	0	0	0	0	0	0	0	0	0	0	0	0.648547	0	0	0	0	0	0	0	0.994527	0	0	0
Alphaproteobacteria	Maricaulis	5.41222	0	0	0	0	0	0	0	0	0	0	0	0	0	0	0	0	0	0	0	0	0	0	0	0	0	0	0	0	0	0	0	1.15342	0	0	0	4.2588	0	0	0	0	0	0	0	0	0	0	0
Alphaproteobacteria	Pseudorhizobium	5.24233	0	0	0	0	0	0	0	0	0	0	0	0	0	0	0	0	0	0	0	0	0	0	0	0	0	0	0	0	0	0	0	0	0	0	5.24233	0	0	0	0	0	0	0	0	0	0	0	0
Alphaproteobacteria	Dinoroseobacter	5.17971	0	0	0	0	0	0	0	0	0	0	0	0	0	0	0	0	0	0	0	0	0	0	0	0	0	0	0	0	0	0	0	3.90355	0	0	0	0.9218	0	0	0	0	0.20659	0	0	0	0	0	0
Alphaproteobacteria	Planktomarina	5.15192	1.60171	0	0	2.15518	0.370112	0	0	0	0	0	0	0	0	0	0	0	0	0	0	0	1.02492	0	0	0	0	0	0	0	0	0	0	0	0	0	0	0	0	0	0	0	0	0	0	0	0	0	0
Alphaproteobacteria	Roseibium	4.73841	0	0.113649	4.62476	0	0	0	0	0	0	0	0	0	0	0	0	0	0	0	0	0	0	0	0	0	0	0	0	0	0	0	0	0	0	0	0	0	0	0	0	0	0	0	0	0	0	0	0
Alphaproteobacteria	Celeribacter	4.71032	0.110301	0	0.146088	0	0.27613	0	0.468616	0	0	2.85743	0	0	0	0	0	0	0	0	0	0	0	0	0	0	0	0.507566	0	0	0	0	0	0	0.0957223	0	0	0	0	0	0	0	0	0	0	0	0	0	0
Alphaproteobacteria	Pleomorphomonas	4.65162	0	0	0	1.77159	2.52545	0	0	0	0	0	0	0	0	0	0	0	0	0	0	0	0	0	0	0	0	0	0	0	0	0	0	0	0	0	0	0	0	0	0	0	0	0	0	0	0	0	0
Alphaproteobacteria	Magnetospira	4.12022	0	0	0	0.113388	0	0	0	1.24813	0	0	0	0	1.46513	0	0	0	0	0	0	0	0	0	0	0	0	0	0	0	0	0.246037	0	0	0	0	0	0	0	0	0	0	0	0	0	0	0	0	0
Alphaproteobacteria	Rhodospirillum	4.05306	0	0	0	0	0	0	0	0.997064	0	2.81207	0	0	0	0	0	0	0.178161	0	0	0	0	0	0	0	0	0	0	0	0	0	0	0	0	0	0	0	0	0.0657615	0	0	0	0	0	0	0	0	0
Alphaproteobacteria	Neorhizobium	3.86849	0	0	0	0	0	0	0	0	0	0	2.61197	0	0	0	0	0	0	0	0	0	1.25652	0	0	0	0	0	0	0	0	0	0	0	0	0	0	0	0	0	0	0	0	0	0	0	0	0	0
Alphaproteobacteria	Hartmannibacter	3.86464	0	0	0	0	0	0	0	0	0	0	0	0	0	0	0	0	0	0	0	0	0	2.19198	0	0	0	0	0	0	0	0	0	0	0	0	0	0.778771	0	0	0	0	0	0	0.221167	0	0.672721	0	0
Alphaproteobacteria	Agrobacterium	3.33971	0	0	0	2.23758	1.10213	0	0	0	0	0	0	0	0	0	0	0	0	0	0	0	0	0	0	0	0	0	0	0	0	0	0	0	0	0	0	0	0	0	0	0	0	0	0	0	0	0	0
Alphaproteobacteria	Hoeflea	3.15928	0	0	0	0	0	0	0	0	0	0	0	0	2.01109	0	0	0	0	0	0	0	0	0	0	0	0	0	0	0	0	0	0	0	0	0.620914	0	0	0	0	0	0	0	0	0	0	0	0	0
Alphaproteobacteria	Actibacterium	2.80037	0	0	0	0.246879	0.201774	0	0	1.17778	0	0	0	0	0	0	0	0	0	1.17394	0	0	0	0	0	0	0	0	0	0	0	0	0	0	0	0	0	0	0	0	0	0	0	0	0	0	0	0	0
Alphaproteobacteria	Pontivivens	2.65293	0	0	0	0	0	0	0	2.65293	0	0	0	0	0	0	0	0	0	0	0	0	0	0	0	0	0	0	0	0	0	0	0	0	0	0	0	0	0	0	0	0	0	0	0	0	0	0	0
Alphaproteobacteria	Pannonibacter	2.57598	0	0	0	0	0	0	0	0	0	0	2.57598	0	0	0	0	0	0	0	0	0	0	0	0	0	0	0	0	0	0	0	0	0	0	0	0	0	0	0	0	0	0	0	0	0	0	0	0
Alphaproteobacteria	Salipiger	2.56621	0	0	0	0	0	0	0	2.56621	0	0	0	0	0	0	0	0	0	0	0	0	0	0	0	0	0	0	0	0	0	0	0	0	0	0	0	0	0	0	0	0	0	0	0	0	0	0	0
Alphaproteobacteria	Hirschia	2.5414	0	0	0	0	1.39372	0.279343	0	0.0934851	0	0	0	0	0	0	0	0	0	0	0	0.139218	0	0	0	0	0	0	0	0	0	0	0	0	0	0	0	0	0	0	0	0	0	0	0	0.635638	0	0	0
Alphaproteobacteria	Pyruvatibacter	2.36072	0	0	0	0	0	0.50029	0	0	0	0	0	0	0	0	0	0	0	0	0	0	0	0	0	0	0	0	0	0	0	0	0	0	0	0	0	0	0	0	0	0	0	0	0	1.34516	0	0	0
Alphaproteobacteria	Paremcibacter	2.3335	0	0	0	0	0	0	0	0	0	0	0	0	0	0	0	0	0	0	0	0	0	0	0	0	0	0	0	0	0	0	0	0	0	0	0	0	0	0	0	0	0	0	0	0	0	0	0
Alphaproteobacteria	Skermanella	2.31312	0	0.58331	0.929807	0	0	0	0	0	0	0	0.751444	0	0	0	0	0	0	0	0	0	0	0	0	0	0	0	0	0	0	0.0485554	0	0	0	0	0	0	0	0	0	0	0	0	0	0	0	0	0
Alphaproteobacteria	Octadecabacter	2.29446	0	0	0	0	0	0	0	0	0	0	0	0	0	0	0	0	0	0	0	0	0	0	0	0	0	0	0	0	0	0.21617	0	0	0.119397	0	0.20866	1.64179	0	0	0	0	0	0	0	0	0	0	0
Alphaproteobacteria	Pikeienuella	2.24118	0	0.513919	0	1.69434	0	0	0	0.0329246	0	0	0	0	0	0	0	0	0	0	0	0	0	0	0	0	0	0	0	0	0	0	0	0	0	0	0	0	0	0	0	0	0	0	0	0	0	0	0
Alphaproteobacteria	Defluviimonas	2.22551	0	0	0	0	0	0	0	0	0	0	0	0	0	0	0	0	0	0	0	0	0	0	2.22551	0	0	0	0	0	0	0	0	0	0	0	0	0	0	0	0	0	0	0	0	0	0	0	0
Alphaproteobacteria	Parasphingorhabdus	2.16143	0	0	1.90541	0.167267	0.0887623	0	0	0	0	0	0	0	0	0	0	0	0	0	0	0	0	0	0	0	0	0	0	0	0	0	0	0	0	0	0	0	0	0	0	0	0	0	0	0	0	0	0
Alphaproteobacteria	Sinorhizobium	2.11762	0	0	0	0	0	0	0	0	0	0	0	0	0	0	0	0	0	0	0	0	0	0	0	0	0	0	0	0	0	0	0	0	0	0	0	0	0	0	0	0	0.341117	0	0	0	0	1.11056	0
Alphaproteobacteria	Ferrovibrio	1.98363	0	0	0	0	0	0.0669917	0	0	0	0	0	0	0	0	0	0	0	0	0	0	0	0	0	0	0	0	0	0	0	0.529177	0	0	0	0	0	0	0	0	0	0	0	0	0	0	0	0	0
Alphaproteobacteria	Maritalea	1.90596	0	0	0	0	0.181931	0	0	0	0	0	0	0	0	0	0	0	0	1.72403	0	0	0	0	0	0	0	0	0	0	0	0	0	0	0	0	0	0	0	0	0	0	0	0	0	0	0	0	0
Alphaproteobacteria	Paraurantiacibacter	1.60333	0	0	1.60333	0	0	0	0	0	0	0	0	0	0	0	0	0	0	0	0	0	0	0	0	0	0	0	0	0	0	0	0	0	0	0	0	0	0	0	0	0	0	0	0	0	0	0	0
Alphaproteobacteria	Martelella	1.60012	0	0	0	0	0	0	0	0	0	0	0	0	0	0	0	0	0	0	0	0	0	0	1.27163	0	0.139145	0	0	0	0	0.189345	0	0	0	0	0	0	0	0	0	0	0	0	0	0	0	0	0
Alphaproteobacteria	Pseudohalocynthiibacter	1.57457	0	0	0	0	0	0.933227	0	0	0	0	0	0	0	0	0	0	0	0	0	0	0	0	0	0	0	0	0	0	0	0	0	0	0	0	0	0	0	0	0	0	0	0	0	0	0	0	0
Alphaproteobacteria	Monaibacterium	1.52326	0	0	0	0	0	0	0	0.353828	0	0	0	0	0	0	0	0	0	0.283227	0	0	0	0	0	0	0	0	0	0	0	0.145511	0	0	0	0	0	0	0	0	0	0	0	0	0	0.655735	0	0	0
Alphaproteobacteria	Magnetospirillum	1.50228	0	0	0	1.03442	0	0	0	0	0	0	0	0	0	0	0.327402	0	0	0	0	0	0	0	0	0	0	0	0	0	0	0	0	0	0	0	0	0	0	0	0.140456	0	0	0	0	0	0	0	0
Alphaproteobacteria	Parvularcula	1.39525	0	0	0.120041	0	0	0	0	0	0	0	0	0	0	0	0	0	0	0	0	0	0	0	0	0	0	0	0	0	0	0	0	0	0	1.08985	0	0	0	0	0	0	0	0	0	0	0	0	0.185353
Alphaproteobacteria	Pelagibacterium	1.37859	0	0	0	0	0	1.37859	0	0	0	0	0	0	0	0	0	0	0	0	0	0	0	0	0	0	0	0	0	0	0	0	0	0	0	0	0	0	0	0	0	0	0	0	0	0	0	0	0
Alphaproteobacteria	Hyphobacterium	1.29968	0	0	0	0	0	0	0	0	0	0	0	0	0	0	0	0	0	0	0	0	0	0	0	0	0	0	0	0	0	0	0	0	0	0	0	0.546035	0	0	0	0	0	0	0	0	0.753649	0	0
Alphaproteobacteria	Paraoceanicella	1.27772	0	0	0	0	0.167857	0	0	0	0	0	0	0	0	0	0	0	0	0	0	0	0	0	0	0	0	0	0	0	0	0	0	0	0	0	0	0.742693	0	0	0	0	0	0	0	0	0.367172	0	0
Alphaproteobacteria	Breoghania	1.26781	0	0	0	0	0	0	0	0	0	0	1.26781	0	0	0	0	0	0	0	0	0	0	0	0	0	0	0	0	0	0	0	0	0	0	0	0	0	0	0	0	0	0	0	0	0	0	0	0
Alphaproteobacteria	Pelagibaca	1.23895	0	0	0	0	0	0	0	0	0	0	0	0	0	0	0	0	0	0	0	0	0	0	0	0	0	0	0	0	0	0	0	0	0	0	1.23895	0	0	0	0	0	0	0	0	0	0	0	0
Alphaproteobacteria	Phreatobacter	1.12145	0	0	0	0	0.11604	0	0	0	0	0	0	0	0	0	0	0	0	0	0	0	0	0	0	0	0	0	0	0	0	0	0	0	0	0	0.688464	0	0	0	0	0	0	0	0	0	0	0	0
Alphaproteobacteria	Jannaschia	1.10964	0	0	0	0.563202	0.546439	0	0	0	0	0	0	0	0	0	0	0	0	0	0	0	0	0	0	0	0	0	0	0	0	0	0	0	0	0	0	0	0	0	0	0	0	0	0	0	0	0	0
Alphaproteobacteria	Neokomagataea	1.06403	0	0	0	0	0	0	0	0	0	0	0	0	1.06403	0	0	0	0	0	0	0	0	0	0	0	0	0	0	0	0	0	0	0	0	0	0	0	0	0	0	0	0	0	0	0	0	0	0
Alphaproteobacteria	Qipengyuania	0.995856	0	0	0	0	0	0	0	0	0	0	0	0	0	0	0	0	0	0	0	0	0	0	0.995856	0	0	0	0	0	0	0	0	0	0	0	0	0	0	0	0	0	0	0	0	0	0	0	0
Alphaproteobacteria	Azorhizobium	0.898598	0	0	0	0	0	0	0	0	0	0	0	0	0	0	0	0	0	0	0	0	0	0.898598	0	0	0	0	0	0	0	0	0	0	0	0	0	0	0	0	0	0	0	0	0	0	0	0	0
Alphaproteobacteria	Devosia	0.864275	0	0	0	0	0	0	0	0	0	0	0	0	0	0	0	0	0	0.864275	0	0	0	0	0	0	0	0	0	0	0	0	0	0	0	0	0	0	0	0	0	0	0	0	0	0	0	0	0
Alphaproteobacteria	Haematobacter	0.836688	0	0	0	0	0	0	0	0	0	0	0	0	0	0	0	0	0	0	0	0	0	0	0	0	0	0	0	0	0	0	0	0	0	0	0	0	0	0	0	0	0	0.836688	0	0	0	0	0
Alphaproteobacteria	Hyphomicrobium	0.812737	0	0	0	0	0	0	0	0	0	0.812737	0	0	0	0	0	0	0	0	0	0	0	0	0	0	0	0	0	0	0	0	0	0	0	0	0	0	0	0	0	0	0	0	0	0	0	0	0
Alphaproteobacteria	Rhizobiales bacterium NRL2	0.791834	0	0	0	0	0	0.660917	0	0.130917	0	0	0	0	0	0	0	0	0	0	0	0	0	0	0	0	0	0	0	0	0	0	0	0	0	0	0	0	0	0	0	0	0	0	0	0	0	0	0
Alphaproteobacteria	Georhizobium	0.787987	0	0	0	0	0	0	0	0	0	0	0	0	0	0	0	0	0	0	0	0	0	0	0	0	0	0	0	0	0	0	0	0	0	0	0	0.787987	0	0	0	0	0	0	0	0	0	0	0
Alphaproteobacteria	Brucella	0.734268	0	0	0	0	0	0	0	0	0	0	0	0	0	0	0	0	0	0	0	0	0	0	0	0	0	0	0	0	0	0	0	0	0	0	0	0	0	0	0	0	0	0	0	0.734268	0	0	0
Alphaproteobacteria	Niveispirillum	0.720833	0	0	0	0	0	0	0	0	0	0	0.720833	0	0	0	0	0	0	0	0	0	0	0	0	0	0	0	0	0	0	0	0	0	0	0	0	0	0	0	0	0	0	0	0	0	0	0	0
Alphaproteobacteria	Falsirhodobacter	0.703164	0	0	0	0	0	0	0	0	0	0	0	0	0	0	0	0	0	0	0	0	0	0	0	0	0	0	0	0	0	0	0	0	0	0	0	0	0	0	0	0	0	0	0	0	0	0	0
Alphaproteobacteria	Elioraea	0.523641	0	0	0	0	0	0	0	0	0	0	0	0	0	0	0	0	0	0	0	0.523641	0	0	0	0	0	0	0	0	0	0	0	0	0	0	0	0	0	0	0	0	0	0	0	0	0	0	0
Alphaproteobacteria	Ketogulonicigenium	0.392741	0	0	0	0	0	0	0	0	0	0	0	0	0	0	0	0	0	0	0	0	0	0	0	0	0	0	0	0	0	0	0	0	0	0	0	0.392741	0	0	0	0	0	0	0	0	0	0	0
Alphaproteobacteria	Entomobacter	0.346322	0	0	0	0	0	0	0	0	0	0	0	0	0	0	0.103081	0	0	0	0	0.243242	0	0	0	0	0	0	0	0	0	0	0	0	0	0	0	0	0	0	0	0	0	0	0	0	0	0	0
Alphaproteobacteria	Pukyongiella	0.332964	0	0.332964	0	0	0	0	0	0	0	0	0	0	0	0	0	0	0	0	0	0	0	0	0	0	0	0	0	0	0	0	0	0	0	0	0	0	0	0	0	0	0	0	0	0	0	0	0
Alphaproteobacteria	Roseomonas	0.331059	0	0	0	0	0	0	0	0	0	0	0	0	0	0	0	0	0	0	0	0	0	0	0	0	0	0	0	0	0	0	0	0	0	0	0	0	0	0	0	0	0	0	0	0	0	0	0
Alphaproteobacteria	Candidatus Megaira	0.326829	0	0	0	0	0	0	0	0	0	0	0	0	0	0	0	0	0	0	0	0	0	0	0	0	0	0	0	0	0	0	0	0	0	0	0	0	0	0	0	0	0	0	0	0	0	0	0
Alphaproteobacteria	Yoonia	0.317733	0	0	0	0	0	0	0	0	0	0	0	0	0	0	0	0	0	0	0	0	0	0	0	0	0	0.317733	0	0	0	0	0	0	0	0	0	0	0	0	0	0	0	0	0	0	0	0	0
Alphaproteobacteria	Litoreibacter	0.293057	0	0	0	0	0	0	0	0	0	0	0	0	0	0	0	0	0	0	0	0	0	0	0	0	0	0	0	0	0	0	0	0	0	0	0	0	0	0	0	0	0	0	0	0	0	0	0
Alphaproteobacteria	Haematospirillum	0.285622	0	0	0.285622	0	0	0	0	0	0	0	0	0	0	0	0	0	0	0	0	0	0	0	0	0	0	0	0	0	0	0	0	0	0	0	0	0	0	0	0	0	0	0	0	0	0	0	0
Alphaproteobacteria	Rhodoblastus	0.285358	0	0	0	0	0	0	0	0	0	0	0	0	0	0	0	0	0	0	0	0.285358	0	0	0	0	0	0	0	0	0	0	0	0	0	0	0	0	0	0	0	0	0	0	0	0	0	0	0
Alphaproteobacteria	Thalassospira	0.283303	0	0	0	0	0	0	0	0	0	0	0	0	0	0	0	0	0	0	0	0	0	0	0	0	0	0	0	0	0	0	0	0	0	0	0	0	0	0	0	0	0	0	0	0.283303	0	0	0
Alphaproteobacteria	Ochrobactrum	0.272719	0	0	0	0	0	0	0	0	0	0	0	0	0	0	0	0	0	0	0	0	0	0	0	0	0	0	0	0	0	0	0	0	0	0	0	0	0	0	0	0	0	0	0	0	0	0	0
Alphaproteobacteria	Roseivivax	0.261303	0	0	0	0	0.117701	0	0	0	0	0	0	0	0	0	0	0	0	0	0	0	0	0	0	0	0	0	0	0	0	0	0	0	0	0	0	0	0	0	0	0	0	0	0	0	0	0	0
Alphaproteobacteria	Pseudochrobactrum	0.248891	0	0	0	0	0	0	0	0	0	0	0	0	0	0	0	0	0	0	0.248891	0	0	0	0	0	0	0	0	0	0	0	0	0	0	0	0	0	0	0	0	0	0	0	0	0	0	0	0
Alphaproteobacteria	Rhodobacter	0.246984	0	0	0	0	0	0.246984	0	0	0	0	0	0	0	0	0	0	0	0	0	0	0	0	0	0	0	0	0	0	0	0	0	0	0	0	0	0	0	0	0	0	0	0	0	0	0	0	0
Alphaproteobacteria	Oecophyllibacter	0.246409	0.246409	0	0	0	0	0	0	0	0	0	0	0	0	0	0	0	0	0	0	0	0	0	0	0	0	0	0	0	0	0	0	0	0	0	0	0	0	0	0	0	0	0	0	0	0	0	0
Alphaproteobacteria	Sulfitobacter	0.246286	0	0	0	0.246286	0	0	0	0	0	0	0	0	0	0	0	0	0	0	0	0	0	0	0	0	0	0	0	0	0	0	0	0	0	0	0	0	0	0	0	0	0	0	0	0	0	0	0
Alphaproteobacteria	Nordella	0.235726	0	0	0	0	0	0	0	0	0	0	0	0	0	0	0	0	0	0	0.235726	0	0	0	0	0	0	0	0	0	0	0	0	0	0	0	0	0	0	0	0	0	0	0	0	0	0	0	0
Alphaproteobacteria	Maribius	0.231017	0	0	0	0	0	0	0	0	0	0	0	0	0	0	0	0	0	0	0	0	0	0	0	0	0	0	0	0	0	0.231017	0	0	0	0	0	0	0	0	0	0	0	0	0	0	0	0	0
Alphaproteobacteria	Magnetococcus	0.225149	0	0	0	0	0	0	0	0	0	0	0	0	0	0	0	0	0	0	0	0	0	0	0	0.225149	0	0	0	0	0	0	0	0	0	0	0	0	0	0	0	0	0	0	0	0	0	0	0
Alphaproteobacteria	Methylovirgula	0.218033	0	0	0.218033	0	0	0	0	0	0	0	0	0	0	0	0	0	0	0	0	0	0	0	0	0	0	0	0	0	0	0	0	0	0	0	0	0	0	0	0	0	0	0	0	0	0	0	0
Alphaproteobacteria	Candidatus Puniceispirillum	0.191915	0	0	0	0	0	0	0	0	0	0	0	0	0	0	0	0	0	0	0	0	0	0	0	0	0	0	0	0	0	0	0	0	0	0	0	0	0	0	0	0	0	0	0	0.191915	0	0	0
Alphaproteobacteria	Halocynthiibacter	0.172914	0	0	0	0	0	0	0	0	0	0	0	0	0	0	0	0	0	0	0	0	0	0	0	0	0	0	0	0	0	0	0	0	0	0	0	0	0	0	0	0	0	0	0	0	0	0	0
Alphaproteobacteria	Rhodobaca	0.167713	0	0	0	0	0	0	0	0	0	0	0	0	0	0	0	0	0	0	0	0	0	0	0	0	0	0	0	0	0	0	0	0	0	0.167713	0	0	0	0	0	0	0	0	0	0	0	0	0
Alphaproteobacteria	Phyllobacterium	0.157759	0	0	0	0	0	0	0	0	0	0	0	0	0	0	0	0	0	0	0	0	0	0	0	0	0	0	0	0	0	0	0	0	0	0	0	0	0	0	0	0	0	0	0	0	0	0	0.157759
Alphaproteobacteria	Rhodobacteraceae bacterium SC52	0.143892	0	0	0	0	0	0	0	0	0	0	0	0	0	0	0	0	0	0	0	0	0	0	0	0	0	0	0	0	0	0	0	0	0	0	0	0	0	0	0	0.143892	0	0	0	0	0	0	0
Alphaproteobacteria	Defluviicoccus	0.142197	0	0	0	0	0	0	0	0	0	0	0	0	0	0	0	0	0	0	0	0	0	0	0	0	0	0	0	0	0	0	0	0	0	0	0	0	0	0	0	0	0.142197	0	0	0	0	0	0
Alphaproteobacteria	Stappia	0.123058	0	0	0	0	0	0.123058	0	0	0	0	0	0	0	0	0	0	0	0	0	0	0	0	0	0	0	0	0	0	0	0	0	0	0	0	0	0	0	0	0	0	0	0	0	0	0	0	0
Alphaproteobacteria	Pseudooceanicola	0.106316	0	0	0.106316	0	0	0	0	0	0	0	0	0	0	0	0	0	0	0	0	0	0	0	0	0	0	0	0	0	0	0	0	0	0	0	0	0	0	0	0	0	0	0	0	0	0	0	0
Alphaproteobacteria	Rhodoplanes	0.0987747	0	0	0	0	0	0	0	0	0	0	0	0	0	0	0	0	0	0	0	0	0	0	0	0	0.0987747	0	0	0	0	0	0	0	0	0	0	0	0	0	0	0	0	0	0	0	0	0	0
Alphaproteobacteria	Roseovarius	0.0980291	0	0	0	0	0	0	0	0	0	0	0	0	0	0	0	0	0	0	0	0	0	0	0	0	0	0	0	0	0	0	0	0	0	0	0	0	0	0	0	0	0	0	0	0	0	0	0
Alphaproteobacteria	Paracoccus	0.0843796	0	0	0	0	0	0	0	0	0	0	0	0	0	0	0	0	0	0	0	0	0	0	0	0	0	0	0	0	0	0	0	0	0	0	0	0	0	0	0	0	0	0	0	0	0	0	0.0843796
Alphaproteobacteria	Methylocella	0.0693605	0	0	0	0	0	0	0	0	0	0	0	0	0	0	0	0	0	0	0	0	0	0	0	0	0	0	0	0	0	0	0	0	0	0	0	0	0	0	0	0	0.0693605	0	0	0	0	0	0
Alphaproteobacteria	Polymorphobacter	0.0581839	0	0	0.0581839	0	0	0	0	0	0	0	0	0	0	0	0	0	0	0	0	0	0	0	0	0	0	0	0	0	0	0	0	0	0	0	0	0	0	0	0	0	0	0	0	0	0	0	0
Deltaproteobacteria	Desulfobacula	199.325	0	0	0	0	0	0	0	0.565046	0	0	0	0	0	0.376007	0.314541	0.0423133	3.62953	6.46315	32.8653	63.5522	0	2.14889	0	3.97965	0	0	0.104591	0	0	0	0	0	0	0	0	0	10.5415	0.40679	1.88584	0.617432	0.672395	1.81742	40.2003	0	0.297683	11.5121	17.3326
Deltaproteobacteria	Desulfotalea	113.101	0.647447	0	0	0	0	0	0	0.0335119	0	0	0	0	0	3.13714	6.70867	0.402734	1.79243	15.5873	4.61148	0	1.76612	0	0	0	0	0	0.0881433	0	0	0	0	0	0	0	0	0	0.831772	0.142419	0	0	5.38893	57.8486	5.07862	1.09392	1.35214	3.27487	2.97076
Deltaproteobacteria	Desulfonema	42.367	0	0	0	0	0	0	0	0	0	0	0	0	0	0	0	0	0.905038	5.31142	5.95558	8.01247	5.00567	16.4105	0	0	0	0	0	0	0	0	0	0	0	0	0	0	0.559847	0	0	0	0	0	0	0	0	0	0
Deltaproteobacteria	Desulfobulbus	40.6021	0	0	0	0	0	0	0	0	0	0	0	0	0	0.2539	0	0.061912	0.269517	10.6411	24.2937	5.08195	0	0	0	0	0	0	0	0	0	0	0	0	0	0	0	0	0	0	0	0	0	0	0	0	0	0	0
Deltaproteobacteria	Desulfocapsa	34.6316	0	0	0	0	0	0	0	0.0228732	0	0	0	0	0	0	0.475134	0.0989766	0.074862	0	4.37742	0	0	0	0	0	0	0	0.714087	0.117464	0	0	0	0	0	0	0	0	5.98071	5.98321	8.43681	0.0903442	0	0	0	0	0.113872	2.99595	5.14988
Deltaproteobacteria	Pseudodesulfovibrio	21.693	0	0	0	0	0	0	0	0	0	0	0	0	0	1.69622	1.27534	8.20067	6.09373	0	0	0	2.39462	0	0	0.751218	0	0	0	0	0	0	0	0	0	0	0	0	0.804393	0	0	0	0	0	0	0	0	0	0.476774
Deltaproteobacteria	Sandaracinus	20.8332	0.606344	0	0	0	0	0	4.6578	0	0	0	0	0	0	0	0	0	2.96317	6.72043	0	1.24227	0	0	0	0	0	0	0	0	0	0	0	0	0	0	0	0	0	0	0	0	0	0.780405	0.905007	0.914714	2.04305	0	0
Deltaproteobacteria	Desulfarculus	19.4496	0	0	0	0	0	0	0	0	0	0	0	0	0	0	0	0	0	15.698	1.70646	0	2.04518	0	0	0	0	0	0	0	0	0	0	0	0	0	0	0	0	0	0	0	0	0	0	0	0	0	0
Deltaproteobacteria	Geoalkalibacter	19.3304	0	0	0	0.361962	0	0	0	0	0	0	0	0	0	0	0	0	1.62182	0	0	0	0	3.27018	0	0	0	0	0	0	0	0	0	0	0	0	0	0	0.618183	0	0.179717	0	1.60198	0	0	0.165909	0.805282	4.09712	6.60819
Deltaproteobacteria	Haliangium	18.0276	0.566594	3.13978	0.816541	0	0	0	3.0746	2.19176	0	0	0	0	4.48646	0	0	0	0	0	0	0.423292	0	0	0	0	0	0.48196	0	0	0	0.724088	0.0260417	0	0.134744	0	0	0	0	0	0	0	0.263139	0	0	0	0	0	0
Deltaproteobacteria	Desulfuromonas	13.1674	0	0	0	0	0	0	0	0	0	0	0	0	4.47145	0	0	0	0	3.19024	0	0.70273	0	0	4.58627	0	0	0	0	0	0	0	0	0	0	0.0942965	0	0	0	0	0	0.122358	0	0	0	0	0	0	0
Deltaproteobacteria	Desulfosarcina	12.002	0	0	0	0	0	0	0	0	0	0	0	0	0	0	0	0	0	4.39334	1.8964	2.00638	3.7059	0	0	0	0	0	0	0	0	0	0	0	0	0	0	0	0	0	0	0	0	0	0	0	0	0	0
Deltaproteobacteria	Minicystis	7.71741	2.05519	1.66585	1.19277	0.133135	0	0.9066	0	1.76387	0	0	0	0	0	0	0	0	0	0	0	0	0	0	0	0	0	0	0	0	0	0	0	0	0	0	0	0	0	0	0	0	0	0	0	0	0	0	0
Deltaproteobacteria	Desulfatibacillum	6.52665	0	0	0	0	0	0	0	0	1.17116	0	0	0	0	0	0	0	0	0	0	0	5.35549	0	0	0	0	0	0	0	0	0	0	0	0	0	0	0	0	0	0	0	0	0	0	0	0	0	0
Deltaproteobacteria	Desulfurivibrio	3.08434	0	0.388339	0	0	0	0	0	0	0	0	0	0	0	0	0	0	0	0	0	0	0	2.696	0	0	0	0	0	0	0	0	0	0	0	0	0	0	0	0	0	0	0	0	0	0	0	0	0
Deltaproteobacteria	Desulfobacterium	2.78509	0	0	0	0	0	0	0	0	0	0	0	0	0	0	0	0	0	0	0	2.78509	0	0	0	0	0	0	0	0	0	0	0	0	0	0	0	0	0	0	0	0	0	0	0	0	0	0	0
Deltaproteobacteria	Anaeromyxobacter	1.77868	0	0.29926	0.0639653	0.0950012	0	0	0	0	0	0	0	0	0	0	0	0	0	0	0	0	0	0	0	0	0	0	0.324554	0	0	0	0	0	0	0	0	0	0	0	0	0	0	0	0	0.948433	0	0	0
Deltaproteobacteria	Geobacter	1.61191	0	0	0	0	0	0	0	0	0	0	0	0	0	0	0	0	0	0	1.36243	0.24948	0	0	0	0	0	0	0	0	0	0	0	0	0	0	0	0	0	0	0	0	0	0	0	0	0	0	0
Deltaproteobacteria	Cystobacter	1.21296	0	0	0	0	0	0	0	0	0	0	0	0	0	0	0	0	0	0	1.21296	0	0	0	0	0	0	0	0	0	0	0	0	0	0	0	0	0	0	0	0	0	0	0	0	0	0	0	0
Deltaproteobacteria	Desulforapulum	0.96578	0.199947	0	0	0	0	0.765833	0	0	0	0	0	0	0	0	0	0	0	0	0	0	0	0	0	0	0	0	0	0	0	0	0	0	0	0	0	0	0	0	0	0	0	0	0	0	0	0	0
Deltaproteobacteria	Chondromyces	0.62202	0	0.477379	0	0	0	0	0	0.14464	0	0	0	0	0	0	0	0	0	0	0	0	0	0	0	0	0	0	0	0	0	0	0	0	0	0	0	0	0	0	0	0	0	0	0	0	0	0	0
Deltaproteobacteria	Desulfomonile	0.614285	0	0	0	0	0	0	0	0	0	0	0	0	0	0	0	0.208367	0	0	0.405917	0	0	0	0	0	0	0	0	0	0	0	0	0	0	0	0	0	0	0	0	0	0	0	0	0	0	0	0
Deltaproteobacteria	Sorangium	0.59897	0	0	0	0	0	0	0	0	0	0	0.232189	0	0	0	0	0	0	0	0	0.366781	0	0	0	0	0	0	0	0	0	0	0	0	0	0	0	0	0	0	0	0	0	0	0	0	0	0	0
Deltaproteobacteria	Archangium	0.536566	0	0	0	0	0	0	0	0	0	0	0	0	0	0	0	0	0	0	0	0	0	0	0	0	0	0	0	0	0	0	0	0	0	0	0.536566	0	0	0	0	0	0	0	0	0	0	0	0
Deltaproteobacteria	Vulgatibacter	0.472122	0	0	0	0	0	0	0	0	0	0	0	0	0	0	0	0	0	0	0	0	0	0	0	0	0.0448165	0	0	0	0	0	0	0	0	0	0	0.143993	0	0	0	0	0	0	0	0.218656	0	0	0.0646564
Deltaproteobacteria	Melittangium	0.411995	0	0	0	0	0	0	0	0	0	0	0	0	0	0	0	0	0	0	0	0	0	0	0	0	0	0	0	0	0	0	0	0	0	0	0	0	0	0	0	0	0	0	0	0	0	0	0.411995
Deltaproteobacteria	Labilithrix	0.247478	0	0	0	0	0	0	0	0	0	0	0	0	0	0	0	0	0	0	0	0.247478	0	0	0	0	0	0	0	0	0	0	0	0	0	0	0	0	0	0	0	0	0	0	0	0	0	0	0
Deltaproteobacteria	Desulfomarina	0.232976	0	0	0	0	0	0.232976	0	0	0	0	0	0	0	0	0	0	0	0	0	0	0	0	0	0	0	0	0	0	0	0	0	0	0	0	0	0	0	0	0	0	0	0	0	0	0	0	0
Deltaproteobacteria	Persicimonas	0.216214	0	0	0	0	0	0	0	0	0	0	0	0	0	0	0	0	0	0	0	0	0	0	0	0	0	0	0	0	0	0	0	0	0	0	0.138361	0	0	0	0	0	0.0778523	0	0	0	0	0	0
Deltaproteobacteria	Maridesulfovibrio	0.175947	0	0	0	0	0	0	0	0	0	0	0	0	0	0.175947	0	0	0	0	0	0	0	0	0	0	0	0	0	0	0	0	0	0	0	0	0	0	0	0	0	0	0	0	0	0	0	0	0
Deltaproteobacteria	Syntrophobacter	0.171175	0.171175	0	0	0	0	0	0	0	0	0	0	0	0	0	0	0	0	0	0	0	0	0	0	0	0	0	0	0	0	0	0	0	0	0	0	0	0	0	0	0	0	0	0	0	0	0	0
Deltaproteobacteria	Desulfobacca	0.169046	0	0	0	0	0	0	0	0	0	0	0	0	0	0	0	0	0	0	0	0	0	0	0	0	0	0	0	0	0	0	0	0	0	0	0	0	0	0	0	0	0	0	0	0	0	0	0.169046
Deltaproteobacteria	Syntrophotalea	0.145635	0	0	0	0	0	0	0	0	0	0	0	0	0	0	0	0	0	0	0	0	0	0	0	0	0	0	0	0	0	0	0	0	0	0	0	0	0	0	0	0	0	0	0.145635	0	0	0	0
Deltaproteobacteria	Desulfovibrio	0.112814	0	0	0	0	0	0	0	0	0	0	0	0	0	0	0	0	0.112814	0	0	0	0	0	0	0	0	0	0	0	0	0	0	0	0	0	0	0	0	0	0	0	0	0	0	0	0	0	0
Deltaproteobacteria	Desulfocurvibacter	0.104239	0	0	0	0	0	0	0	0	0	0	0	0	0	0	0	0.104239	0	0	0	0	0	0	0	0	0	0	0	0	0	0	0	0	0	0	0	0	0	0	0	0	0	0	0	0	0	0	0
Bacteroidetes	Labilibaculum	17.2443	0	0	0	0	0	0	0	0	0	0	0	0	0	0	0	0.320514	0.676281	3.75079	0.284379	1.13999	0	2.64435	0	1.13139	0	0.12368	0	0	0	0	0	0	0	0	0	0	0	0	0	6.87054	0.302379	0	0	0	0	0	0
Bacteroidetes	Lacinutrix	15.8429	0	0	0	0	0	0	0	0	0	0	0	0	0	0	0	0	0	0	0	0	0	0	0	0	0.974966	9.41552	0	0	0	0	0	0	5.36411	0	0	0	0	0	0	0	0	0	0	0	0	0	0
Bacteroidetes	Belliella	11.8957	0	0	0.958978	0	0	0	0	0	0	0	0	0	0	0	0	0	0	0.378799	0	0	0	0	0	10.3376	0	0	0	0	0	0	0	0	0	0	0	0	0	0	0	0	0	0	0	0.220322	0	0	0
Bacteroidetes	Fluviicola	11.4791	0.292246	0	0	0	0	0	0	0	0	0	0	0	0	0	0	0	0	0	0	0	0	0	0	0	0.929582	0.272439	0	1.76828	0	0	0	0	0.455005	0.754389	2.63448	2.10119	0	0	0	0	0	0	0	0.566957	1.23563	0	0
Bacteroidetes	Dokdonia	8.99474	0	0	0	0	0	0	0	0	0	0	0	0	0	0	0	0	0	0	0	0	0	0	0	0	0	0.186665	0	0	0	0	0	0	0	0	0	0	0	0	0	0	0	0	0	0	0	0	0
Bacteroidetes	Draconibacterium	8.44121	0	0	0	0	0	0	0	0	0	0	0	0	0	0.715527	0.515654	3.66276	0	0	0	0.325282	0	0	0	0	0	0	0	0	0	0	0	0	0	0	0	0	0	0	0	0	0.348815	0	0	0	1.97117	0.239288	0.662703
Bacteroidetes	Butyricimonas	7.87003	0	0	0	0	0	0	0	0	0	0	0	0	0	0	0	0	0	0	0	0	0	0	0	0	0	0	0	0	0	0	0	0	0	0	0	0	0	2.07516	4.19291	0	0	0	0.0978757	0.158097	0	1.34598	0
Bacteroidetes	Haliscomenobacter	7.50957	1.69713	1.58825	1.25575	0.219986	0.688306	0	0	0	0	0	0	0	0	0	0	0	0	0	0	0	0	0	0	0	0	0	0	0	0	0	0	0	0	0	0	1.65319	0	0	0	0	0	0	0	0.40696	0	0	0
Bacteroidetes	Seonamhaeicola	6.07272	0	0	0	0	0	0	0	0.908719	0	0	0	0	0	0	0	0	0	0	0	0	5.164	0	0	0	0	0	0	0	0	0	0	0	0	0	0	0	0	0	0	0	0	0	0	0	0	0	0
Bacteroidetes	Urechidicola	5.755	0	0	0	0	0	0	0	0	0	1.64781	0	0	0	0	0	0	0	0	0	0	0	0	0	0	0	0.360153	0.155038	0	0	0	0	0	0.32964	1.16907	0	0	0	0	0	0	0	0	0	0	0	0	0
Bacteroidetes	Croceimicrobium	4.84513	0	0	0	0	0	0	0	0	0	0	0	0	0	0	0	0	0	0	0	0	0	0	0	0	0	0	0	0	0	0	0	0	0	0	0	0	2.52809	0	0	0	0	0	0	0	0	1.17944	1.1376
Bacteroidetes	Parabacteroides	4.73444	0	0	0	0	0	0	0	0	0	0	0	0	0	2.60009	0	0	2.13435	0	0	0	0	0	0	0	0	0	0	0	0	0	0	0	0	0	0	0	0	0	0	0	0	0	0	0	0	0	0
Bacteroidetes	Tenuifilum	4.56376	0	0	0	0	0	0	0	0	0	0	0	0	0	0	0	0	0	2.00952	0	0	0	0	0	0	0	0	0.196307	0	0	0	0	0	0	0	0	0	0	0	0	2.35793	0	0	0	0	0	0	0
Bacteroidetes	Flammeovirgaceae bacterium 311	4.38488	0	0.0739125	2.17933	0	0	0	0	0	0	0	0	0	0	0	0	0	0	0	0	0	0	0	0	0	0	0	0	0	0	0	0	0	0	0	0	0	0	0	0	0	0	0	0	0	0	0	0
Bacteroidetes	Formosa	4.22616	0	0	0	0	0	0	0	0	0	0	0	0	0	0	0	0	0	0	0	0	0	0	0	0	0	0	0	0	0	0	0	1.95959	0	0	0.954531	1.02895	0	0	0	0	0	0	0	0	0	0	0
Bacteroidetes	Pukyongia	4.17316	0	0	0	0	0	0	0	0	0	0	0	0	0	0	0	0	0	0	0	0	0	0	0	0	0	0	0	0	0	0	0	0	0	0	0	0	0	0	0	0	0	0.900543	0	3.27262	0	0	0
Bacteroidetes	Nonlabens	3.45542	0	0	0	0	0.176829	0.0660138	0	0	0	0	0	0	0	0	0	0	0	0	0	0	0	0	0	0	0	0	0	0	0	0	0	0	0	0	0	0	0	0	0	0	0	0	0	0	0	0	0
Bacteroidetes	Owenweeksia	3.43126	0	0	0	0	0	0	0	0	0	0	0	0	0	0	0	0	0	0	0	0	0	0	0	0	0	0	0	0	0	0.0866799	0	0	0	0	2.88955	0	0	0	0	0	0.10223	0	0	0	0	0	0
Bacteroidetes	Marinirhabdus	2.89185	2.37912	0	0	0	0	0	0	0	0	0	0	0	0	0	0	0	0	0	0	0	0	0	0	0	0	0	0	0	0	0	0	0	0	0	0	0	0	0	0	0	0.512725	0	0	0	0	0	0
Bacteroidetes	Solitalea	2.78688	0	0	0	0	0	0	0	0	0	0	0	0	0	0	0.0771213	0	0	0	0	0	0	0	0	0	0	0	0	0	0	0	0	0	0	0	0	0	1.34777	0.0926891	0	0	0	0	0.391669	0	0	0.339979	0.537644
Bacteroidetes	Fulvivirga	2.77379	0	0.785182	0.325516	0.588217	0	0.246386	0	0.828485	0	0	0	0	0	0	0	0	0	0	0	0	0	0	0	0	0	0	0	0	0	0	0	0	0	0	0	0	0	0	0	0	0	0	0	0	0	0	0
Bacteroidetes	Olivibacter	2.69116	0	0	0	0	0	0	0	0	0	0	0	0	0	0	0	0	0	0.585584	0	0	0	1.08631	0	0	0	0	0	0	0	0	0	0	0	0	0	0	0	0	0	0.348085	0	0	0	0	0	0	0
Bacteroidetes	Flagellimonas	2.45849	0.608738	0	0.763448	0	0	0	0	1.08631	0	0	0	0	0	0	0	0	0	0	0	0	0	0	0	0	0	0	0	0	0	0	0	0	0	0	0	0	0	0	0	0	0	0	0	0	0	0	0
Bacteroidetes	Aquimarina	2.24682	0	0	0	0	0	0	0	0	0	0	0	0	0	0	0	0	0	0	0	0	0	0	0	0	0	0	0	0	0	0	0	0	0	0	0.301524	1.9453	0	0	0	0	0	0	0	0	0	0	0
Bacteroidetes	Alkalitalea	2.16703	0	0	0	0	0	0	0	0	0	0	0	0	0	0	0	0	0	0	0.919555	0	0	0	0	0	0	0	0	0	0	0	0	0	0	0	0	0	0.443315	0	0	0	0	0.672298	0	0	0	0	0.131863
Bacteroidetes	Coprobacter	2.01569	0	0	0	0	0	0	0	0	0	0	0	0	0	0	0	0	0	0	0	0	0	0	0	0	0	0	0	0	0	0	0	0	0	0	0	0	2.01569	0	0	0	0	0	0	0	0	0	0
Bacteroidetes	Kordia	1.72448	0	0	0	0.503204	0	0.91336	0	0	0	0	0	0	0	0	0	0	0	0	0	0	0	0	0	0	0	0	0	0	0	0	0	0	0	0	0	0	0	0	0	0	0	0	0	0	0.307913	0	0
Bacteroidetes	Algoriphagus	1.5841	0	0	0	0	0	0	0	0	0	0	0	0	0	0	0	0	0	0	0	0	0	0	0	0	0	0	0	0	0	0	0	0	0	0	0	0	0	0	0	0	0	0	0	0	0	0	0
Bacteroidetes	Pseudopedobacter	1.38627	0	0	0	0	0	0	0	0	0	0	0.447559	0	0	0	0	0	0.938709	0	0	0	0	0	0	0	0	0	0	0	0	0	0	0	0	0	0	0	0	0	0	0	0	0	0	0	0	0	0
Bacteroidetes	Anseongella	1.28492	0	0	0	0	0	0	0	0	0	0	0	0	0	0	0	0	0	0	0	0	0	0	0	0	0	0	0	0	0	0	0	0	0	0	0	0	0	0	0	0	0	0	0	0	0	0	0
Bacteroidetes	Aureitalea	1.13099	0	0	0	0	0	0	0	0	0	0	0	0	0	0	0	0	0	0	0	0	0	0	0	0	0	0	0	0	0	0	0	0	0	0	0	0	0	0	0	0	0	0	0	0	0	0	0
Bacteroidetes	Zunongwangia	1.0659	0	0	0	0	0	0	0	0	0	0	0	0	0	0	0	0	0	0	0	0	0	0	0	0	0	0	0	0	0	0	0	1.0659	0	0	0	0	0	0	0	0	0	0	0	0	0	0	0
Bacteroidetes	Dyadobacter	0.924029	0	0	0	0	0	0	0	0	0	0.924029	0	0	0	0	0	0	0	0	0	0	0	0	0	0	0	0	0	0	0	0	0	0	0	0	0	0	0	0	0	0	0	0	0	0	0	0	0
Bacteroidetes	Wenyingzhuangia	0.918056	0	0	0	0	0	0	0	0	0	0	0	0	0	0	0	0	0	0	0	0	0	0	0	0	0	0	0.830389	0	0	0	0	0	0	0	0	0	0	0	0	0	0	0	0.0876677	0	0	0	0
Bacteroidetes	Tamlana	0.867819	0	0	0	0	0	0	0	0	0	0	0	0	0	0	0	0	0	0	0	0	0	0	0	0	0	0	0	0	0	0	0	0	0	0	0	0	0	0	0	0	0.867819	0	0	0	0	0	0
Bacteroidetes	Sphingobacterium	0.849528	0	0	0	0	0	0	0	0	0	0	0	0	0	0	0	0	0.368894	0	0.273888	0	0	0	0	0	0	0	0	0	0	0	0	0	0	0	0	0	0	0	0	0	0	0	0	0	0	0	0
Bacteroidetes	Epilithonimonas	0.704281	0	0	0	0	0	0	0	0	0	0	0	0	0	0	0	0	0	0.704281	0	0	0	0	0	0	0	0	0	0	0	0	0	0	0	0	0	0	0	0	0	0	0	0	0	0	0	0	0
Bacteroidetes	Maribacter	0.632447	0	0.250005	0	0	0	0	0	0	0	0	0	0	0	0	0	0	0	0	0	0	0	0	0	0	0	0	0	0	0	0	0	0	0	0	0	0	0	0	0	0	0	0	0	0	0	0	0
Bacteroidetes	Odoribacter	0.618113	0.381476	0	0	0	0	0	0	0	0	0	0	0	0	0	0	0	0	0	0	0	0	0	0	0	0	0	0	0	0	0	0	0	0	0	0	0	0	0	0	0	0	0	0	0	0	0.236638	0
Bacteroidetes	Flavobacteriaceae bacterium 10Alg115	0.614317	0	0	0	0	0	0	0	0	0	0	0	0	0	0	0	0	0	0	0	0	0	0	0	0	0	0	0	0	0	0	0	0	0	0	0.614317	0	0	0	0	0	0	0	0	0	0	0	0
Bacteroidetes	Bacteroidales bacterium CF	0.613853	0	0	0	0	0	0	0	0	0	0	0	0	0	0	0	0	0.389473	0	0	0.22438	0	0	0	0	0	0	0	0	0	0	0	0	0	0	0	0	0	0	0	0	0	0	0	0	0	0	0
Bacteroidetes	Altibacter	0.601354	0	0	0	0	0	0	0	0	0	0	0	0	0	0	0	0	0	0	0	0	0	0	0	0	0	0	0	0	0	0	0	0	0	0	0	0	0	0	0	0	0	0	0	0.357743	0	0	0
Bacteroidetes	Barnesiella	0.548309	0	0	0	0	0	0	0	0	0	0	0	0	0	0	0.0827978	0	0	0	0	0	0	0	0	0	0	0	0	0	0	0	0	0	0	0	0	0	0	0	0	0	0	0	0	0	0	0.130062	0.335449
Bacteroidetes	Flavivirga	0.501929	0	0	0	0	0	0	0	0	0	0	0	0	0	0	0	0	0	0	0	0	0	0	0	0	0	0	0	0	0	0	0	0	0	0	0	0	0	0	0	0	0	0	0	0	0	0	0
Bacteroidetes	Echinicola	0.494552	0	0	0	0	0	0	0	0	0	0	0	0	0	0	0.494552	0	0	0	0	0	0	0	0	0	0	0	0	0	0	0	0	0	0	0	0	0	0	0	0	0	0	0	0	0	0	0	0
Bacteroidetes	Galbibacter	0.452861	0	0	0.452861	0	0	0	0	0	0	0	0	0	0	0	0	0	0	0	0	0	0	0	0	0	0	0	0	0	0	0	0	0	0	0	0	0	0	0	0	0	0	0	0	0	0	0	0
Bacteroidetes	Muricauda	0.43345	0	0.368734	0	0	0.0647162	0	0	0	0	0	0	0	0	0	0	0	0	0	0	0	0	0	0	0	0	0	0	0	0	0	0	0	0	0	0	0	0	0	0	0	0	0	0	0	0	0	0
Bacteroidetes	Lutibacter	0.391463	0	0	0	0	0	0.111595	0	0	0	0	0	0	0	0	0	0	0	0	0	0	0	0	0	0	0	0	0	0	0	0	0	0	0	0	0	0	0	0	0.122429	0	0.157439	0	0	0	0	0	0
Bacteroidetes	Constantimarinum	0.336231	0	0	0	0	0	0	0	0.336231	0	0	0	0	0	0	0	0	0	0	0	0	0	0	0	0	0	0	0	0	0	0	0	0	0	0	0	0	0	0	0	0	0	0	0	0	0	0	0
Bacteroidetes	Euzebyella	0.330375	0	0	0	0	0	0	0	0	0	0	0	0	0	0	0	0	0	0	0	0	0	0	0	0	0	0	0	0	0	0	0	0	0	0	0	0	0	0	0	0	0	0	0	0	0	0	0
Bacteroidetes	Myroides	0.314153	0.0514045	0	0	0	0	0	0	0	0	0	0	0	0	0	0	0	0	0	0	0	0	0	0	0	0	0	0	0	0	0	0	0	0	0	0	0	0	0	0	0	0	0	0	0	0	0	0
Bacteroidetes	Flavobacteriaceae bacterium UJ101	0.313895	0	0.313895	0	0	0	0	0	0	0	0	0	0	0	0	0	0	0	0	0	0	0	0	0	0	0	0	0	0	0	0	0	0	0	0	0	0	0	0	0	0	0	0	0	0	0	0	0
Bacteroidetes	Salinivirga	0.312507	0	0	0	0	0	0	0	0	0	0	0	0	0	0	0	0	0.211569	0	0	0	0	0	0	0	0	0	0	0	0	0	0	0	0	0	0	0	0	0	0	0	0	0	0	0	0	0	0.100938
Bacteroidetes	Bacteroides	0.220585	0	0	0	0	0	0	0	0	0	0	0	0	0	0	0	0	0	0	0	0	0	0	0	0	0	0	0	0	0	0	0	0	0	0	0	0	0	0	0	0	0	0	0	0.220585	0	0	0
Bacteroidetes	Cruoricaptor	0.199106	0	0	0	0	0	0	0	0	0	0	0	0	0	0	0	0	0	0	0	0.199106	0	0	0	0	0	0	0	0	0	0	0	0	0	0	0	0	0	0	0	0	0	0	0	0	0	0	0
Bacteroidetes	Tenacibaculum	0.191071	0	0	0	0	0	0	0	0	0	0	0	0	0	0	0	0	0	0	0	0	0	0	0	0	0	0	0	0	0	0	0	0	0	0	0	0	0	0	0	0	0	0	0	0	0	0	0
Bacteroidetes	Costertonia	0.160178	0	0	0	0	0	0	0	0	0	0	0	0	0	0	0	0	0	0	0	0	0	0	0	0	0	0	0	0	0	0	0	0	0	0	0	0	0	0	0	0	0	0	0	0	0	0.160178	0
Bacteroidetes	Petrimonas	0.140577	0	0	0	0	0	0	0	0	0	0	0	0	0	0	0	0	0	0	0	0	0	0	0	0	0	0	0	0	0	0	0	0	0	0	0	0	0	0.140577	0	0	0	0	0	0	0	0	0
Bacteroidetes	Muriicola	0.125043	0	0	0	0	0	0	0	0	0	0	0	0	0	0	0	0	0	0	0	0	0	0	0	0	0.125043	0	0	0	0	0	0	0	0	0	0	0	0	0	0	0	0	0	0	0	0	0	0
Bacteroidetes	Chryseolinea	0.105652	0	0	0.105652	0	0	0	0	0	0	0	0	0	0	0	0	0	0	0	0	0	0	0	0	0	0	0	0	0	0	0	0	0	0	0	0	0	0	0	0	0	0	0	0	0	0	0	0
Bacteroidetes	Sediminicola	0.0746286	0	0	0	0	0	0	0	0	0	0	0	0	0	0	0	0	0	0	0	0	0	0	0	0	0	0	0	0	0	0.0746286	0	0	0	0	0	0	0	0	0	0	0	0	0	0	0	0	0
Bacteroidetes	Mucinivorans	0.0660758	0	0	0	0	0	0	0	0	0	0	0	0	0	0	0	0	0	0	0	0	0	0	0	0	0	0	0	0	0	0	0	0	0	0	0	0	0	0	0	0	0	0	0	0	0	0	0.0660758
Bacteroidetes	Winogradskyella	0.0616863	0	0	0	0	0	0	0	0	0	0	0	0	0	0	0	0	0	0	0	0	0	0	0	0	0	0	0	0	0	0.0616863	0	0	0	0	0	0	0	0	0	0	0	0	0	0	0	0	0
Epsilonproteobacteria	Poseidonibacter	75.7757	0	0	0	0	0	0	0	0	0	0	0	0	0	0	0	0	0	0	0	0	0	0	0	0	0.518047	0	16.5064	0	0	0	0	0	0.692548	0	0	0	0	0	0.246042	4.36644	0.18422	0	0	0	0	1.01629	0
Epsilonproteobacteria	Sulfurospirillum	23.1074	0	0	0	0	0	0	0	0	0	0	0	0	0	0	0	0	0	0	0	0	0	0	0	0	0	0	0	0	0	0	0	0	0	0	0	0	0	3.86714	0.745231	0	0.0877527	0	0	0	12.7572	2.77562	2.87446
Epsilonproteobacteria	Arcobacter	17.764	0	0	0	0	0	0	0	0	0	0	0	0	0	0	0	0	0	0	0	0	0	0	0	0	0	0	0	0	0	0	0	0	0	0	0	0	0	0.323379	0	17.4406	0	0	0	0	0	0	0
Epsilonproteobacteria	Malaciobacter	16.8144	0	0	0	0	0	0	0	0	0	0	0	0	0	0	0	0	0	0	0	0	0	0	0	0	0	0.528688	0	0	0	0	0	0	0	0	0	0	0	2.69203	3.03735	10.1045	0	0	0	0	0	0	0
Epsilonproteobacteria	Sulfurimonas	9.00302	0	0	0	0	0	0	0	0	0	0	0	0	0	0	0	0	0	0	0	0	0	0	0	0	0	0	0	0	0	0	0	0	0	0	0	0	0	0	2.47127	0.0589916	0.0403162	0	0.101328	2.01732	4.31379	0	0
Epsilonproteobacteria	Halarcobacter	7.59949	0	0	0	0	0	0	0	0	0	0	0	0	0	0	0	0	0	0	0	0	0	0	0	0	0	0	0.339109	3.8256	0	0	0	0	0	0.853277	0	0	0	0.479971	0.558062	0.473418	0	0	0	0	0	0.559323	0.510733
Epsilonproteobacteria	Sulfurovum	6.74041	0	0	0	0	0	0	0	0	0	0	0	0	0	0	0	0	0	0	0	0	3.51663	0	0.647325	0	0	0	0	0	0	0	0	0	0	0	0	0	0	0	0	0	0	0	0	0	2.57645	0	0
Epsilonproteobacteria	Sulfuricurvum	6.36766	0	0	0	0	0	0	0	0	0	0	0	0	0	0	0	0	0	0	0	0	0	0	0	0	0	0	0	0	0	0	0	0	0	0	0	0	0	0.0729533	0.716007	2.4198	0	0.118393	0.178855	0	0	1.97466	0.6688
Epsilonproteobacteria	Pseudoarcobacter	1.90296	0	0	0	0	0	0	0	0	0	0	0	0	0	0	0	0	0	0	0	0	0	0	0	0	0	0	0	0	0	0	0	0	0	0	0	0	0	0	0	0	0	0	0	0	0	0	0
Actinobacteria	Actinomarinicola	87.5529	0	7.16266	0.195447	0	0	0	13.3109	0	11.0286	4.20753	0	12.2821	6.98741	0	0	0	0	0	0	0	0	0.982133	2.06439	0	0.607134	15.3534	0	0	0	0	0	0	2.44282	1.10642	0	0.861257	0	0	0	0	4.24067	0	0	1.12484	0.27641	0.713105	0
Actinobacteria	Aquihabitans	47.7103	0	0	6.2111	8.08472	10.7396	11.7956	5.07226	5.80697	0	0	0	0	0	0	0	0	0	0	0	0	0	0	0	0	0	0	0	0	0	0	0	0	0	0	0	0	0	0	0	0	0	0	0	0	0	0	0
Actinobacteria	Streptosporangium	10.3139	0	0	0	0	0	0	0	0	10.3139	0	0	0	0	0	0	0	0	0	0	0	0	0	0	0	0	0	0	0	0	0	0	0	0	0	0	0	0	0	0	0	0	0	0	0	0	0	0
Actinobacteria	Baekduia	4.06083	0	0	0	0	0	0	0	0	4.06083	0	0	0	0	0	0	0	0	0	0	0	0	0	0	0	0	0	0	0	0	0	0	0	0	0	0	0	0	0	0	0	0	0	0	0	0	0	0
Actinobacteria	Iamia	3.52548	0	0	0.586031	0	0	0.220785	0.752961	0	0	0	0	0	1.96571	0	0	0	0	0	0	0	0	0	0	0	0	0	0	0	0	0	0	0	0	0	0	0	0	0	0	0	0	0	0	0	0	0	0
Actinobacteria	Egibacter	1.48795	0	0	0	0	0	0	0	0	0	0	0	0	0	0	0	0	0	0	0	0	0	0	1.48795	0	0	0	0	0	0	0	0	0	0	0	0	0	0	0	0	0	0	0	0	0	0	0	0
Actinobacteria	Euzebya	0.57384	0	0	0	0	0	0	0	0	0	0	0	0	0	0	0	0	0	0	0	0	0	0	0	0	0	0	0	0	0	0	0	0	0	0	0	0	0	0	0	0	0	0	0	0.57384	0	0	0
Actinobacteria	Cutibacterium	0.534547	0	0	0	0	0	0	0	0	0	0	0	0	0	0	0	0	0	0	0	0	0	0	0	0	0	0	0	0	0	0	0	0	0	0	0	0	0	0	0	0	0	0	0	0	0	0	0
Actinobacteria	Xylanimonas	0.432662	0	0	0	0	0	0	0	0	0	0	0	0	0	0	0	0	0	0	0	0	0	0	0	0	0	0	0	0	0	0	0	0	0	0	0	0.432662	0	0	0	0	0	0	0	0	0	0	0
Actinobacteria	Thermobispora	0.430994	0	0	0	0	0	0	0	0	0	0	0	0	0	0	0	0	0	0.430994	0	0	0	0	0	0	0	0	0	0	0	0	0	0	0	0	0	0	0	0	0	0	0	0	0	0	0	0	0
Actinobacteria	Segniliparus	0.232148	0	0	0	0	0	0	0	0	0	0	0	0	0	0	0	0	0	0	0	0	0	0	0	0	0	0	0	0	0	0	0	0	0	0	0	0	0	0	0	0	0	0	0	0.232148	0	0	0
Actinobacteria	Catenulispora	0.17657	0	0	0	0	0	0	0	0	0	0	0	0	0	0	0	0	0	0	0	0	0	0	0	0	0	0	0	0	0	0	0	0	0	0	0	0	0.17657	0	0	0	0	0	0	0	0	0	0
Actinobacteria	Tsukamurella	0.0887794	0	0	0	0	0	0	0	0	0	0	0	0	0	0	0	0	0	0	0	0	0	0	0	0	0	0	0	0	0	0	0	0	0	0	0	0	0	0	0	0.0887794	0	0	0	0	0	0	0
Acidobacteria	Luteitalea	71.6865	0.762015	20.8392	1.90217	5.89368	0.13952	0.785474	0	0.680417	1.51993	1.88693	5.18936	0	0	0	0	0	1.30689	2.23961	2.13955	0.144856	1.36009	12.8884	12.0085	0	0	0	0	0	0	0	0	0	0	0	0	0	0	0	0	0	0	0	0	0	0	0	0
Acidobacteria	Candidatus Koribacter	1.88347	0	0	0	0	0	0	0	0	0	1.88347	0	0	0	0	0	0	0	0	0	0	0	0	0	0	0	0	0	0	0	0	0	0	0	0	0	0	0	0	0	0	0	0	0	0	0	0	0
Acidobacteria	Thermotomaculum	0.160799	0	0	0	0	0	0	0	0	0	0	0	0	0	0	0	0	0	0	0	0	0	0	0	0	0	0	0	0	0	0	0	0	0	0	0.160799	0	0	0	0	0	0	0	0	0	0	0	0
Aquificae	Thermocrinis	8.80428	0	0	0	0	0	0	0	0	0	0	0	0	0	0	0	0	0	0	4.34474	4.45954	0	0	0	0	0	0	0	0	0	0	0	0	0	0	0	0	0	0	0	0	0	0	0	0	0	0	0
Aquificae	Desulfurobacterium	0.652988	0	0	0	0	0	0	0	0	0	0	0	0	0	0	0	0	0	0	0	0	0	0	0	0	0	0	0	0	0	0	0	0	0	0	0	0.652988	0	0	0	0	0	0	0	0	0	0	0
Aquificae	Sulfurihydrogenibium	0.20562	0	0	0	0	0	0	0	0	0	0	0	0	0	0	0.20562	0	0	0	0	0	0	0	0	0	0	0	0	0	0	0	0	0	0	0	0	0	0	0	0	0	0	0	0	0	0	0	0
Aquificae	Thermosulfidibacter	0.186346	0	0	0	0	0	0	0	0	0	0	0	0	0	0	0	0	0	0	0	0	0	0	0	0	0	0	0	0	0	0	0	0	0	0	0.186346	0	0	0	0	0	0	0	0	0	0	0	0
Aquificae	Thermovibrio	0.0834325	0	0	0	0	0	0	0	0	0	0	0	0	0	0	0	0	0	0	0	0	0	0	0	0	0	0	0	0	0	0	0	0	0	0	0	0	0	0	0	0	0	0	0	0	0	0	0
Aquificae	Hydrogenobacter	0.0546977	0	0	0	0	0	0	0	0	0	0	0	0	0	0	0	0	0.0546977	0	0	0	0	0	0	0	0	0	0	0	0	0	0	0	0	0	0	0	0	0	0	0	0	0	0	0	0	0	0
Arthropods	Dermacentor	4.24441	0	0	0	0	0	0	0	0	0	0	0	0	0	0	0	0	0	0	0	0	0	0	4.24441	0	0	0	0	0	0	0	0	0	0	0	0	0	0	0	0	0	0	0	0	0	0	0	0
Bathyarchaeota	Candidatus Bathyarchaeota archaeon BA1	1.5031	0	0	0	0	0	0	0	0	0	0	0	0	0	0	0	0	0	0	0	0	0	0	1.5031	0	0	0	0	0	0	0	0	0	0	0	0	0	0	0	0	0	0	0	0	0	0	0	0
Betaproteobacteria	Paucimonas	8.50024	0	0	0	0	0	0	0	0	0	0	0	0	0	0	0	0	0	0	0	0	0	0	0	0	0	0	0	0	0	1.7456	6.75464	0	0	0	0	0	0	0	0	0	0	0	0	0	0	0	0
Betaproteobacteria	Nitrosospira	8.42434	0	0	0	0	0	0	0	0	0.723608	2.23082	0	0	5.46992	0	0	0	0	0	0	0	0	0	0	0	0	0	0	0	0	0	0	0	0	0	0	0	0	0	0	0	0	0	0	0	0	0	0
Betaproteobacteria	Alcaligenes	4.64462	0	0	0	0	0	3.07103	0	1.57359	0	0	0	0	0	0	0	0	0	0	0	0	0	0	0	0	0	0	0	0	0	0	0	0	0	0	0	0	0	0	0	0	0	0	0	0	0	0	0
Betaproteobacteria	Methylibium	3.597	0	0	0	0	0	0	0	0	0	0	0	0	0	0	0	0	0	0	0	0	0	0	0	0	0	0	0	0	0	0	0	0	0	0	0	0	0	0	0	0	0	0	0	3.597	0	0	0
Betaproteobacteria	Sulfuriferula	2.16968	0	0	0	0	0	0	0	0	0	0	0	0	0	0	0	0	0	0	0	0	0	0	0	0	0	0	0	0	0	0	0	0	0	0	0	0	0	0	0	0	0	2.16968	0	0	0	0	0
Betaproteobacteria	Mycoavidus	1.10555	0	0	0	0	0	0	0	0	0	0	0	0	0	0	0	0	0	1.10555	0	0	0	0	0	0	0	0	0	0	0	0	0	0	0	0	0	0	0	0	0	0	0	0	0	0	0	0	0
Betaproteobacteria	Burkholderiales bacterium GJ-E10	0.912297	0	0	0	0	0	0	0	0	0	0	0	0	0	0	0	0	0	0	0	0.284162	0	0	0	0	0	0	0	0	0	0	0	0	0	0	0	0	0	0	0	0	0.120894	0	0	0.50724	0	0	0
Betaproteobacteria	Aquitalea	0.847499	0	0	0	0	0	0	0	0	0	0	0	0	0	0	0	0	0	0	0	0	0	0	0	0	0	0	0	0	0	0	0	0	0	0	0	0	0	0	0	0	0	0	0	0	0	0	0
Betaproteobacteria	Alysiella	0.75571	0	0	0	0	0	0	0	0	0	0	0	0	0	0	0	0	0	0	0	0	0	0	0	0	0	0	0	0	0	0	0	0	0	0	0.75571	0	0	0	0	0	0	0	0	0	0	0	0
Betaproteobacteria	Laribacter	0.467624	0	0	0	0	0	0	0	0	0	0	0	0	0	0	0	0	0	0	0	0	0	0	0	0	0	0	0	0	0	0	0	0	0	0	0	0.467624	0	0	0	0	0	0	0	0	0	0	0
Betaproteobacteria	Vitreoscilla	0.224793	0	0	0	0	0	0	0	0	0	0	0	0	0	0	0	0	0	0	0	0	0	0	0	0	0	0	0	0	0	0	0	0	0	0	0	0	0	0	0	0	0.224793	0	0	0	0	0	0
Betaproteobacteria	Candidatus Kinetoplastibacterium	0.191206	0.191206	0	0	0	0	0	0	0	0	0	0	0	0	0	0	0	0	0	0	0	0	0	0	0	0	0	0	0	0	0	0	0	0	0	0	0	0	0	0	0	0	0	0	0	0	0	0
Betaproteobacteria	Burkholderiales bacterium YL45	0.180699	0	0	0	0	0.180699	0	0	0	0	0	0	0	0	0	0	0	0	0	0	0	0	0	0	0	0	0	0	0	0	0	0	0	0	0	0	0	0	0	0	0	0	0	0	0	0	0	0
Betaproteobacteria	Janthinobacterium	0.12952	0	0	0	0	0	0	0	0	0	0	0	0	0	0	0	0	0	0	0	0	0	0	0	0	0	0	0	0	0	0	0	0	0	0	0	0	0	0	0	0	0	0	0	0	0	0	0.12952
Betaproteobacteria	Aromatoleum	0.0892096	0	0	0	0	0	0	0	0	0	0	0	0	0	0	0	0	0	0	0	0	0	0	0	0	0	0	0	0	0	0	0	0	0	0	0	0	0.0892096	0	0	0	0	0	0	0	0	0	0
Betaproteobacteria	Denitratisoma	0.0764098	0	0	0	0	0	0	0	0	0	0	0	0	0	0	0.0764098	0	0	0	0	0	0	0	0	0	0	0	0	0	0	0	0	0	0	0	0	0	0	0	0	0	0	0	0	0	0	0	0
Calditrichaeota	Caldithrix	8.54055	0	1.00918	0	0	0	0	0	0	0	0	0	0	0	0.554054	0.663062	0	0	3.0852	0	0.789432	0	2.0411	0	0	0	0	0	0	0	0	0	0	0	0	0	0	0.18262	0	0	0.116222	0	0	0	0	0	0	0.0996825
Chlamydiae	Parachlamydia	0.967207	0	0	0	0	0	0	0	0	0	0	0	0	0	0	0	0	0	0	0.967207	0	0	0	0	0	0	0	0	0	0	0	0	0	0	0	0	0	0	0	0	0	0	0	0	0	0	0	0
Chlamydiae	Candidatus Protochlamydia	0.536245	0	0	0	0	0	0	0	0	0	0	0	0	0	0	0	0	0	0	0.536245	0	0	0	0	0	0	0	0	0	0	0	0	0	0	0	0	0	0	0	0	0	0	0	0	0	0	0	0
Chlamydiae	Waddlia	0.337609	0	0	0	0	0	0	0	0	0	0	0	0	0	0	0	0	0	0	0	0	0	0	0	0	0	0	0	0	0	0	0	0	0	0	0	0	0	0	0	0	0	0	0	0	0	0	0
Chlamydiae	Neochlamydia	0.225672	0	0	0	0	0	0	0	0	0	0	0	0	0	0	0	0	0	0.225672	0	0	0	0	0	0	0	0	0	0	0	0	0	0	0	0	0	0	0	0	0	0	0	0	0	0	0	0	0
Chloroflexi	Candidatus Promineofilum	6.57656	0	0	1.08208	0	0.671425	0	1.45016	0.484544	0	0	0.835488	0	0.600923	0	0	0	0	0	0	0	0	0	0	0	0	0	0	0	0	0	0	0	0	0	0	0	0	0	0	0	0	0	0	0.918659	0	0	0
Chloroflexi	Brevefilum	4.29366	0	0	0	0	0	0	0	0	0	0	0	0	0	0	0	0	3.50883	0	0	0.784829	0	0	0	0	0	0	0	0	0	0	0	0	0	0	0	0	0	0	0	0	0	0	0	0	0	0	0
Chloroflexi	Pelolinea	2.3685	0	0	0	0	0	0	0	0	0	0	0	0	0	0	0	0	0.243921	0	1.55686	0.567724	0	0	0	0	0	0	0	0	0	0	0	0	0	0	0	0	0	0	0	0	0	0	0	0	0	0	0
Chloroflexi	Tepidiforma	1.94734	0	0	0	0	0	0	0	0	0	0	0	0	0	0	0	0	0	0	0	0	1.94734	0	0	0	0	0	0	0	0	0	0	0	0	0	0	0	0	0	0	0	0	0	0	0	0	0	0
Chloroflexi	Anaerolineaceae bacterium oral taxon 439	1.53527	0	0	0	0	0	0	0	0	0	0	0	0	0	0	0	0	0.0795899	0	1.45568	0	0	0	0	0	0	0	0	0	0	0	0	0	0	0	0	0	0	0	0	0	0	0	0	0	0	0	0
Chloroflexi	Thermoflexus	1.1042	0	0	0	0	0	0	0	0	0	0	1.1042	0	0	0	0	0	0	0	0	0	0	0	0	0	0	0	0	0	0	0	0	0	0	0	0	0	0	0	0	0	0	0	0	0	0	0	0
Chloroflexi	Chloroflexus	0.527874	0.0563473	0	0	0	0	0	0.193107	0	0	0	0	0	0	0	0	0	0	0	0	0	0	0	0	0	0	0	0	0	0	0	0	0	0	0	0	0	0	0	0	0	0	0.278419	0	0	0	0	0
Chloroflexi	Thermobaculum	0.334602	0	0	0	0	0	0	0	0	0	0	0	0	0	0	0	0	0	0	0	0	0	0	0	0	0	0.186158	0	0	0	0	0	0	0.148444	0	0	0	0	0	0	0	0	0	0	0	0	0	0
Chloroflexi	Roseiflexus	0.293998	0	0	0	0	0	0	0	0	0	0	0	0	0	0	0	0	0	0	0.293998	0	0	0	0	0	0	0	0	0	0	0	0	0	0	0	0	0	0	0	0	0	0	0	0	0	0	0	0
Chloroflexi	Anaerolinea	0.198384	0	0	0	0	0	0	0	0	0	0	0	0	0	0	0	0	0	0	0	0.0621451	0	0	0	0	0	0	0	0	0	0	0	0	0	0	0	0	0	0	0	0	0.136239	0	0	0	0	0	0
Chloroflexi	Dehalococcoides	0.1305	0	0	0	0	0	0	0	0	0	0	0.1305	0	0	0	0	0	0	0	0	0	0	0	0	0	0	0	0	0	0	0	0	0	0	0	0	0	0	0	0	0	0	0	0	0	0	0	0
Chrysiogenetes	Desulfurispirillum	0.300527	0	0	0	0	0	0	0	0	0	0	0	0	0	0	0	0	0	0.300527	0	0	0	0	0	0	0	0	0	0	0	0	0	0	0	0	0	0	0	0	0	0	0	0	0	0	0	0	0
Cyanobacteria	Moorena	1.40891	0	0	0	0	0	0	0	0	1.40891	0	0	0	0	0	0	0	0	0	0	0	0	0	0	0	0	0	0	0	0	0	0	0	0	0	0	0	0	0	0	0	0	0	0	0	0	0	0
Cyanobacteria	Leptolyngbya	1.38227	0	0	0	0	0	0	0	0	0	0	0	0	1.38227	0	0	0	0	0	0	0	0	0	0	0	0	0	0	0	0	0	0	0	0	0	0	0	0	0	0	0	0	0	0	0	0	0	0
Cyanobacteria	Gloeothece	0.207132	0	0	0	0	0	0	0	0	0	0	0	0	0	0	0	0	0	0	0	0	0	0	0	0	0	0	0	0	0	0	0	0	0	0	0	0	0	0	0	0	0	0	0	0.207132	0	0	0
Deferribacteres	Deferribacter	27.1642	0	0	0	0	0	0	0	0	0	0	0	0	0	0	0	0	0	0	0	0	0	0	0	0	0	0	0	0	0	0	0	0	0	0	0	0	1.6302	0.903377	5.19877	13.1777	0	0	0	0	0	1.83117	4.42304
Deferribacteres	Geovibrio	0.0975454	0	0	0	0	0	0	0	0	0	0	0	0	0	0	0	0.0975454	0	0	0	0	0	0	0	0	0	0	0	0	0	0	0	0	0	0	0	0	0	0	0	0	0	0	0	0	0	0	0
Dictyoglomi	Dictyoglomus	0.871924	0	0	0	0	0	0	0	0	0	0	0.576292	0	0	0	0	0	0	0	0	0	0	0	0	0	0	0	0	0	0	0	0	0	0	0	0	0	0.295633	0	0	0	0	0	0	0	0	0	0
Eudicots	Pyrus	5.78736	0	0	0	0	0	0	0	0	0	0	0	5.78736	0	0	0	0	0	0	0	0	0	0	0	0	0	0	0	0	0	0	0	0	0	0	0	0	0	0	0	0	0	0	0	0	0	0	0
Eudicots	Cucumis	0.208958	0	0	0	0	0	0	0	0	0	0	0	0	0	0	0	0	0	0	0	0	0	0	0	0	0	0	0	0	0	0	0	0	0	0	0	0	0	0	0	0	0	0	0	0	0	0	0
Euglenozoa	Trypanosoma	0.209174	0	0	0	0	0	0	0	0	0	0	0	0	0	0	0	0	0	0	0	0	0	0	0	0	0.209174	0	0	0	0	0	0	0	0	0	0	0	0	0	0	0	0	0	0	0	0	0	0
Euryarchaeota	Salinadaptatus	0.832134	0	0	0.7375	0	0	0	0	0	0	0	0	0	0	0	0	0.0946344	0	0	0	0	0	0	0	0	0	0	0	0	0	0	0	0	0	0	0	0	0	0	0	0	0	0	0	0	0	0	0
Euryarchaeota	Palaeococcus	0.599339	0	0	0	0	0	0	0	0	0	0	0	0	0	0	0	0	0.362143	0	0	0	0	0	0	0	0	0	0	0	0	0	0	0	0	0	0	0	0	0	0	0	0	0	0	0	0	0	0.237197
Euryarchaeota	Methanothermobacter	0.527616	0	0	0	0	0	0	0	0	0	0	0	0	0	0	0	0	0	0	0	0	0	0	0	0	0	0	0	0	0	0	0	0	0	0	0	0	0	0	0	0	0	0.527616	0	0	0	0	0
Euryarchaeota	Thermococcus	0.246349	0	0	0	0	0	0.246349	0	0	0	0	0	0	0	0	0	0	0	0	0	0	0	0	0	0	0	0	0	0	0	0	0	0	0	0	0	0	0	0	0	0	0	0	0	0	0	0	0
Euryarchaeota	Methanofervidicoccus	0.195272	0	0	0	0	0	0.195272	0	0	0	0	0	0	0	0	0	0	0	0	0	0	0	0	0	0	0	0	0	0	0	0	0	0	0	0	0	0	0	0	0	0	0	0	0	0	0	0	0
Firmicutes - Bacilli	Parageobacillus	15.8222	0	0	0	0	0	0	0	0	0	0	0	0	0	0	0	0	0	0	0	0	0	0	0	0	0	0	0	0	0	0	0	0	0	0	0	0	1.03822	4.15453	0	0	0	0	0	3.99791	6.6315	0	0
Firmicutes - Bacilli	Polycladomyces	9.10328	0	0	0	0	0	0	0	0	0	0	0	0	0	0	0	0	0	2.07616	0	0	0	7.02712	0	0	0	0	0	0	0	0	0	0	0	0	0	0	0	0	0	0	0	0	0	0	0	0	0
Firmicutes - Bacilli	Cohnella	1.73887	0	0	0	0	0	0	0	0	0	0	0	0	0	0	0	0	0	0	0	0	1.73887	0	0	0	0	0	0	0	0	0	0	0	0	0	0	0	0	0	0	0	0	0	0	0	0	0	0
Firmicutes - Bacilli	Companilactobacillus	1.3474	0	0	0	0	0	0	0	0	0	0	0	0	0	0	0	0	0	0	0	0	0	0	0	0	0	0	0	0	0	0	0	0	0	1.3474	0	0	0	0	0	0	0	0	0	0	0	0	0
Firmicutes - Bacilli	Jeotgalibacillus	0.629844	0	0	0	0	0	0	0	0	0	0	0	0	0	0	0	0.460656	0	0	0	0	0	0	0	0	0	0	0	0	0	0	0	0	0	0	0	0	0	0	0.169188	0	0	0	0	0	0	0	0
Firmicutes - Bacilli	Amylolactobacillus	0.280614	0	0	0	0	0	0	0	0	0	0	0	0	0	0	0	0	0	0	0	0	0	0	0	0	0	0	0	0	0	0	0	0	0	0	0	0	0	0	0	0	0	0	0	0	0	0.280614	0
Firmicutes - Bacilli	Effusibacillus	0.248127	0	0	0	0	0	0	0	0	0	0	0	0	0	0	0.248127	0	0	0	0	0	0	0	0	0	0	0	0	0	0	0	0	0	0	0	0	0	0	0	0	0	0	0	0	0	0	0	0
Firmicutes - Bacilli	Aeribacillus	0.24442	0	0	0	0	0	0	0	0	0	0	0	0	0	0	0	0	0	0	0.24442	0	0	0	0	0	0	0	0	0	0	0	0	0	0	0	0	0	0	0	0	0	0	0	0	0	0	0	0
Firmicutes - Bacilli	Amphibacillus	0.146475	0	0	0	0	0	0	0	0	0	0	0	0	0	0	0	0	0	0	0	0	0	0	0	0	0	0	0	0	0	0.0297187	0	0	0	0	0	0	0	0	0	0	0	0	0	0	0	0	0.116756
Firmicutes - Bacilli	Bombilactobacillus	0.108364	0	0	0	0	0	0	0	0	0	0	0	0	0	0	0	0	0.108364	0	0	0	0	0	0	0	0	0	0	0	0	0	0	0	0	0	0	0	0	0	0	0	0	0	0	0	0	0	0
Firmicutes - Bacilli	Thermobacillus	0.0891778	0	0	0	0	0	0	0	0	0	0	0	0	0	0	0	0	0	0	0	0	0	0	0	0	0	0	0	0	0	0.0891778	0	0	0	0	0	0	0	0	0	0	0	0	0	0	0	0	0
Firmicutes - Clostridia	Carboxydothermus	9.98299	0	0	0	0	0	0	0	0	0	0	0	0	0	0	0	0	0	0	0	0	9.98299	0	0	0	0	0	0	0	0	0	0	0	0	0	0	0	0	0	0	0	0	0	0	0	0	0	0
Firmicutes - Clostridia	Desulfofundulus	6.41555	0	0	0	0	0	0	0	0	0	0	0	0	0	0	0	0	0	0	0	0.546533	0	0	0	0	0	0	0	0	0	0	0	0	0	0	0	0	0.293153	0	0	0.182754	0	0	0	0	0	4.69876	0.694353
Firmicutes - Clostridia	Vallitalea	3.93826	0	0	0	0	0	0	0	0	0	0	0	0	0	0	0	0	3.93826	0	0	0	0	0	0	0	0	0	0	0	0	0	0	0	0	0	0	0	0	0	0	0	0	0	0	0	0	0	0
Firmicutes - Clostridia	Crassaminicella	2.67166	0	0	0	0	0	0	0	0	0	0	0	0	0	0.363431	0	0.0788596	1.99524	0	0	0	0	0	0.209365	0	0.0247665	0	0	0	0	0	0	0	0	0	0	0	0	0	0	0	0	0	0	0	0	0	0
Firmicutes - Clostridia	Heliorestis	1.9278	0	0	0	0	0	0	0	0.166823	0	0	0	0	0	0	0	0	0	0	1.24951	0	0	0	0	0	0	0	0	0	0	0	0	0	0	0	0	0	0	0	0	0	0	0	0.511463	0	0	0	0
Firmicutes - Clostridia	Thermoclostridium	1.89997	0	0	0	0	0	0	0	0	0	0	0	0	0	0	0	0	1.2199	0	0	0	0	0	0	0	0	0	0	0	0	0	0	0	0	0	0	0	0	0	0	0	0	0	0.680063	0	0	0	0
Firmicutes - Clostridia	Heliomicrobium	1.59452	0	0	0	0	0	0	0.17503	0	0	0	0	0	0	0	0	0	0.504477	0	0	0	0	0	0	0	0	0	0	0	0	0	0	0	0	0	0	0	0	0	0	0	0	0.91501	0	0	0	0	0
Firmicutes - Clostridia	Dehalobacter	1.54396	0	0	0	0	0	0	0	0	0	0	0	0	0	0	0	0	0	1.54396	0	0	0	0	0	0	0	0	0	0	0	0	0	0	0	0	0	0	0	0	0	0	0	0	0	0	0	0	0
Firmicutes - Clostridia	Sarcina	1.2087	0	0	0	0	0	0	0	0	0	0	0	0	0	0	0	0	0	1.2087	0	0	0	0	0	0	0	0	0	0	0	0	0	0	0	0	0	0	0	0	0	0	0	0	0	0	0	0	0
Firmicutes - Clostridia	Iocasia	1.09739	0	0	0	0	1.09739	0	0	0	0	0	0	0	0	0	0	0	0	0	0	0	0	0	0	0	0	0	0	0	0	0	0	0	0	0	0	0	0	0	0	0	0	0	0	0	0	0	0
Firmicutes - Clostridia	Pseudoclostridium	0.910652	0	0	0	0	0	0	0	0	0	0	0	0	0	0	0	0	0.910652	0	0	0	0	0	0	0	0	0	0	0	0	0	0	0	0	0	0	0	0	0	0	0	0	0	0	0	0	0	0
Firmicutes - Clostridia	Thermacetogenium	0.753463	0	0	0	0	0	0	0	0	0	0	0	0	0	0	0	0	0	0	0.753463	0	0	0	0	0	0	0	0	0	0	0	0	0	0	0	0	0	0	0	0	0	0	0	0	0	0	0	0
Firmicutes - Clostridia	Ruminococcus	0.302224	0	0	0	0.302224	0	0	0	0	0	0	0	0	0	0	0	0	0	0	0	0	0	0	0	0	0	0	0	0	0	0	0	0	0	0	0	0	0	0	0	0	0	0	0	0	0	0	0
Firmicutes - Clostridia	Caloranaerobacter	0.284184	0	0	0	0	0	0	0	0	0	0	0	0	0	0	0	0	0	0	0	0	0	0	0	0	0	0	0	0	0	0	0	0	0	0.284184	0	0	0	0	0	0	0	0	0	0	0	0	0
Firmicutes - Clostridia	Acetivibrio	0.280136	0	0	0	0	0	0	0	0	0	0	0	0	0	0	0	0	0	0	0	0.280136	0	0	0	0	0	0	0	0	0	0	0	0	0	0	0	0	0	0	0	0	0	0	0	0	0	0	0
Firmicutes - Clostridia	Acetohalobium	0.246612	0	0	0	0	0	0	0	0	0	0	0	0	0	0.246612	0	0	0	0	0	0	0	0	0	0	0	0	0	0	0	0	0	0	0	0	0	0	0	0	0	0	0	0	0	0	0	0	0
Firmicutes - Clostridia	Syntrophomonas	0.213959	0	0	0	0	0	0	0	0	0	0	0	0	0	0	0	0	0	0	0	0	0	0	0	0	0	0	0	0	0	0	0	0	0	0	0	0	0	0	0	0	0	0	0	0	0	0	0
Firmicutes - Clostridia	Fastidiosipila	0.197064	0	0	0	0	0	0	0	0	0	0	0	0	0	0	0	0	0	0	0	0	0	0	0	0	0	0	0	0	0	0	0	0	0	0	0	0	0	0	0	0	0	0	0	0	0	0	0.197064
Firmicutes - Clostridia	Peptoclostridium	0.195553	0	0	0	0	0	0	0	0	0	0	0	0	0	0	0	0	0	0	0	0	0	0	0	0	0	0	0	0	0	0	0	0	0	0	0	0	0.195553	0	0	0	0	0	0	0	0	0	0
Firmicutes - Clostridia	Thermoanaerosceptrum	0.174285	0	0	0	0	0	0	0	0	0	0	0	0	0	0	0	0	0	0	0	0	0	0	0	0	0	0	0	0	0	0	0	0	0	0	0	0	0	0	0	0	0	0	0	0	0	0	0
Firmicutes - Clostridia	Acetoanaerobium	0.160902	0	0	0	0	0	0	0	0	0	0	0	0	0	0	0	0	0	0	0	0	0	0	0	0	0	0	0	0	0	0	0	0	0.160902	0	0	0	0	0	0	0	0	0	0	0	0	0	0
Firmicutes - Clostridia	Caloramator	0.156617	0	0	0	0	0	0	0	0	0	0	0	0	0	0	0	0	0	0	0	0.156617	0	0	0	0	0	0	0	0	0	0	0	0	0	0	0	0	0	0	0	0	0	0	0	0	0	0	0
Firmicutes - Clostridia	Mahella	0.151611	0	0	0	0.151611	0	0	0	0	0	0	0	0	0	0	0	0	0	0	0	0	0	0	0	0	0	0	0	0	0	0	0	0	0	0	0	0	0	0	0	0	0	0	0	0	0	0	0
Firmicutes - Clostridia	Alkaliphilus	0.130401	0	0	0	0	0	0	0	0	0	0	0	0	0	0	0	0	0	0	0	0	0	0	0	0	0	0	0	0	0	0	0	0	0	0	0	0	0	0.130401	0	0	0	0	0	0	0	0	0
Firmicutes - Others	Peptoniphilus	2.75666	0	0	0	0	0	0	0	0	0	0	0	0	0	0	0.703295	0.360843	0.981018	0	0	0	0	0	0	0	0	0	0	0	0	0	0	0	0	0	0	0	0.179739	0.531764	0	0	0	0	0	0	0	0	0
Firmicutes - Others	Gottschalkia	1.3127	0	0	0	0	0	0	0	0	0	1.3127	0	0	0	0	0	0	0	0	0	0	0	0	0	0	0	0	0	0	0	0	0	0	0	0	0	0	0	0	0	0	0	0	0	0	0	0	0
Firmicutes - Others	Megamonas	0.168946	0	0	0	0	0	0	0	0	0	0	0	0	0	0	0	0	0	0	0	0	0	0	0	0	0	0	0	0	0	0	0	0	0	0	0	0	0	0	0	0	0	0	0	0	0	0	0.168946
Firmicutes - Others	Faecalibacillus	0.166782	0	0	0	0	0	0	0	0	0	0	0	0	0	0	0.0943028	0.0724789	0	0	0	0	0	0	0	0	0	0	0	0	0	0	0	0	0	0	0	0	0	0	0	0	0	0	0	0	0	0	0
Firmicutes - Others	Turicibacter	0.110567	0	0	0	0	0	0	0	0	0	0	0	0	0	0	0	0	0	0	0	0	0	0	0	0	0	0	0.110567	0	0	0	0	0	0	0	0	0	0	0	0	0	0	0	0	0	0	0	0
Firmicutes - Others	Megasphaera	0.0660557	0	0	0	0	0	0	0	0	0	0	0	0	0	0	0	0	0	0	0	0	0	0	0	0	0	0	0	0	0	0	0	0	0	0	0	0	0	0	0	0	0	0	0	0	0	0	0.0660557
Fusobacteria	Pseudoleptotrichia	1.1484	0	0	0	0	0	0	0	0	0	0	0	0	0	0	0	0	1.1484	0	0	0	0	0	0	0	0	0	0	0	0	0	0	0	0	0	0	0	0	0	0	0	0	0	0	0	0	0	0
Fusobacteria	Fusobacterium	0.590801	0	0	0	0	0	0	0	0	0	0	0	0	0	0	0	0	0	0	0	0	0	0	0	0	0	0	0	0	0	0	0	0	0	0	0	0.590801	0	0	0	0	0	0	0	0	0	0	0
Fusobacteria	Ilyobacter	0.0548949	0	0	0	0	0	0	0	0	0	0	0	0	0	0	0.0548949	0	0	0	0	0	0	0	0	0	0	0	0	0	0	0	0	0	0	0	0	0	0	0	0	0	0	0	0	0	0	0	0
Gemmatimonadetes	Gemmatirosa	5.44105	0	0	0	0	0	0	0	0	0	0	0	0	0	0	0	0	0	0.697082	0	0	1.78689	0	2.43838	0	0	0	0	0	0	0	0	0	0	0	0	0	0	0	0	0	0	0	0	0.309526	0	0	0.209174
Gemmatimonadetes	Gemmatimonas	3.84597	0	0	0	0	0	0	0.375145	0	2.39619	0	0	0	0	0	0	0	0	0	0	0	0	0	0	0.907567	0	0	0	0	0	0	0	0	0	0	0	0	0.167063	0	0	0	0	0	0	0	0	0	0
Lentisphaerae	Victivallales bacterium CCUG 44730	2.26708	0	0	0	0	0	0	0	0	0	0	0	0	0	0	0	0	0	0	0	0	0	0	0	0	0	0	0	0	0	0	0	0	0	0	0	0	0	0	0	0	0	0	0	0	2.26708	0	0
Mosses	Physcomitrium	1.00634	0	0	1.00634	0	0	0	0	0	0	0	0	0	0	0	0	0	0	0	0	0	0	0	0	0	0	0	0	0	0	0	0	0	0	0	0	0	0	0	0	0	0	0	0	0	0	0	0
Nitrospinia	Candidatus Nitronauta	1.61034	0	0	0	0	0	0	0	0	0	0	0	0	0	0	0	0	0	0	0	0	0	1.09965	0	0	0	0	0	0	0	0.172867	0	0	0	0	0	0	0	0	0	0	0	0	0	0	0	0	0
Nitrospirae	Thermodesulfovibrio	1.35016	0	0	0	0.117741	0	0	0	0	0	0	0	0	0	0	0	0	0	0	0	0	0	0	0	0	0	0	0	0	0	0	0	0	0	0	0.352587	0.879834	0	0	0	0	0	0	0	0	0	0	0
Nitrospirae	Nitrospira	1.29973	0	0	0	0	0	0	0	0	0	0	0	0	1.29973	0	0	0	0	0	0	0	0	0	0	0	0	0	0	0	0	0	0	0	0	0	0	0	0	0	0	0	0	0	0	0	0	0	0
Nitrospirae	Leptospirillum	0.417828	0	0	0	0	0	0	0	0	0	0	0	0	0.417828	0	0	0	0	0	0	0	0	0	0	0	0	0	0	0	0	0	0	0	0	0	0	0	0	0	0	0	0	0	0	0	0	0	0
Oligoflexia	Halobacteriovorax	16.1904	0.22055	0.589251	0	0	0.220059	2.25047	0	3.75579	0	0	0	0	0	0	0	0	0.550348	0	0	0	0	0	0	0	0.88615	3.70857	0.886475	0.512906	0	0	0	0	0.506345	0	0	1.79582	0	0.307627	0	0	0	0	0	0	0	0	0
Oligoflexia	Bdellovibrio	4.27006	0	0	1.88185	0	0.198499	0.365272	0	0	0	0	0	0	0	0	0	0	0	0	0	0	0	0	0	0	0	0	0	0	0	0	0	0	0	0	0.184012	0	0	0	0	0	0.247739	0	0	0	0	0	0
Oligoflexia	Bacteriovorax	0.73436	0	0	0	0.4786	0	0	0	0	0	0	0	0	0	0	0	0	0	0	0	0	0	0	0	0	0.0669041	0	0	0	0	0	0	0	0.188856	0	0	0	0	0	0	0	0	0	0	0	0	0	0
Other FCB group	Melioribacter	12.5299	0	0	0	0	0	0	0	0	0	0	0	0	0	0	0	0.100172	0	0	0	0	0	0	2.38639	0	0	0	0	0	0	0	0	0	0	0	0	0	0	0	0	0	0.670159	0	0.779042	1.52519	2.86891	0.283181	1.61148
Other FCB group	Ignavibacterium	5.63622	0	0	0	0	0	0	0	0	0	0	0	0	0	0	0	0	0	0	1.08454	0	0	0	0	1.47493	0	0	0	0	0	0	0	0	0	0	0	0	0	0.0663059	0	0	0.396167	2.32788	0.101818	0	0	0	0.184574
Other FCB group	Candidatus Cloacimonas	1.77908	0	0	0	0	0	0	0	0	0	0	0	0	0	0	0	0	0.404551	0	0	0	0	0	0	0	0	0	0	0	0	0	0	0	0	0	0	0	1.08682	0	0	0	0.101016	0	0.186693	0	0	0	0
Other proteobacteria	Mariprofundus	3.17914	0	0	0	0	0	0	0	0	0	0	0	0	0	0	0	0	0	0	0	0	0	0	0	0	0	0	0	0	0	0	0	0	0	0	0	0	0	0	0	0.200764	0	0	0	2.97838	0	0	0
Peregrinibacteria	Candidatus Peribacter	3.20435	0	0.280935	0	0	0.156664	0	0	0	0	0	0	0	0	0	0	0	0	0	0	0	0	0	0	0	0	0	0.773187	0	0	0	0.609161	0	0	0	0	0	0	0	0	0	0	0	0	0	0	0.377745	0.603775
Planctomycetes	Poriferisphaera	14.6523	0	0.489503	0.548961	0.0387667	0	0.0834814	0	0.192649	0	4.45317	0	0	1.17366	0	0	0	0	0	0	0	0	0	2.71649	0	0	0	0	0	0	0	0	0	0.0765403	0.576587	0.506844	1.04891	0	0	0	0	0	0	0	0.632364	0	0	0
Planctomycetes	Adhaeretor	14.4136	0	0	0	0	0	0	0.388119	0	2.40278	5.5797	1.65184	0	4.39116	0	0	0	0	0	0	0	0	0	0	0	0	0	0	0	0	0	0	0	0	0	0	0	0	0	0	0	0	0	0	0	0	0	0
Planctomycetes	Polystyrenella	9.3685	0	0	0	0.148267	0.134304	0	0	0	0.253367	0	0	0	0	0	0	0	0	0	0	0	0	0	0	1.2574	0	0	0	0	0	0	0	0.697294	0	0	0.070871	1.76503	0	0	0	0	0	0	0	4.845	0.121579	0	0
Planctomycetes	Paludisphaera	4.60399	0.549425	0	0	0	0	0	0	0	0	0	0	0	0	0	0	0	0	0	0	0	0	0	0	0	0	0.503086	0	0	0	0	0	0	0.454657	0	0.345724	0	0	0	0	0	0	0	0	2.7511	0	0	0
Planctomycetes	Fuerstiella	3.87484	0	0	0.209448	0	0	0	0	0	0	0.665533	0.925933	0	2.07392	0	0	0	0	0	0	0	0	0	0	0	0	0	0	0	0	0	0	0	0	0	0	0	0	0	0	0	0	0	0	0	0	0	0
Planctomycetes	Candidatus Brocadia	3.23795	0	0	0	0	0	0	0	0	0	0	0	0	0	0	0	0	0	0	0	0	0	0	0	0	0	0	0	0	0	0	0	0	0	0	0	0	0	0	0	0	0	0	0	0	0	0	0
Planctomycetes	Lignipirellula	2.36695	0	0	0	0	0	0	0	0	0	0	0	0	0	0	0	0	0	0	0	0	0	0	2.36695	0	0	0	0	0	0	0	0	0	0	0	0	0	0	0	0	0	0	0	0	0	0	0	0
Planctomycetes	Rubripirellula	2.18694	0	0	0	0	0	0	0	0	2.18694	0	0	0	0	0	0	0	0	0	0	0	0	0	0	0	0	0	0	0	0	0	0	0	0	0	0	0	0	0	0	0	0	0	0	0	0	0	0
Planctomycetes	Phycisphaera	1.82825	0	0	0	0	0	0.107514	0	0	1.72074	0	0	0	0	0	0	0	0	0	0	0	0	0	0	0	0	0	0	0	0	0	0	0	0	0	0	0	0	0	0	0	0	0	0	0	0	0	0
Planctomycetes	Mariniblastus	1.51068	0	0	0	0	0	0	0	0	0	0	0.997537	0	0	0	0	0	0	0	0	0	0	0	0	0	0	0	0	0	0	0	0	0	0	0	0	0.513145	0	0	0	0	0	0	0	0	0	0	0
Planctomycetes	Isosphaera	1.36131	0	0	0	0.158465	0	0	0	0	0	0	0	0	0	0	0	0	0	0	0	0	0	0	0	0	0	0	0	0	0	0	0	0	0	0.182835	0	0.526789	0	0	0	0	0	0	0	0	0.493219	0	0
Planctomycetes	Bremerella	0.949988	0	0	0	0	0	0	0	0	0	0	0	0	0.949988	0	0	0	0	0	0	0	0	0	0	0	0	0	0	0	0	0	0	0	0	0	0	0	0	0	0	0	0	0	0	0	0	0	0
Planctomycetes	Maioricimonas	0.910854	0	0	0	0	0	0	0	0	0	0	0	0	0.910854	0	0	0	0	0	0	0	0	0	0	0	0	0	0	0	0	0	0	0	0	0	0	0	0	0	0	0	0	0	0	0	0	0	0
Planctomycetes	Anaerohalosphaera	0.591942	0	0	0	0	0	0	0	0	0	0	0	0	0	0	0	0	0	0	0	0	0	0	0.591942	0	0	0	0	0	0	0	0	0	0	0	0	0	0	0	0	0	0	0	0	0	0	0	0
Planctomycetes	Lacipirellula	0.572126	0	0	0	0	0	0	0	0	0	0	0.350436	0	0.22169	0	0	0	0	0	0	0	0	0	0	0	0	0	0	0	0	0	0	0	0	0	0	0	0	0	0	0	0	0	0	0	0	0	0
Planctomycetes	Planctopirus	0.496353	0	0	0	0	0	0	0	0	0.428102	0	0	0	0	0	0	0	0	0	0	0	0	0	0	0	0	0	0	0	0	0	0	0	0	0.0682508	0	0	0	0	0	0	0	0	0	0	0	0	0
Planctomycetes	Aeoliella	0.33662	0	0	0	0	0	0	0	0	0	0	0	0	0	0	0	0	0	0	0	0	0	0	0	0	0	0	0	0	0	0	0	0	0	0	0	0.33662	0	0	0	0	0	0	0	0	0	0	0
Planctomycetes	Pirellulimonas	0.276054	0	0	0	0	0	0	0.276054	0	0	0	0	0	0	0	0	0	0	0	0	0	0	0	0	0	0	0	0	0	0	0	0	0	0	0	0	0	0	0	0	0	0	0	0	0	0	0	0
Planctomycetes	Candidatus Uabimicrobium	0.152714	0	0	0.152714	0	0	0	0	0	0	0	0	0	0	0	0	0	0	0	0	0	0	0	0	0	0	0	0	0	0	0	0	0	0	0	0	0	0	0	0	0	0	0	0	0	0	0	0
Planctomycetes	Rubinisphaera	0.123653	0	0	0	0	0	0	0	0	0	0	0	0	0	0	0	0	0	0	0	0	0	0	0	0	0	0	0	0	0	0	0	0	0	0	0	0	0	0	0	0	0	0	0	0	0	0	0
Planctomycetes	Rhodopirellula	0.0865669	0	0	0	0	0	0	0	0	0	0	0	0	0	0	0	0	0	0	0	0	0	0	0	0	0	0	0	0	0	0	0	0	0	0	0	0	0	0	0	0.0865669	0	0	0	0	0	0	0
Planctomycetes	Symmachiella	0.0646823	0	0	0	0	0	0	0	0	0	0	0	0	0	0	0	0	0	0	0	0	0	0	0	0	0	0	0	0	0	0	0	0	0	0	0	0	0	0	0	0	0.0646823	0	0	0	0	0	0
Red algae	Chondrus	4.30062	0	0	0	0	0	0	0	0	0	0	1.27012	2.8231	0.207409	0	0	0	0	0	0	0	0	0	0	0	0	0	0	0	0	0	0	0	0	0	0	0	0	0	0	0	0	0	0	0	0	0	0
Red algae	Galdieria	2.97001	0	0	0	0	0	0	0	0	0	0	0	0	0	0	0	0	0	0	0	0	0	0	0	0	0	0	0	0	0	0	0	0	0	0	0	0	0	0	0	0	0	0	0	0	0	0	0
Spirochaetes	Leptospira	3.68206	0	0	0	0	0	0	0	0	0	0	0	0	0	0.239472	0	0	1.25688	0	0	0	0	2.18571	0	0	0	0	0	0	0	0	0	0	0	0	0	0	0	0	0	0	0	0	0	0	0	0	0
Spirochaetes	Sediminispirochaeta	3.05765	0	0	0	0	0	0	0	0	0	0	0	0	0	0	0	0	1.38436	0	0	0	0	0	0	0	0	0	0	0	0	0	0	0	0	0	0	0	0.409623	0	0	0	0	0	0.316816	0	0	0.211954	0.734901
Spirochaetes	Oceanispirochaeta	2.87209	0	0	0	0	0	0	0	0	0	0	0	0	0	0	0	0	0	0	0	0.31388	0	0	0	0	0	0	0	0	0	0	0	0	0	0	0	0	0.0997357	0	0	0.248262	0	0.970886	0.104628	0	0.312835	0.16735	0.654516
Stramenopiles	Phytophthora	0.659595	0	0	0	0	0	0.336752	0	0	0	0	0	0	0	0	0	0	0	0	0	0	0	0	0	0	0	0	0	0	0	0	0	0	0	0.322844	0	0	0	0	0	0	0	0	0	0	0	0	0
Tenericutes	Candidatus Izimaplasma	47.2924	0.129136	0	0	0	0	0.1748	0	0	0	0	0	0	0	2.01942	0.328433	0.407494	11.8722	0.869388	0	0	0	0	0	0	0	0	0	0	0	0	0	0	0	0	0	0	5.1449	9.5889	1.1882	1.69239	1.4638	1.32576	0	0	1.11273	5.88767	4.08718
Tenericutes	Tenericutes bacterium MO-XQ	4.81216	0	0	0	0	0	0	0	0	0	0	0	0	0	1.2121	0	0	3.60006	0	0	0	0	0	0	0	0	0	0	0	0	0	0	0	0	0	0	0	0	0	0	0	0	0	0	0	0	0	0
Thaumarchaeota	Candidatus Nitrosomarinus	81.4285	0	0	0	0	0.149092	0	0	0	19.2954	29.9857	13.3937	0	0	0	0	0	0	0	0	0	0	5.54634	12.7918	0	0	0	0	0	0	0	0	0	0	0	0	0	0	0	0	0.266417	0	0	0	0	0	0	0
Thaumarchaeota	Nitrosopumilus	48.0452	0	0	0	0	0	0	2.01735	0	0.766866	0	5.45639	27.3744	5.9329	0	0	0	0	0	0	0	4.7269	0	0	0	0	0	0	0	0	0	0	0.842858	0	0	0	0	0	0	0	0.242302	0	0	0	0	0	0	0
Thaumarchaeota	Nitrosarchaeum	5.06504	0	0	0	0	0	0	0	0	0	0	1.5606	0	2.52869	0	0	0	0	0	0	0	0	0	0	0.975754	0	0	0	0	0	0	0	0	0	0	0	0	0	0	0	0	0	0	0	0	0	0	0
Thermodesulfobacteria	Thermosulfuriphilus	6.09108	0	0	0	0	0	0	0	0	3.1207	0	0	0	0	0	0	0	0	0	0	0.560284	0	0	1.4785	0.931597	0	0	0	0	0	0	0	0	0	0	0	0	0	0	0	0	0	0	0	0	0	0	0
Thermodesulfobacteria	Thermodesulfatator	3.23989	0	0	0	0	0	0	0	0.519312	0	0	0	0	0	0	0	0	0	0	0	0.879108	1.84147	0	0	0	0	0	0	0	0	0	0	0	0	0	0	0	0	0	0	0	0	0	0	0	0	0	0
Thermodesulfobacteria	Thermosulfurimonas	0.233891	0	0	0	0	0	0	0	0	0	0	0	0	0	0	0	0	0	0	0	0	0	0	0	0	0	0	0	0	0	0	0	0	0	0	0	0	0	0	0	0	0	0	0	0	0	0	0.233891
unclassified Archaea	archaeon GW2011_AR20	12.7671	0	0	0	0	0	0	0	0	0	0	0	0	0	0	0.254384	0.0719332	1.92611	1.89303	1.02528	1.87409	0	0	0	0	0	0	0	0	0	0	0	0	0	0	0	0	1.1918	0	0.858939	0.109885	0.763207	0	0.101271	0	0	0	2.69713
Unclassified bacteria	Desulfohalobium	51.9579	0	0	0	0	0	0	0	0	0	0	0	0	0	0	0	0	0	0	0	0	0	0	0	0	0	0	0	0	0	0	0	0	0	0	0	0	0	0	0	0	0	3.59405	48.3639	0	0	0	0
Unclassified bacteria	Candidatus Campbellbacteria bacterium GW2011_OD1_34_28	12.934	0	0	0	0	0	0	0	0	0	0	0	0	0	0	0	0	0	0	0.223796	0.152326	0	0	0	0	0	0	0	0	0	0	0	0	0	0	3.69943	0	0	0	0	0	0	0	0	6.22505	0.720185	0.824703	0.409352
Unclassified bacteria	Candidatus Minimicrobia	1.40121	0	0	0	0	0.169695	0	1.23151	0	0	0	0	0	0	0	0	0	0	0	0	0	0	0	0	0	0	0	0	0	0	0	0	0	0	0	0	0	0	0	0	0	0	0	0	0	0	0	0
Unclassified bacteria	Candidatus Saccharibacteria bacterium GW2011_GWC2_44_17	1.00782	0	0	0	0	0	0	1.00782	0	0	0	0	0	0	0	0	0	0	0	0	0	0	0	0	0	0	0	0	0	0	0	0	0	0	0	0	0	0	0	0	0	0	0	0	0	0	0	0
Unclassified bacteria	candidate division SR1 bacterium RAAC1_SR1_1	0.869673	0	0	0	0	0	0	0	0	0	0	0	0	0	0.169398	0	0	0.0684675	0	0	0	0	0	0	0	0	0	0	0	0	0	0	0	0	0	0	0	0	0	0	0	0	0	0	0	0	0	0
Unclassified bacteria	Candidatus Absconditicoccus	0.802929	0	0	0	0	0.61688	0.186049	0	0	0	0	0	0	0	0	0	0	0	0	0	0	0	0	0	0	0	0	0	0	0	0	0	0	0	0	0	0	0	0	0	0	0	0	0	0	0	0	0
Unclassified bacteria	Candidatus Wolfebacteria bacterium GW2011_GWB1_47_1	0.494763	0	0	0	0	0	0	0	0	0	0	0	0	0	0	0	0	0	0.494763	0	0	0	0	0	0	0	0	0	0	0	0	0	0	0	0	0	0	0	0	0	0	0	0	0	0	0	0	0
Unclassified bacteria	Candidatus Methylomirabilis	0.126778	0	0	0	0	0	0	0	0	0	0	0	0	0	0	0	0	0	0	0	0	0	0	0	0	0	0	0	0	0	0	0	0	0	0	0	0	0	0	0	0	0	0	0	0	0	0	0
Unclassified bacteria	candidate division TM6 bacterium GW2011_GWF2_28_16	0.0885093	0	0	0	0	0	0	0	0	0	0	0	0	0	0	0	0	0.0885093	0	0	0	0	0	0	0	0	0	0	0	0	0	0	0	0	0	0	0	0	0	0	0	0	0	0	0	0	0	0
Verrucomicrobia	Akkermansia	1.76317	0	0	0	0	0	0	0	0	0	0	0	0	0	0	0	0	0	0	0	0	0	0	0	0	0	0	0	0	0	0	0	0	0	0	0	0	0	0	0	0	0	1.76317	0	0	0	0	0
Verrucomicrobia	Verrucomicrobia bacterium S94	1.36171	0	0	0	0	0	0	0	0	0	0	0	0	0	0	0	0	0	0	0	0	0	0	0	0	0	0	0	0	0	0	0	0	0	0	0	0	0	0	0	0	0	0.343725	0	0	0.686354	0	0.331631
Verrucomicrobia	Luteolibacter	0.739259	0	0	0	0	0	0	0	0	0	0	0	0	0	0	0	0	0	0	0	0	0	0	0	0	0	0	0	0	0	0	0	0	0	0	0	0	0	0	0	0.689793	0	0	0.0494661	0	0	0	0
Verrucomicrobia	Coraliomargarita	0.656418	0	0	0	0	0	0	0	0	0	0	0	0	0	0	0	0	0	0	0	0	0	0	0	0	0	0	0	0	0	0	0	0	0	0	0	0	0	0	0	0	0	0.609431	0.0469871	0	0	0	0
Verrucomicrobia	Ruficoccus	0.340686	0	0	0	0	0.340686	0	0	0	0	0	0	0	0	0	0	0	0	0	0	0	0	0	0	0	0	0	0	0	0	0	0	0	0	0	0	0	0	0	0	0	0	0	0	0	0	0	0
Verrucomicrobia	Roseimicrobium	0.180221	0	0	0	0	0	0	0	0	0	0	0	0	0	0	0	0	0	0	0	0	0	0	0	0	0	0	0	0	0	0	0	0	0	0	0	0	0	0	0	0	0	0	0	0	0	0	0.180221
Verrucomicrobia	Opitutus	0.126144	0	0	0	0	0	0	0	0	0	0	0	0	0	0	0	0	0	0	0	0	0	0	0	0	0	0	0	0	0	0	0	0	0.126144	0	0	0	0	0	0	0	0	0	0	0	0	0	0
Vertebrates	Lipotes	0.232738	0	0	0	0	0.232738	0	0	0	0	0	0	0	0	0	0	0	0	0	0	0	0	0	0	0	0	0	0	0	0	0	0	0	0	0	0	0	0	0	0	0	0	0	0	0	0	0	0
[truncated: 13 more columns]
