# Supplementary material for: Microbial decomposition of biodegradable plastics on the deep-sea floor
Source: Nat Commun. 2024 Jan 26;15:568. doi: 10.1038/s41467-023-44368-8 (PMC10817984; doi:10.1038/s41467-023-44368-8)
Supplement: Supplementary file 4 — Supplementary Data [file 41467_2023_44368_MOESM4_ESM.zip › Supplementary Data 1-9/Supplementary Data 8.xlsx]

## Sheet: Supplementary Data 8
Supplementary Data 8 | Taxonomic classification of RpsC sequences within the metagenomes of plastispheres established at the sea.
ORF ID (* related to MAG)	Site	Plastic	length	%Frequency	Ghost KOALA taxonomy			RpsC BLAST search to refseq				Related contig info
					domain	class	genus	% positive	% identical	Closest relative	Accession no.	contig	Coverage	start	end	strand
T57P4BH_gene_580 *	AMN13	P3HB4HB	230	73.1148	Bacteria	Alphaproteobacteria	Micavibrio	77	89	Micavibrio aeruginosavorus	WP_014103658.1	T57P4BH_contig_1	865.654	605317	606009	-
T50P3HB_gene_2556	AMN13	PHB	230	72.8829	Bacteria	Alphaproteobacteria	Micavibrio	77	89	Micavibrio aeruginosavorus	WP_014103658.1	T50P3HB_contig_22	1160.07	3775	4467	+
T54PHBH_gene_11071	AMN13	PHBH	225	64.6774	Bacteria	Gammaproteobacteria - Others	Teredinibacter	86.2832	93.0233	Agarilytica rhodophyticola	WP_086933180	T54PHBH_contig_494	306.232	5964	6641	+
E6PHBHT2_gene_1377 *	BHT14	PHBH	247	62.191	Bacteria	Gammaproteobacteria - Others	Candidatus Reidiella	83.8863	94.7867	Gammaproteobacteria bacterium QZLD01	THB66870.1	E6PHBHT2_contig_9	826.508	3453	4196	+
A6P3HBT2_gene_10842	BHT14	PHB	247	59.6213	Bacteria	Gammaproteobacteria - Others	Candidatus Reidiella	83.8863	94.7867	Gammaproteobacteria bacterium QZLD01	THB66870.1	A6P3HBT2_contig_290	967.952	9797	10540	-
T62PLLA_gene_2614	AMN13	PLLA	233	54.7756	Bacteria	Gammaproteobacteria - Others	Pseudoalteromonas	100	100	Pseudoalteromonas tetraodonis GFC	GEN39761	T62PLLA_contig_30	571.769	33580	34281	+
C7PHBVJ1_gene_2253	PJM12	PHBV	247	52.2919	Bacteria	Gammaproteobacteria - Others	Candidatus Reidiella	84.3602	94.7867	Gammaproteobacteria bacterium QZLD01	THB66870.1	C7PHBVJ1_contig_15	890.488	112265	113008	-
B9PCLJ1_gene_2784 *	PJM12	PCL	215	51.3155	Bacteria	Deltaproteobacteria	Desulfobacula	96.2791	98.6047	Deltaproteobacteria bacterium	RLC02635	B9PCLJ1_contig_63	560.61	3530	4177	+
A6P3HBJ1_gene_159 *	PJM12	PHB	247	51.0398	Bacteria	Gammaproteobacteria - Others	Candidatus Reidiella	84.3602	94.7867	Gammaproteobacteria bacterium QZLD01	THB66870.1	A6P3HBJ1_contig_2	429.932	112254	112997	-
B8PBSAT2_gene_804 *	BHT14	PBSA	215	49.9484	Bacteria	Deltaproteobacteria	Desulfotalea	92.9245	97.6415	Desulfopila sp. IMCC35006	WP_136816039	B8PBSAT2_contig_21	254.195	36560	37207	+
B8PBSA_gene_9294 *	BHT04	PBSA	235	49.186	Bacteria	Alphaproteobacteria	Profundibacter	98.2143	99.1071	Marinosulfonomonas sp.	PHQ99764	B8PBSA_contig_88	1108.88	3807	4514	+
B9PCLT2_gene_7819	BHT14	PCL	236	48.3639	Bacteria	Unclassified bacteria	Desulfohalobium	57.2115	77.8846	Candidatus Moranbacteria bacterium GW2011_GWD1_36_198	KKQ00480	B9PCLT2_contig_330	773.661	43020	43730	+
C5PET_gene_73	BHT04	PET	235	45.068	Bacteria	Alphaproteobacteria	Profundibacter	97.7679	99.5536	Profundibacter amoris	AXX96561	C5PET_contig_1	754.846	57136	57843	-
T52PHBV_gene_7095	AMN13	PHBV	230	33.8956	Bacteria	Alphaproteobacteria	Micavibrio	77	89	Micavibrio aeruginosavorus	WP_014103658.1	T52PHBV_contig_51	124.084	3775	4467	+
A6P3HB_gene_7327	BHT04	PHB	251	40.1485	Bacteria	Alphaproteobacteria	Glycocaulis	95.4955	97.2973	Robiginitomaculum sp.	PHR58612	A6P3HB_contig_82	806.702	328624	329379	-
B9PCLT2_gene_16219 *	BHT14	PCL	215	39.0203	Bacteria	Deltaproteobacteria	Desulfobacula	95.3488	97.6744	Deltaproteobacteria bacterium	RLC02635	B9PCLT2_contig_946	685.163	4402	5049	-
B9PCL_gene_1729 *	BHT04	PCL	245	38.68	Bacteria	Alphaproteobacteria	Hyphomonas	92.6531	97.1429	Hyphomonas oceanitis	WP_035537796	B9PCL_contig_8	655.315	5032	5769	+
C7PHBVT2_gene_15810	BHT14	PHBV	247	37.5088	Bacteria	Gammaproteobacteria - Others	Candidatus Reidiella	83.8863	94.7867	Gammaproteobacteria bacterium QZLD01	THB66870.1	C7PHBVT2_contig_190	656.13	3453	4196	+
E6PHBHJ1_gene_4139	PJM12	PHBH	244	35.5869	Bacteria	Gammaproteobacteria - Others	Candidatus Reidiella	83.4906	94.3396	Gammaproteobacteria bacterium QZLD01	THB66870.1	E6PHBHJ1_contig_62	634.196	102484	103218	-
E6PHBHJ1_gene_1464	PJM12	PHBH	235	34.6483	Bacteria	Gammaproteobacteria - Others	Candidatus Reidiella	100	100	Gammaproteobacteria bacterium QZLD01	THB66870.1	E6PHBHJ1_contig_20	641.117	3503	4210	+
T702PET_gene_8217	AMN13	PET	244	34.1438	Bacteria	Alphaproteobacteria	Rhodobiaceae bacterium	98.6486	99.0991	OCS116 cluster bacterium	PCJ02507	T702PET_contig_85	554.451	147525	148259	-
T60PBSA_gene_1542	AMN13	PBSA	230	18.4126	Bacteria	Alphaproteobacteria	Micavibrio	77	89	Micavibrio aeruginosavorus	WP_014103658.1	T60PBSA_contig_32	203.874	3888	4580	+
A6P3HBJ1_gene_350 *	PJM12	PHB	244	32.9859	Bacteria	Gammaproteobacteria - Others	Candidatus Reidiella	83.4906	94.3396	Gammaproteobacteria bacterium QZLD01	THB66870.1	A6P3HBJ1_contig_5	281.273	130172	130906	-
PBSAJ0_gene_5289 *	PJM02	PBSA	226	32.1205	Bacteria	Gammaproteobacteria - Others	Simiduia	90.9953	95.814	Exilibacterium tricleocarpae	WP_142929815	PBSAJ0_contig_23	300.374	4270	4950	+
C7PHBVT2_gene_3520	BHT14	PHBV	235	30.4662	Bacteria	Alphaproteobacteria	Profundibacter	97.7679	99.5536	Marinosulfonomonas sp.	PHQ99764	C7PHBVT2_contig_20	560.15	74299	75006	-
T58Ecoflex_gene_10310	AMN13	PBAT	235	30.3991	Bacteria	Alphaproteobacteria	Profundibacter	97.7679	99.5536	Marinosulfonomonas sp.	PHQ99764	T58Ecoflex_contig_61	381.897	50365	51072	-
PETJ0_gene_14090	PJM02	PET	259	29.9857	Archaea	Thaumarchaeota	Candidatus Nitrosomarinus	97.9487	100	MULTISPECIES: Nitrosopumilus	WP_014965069	PETJ0_contig_6541	18.1514	2279	3058	+
T52PHBV_gene_6435	AMN13	PHBV	240	28.8876	Bacteria	Alphaproteobacteria	Pseudorhodobacter	96.4286	98.2143	Amylibacter sp. SFDW26	WP_152142967	T52PHBV_contig_45	101.344	36179	36901	+
PBSJ0_gene_18644	PJM02	PBS	247	28.4383	Bacteria	Alphaproteobacteria	Filomicrobium	87.8378	95.5357	Hyphomicrobiaceae bacterium TMED74	RPG38031	PBSJ0_contig_521	130.949	46659	47402	+
G7P4BHJ1_gene_27602	PJM12	P3HB4HB	236	28.2829	Bacteria	Gammaproteobacteria - Others	Candidatus Reidiella	91.0314	97.3094	Gammaproteobacteria bacterium QZLD01	THB66870.1	G7P4BHJ1_contig_425	428.937	64684	65394	-
PCLJ0_gene_3029	PJM02	PCL	226	28.22	Bacteria	Gammaproteobacteria - Others	Simiduia	90.9953	95.814	Exilibacterium tricleocarpae	WP_142929815	PCLJ0_contig_32	409.412	4270	4950	+
G7P4BH_gene_43748	BHT04	P3HB4HB	231	27.9284	Bacteria	Gammaproteobacteria - Others	Colwellia	98.6111	99.5392	Colwellia marinimaniae	GAW95713	G7P4BH_contig_1387	351.244	523	1218	-
PSJ0_gene_7197	PJM02	PS	251	27.3744	Archaea	Thaumarchaeota	Nitrosopumilus	93.5345	96.5517	Candidatus Nitrosopumilus salaria	WP_008301486	PSJ0_contig_6546	7.85331	1745	2500	-
A8Ecoflex_gene_3634	BHT04	PBAT	235	26.5638	Bacteria	Alphaproteobacteria	Profundibacter	98.2143	99.1071	Marinosulfonomonas sp.	PHQ99764	A8Ecoflex_contig_37	571.014	3713	4420	+
E6PHBH_gene_12715	BHT04	PHBH	235	25.0206	Bacteria	Alphaproteobacteria	Profundibacter	98.2143	99.1071	Marinosulfonomonas sp.	PHQ99764	E6PHBH_contig_128	372.471	3751	4458	+
C7PHBVJ1_gene_4812	PJM12	PHBV	235	24.0815	Bacteria	Gammaproteobacteria - Others	Candidatus Reidiella	100	100	Gammaproteobacteria bacterium QZLD01	THB66870.1	C7PHBVJ1_contig_43	431.028	3503	4210	+
T50P3HB_gene_1442	AMN13	PHB	225	21.5499	Bacteria	Gammaproteobacteria - Others	Teredinibacter	87.1681	93.0233	Agarilytica rhodophyticola	WP_086933180	T50P3HB_contig_10	350.63	83204	83881	-
T60PBSA_gene_9128	AMN13	PBSA	232	21.3767	Bacteria	Gammaproteobacteria - Others	Aliivibrio	100	100	Vibrio atlanticus	SBS66251	T60PBSA_contig_206	234.653	3872	4570	+
PHBHJ0_gene_836	PJM02	PHBH	227	21.1406	Bacteria	Gammaproteobacteria - Others	Teredinibacter	94.7867	97.1564	Agarilytica rhodophyticola	WP_086933180	PHBHJ0_contig_24	148.138	49707	50390	+
T58Ecoflex_gene_22376	AMN13	PBAT	238	21.135	Bacteria	Alphaproteobacteria	Ensifer	99.5798	99.5798	Rhizobiales bacterium	PCH49908	T58Ecoflex_contig_303	262.168	971	1687	-
PHBVJ0_gene_9563	PJM02	PHBV	227	20.7473	Bacteria	Gammaproteobacteria - Others	Teredinibacter	94.7867	97.1564	Agarilytica rhodophyticola	WP_086933180	PHBVJ0_contig_183	119.386	92633	93316	-
T68LDPE_gene_24290	AMN13	PE	233	20	Bacteria	Gammaproteobacteria - Others	Pseudoalteromonas	100	100	Pseudoalteromonas sp. H100	KTD88917	T68LDPE_contig_901	275.436	14625	15326	-
T52PHBV_gene_3588	AMN13	PHBV	225	19.9788	Bacteria	Gammaproteobacteria - Others	Teredinibacter	86.2832	93.0233	Agarilytica rhodophyticola	WP_086933180	T52PHBV_contig_18	74.7627	204445	205122	+
PHBVJ0_gene_16009	PJM02	PHBV	216	19.9645	Bacteria	Acidobacteria	Luteitalea	88.2927	92.6829	Acidobacteria bacterium	PYQ65960	PHBVJ0_contig_364	120.732	8214	8864	+
LDPEJ0_gene_9224	PJM02	PE	225	19.823	Bacteria	Gammaproteobacteria - Others	Thiocapsa	77.7273	88.6364	Candidatus Reidiella endopervernicosa	QKQ26087	LDPEJ0_contig_1320	39.9508	3530	4207	+
PLLAJ0_gene_3342	PJM02	PLLA	259	19.2954	Archaea	Thaumarchaeota	Candidatus Nitrosomarinus	95.8974	99.4872	MULTISPECIES: Nitrosopumilus	WP_014965069	PLLAJ0_contig_1181	13.6183	3405	4184	+
T67PP_gene_48516	AMN13	PP	233	18.5172	Bacteria	Gammaproteobacteria - Others	Pseudoalteromonas	100	100	Pseudoalteromonas tetraodonis GFC	GEN39761	T67PP_contig_2478	169.873	1094	1795	-
T54PHBH_gene_14646	AMN13	PHBH	230	17.0772	Bacteria	Alphaproteobacteria	Micavibrio	77	89	Micavibrio aeruginosavorus	WP_014103658.1	T54PHBH_contig_851	79.0985	11773	12465	-
T61PCL_gene_2740	AMN13	PCL	238	18.2592	Bacteria	Alphaproteobacteria	Ensifer	97.0588	99.1597	Rhizobiales bacterium	PCH49908	T61PCL_contig_6	269.621	1450222	1450938	-
G8LDPE_gene_48893	BHT04	PE	194	18.0232	Bacteria	Gammaproteobacteria - Others	Acidihalobacter	93.8144	98.4536	Thiotrichaceae bacterium	PCJ84971	G8LDPE_contig_4830	253.221	1597	2178	+
P3HBx1J0_gene_17248	PJM02	PHB	241	17.9432	Bacteria	Gammaproteobacteria - Others	Candidatus Reidiella	82.5472	94.3396	Gammaproteobacteria bacterium QZLD01	THB66870.1	P3HBx1J0_contig_224	143.1	2126	2851	+
G8LDPET2_gene_24661	BHT14	PE	247	17.5038	Bacteria	Gammaproteobacteria - Others	Candidatus Reidiella	83.8863	94.7867	Gammaproteobacteria bacterium QZLD01	THB66870.1	G8LDPET2_contig_785	169.535	9230	9973	-
T62PLLA_gene_10977	AMN13	PLLA	232	17.4727	Bacteria	Gammaproteobacteria - Others	Aliivibrio	100	100	Vibrio atlanticus	SBS66251	T62PLLA_contig_233	183.173	9603	10301	-
PPJ0_gene_2411	PJM02	PP	226	17.4689	Bacteria	Gammaproteobacteria - Others	Thiothrix	87.5	91.9643	Gammaproteobacteria bacterium	TNF91596.1	PPJ0_contig_215	27.4069	3610	4290	+
G7P4BHT2_gene_2925	BHT14	P3HB4HB	232	17.4406	Bacteria	Epsilonproteobacteria	Arcobacter	98.2759	100	Arcobacter sp.	PIF04765	G7P4BHT2_contig_57	257.854	127392	128090	+
B8PBSA_gene_5448	BHT04	PBSA	235	17.3409	Bacteria	Alphaproteobacteria	Nitratireductor	88.1356	94.0678	Ahrensia sp. R2A130	WP_009463009	B8PBSA_contig_50	390.944	491281	491988	-
B8PBSAJ1_gene_16331	PJM12	PBSA	216	17.2821	Bacteria	Deltaproteobacteria	Desulfobacula	96.2963	98.6111	MULTISPECIES: Desulfobacula	WP_014958823	B8PBSAJ1_contig_373	66.2336	161710	162360	-
A8EcoflexT2_gene_553	BHT14	PBAT	245	17.2484	Bacteria	Alphaproteobacteria	Hyphomonas	92.2449	97.1429	Hyphomonas oceanitis	WP_035537796	A8EcoflexT2_contig_5	234.338	504769	505506	-
T58Ecoflex_gene_11131	AMN13	PBAT	230	15.1994	Bacteria	Alphaproteobacteria	Micavibrio	77	89	Micavibrio aeruginosavorus	WP_014103658.1	T58Ecoflex_contig_67	195.097	3888	4580	+
G7P4BH_gene_5668	BHT04	P3HB4HB	230	16.9418	Bacteria	Gammaproteobacteria - Others	Granulosicoccus	82.6291	95.7746	Gammaproteobacteria bacterium	PID61319	G7P4BH_contig_68	213.996	3554	4246	+
F9PP_gene_24087	BHT04	PP	232	16.7396	Bacteria	Gammaproteobacteria - Others	Thiothrix	94.4444	98.1481	Thiotrichaceae bacterium	PCJ84971	F9PP_contig_3038	63.6963	12428	13126	-
E6PHBH_gene_29456	BHT04	PHBH	232	16.5064	Bacteria	Epsilonproteobacteria	Poseidonibacter	94.0909	97.7273	Arcobacter sp.	PLY08431	E6PHBH_contig_421	248.902	33644	34342	-
C9PLLA_gene_8273	BHT04	PLLA	232	16.2808	Bacteria	Gammaproteobacteria - Others	Thiothrix	94.4444	98.6111	Thiotrichaceae bacterium	PCJ84971	C9PLLA_contig_246	24.9428	10487	11185	-
A6P3HB_gene_19052 *	BHT04	PHB	231	15.7959	Bacteria	Gammaproteobacteria - Others	Colwellia	98.1567	99.0783	Colwellia demingiae	WP_146789145	A6P3HB_contig_356	344.865	7529	8224	+
PETJ0_gene_182	PJM02	PET	230	15.5426	Bacteria	Gammaproteobacteria - Others	Woeseia	92.0188	95.7746	Chromatiales bacterium	TFG41340.1	PETJ0_contig_73	10.5947	1113	1805	-
T68LDPE_gene_25119	AMN13	PE	238	15.4299	Bacteria	Alphaproteobacteria	Rhodobiaceae bacterium	99.095	99.095	Rhodobiaceae bacterium	PCI14929	T68LDPE_contig_960	208.034	4089	4805	-
F9PPJ1_gene_23554	PJM12	PP	208	15.3209	Bacteria	Gammaproteobacteria - Others	Thiothrix	83.1731	93.75	Gammaproteobacteria bacterium	TNF91596.1	F9PPJ1_contig_6856	25.8319	1906	2532	-
T54PHBH_gene_2826	AMN13	PHBH	230	7.38307	Bacteria	Alphaproteobacteria	Micavibrio	77	89	Micavibrio aeruginosavorus	WP_014103658.1	T54PHBH_contig_94	34.1971	57271	57963	-
C9PLLA_gene_21977	BHT04	PLLA	226	15.1989	Bacteria	Gammaproteobacteria - Others	Microbulbifer	93.8679	97.1698	Porticoccus sp.	PHS74331	C9PLLA_contig_4650	23.9035	649	1329	-
P4BHJ0_gene_2459	PJM02	P3HB4HB	236	15.0264	Bacteria	Alphaproteobacteria	Thalassococcus	95.9821	98.6607	MULTISPECIES: Maritimibacter	WP_008331577	P4BHJ0_contig_18	164.983	22442	23152	-
E6PHBHJ1_gene_4639	PJM12	PHBH	247	14.9177	Bacteria	Gammaproteobacteria - Others	Candidatus Reidiella	84.3602	94.7867	Gammaproteobacteria bacterium QZLD01	THB66870.1	E6PHBHJ1_contig_74	262.621	19582	20325	-
G7P4BH_gene_51816	BHT04	P3HB4HB	229	14.8695	Bacteria	Gammaproteobacteria - Others	Granulosicoccus	78.125	91.0714	Gammaproteobacteria bacterium	PID61319	G7P4BH_contig_2326	188.641	7354	8043	-
G9PST2_gene_81161	BHT14	PS	235	14.6661	Bacteria	Alphaproteobacteria	Profundibacter	98.2143	99.5536	Marinosulfonomonas sp.	PHQ99764	G9PST2_contig_7181	157.872	111	818	-
B9PCL_gene_32612 *	BHT04	PCL	229	14.1988	Bacteria	Gammaproteobacteria - Others	Granulosicoccus	78.125	91.0714	Gammaproteobacteria bacterium	PID61319	B9PCL_contig_473	257.362	3820	4509	+
T57P4BH_gene_4829	AMN13	P3HB4HB	238	14.1445	Bacteria	Alphaproteobacteria	Ensifer	97.0588	99.1597	Rhizobiales bacterium	PCH49908	T57P4BH_contig_15	161.837	1486804	1487520	-
G9PST2_gene_32946	BHT14	PS	247	14.0428	Bacteria	Gammaproteobacteria - Others	Candidatus Reidiella	83.8863	94.7867	Gammaproteobacteria bacterium QZLD01	THB66870.1	G9PST2_contig_1068	143.819	3516	4259	+
PBSJ0_gene_10578	PJM02	PBS	226	13.9141	Bacteria	Gammaproteobacteria - Others	Simiduia	89.3333	94.2222	Exilibacterium tricleocarpae	WP_142929815	PBSJ0_contig_233	70.0232	343059	343739	-
T702PET_gene_7582	AMN13	PET	233	13.8875	Bacteria	Gammaproteobacteria - Others	Pseudoalteromonas	100	100	Pseudoalteromonas tetraodonis GFC	GEN39761	T702PET_contig_75	236.161	3119	3820	+
PHBVJ0_gene_49926	PJM02	PHBV	226	13.7886	Bacteria	Gammaproteobacteria - Others	Teredinibacter	91.1504	95.814	Thalassocella blandensis	VUD51167.1	PHBVJ0_contig_3580	79.6948	713	1393	-
C9PLLAT2_gene_9498	BHT14	PLLA	235	13.5525	Bacteria	Alphaproteobacteria	Profundibacter	97.7679	99.5536	Marinosulfonomonas sp.	PHQ99764	C9PLLAT2_contig_433	65.5032	3664	4371	+
T69PS_gene_35433	AMN13	PS	156	13.5186	Bacteria	Gammaproteobacteria - Others	Pseudoalteromonas	100	100	Pseudoalteromonas espejiana	GEK55749	T69PS_contig_2158	278.674	1	468	-
T67PP_gene_50205	AMN13	PP	232	13.4977	Bacteria	Gammaproteobacteria - Others	Aliivibrio	100	100	Vibrio atlanticus	SBS66251	T67PP_contig_2726	124.359	11829	12527	-
LDPEJ0_gene_21434	PJM02	PE	259	13.3937	Archaea	Thaumarchaeota	Candidatus Nitrosomarinus	95.3846	99.4872	MULTISPECIES: Nitrosopumilus	WP_014965069	LDPEJ0_contig_5401	23.4498	2917	3696	-
T69PS_gene_29340	AMN13	PS	233	13.3572	Bacteria	Gammaproteobacteria - Others	Pseudoalteromonas	100	100	Pseudoalteromonas sp. H100	KTD88917	T69PS_contig_1439	184.352	14562	15263	-
C9PLLA_gene_4897	BHT04	PLLA	224	13.2552	Bacteria	Gammaproteobacteria - Others	Marinomonas	75.4464	87.0536	Marinomonas pollencensis	WP_115898957	C9PLLA_contig_114	21.0328	10839	11513	+
A8EcoflexT2_gene_9982	BHT14	PBAT	235	13.2351	Bacteria	Alphaproteobacteria	Profundibacter	97.7679	99.5536	Profundibacter amoris	AXX96561	A8EcoflexT2_contig_150	187.464	4871	5578	+
G7P4BHT2_gene_467	BHT14	P3HB4HB	217	13.1777	Bacteria	Deferribacteres	Deferribacter	76.6355	89.6714	Calditerrivibrio nitroreducens	PMP72577	G7P4BHT2_contig_13	208.295	333087	333740	-
A8Ecoflex_gene_80237 *	BHT04	PBAT	232	13.1198	Bacteria	Gammaproteobacteria - Others	Colwellia	99.5392	100	Colwellia sp.	PHR85139	A8Ecoflex_contig_3751	285.67	1389	2087	-
T69PS_gene_63444	AMN13	PS	156	12.8599	Bacteria	Gammaproteobacteria - Others	Pseudoalteromonas	100	100	Pseudoalteromonas tetraodonis GFC	GEN39761	T69PS_contig_8176	265.095	199	666	+
G9PSJ1_gene_11687	PJM12	PS	268	12.7918	Archaea	Thaumarchaeota	Candidatus Nitrosomarinus	92.3077	95.2381	Nitrosopumilus sp.	QMU55315	G9PSJ1_contig_4001	10.5291	3226	4032	-
G7P4BHT2_gene_38548	BHT14	P3HB4HB	247	12.6893	Bacteria	Gammaproteobacteria - Others	Candidatus Reidiella	83.8863	94.7867	Gammaproteobacteria bacterium QZLD01	THB66870.1	G7P4BHT2_contig_1844	176.214	9518	10261	-
T69PS_gene_13515	AMN13	PS	233	12.6166	Bacteria	Epsilonproteobacteria	Poseidonibacter	96.8182	98.6239	Arcobacter sp. SM1702	WP_121627070	T69PS_contig_318	174.13	82096	82797	+
PLLAJ0_gene_10867	PJM02	PLLA	227	12.5771	Bacteria	Gammaproteobacteria - Others	Woeseia	91.0377	94.8113	Chromatiales bacterium	RZV32564	PLLAJ0_contig_4876	10.128	1351	2034	-
E6PHBH_gene_17853	BHT04	PHBH	229	12.5197	Bacteria	Gammaproteobacteria - Others	Cellvibrio	93.3649	96.2085	Gilvimarinus agarilyticus	WP_041522376	E6PHBH_contig_172	191.259	152412	153101	-
C7PHBV_gene_32470	BHT04	PHBV	238	12.3139	Bacteria	Alphaproteobacteria	Ensifer	99.1597	99.5798	Rhizobiales bacterium	PCH49908	C7PHBV_contig_314	233.326	147510	148226	-
PSJ0_gene_15481	PJM02	PS	204	12.2821	Bacteria	Actinobacteria	Actinomarinicola	89.7561	95.5882	Acidimicrobiaceae bacterium TMED77	OUV01783	PSJ0_contig_15896	4.33533	2	613	-
P3HBx1J0_gene_934	PJM02	PHB	225	12.1279	Bacteria	Gammaproteobacteria - Others	Thiocystis	77.6786	90.2222	Aquisalimonas asiatica	WP_091645226	P3HBx1J0_contig_4	103.6	584543	585220	-
G9PSJ1_gene_9029	PJM12	PS	196	12.0085	Bacteria	Acidobacteria	Luteitalea	89.7959	94.3878	Acidobacteria bacterium	RMH15585	G9PSJ1_contig_2939	13.5152	757	1344	+
C5PETT2_gene_26905	BHT14	PET	235	11.8949	Bacteria	Alphaproteobacteria	Profundibacter	97.7679	99.5536	Marinosulfonomonas sp.	PHQ99764	C5PETT2_contig_1373	79.7544	2296	3003	-
PBSAJ0_gene_55745	PJM02	PBSA	296	11.7956	Bacteria	Actinobacteria	Aquihabitans	73.7542	82.1549	Acidimicrobiaceae bacterium TMED130	OUV77792	PBSAJ0_contig_2372	84.2199	5413	6303	+
A8EcoflexT2_gene_10004	BHT14	PBAT	235	11.6994	Bacteria	Alphaproteobacteria	Profundibacter	98.2143	99.1071	Marinosulfonomonas sp.	PHQ99764	A8EcoflexT2_contig_151	165.712	3563	4270	+
LDPEJ0_gene_6304	PJM02	PE	230	11.6907	Bacteria	Gammaproteobacteria - Others	Teredinibacter	78.4483	89.6552	Moraxellaceae bacterium	PCI46440	LDPEJ0_contig_680	23.0489	3629	4321	+
A8EcoflexJ1_gene_1349	PJM12	PBAT	219	11.6343	Bacteria	Deltaproteobacteria	Desulfarculus	84.0376	94.3662	Desulfococcus sp. 4484_242	OQX66336	A8EcoflexJ1_contig_71	37.2559	3775	4434	+
PSJ0_gene_20571	PJM02	PS	153	11.5967	Bacteria	Alphaproteobacteria	Leisingera	88.2353	96.0784	Pseudoruegeria lutimaris	WP_093157941	PSJ0_contig_21976	5.45788	3	461	+
T60PBSA_gene_9480	AMN13	PBSA	233	11.5314	Bacteria	Epsilonproteobacteria	Poseidonibacter	96.8182	98.6239	Arcobacter sp. SM1702	WP_121627070	T60PBSA_contig_218	126.037	82096	82797	+
E6PHBH_gene_29889	BHT04	PHBH	235	11.4706	Bacteria	Alphaproteobacteria	Profundibacter	99.5536	99.5536	Marinosulfonomonas sp.	PHQ99764	E6PHBH_contig_435	170.758	4912	5619	+
T68LDPE_gene_49370	AMN13	PE	233	11.403	Bacteria	Gammaproteobacteria - Others	Pseudoalteromonas	100	100	Pseudoalteromonas tetraodonis GFC	GEN39761	T68LDPE_contig_3431	157.04	766	1467	-
C9PLLAJ1_gene_8670	PJM12	PLLA	231	11.3078	Bacteria	Gammaproteobacteria - Others	Sedimenticola	95.7143	97.619	gamma proteobacterium symbiont of Ctena orbiculata	PUB86848	C9PLLAJ1_contig_3073	16.0468	3792	4487	+
C7PHBV_gene_80965	BHT04	PHBV	231	11.2605	Bacteria	Gammaproteobacteria - Others	Colwellia	98.1567	99.0783	Colwellia demingiae	WP_146789145	C7PHBV_contig_2760	219.831	3994	4689	-
G8LDPEJ1_gene_12141	PJM12	PE	224	11.2029	Bacteria	Gammaproteobacteria - Others	Methylovulum	92.9577	96.7136	Arenicella xantha	WP_113954809	G8LDPEJ1_contig_5342	9.35067	820	1494	+
C7PHBV_gene_62080	BHT04	PHBV	301	11.1172	Bacteria	Actinobacteria	Actinomarinicola	81.5166	91.9431	Acidobacteria bacterium	RIK06893	C7PHBV_contig_1163	166.561	19502	20407	-
F9PPT2_gene_30858	BHT14	PP	235	11.0932	Bacteria	Alphaproteobacteria	Phaeobacter	95.0893	98.2143	Rhodobacteraceae bacterium WDS4C29	PWG18562	F9PPT2_contig_607	69.5225	4577	5284	+
T67PP_gene_14971	AMN13	PP	233	11.0411	Bacteria	Epsilonproteobacteria	Poseidonibacter	96.8182	98.6239	Arcobacter sp. SM1702	WP_121627070	T67PP_contig_250	101.289	75638	76339	-
PLLAJ0_gene_37759	PJM02	PLLA	302	11.0286	Bacteria	Actinobacteria	Actinomarinicola	84.4371	91.3907	Acidimicrobiaceae bacterium TMED130	OUV77792	PLLAJ0_contig_20758	6.6755	716	1624	+
EcoflexJ0_gene_35935 *	PJM02	PBAT	296	10.7396	Bacteria	Actinobacteria	Aquihabitans	73.7542	82.1549	Acidimicrobiaceae bacterium TMED130	OUV77792	EcoflexJ0_contig_550	84.3648	38282	39172	-
G7P4BHT2_gene_8359	BHT14	P3HB4HB	235	10.6693	Bacteria	Alphaproteobacteria	Profundibacter	97.7679	99.5536	Marinosulfonomonas sp.	PHQ99764	G7P4BHT2_contig_111	155.728	4601	5308	+
C7PHBVJ1_gene_11150	PJM12	PHBV	244	10.6238	Bacteria	Gammaproteobacteria - Others	Candidatus Reidiella	83.4906	94.3396	Gammaproteobacteria bacterium QZLD01	THB66870.1	C7PHBVJ1_contig_162	183.139	46484	47218	-
EcoflexJ0_gene_43030	PJM02	PBAT	228	10.6053	Bacteria	Gammaproteobacteria - Others	Sulfurifustis	76.9953	89.2019	Arenicella xantha	WP_113954809	EcoflexJ0_contig_811	108.156	3456	4142	+
T60PBSA_gene_31991	AMN13	PBSA	233	10.552	Bacteria	Gammaproteobacteria - Others	Pseudoalteromonas	100	100	Pseudoalteromonas sp. H100	KTD88917	T60PBSA_contig_1828	115.332	161	862	+
B8PBSAJ1_gene_1954	PJM12	PBSA	214	10.3754	Bacteria	Deltaproteobacteria	Desulfobulbus	92.4171	99.0521	Desulfobulbus mediterraneus	WP_028585181	B8PBSAJ1_contig_41	40.1356	5932	6576	+
PLLAJ0_gene_21122	PJM02	PLLA	280	10.3139	Bacteria	Actinobacteria	Streptosporangium	86.9565	95.6522	uncultured organism	AGT99823	PLLAJ0_contig_10573	6.73337	2	841	-
T702PET_gene_47030	AMN13	PET	232	10.3097	Bacteria	Gammaproteobacteria - Others	Aliivibrio	100	100	Vibrio atlanticus	SBS66251	T702PET_contig_2408	176.075	9604	10302	-
T67PP_gene_67984	AMN13	PP	238	10.237	Bacteria	Alphaproteobacteria	Ensifer	97.479	99.1597	Rhizobiales bacterium	PCH49908	T67PP_contig_6440	91.9396	754	1470	+
P3HBx1J0_gene_12056	PJM02	PHB	226	10.1711	Bacteria	Gammaproteobacteria - Others	Teredinibacter	91.1504	95.814	Thalassocella blandensis	VUD51167.1	P3HBx1J0_contig_112	86.5	4035	4715	+
B9PCLJ1_gene_7212	PJM12	PCL	215	9.85453	Bacteria	Deltaproteobacteria	Desulfobacula	94.4186	97.2093	Deltaproteobacteria bacterium	RLC02635	B9PCLJ1_contig_195	107.659	17789	18436	-
T60PBSA_gene_26371	AMN13	PBSA	233	9.80482	Bacteria	Gammaproteobacteria - Others	Pseudoalteromonas	100	100	Pseudoalteromonas tetraodonis GFC	GEN39761	T60PBSA_contig_1202	107.166	1095	1796	-
G8LDPE_gene_7256	BHT04	PE	228	9.6966	Bacteria	Gammaproteobacteria - Others	Thalassolituus	100	100	Oceanobacter sp.	PHR95565	G8LDPE_contig_217	115.919	106405	107091	-
E6PHBH_gene_16232	BHT04	PHBH	249	9.5249	Bacteria	Gammaproteobacteria - Others	Candidatus Reidiella	82.9384	93.8389	Gammaproteobacteria bacterium QZLD01	THB66870.1	E6PHBH_contig_154	133.821	60747	61496	+
G8LDPEJ1_gene_4398	PJM12	PE	171	9.46764	Bacteria	Alphaproteobacteria	Rhodobiaceae bacterium	85.9649	95.9064	MULTISPECIES: Tepidicaulis	WP_045448975	G8LDPEJ1_contig_1756	10.3516	544	1056	+
B8PBSAJ1_gene_81377	PJM12	PBSA	216	9.44364	Bacteria	Deltaproteobacteria	Desulfobacula	94.4444	98.1481	MULTISPECIES: Desulfobacula	WP_014958823	B8PBSAJ1_contig_10162	36.1928	204	854	+
G8LDPEJ1_gene_4360	PJM12	PE	182	9.40754	Bacteria	Alphaproteobacteria	Rhodopseudomonas	64.2105	72.2513	MULTISPECIES: Tepidicaulis	WP_045448975	G8LDPEJ1_contig_1749	9.66421	3	551	+
T52PHBV_gene_15462	AMN13	PHBV	233	9.38655	Bacteria	Gammaproteobacteria - Others	Pseudoalteromonas	100	100	Pseudoalteromonas tetraodonis GFC	GEN39761	T52PHBV_contig_270	33.9195	76549	77250	-
C7PHBV_gene_71982	BHT04	PHBV	225	9.23828	Bacteria	Gammaproteobacteria - Others	Teredinibacter	87.1681	93.3628	Agarilytica rhodophyticola	WP_086933180	C7PHBV_contig_1869	185.162	5078	5755	+
C7PHBVT2_gene_1428	BHT14	PHBV	217	9.20726	Bacteria	Tenericutes	Candidatus Izimaplasma	90.3226	96.3134	Candidatus Izimaplasma sp. HR1	AIO18127	C7PHBVT2_contig_12	183.326	466196	466849	+
T58Ecoflex_gene_28042	AMN13	PBAT	195	9.20061	Bacteria	Alphaproteobacteria	Aureimonas	97.4359	99.4872	Rhizobiales bacterium	PCH49908	T58Ecoflex_contig_604	139.295	971	1558	-
T68LDPE_gene_4669	AMN13	PE	234	9.12592	Bacteria	Gammaproteobacteria - Others	Alteromonas	100	100	MULTISPECIES: Alteromonas	WP_032095148	T68LDPE_contig_72	125.143	47517	48221	-
EcoflexJ0_gene_4630	PJM02	PBAT	247	9.04188	Bacteria	Alphaproteobacteria	Filomicrobium	87.8378	95.5357	Hyphomicrobiaceae bacterium TMED74	RPG38031	EcoflexJ0_contig_25	85.1187	300108	300851	+
A6P3HB_gene_34426	BHT04	PHB	229	9.0276	Bacteria	Gammaproteobacteria - Others	Granulosicoccus	78.125	91.0714	Gammaproteobacteria bacterium	PID61319	A6P3HB_contig_1110	198.817	3592	4281	+
G8LDPEJ1_gene_32046	PJM12	PE	217	8.98123	Bacteria	Acidobacteria	Luteitalea	90.7767	94.1748	Holophagae bacterium	PWB76292	G8LDPEJ1_contig_16198	7.73817	189	842	-
G9PSJ1_gene_61041	PJM12	PS	161	8.96504	Bacteria	Gammaproteobacteria - Others	Woeseia	98.1366	98.7578	Chromatiales bacterium	RZV32564	G9PSJ1_contig_33000	12.2834	3	485	-
P3HBx1J0_gene_27299	PJM02	PHB	235	8.86442	Bacteria	Gammaproteobacteria - Others	Candidatus Reidiella	100	100	Gammaproteobacteria bacterium QZLD01	THB66870.1	P3HBx1J0_contig_717	72.5	4655	5362	+
T68LDPE_gene_19000	AMN13	PE	231	8.69592	Bacteria	Gammaproteobacteria - Others	Colwellia	97.6959	99.5392	Colwellia sp.	PHR85139	T68LDPE_contig_627	120.795	7523	8218	-
G8LDPET2_gene_84653	BHT14	PE	235	8.52729	Bacteria	Alphaproteobacteria	Profundibacter	97.7679	99.5536	Marinosulfonomonas sp.	PHQ99764	G8LDPET2_contig_9336	86.8091	1654	2361	-
C9PLLAJ1_gene_9847	PJM12	PLLA	162	8.49717	Bacteria	Gammaproteobacteria - Others	Woeseia	98.7654	99.3827	Chromatiales bacterium	RZV32564	C9PLLAJ1_contig_3543	17.1943	2	487	-
G8LDPEJ1_gene_13889	PJM12	PE	217	8.47657	Bacteria	Deltaproteobacteria	Desulfonema	85.7143	95.2381	Desulfonema ishimotonii	GBC62661	G8LDPEJ1_contig_6176	7.30336	185	838	-
E6PHBHT2_gene_12755	BHT14	PHBH	215	8.43681	Bacteria	Deltaproteobacteria	Desulfocapsa	91.0377	97.1831	Deltaproteobacteria bacterium	RPJ82715	E6PHBHT2_contig_95	128.812	40456	41103	-
EcoflexJ0_gene_52001	PJM02	PBAT	236	8.4129	Bacteria	Alphaproteobacteria	Thalassococcus	95.9821	98.6607	MULTISPECIES: Maritimibacter	WP_008331577	EcoflexJ0_contig_1244	82.8889	39858	40568	-
G7P4BH_gene_28378	BHT04	P3HB4HB	231	8.38744	Bacteria	Gammaproteobacteria - Others	Colwellia	99.5392	99.5392	Colwellia psychrerythraea	WP_033095429	G7P4BH_contig_577	105.485	2496	3191	+
G8LDPE_gene_27935	BHT04	PE	238	8.33171	Bacteria	Alphaproteobacteria	Rhodobiaceae bacterium	98.6425	99.5475	Rhodobiaceae bacterium	PCI14929	G8LDPE_contig_1724	95.4171	3620	4336	+
G9PST2_gene_17651	BHT14	PS	216	8.22291	Bacteria	Deltaproteobacteria	Desulfobacula	97.6852	99.0741	Desulfobacter postgatei	PIE62773	G9PST2_contig_439	96.3008	32867	33517	-
C5PET_gene_6331	BHT04	PET	225	8.21189	Bacteria	Gammaproteobacteria - Others	Teredinibacter	87.1681	93.3628	Agarilytica rhodophyticola	WP_086933180	C5PET_contig_88	143.654	21224	21901	+
F9PPJ1_gene_14793	PJM12	PP	210	8.19532	Bacteria	Bacteroidetes	Belliella	78.8462	91.2621	Candidatus Marinimicrobia bacterium	RMF06930	F9PPJ1_contig_3875	13.6862	7864	8496	-
C9PLLA_gene_8294	BHT04	PLLA	238	8.16212	Bacteria	Alphaproteobacteria	Rhodobiaceae bacterium	98.6425	99.5475	Rhodobiaceae bacterium	PCI14929	C9PLLA_contig_249	12.1895	845	1561	+
T61PCL_gene_33964	AMN13	PCL	238	8.10567	Bacteria	Alphaproteobacteria	Rhodobiaceae bacterium	100	100	Rhodobiaceae bacterium	PCI14929	T61PCL_contig_504	119.691	14446	15162	-
G8LDPET2_gene_9942	BHT14	PE	216	8.09509	Bacteria	Deltaproteobacteria	Desulfobacula	97.6852	99.0741	Desulfobacter postgatei	PIE62773	G8LDPET2_contig_267	89.6582	68692	69342	+
B8PBSAJ1_gene_40157	PJM12	PBSA	214	8.08641	Bacteria	Deltaproteobacteria	Desulfobulbus	92.4883	99.5261	Desulfobulbus mediterraneus	WP_028585181	B8PBSAJ1_contig_1678	31.2809	40491	41135	+
P4BHJ0_gene_55893	PJM02	P3HB4HB	296	8.08472	Bacteria	Actinobacteria	Aquihabitans	73.7542	82.1549	Acidimicrobiaceae bacterium TMED130	OUV77792	P4BHJ0_contig_1117	70.7735	61247	62137	-
PBSAJ0_gene_3007	PJM02	PBSA	247	8.0587	Bacteria	Alphaproteobacteria	Filomicrobium	87.8378	95.5357	Hyphomicrobiaceae bacterium TMED74	RPG38031	PBSAJ0_contig_11	68.9534	539130	539873	-
A8EcoflexT2_gene_20543	BHT14	PBAT	235	8.0496	Bacteria	Alphaproteobacteria	Profundibacter	94.1964	97.3214	Litoreibacter janthinus	WP_090219710	A8EcoflexT2_contig_395	114.016	4894	5601	+
PPJ0_gene_76788	PJM02	PP	227	8.01678	Bacteria	Gammaproteobacteria - Others	Woeseia	91.0377	94.3396	Chromatiales bacterium	RZV32564	PPJ0_contig_36475	12.5221	690	1373	+
F9PPT2_gene_27685	BHT14	PP	240	7.99715	Bacteria	Alphaproteobacteria	Boseongicola	93.3036	96.875	Rhodobacteraceae bacterium CG17_big_fil_post_rev_8_21_14_2_50_65_11	PIV76414	F9PPT2_contig_501	49.0752	1762	2484	-
F9PPJ1_gene_7232	PJM12	PP	225	7.96118	Bacteria	Gammaproteobacteria - Others	Thiothrix	98.2222	99.5556	Gammaproteobacteria bacterium	TNF91596.1	F9PPJ1_contig_1659	12.4088	194	871	-
LDPEJ0_gene_21012	PJM02	PE	227	7.96059	Bacteria	Gammaproteobacteria - Others	Woeseia	91.0377	94.3396	Chromatiales bacterium	RZV32564	LDPEJ0_contig_5258	15.9022	570	1253	+
T702PET_gene_26734	AMN13	PET	224	7.95216	Bacteria	Gammaproteobacteria - Others	Cellvibrio	89.7778	92.8889	Gilvimarinus agarilyticus	WP_041522376	T702PET_contig_578	140.663	18680	19354	+
P3HBx1J0_gene_21274	PJM02	PHB	235	7.91073	Bacteria	Alphaproteobacteria	Tritonibacter	96.4286	97.7679	Marimonas lutisali	WP_137699501	P3HBx1J0_contig_384	64.7	5696	6403	+
B8PBSAT2_gene_20835	BHT14	PBSA	215	7.90015	Bacteria	Deltaproteobacteria	Desulfotalea	97.2093	99.0698	Desulfopila sp. IMCC35006	WP_136816039	B8PBSAT2_contig_1202	40.205	32353	33000	-
A8Ecoflex_gene_6927 *	BHT04	PBAT	235	7.77313	Bacteria	Alphaproteobacteria	Roseobacter	98.6607	99.5536	Sulfitobacter donghicola DSW-25 = KCTC 12864 = JCM 14565	KIN68365	A8Ecoflex_contig_84	167.091	390151	390858	-
P3HBx1J0_gene_4668	PJM02	PHB	235	7.76401	Bacteria	Alphaproteobacteria	Tritonibacter	96.4286	98.6607	Rhodobacteraceae bacterium AsT-22	RAI54724	P3HBx1J0_contig_16	63.5	2224895	2225602	-
A6P3HB_gene_3158	BHT04	PHB	238	7.75252	Bacteria	Alphaproteobacteria	Ensifer	99.1597	99.5798	Rhizobiales bacterium	PCH49908	A6P3HB_contig_33	164.279	135847	136563	-
EcoflexJ0_gene_46267	PJM02	PBAT	231	7.70739	Bacteria	Gammaproteobacteria - Others	Saccharophagus	91.1765	97.0588	Marinimicrobium sp. SW121	WP_111643368	EcoflexJ0_contig_960	77.5816	4432	5127	+
T58Ecoflex_gene_28482	AMN13	PBAT	238	7.6499	Bacteria	Alphaproteobacteria	Rhodobiaceae bacterium	100	100	Rhodobiaceae bacterium	PCI14929	T58Ecoflex_contig_640	94.8925	19578	20294	-
T68LDPE_gene_22270	AMN13	PE	233	7.6131	Bacteria	Epsilonproteobacteria	Poseidonibacter	96.8182	98.6239	Arcobacter sp. SM1702	WP_121627070	T68LDPE_contig_792	104.846	83183	83884	+
F9PPJ1_gene_56726	PJM12	PP	208	7.60319	Bacteria	Gammaproteobacteria - Others	Thiothrix	82.6923	93.2692	Gammaproteobacteria bacterium	TNF91596.1	F9PPJ1_contig_22332	12.8194	1	627	+
E6PHBHT2_gene_20098	BHT14	PHBH	235	7.59882	Bacteria	Alphaproteobacteria	Profundibacter	97.7679	99.5536	Marinosulfonomonas sp.	PHQ99764	E6PHBHT2_contig_257	106.144	74299	75006	-
B8PBSAT2_gene_3466	BHT14	PBSA	235	7.57585	Bacteria	Alphaproteobacteria	Nitratireductor	88.1356	93.6441	Ahrensia sp. R2A130	WP_009463009	B8PBSAT2_contig_60	35.2733	578946	579653	-
A6P3HB_gene_6397 *	BHT04	PHB	225	7.47823	Bacteria	Gammaproteobacteria - Others	Teredinibacter	87.1681	93.3628	Agarilytica rhodophyticola	WP_086933180	A6P3HB_contig_74	167.623	26217	26894	-
A8EcoflexT2_gene_67365	BHT14	PBAT	235	7.46089	Bacteria	Alphaproteobacteria	Nitratireductor	88.1356	94.0678	Ahrensia sp. R2A130	WP_009463009	A8EcoflexT2_contig_4175	105.678	7196	7903	+
A6P3HB_gene_19012	BHT04	PHB	235	7.44552	Bacteria	Alphaproteobacteria	Parasedimentitalea	95.9821	98.2143	Shimia abyssi	WP_106609256	A6P3HB_contig_351	159.788	6495	7202	-
T62PLLA_gene_9208	AMN13	PLLA	232	7.44534	Bacteria	Gammaproteobacteria - Others	Cognaticolwellia	99.569	99.569	Colwellia chukchiensis	WP_085284011	T62PLLA_contig_167	78.0524	163973	164671	-
C5PET_gene_22410	BHT04	PET	238	7.40294	Bacteria	Alphaproteobacteria	Ensifer	99.1597	99.5798	Rhizobiales bacterium	PCH49908	C5PET_contig_626	122.429	10470	11186	-
T67PP_gene_45807	AMN13	PP	230	5.36432	Bacteria	Alphaproteobacteria	Micavibrio	77	89	Micavibrio aeruginosavorus	WP_014103658.1	T67PP_contig_2114	49.8531	57271	57963	-
E6PHBHJ1_gene_9482	PJM12	PHBH	213	7.36917	Bacteria	Deltaproteobacteria	Pseudodesulfovibrio	98.1221	100	Pseudodesulfovibrio piezophilus C1TLV30	CCH50536	E6PHBHJ1_contig_149	150.44	137458	138099	+
A6P3HBT2_gene_42329	BHT14	PHB	216	7.30575	Bacteria	Deltaproteobacteria	Desulfobacula	97.6852	99.0741	Desulfobacter postgatei	PIE62773	A6P3HBT2_contig_2364	135.631	420	1070	+
T68LDPE_gene_42004	AMN13	PE	232	7.25483	Bacteria	Gammaproteobacteria - Others	Aliivibrio	100	100	Vibrio atlanticus	SBS66251	T68LDPE_contig_2479	100.343	3472	4170	+
T68LDPE_gene_57809	AMN13	PE	230	3.03844	Bacteria	Alphaproteobacteria	Micavibrio	77	89	Micavibrio aeruginosavorus	WP_014103658.1	T68LDPE_contig_4961	42.3906	9705	10397	-
T67PP_gene_28913	AMN13	PP	233	7.21706	Bacteria	Gammaproteobacteria - Others	Pseudoalteromonas	100	100	Pseudoalteromonas sp. H100	KTD88917	T67PP_contig_786	66.2079	161	862	+
G9PS_gene_17039	BHT04	PS	235	7.20619	Bacteria	Alphaproteobacteria	Nitratireductor	88.1356	94.0678	Ahrensia sp. R2A130	WP_009463009	G9PS_contig_1058	59.415	63819	64526	-
C7PHBV_gene_71914	BHT04	PHBV	240	7.07703	Bacteria	Bacteroidetes	Lacinutrix	100	100	Lacinutrix himadriensis	WP_055442879	C7PHBV_contig_1861	132.979	310	1032	+
F9PPJ1_gene_38220	PJM12	PP	205	7.07437	Bacteria	Gammaproteobacteria - Others	Sedimenticola	93.1707	97.561	gamma proteobacterium symbiont of Ctena orbiculata	PUB86848	F9PPJ1_contig_13047	12.1023	2	616	-
G7P4BHJ1_gene_13948	PJM12	P3HB4HB	217	7.05308	Bacteria	Tenericutes	Candidatus Izimaplasma	85.5814	95.283	Candidatus Izimaplasma sp. HR1	AIO18127	G7P4BHJ1_contig_183	116.332	191317	191970	+
F9PPT2_gene_28910	BHT14	PP	212	7.04293	Bacteria	Alphaproteobacteria	Profundibacter	98.01	99.005	Marinosulfonomonas sp.	PHQ99764	F9PPT2_contig_543	48.9278	5705	6343	-
T69PS_gene_1170	AMN13	PS	231	7.04292	Bacteria	Gammaproteobacteria - Others	Colwellia	97.6959	99.5392	Colwellia sp.	PHR85139	T69PS_contig_26	98.0457	52397	53092	+
G8LDPEJ1_gene_84491	PJM12	PE	222	7.02712	Bacteria	Firmicutes - Bacilli	Polycladomyces	82.9384	91.6667	Chloroflexi bacterium CSP1-4	KRT63218	G8LDPEJ1_contig_49408	5.91815	1239	1904	+
PPJ0_gene_91457	PJM02	PP	176	6.98741	Bacteria	Actinobacteria	Actinomarinicola	94.3503	98.2955	Acidimicrobiaceae bacterium TMED130	OUV77792	PPJ0_contig_45709	14.0769	3	530	-
T702PET_gene_14137	AMN13	PET	233	6.98113	Bacteria	Gammaproteobacteria - Others	Pseudoalteromonas	100	100	Pseudoalteromonas sp. H100	KTD88917	T702PET_contig_174	118.717	84880	85581	-
G7P4BH_gene_44271	BHT04	P3HB4HB	235	6.95697	Bacteria	Alphaproteobacteria	Profundibacter	99.1071	99.5536	Marinosulfonomonas sp.	PHQ99764	G7P4BH_contig_1432	86.0056	14560	15267	-
C5PETT2_gene_11333	BHT14	PET	229	6.84008	Bacteria	Epsilonproteobacteria	Sulfurospirillum	91.5888	96.2617	Campylobacteraceae bacterium 4484_4	OQX74649	C5PETT2_contig_397	47.0639	4664	5353	+
A8Ecoflex_gene_20624	BHT04	PBAT	235	6.83496	Bacteria	Alphaproteobacteria	Profundibacter	95.7447	98.2979	Pacificibacter maritimus	WP_123794174	A8Ecoflex_contig_347	146.924	166992	167699	-
F9PPT2_gene_15530	BHT14	PP	237	6.8199	Bacteria	Alphaproteobacteria	Mesorhizobium	88.2883	94.5946	Rhizobiales bacterium	PCH49908	F9PPT2_contig_187	42.3806	3750	4463	+
A8Ecoflex_gene_91227	BHT04	PBAT	235	6.78609	Bacteria	Alphaproteobacteria	Nitratireductor	88.1356	94.0678	Ahrensia sp. R2A130	WP_009463009	A8Ecoflex_contig_4977	145.873	14473	15180	-
C7PHBV_gene_67710	BHT04	PHBV	235	6.7621	Bacteria	Alphaproteobacteria	Profundibacter	97.7679	99.5536	Profundibacter amoris	AXX96561	C7PHBV_contig_1540	129.765	10489	11196	-
B9PCL_gene_28072 *	BHT04	PCL	226	6.75464	Bacteria	Betaproteobacteria	Paucimonas	100	100	Pseudomonas salina	WP_150279282	B9PCL_contig_354	124.058	3621	4301	+
T67PP_gene_48527	AMN13	PP	302	6.73488	Bacteria	Gammaproteobacteria - Others	Pseudoalteromonas	100	100	Pseudoalteromonas sp. MSK9-3	RJE76065	T67PP_contig_2479	47.6682	3260	4168	-
A8EcoflexJ1_gene_61435	PJM12	PBAT	222	6.72043	Bacteria	Unclassified bacteria	Sandaracinus	57.4766	83.8863	Candidatus Moranbacteria bacterium CG17_big_fil_post_rev_8_21_14_2_50_44_12	PIV84062	A8EcoflexJ1_contig_10026	21.2297	5188	5856	+
G8LDPET2_gene_70778	BHT14	PE	235	6.66964	Bacteria	Alphaproteobacteria	Profundibacter	98.2143	99.5536	Marinosulfonomonas sp.	PHQ99764	G8LDPET2_contig_5963	67.8979	1873	2580	+
T60PBSA_gene_33770	AMN13	PBSA	232	6.6068	Bacteria	Gammaproteobacteria - Others	Cognaticolwellia	99.569	99.569	Colwellia chukchiensis	WP_085284011	T60PBSA_contig_2122	72.5232	644	1342	+
PBSJ0_gene_59134	PJM02	PBS	302	6.56603	Bacteria	Actinobacteria	Actinomarinicola	71.9557	81.8519	Acidobacteria bacterium	RIK06893	PBSJ0_contig_5201	24.7281	13503	14411	+
PCLJ0_gene_347	PJM02	PCL	236	6.5392	Bacteria	Alphaproteobacteria	Silicimonas	93.3036	97.3214	MULTISPECIES: Maritimibacter	WP_008331577	PCLJ0_contig_6	90.85	293561	294271	-
F9PPJ1_gene_58989	PJM12	PP	180	6.52007	Bacteria	Gammaproteobacteria - Others	Candidatus Reidiella	94.152	98.2456	Gammaproteobacteria bacterium	RLA04477	F9PPJ1_contig_23554	12.7032	702	1244	-
PPJ0_gene_47970	PJM02	PP	247	6.47192	Bacteria	Alphaproteobacteria	Filomicrobium	87.8378	95.5357	Hyphomicrobiaceae bacterium TMED74	RPG38031	PPJ0_contig_19911	9.29053	1250	1993	+
F9PPT2_gene_19092	BHT14	PP	235	6.44822	Bacteria	Alphaproteobacteria	Phaeobacter	95.0893	98.6607	Shimia abyssi	WP_106609256	F9PPT2_contig_250	40.412	324660	325367	-
C9PLLA_gene_31659	BHT04	PLLA	241	6.42414	Bacteria	Alphaproteobacteria	Rhodobiaceae bacterium	95.9459	98.6486	OCS116 cluster bacterium	PCJ02507	C9PLLA_contig_9818	9.4745	613	1338	-
C5PET_gene_32694	BHT04	PET	231	6.39712	Bacteria	Gammaproteobacteria - Others	Colwellia	98.1567	99.0783	Colwellia demingiae	WP_146789145	C5PET_contig_1149	109.001	404	1099	+
G9PST2_gene_51839	BHT14	PS	216	6.36708	Bacteria	Deltaproteobacteria	Geoalkalibacter	97.2222	99.537	Desulfuromusa kysingii	WP_092344518	G9PST2_contig_2460	74.5665	30824	31474	-
C9PLLA_gene_23433	BHT04	PLLA	226	6.36296	Bacteria	Gammaproteobacteria - Others	Simiduia	94.8113	98.1132	Porticoccus sp.	PHS74331	C9PLLA_contig_5371	10.0071	649	1329	-
C7PHBVJ1_gene_1875	PJM12	PHBV	215	6.30729	Bacteria	Deltaproteobacteria	Desulfotalea	88.3178	97.1963	Deltaproteobacteria bacterium	PID77617	C7PHBVJ1_contig_11	123.394	182336	182983	-
T68LDPE_gene_27491	AMN13	PE	232	6.28761	Bacteria	Gammaproteobacteria - Others	Cognaticolwellia	99.569	99.569	Colwellia chukchiensis	WP_085284011	T68LDPE_contig_1124	86.9649	12820	13518	-
PSJ0_gene_11716	PJM02	PS	186	6.27613	Bacteria	Gammaproteobacteria - Others	Thiothrix	85	91.6667	Gammaproteobacteria bacterium	TNF91596.1	PSJ0_contig_11514	2.42974	292	852	-
T54PHBH_gene_16828	AMN13	PHBH	233	6.26915	Bacteria	Gammaproteobacteria - Others	Pseudoalteromonas	100	100	Pseudoalteromonas tetraodonis GFC	GEN39761	T54PHBH_contig_1201	28.6637	228	929	-
PHBHJ0_gene_75638	PJM02	PHBH	296	6.2111	Bacteria	Actinobacteria	Aquihabitans	73.7542	82.1549	Acidimicrobiaceae bacterium TMED130	OUV77792	PHBHJ0_contig_5096	33.3774	5537	6427	+
B9PCL_gene_45423	BHT04	PCL	235	6.15206	Bacteria	Alphaproteobacteria	Profundibacter	97.7679	99.5536	Profundibacter amoris	AXX96561	B9PCL_contig_951	108.663	1149	1856	-
P4BHJ0_gene_15751	PJM02	P3HB4HB	239	6.1339	Bacteria	Alphaproteobacteria	Youhaiella	90.4348	95.6522	Devosia sp. 17-2-E-8	KFL28618	P4BHJ0_contig_184	66.5022	4855	5574	+
C9PLLA_gene_18033	BHT04	PLLA	226	6.12687	Bacteria	Gammaproteobacteria - Others	Simiduia	96.4602	97.7876	Porticoccaceae bacterium	PCJ94280	C9PLLA_contig_2856	9.63582	803	1483	+
C9PLLAT2_gene_40234	BHT14	PLLA	235	6.12463	Bacteria	Alphaproteobacteria	Profundibacter	98.6607	99.5536	Marinosulfonomonas sp.	PHQ99764	C9PLLAT2_contig_5067	29.6022	1281	1988	+
T702PET_gene_16178	AMN13	PET	230	2.62204	Bacteria	Alphaproteobacteria	Micavibrio	77	89	Micavibrio aeruginosavorus	WP_014103658.1	T702PET_contig_201	45.1703	3888	4580	+
C7PHBV_gene_84036	BHT04	PHBV	235	6.11769	Bacteria	Alphaproteobacteria	Nitratireductor	88.1356	94.0678	Ahrensia sp. R2A130	WP_009463009	C7PHBV_contig_3152	117.399	13796	14503	-
T61PCL_gene_21972	AMN13	PCL	233	6.07377	Bacteria	Gammaproteobacteria - Others	Pseudoalteromonas	100	100	Pseudoalteromonas tetraodonis GFC	GEN39761	T61PCL_contig_189	91.6118	186	887	-
F9PPT2_gene_23887	BHT14	PP	224	6.06872	Bacteria	Gammaproteobacteria - Others	Methyloprofundus	90.1869	95.3271	Cycloclasticus sp. symbiont of Poecilosclerida sp. N	ORU92333	F9PPT2_contig_376	39.9013	35314	35988	-
PHBVJ0_gene_32158	PJM02	PHBV	313	5.92229	Bacteria	Actinobacteria	Actinomarinicola	81.2207	91.0798	Acidobacteria bacterium	RIK06893	PHBVJ0_contig_1122	24.7152	51082	52023	-
C7PHBVT2_gene_4821	BHT14	PHBV	215	5.92015	Bacteria	Deltaproteobacteria	Desulfocapsa	90.0943	97.1831	Deltaproteobacteria bacterium	RPJ82715	C7PHBVT2_contig_34	118.973	62032	62679	-
P4BHJ0_gene_38298	PJM02	P3HB4HB	216	5.89368	Bacteria	Acidobacteria	Luteitalea	88.2927	92.6829	Acidobacteria bacterium	PYQ65960	P4BHJ0_contig_612	70.7018	3557	4207	+
C9PLLAJ1_gene_61729	PJM12	PLLA	192	5.88935	Bacteria	Gammaproteobacteria - Others	Woeseia	80.543	81.448	Chromatiales bacterium	RZV32564	C9PLLAJ1_contig_30893	10.0552	3	578	-
A6P3HBT2_gene_7778	BHT14	PHB	215	5.87561	Bacteria	Deltaproteobacteria	Desulfocapsa	91.0377	97.1831	Deltaproteobacteria bacterium	RPJ82715	A6P3HBT2_contig_186	109.588	89323	89970	+
C5PETT2_gene_8693	BHT14	PET	216	5.81418	Bacteria	Firmicutes - Bacilli	Parageobacillus	60	78.5714	bacterium DOLZORAL124_38_8	PID70199	C5PETT2_contig_255	42.4128	563560	564210	-
PCLJ0_gene_80698	PJM02	PCL	296	5.80697	Bacteria	Actinobacteria	Aquihabitans	73.7542	82.1549	Acidimicrobiaceae bacterium TMED130	OUV77792	PCLJ0_contig_2965	64.3235	38326	39216	-
T69PS_gene_61002	AMN13	PS	203	5.79967	Bacteria	Gammaproteobacteria - Others	Pseudoalteromonas	99.4681	99.4681	Pseudoalteromonas sp. MSK9-3	RJE76065	T69PS_contig_7497	91.8746	2	613	+
PSJ0_gene_96127	PJM02	PS	174	5.78736	Plants	Eudicots	Pyrus	83.7662	95.5414	Planctomycetes bacterium	TAJ23784.1	PSJ0_contig_129290	2.39504	2	523	+
F9PP_gene_1067	BHT04	PP	229	5.71968	Bacteria	Gammaproteobacteria - Others	Granulosicoccus	79.3578	92.2018	Gammaproteobacteria bacterium	PID61319	F9PP_contig_57	22.0493	224147	224836	-
T58Ecoflex_gene_24374	AMN13	PBAT	235	5.69651	Bacteria	Alphaproteobacteria	Parasedimentitalea	92.8571	96.875	Rhodobacteraceae bacterium H18S-6	KAE9628864.1	T58Ecoflex_contig_402	71.5639	74794	75501	-
C5PET_gene_32678	BHT04	PET	232	5.6863	Bacteria	Gammaproteobacteria - Others	Colwellia	100	100	Colwellia sp.	PHR85139	C5PET_contig_1147	96.4717	406	1104	+
A8EcoflexT2_gene_50286	BHT14	PBAT	236	5.6438	Bacteria	Alphaproteobacteria	Xanthobacter	92.7966	96.1864	Alphaproteobacteria bacterium 46_93_T64	OUR77416	A8EcoflexT2_contig_2128	79.6012	3592	4302	+
G9PSJ1_gene_23002	PJM12	PS	202	5.61086	Bacteria	Gammaproteobacteria - Others	Sedimenticola	88.1188	96.5347	Sedimenticola sp.	PLY16975	G9PSJ1_contig_9600	6.1273	3	608	-
G8LDPE_gene_17819	BHT04	PE	228	5.58357	Bacteria	Alphaproteobacteria	Micavibrio	81.9005	92.3077	Micavibrio aeruginosavorus	PZQ45188	G8LDPE_contig_729	66.7492	28778	29464	-
PETJ0_gene_78633	PJM02	PET	257	5.5797	Bacteria	Planctomycetes	Adhaeretor	93.3333	96.6667	Planctomycetales bacterium zrk34	QNN21154	PETJ0_contig_49613	3.40387	3	773	+
T57P4BH_gene_8490	AMN13	P3HB4HB	225	5.54786	Bacteria	Gammaproteobacteria - Others	Teredinibacter	86.2832	93.0233	Agarilytica rhodophyticola	WP_086933180	T57P4BH_contig_58	67.1444	15959	16636	+
G8LDPEJ1_gene_68989	PJM12	PE	242	5.54634	Archaea	Thaumarchaeota	Candidatus Nitrosomarinus	96.9231	99.4872	MULTISPECIES: Nitrosopumilus	WP_014965069	G8LDPEJ1_contig_39150	4.28502	1	726	-
G7P4BHT2_gene_33312	BHT14	P3HB4HB	229	5.50951	Bacteria	Gammaproteobacteria - Others	Oleispira	100	100	Oleispira antarctica RB-8	CCK74426	G7P4BHT2_contig_1424	82.5232	33885	34574	-
PPJ0_gene_95298	PJM02	PP	279	5.46992	Bacteria	Betaproteobacteria	Nitrosospira	87.3303	93.6652	Nitrosomonas aestuarii	WP_090697756	PPJ0_contig_48139	6.95154	340	1179	+
T702PET_gene_58880	AMN13	PET	230	2.11697	Bacteria	Alphaproteobacteria	Micavibrio	77	89	Micavibrio aeruginosavorus	WP_014103658.1	T702PET_contig_4948	36.4693	9705	10397	-
C9PLLAJ1_gene_21015	PJM12	PLLA	217	5.35549	Bacteria	Deltaproteobacteria	Desulfatibacillum	80.9302	93.4884	bacterium HR37	GBD37818	C9PLLAJ1_contig_8554	8.09029	2636	3289	+
B9PCL_gene_37204	BHT04	PCL	235	5.29529	Bacteria	Alphaproteobacteria	Parasedimentitalea	98.6607	100	Rhodobacterales bacterium 56_14_T64	OUS36843	B9PCL_contig_590	93.5301	49070	49777	-
B9PCL_gene_15158	BHT04	PCL	245	5.289	Bacteria	Alphaproteobacteria	Hyphomonas	92.2449	97.1429	Hyphomonas oceanitis	WP_035537796	B9PCL_contig_151	89.6059	4698	5435	+
G7P4BHJ1_gene_58305	PJM12	P3HB4HB	247	5.28633	Bacteria	Gammaproteobacteria - Others	Candidatus Reidiella	84.3602	94.7867	Gammaproteobacteria bacterium QZLD01	THB66870.1	G7P4BHJ1_contig_1554	76.6017	3448	4191	+
C9PLLAJ1_gene_53096	PJM12	PLLA	225	5.27443	Bacteria	Gammaproteobacteria - Others	Thiothrix	83.5556	93.7778	Gammaproteobacteria bacterium	TNF91596.1	C9PLLAJ1_contig_25735	7.68453	765	1442	+
P4BHJ0_gene_83418	PJM02	P3HB4HB	225	5.26136	Bacteria	Gammaproteobacteria - Others	Teredinibacter	92.511	95.5947	Agarilytica rhodophyticola	WP_086933180	P4BHJ0_contig_2747	60.5917	38836	39513	-
PHBVJ0_gene_32025	PJM02	PHBV	229	5.25387	Bacteria	Gammaproteobacteria - Others	Teredinibacter	88.3721	94.8837	Agaribacterium haliotis	WP_096087490	PHBVJ0_contig_1115	29.9683	77097	77786	-
A8EcoflexJ1_gene_16976	PJM12	PBAT	216	5.24382	Bacteria	Deltaproteobacteria	Desulfotalea	94.4444	96.7593	Desulforhopalus sp. IMCC35007	WP_136872553	A8EcoflexJ1_contig_1106	17.0253	1095	1745	+
G9PS_gene_31257	BHT04	PS	237	5.24233	Bacteria	Alphaproteobacteria	Pseudorhizobium	87.2727	95.4545	Nitratireductor pacificus	WP_008597553	G9PS_contig_2305	42.8582	1934	2647	-
F9PPJ1_gene_79287	PJM12	PP	230	5.22509	Bacteria	Gammaproteobacteria - Others	Woeseia	98.5915	99.061	Chromatiales bacterium	RZV32564	F9PPJ1_contig_34994	7.96711	298	990	+
P4BHJ0_gene_22050	PJM02	P3HB4HB	229	5.21668	Bacteria	Gammaproteobacteria - Others	Teredinibacter	88.3721	94.8837	Agaribacterium haliotis	WP_096087490	P4BHJ0_contig_283	59.0277	77097	77786	-
E6PHBHT2_gene_8554	BHT14	PHBH	217	5.19877	Bacteria	Deferribacteres	Deferribacter	76.6355	89.6714	Calditerrivibrio nitroreducens	PMP72577	E6PHBHT2_contig_62	78.6425	3389	4042	+
C9PLLAJ1_gene_14688	PJM12	PLLA	236	5.164	Bacteria	Bacteroidetes	Seonamhaeicola	100	100	Lacinutrix sp. CAU 1491	WP_136841410	C9PLLAJ1_contig_5621	7.17296	282	992	-
G9PS_gene_40880	BHT04	PS	237	5.15016	Bacteria	Alphaproteobacteria	Nitratireductor	87.2727	95	Paramesorhizobium deserti	KXF77604	G9PS_contig_3435	42.1047	1938	2651	-
PLLAJ0_gene_145423	PJM02	PLLA	230	5.14392	Bacteria	Gammaproteobacteria - Others	Granulosicoccus	81.9383	94.7137	Gammaproteobacteria bacterium	PID61319	PLLAJ0_contig_97906	4.08824	350	1042	-
G8LDPET2_gene_523	BHT14	PE	217	5.12402	Bacteria	Tenericutes	Candidatus Izimaplasma	83.0189	91.2442	Firmicutes bacterium zrk13	QMS85185	G8LDPET2_contig_18	56.4902	30888	31541	+
T702PET_gene_12631	AMN13	PET	232	5.12318	Bacteria	Gammaproteobacteria - Others	Cognaticolwellia	99.569	99.569	Colwellia chukchiensis	WP_085284011	T702PET_contig_149	87.497	8237	8935	+
T61PCL_gene_33653	AMN13	PCL	235	5.08848	Bacteria	Alphaproteobacteria	Parasedimentitalea	95.5357	98.6607	Rhodobacteraceae bacterium	PCJ10111	T61PCL_contig_495	76.0972	38369	39076	+
B9PCLJ1_gene_52215	PJM12	PCL	227	5.08195	Bacteria	Unclassified bacteria	Desulfobulbus	53.4884	78.6047	Candidatus Moranbacteria bacterium GW2011_GWD1_36_198	KKQ00480	B9PCLJ1_contig_5343	52.5842	3433	4116	+
PBSJ0_gene_62530	PJM02	PBS	296	5.07226	Bacteria	Actinobacteria	Aquihabitans	73.7542	82.1549	Acidimicrobiaceae bacterium TMED130	OUV77792	PBSJ0_contig_5934	19.4897	16155	17045	-
T69PS_gene_40352	AMN13	PS	234	5.04631	Bacteria	Gammaproteobacteria - Others	Alteromonas	100	100	MULTISPECIES: Alteromonas	WP_032095148	T69PS_contig_2823	69.3499	74849	75553	-
G8LDPET2_gene_39021	BHT14	PE	228	5.01266	Bacteria	Alphaproteobacteria	Rhodobiaceae bacterium	77.7778	89.6396	Rhodobiaceae bacterium	PCJ68086	G8LDPET2_contig_1605	52.5964	15907	16593	+
C9PLLAJ1_gene_9622	PJM12	PLLA	217	5.00567	Bacteria	Deltaproteobacteria	Desulfonema	94.9309	97.235	Deltaproteobacteria bacterium	RLC06827	C9PLLAJ1_contig_3460	7.56184	1343	1996	-
P4BHJ0_gene_24438	PJM02	P3HB4HB	228	4.95177	Bacteria	Gammaproteobacteria - Others	Sulfurifustis	76.9953	89.2019	Arenicella xantha	WP_113954809	P4BHJ0_contig_338	56.2759	3456	4142	+
A8EcoflexJ1_gene_4544	PJM12	PBAT	216	4.91273	Bacteria	Deltaproteobacteria	Desulfobulbus	90.5213	97.2093	Desulfobulbus mediterraneus	WP_028585181	A8EcoflexJ1_contig_257	15.9503	27	677	+
PETJ0_gene_80370	PJM02	PET	208	4.85718	Bacteria	Alphaproteobacteria	Filomicrobium	81.8182	90.404	Proteobacteria bacterium	PZN13731	PETJ0_contig_50893	3.66114	218	844	-
T60PBSA_gene_14631	AMN13	PBSA	231	4.85089	Bacteria	Gammaproteobacteria - Others	Colwellia	97.6959	99.5392	Colwellia sp.	PHR85139	T60PBSA_contig_407	53.479	65351	66046	+
C9PLLAT2_gene_18186	BHT14	PLLA	241	4.845	Bacteria	Planctomycetes	Polystyrenella	78.2407	90.2778	Planctomycetes bacterium Pla133	QDU68833	C9PLLAT2_contig_1125	22.8344	78687	79412	-
C5PETT2_gene_25161	BHT14	PET	228	4.77146	Bacteria	Epsilonproteobacteria	Sulfurospirillum	84.5133	92.0354	Sulfurospirillum sp. MES	KHG33943	C5PETT2_contig_1234	32.9745	17071	17757	-
G9PST2_gene_62570	BHT14	PS	217	4.7512	Bacteria	Deltaproteobacteria	Desulfobacula	95.8525	100	Desulfobacter vibrioformis	WP_035235632	G9PST2_contig_3709	55.3862	10166	10819	+
C9PLLAJ1_gene_63758	PJM12	PLLA	164	4.7269	Archaea	Thaumarchaeota	Nitrosopumilus	98.1707	100	MULTISPECIES: Nitrosopumilus	WP_014965069	C9PLLAJ1_contig_32111	9.44838	3	494	-
PHBVJ0_gene_4368	PJM02	PHBV	231	4.71143	Bacteria	Alphaproteobacteria	Porphyrobacter	98.2684	99.1342	Erythrobacter longus	KEO91814	PHBVJ0_contig_77	26.6415	1347277	1347972	-
G8LDPET2_gene_22028	BHT14	PE	215	4.69876	Bacteria	Unclassified bacteria	Desulfofundulus	62.201	82.7751	Candidatus Peregrinibacteria bacterium GW2011_GWA2_33_10	KKP37701	G8LDPET2_contig_702	52.2838	52907	53554	+
PHBHJ0_gene_68410	PJM02	PHBH	176	4.6823	Bacteria	Alphaproteobacteria	Labrenzia	100	100	MULTISPECIES: Labrenzia	WP_055115934	PHBHJ0_contig_4090	42.3177	3566	4093	+
G9PSJ1_gene_16655	PJM12	PS	160	4.62757	Bacteria	Gammaproteobacteria - Others	Woeseia	89.0511	94.8905	Chromatiales bacterium	RZV32564	G9PSJ1_contig_6315	6.38005	1	483	+
PHBHJ0_gene_25117	PJM02	PHBH	237	4.61888	Bacteria	Alphaproteobacteria	Marinovum	97.3214	99.1071	Ruegeria litorea R37	SLN16913	PHBHJ0_contig_687	31.0001	5542	6255	+
EcoflexJ0_gene_52458	PJM02	PBAT	239	4.59567	Bacteria	Alphaproteobacteria	Youhaiella	90.4348	95.6522	Devosia sp. 17-2-E-8	KFL28618	EcoflexJ0_contig_1274	44.711	12659	13378	-
A8EcoflexJ1_gene_40169	PJM12	PBAT	216	4.59381	Bacteria	Deltaproteobacteria	Desulfobacula	94.9074	98.1481	MULTISPECIES: Desulfobacula	WP_014958823	A8EcoflexJ1_contig_4409	14.9149	4263	4913	+
G9PSJ1_gene_67910	PJM12	PS	163	4.58627	Bacteria	Deltaproteobacteria	Desulfuromonas	92.638	97.546	Deltaproteobacteria bacterium	TLM66112.1	G9PSJ1_contig_37563	6.20674	847	1335	+
EcoflexJ0_gene_45810	PJM02	PBAT	237	4.58543	Bacteria	Alphaproteobacteria	Roseibacterium	95.5357	98.6607	MULTISPECIES: unclassified Roseobacter	WP_145214996	EcoflexJ0_contig_940	44.9878	7311	8024	+
LDPEJ0_gene_43840	PJM02	PE	305	4.56572	Bacteria	Gammaproteobacteria - Others	Acinetobacter	94.1176	100	Planctomycetes bacterium Pla133	QDU68833	LDPEJ0_contig_15788	6.7881	766	1680	+
EcoflexJ0_gene_17059	PJM02	PBAT	226	4.54874	Bacteria	Gammaproteobacteria - Others	Saccharophagus	95.098	98.0392	Gilvimarinus agarilyticus	WP_041522376	EcoflexJ0_contig_180	46.8	43429	44109	+
G7P4BHT2_gene_111608	BHT14	P3HB4HB	192	4.51974	Bacteria	Bacteroidetes	Labilibaculum	99.4792	99.4792	Ancylomarina subtilis	WP_130307108	G7P4BHT2_contig_17195	80.7441	3	581	+
C5PETT2_gene_24554	BHT14	PET	227	4.51102	Bacteria	Gammaproteobacteria - Others	Caldichromatium	84	90.6667	gamma proteobacterium symbiont of Ctena orbiculata	PUB74159	C5PETT2_contig_1171	31.312	3420	4103	+
C5PET_gene_46926	BHT04	PET	252	4.49076	Bacteria	Bacteroidetes	Lacinutrix	100	100	Lacinutrix himadriensis	WP_055442879	C5PET_contig_2285	70.1419	15563	16321	+
PPJ0_gene_13974	PJM02	PP	219	4.48646	Bacteria	Deltaproteobacteria	Haliangium	92.9907	96.729	Haliangium ochraceum	WP_012829097	PPJ0_contig_3779	7.26379	5715	6374	-
G9PS_gene_29955	BHT04	PS	223	4.46218	Bacteria	Gammaproteobacteria - Others	Methylomicrobium	92.3767	96.861	Methylomarinum vadi	WP_031434835	G9PS_contig_2201	38.7704	754	1425	+
B9PCLJ1_gene_8686	PJM12	PCL	243	4.45954	Bacteria	Aquificae	Thermocrinis	77.3333	89.7778	Chrysiogenales bacterium	TFG77637.1	B9PCLJ1_contig_246	43.1057	8982	9713	+
T69PS_gene_11889	AMN13	PS	225	4.44493	Bacteria	Gammaproteobacteria - Others	Simiduia	91.866	97.1292	Exilibacterium tricleocarpae	WP_142929815	T69PS_contig_274	63.5288	12738	13415	+
C7PHBV_gene_68992	BHT04	PHBV	228	4.43563	Bacteria	Gammaproteobacteria - Others	Simiduia	92.8571	95.7143	Gilvimarinus agarilyticus	WP_041522376	C7PHBV_contig_1671	87.7333	9710	10396	-
G9PST2_gene_10907	BHT14	PS	217	4.42304	Bacteria	Deferribacteres	Deferribacter	76.6355	89.6714	Calditerrivibrio nitroreducens	PMP72577	G9PST2_contig_215	51.5607	331295	331948	-
F9PP_gene_18405	BHT04	PP	232	4.42151	Bacteria	Gammaproteobacteria - Others	Thiothrix	97.3799	98.69	Thiotrichaceae bacterium	PCJ84971	F9PP_contig_2040	16.8244	456	1154	+
PBSAJ0_gene_6690	PJM02	PBSA	236	4.40829	Bacteria	Alphaproteobacteria	Thalassococcus	92.4107	96.875	MULTISPECIES: Maritimibacter	WP_008331577	PBSAJ0_contig_46	39.4771	5389	6099	+
PBSJ0_gene_2748	PJM02	PBS	243	4.39624	Bacteria	Alphaproteobacteria	Hyphomonas	88.5246	94.6721	Hyphomonas sp. TMED17	OUX93265	PBSJ0_contig_43	20.5764	219979	220710	-
A8EcoflexJ1_gene_47723	PJM12	PBAT	216	4.39334	Bacteria	Deltaproteobacteria	Desulfosarcina	99.537	100	Desulfosarcina alkanivorans	BBO68207	A8EcoflexJ1_contig_6120	14.264	15	665	-
PBSJ0_gene_38485	PJM02	PBS	227	4.38879	Bacteria	Gammaproteobacteria - Others	Marinomonas	87.8505	93.9252	Gammaproteobacteria bacterium TMED180	OUW42470	PBSJ0_contig_2096	21.9894	43781	44464	-
G9PST2_gene_17712	BHT14	PS	217	4.35848	Bacteria	Deltaproteobacteria	Desulfobacula	98.1567	99.5392	Desulfobacter hydrogenophilus	RAM01769	G9PST2_contig_440	50.8081	40848	41501	-
G7P4BHT2_gene_52773	BHT14	P3HB4HB	233	4.3569	Bacteria	Epsilonproteobacteria	Malaciobacter	94.8498	97.4249	Arcobacter sp.	PHR72011	G7P4BHT2_contig_3296	64.1387	17775	18476	-
B8PBSAJ1_gene_43888	PJM12	PBSA	229	4.34474	Bacteria	Aquificae	Thermocrinis	77.9736	89.8678	Chrysiogenales bacterium	TFG77637.1	B8PBSAJ1_contig_2001	15.706	8864	9553	+
G7P4BHJ1_gene_22200	PJM12	P3HB4HB	216	4.33437	Bacteria	Tenericutes	Candidatus Izimaplasma	89.3519	95.3704	Tenericutes bacterium HGW-Tenericutes-4	PKK96040	G7P4BHJ1_contig_304	71.8214	45194	45844	-
LDPEJ0_gene_2556	PJM02	PE	217	4.32406	Bacteria	Acidobacteria	Luteitalea	90.7767	97.5728	Acidobacteria bacterium	RMH15585	LDPEJ0_contig_223	9.03588	1023	1676	+
A8EcoflexJ1_gene_61145	PJM12	PBAT	215	4.32212	Bacteria	Deltaproteobacteria	Desulfotalea	93.4579	96.2617	Desulfopila sp. IMCC35006	WP_136816039	A8EcoflexJ1_contig_9927	14.098	721	1368	-
A8EcoflexJ1_gene_29236	PJM12	PBAT	216	4.3162	Bacteria	Deltaproteobacteria	Desulfotalea	92.5926	97.6852	Desulfopila sp. IMCC35006	WP_136816039	A8EcoflexJ1_contig_2553	14.0136	10242	10892	+
PBSJ0_gene_31337	PJM02	PBS	226	4.31052	Bacteria	Deltaproteobacteria	Sandaracinus	81.9048	89.0995	Sandaracinaceae bacterium	RZO64457	PBSJ0_contig_1368	21.6928	2821	3501	+
G8LDPE_gene_17665	BHT04	PE	235	4.29797	Bacteria	Alphaproteobacteria	Nitratireductor	88.1356	94.0678	Ahrensia sp. R2A130	WP_009463009	G8LDPE_contig_719	49.8499	3650	4357	+
E6PHBH_gene_64359	BHT04	PHBH	235	4.28542	Bacteria	Alphaproteobacteria	Profundibacter	97.7679	99.5536	Profundibacter amoris	AXX96561	E6PHBH_contig_2977	63.7953	715	1422	+
A8EcoflexT2_gene_15785	BHT14	PBAT	215	4.265	Bacteria	Deltaproteobacteria	Desulfotalea	92.9245	97.6415	Desulfopila sp. IMCC35006	WP_136816039	A8EcoflexT2_contig_284	66.0298	40042	40689	+
G8LDPEJ1_gene_182737	PJM12	PE	170	4.25892	Bacteria	Deltaproteobacteria	Desulfonema	97.6471	100	Desulfobacteraceae bacterium	RJP83508	G8LDPEJ1_contig_119515	4.68395	512	1021	+
F9PP_gene_25929	BHT04	PP	234	4.2588	Bacteria	Alphaproteobacteria	Maricaulis	89.3162	94.4444	Maricaulis sp. LZ-16-1	WP_138514307	F9PP_contig_3377	16.0668	3734	4438	+
G9PSJ1_gene_191812	PJM12	PS	230	4.24441	Animals	Arthropods	Dermacentor	64.2202	82.8829	Golovinomyces cichoracearum	RKF59824	G9PSJ1_contig_126066	4.07081	1	690	-
B9PCLT2_gene_3990	BHT14	PCL	215	4.22768	Bacteria	Deltaproteobacteria	Desulfotalea	92.9245	97.6415	Desulfopila sp. IMCC35006	WP_136816039	B9PCLT2_contig_136	74.2343	25144	25791	-
F9PP_gene_34459	BHT04	PP	235	4.20652	Bacteria	Alphaproteobacteria	Profundibacter	98.2143	99.1071	Marinosulfonomonas sp.	PHQ99764	F9PP_contig_5258	15.802	266	973	-
A8Ecoflex_gene_52961	BHT04	PBAT	236	4.17965	Bacteria	Alphaproteobacteria	Hypericibacter	97.6526	98.5915	Alphaproteobacteria bacterium 46_93_T64	OUR77416	A8Ecoflex_contig_1692	89.4648	4541	5251	+
T69PS_gene_14961	AMN13	PS	232	4.17528	Bacteria	Gammaproteobacteria - Others	Cognaticolwellia	99.569	99.569	Colwellia chukchiensis	WP_085284011	T69PS_contig_393	57.8743	8141	8839	+
T67PP_gene_19497	AMN13	PP	231	4.16277	Bacteria	Gammaproteobacteria - Others	Colwellia	97.6959	99.5392	Colwellia sp.	PHR85139	T67PP_contig_409	38.519	7523	8218	-
C7PHBVT2_gene_8918	BHT14	PHBV	216	4.15453	Bacteria	Firmicutes - Bacilli	Parageobacillus	60	78.5714	bacterium DOLZORAL124_38_8	PID70199	C7PHBVT2_contig_74	83.1041	564426	565076	-
G9PS_gene_60222	BHT04	PS	232	4.13313	Bacteria	Gammaproteobacteria - Others	Thiothrix	94.0367	98.1651	Thiotrichaceae bacterium	PCJ84971	G9PS_contig_6673	34.5183	1623	2321	+
B8PBSAJ1_gene_83931	PJM12	PBSA	216	4.10795	Bacteria	Deltaproteobacteria	Desulfobacula	94.9074	98.6111	MULTISPECIES: Desulfobacula	WP_014958823	B8PBSAJ1_contig_11064	15.7438	751	1401	-
F9PPJ1_gene_86705	PJM12	PP	227	4.0964	Bacteria	Gammaproteobacteria - Others	Woeseia	83.8863	94.8113	Gammaproteobacteria bacterium	TDJ34645.1	F9PPJ1_contig_39416	6.32865	170	853	-
G9PST2_gene_40429	BHT14	PS	217	4.08718	Bacteria	Tenericutes	Candidatus Izimaplasma	83.0189	91.2442	Firmicutes bacterium zrk13	QMS85185	G9PST2_contig_1530	47.6454	16097	16750	-
EcoflexJ0_gene_4360	PJM02	PBAT	227	4.07316	Bacteria	Gammaproteobacteria - Others	Sedimenticola	88.7324	95.3052	Solemya velesiana gill symbiont	OOZ36666	EcoflexJ0_contig_24	41.7223	145502	146185	-
P4BHJ0_gene_83098	PJM02	P3HB4HB	226	4.06384	Bacteria	Gammaproteobacteria - Others	Saccharophagus	95.098	98.0392	Gilvimarinus agarilyticus	WP_041522376	P4BHJ0_contig_2730	46.5936	10048	10728	-
PLLAJ0_gene_49997	PJM02	PLLA	172	4.06083	Bacteria	Actinobacteria	Baekduia	65.1163	84.3023	Actinobacteria bacterium	TMK75407.1	PLLAJ0_contig_28649	4.31574	526	1041	+
G7P4BHT2_gene_70352	BHT14	P3HB4HB	232	4.05011	Bacteria	Epsilonproteobacteria	Malaciobacter	94.8276	97.4138	Arcobacter sp.	PLY08431	G7P4BHT2_contig_6000	59.8794	3299	3997	+
T67PP_gene_20372	AMN13	PP	232	4.04728	Bacteria	Gammaproteobacteria - Others	Cognaticolwellia	99.569	99.569	Colwellia chukchiensis	WP_085284011	T67PP_contig_436	37.289	6838	7536	+
C9PLLA_gene_21971	BHT04	PLLA	233	4.04034	Bacteria	Gammaproteobacteria - Others	Teredinibacter	80.1887	89.6226	Agarilytica rhodophyticola	WP_086933180	C9PLLA_contig_4649	6.1634	317	1018	-
PBSAJ0_gene_6665	PJM02	PBSA	236	4.01724	Bacteria	Alphaproteobacteria	Silicimonas	93.3036	97.3214	MULTISPECIES: Maritimibacter	WP_008331577	PBSAJ0_contig_45	35.9753	196814	197524	-
B8PBSAT2_gene_31342	BHT14	PBSA	238	4.01622	Bacteria	Alphaproteobacteria	Micavibrio	90.7895	95.1754	Zetaproteobacteria bacterium	PCJ99313	B8PBSAT2_contig_2903	18.4639	3776	4492	+
T60PBSA_gene_28262	AMN13	PBSA	234	4.01492	Bacteria	Gammaproteobacteria - Others	Alteromonas	100	100	MULTISPECIES: Alteromonas	WP_032095148	T60PBSA_contig_1399	43.6953	10753	11457	+
G7P4BH_gene_15287	BHT04	P3HB4HB	229	4.01016	Bacteria	Gammaproteobacteria - Others	Cellvibrio	93.3649	96.2085	Gilvimarinus agarilyticus	WP_041522376	G7P4BH_contig_212	50.8746	31630	32319	+
C9PLLAT2_gene_4286	BHT14	PLLA	216	3.99791	Bacteria	Firmicutes - Bacilli	Parageobacillus	60	78.5714	bacterium DOLZORAL124_38_8	PID70199	C9PLLAT2_contig_147	21.0229	563597	564247	-
G7P4BHJ1_gene_39542	PJM12	P3HB4HB	244	3.99074	Bacteria	Gammaproteobacteria - Others	Candidatus Reidiella	83.4906	94.3396	Gammaproteobacteria bacterium QZLD01	THB66870.1	G7P4BHJ1_contig_751	58.5389	3462	4196	+
F9PPJ1_gene_66440	PJM12	PP	217	3.97965	Bacteria	Deltaproteobacteria	Desulfobacula	93.7198	98.0676	Desulfobacter curvatus	WP_020589503	F9PPJ1_contig_27640	6.43162	3490	4143	+
G7P4BHJ1_gene_31702	PJM12	P3HB4HB	213	3.94777	Bacteria	Deltaproteobacteria	Pseudodesulfovibrio	91.0798	96.7136	Desulfovibrio gracilis	WP_078716306	G7P4BHJ1_contig_525	66.3366	210714	211355	-
G9PST2_gene_31698	BHT14	PS	215	3.94399	Bacteria	Deltaproteobacteria	Desulfocapsa	90.0943	94.8113	Desulfocapsa sulfexigens	WP_015404287	G9PST2_contig_1013	46.404	3936	4583	+
PPJ0_gene_23978	PJM02	PP	206	3.9399	Bacteria	Gammaproteobacteria - Others	Halioglobus	85.9223	95.6311	Haliea sp. SAOS-164	WP_135442955	PPJ0_contig_8090	6.78144	1657	2274	+
B8PBSAJ1_gene_61757	PJM12	PBSA	184	3.93983	Bacteria	Deltaproteobacteria	Desulfocapsa	91.8478	96.6851	Desulforhopalus sp. IMCC35007	WP_136872553	B8PBSAJ1_contig_4618	17.7254	32401	32955	-
PPJ0_gene_176653	PJM02	PP	208	3.91403	Bacteria	Deltaproteobacteria	Desulfuromonas	67.5556	78.5088	Proteobacteria bacterium	RIL06244	PPJ0_contig_105708	6.67214	89	715	-
G8LDPEJ1_gene_88207	PJM12	PE	173	3.90714	Bacteria	Acidobacteria	Luteitalea	83.815	94.7977	Acidobacteria bacterium	TDI45622.1	G8LDPEJ1_contig_51909	4.22256	1	519	-
B8PBSA_gene_26878	BHT04	PBSA	230	3.89705	Bacteria	Gammaproteobacteria - Others	Granulosicoccus	83.1818	95.9091	Gammaproteobacteria bacterium	PID61319	B8PBSA_contig_449	89.7676	16280	16972	+
C5PETT2_gene_33770	BHT14	PET	233	3.89387	Bacteria	Alphaproteobacteria	Aureimonas	98.2833	99.1416	Rhizobiales bacterium	PLX34333	C5PETT2_contig_2036	26.3322	71618	72319	-
C9PLLAT2_gene_59340	BHT14	PLLA	215	3.87703	Bacteria	Alphaproteobacteria	Profundibacter	98.5577	99.5192	Profundibacter amoris	AXX96561	C9PLLAT2_contig_10180	20.482	353	1000	+
T67PP_gene_62181	AMN13	PP	234	3.87439	Bacteria	Gammaproteobacteria - Others	Alteromonas	100	100	MULTISPECIES: Alteromonas	WP_032095148	T67PP_contig_4973	35.391	57211	57915	-
C7PHBVT2_gene_21006	BHT14	PHBV	229	3.86714	Bacteria	Epsilonproteobacteria	Sulfurospirillum	91.5888	96.2617	Campylobacteraceae bacterium 4484_4	OQX74649	C7PHBVT2_contig_314	72.964	78481	79170	-
G7P4BHJ1_gene_49161	PJM12	P3HB4HB	217	3.86097	Bacteria	Firmicutes - Clostridia	Vallitalea	80.6604	93.9815	Vallitalea guaymasensis	WP_113672533	G7P4BHJ1_contig_1080	63.6822	26450	27103	-
C9PLLAT2_gene_49166	BHT14	PLLA	232	3.82869	Bacteria	Gammaproteobacteria - Others	Colwellia	100	100	Colwellia sp.	PHR85139	C9PLLAT2_contig_7151	18.7445	1455	2153	+
G7P4BH_gene_10313	BHT04	P3HB4HB	232	3.8256	Bacteria	Epsilonproteobacteria	Halarcobacter	95.9091	98.1818	Arcobacter sp.	PLY08431	G7P4BH_contig_133	47.9055	51723	52421	+
PLLAJ0_gene_108985	PJM02	PLLA	172	3.80655	Bacteria	Gammaproteobacteria - Others	Ectothiorhodospira	79.0698	86.0465	Gammaproteobacteria bacterium	QMU60276	PLLAJ0_contig_70337	4.0455	3	518	-
T62PLLA_gene_24191	AMN13	PLLA	231	3.78911	Bacteria	Gammaproteobacteria - Others	Colwellia	97.6959	99.5392	Colwellia sp.	PHR85139	T62PLLA_contig_1465	39.8947	2881	3576	+
A8EcoflexT2_gene_50333	BHT14	PBAT	236	3.77071	Bacteria	Alphaproteobacteria	Xanthobacter	91.9492	96.3964	Alphaproteobacteria bacterium 46_93_T64	OUR77416	A8EcoflexT2_contig_2130	53.1828	8516	9226	-
C9PLLAT2_gene_105628	BHT14	PLLA	159	3.75279	Bacteria	Gammaproteobacteria - Others	Kangiella	97.4843	98.7421	Gammaproteobacteria bacterium	RLA03501	C9PLLAT2_contig_27385	26.8083	3	479	+
A8EcoflexJ1_gene_91900	PJM12	PBAT	236	3.75079	Bacteria	Bacteroidetes	Labilibaculum	88.8889	95.8333	Marinilabiliales bacterium	TVR71456.1	A8EcoflexJ1_contig_22365	11.1458	7181	7891	-
B8PBSAJ1_gene_20049	PJM12	PBSA	216	3.74203	Bacteria	Deltaproteobacteria	Desulfotalea	94.4444	96.2963	Desulforhopalus sp. IMCC35007	WP_136872553	B8PBSAJ1_contig_510	14.3414	1867	2517	-
F9PP_gene_26388	BHT04	PP	228	3.73842	Bacteria	Gammaproteobacteria - Others	Thiothrix	78.4141	87.6652	Thiotrichaceae bacterium	PCJ84971	F9PP_contig_3465	14.4748	6152	6838	-
B9PCL_gene_33391	BHT04	PCL	235	3.73549	Bacteria	Alphaproteobacteria	Parasedimentitalea	98.2143	99.5536	Rhodobacterales bacterium 56_14_T64	OUS36843	B9PCL_contig_491	65.9795	139158	139865	-
T62PLLA_gene_59803	AMN13	PLLA	180	1.63285	Bacteria	Alphaproteobacteria	Micavibrio	77	89	Micavibrio aeruginosavorus	WP_014103658.1	T62PLLA_contig_13711	22.063	2266	2808	-
C9PLLAJ1_gene_23302	PJM12	PLLA	209	3.7059	Bacteria	Deltaproteobacteria	Desulfosarcina	92.7885	97.1154	Desulfosarcina alkanivorans	BBO68207	C9PLLAJ1_contig_9663	5.81261	1594	2220	+
F9PP_gene_45200	BHT04	PP	233	3.70112	Bacteria	Alphaproteobacteria	Boseongicola	88.3117	95.2381	Rhodobacteraceae bacterium	RZO33691	F9PP_contig_8233	14.0228	4642	5343	+
A8EcoflexT2_gene_20565	BHT14	PBAT	238	3.69435	Bacteria	Alphaproteobacteria	Pseudorhodobacter	98.7395	99.1597	Rhodobacteraceae bacterium	PCH94845	A8EcoflexT2_contig_396	51.6679	4639	5355	+
G8LDPEJ1_gene_161912	PJM12	PE	208	3.67502	Bacteria	Deltaproteobacteria	Desulfonema	87.9808	96.1538	Desulfobacterales bacterium CG23_combo_of_CG06-09_8_20_14_all_51_8	PIP42511	G8LDPEJ1_contig_104101	3.30338	94	720	+
E6PHBHJ1_gene_16168	PJM12	PHBH	237	3.66276	Bacteria	Bacteroidetes	Draconibacterium	85.7143	94.47	Mangrovibacterium diazotrophicum	WP_120272526	E6PHBHJ1_contig_390	67.2023	40526	41239	+
E6PHBH_gene_4324	BHT04	PHBH	245	3.65544	Bacteria	Alphaproteobacteria	Hyphomonas	91.8367	97.1429	Hyphomonas sp. BRH_c22	KJS38755	E6PHBH_contig_49	52.1959	923643	924380	-
PHBVJ0_gene_11494	PJM02	PHBV	225	3.65322	Bacteria	Gammaproteobacteria - Others	Thiocystis	77.6786	90.2222	Aquisalimonas asiatica	WP_091645226	PHBVJ0_contig_218	21.2086	4705	5382	+
PHBHJ0_gene_61569	PJM02	PHBH	225	3.63255	Bacteria	Gammaproteobacteria - Others	Simiduia	93.0233	97.2093	Simiduia agarivorans	WP_015047178	PHBHJ0_contig_3316	25.6806	23201	23878	-
PPJ0_gene_53668	PJM02	PP	163	3.62901	Bacteria	Gammaproteobacteria - Others	Thioflavicoccus	96.319	98.1595	gamma proteobacterium symbiont of Ctena orbiculata	PUB74159	PPJ0_contig_22999	7.89413	3	491	-
G9PS_gene_80901	BHT04	PS	232	3.61436	Bacteria	Gammaproteobacteria - Others	Thiothrix	97.3799	98.69	Thiotrichaceae bacterium	PCJ84971	G9PS_contig_11206	30.1857	104	802	-
PHBHJ0_gene_74993	PJM02	PHBH	236	3.61184	Bacteria	Alphaproteobacteria	Pelagovum	95.9821	98.2143	Pseudooceanicola lipolyticus	PJE35063	PHBHJ0_contig_5000	24.344	13325	14035	-
PBSAJ0_gene_72559	PJM02	PBSA	245	3.60835	Bacteria	Alphaproteobacteria	Hyphomonas	92.6531	97.1429	Hyphomonas beringensis	KCZ53786	PBSAJ0_contig_4932	31.1265	5030	5767	+
G7P4BHJ1_gene_62967	PJM12	P3HB4HB	256	3.60006	Bacteria	Tenericutes	Tenericutes bacterium MO-XQ	86.6071	93.75	Tenericutes bacterium MO-XQ	AUD62268	G7P4BHJ1_contig_1896	50.3327	10177	10947	+
B8PBSAT2_gene_28336	BHT14	PBSA	236	3.59405	Bacteria	Unclassified bacteria	Desulfohalobium	57.2115	77.8846	Candidatus Moranbacteria bacterium GW2011_GWD1_36_198	KKQ00480	B8PBSAT2_contig_2321	16.6631	19596	20306	-
P4BHJ0_gene_7447	PJM02	P3HB4HB	225	3.58008	Bacteria	Gammaproteobacteria - Others	Thiocystis	77.6786	90.2222	Aquisalimonas asiatica	WP_091645226	P4BHJ0_contig_100	41.2295	3854	4531	+
B8PBSA_gene_42259	BHT04	PBSA	230	3.56861	Bacteria	Gammaproteobacteria - Others	Granulosicoccus	82.6291	95.7746	Gammaproteobacteria bacterium	PID61319	B8PBSA_contig_1061	82.2021	1618	2310	+
T702PET_gene_33702	AMN13	PET	233	3.5661	Bacteria	Epsilonproteobacteria	Poseidonibacter	96.8182	98.6239	Arcobacter sp. SM1702	WP_121627070	T702PET_contig_1056	60.6428	75638	76339	-
T57P4BH_gene_14195	AMN13	P3HB4HB	233	3.53728	Bacteria	Gammaproteobacteria - Others	Pseudoalteromonas	100	100	Pseudoalteromonas tetraodonis GFC	GEN39761	T57P4BH_contig_222	41.3409	9388	10089	-
LDPEJ0_gene_61803	PJM02	PE	191	3.51227	Bacteria	Alphaproteobacteria	Filomicrobium	86.911	95.1613	Hyphomicrobiaceae bacterium TMED74	RPG38031	LDPEJ0_contig_25559	8.33861	564	1136	+
PCLJ0_gene_39430	PJM02	PCL	230	3.4932	Bacteria	Gammaproteobacteria - Others	Bermanella	94.3478	97.3913	Bermanella marisrubri	QIZ83014	PCLJ0_contig_762	49.7975	12895	13587	+
A8Ecoflex_gene_65577	BHT04	PBAT	232	3.48946	Bacteria	Gammaproteobacteria - Others	Colwellia	100	100	Colwellia sp.	PHR85139	A8Ecoflex_contig_2488	75.9792	13964	14662	-
PBSJ0_gene_73053	PJM02	PBS	217	3.47446	Bacteria	Actinobacteria	Actinomarinicola	78.7097	90.9677	Iamiaceae bacterium SCSIO 58843	QGG93868	PBSJ0_contig_8563	18.2105	1149	1802	+
T58Ecoflex_gene_44602	AMN13	PBAT	233	3.44213	Bacteria	Gammaproteobacteria - Others	Pseudoalteromonas	100	100	Pseudoalteromonas tetraodonis GFC	GEN39761	T58Ecoflex_contig_4896	43.6139	534	1235	-
B9PCL_gene_38677	BHT04	PCL	235	3.41773	Bacteria	Alphaproteobacteria	Profundibacter	98.2143	99.1071	Marinosulfonomonas sp.	PHQ99764	B9PCL_contig_646	60.3669	159522	160229	-
G8LDPET2_gene_75000	BHT14	PE	217	3.41702	Bacteria	Deltaproteobacteria	Desulfobacula	95.8525	100	Desulfobacter vibrioformis	WP_035235632	G8LDPET2_contig_6889	37.6713	2708	3361	-
PBSJ0_gene_23540	PJM02	PBS	235	3.4166	Bacteria	Alphaproteobacteria	Parasedimentitalea	97.8723	100	Rhodobacterales bacterium 59_46_T64	OUS22603	PBSJ0_contig_813	16.5356	818	1525	+
A8EcoflexJ1_gene_125210	PJM12	PBAT	206	3.41422	Bacteria	Deltaproteobacteria	Desulfonema	84.5304	93.3702	Deltaproteobacteria bacterium SG8_13	KPJ77958	A8EcoflexJ1_contig_39577	11.6232	520	1140	+
T61PCL_gene_23561	AMN13	PCL	235	3.41416	Bacteria	Alphaproteobacteria	Parasedimentitalea	92.8571	96.875	Rhodobacteraceae bacterium H18S-6	KAE9628864.1	T61PCL_contig_219	51.0581	49025	49732	+
E6PHBH_gene_11595	BHT04	PHBH	230	3.41361	Bacteria	Gammaproteobacteria - Others	Granulosicoccus	82.6291	95.7746	Gammaproteobacteria bacterium	PID61319	E6PHBH_contig_124	51.9217	3554	4246	+
B8PBSAJ1_gene_39903	PJM12	PBSA	207	3.40054	Bacteria	Deltaproteobacteria	Desulfonema	84.3137	96.0784	Deltaproteobacteria bacterium SG8_13	KPJ77958	B8PBSAJ1_contig_1647	13.5992	17319	17942	-
B8PBSA_gene_26342	BHT04	PBSA	238	3.3908	Bacteria	Alphaproteobacteria	Ensifer	99.1597	99.5798	Rhizobiales bacterium	PCH49908	B8PBSA_contig_433	75.4808	95151	95867	-
E6PHBHT2_gene_16646	BHT14	PHBH	233	3.38344	Bacteria	Bacteroidetes	Butyricimonas	91.3242	95.8904	Bacteroidia bacterium	PID88635	E6PHBHT2_contig_165	47.6671	84227	84928	-
C7PHBV_gene_49905	BHT04	PHBV	294	3.36034	Bacteria	Actinobacteria	Actinomarinicola	81.6038	92.4528	Acidobacteria bacterium	RIK06893	C7PHBV_contig_635	51.5442	10900	11784	+
P3HBx1J0_gene_30449	PJM02	PHB	236	3.35212	Bacteria	Alphaproteobacteria	Thalassococcus	92.8571	97.3214	MULTISPECIES: Maritimibacter	WP_008331577	P3HBx1J0_contig_957	27.3	81481	82191	-
G7P4BHJ1_gene_13067	PJM12	P3HB4HB	226	3.34965	Bacteria	Chloroflexi	Brevefilum	79.2453	89.1509	Chloroflexi bacterium	KAA3646981.1	G7P4BHJ1_contig_175	53.0484	7211	7891	+
T58Ecoflex_gene_23303	AMN13	PBAT	233	3.34799	Bacteria	Gammaproteobacteria - Others	Pseudoalteromonas	100	100	Pseudoalteromonas sp. H100	KTD88917	T58Ecoflex_contig_347	42.4211	79973	80674	-
PCLJ0_gene_38890	PJM02	PCL	235	3.34631	Bacteria	Alphaproteobacteria	Parasedimentitalea	97.8723	100	Rhodobacterales bacterium 59_46_T64	OUS22603	PCLJ0_contig_745	46.6885	4288	4995	+
G9PS_gene_166880	BHT04	PS	191	3.34357	Bacteria	Gammaproteobacteria - Others	Thiothrix	92.6316	97.3684	Thiotrichaceae bacterium	PCJ84971	G9PS_contig_41472	33.9184	3	575	+
P3HBx1J0_gene_34073	PJM02	PHB	225	3.33635	Bacteria	Gammaproteobacteria - Others	Teredinibacter	92.511	95.5947	Agarilytica rhodophyticola	WP_086933180	P3HBx1J0_contig_1154	28.5	39967	40644	-
B9PCL_gene_27125	BHT04	PCL	230	3.32333	Bacteria	Gammaproteobacteria - Others	Granulosicoccus	83.1818	95.9091	Gammaproteobacteria bacterium	PID61319	B9PCL_contig_333	59.9756	655979	656671	-
G9PS_gene_115303	BHT04	PS	162	3.31379	Bacteria	Gammaproteobacteria - Others	Candidatus Reidiella	93.8272	98.1481	Thiotrichaceae bacterium	PCJ84971	G9PS_contig_21233	39.6339	2	487	-
C5PETT2_gene_26915	BHT14	PET	235	3.30231	Bacteria	Alphaproteobacteria	Profundibacter	96.5957	97.8723	Marinosulfonomonas sp.	PHQ99764	C5PETT2_contig_1374	22.1418	643	1350	-
EcoflexJ0_gene_31815	PJM02	PBAT	226	3.29723	Bacteria	Gammaproteobacteria - Others	Simiduia	90.9953	95.814	Exilibacterium tricleocarpae	WP_142929815	EcoflexJ0_contig_452	33.9238	4270	4950	+
T50P3HB_gene_16557	AMN13	PHB	237	3.28619	Bacteria	Alphaproteobacteria	Rhodobiaceae bacterium	98.5915	99.061	OCS116 cluster bacterium	PCJ02507	T50P3HB_contig_921	50.761	22784	23494	+
G8LDPEJ1_gene_159542	PJM12	PE	186	3.27018	Bacteria	Deltaproteobacteria	Geoalkalibacter	91.9355	96.2366	Deltaproteobacteria bacterium	TLM66112.1	G8LDPEJ1_contig_102372	3.28716	1	558	-
F9PP_gene_18403	BHT04	PP	208	3.25818	Bacteria	Gammaproteobacteria - Others	Methylovulum	96.6346	99.0385	Thiotrichaceae bacterium	PCJ84971	F9PP_contig_2039	13.8284	1316	1939	+
PCLJ0_gene_126430	PJM02	PCL	245	3.24378	Bacteria	Alphaproteobacteria	Hyphomonas	92.6531	97.1429	Hyphomonas beringensis	KCZ53786	PCLJ0_contig_10120	43.4108	5030	5767	+
F9PPT2_gene_18466	BHT14	PP	219	3.23795	Bacteria	Planctomycetes	Candidatus Brocadia	88.9908	94.4954	Planctomycetes bacterium	RKY22644	F9PPT2_contig_237	21.7753	19928	20587	+
PHBHJ0_gene_82880	PJM02	PHBH	231	3.23557	Bacteria	Alphaproteobacteria	Porphyrobacter	98.2684	99.1342	Erythrobacter longus	KEO91814	PHBHJ0_contig_6340	22.2799	4041	4736	-
C9PLLAT2_gene_23903	BHT14	PLLA	230	3.22639	Bacteria	Gammaproteobacteria - Others	Granulosicoccus	82.1596	95.3052	Gammaproteobacteria bacterium	PID61319	C9PLLAT2_contig_1898	15.9331	6528	7220	-
B8PBSAJ1_gene_40034	PJM12	PBSA	214	3.2231	Bacteria	Deltaproteobacteria	Desulfobulbus	92.4883	99.5261	Desulfobulbus mediterraneus	WP_028585181	B8PBSAJ1_contig_1667	12.468	4731	5375	+
F9PP_gene_58449	BHT04	PP	232	3.21023	Bacteria	Gammaproteobacteria - Others	Colwellia	99.5392	100	Colwellia sp.	PHR85139	F9PP_contig_12827	12.2154	10148	10846	-
PHBHJ0_gene_4828	PJM02	PHBH	229	3.20499	Bacteria	Gammaproteobacteria - Others	Teredinibacter	88.3721	94.8837	Agaribacterium haliotis	WP_096087490	PHBHJ0_contig_100	22.2621	6426	7115	+
PETJ0_gene_126462	PJM02	PET	152	3.19621	Bacteria	Planctomycetes	Poriferisphaera	76.378	87.4016	Planctomycetes bacterium	QKK09208	PETJ0_contig_85228	3.29675	3	461	+
F9PP_gene_62658	BHT04	PP	160	3.1649	Bacteria	Alphaproteobacteria	Tateyamaria	95.5696	99.3671	Tateyamaria omphalii	APX12517	F9PP_contig_14471	17.4622	2470	2952	-
B8PBSA_gene_30719	BHT04	PBSA	236	3.15586	Bacteria	Alphaproteobacteria	Hypericibacter	97.6526	98.5915	Alphaproteobacteria bacterium 46_93_T64	OUR77416	B8PBSA_contig_572	70.8461	25420	26130	-
LDPEJ0_gene_129006	PJM02	PE	173	3.15287	Archaea	Thaumarchaeota	Nitrosopumilus	92.2078	95.4545	Nitrosopumilus sp.	RMW34655	LDPEJ0_contig_68540	8.26415	1	522	+
C5PETT2_gene_87069	BHT14	PET	239	3.14455	Bacteria	Epsilonproteobacteria	Sulfurimonas	91.5094	96.2264	Sulfurimonas sp. GD2	QOY51769	C5PETT2_contig_12213	20.7311	20165	20884	+
C7PHBV_gene_1239	BHT04	PHBV	235	3.14039	Bacteria	Alphaproteobacteria	Parasedimentitalea	95.9821	98.2143	Shimia abyssi	WP_106609256	C7PHBV_contig_8	60.2643	185902	186609	-
PHBVJ0_gene_32677	PJM02	PHBV	224	3.13978	Bacteria	Deltaproteobacteria	Haliangium	92.823	97.6077	Haliangium ochraceum	WP_012829097	PHBVJ0_contig_1171	18.3092	59660	60334	+
G9PSJ1_gene_47640	PJM12	PS	258	3.11334	Bacteria	Gammaproteobacteria - Others	Halioglobus	98.9362	100	Gammaproteobacteria bacterium	RLA26079	G9PSJ1_contig_24289	2.66194	1	774	+
B8PBSAT2_gene_60239	BHT14	PBSA	235	3.10724	Bacteria	Alphaproteobacteria	Profundibacter	99.1071	99.5536	Marinosulfonomonas sp.	PHQ99764	B8PBSAT2_contig_13428	14.4674	539	1246	-
F9PP_gene_70670	BHT04	PP	238	3.09918	Bacteria	Alphaproteobacteria	Ensifer	99.1597	99.5798	Rhizobiales bacterium	PCH49908	F9PP_contig_17924	11.4955	3615	4331	+
G9PSJ1_gene_69485	PJM12	PS	167	3.09067	Bacteria	Alphaproteobacteria	Parvibaculum	86.2275	94.6108	Alphaproteobacteria bacterium HGW-Alphaproteobacteria-5	PKP68466	G9PSJ1_contig_38609	4.08252	214	714	-
T61PCL_gene_10917	AMN13	PCL	230	44.9319	Bacteria	Alphaproteobacteria	Micavibrio	77	89	Micavibrio aeruginosavorus	WP_014103658.1	T61PCL_contig_59	686.556	354395	355087	-
PBSAJ0_gene_41989	PJM02	PBSA	267	3.07103	Bacteria	Betaproteobacteria	Alcaligenes	81.9005	92.1053	Quisquiliibacterium sp. CC-CFT501	WP_147705319	PBSAJ0_contig_1111	24.3086	47009	47812	-
T62PLLA_gene_24633	AMN13	PLLA	230	7.24726	Bacteria	Alphaproteobacteria	Micavibrio	77	89	Micavibrio aeruginosavorus	WP_014103658.1	T62PLLA_contig_1560	76.6366	9731	10423	-
G7P4BHT2_gene_103521	BHT14	P3HB4HB	231	3.03457	Bacteria	Gammaproteobacteria - Others	Colwellia	99.0783	100	Colwellia sp.	PHR85139	G7P4BHT2_contig_14494	45.0592	3943	4638	-
C5PET_gene_3664	BHT04	PET	228	3.03186	Bacteria	Gammaproteobacteria - Others	Simiduia	92.8571	95.7143	Gilvimarinus agarilyticus	WP_041522376	C5PET_contig_35	52.3398	13917	14603	+
C7PHBV_gene_41119	BHT04	PHBV	229	3.01952	Bacteria	Gammaproteobacteria - Others	Teredinibacter	91.9811	95.7547	Gilvimarinus polysaccharolyticus	WP_049724041	C7PHBV_contig_434	59.4631	176793	177482	-
C9PLLA_gene_31315	BHT04	PLLA	156	3.01912	Bacteria	Gammaproteobacteria - Others	Candidatus Reidiella	88.4615	93.5897	Thiotrichaceae bacterium	PCJ84971	C9PLLA_contig_9631	6.87882	2311	2781	-
C5PETT2_gene_12075	BHT14	PET	247	3.01138	Bacteria	Alphaproteobacteria	Glycocaulis	91.0931	93.1174	Robiginitomaculum sp.	PHR58612	C5PETT2_contig_450	19.2102	2208	2951	+
P4BHJ0_gene_92509	PJM02	P3HB4HB	246	3.01061	Bacteria	Alphaproteobacteria	Methyloceanibacter	84.375	92.8571	Methyloceanibacter caenitepidi	WP_045367551	P4BHJ0_contig_3668	31.7115	8919	9659	-
F9PPT2_gene_79926	BHT14	PP	195	3.01018	Bacteria	Alphaproteobacteria	Profundibacter	89.0547	90.5473	Profundibacter amoris	AXX96561	F9PPT2_contig_5797	22.735	396	983	-
PBSAJ0_gene_17772	PJM02	PBSA	221	3.00945	Bacteria	Alphaproteobacteria	Pelagovum	95.4751	97.7376	Ruegeria intermedia	WP_149775103	PBSAJ0_contig_152	28.7795	1	666	+
T67PP_gene_49230	AMN13	PP	238	2.99723	Bacteria	Alphaproteobacteria	Rhodobiaceae bacterium	100	100	Rhodobiaceae bacterium	PCI14929	T67PP_contig_2586	26.9183	25606	26322	-
B9PCL_gene_30390	BHT04	PCL	235	2.97726	Bacteria	Alphaproteobacteria	Nitratireductor	88.1356	94.0678	Ahrensia sp. R2A130	WP_009463009	B9PCL_contig_415	52.587	294028	294735	-
G8LDPE_gene_74408	BHT04	PE	227	2.95907	Bacteria	Gammaproteobacteria - Others	Ketobacter	99.5595	100	Gammaproteobacteria bacterium 42_54_T18	OUR87345	G8LDPE_contig_10406	35.5303	344	1027	-
T69PS_gene_8366	AMN13	PS	227	2.95778	Bacteria	Gammaproteobacteria - Others	Neptunomonas	94.8837	97.2093	Neptuniibacter caesariensis	WP_007021356	T69PS_contig_149	41.9014	51845	52528	-
G9PS_gene_87481	BHT04	PS	233	2.95161	Bacteria	Alphaproteobacteria	Thalassococcus	87.4459	93.9914	Rhodobacteraceae bacterium	RZO33691	G9PS_contig_12915	24.5449	307	1008	-
G8LDPE_gene_32391	BHT04	PE	246	2.95145	Bacteria	Alphaproteobacteria	Glycocaulis	95.4955	97.2973	Robiginitomaculum sp.	PHR58612	G8LDPE_contig_2267	32.7016	12737	13477	-
T52PHBV_gene_22612	AMN13	PHBV	225	2.94226	Bacteria	Gammaproteobacteria - Others	Teredinibacter	89.4737	94.7368	Agarilytica rhodophyticola	WP_086933180	T52PHBV_contig_1163	11.0102	1599	2276	-
G8LDPEJ1_gene_68306	PJM12	PE	205	2.93347	Bacteria	Gammaproteobacteria - Others	Thioflavicoccus	85.4839	94.086	Candidatus Sedimenticola endophacoides	OQX45070	G8LDPEJ1_contig_38701	2.6754	78	695	-
P3HBx1J0_gene_76457	PJM02	PHB	198	2.91539	Bacteria	Gammaproteobacteria - Others	Candidatus Reidiella	85.7143	95.8333	Gammaproteobacteria bacterium QZLD01	THB66870.1	P3HBx1J0_contig_10687	28.3	332	928	-
PBSJ0_gene_52357	PJM02	PBS	218	2.90156	Bacteria	Deltaproteobacteria	Haliangium	92.7885	99.0385	Haliangium ochraceum	WP_012829097	PBSJ0_contig_3934	15.138	52196	52852	-
F9PPT2_gene_32484	BHT14	PP	225	2.88115	Bacteria	Gammaproteobacteria - Others	Halioglobus	90.2222	94.6667	Gammaproteobacteria bacterium	RLA52996	F9PPT2_contig_682	18.8591	7431	8108	+
C5PETT2_gene_174115	BHT14	PET	220	2.87858	Bacteria	Gammaproteobacteria - Others	Candidatus Reidiella	82.1256	95.0495	Thiotrichales bacterium SG8_50	KPK54544	C5PETT2_contig_47641	20.6166	2	664	+
G8LDPET2_gene_3464	BHT14	PE	215	2.84545	Bacteria	Deltaproteobacteria	Desulfocapsa	90.0943	94.8113	Desulfocapsa sulfexigens	WP_015404287	G8LDPET2_contig_101	31.6617	110477	111124	+
A8EcoflexJ1_gene_11142	PJM12	PBAT	214	2.83957	Bacteria	Deltaproteobacteria	Desulfobulbus	92.891	99.0521	Desulfobulbus mediterraneus	WP_028585181	A8EcoflexJ1_contig_615	9.30549	13161	13805	-
PCLJ0_gene_21173	PJM02	PCL	208	2.82603	Bacteria	Oligoflexia	Halobacteriovorax	83.6538	93.2367	Deltaproteobacteria bacterium	TNF05710.1	PCLJ0_contig_333	44.5477	262422	263048	-
C9PLLA_gene_41752	BHT04	PLLA	165	2.8106	Bacteria	Alphaproteobacteria	Dinoroseobacter	83.0303	95.1515	Rhodobacteraceae bacterium	PCH94845	C9PLLA_contig_15724	6.05444	1	495	+
A8EcoflexJ1_gene_76843	PJM12	PBAT	224	2.79853	Bacteria	Deltaproteobacteria	Desulfuromonas	77.3585	90.0943	SAR324 cluster bacterium	PCI30545	A8EcoflexJ1_contig_15741	8.76158	646	1320	-
PHBHJ0_gene_117343	PJM02	PHBH	242	2.79279	Bacteria	Alphaproteobacteria	Roseibium	99.1736	100	Alphaproteobacteria bacterium AO1-B	OJJ11427	PHBHJ0_contig_15338	18.3569	3393	4121	+
G8LDPET2_gene_28981	BHT14	PE	229	2.77562	Bacteria	Epsilonproteobacteria	Sulfurospirillum	91.5888	96.2617	Campylobacteraceae bacterium 4484_4	OQX74649	G8LDPET2_contig_956	28.9965	104485	105174	-
C9PLLAT2_gene_32838	BHT14	PLLA	244	2.7511	Bacteria	Planctomycetes	Paludisphaera	81.4815	92.6941	Planctomycetes bacterium	TAJ23784.1	C9PLLAT2_contig_3470	12.8064	11990	12724	+
P4BHJ0_gene_55627	PJM02	P3HB4HB	226	2.75053	Bacteria	Gammaproteobacteria - Others	Teredinibacter	91.1504	95.814	Thalassocella blandensis	VUD51167.1	P4BHJ0_contig_1110	31.5359	246120	246800	-
T67PP_gene_18813	AMN13	PP	225	2.74523	Bacteria	Gammaproteobacteria - Others	Simiduia	91.866	97.1292	Exilibacterium tricleocarpae	WP_142929815	T67PP_contig_387	26.0796	43570	44247	+
PHBHJ0_gene_43594	PJM02	PHBH	225	2.74278	Bacteria	Gammaproteobacteria - Others	Saccharophagus	88.1818	95	Exilibacterium tricleocarpae	WP_142929815	PHBHJ0_contig_1697	19.3902	48227	48904	-
G8LDPE_gene_4142	BHT04	PE	245	2.73892	Bacteria	Alphaproteobacteria	Hyphomonas	92.6531	97.1429	Hyphomonas oceanitis	WP_035537796	G8LDPE_contig_125	30.4707	109514	110251	-
A8Ecoflex_gene_60984	BHT04	PBAT	231	2.73369	Bacteria	Gammaproteobacteria - Others	Colwellia	100	100	Colwellia psychrerythraea	WP_033095429	A8Ecoflex_contig_2153	59.7807	822	1517	+
G9PS_gene_60705	BHT04	PS	232	2.73292	Bacteria	Gammaproteobacteria - Others	Candidatus Reidiella	95.6332	98.2533	Thiotrichaceae bacterium	PCJ84971	G9PS_contig_6765	22.8242	803	1501	+
P4BHJ0_gene_98440	PJM02	P3HB4HB	235	2.71921	Bacteria	Alphaproteobacteria	Pelagovum	97.3214	100	Oceanicola granulosus	WP_007255215	P4BHJ0_contig_4385	29.9828	338	1045	+
G9PSJ1_gene_169364	PJM12	PS	217	2.71649	Bacteria	Planctomycetes	Poriferisphaera	78.3654	90.8654	Planctomycetes bacterium KS4	QDU33370	G9PSJ1_contig_109320	2.76147	3	653	+
F9PP_gene_59232	BHT04	PP	230	2.70532	Bacteria	Gammaproteobacteria - Others	Glaesserella	95.671	97.8355	Gammaproteobacteria bacterium	RLA03501	F9PP_contig_13151	10.3836	1082	1774	-
G8LDPEJ1_gene_64747	PJM12	PE	154	2.696	Bacteria	Deltaproteobacteria	Desulfurivibrio	59.375	80.315	Deltaproteobacteria bacterium	RLB12856	G8LDPEJ1_contig_36379	3.27312	3	464	-
PPJ0_gene_84881	PJM02	PP	166	2.69008	Bacteria	Gammaproteobacteria - Others	Granulosicoccus	83.7349	96.3855	Gammaproteobacteria bacterium	PID61319	PPJ0_contig_41581	5.74595	3	500	-
PCLJ0_gene_30773	PJM02	PCL	237	2.68596	Bacteria	Alphaproteobacteria	Parasedimentitalea	90.625	96.875	Pseudooceanicola flagellatus	WP_084352023	PCLJ0_contig_550	37.159	103997	104710	-
G9PS_gene_31303	BHT04	PS	238	2.68547	Bacteria	Alphaproteobacteria	Rhodobiaceae bacterium	98.19	99.5475	Rhodobiaceae bacterium	PCI14929	G9PS_contig_2306	21.8626	31627	32343	-
PBSAJ0_gene_37180	PJM02	PBSA	227	2.68292	Bacteria	Gammaproteobacteria - Others	Simiduia	87.6652	95.5947	Gilvimarinus chinensis	WP_020210104	PBSAJ0_contig_852	24.9787	830	1513	+
F9PPT2_gene_7153	BHT14	PP	240	2.67889	Bacteria	Alphaproteobacteria	Phenylobacterium	83.7838	92.7602	Alphaproteobacteria bacterium	TMJ35966.1	F9PPT2_contig_75	16.4393	3518	4240	+
G9PS_gene_176235	BHT04	PS	227	2.6654	Bacteria	Gammaproteobacteria - Others	Thiothrix	83.7838	93.9535	Gammaproteobacteria bacterium	TNF91596.1	G9PS_contig_45752	22.7507	749	1432	+
F9PP_gene_101070	BHT04	PP	224	2.63967	Bacteria	Gammaproteobacteria - Others	Halioglobus	90.625	95.5357	Gammaproteobacteria bacterium	RLA52996	F9PP_contig_32809	10.403	831	1505	+
G9PS_gene_21754	BHT04	PS	239	2.63448	Bacteria	Bacteroidetes	Fluviicola	95.8333	99.0909	Fluviicola sp. XM-24bin1	PWL23977	G9PS_contig_1373	21.3577	127027	127746	+
T702PET_gene_58903	AMN13	PET	230	1.94931	Bacteria	Alphaproteobacteria	Micavibrio	77	89	Micavibrio aeruginosavorus	WP_014103658.1	T702PET_contig_4949	33.5811	9731	10423	-
G8LDPET2_gene_5848	BHT14	PE	216	2.61051	Bacteria	Deltaproteobacteria	Geoalkalibacter	97.2222	99.537	Desulfuromusa kysingii	WP_092344518	G8LDPET2_contig_152	28.9131	90856	91506	-
P4BHJ0_gene_93288	PJM02	P3HB4HB	237	2.60961	Bacteria	Alphaproteobacteria	Marinovum	96.875	99.5536	Marinovum algicola	SLN37966	P4BHJ0_contig_3749	28.5315	6884	7597	+
B8PBSAJ1_gene_51140	PJM12	PBSA	227	2.60871	Bacteria	Unclassified bacteria	Desulfobulbus	53.4884	78.6047	Candidatus Moranbacteria bacterium GW2011_GWD1_36_198	KKQ00480	B8PBSAJ1_contig_2801	9.51342	723	1406	-
PBSJ0_gene_10254	PJM02	PBS	228	2.60726	Bacteria	Gammaproteobacteria - Others	Sulfurifustis	77.9343	89.6714	Arenicella xantha	WP_113954809	PBSJ0_contig_230	13.006	15929	16615	-
A6P3HBJ1_gene_3316	PJM12	PHB	262	2.60009	Bacteria	Bacteroidetes	Parabacteroides	63.7037	83.3333	Spirochaetae bacterium HGW-Spirochaetae-6	PKL12729	A6P3HBJ1_contig_41	20.6479	50239	51027	+
C5PETT2_gene_72572	BHT14	PET	232	2.57645	Bacteria	Epsilonproteobacteria	Sulfurovum	99.0654	99.5327	cyanobacterium G8-9	PTB88027	C5PETT2_contig_8576	17.4983	4971	5669	+
LDPEJ0_gene_59581	PJM02	PE	172	2.57598	Bacteria	Alphaproteobacteria	Pannonibacter	83.7662	92.2078	Rhodobiaceae bacterium	PCJ68086	LDPEJ0_contig_24255	6.79129	1	519	+
P4BHJ0_gene_92623	PJM02	P3HB4HB	242	2.56717	Bacteria	Alphaproteobacteria	Methyloceanibacter	84.375	92.511	Methyloceanibacter caenitepidi	WP_045367551	P4BHJ0_contig_3688	27.4876	2615	3343	+
PCLJ0_gene_39013	PJM02	PCL	235	2.56621	Bacteria	Alphaproteobacteria	Salipiger	96.4286	98.2143	Actibacterium atlanticum	WP_035248455	PCLJ0_contig_750	35.8043	6515	7222	+
G8LDPET2_gene_38567	BHT14	PE	216	2.5592	Bacteria	Deltaproteobacteria	Desulfotalea	93.9815	97.6744	Desulfobulbaceae bacterium BRH_c16a	KJR98642	G8LDPET2_contig_1549	28.3447	102365	103015	+
F9PPT2_gene_33347	BHT14	PP	230	2.55913	Bacteria	Gammaproteobacteria - Others	Granulosicoccus	82.6291	96.2441	Gammaproteobacteria bacterium	PID61319	F9PPT2_contig_704	16.3871	81636	82328	-
PPJ0_gene_15865	PJM02	PP	230	2.53402	Bacteria	Planctomycetes	Adhaeretor	91.7391	96.9565	Bythopirellula goksoyri	QEG33723	PPJ0_contig_4577	3.90648	3	692	-
E6PHBH_gene_35238	BHT04	PHBH	229	2.52901	Bacteria	Gammaproteobacteria - Others	Granulosicoccus	79.3578	92.2018	Gammaproteobacteria bacterium	PID61319	E6PHBH_contig_599	38.6347	3744	4433	+
PPJ0_gene_62951	PJM02	PP	177	2.52869	Archaea	Thaumarchaeota	Nitrosarchaeum	93.7853	96.0452	Nitrosopumilales archaeon CG11_big_fil_rev_8_21_14_0_20_33_24	PIN84619	PPJ0_contig_28250	5.06554	3	533	+
A6P3HBT2_gene_6319	BHT14	PHB	240	2.52809	Bacteria	Bacteroidetes	Croceimicrobium	82.3256	92.5581	Marinilabiliales bacterium	PLX04092	A6P3HBT2_contig_142	42.2406	35484	36206	+
A6P3HB_gene_32361	BHT04	PHB	229	2.51727	Bacteria	Gammaproteobacteria - Others	Teredinibacter	91.9811	95.7547	Gilvimarinus polysaccharolyticus	WP_049724041	A6P3HB_contig_975	55.4386	60143	60832	+
T60PBSA_gene_26379	AMN13	PBSA	233	2.50841	Bacteria	Gammaproteobacteria - Others	Pseudoalteromonas	100	100	Pseudoalteromonas sp. MSK9-3	RJE76065	T60PBSA_contig_1203	27.4168	3722	4423	-
G9PS_gene_41382	BHT04	PS	242	2.50714	Bacteria	Bacteroidetes	Owenweeksia	86.1111	94.4444	Bacteroidetes bacterium HGW-Bacteroidetes-12	PKP45085	G9PS_contig_3492	20.0734	30271	30999	+
T69PS_gene_23059	AMN13	PS	239	2.49418	Bacteria	Bacteroidetes	Dokdonia	100	100	Dokdonia donghaensis DSW-1	ANH60186	T69PS_contig_878	33.5597	3046	3765	+
G7P4BHJ1_gene_2028	PJM12	P3HB4HB	258	2.48602	Bacteria	Deltaproteobacteria	Sandaracinus	74.5536	89.2857	bacterium CG17_big_fil_post_rev_8_21_14_2_50_64_8	PIV81229	G7P4BHJ1_contig_24	34.4878	61572	62348	-
B8PBSAT2_gene_35969	BHT14	PBSA	247	2.47483	Bacteria	Gammaproteobacteria - Others	Candidatus Reidiella	83.8863	94.7867	Gammaproteobacteria bacterium QZLD01	THB66870.1	B8PBSAT2_contig_4028	10.9631	26999	27742	-
F9PPT2_gene_52848	BHT14	PP	235	2.4729	Bacteria	Alphaproteobacteria	Tateyamaria	95.0893	97.3214	Pelagicola litoralis	WP_138016664	F9PPT2_contig_1923	15.498	171	878	+
E6PHBHT2_gene_22457	BHT14	PHBH	238	2.47127	Bacteria	Epsilonproteobacteria	Sulfurimonas	99.5349	100	Sulfurimonas sp. S2-6	QOP42696	E6PHBHT2_contig_335	34.0848	77701	78417	-
T67PP_gene_36714	AMN13	PP	239	2.45832	Bacteria	Bacteroidetes	Dokdonia	100	100	Dokdonia donghaensis DSW-1	ANH60186	T67PP_contig_1324	21.9859	39717	40436	+
G9PS_gene_188361	BHT04	PS	235	2.44534	Bacteria	Alphaproteobacteria	Profundibacter	93.3036	97.3214	Profundibacter amoris	AXX96561	G9PS_contig_51675	20.1618	123	830	-
G9PS_gene_21146	BHT04	PS	235	2.4368	Bacteria	Alphaproteobacteria	Profundibacter	90.625	96.875	Profundibacter amoris	AXX96561	G9PS_contig_1336	20.0914	4940	5647	+
PHBHJ0_gene_33673	PJM02	PHBH	235	2.42963	Bacteria	Alphaproteobacteria	Oricola	91.0256	96.2264	Alphaproteobacteria bacterium 46_93_T64	OUR77416	PHBHJ0_contig_1091	16.4455	90846	91553	-
C7PHBV_gene_35693	BHT04	PHBV	209	2.42682	Bacteria	Oligoflexia	Halobacteriovorax	84.1346	93.3014	Halobacteriovorax sp. JY17	PIK14176	C7PHBV_contig_347	52.3643	468039	468668	-
G7P4BHT2_gene_59814	BHT14	P3HB4HB	235	2.4198	Bacteria	Epsilonproteobacteria	Sulfuricurvum	95.2607	98.5782	Sulfurimonas sp.	PHR16082	G7P4BHT2_contig_4243	35.3192	2979	3686	-
E6PHBHT2_gene_32809	BHT14	PHBH	233	2.41455	Bacteria	Epsilonproteobacteria	Malaciobacter	94.8498	97.4249	Arcobacter sp.	PHR72011	E6PHBHT2_contig_1264	34.0171	34015	34716	-
G9PS_gene_7877	BHT04	PS	228	2.41333	Bacteria	Alphaproteobacteria	Micavibrio	81.9005	92.3077	Micavibrio aeruginosavorus	PZQ45188	G9PS_contig_384	20.5088	3283	3969	+
T62PLLA_gene_14795	AMN13	PLLA	233	2.4073	Bacteria	Epsilonproteobacteria	Poseidonibacter	96.8182	98.6239	Arcobacter sp. SM1702	WP_121627070	T62PLLA_contig_405	25.1284	43330	44031	+
C9PLLAT2_gene_88153	BHT14	PLLA	228	2.3874	Bacteria	Alphaproteobacteria	Micavibrio	82.3529	92.3077	Micavibrio aeruginosavorus	PZQ45188	C9PLLAT2_contig_20392	11.8933	4494	5180	-
T60PBSA_gene_28889	AMN13	PBSA	238	2.3869	Bacteria	Alphaproteobacteria	Ensifer	99.5798	99.5798	Rhizobiales bacterium	PCH49908	T60PBSA_contig_1470	25.5406	9745	10461	-
G9PSJ1_gene_44180	PJM12	PS	180	2.38639	Bacteria	Other FCB group	Melioribacter	92.2222	96.1111	Ignavibacteriae bacterium	PID57112	G9PSJ1_contig_22131	2.92456	83	622	+
B9PCLJ1_gene_17870	PJM12	PCL	215	2.38221	Bacteria	Deltaproteobacteria	Desulfobacula	95.3488	99.0698	Deltaproteobacteria bacterium	RLC02635	B9PCLJ1_contig_727	26.0252	3475	4122	+
G9PSJ1_gene_154273	PJM12	PS	180	2.36695	Bacteria	Planctomycetes	Lignipirellula	86.6667	93.3333	Planctomycetaceae bacterium	TVS17996.1	G9PSJ1_contig_98225	2.90074	3	542	+
G7P4BHT2_gene_13514	BHT14	P3HB4HB	235	2.35793	Bacteria	Bacteroidetes	Tenuifilum	93.1507	98.1735	Bacteroidia bacterium	PID88635	G7P4BHT2_contig_229	34.4162	382931	383638	-
PHBHJ0_gene_153959	PJM02	PHBH	243	2.34831	Bacteria	Alphaproteobacteria	Hyphomonas	88.5246	95.082	Hyphomonas sp. TMED17	OUX93265	PHBHJ0_contig_29665	15.3718	3146	3877	+
PCLJ0_gene_36144	PJM02	PCL	230	2.33914	Bacteria	Gammaproteobacteria - Others	Granulosicoccus	82.2727	94.5455	Gammaproteobacteria bacterium	PID61319	PCLJ0_contig_673	33.3457	83295	83987	-
C7PHBV_gene_110658	BHT04	PHBV	240	2.3385	Bacteria	Bacteroidetes	Lacinutrix	100	100	Lacinutrix himadriensis	WP_055442879	C7PHBV_contig_8470	43.9411	310	1032	+
G7P4BH_gene_56401	BHT04	P3HB4HB	229	2.33372	Bacteria	Gammaproteobacteria - Others	Teredinibacter	91.9811	95.7547	Gilvimarinus polysaccharolyticus	WP_049724041	G7P4BH_contig_2966	29.6065	60136	60825	+
B8PBSAT2_gene_71026	BHT14	PBSA	213	2.32788	Bacteria	Other FCB group	Ignavibacterium	90.6103	96.2441	Ignavibacteriae bacterium	PID57112	B8PBSAT2_contig_18876	11.9582	3061	3702	-
C9PLLAJ1_gene_188080	PJM12	PLLA	225	2.31818	Bacteria	Epsilonproteobacteria	Sulfurovum	98.2222	99.1111	Sulfurovum sp. AR	WP_008244853	C9PLLAJ1_contig_118567	3.37746	292	966	+
C9PLLA_gene_53292	BHT04	PLLA	190	2.31703	Bacteria	Alphaproteobacteria	Methyloligella	92.9487	96.7949	Planctomycetes bacterium Poly30	QDV08411	C9PLLA_contig_23175	4.33448	6	578	-
C9PLLA_gene_89439	BHT04	PLLA	169	2.31131	Bacteria	Alphaproteobacteria	Glycocaulis	95.2663	97.6331	Robiginitomaculum sp.	PHR58612	C9PLLA_contig_48802	4.86106	3	509	-
C9PLLAT2_gene_16017	BHT14	PLLA	204	2.30596	Bacteria	Bacteroidetes	Pukyongia	98.5294	99.5098	Flavobacterium sp.	PHS68041	C9PLLAT2_contig_842	12.8391	4061	4672	+
F9PPT2_gene_49747	BHT14	PP	213	2.30535	Bacteria	Other FCB group	Melioribacter	87.7934	95.7746	Ignavibacteriae bacterium	PID57112	F9PPT2_contig_1654	15.9403	12776	13417	+
PBSJ0_gene_81142	PJM02	PBS	160	2.29982	Bacteria	Alphaproteobacteria	Rhodobiaceae bacterium	85.625	95.625	MULTISPECIES: Tepidicaulis	WP_045448975	PBSJ0_contig_11241	16.3482	2730	3209	+
PBSAJ0_gene_59596	PJM02	PBSA	226	2.29083	Bacteria	Gammaproteobacteria - Others	Marinobacterium	98.6726	99.115	Neptuniibacter caesariensis	WP_007021356	PBSAJ0_contig_2843	21.4226	45966	46646	-
T68LDPE_gene_46623	AMN13	PE	238	2.28642	Bacteria	Alphaproteobacteria	Ensifer	97.0588	99.1597	Rhizobiales bacterium	PCH49908	T68LDPE_contig_3065	30.8267	274	990	-
C9PLLAJ1_gene_144263	PJM12	PLLA	231	2.28613	Bacteria	Gammaproteobacteria - Others	Thiothrix	96.347	99.0868	Thiotrichaceae bacterium	PCJ84971	C9PLLAJ1_contig_86306	3.24425	84	779	-
C7PHBV_gene_75687	BHT04	PHBV	229	2.27019	Bacteria	Gammaproteobacteria - Others	Granulosicoccus	78.125	91.0714	Gammaproteobacteria bacterium	PID61319	C7PHBV_contig_2190	44.7065	107607	108296	-
P3HBx1J0_gene_31008	PJM02	PHB	227	2.26763	Bacteria	Gammaproteobacteria - Others	Teredinibacter	94.7867	97.1564	Agarilytica rhodophyticola	WP_086933180	P3HBx1J0_contig_979	19.2	48528	49211	+
G9PSJ1_gene_47871	PJM12	PS	207	2.25518	Bacteria	Alphaproteobacteria	Mesorhizobium	86.4734	93.7198	Aquamicrobium aerolatum	WP_091522498	G9PSJ1_contig_24436	2.40327	418	1038	+
B9PCLJ1_gene_51655	PJM12	PCL	216	2.24998	Bacteria	Deltaproteobacteria	Desulfonema	87.3239	95.3052	Proteobacteria bacterium	PID40994	B9PCLJ1_contig_5262	24.4667	3622	4272	+
G9PSJ1_gene_52303	PJM12	PS	160	2.22551	Bacteria	Alphaproteobacteria	Defluviimonas	80	93.75	Cereibacter changlensis JA139	PTE21408	G9PSJ1_contig_27322	3.06832	2	481	+
G8LDPE_gene_116467	BHT04	PE	235	2.21506	Bacteria	Alphaproteobacteria	Profundibacter	97.7679	99.5536	Profundibacter amoris	AXX96561	G8LDPE_contig_23745	25.6913	2121	2828	+
EcoflexJ0_gene_35242	PJM02	PBAT	231	2.21395	Bacteria	Gammaproteobacteria - Others	Teredinibacter	88.4956	94.2478	Exilibacterium tricleocarpae	WP_142929815	EcoflexJ0_contig_539	22.2853	4431	5126	+
PCLJ0_gene_80462	PJM02	PCL	225	2.19457	Bacteria	Gammaproteobacteria - Others	Simiduia	93.0233	97.2093	Simiduia agarivorans	WP_015047178	PCLJ0_contig_2953	31.98	44995	45672	-
T702PET_gene_12011	AMN13	PET	234	2.18649	Bacteria	Gammaproteobacteria - Others	Alteromonas	100	100	MULTISPECIES: Alteromonas	WP_032095148	T702PET_contig_132	37.0232	10753	11457	+
T68LDPE_gene_48153	AMN13	PE	227	2.18603	Bacteria	Gammaproteobacteria - Others	Neptunomonas	94.8837	97.2093	Neptuniibacter caesariensis	WP_007021356	T68LDPE_contig_3256	30.9013	3699	4382	+
G8LDPEJ1_gene_80014	PJM12	PE	167	2.18571	Bacteria	Spirochaetes	Leptospira	86.8263	94.6108	Spirochaetae bacterium HGW-Spirochaetae-1	PKL36127	G8LDPEJ1_contig_46424	2.44702	1	504	+
B9PCLJ1_gene_81290	PJM12	PCL	216	2.18548	Bacteria	Deltaproteobacteria	Desulfonema	93.9815	98.6111	Desulfatitalea tepidiphila	WP_054030749	B9PCLJ1_contig_13798	23.7654	3396	4046	+
G9PST2_gene_31362	BHT14	PS	229	2.18243	Bacteria	Epsilonproteobacteria	Sulfurospirillum	91.5888	96.2617	Campylobacteraceae bacterium 4484_4	OQX74649	G9PST2_contig_997	24.1081	104485	105174	-
PHBHJ0_gene_8747	PJM02	PHBH	240	2.17933	Bacteria	Bacteroidetes	Flammeovirgaceae bacterium 311	79.5349	93.0233	Bacteroidetes bacterium	RMG30030	PHBHJ0_contig_161	14.444	41290	42012	+
F9PP_gene_105710	BHT04	PP	227	2.17063	Bacteria	Gammaproteobacteria - Others	Oleiphilus	95.3488	98.1395	Oleiphilus sp. HI0009	KZX84152	F9PP_contig_35345	8.44146	266	949	-
B8PBSAT2_gene_35324	BHT14	PBSA	155	2.16968	Bacteria	Betaproteobacteria	Sulfuriferula	78.7234	90.7801	SAR324 cluster bacterium	PCI30545	B8PBSAT2_contig_3857	15.316	73717	74184	-
EcoflexJ0_gene_72594	PJM02	PBAT	225	2.15751	Bacteria	Gammaproteobacteria - Others	Thiocystis	77.6786	90.2222	Aquisalimonas asiatica	WP_091645226	EcoflexJ0_contig_3137	22.2963	67581	68258	-
P4BHJ0_gene_111930	PJM02	P3HB4HB	218	2.15518	Bacteria	Alphaproteobacteria	Planktomarina	94.4954	96.3303	Celeribacter ethanolicus	ATG48776	P4BHJ0_contig_6925	25.6168	7048	7704	-
C5PET_gene_82307	BHT04	PET	301	2.15357	Bacteria	Actinobacteria	Actinomarinicola	81.5166	91.9431	Acidobacteria bacterium	RIK06893	C5PET_contig_8879	28.1612	9633	10538	-
B8PBSA_gene_32776	BHT04	PBSA	229	2.14609	Bacteria	Gammaproteobacteria - Others	Granulosicoccus	79.3578	92.2018	Gammaproteobacteria bacterium	PID61319	B8PBSA_contig_657	49.6504	2534	3223	+
G7P4BHJ1_gene_6858	PJM12	P3HB4HB	213	2.14596	Bacteria	Deltaproteobacteria	Pseudodesulfovibrio	98.1221	100	Pseudodesulfovibrio sp. S3	WP_128326874	G7P4BHJ1_contig_68	36.0599	7370	8011	-
G9PS_gene_119271	BHT04	PS	227	2.14415	Bacteria	Gammaproteobacteria - Others	Oleiphilus	95.814	99.5349	Oleiphilus sp. HI0009	KZX84152	G9PS_contig_22588	18.3015	758	1441	-
C5PETT2_gene_52054	BHT14	PET	225	2.14265	Bacteria	Gammaproteobacteria - Others	Thiothrix	89.9563	95.6332	Cocleimonas flava	WP_131907284	C5PETT2_contig_4465	15.0048	3712	4389	+
F9PPJ1_gene_180023	PJM12	PP	183	2.14229	Bacteria	Bacteroidetes	Belliella	77.5956	91.8033	bacterium	RZP29865	F9PPJ1_contig_101668	4.10545	2	550	-
G7P4BHJ1_gene_44734	PJM12	P3HB4HB	262	2.13435	Bacteria	Bacteroidetes	Parabacteroides	63.7037	83.3333	Spirochaetae bacterium HGW-Spirochaetae-6	PKL12729	G7P4BHJ1_contig_935	29.1572	233408	234196	+
F9PPT2_gene_30733	BHT14	PP	225	2.13396	Bacteria	Gammaproteobacteria - Others	Pseudolysobacter	81.6038	93.3333	Marinicella sediminis	WP_077413083	F9PPT2_contig_596	13.9682	3455	4132	+
P4BHJ0_gene_62293	PJM02	P3HB4HB	229	2.12043	Bacteria	Gammaproteobacteria - Others	Simiduia	93.3649	96.2085	Gilvimarinus agarilyticus	WP_041522376	P4BHJ0_contig_1375	23.9931	57489	58178	-
T68LDPE_gene_53040	AMN13	PE	239	2.11913	Bacteria	Bacteroidetes	Dokdonia	100	100	Dokdonia donghaensis DSW-1	ANH60186	T68LDPE_contig_4058	28.4516	52674	53393	-
T68LDPE_gene_88121	AMN13	PE	230	0.658856	Bacteria	Alphaproteobacteria	Micavibrio	77	89	Micavibrio aeruginosavorus	WP_014103658.1	T68LDPE_contig_15199	9.19199	234	926	+
T52PHBV_gene_31806	AMN13	PHBV	233	2.11439	Bacteria	Planctomycetes	Poriferisphaera	85.6459	95.6938	Planctomycetes bacterium	RMH24315	T52PHBV_contig_4619	7.64062	464	1165	-
G9PS_gene_46101	BHT04	PS	233	2.10282	Bacteria	Alphaproteobacteria	Qingshengfaniella	87.8788	94.3723	Rhodobacteraceae bacterium	RZO33691	G9PS_contig_4189	17.4866	3358	4059	+
T61PCL_gene_43313	AMN13	PCL	232	2.10102	Bacteria	Gammaproteobacteria - Others	Aliivibrio	100	100	Vibrio atlanticus	SBS66251	T61PCL_contig_910	31.8267	9519	10217	-
A8EcoflexJ1_gene_199528	PJM12	PBAT	156	2.07616	Bacteria	Firmicutes - Bacilli	Polycladomyces	86.5385	96.1538	Chloroflexi bacterium CSP1-4	KRT63218	A8EcoflexJ1_contig_85386	9.33333	1	468	+
PPJ0_gene_108730	PJM02	PP	187	2.07392	Bacteria	Planctomycetes	Fuerstiella	86.631	96.7914	Fuerstia marisgermanicae	APZ96224	PPJ0_contig_57099	3.93237	1	564	+
C7PHBVT2_gene_30292	BHT14	PHBV	232	2.06547	Bacteria	Epsilonproteobacteria	Malaciobacter	94.8276	97.4138	Arcobacter sp.	PLY08431	C7PHBVT2_contig_816	38.4667	4637	5335	+
B9PCL_gene_42469	BHT04	PCL	236	2.06098	Bacteria	Alphaproteobacteria	Hypericibacter	97.6526	98.5915	Alphaproteobacteria bacterium 46_93_T64	OUR77416	B9PCL_contig_819	36.2485	119526	120236	-
F9PP_gene_70659	BHT04	PP	169	2.06011	Bacteria	Alphaproteobacteria	Parvibaculum	94.6746	98.2249	OCS116 cluster bacterium	PCJ02507	F9PP_contig_17923	10.7612	2	508	-
P3HBx1J0_gene_22763	PJM02	PHB	231	2.05519	Bacteria	Deltaproteobacteria	Minicystis	88.6463	93.8865	Minicystis rosea	WP_146730332	P3HBx1J0_contig_425	17.1	21902	22597	-
G9PST2_gene_63247	BHT14	PS	247	2.05442	Bacteria	Alphaproteobacteria	Methyloligella	82.1429	92.8571	bacterium MnTg02	GBF27351	G9PST2_contig_3806	21.0402	3762	4505	+
C9PLLA_gene_41113	BHT04	PLLA	177	2.054	Bacteria	Alphaproteobacteria	Qingshengfaniella	91.5254	97.7401	Aliishimia ponticola	WP_136464638	C9PLLA_contig_15337	4.12464	842	1372	+
A8Ecoflex_gene_2533	BHT04	PBAT	230	2.04705	Bacteria	Alphaproteobacteria	Micavibrio	98.2609	100	Zetaproteobacteria bacterium	PCJ99313	A8Ecoflex_contig_32	44.9598	3950	4642	+
C9PLLAJ1_gene_47127	PJM12	PLLA	199	2.04518	Bacteria	Deltaproteobacteria	Desulfarculus	77.8894	90.9548	Deltaproteobacteria bacterium	RLB42708	C9PLLAJ1_contig_22261	3.36901	96	695	-
A6P3HBT2_gene_69554	BHT14	PHB	217	2.04116	Bacteria	Tenericutes	Candidatus Izimaplasma	95.3917	97.6959	Candidatus Izimaplasma sp. HR2	KFZ27214	A6P3HBT2_contig_6490	37.7196	2987	3640	+
G8LDPEJ1_gene_109510	PJM12	PE	189	2.0411	Bacteria	Calditrichaeota	Caldithrix	85.6383	95.2128	Calditrichaeota bacterium	RMF60762	G8LDPEJ1_contig_66586	2.01913	1	567	-
B9PCLJ1_gene_81280	PJM12	PCL	216	2.02306	Bacteria	Deltaproteobacteria	Desulfonema	93.5185	98.6111	Desulfatitalea tepidiphila	WP_054030749	B9PCLJ1_contig_13797	21.9991	3396	4046	+
P3HBx1J0_gene_46564	PJM02	PHB	243	2.02288	Bacteria	Bacteroidetes	Marinirhabdus	96.347	99.0909	Altibacter lentus	WP_034259307	P3HBx1J0_contig_2503	16	8323	9054	-
PBSJ0_gene_108793	PJM02	PBS	251	2.01735	Archaea	Thaumarchaeota	Nitrosopumilus	93.0736	96.5517	Candidatus Nitrosopumilus salaria	WP_008301486	PBSJ0_contig_22644	9.14119	4423	5178	+
A6P3HBT2_gene_31455	BHT14	PHB	236	2.01569	Bacteria	Bacteroidetes	Coprobacter	93.2773	96.2185	Marinilabiliales bacterium	PLX08183	A6P3HBT2_contig_1409	34.25	48455	49165	-
A8EcoflexT2_gene_79200	BHT14	PBAT	295	2.0138	Bacteria	Actinobacteria	Actinomarinicola	80.5687	90.5213	marine actinobacterium MedAcidi-G3	KIE53506	A8EcoflexT2_contig_6090	22.7223	4158	5045	+
T61PCL_gene_37357	AMN13	PCL	241	2.01319	Bacteria	Alphaproteobacteria	Rhodobiaceae bacterium	97.2973	99.5495	OCS116 cluster bacterium	PCJ02507	T61PCL_contig_644	29.3573	9791	10516	+
P3HBx1J0_gene_35107	PJM02	PHB	228	1.70821	Bacteria	Alphaproteobacteria	Micavibrio	89.9123	96.9298	Zetaproteobacteria bacterium	PCJ95884	P3HBx1J0_contig_1251	14.4	3764	4450	+
A8EcoflexJ1_gene_56079	PJM12	PBAT	247	2.00952	Bacteria	Bacteroidetes	Tenuifilum	96.8468	99.0991	Bacteroidia bacterium	TFH28407.1	A8EcoflexJ1_contig_8324	5.70553	1442	2185	-
G9PST2_gene_38045	BHT14	PS	294	1.98948	Archaea	unclassified Archaea	archaeon GW2011_AR20	66.8367	83.3333	Candidatus Woesearchaeota archaeon	RLE47340	G9PST2_contig_1362	17.1179	113867	114751	+
G8LDPET2_gene_62161	BHT14	PE	233	1.98523	Bacteria	Alphaproteobacteria	Aureimonas	98.2833	99.1416	Rhizobiales bacterium	PLX34333	G8LDPET2_contig_4341	20.3834	22270	22971	-
C5PET_gene_60394	BHT04	PET	235	1.98237	Bacteria	Alphaproteobacteria	Nitratireductor	88.1356	94.0678	Ahrensia sp. R2A130	WP_009463009	C5PET_contig_4143	33.2029	19746	20453	-
G9PS_gene_13797	BHT04	PS	243	1.98042	Bacteria	Unclassified bacteria	Candidatus Campbellbacteria bacterium GW2011_OD1_34_28	78.1818	90.9091	Candidatus Kaiserbacteria bacterium CG10_big_fil_rev_8_21_14_0_10_44_10	PIR85699	G9PS_contig_814	15.7909	11281	12012	+
B9PCLJ1_gene_36572	PJM12	PCL	215	1.97588	Bacteria	Deltaproteobacteria	Desulfobacterium	93.9535	98.1395	Desulfamplus magnetovallimortis	WP_080804233	B9PCLJ1_contig_2575	21.5861	14449	15096	+
G8LDPET2_gene_94138	BHT14	PE	235	1.97466	Bacteria	Epsilonproteobacteria	Sulfuricurvum	95.2607	98.5782	Sulfurimonas sp.	PHR16082	G8LDPET2_contig_11993	20.1023	2884	3591	+
C5PETT2_gene_102867	BHT14	PET	213	1.97363	Bacteria	Other FCB group	Melioribacter	87.7934	95.7746	Ignavibacteriae bacterium	PID57112	C5PETT2_contig_17067	14.5999	3448	4089	+
C5PETT2_gene_47915	BHT14	PET	246	1.97117	Bacteria	Bacteroidetes	Draconibacterium	92.6407	97.8448	Bacteroidia bacterium	TFH28407.1	C5PETT2_contig_3833	12.6256	65169	65909	-
LDPEJ0_gene_132397	PJM02	PE	222	1.96872	Bacteria	Gammaproteobacteria - Others	Oceanicoccus	81.8182	90.9091	Pseudomonadales bacterium	RZV51448	LDPEJ0_contig_70927	4.02132	849	1517	+
C7PHBV_gene_19721	BHT04	PHBV	235	1.96039	Bacteria	Alphaproteobacteria	Phaeobacter	95.0893	98.6607	Shimia abyssi	WP_106609256	C7PHBV_contig_174	37.62	130896	131603	+
C9PLLAT2_gene_30245	BHT14	PLLA	179	1.95168	Bacteria	Alphaproteobacteria	Phaeobacter	96.4286	98.8095	Shimia abyssi	WP_106609256	C9PLLAT2_contig_2961	12.3842	338	877	+
G8LDPE_gene_21746	BHT04	PE	245	1.95116	Bacteria	Alphaproteobacteria	Hyphomonas	92.2449	97.1429	Hyphomonas oceanitis	WP_035537796	G8LDPE_contig_1045	21.7068	36021	36758	-
PBSAJ0_gene_137137	PJM02	PBSA	228	0.73752	Bacteria	Alphaproteobacteria	Micavibrio	89.9123	96.9298	Zetaproteobacteria bacterium	PCJ95884	PBSAJ0_contig_23965	6.83639	483	1169	+
EcoflexJ0_gene_170097	PJM02	PBAT	167	0.24894	Bacteria	Alphaproteobacteria	Micavibrio	88.6228	96.4072	Zetaproteobacteria bacterium	PCJ95884	EcoflexJ0_contig_32465	3.46611	812	1312	+
EcoflexJ0_gene_36366	PJM02	PBAT	238	1.94767	Bacteria	Alphaproteobacteria	Youhaiella	94.8837	97.2093	Devosia sp. 17-2-E-8	KFL28618	EcoflexJ0_contig_578	19.0284	106862	107578	-
C9PLLAJ1_gene_156124	PJM12	PLLA	163	1.94734	Bacteria	Chloroflexi	Tepidiforma	98.1595	98.1595	SAR202 cluster bacterium Casp-Chloro-G1	PKB56512	C9PLLAJ1_contig_94894	3.91633	1	489	+
F9PP_gene_58253	BHT04	PP	155	1.9453	Bacteria	Bacteroidetes	Aquimarina	98.7097	99.3548	Arenitalea lutea	WP_019386273	F9PP_contig_12775	11.0793	3	467	-
B8PBSA_gene_82854	BHT04	PBSA	235	1.94202	Bacteria	Alphaproteobacteria	Parasedimentitalea	98.6607	100	Rhodobacterales bacterium 56_14_T64	OUS36843	B8PBSA_contig_5504	43.7822	1499	2206	+
PHBVJ0_gene_46703	PJM02	PHBV	235	1.94197	Bacteria	Alphaproteobacteria	Thalassobius	96.4286	98.2143	Lutimaribacter saemankumensis	WP_090029584	PHBVJ0_contig_2984	10.7943	4447	5154	+
C7PHBVT2_gene_20163	BHT14	PHBV	233	1.93961	Bacteria	Bacteroidetes	Butyricimonas	91.3242	95.8904	Bacteroidia bacterium	PID88635	C7PHBVT2_contig_280	35.9676	84227	84928	-
C9PLLAT2_gene_63926	BHT14	PLLA	222	1.93266	Bacteria	Unclassified bacteria	Candidatus Campbellbacteria bacterium GW2011_OD1_34_28	89.6396	95.4955	Candidatus Kaiserbacteria bacterium	PCI89563	C9PLLAT2_contig_11669	9.88813	5008	5676	+
A8Ecoflex_gene_52791	BHT04	PBAT	233	1.90296	Bacteria	Epsilonproteobacteria	Pseudoarcobacter	93.6652	97.7376	Arcobacter sp. 31_11_sub10_T18	OUR70464	A8Ecoflex_contig_1690	41.257	799	1500	+
PHBHJ0_gene_84894	PJM02	PHBH	191	1.90217	Bacteria	Acidobacteria	Luteitalea	75.3927	89.0052	Acidobacteria bacterium	PIE01534	PHBHJ0_contig_6697	15.8413	29816	30391	-
F9PPT2_gene_57561	BHT14	PP	228	1.8987	Bacteria	Gammaproteobacteria - Others	Sedimenticola	88.3929	93.75	Sedimenticola selenatireducens	WP_029134308	F9PPT2_contig_2349	12.2648	14098	14784	-
A8EcoflexJ1_gene_56846	PJM12	PBAT	243	1.89303	Archaea	unclassified Archaea	archaeon GW2011_AR20	78.4689	88.9952	uncultured organism	AGT99699	A8EcoflexJ1_contig_8605	5.46325	1501	2232	+
PCLJ0_gene_51119	PJM02	PCL	219	1.89118	Bacteria	Deltaproteobacteria	Haliangium	92.1659	97.235	Haliangium ochraceum	WP_012829097	PCLJ0_contig_1180	28.3139	26062	26721	-
PETJ0_gene_195082	PJM02	PET	173	1.88347	Bacteria	Acidobacteria	Candidatus Koribacter	83.0645	93.5484	Acidobacteria bacterium	PYV60499	PETJ0_contig_138759	1.7069	3	521	-
G8LDPET2_gene_71500	BHT14	PE	235	1.88265	Bacteria	Alphaproteobacteria	Nitratireductor	88.1356	94.0678	Ahrensia sp. R2A130	WP_009463009	G8LDPET2_contig_6135	19.1656	3677	4384	+
C5PETT2_gene_25321	BHT14	PET	247	1.88075	Bacteria	Alphaproteobacteria	Methyloligella	82.1429	92.8571	bacterium MnTg02	GBF27351	C5PETT2_contig_1250	11.9976	20731	21474	-
A8EcoflexJ1_gene_11152	PJM12	PBAT	217	1.86935	Bacteria	Deltaproteobacteria	Desulfobacula	98.6175	100	Desulfobacter curvatus	WP_020589503	A8EcoflexJ1_contig_617	6.0413	301	954	-
G9PST2_gene_54842	BHT14	PS	238	1.86703	Bacteria	Alphaproteobacteria	Ensifer	99.1597	99.5798	Rhizobiales bacterium	PCH49908	G9PST2_contig_2728	19.8442	8835	9551	-
A6P3HBJ1_gene_32952	PJM12	PHB	215	1.85735	Bacteria	Deltaproteobacteria	Desulfotalea	88.3178	97.1963	Deltaproteobacteria bacterium	PID77617	A6P3HBJ1_contig_5604	17.9739	3568	4215	+
PPJ0_gene_268424	PJM02	PP	193	1.85714	Bacteria	Planctomycetes	Adhaeretor	60.733	81.1518	Planctomycetes bacterium	REJ67571	PPJ0_contig_176703	3.41186	2	580	-
B9PCL_gene_6632	BHT04	PCL	230	1.83673	Bacteria	Alphaproteobacteria	Micavibrio	98.2609	100	Zetaproteobacteria bacterium	PCJ99313	B9PCL_contig_52	33.1472	330098	330790	-
C9PLLAT2_gene_75499	BHT14	PLLA	225	1.83293	Bacteria	Gammaproteobacteria - Others	Halioglobus	91.5493	96.7136	Gammaproteobacteria bacterium	RLA52996	C9PLLAT2_contig_15640	9.25287	3453	4130	+
P4BHJ0_gene_37287	PJM02	P3HB4HB	208	1.83169	Bacteria	Alphaproteobacteria	Phaeobacter	99.5192	100	Cognatishimia activa	WP_058313893	P4BHJ0_contig_588	22.8184	3	626	-
G8LDPET2_gene_23840	BHT14	PE	217	1.83117	Bacteria	Deferribacteres	Deferribacter	76.6355	89.6714	Calditerrivibrio nitroreducens	PMP72577	G8LDPET2_contig_770	20.1879	3389	4042	+
PBSAJ0_gene_80124	PJM02	PBSA	236	1.8278	Bacteria	Alphaproteobacteria	Hypericibacter	93.3962	97.6415	Alphaproteobacteria bacterium 46_93_T64	OUR77416	PBSAJ0_contig_6330	16.3683	12325	13035	-
B8PBSAJ1_gene_80005	PJM12	PBSA	218	1.82706	Bacteria	Acidobacteria	Luteitalea	92.7184	99.0291	Acidobacteria bacterium	RLE24274	B8PBSAJ1_contig_9694	6.93798	1230	1886	-
PBSAJ0_gene_29019	PJM02	PBSA	226	1.82295	Bacteria	Gammaproteobacteria - Others	Marinomonas	100	100	Marinomonas piezotolerans	RDL42924	PBSAJ0_contig_438	17.0473	39370	40050	-
C5PET_gene_5032	BHT04	PET	229	1.82266	Bacteria	Gammaproteobacteria - Others	Teredinibacter	91.9811	95.7547	Gilvimarinus polysaccharolyticus	WP_049724041	C5PET_contig_62	31.3277	60215	60904	+
C5PETT2_gene_22444	BHT14	PET	226	1.81102	Bacteria	Deltaproteobacteria	Sandaracinus	95.0893	98.6607	bacterium DOLZORAL124_64_63	PID80909	C5PETT2_contig_1044	12.6263	4220	4900	-
G7P4BH_gene_73704	BHT04	P3HB4HB	238	1.80093	Bacteria	Alphaproteobacteria	Ensifer	99.1597	99.5798	Rhizobiales bacterium	PCH49908	G7P4BH_contig_6897	21.9834	3592	4308	+
F9PP_gene_94798	BHT04	PP	208	1.79582	Bacteria	Oligoflexia	Halobacteriovorax	89.4737	95.2153	Bacteriovorax sp. DB6_IX	WP_021276176	F9PP_contig_29488	7.62179	724	1350	+
EcoflexJ0_gene_74580	PJM02	PBAT	238	1.79534	Bacteria	Alphaproteobacteria	Pleomorphomonas	100	100	Cohaesibacter gelatinilyticus	WP_097152745	EcoflexJ0_contig_3380	17.5401	3382	4098	+
G7P4BHJ1_gene_18399	PJM12	P3HB4HB	215	1.79243	Bacteria	Deltaproteobacteria	Desulfotalea	88.3178	97.1963	Deltaproteobacteria bacterium	PID77617	G7P4BHJ1_contig_234	29.8391	3673	4320	+
G7P4BH_gene_47629	BHT04	P3HB4HB	245	1.78976	Bacteria	Alphaproteobacteria	Hyphomonas	92.2449	97.1429	Hyphomonas oceanitis	WP_035537796	G7P4BH_contig_1803	21.2228	4729	5466	+
F9PPJ1_gene_36761	PJM12	PP	184	1.78612	Bacteria	Gammaproteobacteria - Others	Thiothrix	65.9574	76.0638	Vulcaniibacterium gelatinicum	WP_147652183	F9PPJ1_contig_12395	3.40429	51	605	-
T61PCL_gene_57356	AMN13	PCL	237	1.78248	Bacteria	Alphaproteobacteria	Micavibrio	88.2353	95.4751	Micavibrio aeruginosavorus	PZQ45188	T61PCL_contig_2060	26.4317	3952	4665	+
C5PET_gene_44572	BHT04	PET	235	1.78078	Bacteria	Alphaproteobacteria	Phaeobacter	95.0893	98.6607	Shimia abyssi	WP_106609256	C5PET_contig_2058	29.8264	4184	4891	+
F9PPT2_gene_56475	BHT14	PP	232	1.78008	Bacteria	Gammaproteobacteria - Others	Colwellia	100	100	Colwellia sp.	PHR85139	F9PPT2_contig_2243	11.3003	1349	2047	+
C9PLLAT2_gene_41918	BHT14	PLLA	238	1.77864	Bacteria	Unclassified bacteria	Candidatus Campbellbacteria bacterium GW2011_OD1_34_28	76.8182	87.2727	Candidatus Kaiserbacteria bacterium CG10_big_fil_rev_8_21_14_0_10_44_10	PIR85699	C9PLLAT2_contig_5389	8.48835	6375	7091	-
PHBHJ0_gene_129885	PJM02	PHBH	242	1.77324	Bacteria	Alphaproteobacteria	Methyloceanibacter	84.375	92.511	Methyloceanibacter caenitepidi	WP_045367551	PHBHJ0_contig_19691	11.6554	3920	4648	+
P4BHJ0_gene_93268	PJM02	P3HB4HB	238	1.77159	Bacteria	Alphaproteobacteria	Pleomorphomonas	100	100	Cohaesibacter gelatinilyticus	WP_097152745	P4BHJ0_contig_3747	19.2878	9121	9837	-
P4BHJ0_gene_98760	PJM02	P3HB4HB	235	1.77115	Bacteria	Alphaproteobacteria	Thalassobius	96.4286	98.2143	Lutimaribacter saemankumensis	WP_090029584	P4BHJ0_contig_4427	19.5292	6099	6806	-
T54PHBH_gene_26774	AMN13	PHBH	234	1.76993	Bacteria	Gammaproteobacteria - Others	Alteromonas	100	100	MULTISPECIES: Alteromonas	WP_032095148	T54PHBH_contig_4263	8.05786	1034	1738	+
G7P4BH_gene_60207	BHT04	P3HB4HB	236	1.76828	Bacteria	Bacteroidetes	Fluviicola	94.9367	97.0464	Putridiphycobacter roseus	PZE18387	G7P4BH_contig_3594	21.7677	47377	48087	-
C9PLLAJ1_gene_99328	PJM12	PLLA	203	1.76612	Bacteria	Deltaproteobacteria	Desulfotalea	97.0443	99.0148	Desulfobulbaceae bacterium	RZW27083	C9PLLAJ1_contig_55050	2.852	148	759	-
B8PBSAT2_gene_43564	BHT14	PBSA	228	1.76317	Bacteria	Verrucomicrobia	Akkermansia	58.6538	78.8462	Patescibacteria group bacterium	TAK94987.1	B8PBSAT2_contig_6396	8.46139	71	757	-
C9PLLAT2_gene_40528	BHT14	PLLA	226	1.76159	Bacteria	Gammaproteobacteria - Others	Simiduia	98.5849	98.5849	Porticoccaceae bacterium	PCJ94280	C9PLLAT2_contig_5096	8.8534	551	1231	+
PCLJ0_gene_173019	PJM02	PCL	329	1.7555	Bacteria	Gammaproteobacteria - Others	Simiduia	86.1607	90.6667	Budvicia aquatica	VFS45615.1	PCLJ0_contig_23868	17.4951	939	1928	+
A8EcoflexJ1_gene_110092	PJM12	PBAT	185	1.74925	Bacteria	Deltaproteobacteria	Desulfarculus	95.082	99.4536	Desulfocarbo indianensis	KMY65815	A8EcoflexJ1_contig_31422	6.63104	1577	2131	+
PHBHJ0_gene_68084	PJM02	PHBH	221	1.74636	Bacteria	Oligoflexia	Bdellovibrio	75.5656	87.3303	Bdellovibrionales bacterium CG10_big_fil_rev_8_21_14_0_10_45_34	PIT99726	PHBHJ0_contig_4047	12.5694	24548	25213	-
B8PBSA_gene_31165	BHT04	PBSA	226	1.7456	Bacteria	Betaproteobacteria	Paucimonas	100	100	Pseudomonas salina	WP_150279282	B8PBSA_contig_593	40.921	4768	5448	+
T702PET_gene_14149	AMN13	PET	231	1.74083	Bacteria	Gammaproteobacteria - Others	Colwellia	97.235	99.5392	Colwellia sp.	PHR85139	T702PET_contig_175	29.8597	7523	8218	-
C9PLLAJ1_gene_231681	PJM12	PLLA	191	1.73887	Bacteria	Firmicutes - Bacilli	Cohnella	53.4759	73.3696	Candidatus Magasanikbacteria bacterium CG11_big_fil_rev_8_21_14_0_20_39_34	PIR03557	C9PLLAJ1_contig_151891	2.9844	3	575	-
A8EcoflexJ1_gene_52468	PJM12	PBAT	202	1.73367	Bacteria	Acidobacteria	Luteitalea	89.1089	93.5644	Acidobacteria bacterium	RLE24274	A8EcoflexJ1_contig_7355	6.01888	3	608	-
B8PBSAT2_gene_51657	BHT14	PBSA	230	1.72651	Bacteria	Gammaproteobacteria - Others	Granulosicoccus	83.1818	95.9091	Gammaproteobacteria bacterium	PID61319	B8PBSAT2_contig_9559	8.21342	4923	5615	+
B8PBSA_gene_51345	BHT04	PBSA	235	1.72465	Bacteria	Alphaproteobacteria	Profundibacter	94.1964	97.3214	Litoreibacter janthinus	WP_090219710	B8PBSA_contig_1624	38.8816	6	713	+
T69PS_gene_14608	AMN13	PS	238	1.72132	Bacteria	Alphaproteobacteria	Rhodobiaceae bacterium	100	100	Rhodobiaceae bacterium	PCI14929	T69PS_contig_369	23.258	17037	17753	-
G9PS_gene_84881	BHT04	PS	238	1.71901	Bacteria	unclassified Bacteria	Candidatus Campbellbacteria bacterium GW2011_OD1_34_28	77.7273	90.393	Candidatus Kaiserbacteria bacterium CG_4_9_14_0_2_um_filter_41_32	PJC56260	G9PS_contig_12259	13.9946	6853	7569	+
B8PBSAT2_gene_19330	BHT14	PBSA	235	1.71488	Bacteria	Alphaproteobacteria	Phaeobacter	95.0893	98.6607	Shimia abyssi	WP_106609256	B8PBSAT2_contig_1031	7.98454	2453	3160	-
A8EcoflexJ1_gene_197157	PJM12	PBAT	218	1.71134	Bacteria	Deltaproteobacteria	Desulfobulbus	90.6542	97.7064	Desulfobulbus sp.	RJX19421	A8EcoflexJ1_contig_83845	5.50529	78	734	+
EcoflexJ0_gene_13296	PJM02	PBAT	236	1.71046	Bacteria	Alphaproteobacteria	Thalassococcus	92.4107	96.875	MULTISPECIES: Maritimibacter	WP_008331577	EcoflexJ0_contig_123	16.8525	348	1058	+
B8PBSAJ1_gene_41712	PJM12	PBSA	240	1.35383	Bacteria	Alphaproteobacteria	Micavibrio	89.6396	96.3964	Zetaproteobacteria bacterium	PCJ95884	B8PBSAJ1_contig_1830	4.66972	218	940	+
G8LDPE_gene_67023	BHT04	PE	229	1.70711	Bacteria	Gammaproteobacteria - Others	Oleispira	100	100	Oleispira antarctica RB-8	CCK74426	G8LDPE_contig_8647	20.3187	3904	4593	+
B8PBSAJ1_gene_77662	PJM12	PBSA	223	1.70646	Bacteria	Deltaproteobacteria	Desulfarculus	93.9252	98.1308	Desulfocarbo indianensis	KMY65815	B8PBSAJ1_contig_8839	6.33472	1554	2225	-
G9PSJ1_gene_61363	PJM12	PS	172	1.70243	Bacteria	Gammaproteobacteria - Others	Candidatus Reidiella	84.8837	94.7674	Thiogranum longum	WP_132971166	G9PSJ1_contig_33215	2.1834	3	518	-
C5PETT2_gene_18420	BHT14	PET	226	1.70179	Bacteria	Gammaproteobacteria - Others	Thermochromatium	68.4211	86.0577	Candidatus Thioglobus sp.	RZO21897	C5PETT2_contig_752	11.8648	667	1347	+
G7P4BHT2_gene_56586	BHT14	P3HB4HB	224	1.69745	Bacteria	Epsilonproteobacteria	Malaciobacter	87.013	92.6087	Arcobacter canalis	PHO10370	G7P4BHT2_contig_3781	25.9925	489	1163	+
P3HBx1J0_gene_64716	PJM02	PHB	249	1.69713	Bacteria	Bacteroidetes	Haliscomenobacter	89.1892	96.3964	Saprospiraceae bacterium	TAK35459.1	P3HBx1J0_contig_6499	13.1	1553	2302	-
G9PS_gene_31318	BHT04	PS	235	1.69563	Bacteria	Alphaproteobacteria	Parasedimentitalea	98.2143	100	Rhodobacteraceae bacterium	PCJ10111	G9PS_contig_2308	13.9805	3546	4253	-
P4BHJ0_gene_93205	PJM02	P3HB4HB	232	1.69434	Bacteria	Alphaproteobacteria	Pikeienuella	90.0433	94.8052	Rhodobacteraceae bacterium RR4-56	QIE57576	P4BHJ0_contig_3745	18.9238	2939	3637	+
G7P4BHT2_gene_62152	BHT14	P3HB4HB	217	1.69239	Bacteria	Tenericutes	Candidatus Izimaplasma	90.7834	96.3134	Candidatus Izimaplasma sp. HR1	AIO18127	G7P4BHT2_contig_4620	26.751	21044	21697	-
G7P4BHT2_gene_95015	BHT14	P3HB4HB	192	1.6918	Bacteria	Epsilonproteobacteria	Poseidonibacter	96.3542	98.4375	Arcobacter sp.	PLY08431	G7P4BHT2_contig_11874	30.2236	389	964	+
C9PLLA_gene_98190	BHT04	PLLA	175	1.68874	Bacteria	Gammaproteobacteria - Others	Ketobacter	100	100	Gammaproteobacteria bacterium 42_54_T18	OUR87345	C9PLLA_contig_55430	3.42991	3	527	-
C9PLLAT2_gene_80243	BHT14	PLLA	216	1.67327	Bacteria	Other proteobacteria	Mariprofundus	89.5735	97.1564	Mariprofundus sp. EBB-1	RLL53492	C9PLLAT2_contig_17390	8.7988	780	1430	+
G9PST2_gene_63443	BHT14	PS	215	1.67248	Bacteria	Deltaproteobacteria	Desulfotalea	96.7442	98.6047	Desulfopila sp. IMCC35006	WP_136816039	G9PST2_contig_3822	19.678	19098	19745	+
PHBVJ0_gene_88695	PJM02	PHBV	231	1.66585	Bacteria	Deltaproteobacteria	Minicystis	88.6463	93.8865	Minicystis rosea	WP_146730332	PHBVJ0_contig_15026	9.41979	174	869	-
F9PP_gene_146025	BHT04	PP	213	1.65319	Bacteria	Bacteroidetes	Haliscomenobacter	91.0526	97.8947	uncultured Flavobacteriia bacterium	CCF99281	F9PP_contig_59292	6.85176	3	644	+
LDPEJ0_gene_125275	PJM02	PE	232	1.65184	Bacteria	Planctomycetes	Adhaeretor	90.0862	96.1207	Planctomycetes bacterium Pla144	TWU29561.1	LDPEJ0_contig_65949	3.22863	1	699	+
A6P3HB_gene_41022	BHT04	PHB	229	1.63814	Bacteria	Gammaproteobacteria - Others	Cellvibrio	93.3649	96.2085	Gilvimarinus agarilyticus	WP_041522376	A6P3HB_contig_1566	36.0771	9829	10518	+
A8Ecoflex_gene_163510	BHT04	PBAT	245	1.63295	Bacteria	Alphaproteobacteria	Hyphomonas	92.2449	97.1429	Hyphomonas oceanitis	WP_035537796	A8Ecoflex_contig_22456	33.669	347	1084	-
PHBVJ0_gene_27580	PJM02	PHBV	228	3.07616	Bacteria	Alphaproteobacteria	Micavibrio	89.9123	96.0526	Zetaproteobacteria bacterium	PCJ95884	PHBVJ0_contig_900	17.6235	3767	4453	+
A6P3HBT2_gene_14123	BHT14	PHB	217	1.6302	Bacteria	Deferribacteres	Deferribacter	76.6355	89.6714	Calditerrivibrio nitroreducens	PMP72577	A6P3HBT2_contig_393	30.1253	333087	333740	-
G7P4BHJ1_gene_67847	PJM12	P3HB4HB	216	1.62182	Bacteria	Deltaproteobacteria	Geoalkalibacter	96.7593	99.0741	Pelobacter seleniigenes	WP_029911141	G7P4BHJ1_contig_2227	26.8738	3469	4119	+
A6P3HBT2_gene_55140	BHT14	PHB	217	1.62135	Bacteria	Deltaproteobacteria	Desulfobacula	92.5581	96.7593	Deltaproteobacteria bacterium	RLC02635	A6P3HBT2_contig_4078	29.9617	11445	12098	-
G8LDPE_gene_61020	BHT04	PE	254	1.61618	Bacteria	Alphaproteobacteria	Glycocaulis	95.0673	97.3094	Robiginitomaculum sp.	PHR58612	G8LDPE_contig_7242	17.343	9449	10213	-
PHBHJ0_gene_131483	PJM02	PHBH	231	1.6107	Bacteria	Alphaproteobacteria	Parasphingorhabdus	100	100	Sphingorhabdus sp. EL138	WP_109356546	PHBHJ0_contig_20296	11.0912	781	1476	+
PCLJ0_gene_134008	PJM02	PCL	232	1.61018	Bacteria	Deltaproteobacteria	Minicystis	85.2174	92.1739	Polyangium sp. SDU3-1	WP_136921433	PCLJ0_contig_11903	22.7561	2931	3629	-
A6P3HBJ1_gene_14711	PJM12	PHB	213	1.60679	Bacteria	Deltaproteobacteria	Pseudodesulfovibrio	99.061	100	Pseudodesulfovibrio piezophilus C1TLV30	CCH50536	A6P3HBJ1_contig_735	15.6952	5326	5967	+
PHBHJ0_gene_82985	PJM02	PHBH	231	1.60333	Bacteria	Alphaproteobacteria	Paraurantiacibacter	97.4026	99.1342	Erythrobacter sp. YT30	KWV93313	PHBHJ0_contig_6349	11.0405	113	808	-
A8EcoflexT2_gene_24044	BHT14	PBAT	216	1.60198	Bacteria	Deltaproteobacteria	Geoalkalibacter	97.2222	99.537	Desulfuromusa kysingii	WP_092344518	A8EcoflexT2_contig_560	24.6868	3477	4127	+
P3HBx1J0_gene_26640	PJM02	PHB	235	1.60171	Bacteria	Alphaproteobacteria	Planktomarina	94.8936	96.5957	Celeribacter ethanolicus	ATG48776	P3HBx1J0_contig_669	13.1	545	1252	+
A8Ecoflex_gene_74900	BHT04	PBAT	218	1.59226	Bacteria	Deltaproteobacteria	Haliangium	87.0968	92.4528	Haliangium ochraceum	WP_012829097	A8Ecoflex_contig_3231	36.8962	3188	3844	+
PHBVJ0_gene_48727	PJM02	PHBV	258	1.58825	Bacteria	Bacteroidetes	Haliscomenobacter	91.8919	95.4751	Lewinella cohaerens	WP_020535253	PHBVJ0_contig_3347	8.04116	6074	6850	+
F9PPJ1_gene_97627	PJM12	PP	237	1.58661	Bacteria	Gammaproteobacteria - Others	Thiothrix	78.3019	89.6226	Gammaproteobacteria bacterium	TNF91596.1	F9PPJ1_contig_46112	2.34778	82	795	+
PBSAJ0_gene_53176	PJM02	PBSA	208	1.58652	Bacteria	Oligoflexia	Halobacteriovorax	83.6538	93.2367	Deltaproteobacteria bacterium	TNF05710.1	PBSAJ0_contig_2069	16.1202	17173	17799	+
PCLJ0_gene_90592	PJM02	PCL	241	1.58588	Bacteria	Alphaproteobacteria	Methyloceanibacter	84.8214	91.5556	Alphaproteobacteria bacterium	RMF09646	PCLJ0_contig_3988	21.5757	4322	5047	+
F9PPT2_gene_169338	BHT14	PP	361	1.5841	Bacteria	Bacteroidetes	Algoriphagus	81.8605	93.0233	Bacteroidetes bacterium	RMG30030	F9PPT2_contig_41835	6.46269	2	1084	-
G9PS_gene_80898	BHT04	PS	200	1.58229	Bacteria	Gammaproteobacteria - Others	Methylomicrobium	96	98	Methylococcales symbiont of Hymedesmia sp. n. MRB-2018	KAF3980877.1	G9PS_contig_11205	15.329	2	601	-
PCLJ0_gene_192749	PJM02	PCL	239	1.58129	Bacteria	Alphaproteobacteria	Pontivivens	88.8393	95.0893	Oceanicella actignis	WP_148923342	PCLJ0_contig_31194	21.6933	875	1594	+
PCLJ0_gene_14772	PJM02	PCL	267	1.57359	Bacteria	Betaproteobacteria	Alcaligenes	81.9005	92.1053	Quisquiliibacterium sp. CC-CFT501	WP_147705319	PCLJ0_contig_215	19.3238	97827	98630	-
C9PLLAJ1_gene_121329	PJM12	PLLA	157	1.5722	Bacteria	Gammaproteobacteria - Others	Cellvibrio	84.0764	89.172	Thiogranum longum	WP_132971166	C9PLLAJ1_contig_70180	3.2827	3	473	+
T61PCL_gene_34780	AMN13	PCL	233	1.56597	Bacteria	Gammaproteobacteria - Others	Paraglaciecola	98.1567	99.5392	Paraglaciecola psychrophila 170	AGH47267	T61PCL_contig_531	23.6198	58670	59371	-
T702PET_gene_17339	AMN13	PET	238	1.56422	Bacteria	Alphaproteobacteria	Rhodobiaceae bacterium	98.19	98.6425	Rhodobiaceae bacterium	PCI14929	T702PET_contig_217	26.0412	13121	13837	+
T57P4BH_gene_21828	AMN13	P3HB4HB	234	1.5622	Bacteria	Gammaproteobacteria - Others	Alteromonas	100	100	MULTISPECIES: Alteromonas	WP_032095148	T57P4BH_contig_952	18.1797	1182	1886	+
C5PETT2_gene_158574	BHT14	PET	234	1.55458	Bacteria	Alphaproteobacteria	Aureimonas	80.5085	88.1356	Ahrensia sp. R2A130	WP_009463009	C5PETT2_contig_39962	10.4679	9499	10203	-
F9PP_gene_84857	BHT04	PP	183	1.54813	Bacteria	Gammaproteobacteria - Others	Methylovulum	93.4426	97.2678	Methylococcales symbiont of Hymedesmia sp. n. MRB-2018	KAF3980877.1	F9PP_contig_24439	7.46816	32	580	+
A8EcoflexJ1_gene_174228	PJM12	PBAT	231	1.54396	Bacteria	Firmicutes - Clostridia	Dehalobacter	67.9426	83.2536	Candidatus Peregrinibacteria bacterium CG_4_10_14_0_2_um_filter_43_11	PIZ71258	A8EcoflexJ1_contig_68868	4.68731	906	1601	+
A8EcoflexJ1_gene_270781	PJM12	PBAT	212	1.54233	Bacteria	Calditrichaeota	Caldithrix	86.3208	93.8679	Candidatus Latescibacteria bacterium 4484_7	OQX86150	A8EcoflexJ1_contig_134701	5.10201	510	1145	+
F9PPT2_gene_111772	BHT14	PP	227	1.53997	Bacteria	Gammaproteobacteria - Others	Candidatus Reidiella	84.1346	94.7619	Thiotrichales bacterium SG8_50	KPK54544	F9PPT2_contig_14876	9.99138	5651	6334	+
P3HBx1J0_gene_79723	PJM02	PHB	229	1.53698	Bacteria	Gammaproteobacteria - Others	Wenzhouxiangella	96.2617	98.5981	Marinicella sediminis	WP_077413083	P3HBx1J0_contig_12065	12.9	337	1026	+
PHBHJ0_gene_94355	PJM02	PHBH	231	1.53587	Bacteria	Alphaproteobacteria	Rhodobiaceae bacterium	92.6407	97.4026	Kordiimonas gwangyangensis	WP_020401302	PHBHJ0_contig_8792	10.5759	571	1266	+
B8PBSA_gene_61848	BHT04	PBSA	229	1.52896	Bacteria	Gammaproteobacteria - Others	Granulosicoccus	78.125	91.0714	Gammaproteobacteria bacterium	PID61319	B8PBSA_contig_2432	35.3731	53200	53889	-
C9PLLAT2_gene_87431	BHT14	PLLA	213	1.52519	Bacteria	Other FCB group	Melioribacter	87.7934	95.7746	Ignavibacteriae bacterium	PID57112	C9PLLAT2_contig_20113	8.13313	775	1416	+
PCLJ0_gene_62836	PJM02	PCL	243	1.52139	Bacteria	Alphaproteobacteria	Hyphomonas	88.5246	94.6721	Hyphomonas sp. TMED17	OUX93265	PCLJ0_contig_1704	20.528	10456	11187	+
P3HBx1J0_gene_60083	PJM02	PHB	200	1.51924	Bacteria	Alphaproteobacteria	Marinovum	97.5	99	Marinovum algicola	SLN37966	P3HBx1J0_contig_5320	14.6	2581	3180	+
F9PPJ1_gene_52243	PJM12	PP	170	1.51314	Bacteria	Gammaproteobacteria - Others	Allochromatium	88.2353	97.0588	Sedimenticola sp.	PLY16975	F9PPJ1_contig_19958	3.12151	814	1323	+
G7P4BHT2_gene_70367	BHT14	P3HB4HB	233	1.509	Bacteria	Epsilonproteobacteria	Poseidonibacter	95.4545	98.1818	Arcobacter sp.	PLY08431	G7P4BHT2_contig_6006	22.2143	1262	1963	-
C5PETT2_gene_160288	BHT14	PET	226	1.50773	Bacteria	Gammaproteobacteria - Others	Candidatus Reidiella	82.6923	92.4171	Candidatus Reidiella endopervernicosa	QKQ26087	C5PETT2_contig_40766	10.5118	226	906	+
F9PPJ1_gene_196931	PJM12	PP	154	1.50664	Bacteria	Gammaproteobacteria - Others	Methylovulum	96.1039	100	Thiotrichaceae bacterium	PCJ84971	F9PPJ1_contig_113887	3.43103	1	462	+
G9PS_gene_127177	BHT04	PS	184	1.50451	Bacteria	Gammaproteobacteria - Others	endosymbiont of unidentified scaly snail isolate Monju	85.7143	93.1429	Gammaproteobacteria bacterium	RMG36546	G9PS_contig_25406	15.843	186	740	-
T67PP_gene_39977	AMN13	PP	235	1.49106	Bacteria	Alphaproteobacteria	Parasedimentitalea	92.8571	96.875	Rhodobacteraceae bacterium H18S-6	KAE9628864.1	T67PP_contig_1554	13.5623	22919	23626	-
F9PP_gene_140981	BHT04	PP	229	1.49037	Bacteria	Bacteroidetes	Fluviicola	86.2385	94.9541	Putridiphycobacter roseus	PZE18387	F9PP_contig_56134	5.74536	156	845	+
G7P4BHJ1_gene_93122	PJM12	P3HB4HB	251	1.48898	Bacteria	Firmicutes - Clostridia	Crassaminicella	76.2332	91.5888	Caminicella sporogenes	RKD25434	G7P4BHJ1_contig_4731	21.2322	5786	6541	+
C5PETT2_gene_126680	BHT14	PET	172	1.47946	Bacteria	Gammaproteobacteria - Others	Candidatus Reidiella	83.7209	91.8605	Candidatus Reidiella endopervernicosa	QKQ26087	C5PETT2_contig_25892	13.5531	3	518	-
T67PP_gene_20418	AMN13	PP	227	1.47838	Bacteria	Gammaproteobacteria - Others	Neptunomonas	94.8837	97.2093	Neptuniibacter caesariensis	WP_007021356	T67PP_contig_437	13.9209	254	937	+
A6P3HB_gene_9847	BHT04	PHB	228	1.47825	Bacteria	Gammaproteobacteria - Others	Simiduia	92.8571	95.7143	Gilvimarinus agarilyticus	WP_041522376	A6P3HB_contig_123	32.6986	186434	187120	-
PPJ0_gene_234845	PJM02	PP	153	1.46513	Bacteria	Alphaproteobacteria	Magnetospira	96.732	100	Terasakiella pusilla	WP_028878486	PPJ0_contig_150296	3.39538	405	863	+
F9PP_gene_78297	BHT04	PP	226	1.46068	Bacteria	Planctomycetes	Polystyrenella	89.3805	94.2478	Planctomycetes bacterium Pla110	QDU81743	F9PP_contig_21349	5.70566	366	1043	+
C9PLLAT2_gene_81064	BHT14	PLLA	240	1.45692	Bacteria	Alphaproteobacteria	Mesorhizobium	86.3014	95	Nitratireductor aquibiodomus	WP_007009519	C9PLLAT2_contig_17695	6.89503	541	1263	+
PCLJ0_gene_186890	PJM02	PCL	240	1.45002	Bacteria	Alphaproteobacteria	Methyloceanibacter	84.375	93.3036	Alphaproteobacteria bacterium	RMF09646	PCLJ0_contig_28869	19.8095	5101	5823	-
A8Ecoflex_gene_92182	BHT04	PBAT	235	1.44975	Bacteria	Alphaproteobacteria	Parasedimentitalea	100	100	Rhodobacterales bacterium 56_14_T64	OUS36843	A8Ecoflex_contig_5108	31.1638	891	1598	-
PHBHJ0_gene_65925	PJM02	PHBH	224	1.4245	Bacteria	Gammaproteobacteria - Others	Ahniella	79.7235	88.8889	Mizugakiibacter sediminis	GAP66093	PHBHJ0_contig_3771	10.1156	6550	7224	+
G9PS_gene_124357	BHT04	PS	228	1.42238	Bacteria	Gammaproteobacteria - Others	Sedimenticola	84.0376	93.2692	Thiogranum longum	WP_132971166	G9PS_contig_24368	12.0875	1849	2535	-
P4BHJ0_gene_124356	PJM02	P3HB4HB	237	1.41794	Bacteria	Alphaproteobacteria	Agrobacterium	90.9091	97.7273	Rhizobium sp. NFR03	WP_092987782	P4BHJ0_contig_9947	15.5027	18689	19402	-
C5PETT2_gene_119619	BHT14	PET	229	1.41479	Bacteria	Alphaproteobacteria	Micavibrio	91.63	96.0352	Micavibrio sp. TMED27	OUT90575	C5PETT2_contig_23097	9.7346	439	1128	-
G8LDPET2_gene_113051	BHT14	PE	160	1.41177	Bacteria	Alphaproteobacteria	Profundibacter	97.5	99.375	Profundibacter amoris	AXX96561	G8LDPET2_contig_18543	21.1089	163	642	+
G8LDPET2_gene_28179	BHT14	PE	216	1.41027	Bacteria	Deltaproteobacteria	Geoalkalibacter	97.2222	99.537	Pelobacter seleniigenes	WP_029911141	G8LDPET2_contig_925	15.6197	19760	20410	+
EcoflexJ0_gene_62373	PJM02	PBAT	235	1.40949	Bacteria	Alphaproteobacteria	Thalassococcus	93.75	97.7679	Pseudooceanicola batsensis	WP_009805813	EcoflexJ0_contig_1937	13.9463	1296	2003	+
PBSAJ0_gene_65449	PJM02	PBSA	241	1.40866	Bacteria	Alphaproteobacteria	Methyloceanibacter	84.8214	91.5556	Alphaproteobacteria bacterium	RMF09646	PBSAJ0_contig_3735	12.3531	13791	14516	-
B9PCLJ1_gene_38146	PJM12	PCL	228	1.39752	Archaea	unclassified Archaea	archaeon GW2011_AR20	72.6368	87.5622	Candidatus Pacearchaeota archaeon	RMD45500	B9PCLJ1_contig_2787	14.3971	89824	90510	-
C9PLLAT2_gene_100323	BHT14	PLLA	175	1.39475	Bacteria	Epsilonproteobacteria	Sulfurimonas	93.7143	98.2857	Sulfurimonas sp. 1-1N	QFR42582	C9PLLAT2_contig_25199	9.05256	3	527	-
PHBVJ0_gene_78991	PJM02	PHBV	235	1.3942	Bacteria	Alphaproteobacteria	Cognatishimia	100	100	Cognatishimia activa	WP_058313893	PHBVJ0_contig_11659	7.74951	38	745	+
EcoflexJ0_gene_104160	PJM02	PBAT	253	1.39372	Bacteria	Alphaproteobacteria	Hirschia	100	100	Hirschia maritima	WP_018995973	EcoflexJ0_contig_8907	12.8091	811	1572	+
A8Ecoflex_gene_52102	BHT04	PBAT	155	1.38747	Bacteria	Alphaproteobacteria	Ferrovibrio	89.4366	95.0704	Alphaproteobacteria bacterium 46_93_T64	OUR77416	A8Ecoflex_contig_1647	45.2184	3561	4028	+
F9PPJ1_gene_114493	PJM12	PP	161	1.3867	Bacteria	Alphaproteobacteria	Micavibrio	88.8199	94.4099	Micavibrio aeruginosavorus	PZQ45188	F9PPJ1_contig_56882	3.02058	100	582	+
A8EcoflexT2_gene_59798	BHT14	PBAT	232	1.38604	Bacteria	Gammaproteobacteria - Others	Thiothrix	94.4444	98.6111	Thiotrichaceae bacterium	PCJ84971	A8EcoflexT2_contig_3158	19.886	22188	22886	-
C5PETT2_gene_117866	BHT14	PET	230	1.38268	Bacteria	Gammaproteobacteria - Others	Granulosicoccus	82.6291	96.2441	Gammaproteobacteria bacterium	PID61319	C5PETT2_contig_22409	9.47234	643	1335	-
P3HBx1J0_gene_100407	PJM02	PHB	229	1.38209	Bacteria	Gammaproteobacteria - Others	Ketobacter	97.6303	99.0521	Marinicella sediminis	WP_077413083	P3HBx1J0_contig_22317	11.6	358	1047	-
G9PS_gene_94628	BHT04	PS	229	1.37911	Bacteria	Gammaproteobacteria - Others	Granulosicoccus	79.3578	92.2018	Gammaproteobacteria bacterium	PID61319	G9PS_contig_14923	11.6687	2558	3247	+
E6PHBH_gene_77409	BHT04	PHBH	238	1.37077	Bacteria	Alphaproteobacteria	Ensifer	99.1597	99.5798	Rhizobiales bacterium	PCH49908	E6PHBH_contig_5562	20.1489	8694	9410	-
G9PST2_gene_94105	BHT14	PS	213	1.37012	Bacteria	Other FCB group	Melioribacter	87.3239	95.3052	Ignavibacteriae bacterium	PID57112	G9PST2_contig_10869	16.2718	4030	4671	+
EcoflexJ0_gene_50412	PJM02	PBAT	225	1.36422	Bacteria	Gammaproteobacteria - Others	Teredinibacter	92.511	95.5947	Agarilytica rhodophyticola	WP_086933180	EcoflexJ0_contig_1149	14.0982	22684	23361	+
B8PBSAJ1_gene_200388	PJM12	PBSA	248	1.36243	Bacteria	Deltaproteobacteria	Geobacter	71.9048	90.0474	MULTISPECIES: unclassified Geobacter	WP_149209898	B8PBSAJ1_contig_78004	4.54777	559	1305	-
C9PLLAJ1_gene_99036	PJM12	PLLA	171	1.36009	Bacteria	Acidobacteria	Luteitalea	81.2865	88.8889	Acidobacteria bacterium	TDI45622.1	C9PLLAJ1_contig_54840	2.60733	60	572	+
PHBHJ0_gene_42378	PJM02	PHBH	228	2.01308	Bacteria	Alphaproteobacteria	Micavibrio	89.9123	96.0526	Zetaproteobacteria bacterium	PCJ95884	PHBHJ0_contig_1635	14.0443	3767	4453	+
C5PETT2_gene_124736	BHT14	PET	216	1.35214	Bacteria	Deltaproteobacteria	Desulfotalea	96.7593	98.1481	Desulfopila sp. IMCC35006	WP_136816039	C5PETT2_contig_25140	9.8635	3565	4215	-
A6P3HBT2_gene_57885	BHT14	PHB	232	1.34777	Bacteria	Bacteroidetes	Solitalea	91.3793	96.5517	Bacteroidetes bacterium 4572_77	OYT17495	A6P3HBT2_contig_4416	23.2958	84540	85238	+
G8LDPE_gene_117463	BHT04	PE	233	1.3474	Bacteria	Firmicutes - Bacilli	Companilactobacillus	32.6271	50	Schaalia canis	RRC95638	G8LDPE_contig_24126	15.7619	6377	7078	+
C9PLLAT2_gene_81067	BHT14	PLLA	245	1.34516	Bacteria	Alphaproteobacteria	Pyruvatibacter	94.7598	98.2533	Rhizobiales bacterium	PLX34333	C9PLLAT2_contig_17696	6.2362	240	977	-
A8EcoflexJ1_gene_89738	PJM12	PBAT	202	1.33882	Bacteria	Gammaproteobacteria - Others	Candidatus Reidiella	93.5644	97.0297	Gammaproteobacteria bacterium	RLA04477	A8EcoflexJ1_contig_21364	4.64806	2262	2867	+
T68LDPE_gene_27453	AMN13	PE	231	1.32754	Bacteria	Gammaproteobacteria - Others	Cognaticolwellia	93.5065	97.4026	Thalassotalea sp. LPB0316	QOL26115	T68LDPE_contig_1122	18.4409	1479	2174	-
C5PET_gene_38499	BHT04	PET	172	1.32718	Bacteria	Alphaproteobacteria	Marinovum	95.9302	99.4186	Shimia abyssi	WP_106609256	C5PET_contig_1519	30.371	4400	4915	+
PBSJ0_gene_95982	PJM02	PBS	150	1.31979	Bacteria	Actinobacteria	Actinomarinicola	71.3333	80.6667	Acidimicrobiaceae bacterium TMED130	OUV77792	PBSJ0_contig_16863	10.0071	2	454	+
A8Ecoflex_gene_42899	BHT04	PBAT	229	1.31607	Bacteria	Gammaproteobacteria - Others	Oleispira	100	100	Oleispira antarctica RB-8	CCK74426	A8Ecoflex_contig_1160	29.0314	3728	4417	+
B8PBSA_gene_34807	BHT04	PBSA	227	1.31469	Bacteria	Gammaproteobacteria - Others	Simiduia	88	93.3036	Simiduia agarivorans	WP_015047178	B8PBSA_contig_734	30.6837	75798	76481	-
G7P4BHJ1_gene_60269	PJM12	P3HB4HB	227	1.30689	Bacteria	Acidobacteria	Luteitalea	98.0583	99.0291	Acidobacteria bacterium	RLE24274	G7P4BHJ1_contig_1700	20.606	3435	4118	+
C9PLLAT2_gene_107496	BHT14	PLLA	216	1.30511	Bacteria	Other proteobacteria	Mariprofundus	95.3704	97.2222	Ghiorsea bivora	WP_038248603	C9PLLAT2_contig_28192	6.86287	2365	3015	+
F9PPT2_gene_79931	BHT14	PP	169	1.30037	Bacteria	Alphaproteobacteria	Leisingera	91.6667	92.9487	Pseudaestuariivita atlantica	KNG92259	F9PPT2_contig_5798	11.3323	1478	1987	-
B8PBSAJ1_gene_110988	PJM12	PBSA	225	1.29417	Bacteria	Chloroflexi	Pelolinea	79.1111	91.5556	Levilinea saccharolytica	KPL83608	B8PBSAJ1_contig_23267	4.76151	171	848	-
F9PPT2_gene_240777	BHT14	PP	248	1.28492	Bacteria	Bacteroidetes	Anseongella	81.7352	90.9502	Bacteroidetes bacterium	RMG30030	F9PPT2_contig_86271	7.63067	179	925	+
G7P4BHJ1_gene_32918	PJM12	P3HB4HB	236	1.28006	Bacteria	Alphaproteobacteria	Micavibrio	87.0968	94.5946	Micavibrio aeruginosavorus	WP_014103658	G7P4BHJ1_contig_557	19.4133	3793	4503	+
C5PETT2_gene_63155	BHT14	PET	235	1.27995	Bacteria	Alphaproteobacteria	Phaeobacter	95.5357	99.1071	Shimia abyssi	WP_106609256	C5PETT2_contig_6558	8.58198	371	1078	+
A6P3HBJ1_gene_609	PJM12	PHB	215	1.27979	Bacteria	Deltaproteobacteria	Desulfotalea	89.7196	97.1963	Deltaproteobacteria bacterium	PID77617	A6P3HBJ1_contig_10	12.3848	302	949	-
F9PP_gene_129788	BHT04	PP	159	1.27653	Bacteria	Alphaproteobacteria	Nitratireductor	89.0323	94.1935	Ahrensia sp. R2A130	WP_009463009	F9PP_contig_49269	7.08747	1213	1692	-
F9PP_gene_216195	BHT04	PP	227	1.27267	Bacteria	Gammaproteobacteria - Others	Oleiphilus	94.8837	98.1395	Oleiphilus sp. HI0009	KZX84152	F9PP_contig_106661	4.94936	218	901	-
LDPEJ0_gene_319153	PJM02	PE	187	1.27012	Plants	Red algae	Chondrus	91.9786	96.2567	chloroplast of Thalassiosira pseudonana	ABK20814	LDPEJ0_contig_212471	3.07993	2	562	+
PHBHJ0_gene_97141	PJM02	PHBH	228	1.26109	Bacteria	Alphaproteobacteria	Micavibrio	89.3805	95.5752	Micavibrio sp. TMED27	OUT90575	PHBHJ0_contig_9479	8.79808	982	1668	-
G7P4BHJ1_gene_34511	PJM12	P3HB4HB	227	1.25688	Bacteria	Spirochaetes	Leptospira	69.163	87.6652	Spirochaetae bacterium HGW-Spirochaetae-5	PKL19242	G7P4BHJ1_contig_603	19.8175	289942	290625	+
P4BHJ0_gene_101376	PJM02	P3HB4HB	365	1.25599	Bacteria	Alphaproteobacteria	Marinovum	97.3214	99.1071	Ruegeria litorea R37	SLN16913	P4BHJ0_contig_4847	8.91643	375	1472	-
G7P4BHT2_gene_75454	BHT14	P3HB4HB	228	1.25229	Bacteria	Alphaproteobacteria	Rhodobiaceae bacterium	77.7778	89.6396	Rhodobiaceae bacterium	PCJ68086	G7P4BHT2_contig_6974	18.8395	4149	4835	+
B8PBSAJ1_gene_148723	PJM12	PBSA	171	1.24951	Bacteria	Unclassified bacteria	Heliorestis	73.0994	90.0585	Candidatus Falkowbacteria bacterium	RLC38326	B8PBSAJ1_contig_44500	6.04897	2	514	-
PBSAJ0_gene_132723	PJM02	PBSA	230	1.24919	Bacteria	Alphaproteobacteria	Micavibrio	88.6463	93.4498	Micavibrio aeruginosavorus	PZQ45188	PBSAJ0_contig_22157	11.4786	1028	1720	+
PCLJ0_gene_17650	PJM02	PCL	226	1.24813	Bacteria	Alphaproteobacteria	Magnetospira	90.2655	96.0177	Terasakiella pusilla	WP_028878486	PCLJ0_contig_279	18.1077	147344	148024	-
F9PPT2_gene_57524	BHT14	PP	227	1.24249	Bacteria	Gammaproteobacteria - Others	Neptunomonas	94.4186	97.2093	Motiliproteus sp. MSK22-1	OMH28443	F9PPT2_contig_2347	8.06133	8840	9523	-
G9PS_gene_46094	BHT04	PS	194	1.23895	Bacteria	Alphaproteobacteria	Pelagibaca	90.7216	95.8763	Ruegeria litorea R37	SLN16913	G9PS_contig_4188	12.374	312	893	+
EcoflexJ0_gene_33599	PJM02	PBAT	226	1.2372	Bacteria	Gammaproteobacteria - Others	Thiothrix	89.2523	92.9907	Gammaproteobacteria bacterium	TNF91596.1	EcoflexJ0_contig_489	12.729	3602	4282	+
C5PETT2_gene_168770	BHT14	PET	189	1.23563	Bacteria	Bacteroidetes	Fluviicola	94.1799	97.3545	Fluviicola sp.	PHR36922	C5PETT2_contig_44939	10.3012	3	569	+
PCLJ0_gene_38929	PJM02	PCL	235	1.23541	Bacteria	Alphaproteobacteria	Hypericibacter	91.453	96.2264	Alphaproteobacteria bacterium 46_93_T64	OUR77416	PCLJ0_contig_746	17.2368	3564	4271	+
F9PPT2_gene_106788	BHT14	PP	168	1.23327	Bacteria	Actinobacteria	Actinomarinicola	80.3571	83.9286	Actinomyces sp.	RMH75104	F9PPT2_contig_13120	10.8115	9582	10088	-
A8EcoflexJ1_gene_125214	PJM12	PBAT	154	1.233	Bacteria	Deltaproteobacteria	Desulfonema	81.8182	92.8571	Alkalispirochaeta odontotermitis	KGM42904	A8EcoflexJ1_contig_39578	5.61491	517	978	+
F9PP_gene_36571	BHT04	PP	229	1.23201	Bacteria	Alphaproteobacteria	Micavibrio	83.5749	94.686	Micavibrio sp.	TVQ82789.1	F9PP_contig_5788	4.74939	328	1017	-
PBSJ0_gene_185791	PJM02	PBS	209	1.23151	Bacteria	Unclassified bacteria	Candidatus Minimicrobia	79.3269	91.0995	Candidatus Saccharibacteria bacterium	RTK93776	PBSJ0_contig_68491	6.70174	402	1031	-
A8EcoflexT2_gene_92385	BHT14	PBAT	227	1.22888	Bacteria	Gammaproteobacteria - Others	Granulosicoccus	97.3568	98.6784	Granulosicoccus antarcticus IMCC3135	ASJ71847	A8EcoflexT2_contig_8783	18.0196	25582	26265	-
C5PETT2_gene_119781	BHT14	PET	231	1.21474	Bacteria	Gammaproteobacteria - Others	Thiothrix	77.5229	88.4259	Gammaproteobacteria bacterium TMED119	OUV62216	C5PETT2_contig_23158	8.28581	170	865	-
G7P4BHJ1_gene_103262	PJM12	P3HB4HB	217	1.21337	Bacteria	Deltaproteobacteria	Desulfobacula	98.1567	100	Desulfobacter curvatus	WP_020589503	G7P4BHJ1_contig_6222	20.0131	6009	6662	-
B8PBSAJ1_gene_254623	PJM12	PBSA	166	1.21296	Bacteria	Deltaproteobacteria	Cystobacter	79.5775	92.9577	Deltaproteobacteria bacterium	TMB33010.1	B8PBSAJ1_contig_116751	6.04887	874	1371	+
A6P3HBJ1_gene_11105	PJM12	PHB	256	1.2121	Bacteria	Tenericutes	Tenericutes bacterium MO-XQ	86.1607	93.75	Tenericutes bacterium MO-XQ	AUD62268	A6P3HBJ1_contig_395	9.85118	13345	14115	+
C5PETT2_gene_173724	BHT14	PET	230	1.21186	Bacteria	Other PVC group	Victivallales bacterium CCUG 44730	75.7447	86.383	Lentisphaerae bacterium	PWM75902	C5PETT2_contig_47434	8.30206	1628	2320	+
PBSAJ0_gene_51381	PJM02	PBSA	239	1.21091	Bacteria	Alphaproteobacteria	Pelagibacterium	89.1403	96.3801	Pelagibacterium halotolerans	QJR18495	PBSAJ0_contig_1895	10.7078	10655	11374	-
B8PBSA_gene_58734	BHT04	PBSA	227	1.20374	Bacteria	Gammaproteobacteria - Others	Simiduia	87.5556	92.4444	Simiduia agarivorans	WP_015047178	B8PBSA_contig_2131	28.0943	46731	47414	-
F9PPT2_gene_64689	BHT14	PP	236	1.19967	Bacteria	Bacteroidetes	Urechidicola	94.4954	99.0826	Lutibacter sp.	PHR74136	F9PPT2_contig_3195	7.48667	768	1478	-
PHBHJ0_gene_103495	PJM02	PHBH	231	1.19277	Bacteria	Deltaproteobacteria	Minicystis	88.6463	93.8865	Minicystis rosea	WP_146730332	PHBHJ0_contig_11226	8.21334	1350	2045	+
E6PHBHT2_gene_32465	BHT14	PHBH	217	1.1882	Bacteria	Tenericutes	Candidatus Izimaplasma	96.2963	98.1481	Candidatus Izimaplasma sp. HR2	KFZ27214	E6PHBHT2_contig_1236	17.9741	1058	1711	+
LDPEJ0_gene_142522	PJM02	PE	211	1.18742	Bacteria	Gammaproteobacteria - Others	Thiothrix	93.3649	97.6303	Gammaproteobacteria bacterium	TNF91596.1	LDPEJ0_contig_78083	2.55189	2	634	+
G8LDPET2_gene_64838	BHT14	PE	231	1.18626	Bacteria	Bacteroidetes	Butyricimonas	92.2078	96.5368	Bacteroidetes bacterium 4572_77	OYT17495	G8LDPET2_contig_4820	12.2854	17180	17875	+
C7PHBV_gene_158319	BHT04	PHBV	245	1.18624	Bacteria	Alphaproteobacteria	Hyphomonas	92.6531	97.1429	Hyphomonas oceanitis	WP_035537796	C7PHBV_contig_25148	21.8349	4051	4788	-
T61PCL_gene_39364	AMN13	PCL	233	1.1778	Bacteria	Epsilonproteobacteria	Poseidonibacter	96.8182	98.6239	Arcobacter sp. SM1702	WP_121627070	T61PCL_contig_726	17.7649	75635	76336	-
PCLJ0_gene_38980	PJM02	PCL	236	1.17778	Bacteria	Alphaproteobacteria	Actibacterium	92.8571	97.3214	Brevirhabdus pacifica	APX90144	PCLJ0_contig_747	16.363	5448	6158	+
PCLJ0_gene_77018	PJM02	PCL	231	1.17636	Bacteria	Alphaproteobacteria	Porphyrobacter	95.671	98.7013	MULTISPECIES: Alphaproteobacteria	WP_017665139	PCLJ0_contig_2646	16.6971	116185	116880	-
A8EcoflexJ1_gene_136576	PJM12	PBAT	233	1.17394	Bacteria	Alphaproteobacteria	Actibacterium	93.4783	97.8261	Poseidonocella sp. HB161398	WP_138468561	A8EcoflexJ1_contig_45929	3.53337	448	1149	-
G8LDPE_gene_31008	BHT04	PE	228	1.17285	Bacteria	Gammaproteobacteria - Others	Amphritea	99.5614	99.5614	Amphritea japonica	WP_019622822	G8LDPE_contig_2051	14.0209	4015	4701	+
A8Ecoflex_gene_34988	BHT04	PBAT	229	1.17075	Bacteria	Gammaproteobacteria - Others	Cellvibrio	93.3649	96.2085	Gilvimarinus agarilyticus	WP_041522376	A8Ecoflex_contig_797	25.8257	137401	138090	-
G8LDPE_gene_83469	BHT04	PE	225	1.16907	Bacteria	Bacteroidetes	Urechidicola	95.1691	99.5169	Lutibacter sp.	PHR74136	G8LDPE_contig_12768	14.1621	1	678	+
G9PS_gene_104239	BHT04	PS	224	1.15824	Bacteria	Gammaproteobacteria - Others	Kineobactrum	90.625	95.9821	Gammaproteobacteria bacterium	RLA52996	G9PS_contig_17796	10.0186	3489	4163	-
C7PHBV_gene_114685	BHT04	PHBV	229	1.15475	Bacteria	Gammaproteobacteria - Others	Granulosicoccus	79.3578	92.2018	Gammaproteobacteria bacterium	PID61319	C7PHBV_contig_9534	22.7403	7600	8289	-
T702PET_gene_39639	AMN13	PET	228	1.1514	Bacteria	Gammaproteobacteria - Others	Thalassolituus	100	100	Oceanobacter sp.	PHR95565	T702PET_contig_1583	20.0093	7478	8164	+
G7P4BHJ1_gene_59489	PJM12	P3HB4HB	218	1.1484	Bacteria	Fusobacteria	Pseudoleptotrichia	86.5741	93.0556	Hypnocyclicus thermotrophus	WP_134113107	G7P4BHJ1_contig_1633	18.8546	35741	36397	-
C5PETT2_gene_57839	BHT14	PET	229	1.14564	Bacteria	Epsilonproteobacteria	Sulfurospirillum	90.8696	93.913	Campylobacteraceae bacterium 4484_4	OQX74649	C5PETT2_contig_5475	7.88268	1419	2108	-
G8LDPE_gene_79478	BHT04	PE	243	1.14463	Bacteria	Alphaproteobacteria	Micavibrio	80.7339	94.4954	Micavibrio sp. TMED27	OUT90575	G8LDPE_contig_11739	12.8389	3891	4622	+
C9PLLAT2_gene_228000	BHT14	PLLA	233	1.14374	Bacteria	Unclassified bacteria	Candidatus Campbellbacteria bacterium GW2011_OD1_34_28	84.4156	91.8455	Candidatus Kaiserbacteria bacterium CG_4_9_14_0_2_um_filter_41_32	PJC56260	C9PLLAT2_contig_89890	5.57551	680	1381	-
EcoflexJ0_gene_66701	PJM02	PBAT	229	1.14271	Bacteria	Gammaproteobacteria - Others	Simiduia	93.3649	96.2085	Gilvimarinus agarilyticus	WP_041522376	EcoflexJ0_contig_2393	11.6028	49876	50565	-
B9PCLJ1_gene_56518	PJM12	PCL	235	1.13999	Bacteria	Bacteroidetes	Labilibaculum	85.2941	93.6975	Marinilabiliales bacterium	TVR71456.1	B9PCLJ1_contig_6354	11.3942	900	1607	+
G9PST2_gene_105045	BHT14	PS	235	1.1376	Bacteria	Bacteroidetes	Croceimicrobium	88.6878	95.4751	Bacteroidetes bacterium 4572_112	OYT12244	G9PST2_contig_14618	12.2455	2755	3462	+
A8EcoflexT2_gene_80209	BHT14	PBAT	236	1.13411	Bacteria	Alphaproteobacteria	Xanthobacter	92.3404	97.4468	Alphaproteobacteria bacterium 46_93_T64	OUR77416	A8EcoflexT2_contig_6302	15.9958	2417	3127	+
T60PBSA_gene_43463	AMN13	PBSA	241	1.13311	Bacteria	Alphaproteobacteria	Rhodobiaceae bacterium	97.2973	99.5495	OCS116 cluster bacterium	PCJ02507	T60PBSA_contig_3731	11.9737	15414	16139	-
G7P4BHJ1_gene_88353	PJM12	P3HB4HB	217	1.13234	Bacteria	Deltaproteobacteria	Desulfobacula	98.6175	100	Desulfobacter curvatus	WP_020589503	G7P4BHJ1_contig_4166	18.6766	6300	6953	-
A8Ecoflex_gene_74818	BHT04	PBAT	240	1.13099	Bacteria	Bacteroidetes	Aureitalea	98.6239	99.5434	Flavobacterium sp.	PHS68041	A8Ecoflex_contig_3224	23.8052	106052	106774	+
A8EcoflexT2_gene_111887	BHT14	PBAT	230	1.13006	Bacteria	Gammaproteobacteria - Others	Granulosicoccus	82.6291	95.7746	Gammaproteobacteria bacterium	PID61319	A8EcoflexT2_contig_13650	16.3544	3402	4094	-
T67PP_gene_108813	AMN13	PP	171	1.1297	Bacteria	Gammaproteobacteria - Others	Cognaticolwellia	96.4912	98.2456	Colwellia chukchiensis	WP_085284011	T67PP_contig_23946	14.1212	47	559	+
C5PET_gene_26967	BHT04	PET	229	1.1294	Bacteria	Gammaproteobacteria - Others	Granulosicoccus	78.125	91.0714	Gammaproteobacteria bacterium	PID61319	C5PET_contig_837	19.412	67515	68204	-
G7P4BH_gene_60859	BHT04	P3HB4HB	225	1.12936	Bacteria	Gammaproteobacteria - Others	Teredinibacter	87.1681	93.3628	Agarilytica rhodophyticola	WP_086933180	G7P4BH_contig_3725	14.5822	5636	6313	+
G9PST2_gene_67159	BHT14	PS	215	1.12743	Bacteria	Deltaproteobacteria	Desulfocapsa	88.6792	95.6522	Desulfocapsa sulfexigens	WP_015404287	G9PST2_contig_4407	13.265	2613	3260	+
T60PBSA_gene_59633	AMN13	PBSA	231	1.12605	Bacteria	Gammaproteobacteria - Others	Cognaticolwellia	93.5065	97.4026	Thalassotalea sp. LPB0316	QOL26115	T60PBSA_contig_8068	12.4142	277	972	-
A8EcoflexT2_gene_128498	BHT14	PBAT	215	1.12393	Bacteria	Deltaproteobacteria	Desulfotalea	97.2093	99.0698	Desulfopila sp. IMCC35006	WP_136816039	A8EcoflexT2_contig_18831	17.4005	5643	6290	-
A6P3HBJ1_gene_24158	PJM12	PHB	216	1.12006	Bacteria	Tenericutes	Candidatus Izimaplasma	88.4259	94.9074	Tenericutes bacterium HGW-Tenericutes-4	PKK96040	A6P3HBJ1_contig_2600	10.7889	17132	17782	-
A8Ecoflex_gene_115587	BHT04	PBAT	232	1.11991	Bacteria	Epsilonproteobacteria	Poseidonibacter	95.4545	98.1818	Arcobacter sp.	PLY08431	A8Ecoflex_contig_8987	24.3848	662	1360	+
E6PHBHT2_gene_36296	BHT14	PHBH	217	1.11856	Bacteria	Deltaproteobacteria	Desulfobacula	96.3134	98.6175	Desulfobacter hydrogenophilus	RAM01769	E6PHBHT2_contig_1738	16.9206	7881	8534	+
C7PHBV_gene_67824	BHT04	PHBV	235	1.11685	Bacteria	Alphaproteobacteria	Profundibacter	98.2143	99.1071	Marinosulfonomonas sp.	PHQ99764	C7PHBV_contig_1547	21.4324	3277	3984	-
C5PETT2_gene_42837	BHT14	PET	217	1.11273	Bacteria	Tenericutes	Candidatus Izimaplasma	96.2963	98.1481	Candidatus Izimaplasma sp. HR2	KFZ27214	C5PETT2_contig_3161	8.07963	3875	4528	-
G8LDPET2_gene_106177	BHT14	PE	238	1.11056	Bacteria	Alphaproteobacteria	Sinorhizobium	98.7395	98.7395	Rhizobiales bacterium	PCH49908	G8LDPET2_contig_15949	11.1631	4728	5444	-
PBSJ0_gene_114016	PJM02	PBS	197	1.10975	Bacteria	Chloroflexi	Candidatus Promineofilum	72.2222	86.8687	Chloroflexi bacterium	RMG96393	PBSJ0_contig_25214	6.40696	327	917	+
G9PS_gene_31249	BHT04	PS	235	1.10774	Bacteria	Alphaproteobacteria	Parasedimentitalea	100	100	Rhodobacterales bacterium 56_14_T64	OUS36843	G9PS_contig_2304	9.13329	275	982	-
G8LDPE_gene_3935	BHT04	PE	294	1.10642	Bacteria	Actinobacteria	Actinomarinicola	81.6038	92.4528	Acidobacteria bacterium	RIK06893	G8LDPE_contig_121	10.2575	7429	8313	-
LDPEJ0_gene_151054	PJM02	PE	172	1.1042	Bacteria	Chloroflexi	Thermoflexus	66.8639	86.3905	Ardenticatena maritima	KPL90032	LDPEJ0_contig_84097	2.91111	18	536	-
EcoflexJ0_gene_82989	PJM02	PBAT	237	1.10213	Bacteria	Alphaproteobacteria	Agrobacterium	90.9091	97.7273	Rhizobium sp. NFR03	WP_092987782	EcoflexJ0_contig_4631	10.813	3694	4407	+
P4BHJ0_gene_181883	PJM02	P3HB4HB	246	1.10173	Bacteria	Gammaproteobacteria - Others	Halioglobus	86.3415	93.1707	Halioglobus sp. HI00S01	KZX56895	P4BHJ0_contig_32949	11.6048	1354	2094	+
G8LDPEJ1_gene_249900	PJM12	PE	150	1.09965	Bacteria	Nitrospinia	Candidatus Nitronauta	90.7801	94.3262	Nitrospina sp.	TDJ49834.1	G8LDPEJ1_contig_171502	1.37064	93	545	-
EcoflexJ0_gene_66247	PJM02	PBAT	222	1.09739	Bacteria	Firmicutes - Clostridia	Iocasia	59.4203	81.6425	Verrucomicrobia bacterium	RME96533	EcoflexJ0_contig_2358	11.494	9470	10138	+
C9PLLAT2_gene_80954	BHT14	PLLA	216	1.09392	Bacteria	Deltaproteobacteria	Desulfotalea	96.2963	97.6852	Desulfopila sp. IMCC35006	WP_136816039	C9PLLAT2_contig_17643	5.75233	634	1284	-
P3HBx1J0_gene_133310	PJM02	PHB	228	1.09136	Bacteria	Alphaproteobacteria	Micavibrio	91.1894	96.4758	Zetaproteobacteria bacterium	PCJ99313	P3HBx1J0_contig_40881	9.2	2510	3196	+
G8LDPE_gene_22631	BHT04	PE	221	1.08985	Bacteria	Alphaproteobacteria	Parvularcula	72.3502	87.5576	Parvularcula sp. SM1705	RFB04409	G8LDPE_contig_1141	13.4414	12040	12705	-
T58Ecoflex_gene_17939	AMN13	PBAT	233	1.08974	Bacteria	Epsilonproteobacteria	Poseidonibacter	96.8182	98.6239	Arcobacter sp. SM1702	WP_121627070	T58Ecoflex_contig_162	13.8076	32553	33254	+
G8LDPE_gene_67756	BHT04	PE	229	1.08784	Bacteria	Gammaproteobacteria - Others	Granulosicoccus	79.3578	92.2018	Gammaproteobacteria bacterium	PID61319	G8LDPE_contig_8836	12.9479	2003	2692	-
A6P3HBT2_gene_56785	BHT14	PHB	215	1.08682	Bacteria	Other FCB group	Candidatus Cloacimonas	81.3953	92.0561	Candidatus Cloacimonetes bacterium	RLC52415	A6P3HBT2_contig_4270	20.2707	31929	32576	-
PCLJ0_gene_124484	PJM02	PCL	238	1.08631	Bacteria	Bacteroidetes	Flagellimonas	100	100	Muricauda pacifica	WP_106145057	PCLJ0_contig_9678	14.9654	64662	65378	-
T69PS_gene_40934	AMN13	PS	240	1.08622	Bacteria	Bacteroidetes	Nonlabens	100	100	Nonlabens dokdonensis	OUS10921	T69PS_contig_2888	14.5544	56803	57525	-
EcoflexJ0_gene_88222	PJM02	PBAT	229	1.0852	Bacteria	Gammaproteobacteria - Others	Teredinibacter	88.3721	94.8837	Agaribacterium haliotis	WP_096087490	EcoflexJ0_contig_5514	11.0188	817	1506	+
A6P3HBT2_gene_42485	BHT14	PHB	217	1.07799	Bacteria	Tenericutes	Candidatus Izimaplasma	90.3226	96.3134	Candidatus Izimaplasma sp. HR1	AIO18127	A6P3HBT2_contig_2377	19.9206	76943	77596	+
G9PS_gene_249198	BHT04	PS	156	1.07487	Bacteria	Gammaproteobacteria - Others	Methylomicrobium	91.0256	96.1538	Methylomicrobium kenyense	WP_141901832	G9PS_contig_85272	13.3503	300	767	+
T67PP_gene_78072	AMN13	PP	235	1.07173	Bacteria	Alphaproteobacteria	Profundibacter	97.7679	99.5536	Marinosulfonomonas sp.	PHQ99764	T67PP_contig_9813	9.74819	3719	4426	+
T68LDPE_gene_33947	AMN13	PE	225	1.07031	Bacteria	Gammaproteobacteria - Others	Simiduia	91.866	97.1292	Exilibacterium tricleocarpae	WP_142929815	T68LDPE_contig_1605	15.2642	12799	13476	+
B8PBSAJ1_gene_99084	PJM12	PBSA	227	1.0622	Bacteria	Chloroflexi	Anaerolineaceae bacterium oral taxon 439	88.9868	96.0352	Chloroflexi bacterium	RLD01238	B8PBSAJ1_contig_17468	3.87362	126	809	-
A8EcoflexT2_gene_84193	BHT14	PBAT	294	1.06094	Bacteria	Actinobacteria	Actinomarinicola	81.6038	92.4528	Acidobacteria bacterium	RIK06893	A8EcoflexT2_contig_7063	12.0117	7900	8784	-
G8LDPE_gene_63787	BHT04	PE	228	1.0573	Bacteria	Gammaproteobacteria - Others	Alcanivorax	82.5112	91.4798	Moraxellaceae bacterium	PCJ29101	G8LDPE_contig_7925	12.6395	11468	12154	-
G8LDPE_gene_51704	BHT04	PE	235	1.05698	Bacteria	Alphaproteobacteria	Roseobacter	97.7679	99.5536	Sulfitobacter donghicola DSW-25 = KCTC 12864 = JCM 14565	KIN68365	G8LDPE_contig_5322	12.2594	1100	1807	+
A8EcoflexJ1_gene_188252	PJM12	PBAT	156	1.05395	Bacteria	Alphaproteobacteria	Thalassobius	83.9744	92.3077	Defluviimonas sp. 20V17	KDB04846	A8EcoflexJ1_contig_77992	4.73801	1	468	-
PCLJ0_gene_150972	PJM02	PCL	293	1.04775	Bacteria	Alphaproteobacteria	Pontivivens	85.3774	93.8679	Oceanicella actignis	WP_148923342	PCLJ0_contig_16606	11.7247	9961	10842	-
A8Ecoflex_gene_44165	BHT04	PBAT	226	1.04754	Bacteria	Alphaproteobacteria	Magnetospira	90.583	96.4602	Terasakiella pusilla	WP_028878486	A8Ecoflex_contig_1215	23.4146	3855	4535	+
A6P3HBT2_gene_48883	BHT14	PHB	217	1.04689	Bacteria	Deltaproteobacteria	Desulfobacula	94.8837	97.6744	Deltaproteobacteria bacterium	RLC02635	A6P3HBT2_contig_3218	19.346	3875	4528	+
T60PBSA_gene_76214	AMN13	PBSA	237	1.04307	Bacteria	Alphaproteobacteria	Nitratireductor	86.6071	93.0876	Rhizobiales bacterium	PCH49908	T60PBSA_contig_14021	11.2083	2	715	+
PBSAJ0_gene_84717	PJM02	PBSA	226	1.04125	Bacteria	Gammaproteobacteria - Others	Halopseudomonas	100	100	Pseudomonas pachastrellae	ONM42889	PBSAJ0_contig_7306	9.73717	3204	3884	-
A8EcoflexT2_gene_48381	BHT14	PBAT	229	1.0394	Bacteria	Gammaproteobacteria - Others	Thiothrix	89.083	93.8865	Cocleimonas flava	WP_131907284	A8EcoflexT2_contig_1991	15.108	28924	29613	-
A6P3HBT2_gene_38854	BHT14	PHB	214	1.03822	Bacteria	Firmicutes - Bacilli	Parageobacillus	62.2642	78.7736	bacterium DOLZORAL124_38_8	PID70199	A6P3HBT2_contig_2085	19.4547	66388	67032	+
F9PP_gene_126209	BHT04	PP	157	1.03743	Bacteria	Alphaproteobacteria	Leisingera	97.9452	99.3151	Rhodobacteraceae bacterium 4F10	PHO05950	F9PP_contig_47123	5.83333	2	472	+
EcoflexJ0_gene_118467	PJM02	PBAT	235	1.03335	Bacteria	Alphaproteobacteria	Cognatishimia	100	100	Cognatishimia activa	WP_058313893	EcoflexJ0_contig_12755	10.2245	6270	6977	-
F9PP_gene_45191	BHT04	PP	158	1.02986	Bacteria	Alphaproteobacteria	Profundibacter	92.4658	96.5753	Rhodobacteraceae bacterium	RZO39589	F9PP_contig_8232	5.7541	1	477	+
C7PHBV_gene_81551	BHT04	PHBV	251	1.0274	Bacteria	Alphaproteobacteria	Glycocaulis	95.9459	97.7477	Robiginitomaculum sp.	PHR58612	C7PHBV_contig_2830	18.459	803	1558	+
T67PP_gene_83994	AMN13	PP	240	1.02592	Bacteria	Bacteroidetes	Nonlabens	100	100	Nonlabens dokdonensis	OUS10921	T67PP_contig_12044	9.13705	5484	6206	+
B8PBSAJ1_gene_227188	PJM12	PBSA	181	1.02528	Archaea	unclassified Archaea	archaeon GW2011_AR20	80.663	91.1602	uncultured organism	AGT99699	B8PBSAJ1_contig_96915	4.68922	2	544	-
G8LDPET2_gene_56468	BHT14	PE	238	1.02481	Bacteria	Alphaproteobacteria	Micavibrio	89.9123	96.0526	Zetaproteobacteria bacterium	PCJ95884	G8LDPET2_contig_3489	10.3012	847	1563	+
A8EcoflexT2_gene_105123	BHT14	PBAT	296	1.02073	Bacteria	Actinobacteria	Actinomarinicola	82.0755	92.4528	Acidobacteria bacterium	RIK06893	A8EcoflexT2_contig_11855	11.4784	13692	14582	-
B9PCL_gene_55605	BHT04	PCL	235	1.01166	Bacteria	Alphaproteobacteria	Parasedimentitalea	95.9821	98.2143	Shimia abyssi	WP_106609256	B9PCL_contig_1950	17.8689	25848	26555	-
PHBVJ0_gene_67009	PJM02	PHBV	211	1.00918	Bacteria	Calditrichaeota	Caldithrix	75.2381	89.0476	Calditrichaeota bacterium	RMH65104	PHBVJ0_contig_7913	6.24746	632	1267	-
PBSJ0_gene_48832	PJM02	PBS	210	1.00782	Bacteria	Unclassified bacteria	Candidatus Saccharibacteria bacterium GW2011_GWC2_44_17	73.5577	87.5	Patescibacteria group bacterium	TXG78163.1	PBSJ0_contig_3376	5.45833	550	1182	+
G8LDPET2_gene_69169	BHT14	PE	235	1.0076	Bacteria	Bacteroidetes	Croceimicrobium	88.6878	95.4751	Bacteroidetes bacterium 4572_112	OYT12244	G8LDPET2_contig_5655	10.2576	12337	13044	+
PHBHJ0_gene_197812	PJM02	PHBH	259	1.00634	Plants	Mosses	Physcomitrium	28.8	48.8	uncultured organism	AGT99715	PHBHJ0_contig_50936	6.18046	1289	2068	-
T54PHBH_gene_39439	AMN13	PHBH	194	0.999637	Bacteria	Gammaproteobacteria - Others	Methylotuvimicrobium	91.2371	95.8763	Cycloclasticus sp. symbiont of Poecilosclerida sp. M	ORU90175	T54PHBH_contig_11235	5.48935	1	582	-
PCLJ0_gene_70754	PJM02	PCL	228	0.997064	Bacteria	Alphaproteobacteria	Rhodospirillum	80.3738	93.5185	Micavibrio sp.	TVQ82789.1	PCLJ0_contig_2133	14.3384	16775	17461	-
T60PBSA_gene_61066	AMN13	PBSA	238	0.995202	Bacteria	Alphaproteobacteria	Rhodobiaceae bacterium	99.095	99.5475	Rhodobiaceae bacterium	PCI14929	T60PBSA_contig_8524	10.649	3671	4387	+
C9PLLAT2_gene_17095	BHT14	PLLA	221	0.994527	Bacteria	Alphaproteobacteria	Oricola	88.9423	96.6346	Alphaproteobacteria bacterium 46_93_T64	OUR77416	C9PLLAT2_contig_967	5.11136	472	1137	+
G8LDPE_gene_87257	BHT04	PE	231	0.991177	Bacteria	Gammaproteobacteria - Others	Colwellia	99.5392	99.5392	Colwellia psychrerythraea	WP_033095429	G8LDPE_contig_13944	11.6952	22500	23195	-
C9PLLAT2_gene_166614	BHT14	PLLA	154	0.985135	Bacteria	Alphaproteobacteria	Glycocaulis	94.1558	96.7532	Robiginitomaculum sp.	PHR58612	C9PLLAT2_contig_56004	7.26587	1034	1495	+
G7P4BHJ1_gene_94565	PJM12	P3HB4HB	248	0.981018	Bacteria	Firmicutes - Others	Peptoniphilus	92.1348	97.7528	Clostridiales bacterium	PID82083	G7P4BHJ1_contig_4932	14.1582	4790	5536	+
B9PCLJ1_gene_39427	PJM12	PCL	240	0.975875	Bacteria	Deltaproteobacteria	Desulfosarcina	80.5556	93.5185	Desulfosarcina alkanivorans	BBO68207	B9PCLJ1_contig_2987	9.55068	3887	4609	+
A6P3HB_gene_16823	BHT04	PHB	240	0.974966	Bacteria	Bacteroidetes	Lacinutrix	100	100	Lacinutrix himadriensis	WP_055442879	A6P3HB_contig_279	20.4878	103505	104227	-
P4BHJ0_gene_112117	PJM02	P3HB4HB	222	0.97418	Bacteria	Alphaproteobacteria	Thalassococcus	96.6019	98.0583	Pseudooceanicola lipolyticus	PJE35063	P4BHJ0_contig_6965	11.3706	3	671	+
A8EcoflexJ1_gene_301914	PJM12	PBAT	221	0.973447	Bacteria	Deltaproteobacteria	Desulfotalea	96.729	99.5327	Desulfobulbaceae bacterium	RZW27083	A8EcoflexJ1_contig_157381	3.08902	1	666	+
G7P4BHJ1_gene_57117	PJM12	P3HB4HB	233	0.972984	Bacteria	Spirochaetes	Sediminispirochaeta	80.0866	91.4894	Marispirochaeta aestuarii	ORC38213	G7P4BHJ1_contig_1460	14.9462	16831	17532	+
T57P4BH_gene_13402	AMN13	P3HB4HB	240	0.97124	Bacteria	Alphaproteobacteria	Pseudorhodobacter	96.4286	98.2143	Amylibacter sp. SFDW26	WP_152142967	T57P4BH_contig_192	11.02	12536	13258	+
B8PBSAT2_gene_59274	BHT14	PBSA	233	0.970886	Bacteria	Spirochaetes	Oceanispirochaeta	98.2833	99.1416	Oceanispirochaeta sp. M1	RDG30688	B8PBSAT2_contig_12976	4.55927	632	1333	-
C9PLLAT2_gene_167931	BHT14	PLLA	210	0.970547	Bacteria	Gammaproteobacteria - Others	Ketobacter	56.7308	77.4038	uncultured organism	AGT99749	C9PLLAT2_contig_56670	5.2494	2	634	+
T61PCL_gene_56325	AMN13	PCL	238	0.968056	Bacteria	Alphaproteobacteria	Nitratireductor	85.7759	91.3793	Rhizobiales bacterium	PCH49908	T61PCL_contig_1940	14.2946	35468	36184	-
C9PLLAT2_gene_17573	BHT14	PLLA	154	0.966658	Bacteria	Bacteroidetes	Pukyongia	98.7013	99.3506	Flavobacterium sp.	PHS68041	C9PLLAT2_contig_1024	7.12959	1	462	+
PHBHJ0_gene_190004	PJM02	PHBH	242	0.964538	Bacteria	Alphaproteobacteria	Xanthobacter	83.6207	93.9655	Alphaproteobacteria bacterium	RME64991	PHBHJ0_contig_47009	6.33985	446	1174	-
A8Ecoflex_gene_112672	BHT04	PBAT	154	0.963907	Bacteria	Alphaproteobacteria	Profundibacter	99.3007	100	Marinosulfonomonas sp. PRT-SC04	KPU83893	A8Ecoflex_contig_8427	31.6183	1830	2294	-
A6P3HBJ1_gene_49812	PJM12	PHB	235	0.963304	Bacteria	Gammaproteobacteria - Others	Candidatus Reidiella	100	100	Gammaproteobacteria bacterium QZLD01	THB66870.1	A6P3HBJ1_contig_12941	8.52872	3753	4460	-
PHBHJ0_gene_272179	PJM02	PHBH	249	0.958978	Bacteria	Bacteroidetes	Belliella	88.1279	96.347	Bacteroidetes bacterium	RMG75568	PHBHJ0_contig_93228	6.1261	1395	2144	-
G9PS_gene_117785	BHT04	PS	159	0.954531	Bacteria	Bacteroidetes	Formosa	97.8261	99.2754	Flavobacteriaceae bacterium	RZW54919	G9PS_contig_22035	11.6319	1	480	+
PCLJ0_gene_172021	PJM02	PCL	196	0.953668	Bacteria	Alphaproteobacteria	Tritonibacter	99.4382	99.4382	Marinibacterium profundimaris	OWU68724	PCLJ0_contig_23561	15.9534	3	593	+
PBSJ0_gene_140501	PJM02	PBS	151	0.951198	Bacteria	Alphaproteobacteria	Micavibrio	89.3333	95.3333	Zetaproteobacteria bacterium	PCJ99313	PBSJ0_contig_39730	7.16454	1585	2040	-
C9PLLAT2_gene_149712	BHT14	PLLA	174	0.948433	Bacteria	Deltaproteobacteria	Anaeromyxobacter	77.0115	89.6552	Anaeromyxobacter sp. PSR-1	GAO03605	C9PLLAT2_contig_47443	6.19113	3334	3855	+
G9PS_gene_131648	BHT04	PS	178	0.946622	Bacteria	Gammaproteobacteria - Others	Methylovulum	97.191	98.8764	Thiotrichaceae bacterium	PCJ84971	G9PS_contig_27089	10.3042	656	1189	+
C5PETT2_gene_119778	BHT14	PET	229	0.941131	Bacteria	Gammaproteobacteria - Others	Thiothrix	88.6463	93.4498	Cocleimonas flava	WP_131907284	C5PETT2_contig_23157	6.47555	761	1450	+
EcoflexJ0_gene_10516	PJM02	PBAT	236	0.940063	Bacteria	Alphaproteobacteria	Silicimonas	93.3036	97.3214	MULTISPECIES: Maritimibacter	WP_008331577	EcoflexJ0_contig_101	9.26207	903	1613	-
G7P4BHJ1_gene_131086	PJM12	P3HB4HB	243	0.938709	Bacteria	Bacteroidetes	Pseudopedobacter	97.2727	99.0909	Marinilabiliales bacterium	PLW97047	G7P4BHJ1_contig_12195	13.8263	4479	5210	+
T60PBSA_gene_47179	AMN13	PBSA	227	0.937279	Bacteria	Gammaproteobacteria - Others	Neptunomonas	94.8837	97.2093	Neptuniibacter caesariensis	WP_007021356	T60PBSA_contig_4494	10.5152	3690	4373	+
G9PST2_gene_90956	BHT14	PS	233	0.934854	Bacteria	Alphaproteobacteria	Aureimonas	98.2833	99.1416	Rhizobiales bacterium	PLX34333	G9PST2_contig_9914	10.1495	3250	3951	+
B9PCL_gene_64274	BHT04	PCL	226	0.934346	Bacteria	Gammaproteobacteria - Others	Simiduia	88.8889	93.7778	Exilibacterium tricleocarpae	WP_142929815	B9PCL_contig_3809	17.1605	1004	1684	-
PHBHJ0_gene_135085	PJM02	PHBH	204	0.929807	Bacteria	Alphaproteobacteria	Skermanella	86.7647	93.6275	Hwanghaeella grinnelliae	WP_127767637	PHBHJ0_contig_21662	7.25	3	614	-
PCLJ0_gene_60576	PJM02	PCL	208	0.929756	Bacteria	Oligoflexia	Halobacteriovorax	83.6538	92.3445	Deltaproteobacteria bacterium	TNF05710.1	PCLJ0_contig_1604	14.6561	3514	4140	+
T57P4BH_gene_20461	AMN13	P3HB4HB	232	0.92839	Bacteria	Gammaproteobacteria - Others	Cognaticolwellia	99.569	99.569	Colwellia chukchiensis	WP_085284011	T57P4BH_contig_759	10.8971	5674	6372	+
G8LDPET2_gene_75728	BHT14	PE	175	0.928202	Bacteria	Epsilonproteobacteria	Poseidonibacter	93.8272	98.7654	Arcobacter sp.	PLY08431	G8LDPET2_contig_7044	12.689	148	675	-
A8Ecoflex_gene_47637	BHT04	PBAT	294	0.92807	Bacteria	Actinobacteria	Actinomarinicola	81.6038	92.4528	Acidobacteria bacterium	RIK06893	A8Ecoflex_contig_1369	15.9462	78454	79338	-
F9PP_gene_50565	BHT04	PP	150	0.927596	Bacteria	Planctomycetes	Poriferisphaera	89.3333	96.6667	Planctomycetes bacterium	RMH24315	F9PP_contig_9943	5.45916	3	452	+
A6P3HBT2_gene_55051	BHT14	PHB	217	0.927407	Bacteria	Tenericutes	Candidatus Izimaplasma	86.7925	96.2264	Candidatus Izimaplasma sp. ZiA1	PAT02518	A6P3HBT2_contig_4071	17.138	64818	65471	+
B9PCLJ1_gene_51866	PJM12	PCL	224	0.926304	Bacteria	Deltaproteobacteria	Sandaracinus	91.9643	98.2143	bacterium CG17_big_fil_post_rev_8_21_14_2_50_64_8	PIV81229	B9PCLJ1_contig_5290	9.71307	957	1631	+
P4BHJ0_gene_127403	PJM02	P3HB4HB	223	0.924529	Bacteria	Alphaproteobacteria	Pelagovum	95.6098	98.0488	Pseudooceanicola onchidii	WP_136636900	P4BHJ0_contig_10821	10.7427	5281	5952	-
B8PBSA_gene_60713	BHT04	PBSA	172	0.922882	Bacteria	Gammaproteobacteria - Others	Bacterioplanes	84.3023	95.3488	Halomonadaceae bacterium	TVP51938.1	B8PBSA_contig_2334	28.4268	2785	3300	+
E6PHBH_gene_75815	BHT04	PHBH	242	0.922671	Bacteria	Alphaproteobacteria	Rhodobiaceae bacterium	98.1982	99.5495	OCS116 cluster bacterium	PCJ02507	E6PHBH_contig_5147	13.3381	3997	4725	+
C7PHBV_gene_51163	BHT04	PHBV	229	0.919893	Bacteria	Gammaproteobacteria - Others	Cellvibrio	93.3649	97.1564	Gilvimarinus agarilyticus	WP_041522376	C7PHBV_contig_678	18.1153	23100	23789	-
C9PLLAT2_gene_253072	BHT14	PLLA	222	0.918659	Bacteria	Chloroflexi	Candidatus Promineofilum	76.1261	88.7387	Candidatus Thermofonsia bacterium	RMD55638	C9PLLAT2_contig_104974	4.70017	921	1589	+
B8PBSAT2_gene_93355	BHT14	PBSA	194	0.91501	Bacteria	Unclassified bacteria	Heliomicrobium	71.134	86.0825	Candidatus Falkowbacteria bacterium	RLC38326	B8PBSAT2_contig_31820	5.16068	2	583	+
C9PLLAT2_gene_80582	BHT14	PLLA	225	0.914714	Bacteria	Deltaproteobacteria	Sandaracinus	77.5785	91.9283	bacterium CG17_big_fil_post_rev_8_21_14_2_50_64_8	PIV81229	C9PLLAT2_contig_17516	4.61759	1300	1977	-
PBSAJ0_gene_52924	PJM02	PBSA	240	0.91336	Bacteria	Bacteroidetes	Kordia	100	100	Kordia zhangzhouensis	WP_046745099	PBSAJ0_contig_2035	8.043	411	1133	+
G9PS_gene_157248	BHT04	PS	230	0.911145	Bacteria	Gammaproteobacteria - Others	Thioflavicoccus	82.381	90.4762	gamma proteobacterium symbiont of Stewartia floridana	RLW68996	G9PS_contig_37324	7.67569	1880	2572	+
PPJ0_gene_184882	PJM02	PP	153	0.910854	Bacteria	Planctomycetes	Maioricimonas	86.0759	92.4051	Planctomycetes bacterium	REJ89899	PPJ0_contig_111878	2.11087	2	460	+
G7P4BHJ1_gene_64472	PJM12	P3HB4HB	249	0.910652	Bacteria	Firmicutes - Clostridia	Pseudoclostridium	73.4597	85.0679	Firmicutes bacterium	PWL43544	G7P4BHJ1_contig_1998	13.0898	28270	29019	+
PCLJ0_gene_132819	PJM02	PCL	238	0.908719	Bacteria	Bacteroidetes	Seonamhaeicola	99.0868	100	Bacteroidetes bacterium	PTM05476	PCLJ0_contig_11643	12.5189	283	999	-
A6P3HBJ1_gene_109458	PJM12	PHB	193	0.244064	Bacteria	Alphaproteobacteria	Micavibrio	88.0829	95.8549	Zetaproteobacteria bacterium	PCJ95884	A6P3HBJ1_contig_49752	2.63108	547	1128	-
PBSAJ0_gene_54460	PJM02	PBSA	231	0.9066	Bacteria	Deltaproteobacteria	Minicystis	88.6463	93.8865	Minicystis rosea	WP_146730332	PBSAJ0_contig_2196	8.29452	1320	2015	-
T54PHBH_gene_24824	AMN13	PHBH	156	0.905669	Bacteria	Gammaproteobacteria - Others	Cognaticolwellia	98.0769	99.359	Colwellia chukchiensis	WP_085284011	T54PHBH_contig_3528	6.1848	2	469	-
T61PCL_gene_59068	AMN13	PCL	234	0.90523	Bacteria	Gammaproteobacteria - Others	Alteromonas	100	100	MULTISPECIES: Alteromonas	WP_032095148	T61PCL_contig_2253	13.5954	3083	3787	+
B9PCLT2_gene_9888	BHT14	PCL	224	0.905007	Bacteria	Deltaproteobacteria	Sandaracinus	92.3767	97.7578	bacterium DOLZORAL124_64_63	PID80909	B9PCLT2_contig_473	15.2527	82380	83054	-
C7PHBVT2_gene_40552	BHT14	PHBV	217	0.903377	Bacteria	Deferribacteres	Deferribacter	76.6355	89.6714	Calditerrivibrio nitroreducens	PMP72577	C7PHBVT2_contig_2050	17.9872	48850	49503	-
G7P4BHJ1_gene_75874	PJM12	P3HB4HB	233	0.903371	Archaea	unclassified Archaea	archaeon GW2011_AR20	52.3077	70.4663	uncultured archaeon	AJS13340	G7P4BHJ1_contig_2872	13.8769	16920	17621	+
B8PBSAT2_gene_123878	BHT14	PBSA	240	0.900543	Bacteria	Bacteroidetes	Pukyongia	98.6239	99.5434	Flavobacterium sp.	PHS68041	B8PBSAT2_contig_51644	4.1056	38	760	-
A6P3HBJ1_gene_42172	PJM12	PHB	204	0.899359	Bacteria	Tenericutes	Candidatus Izimaplasma	83.4101	86.6359	Candidatus Izimaplasma sp. HR1	AIO18127	A6P3HBJ1_contig_9472	9.17257	2475	3089	-
A8EcoflexJ1_gene_133100	PJM12	PBAT	162	0.897036	Bacteria	Calditrichaeota	Caldithrix	81.4815	96.2963	bacterium CG17_big_fil_post_rev_8_21_14_2_50_64_8	PIV81229	A8EcoflexJ1_contig_43981	3.88325	893	1378	+
A6P3HBT2_gene_40373	BHT14	PHB	272	0.896291	Archaea	unclassified Archaea	archaeon GW2011_AR20	52.0619	71.2821	uncultured organism	AGT99694	A6P3HBT2_contig_2222	13.2139	20845	21663	+
C7PHBV_gene_77934	BHT04	PHBV	208	0.895788	Bacteria	Oligoflexia	Halobacteriovorax	88.4615	93.7799	Bdellovibrionales bacterium CG22_combo_CG10-13_8_21_14_all_38_13	PIP90632	C7PHBV_contig_2429	19.4217	4840	5466	+
T52PHBV_gene_50951	AMN13	PHBV	168	0.893615	Bacteria	Bacteroidetes	Urechidicola	94.6429	98.8095	Lutibacter sp.	PHR74136	T52PHBV_contig_16294	4.47858	172	675	+
G9PS_gene_209129	BHT04	PS	200	0.890913	Bacteria	Gammaproteobacteria - Others	Methylomicrobium	96.5	97.5	Methylococcales symbiont of Hymedesmia sp. n. MRB-2018	KAF3980877.1	G9PS_contig_62337	8.63104	2	601	-
A8EcoflexT2_gene_27726	BHT14	PBAT	217	0.889541	Bacteria	Tenericutes	Candidatus Izimaplasma	96.3134	98.6175	Candidatus Izimaplasma sp. HR2	KFZ27214	A8EcoflexT2_contig_687	13.6448	7298	7951	+
E6PHBH_gene_56378	BHT04	PHBH	208	0.886475	Bacteria	Oligoflexia	Halobacteriovorax	94.2308	98.0769	Halobacteriovorax sp. JY17	PIK14176	E6PHBH_contig_1999	14.9096	58386	59012	-
PCLJ0_gene_91970	PJM02	PCL	235	0.886448	Bacteria	Alphaproteobacteria	Cognatishimia	99.5536	100	Cognatishimia activa	WP_058313893	PCLJ0_contig_4129	12.3679	812	1519	+
A6P3HB_gene_81525	BHT04	PHB	208	0.88615	Bacteria	Oligoflexia	Halobacteriovorax	88.4615	93.7799	Bdellovibrionales bacterium CG22_combo_CG10-13_8_21_14_all_38_13	PIP90632	A6P3HB_contig_9397	21.4863	3670	4296	+
T702PET_gene_44239	AMN13	PET	221	0.882499	Bacteria	Alphaproteobacteria	Paremcibacter	87.3303	94.1176	Emcibacter nanhaiensis	WP_139940094	T702PET_contig_2099	15.8221	29698	30360	+
F9PP_gene_215356	BHT04	PP	173	0.879834	Bacteria	Nitrospirae	Thermodesulfovibrio	76.2238	90.9091	Planctomycetes bacterium Poly30	QDV08411	F9PP_contig_106060	4.48966	3	524	+
B9PCLJ1_gene_107234	PJM12	PCL	220	0.879108	Bacteria	Thermodesulfobacteria	Thermodesulfatator	66.1692	86.6337	Deltaproteobacteria bacterium CG2_30_43_15	OIP32175	B9PCLJ1_contig_23908	9.38579	3602	4264	+
B8PBSAT2_gene_53855	BHT14	PBSA	154	0.87628	Bacteria	Deltaproteobacteria	Desulfobacula	93.5065	98.0519	Deltaproteobacteria bacterium	RLC02635	B8PBSAT2_contig_10496	6.22594	3	464	-
C7PHBV_gene_81554	BHT04	PHBV	296	0.875816	Bacteria	Actinobacteria	Actinomarinicola	82.0755	92.4528	Acidobacteria bacterium	RIK06893	C7PHBV_contig_2831	13.3434	476	1366	+
C5PET_gene_47966	BHT04	PET	251	0.87486	Bacteria	Alphaproteobacteria	Glycocaulis	95.9459	97.7477	Robiginitomaculum sp.	PHR58612	C5PET_contig_2397	13.719	3638	4393	+
PHBVJ0_gene_94453	PJM02	PHBV	200	0.874703	Bacteria	Acidobacteria	Luteitalea	91	95	Acidobacteria bacterium	RMH15585	PHBVJ0_contig_17196	5.7128	1901	2500	+
EcoflexJ0_gene_108012	PJM02	PBAT	215	0.874546	Bacteria	Gammaproteobacteria - Others	Teredinibacter	88.5321	93.2367	Thalassocella blandensis	VUD51167.1	EcoflexJ0_contig_9921	9.45817	4037	4684	-
C5PET_gene_89841	BHT04	PET	211	0.873347	Bacteria	Bacteroidetes	Lacinutrix	100	100	Lacinutrix himadriensis	WP_055442879	C5PET_contig_11043	16.2915	1	636	+
C5PET_gene_32684	BHT04	PET	229	0.870976	Bacteria	Gammaproteobacteria - Others	Cellvibrio	93.3649	97.1564	Gilvimarinus agarilyticus	WP_041522376	C5PET_contig_1148	14.9702	612	1301	+
B8PBSAJ1_gene_224634	PJM12	PBSA	162	0.869442	Bacteria	Deltaproteobacteria	Desulfotalea	96.8553	98.1132	Desulforhopalus sp. IMCC35007	WP_136872553	B8PBSAJ1_contig_95089	4.44286	64	552	-
T61PCL_gene_31612	AMN13	PCL	225	0.869414	Bacteria	Gammaproteobacteria - Others	Teredinibacter	86.2832	93.0233	Agarilytica rhodophyticola	WP_086933180	T61PCL_contig_439	13.5798	25009	25686	-
A8EcoflexJ1_gene_80395	PJM12	PBAT	191	0.869388	Bacteria	Tenericutes	Candidatus Izimaplasma	86.3874	94.7644	Firmicutes bacterium zrk13	QMS85185	A8EcoflexJ1_contig_17150	3.19213	3	578	+
A8EcoflexT2_gene_46524	BHT14	PBAT	227	0.8683	Bacteria	Gammaproteobacteria - Others	Simiduia	88	92.7273	Gilvimarinus agarilyticus	WP_041522376	A8EcoflexT2_contig_1845	12.7322	1428	2111	-
A8EcoflexT2_gene_158214	BHT14	PBAT	248	0.867819	Bacteria	Bacteroidetes	Tamlana	98.3333	99.1667	Lacinutrix himadriensis	WP_055442879	A8EcoflexT2_contig_30093	11.6476	2139	2885	-
T62PLLA_gene_33156	AMN13	PLLA	238	0.865063	Bacteria	Alphaproteobacteria	Paremcibacter	87.5556	95.1111	Emcibacter sp. MEBiC09520	WP_138379504	T62PLLA_contig_3383	8.84016	1996	2712	-
G7P4BHT2_gene_70361	BHT14	P3HB4HB	184	0.864838	Bacteria	Epsilonproteobacteria	Poseidonibacter	94.5652	98.913	Arcobacter sp.	PLY08431	G7P4BHT2_contig_6005	16.1219	271	822	-
G8LDPE_gene_129265	BHT04	PE	224	0.864667	Bacteria	Gammaproteobacteria - Others	Halioglobus	92.4107	95.0893	Gammaproteobacteria bacterium	RLA52996	G8LDPE_contig_28747	10.5213	73	747	-
B9PCLT2_gene_43756	BHT14	PCL	217	0.864577	Bacteria	Deltaproteobacteria	Desulfobacula	94.0092	97.235	Desulfospira joergensenii	WP_022664600	B9PCLT2_contig_5722	15.0413	1314	1967	+
G9PST2_gene_56958	BHT14	PS	232	0.862891	Bacteria	Gammaproteobacteria - Others	Thiothrix	78.5388	88.6878	Proteobacteria bacterium	PID48835	G9PST2_contig_2952	9.40861	3990	4688	+
F9PPT2_gene_146181	BHT14	PP	154	0.860548	Bacteria	Gammaproteobacteria - Others	Thioalkalivibrio	86.6197	91.5493	Ectothiorhodospira sp. PHS-1	WP_008933167	F9PPT2_contig_29602	8.22986	1	465	+
G8LDPE_gene_123476	BHT04	PE	208	0.859134	Bacteria	Alphaproteobacteria	Boseongicola	96.6346	99.0385	Rhodobacteraceae bacterium	PCJ05286	G8LDPE_contig_26446	11.2581	3772	4395	+
E6PHBHT2_gene_32616	BHT14	PHBH	231	0.858939	Archaea	unclassified Archaea	archaeon GW2011_AR20	52.7638	72.3958	Nanoarchaeota archaeon	RLG18050	E6PHBHT2_contig_1246	12.2058	14834	15529	-
PHBHJ0_gene_103469	PJM02	PHBH	186	0.858284	Bacteria	Alphaproteobacteria	Tritonibacter	98.2955	99.4318	Epibacterium sp. SM1969	WP_153548352	PHBHJ0_contig_11220	7.33996	5080	5640	-
T58Ecoflex_gene_36055	AMN13	PBAT	231	0.857865	Bacteria	Gammaproteobacteria - Others	Colwellia	97.6959	99.5392	Colwellia sp.	PHR85139	T58Ecoflex_contig_2073	10.9638	4129	4824	+
C9PLLAT2_gene_40524	BHT14	PLLA	231	0.856174	Bacteria	Gammaproteobacteria - Others	Amphritea	77.0563	85.2814	Amphritea balenae	RRC97374	C9PLLAT2_contig_5095	4.20981	209	904	-
T702PET_gene_104242	AMN13	PET	239	0.854632	Bacteria	Bacteroidetes	Dokdonia	100	100	Dokdonia donghaensis DSW-1	ANH60186	T702PET_contig_25161	14.1685	3292	4011	+
G8LDPE_gene_67046	BHT04	PE	232	0.853277	Bacteria	Epsilonproteobacteria	Halarcobacter	95.9091	98.1818	Arcobacter sp.	PLY08431	G8LDPE_contig_8653	10.0247	951	1649	-
B9PCLT2_gene_46084	BHT14	PCL	215	0.850941	Bacteria	Deltaproteobacteria	Desulfotalea	97.2093	99.0698	Desulfopila sp. IMCC35006	WP_136816039	B9PCLT2_contig_6304	14.9418	4963	5610	-
EcoflexJ0_gene_13292	PJM02	PBAT	183	0.846927	Bacteria	Alphaproteobacteria	Thalassobius	99.4118	100	Thalassobius mediterraneus	WP_058318654	EcoflexJ0_contig_122	10.7611	1725	2276	-
PHBVJ0_gene_119888	PJM02	PHBV	162	0.845766	Bacteria	Alphaproteobacteria	Oricola	85.1852	92.5926	Dichotomicrobium thermohalophilum	WP_119061329	PHBVJ0_contig_28151	6.81951	334	819	+
A6P3HBJ1_gene_20767	PJM12	PHB	236	0.844784	Bacteria	Alphaproteobacteria	Micavibrio	87.0968	94.5946	Micavibrio aeruginosavorus	WP_014103658	A6P3HBJ1_contig_1748	7.4477	3635	4345	-
P4BHJ0_gene_83016	PJM02	P3HB4HB	225	0.841837	Bacteria	Alphaproteobacteria	Magnetospirillum	78.3019	89.4737	Alphaproteobacteria bacterium	TAE33214.1	P4BHJ0_contig_2726	9.69489	4209	4886	-
G9PST2_gene_101078	BHT14	PS	254	0.840594	Bacteria	Alphaproteobacteria	Glycocaulis	95.0893	97.3214	Robiginitomaculum sp.	PHR58612	G9PST2_contig_13148	8.37164	4660	5424	+
T62PLLA_gene_50213	AMN13	PLLA	244	0.837209	Bacteria	Alphaproteobacteria	Rhodobiaceae bacterium	96.7136	98.1221	OCS116 cluster bacterium	PCJ02507	T62PLLA_contig_9488	8.34514	2554	3288	+
A8Ecoflex_gene_140856	BHT04	PBAT	242	0.836354	Bacteria	Alphaproteobacteria	Rhodobiaceae bacterium	98.1982	99.5495	OCS116 cluster bacterium	PCJ02507	A8Ecoflex_contig_15033	17.4582	4074	4802	-
LDPEJ0_gene_363032	PJM02	PE	180	0.835488	Bacteria	Chloroflexi	Candidatus Promineofilum	71.8232	86.1878	Chloroflexi bacterium	RMG96393	LDPEJ0_contig_248494	2.10478	3	542	+
E6PHBHJ1_gene_19665	PJM12	PHBH	213	0.831503	Bacteria	Deltaproteobacteria	Pseudodesulfovibrio	88.7324	93.4272	Desulfovibrio gracilis	WP_078716306	E6PHBHJ1_contig_671	16.9749	35611	36252	-
E6PHBH_gene_57598	BHT04	PHBH	235	0.830389	Bacteria	Bacteroidetes	Wenyingzhuangia	85.1852	94.3662	Salibacter halophilus	WP_151166225	E6PHBH_contig_2105	12.3617	842	1549	+
C5PETT2_gene_177348	BHT14	PET	160	0.825306	Bacteria	Alphaproteobacteria	Aureimonas	99.375	100	Rhizobiales bacterium	PCH49908	C5PETT2_contig_49359	8.12751	2010	2492	-
G8LDPET2_gene_93151	BHT14	PE	171	0.824703	Bacteria	Unclassified bacteria	Candidatus Campbellbacteria bacterium GW2011_OD1_34_28	60.8187	81.8713	Candidatus Campbellbacteria bacterium	PID83411	G8LDPET2_contig_11655	11.5378	8075	8590	+
G7P4BHJ1_gene_74040	PJM12	P3HB4HB	233	0.821186	Archaea	unclassified Archaea	archaeon GW2011_AR20	54.359	71.7949	Candidatus Woesearchaeota archaeon	RME77645	G7P4BHJ1_contig_2730	12.6144	9535	10236	+
P4BHJ0_gene_137884	PJM02	P3HB4HB	201	0.819639	Bacteria	Alphaproteobacteria	Agrobacterium	91.2568	98.913	Rhizobium sp. NFR03	WP_092987782	P4BHJ0_contig_14085	10.5663	278	883	-
C5PETT2_gene_140035	BHT14	PET	214	0.817321	Bacteria	Firmicutes - Bacilli	Parageobacillus	62.381	78.5714	bacterium DOLZORAL124_38_8	PID70199	C5PETT2_contig_31588	6.01785	959	1603	-
F9PP_gene_83427	BHT04	PP	180	0.816723	Bacteria	Alphaproteobacteria	Parasedimentitalea	96.4497	97.6331	Roseobacter ponti	QJF50195	F9PP_contig_23734	4.00554	3	542	-
PHBHJ0_gene_186076	PJM02	PHBH	179	0.816541	Bacteria	Deltaproteobacteria	Haliangium	86.0335	96.0894	Myxococcales bacterium FL481	TPV94121.1	PHBHJ0_contig_45018	7.25605	2	538	-
C5PET_gene_44538	BHT04	PET	209	0.813918	Bacteria	Alphaproteobacteria	Parasedimentitalea	99.5215	100	Rhodobacterales bacterium 56_14_T64	OUS36843	C5PET_contig_2054	15.3282	3	629	-
G7P4BHJ1_gene_137830	PJM12	P3HB4HB	184	0.813074	Bacteria	Deltaproteobacteria	Desulfobacula	98.913	100	Desulfobacter postgatei	PIE62773	G7P4BHJ1_contig_14211	15.8159	3	557	+
E6PHBHT2_gene_35926	BHT14	PHBH	235	0.809467	Bacteria	Bacteroidetes	Butyricimonas	93.1507	96.8037	Bacteroidia bacterium	PID88635	E6PHBHT2_contig_1682	11.307	684	1391	+
B9PCLJ1_gene_122831	PJM12	PCL	215	0.809206	Bacteria	Deltaproteobacteria	Desulfobacterium	95.814	99.5349	Desulfobacterium vacuolatum	WP_084066387	B9PCLJ1_contig_30869	8.8404	789	1436	+
C5PETT2_gene_43600	BHT14	PET	216	0.805282	Bacteria	Deltaproteobacteria	Geoalkalibacter	97.6852	100	Deltaproteobacteria bacterium	RLB75647	C5PETT2_contig_3223	5.8743	286	936	-
PHBHJ0_gene_78523	PJM02	PHBH	256	0.805109	Bacteria	Bacteroidetes	Haliscomenobacter	90.9502	96.3801	Flavilitoribacter nigricans DSM 23189 = NBRC 102662	PHN04530	PHBHJ0_contig_5592	5.00253	848	1618	+
PCLJ0_gene_36153	PJM02	PCL	177	0.799324	Bacteria	Alphaproteobacteria	Leisingera	93.3333	96.9697	MULTISPECIES: Maritimibacter	WP_008331577	PCLJ0_contig_674	14.8068	1344	1877	-
G7P4BHT2_gene_130369	BHT14	P3HB4HB	227	0.795968	Bacteria	Gammaproteobacteria - Others	Candidatus Reidiella	78.4141	90.7489	Gammaproteobacteria bacterium QZLD01	THB66870.1	G7P4BHT2_contig_25042	12.0273	2	682	-
G9PS_gene_95620	BHT04	PS	156	0.792711	Bacteria	Gammaproteobacteria - Others	Methylomicrobium	87.8205	94.2308	Methylomicrobium kenyense	WP_141901832	G9PS_contig_15240	9.84574	2	469	-
B9PCLJ1_gene_62890	PJM12	PCL	225	0.784829	Bacteria	Chloroflexi	Brevefilum	80.4444	90.2222	Anaerolineales bacterium	TES89329.1	B9PCLJ1_contig_8039	8.19301	5339	6016	-
E6PHBH_gene_9051	BHT04	PHBH	151	0.773187	Bacteria	Peregrinibacteria	Candidatus Peribacter	76.5517	90.2098	Candidatus Gracilibacteria bacterium 28_42_T64	QFR38634	E6PHBH_contig_78	17.9131	13790	14245	+
C7PHBV_gene_132243	BHT04	PHBV	242	0.772577	Bacteria	Alphaproteobacteria	Rhodobiaceae bacterium	97.7477	99.5495	OCS116 cluster bacterium	PCJ02507	C7PHBV_contig_15112	14.397	577	1305	-
C5PETT2_gene_213478	BHT14	PET	229	0.770915	Bacteria	Gammaproteobacteria - Others	Granulosicoccus	79.3578	91.7431	Gammaproteobacteria bacterium	PID61319	C5PETT2_contig_69585	5.30436	540	1229	+
G9PS_gene_205072	BHT04	PS	182	0.769212	Bacteria	Gammaproteobacteria - Others	Oceanicoccus	85.1648	93.4066	Gammaproteobacteria bacterium TMED34	OUU05946	G9PS_contig_60200	8.18904	2	547	-
E6PHBHT2_gene_36278	BHT14	PHBH	216	0.767279	Bacteria	Deltaproteobacteria	Desulfobacula	97.6852	99.0741	Desulfobacter postgatei	PIE62773	E6PHBHT2_contig_1737	11.6605	1825	2475	+
PBSAJ0_gene_47704	PJM02	PBSA	172	0.766579	Bacteria	Alphaproteobacteria	Youhaiella	91.8605	96.5116	Devosia sp. 17-2-E-8	KFL28618	PBSAJ0_contig_1557	9.41924	2	517	-
G8LDPET2_gene_115395	BHT14	PE	217	0.763651	Bacteria	Tenericutes	Candidatus Izimaplasma	90.7834	96.3134	Candidatus Izimaplasma sp. HR1	AIO18127	G8LDPET2_contig_19469	8.41893	440	1093	+
PHBHJ0_gene_58901	PJM02	PHBH	238	0.763448	Bacteria	Bacteroidetes	Flagellimonas	100	100	Muricauda pacifica	WP_106145057	PHBHJ0_contig_3007	5.10244	1467	2183	+
A8EcoflexT2_gene_150722	BHT14	PBAT	329	0.763207	Archaea	unclassified Archaea	archaeon GW2011_AR20	73.7113	87.6289	Candidatus Woesearchaeota archaeon	RMF55302	A8EcoflexT2_contig_27013	7.72159	737	1726	-
PCLJ0_gene_111722	PJM02	PCL	245	0.760326	Bacteria	Bacteroidetes	Fulvivirga	94.0367	98.6239	Ekhidna lutea	WP_089356804	PCLJ0_contig_7157	10.1753	7430	8167	-
T61PCL_gene_60220	AMN13	PCL	231	0.757725	Bacteria	Gammaproteobacteria - Others	Colwellia	97.6959	99.5392	Colwellia sp.	PHR85139	T61PCL_contig_2387	11.5279	5041	5736	-
G9PS_gene_148400	BHT04	PS	242	0.75571	Bacteria	Betaproteobacteria	Alysiella	74.4292	89.9543	Planctomycetes bacterium Pla133	QDU68833	G9PS_contig_33637	6.05059	418	1146	-
G8LDPE_gene_113349	BHT04	PE	237	0.754389	Bacteria	Bacteroidetes	Fluviicola	96.2963	100	Fluviicola sp. XM-24bin1	PWL23977	G8LDPE_contig_22595	8.67593	2413	3126	+
C5PETT2_gene_178450	BHT14	PET	204	0.753649	Bacteria	Alphaproteobacteria	Hyphobacterium	91.1765	94.6078	Robiginitomaculum sp.	PHQ68513	C5PETT2_contig_49930	5.82104	690	1301	+
B8PBSAJ1_gene_224487	PJM12	PBSA	166	0.753463	Bacteria	Unclassified bacteria	Thermacetogenium	55.4217	76.506	Candidatus Moranbacteria bacterium GW2011_GWE2_47_10	KKU55171	B8PBSAJ1_contig_94981	3.75743	1	498	-
PBSJ0_gene_98738	PJM02	PBS	160	0.752961	Bacteria	Actinobacteria	Iamia	84.2105	89.4737	Acidimicrobiales bacterium	RZP39471	PBSJ0_contig_18015	5.35238	3	485	+
PHBVJ0_gene_141425	PJM02	PHBV	231	0.752577	Bacteria	Alphaproteobacteria	Hypericibacter	84.0909	93.1818	Tistlia consotensis	WP_085123976	PHBVJ0_contig_38708	4.25557	267	962	-
B9PCLT2_gene_37239	BHT14	PCL	235	0.749945	Bacteria	Alphaproteobacteria	Profundibacter	97.7679	99.5536	Profundibacter amoris	AXX96561	B9PCLT2_contig_4236	12.0477	3486	4193	-
A8Ecoflex_gene_154372	BHT04	PBAT	229	0.748857	Bacteria	Gammaproteobacteria - Others	Granulosicoccus	79.3578	92.2018	Gammaproteobacteria bacterium	PID61319	A8Ecoflex_contig_19220	16.5191	4133	4822	-
PPJ0_gene_167607	PJM02	PP	160	0.748024	Bacteria	Alphaproteobacteria	Methyloligella	69.2308	81.4103	Planctomycetes bacterium	GDY00998	PPJ0_contig_98959	1.65768	2	481	+
F9PPT2_gene_89106	BHT14	PP	233	0.747577	Bacteria	Alphaproteobacteria	Micavibrio	89.4495	94.9772	Micavibrio aeruginosavorus	PZQ45188	F9PPT2_contig_7814	4.7254	1063	1764	+
T62PLLA_gene_116425	AMN13	PLLA	174	0.747572	Bacteria	Alphaproteobacteria	Mesorhizobium	100	100	Rhizobiales bacterium	PCH49908	T62PLLA_contig_43912	10.4494	1	522	-
G8LDPET2_gene_31485	BHT14	PE	248	6.11841	Bacteria	Alphaproteobacteria	Micavibrio	90.991	95.4955	Zetaproteobacteria bacterium	PCJ95884	G8LDPET2_contig_1112	59.0214	48292	49038	-
PHBHJ0_gene_333247	PJM02	PHBH	176	0.7375	Archaea	Euryarchaeota	Salinadaptatus	80.1136	94.8864	Aquisalimonas asiatica	WP_091645226	PHBHJ0_contig_132021	6.66537	757	1284	+
T69PS_gene_76238	AMN13	PS	158	0.737161	Bacteria	Gammaproteobacteria - Others	Bacterioplanes	98.7342	99.3671	Bermanella sp. 47_1433_sub80_T6	OUR66025	T69PS_contig_12568	15.0035	944	1417	+
G9PST2_gene_66570	BHT14	PS	233	0.734901	Bacteria	Spirochaetes	Sediminispirochaeta	81.7021	90.6383	Marispirochaeta aestuarii	ORC38213	G9PST2_contig_4292	7.97867	2231	2932	-
A6P3HB_gene_80069	BHT04	PHB	243	0.733341	Bacteria	Bacteroidetes	Fluviicola	95.3704	99.0868	Crocinitomicaceae bacterium	TXI81745.1	A6P3HB_contig_8988	15.2201	1626	2357	+
A8Ecoflex_gene_121475	BHT04	PBAT	238	0.732668	Bacteria	Alphaproteobacteria	Rhodobiaceae bacterium	98.6425	99.5475	Rhodobiaceae bacterium	PCI14929	A8Ecoflex_contig_10153	15.5509	3660	4376	+
EcoflexJ0_gene_259163	PJM02	PBAT	205	0.73011	Bacteria	Alphaproteobacteria	Pleomorphomonas	99.0244	99.5122	Cohaesibacter gelatinilyticus	WP_097152745	EcoflexJ0_contig_81449	8.28128	512	1126	+
G7P4BHT2_gene_75474	BHT14	P3HB4HB	229	0.728524	Bacteria	Gammaproteobacteria - Others	Teredinibacter	91.9811	95.7547	Gilvimarinus polysaccharolyticus	WP_049724041	G7P4BHT2_contig_6975	10.9121	1596	2285	-
B8PBSA_gene_67822	BHT04	PBSA	217	0.724088	Bacteria	Deltaproteobacteria	Haliangium	87.8505	93.2367	Haliangium ochraceum	WP_012829097	B8PBSA_contig_3129	17.6784	2888	3541	+
G7P4BHT2_gene_126597	BHT14	P3HB4HB	202	0.720668	Bacteria	Gammaproteobacteria - Others	Colwellia	100	100	Colwellia sp.	PHR85139	G7P4BHT2_contig_23265	12.2372	1110	1718	-
C5PETT2_gene_74089	BHT14	PET	195	0.720185	Bacteria	Unclassified bacteria	Candidatus Campbellbacteria bacterium GW2011_OD1_34_28	57.4359	77.551	Candidatus Campbellbacteria bacterium GW2011_GWD2_35_24	KKP75164	C5PETT2_contig_8905	5.81931	1	585	-
G8LDPET2_gene_172685	BHT14	PE	215	0.715673	Bacteria	Deltaproteobacteria	Desulfotalea	89.1509	96.729	Desulfopila sp. IMCC35004	WP_136798077	G8LDPET2_contig_46947	7.96339	55	702	-
A6P3HBJ1_gene_50250	PJM12	PHB	237	0.715527	Bacteria	Bacteroidetes	Draconibacterium	84.3318	95.3917	Mangrovibacterium diazotrophicum	WP_120272526	A6P3HBJ1_contig_13160	6.28154	20	733	-
B9PCL_gene_62884	BHT04	PCL	230	0.714443	Bacteria	Gammaproteobacteria - Others	Bermanella	98.2609	99.5652	Bermanella sp. 47_1433_sub80_T6	OUR66025	B9PCL_contig_3438	12.8935	9631	10323	-
E6PHBH_gene_91958	BHT04	PHBH	215	0.714087	Bacteria	Deltaproteobacteria	Desulfocapsa	90.566	97.1831	Deltaproteobacteria bacterium	PID77617	E6PHBH_contig_10910	11.6192	9245	9892	+
G8LDPET2_gene_158252	BHT14	PE	211	0.713105	Bacteria	Actinobacteria	Actinomarinicola	81.9905	91.9431	Acidobacteria bacterium	RIK06893	G8LDPET2_contig_39091	8.08524	3	635	-
PHBHJ0_gene_195320	PJM02	PHBH	157	0.710401	Bacteria	Chloroflexi	Candidatus Promineofilum	77.8481	89.8734	Candidatus Thermofonsia bacterium	RMD55638	PHBHJ0_contig_49698	7.19746	3782	4252	+
G9PST2_gene_114442	BHT14	PS	256	0.707653	Archaea	unclassified Archaea	archaeon GW2011_AR20	51.0101	72.3077	uncultured archaeon	AJS13340	G9PST2_contig_18244	6.99259	290	1060	-
B9PCL_gene_67068	BHT04	PCL	169	0.705793	Bacteria	Alphaproteobacteria	Roseobacter	98.2249	99.4083	Sulfitobacter donghicola DSW-25 = KCTC 12864 = JCM 14565	KIN68365	B9PCL_contig_4655	17.3348	3	509	-
PHBHJ0_gene_65849	PJM02	PHBH	180	0.704773	Bacteria	Alphaproteobacteria	Tritonibacter	100	100	Cognatishimia activa	WP_058313893	PHBHJ0_contig_3764	6.22805	3	542	-
A8EcoflexJ1_gene_218915	PJM12	PBAT	163	0.704281	Bacteria	Bacteroidetes	Epilithonimonas	91.411	97.546	Bacteroidetes bacterium	RLD53034	A8EcoflexJ1_contig_98413	3.03011	1	489	-
C7PHBVJ1_gene_25162	PJM12	PHBV	248	0.703295	Bacteria	Firmicutes - Others	Peptoniphilus	92.1348	97.7528	Clostridiales bacterium	PID82083	C7PHBVJ1_contig_2013	11.9282	5701	6447	-
F9PPT2_gene_176220	BHT14	PP	172	0.702733	Bacteria	Gammaproteobacteria - Others	Amphritea	98.2558	98.8372	Amphritea japonica	WP_019622822	F9PPT2_contig_45745	6.01728	989	1504	+
B9PCLJ1_gene_222833	PJM12	PCL	223	0.70273	Bacteria	Deltaproteobacteria	Desulfuromonas	77.3585	89.1509	SAR324 cluster bacterium	PCI30545	B9PCLJ1_contig_86049	7.40176	2737	3408	-
A8Ecoflex_gene_70118	BHT04	PBAT	227	0.700578	Bacteria	Gammaproteobacteria - Others	Neptunomonas	99.1189	100	'Osedax' symbiont bacterium Rs2_46_30_T18	OUS30971	A8Ecoflex_contig_2822	15.5903	3675	4358	-
A8EcoflexJ1_gene_200889	PJM12	PBAT	150	0.697082	Bacteria	Gemmatimonadetes	Gemmatirosa	87.3333	96	Gemmatimonadales bacterium	TFG66788.1	A8EcoflexJ1_contig_86288	3.25907	1	450	-
G9PST2_gene_125267	BHT14	PS	215	0.694353	Bacteria	Unclassified bacteria	Desulfofundulus	62.201	82.7751	Candidatus Peregrinibacteria bacterium GW2011_GWA2_33_10	KKP37701	G9PST2_contig_22817	8.16958	5222	5869	+
F9PPT2_gene_112968	BHT14	PP	221	0.692868	Bacteria	Oligoflexia	Bdellovibrio	86.4253	95.9276	Bdellovibrio bacteriovorus	WP_025308868	F9PPT2_contig_15324	4.61739	786	1451	+
C5PET_gene_94032	BHT04	PET	232	0.692548	Bacteria	Epsilonproteobacteria	Poseidonibacter	96.8182	98.1818	Arcobacter sp. 31_11_sub10_T18	OUR70464	C5PET_contig_12348	11.7495	1730	2428	-
G9PST2_gene_175103	BHT14	PS	229	0.692024	Bacteria	Epsilonproteobacteria	Sulfurospirillum	90.8696	93.8326	Campylobacteraceae bacterium 4484_4	OQX74649	G9PST2_contig_48600	7.64439	684	1373	+
G7P4BHT2_gene_119971	BHT14	P3HB4HB	235	0.689793	Bacteria	Verrucomicrobia	Luteolibacter	84.6154	94.2308	Rubritalea marina	WP_018970376	G7P4BHT2_contig_20423	10.0682	15938	16645	+
G9PS_gene_194394	BHT04	PS	150	0.688464	Bacteria	Alphaproteobacteria	Phreatobacter	94.6667	98	OCS116 cluster bacterium	PCJ02507	G9PS_contig_54742	8.893	821	1270	+
EcoflexJ0_gene_257456	PJM02	PBAT	257	0.688306	Bacteria	Bacteroidetes	Haliscomenobacter	83.5616	95.8904	Phaeodactylibacter xiamenensis	KGE87444	EcoflexJ0_contig_80422	6.22747	94	867	+
C5PETT2_gene_283468	BHT14	PET	203	0.686354	Bacteria	Verrucomicrobia	Verrucomicrobia bacterium S94	68.9655	84.2365	Verrucomicrobia bacterium	TAN38914.1	C5PETT2_contig_114030	5.32739	1293	1904	-
F9PPT2_gene_255378	BHT14	PP	203	0.68521	Archaea	Thaumarchaeota	Nitrosopumilus	93.3333	97.9487	Nitrosopumilus sp.	QMU55315	F9PPT2_contig_96205	4.97125	1	609	-
B9PCLT2_gene_42359	BHT14	PCL	234	0.680063	Bacteria	Unclassified bacteria	Thermoclostridium	75.8772	89.9123	Candidatus Falkowbacteria bacterium	RLC38326	B9PCLT2_contig_5397	10.9717	1354	2058	-
F9PPT2_gene_142253	BHT14	PP	206	0.679165	Bacteria	Unclassified bacteria	Candidatus Campbellbacteria bacterium GW2011_OD1_34_28	89.8058	95.6311	Candidatus Kaiserbacteria bacterium	PCI89563	F9PPT2_contig_27659	4.85564	1571	2188	+
B8PBSAT2_gene_75575	BHT14	PBSA	190	0.678338	Bacteria	Deltaproteobacteria	Desulfobacula	94.7368	98.9474	MULTISPECIES: Desulfobacula	WP_014958823	B8PBSAT2_contig_21329	3.90639	2	571	-
G7P4BHJ1_gene_59217	PJM12	P3HB4HB	236	0.676281	Bacteria	Bacteroidetes	Labilibaculum	88.1279	95.4338	Marinilabiliales bacterium	TVR71456.1	G7P4BHJ1_contig_1620	10.2564	11048	11758	-
A8EcoflexT2_gene_133618	BHT14	PBAT	216	0.672395	Bacteria	Deltaproteobacteria	Desulfobacula	97.6852	99.0741	Desulfobacter postgatei	PIE62773	A8EcoflexT2_contig_20522	10.3617	3789	4439	+
B8PBSAT2_gene_83109	BHT14	PBSA	231	0.672298	Bacteria	Bacteroidetes	Alkalitalea	99.5671	99.5671	Bacteroidetes bacterium	RLD69277	B8PBSAT2_contig_25649	3.18444	158	853	+
EcoflexJ0_gene_167189	PJM02	PBAT	209	0.671425	Bacteria	Chloroflexi	Candidatus Promineofilum	74.1627	89.0476	Candidatus Thermofonsia bacterium	RMD55638	EcoflexJ0_contig_31139	7.46989	2	631	+
A8EcoflexT2_gene_122067	BHT14	PBAT	213	0.670159	Bacteria	Other FCB group	Melioribacter	89.7196	97.6636	Ignavibacteriales bacterium CG18_big_fil_WC_8_21_14_2_50_31_20	PIQ10125	A8EcoflexT2_contig_16708	10.4727	8036	8677	+
C5PETT2_gene_330429	BHT14	PET	169	0.668951	Bacteria	Other PVC group	Victivallales bacterium CCUG 44730	75.9494	86.7089	Victivallales bacterium CCUG 44730	AVM45252	C5PETT2_contig_146583	6.23692	177	686	-
A6P3HB_gene_114243	BHT04	PHB	245	0.668799	Bacteria	Alphaproteobacteria	Hyphomonas	92.6531	97.1429	Hyphomonas oceanitis	WP_035537796	A6P3HB_contig_20947	13.7672	655	1392	+
B8PBSA_gene_83438	BHT04	PBSA	220	0.667978	Bacteria	Gammaproteobacteria - Others	Cobetia	81.8182	91.3636	MULTISPECIES: Cobetia	WP_024950657	B8PBSA_contig_5607	16.0861	3569	4231	+
F9PPT2_gene_59487	BHT14	PP	242	0.667793	Bacteria	Alphaproteobacteria	Rhodobiaceae bacterium	83.7104	92.7928	Rhizobiales bacterium	PLX36909	F9PPT2_contig_2564	4.0641	1096	1824	+
A8Ecoflex_gene_106710	BHT04	PBAT	238	0.66595	Bacteria	Alphaproteobacteria	Sinorhizobium	98.7395	98.7395	Rhizobiales bacterium	PCH49908	A8Ecoflex_contig_7312	14.1348	275	991	-
A8EcoflexJ1_gene_349291	PJM12	PBAT	158	0.664197	Bacteria	Deltaproteobacteria	Desulfonema	89.8734	96.8354	Alkalispirochaeta odontotermitis	KGM42904	A8EcoflexJ1_contig_192983	2.94809	2	478	+
PBSAJ0_gene_147427	PJM02	PBSA	208	0.663952	Bacteria	Oligoflexia	Halobacteriovorax	83.6538	92.3445	Deltaproteobacteria bacterium	TNF05710.1	PBSAJ0_contig_28463	6.74623	780	1406	+
G9PST2_gene_156281	BHT14	PS	231	0.662703	Bacteria	Bacteroidetes	Draconibacterium	93.9394	98.2684	Bacteroidetes bacterium	RLD69277	G9PST2_contig_38098	7.25712	237	932	-
PBSAJ0_gene_97872	PJM02	PBSA	229	0.660917	Bacteria	Alphaproteobacteria	Rhizobiales bacterium NRL2	83.3333	92.511	Minwuia thermotolerans	PJK28488	PBSAJ0_contig_10635	6.09957	1235	1924	+
G7P4BHJ1_gene_182567	PJM12	P3HB4HB	247	0.659419	Bacteria	Unclassified bacteria	Thermoclostridium	74.4856	89.7119	Candidatus Parcubacteria bacterium	PLX26358	G7P4BHJ1_contig_30717	9.55532	70	813	+
G9PST2_gene_71305	BHT14	PS	248	3.70741	Bacteria	Alphaproteobacteria	Micavibrio	90.991	95.4955	Zetaproteobacteria bacterium	PCJ95884	G9PST2_contig_5148	37.8161	48292	49038	-
B8PBSAT2_gene_142041	BHT14	PBSA	197	0.658433	Bacteria	Tenericutes	Candidatus Izimaplasma	93.9086	98.4772	Candidatus Izimaplasma sp. HR1	AIO18127	B8PBSAT2_contig_64235	3.65703	171	761	+
T62PLLA_gene_67714	AMN13	PLLA	233	0.657324	Bacteria	Alphaproteobacteria	Profundibacter	99.5495	100	Rhodobacteraceae bacterium	PCJ05286	T62PLLA_contig_17430	6.86141	544	1245	+
A8EcoflexJ1_gene_391867	PJM12	PBAT	159	0.657074	Bacteria	Deltaproteobacteria	Desulfobulbus	91.195	96.2264	Desulfobulbus mediterraneus	WP_028585181	A8EcoflexJ1_contig_226043	2.89813	3	479	+
T62PLLA_gene_132786	AMN13	PLLA	205	0.655647	Bacteria	Gammaproteobacteria - Others	Microbulbifer	100	100	Porticoccaceae bacterium	PCJ93901	T62PLLA_contig_54657	7.77868	3	617	+
G8LDPET2_gene_80535	BHT14	PE	229	0.653846	Bacteria	Gammaproteobacteria - Others	Thiothrix	88.6463	93.4498	Cocleimonas flava	WP_131907284	G8LDPET2_contig_8240	6.83065	4985	5674	-
F9PP_gene_122374	BHT04	PP	204	0.652988	Bacteria	Aquificae	Desulfurobacterium	80.8383	95.2096	Planctomycetes bacterium Pla133	QDU68833	F9PP_contig_44817	2.82575	1	615	+
G8LDPE_gene_180234	BHT04	PE	224	0.649547	Bacteria	Gammaproteobacteria - Others	Hahella	79.7101	91.3043	Proteobacteria bacterium	REJ67968	G8LDPE_contig_52588	7.90371	1258	1932	-
P3HBx1J0_gene_154532	PJM02	PHB	204	0.647447	Bacteria	Deltaproteobacteria	Desulfotalea	90.1961	97.0588	Deltaproteobacteria bacterium	PID77617	P3HBx1J0_contig_53955	6.1	2	613	-
C5PET_gene_69913	BHT04	PET	229	0.646912	Bacteria	Gammaproteobacteria - Others	Granulosicoccus	79.3578	92.2018	Gammaproteobacteria bacterium	PID61319	C5PET_contig_5866	11.119	2007	2696	-
A6P3HBT2_gene_95475	BHT14	PHB	228	0.643569	Bacteria	Alphaproteobacteria	Rhodobiaceae bacterium	77.7778	89.6396	Rhodobiaceae bacterium	PCJ68086	A6P3HBT2_contig_13081	11.319	6526	7212	-
A6P3HBT2_gene_64910	BHT14	PHB	217	0.63745	Bacteria	Tenericutes	Candidatus Izimaplasma	83.0189	91.2442	Firmicutes bacterium zrk13	QMS85185	A6P3HBT2_contig_5645	11.7797	338	991	+
C7PHBVT2_gene_34490	BHT14	PHBV	233	0.626561	Bacteria	Epsilonproteobacteria	Malaciobacter	94.8498	97.4249	Arcobacter sp.	PHR72011	C7PHBVT2_contig_1243	11.6188	266	967	+
G9PST2_gene_89793	BHT14	PS	187	0.62407	Bacteria	Alphaproteobacteria	Boseongicola	92.0455	96.0227	MULTISPECIES: unclassified Boseongicola	WP_148379050	G9PST2_contig_9561	8.44208	1	564	+
E6PHBHT2_gene_33325	BHT14	PHBH	162	0.622794	Bacteria	Epsilonproteobacteria	Malaciobacter	95.0617	98.7654	Arcobacter sp. 31_11_sub10_T18	OUR70464	E6PHBHT2_contig_1309	12.6196	638	1123	+
P3HBx1J0_gene_263494	PJM02	PHB	199	0.621225	Bacteria	Acidobacteria	Luteitalea	87.9397	92.4623	Acidobacteria bacterium	RMH15585	P3HBx1J0_contig_131654	6	2077	2673	+
G8LDPE_gene_116472	BHT04	PE	238	0.620914	Bacteria	Alphaproteobacteria	Hoeflea	86.8085	94.4681	Pseudohoeflea suaedae	WP_133284819	G8LDPE_contig_23746	7.11088	820	1536	+
A6P3HBT2_gene_82428	BHT14	PHB	216	0.618183	Bacteria	Deltaproteobacteria	Geoalkalibacter	97.2222	99.537	Pelobacter seleniigenes	WP_029911141	A6P3HBT2_contig_9417	11.4766	5974	6624	-
G7P4BHT2_gene_157938	BHT14	P3HB4HB	216	0.617432	Bacteria	Deltaproteobacteria	Desulfobacula	97.6852	99.0741	Desulfobacter postgatei	PIE62773	G7P4BHT2_contig_39805	9.8047	826	1476	+
A8Ecoflex_gene_163519	BHT04	PBAT	245	0.617374	Bacteria	Alphaproteobacteria	Hyphomonas	92.6531	97.1429	Hyphomonas oceanitis	WP_035537796	A8Ecoflex_contig_22457	12.7294	194	931	-
F9PPT2_gene_287670	BHT14	PP	212	0.613626	Bacteria	Alphaproteobacteria	Hyphomonas	90.566	95.283	Hyphomonas sp. TMED17	OUX93265	F9PPT2_contig_119040	4.26291	3	638	+
T68LDPE_gene_122805	AMN13	PE	240	0.612788	Bacteria	Bacteroidetes	Nonlabens	100	100	Nonlabens dokdonensis	OUS10921	T68LDPE_contig_34369	8.19305	838	1560	+
B9PCL_gene_53274	BHT04	PCL	151	0.609161	Bacteria	Peregrinibacteria	Candidatus Peribacter	76.5517	90.2098	Candidatus Gracilibacteria bacterium 28_42_T64	QFR38634	B9PCL_contig_1619	16.745	13004	13459	+
P3HBx1J0_gene_142024	PJM02	PHB	225	0.608738	Bacteria	Bacteroidetes	Flagellimonas	96.0784	99.0196	Muricauda eckloniae	KQC31240	P3HBx1J0_contig_46093	5.2	1	678	+
B8PBSAJ1_gene_257837	PJM12	PBSA	158	0.607326	Bacteria	Bacteroidetes	Alkalitalea	87.8981	96.8153	Marinilabiliales bacterium	PLW97047	B8PBSAJ1_contig_119107	3.18201	3	476	+
A6P3HB_gene_122503	BHT04	PHB	296	0.607134	Bacteria	Actinobacteria	Actinomarinicola	82.0755	92.4528	Acidobacteria bacterium	RIK06893	A6P3HB_contig_24530	10.3445	592	1482	-
PCLJ0_gene_184566	PJM02	PCL	221	0.605721	Bacteria	Alphaproteobacteria	Tritonibacter	97.1154	99.0385	Ruegeria litorea R37	SLN16913	PCLJ0_contig_27986	8.98653	1	666	+
A6P3HBT2_gene_88328	BHT14	PHB	227	0.591521	Bacteria	Alphaproteobacteria	Rhodobiaceae bacterium	81.6964	89.9543	Rhodobiaceae bacterium	AWZ00953	A6P3HBT2_contig_11026	10.4495	12100	12783	-
PHBVJ0_gene_130847	PJM02	PHBV	202	0.589251	Bacteria	Oligoflexia	Halobacteriovorax	83.6634	92.5373	Halobacteriovorax marinus	ATH09302	PHBVJ0_contig_33366	3.81037	8	616	-
P4BHJ0_gene_158628	PJM02	P3HB4HB	243	0.588217	Bacteria	Bacteroidetes	Fulvivirga	98.1481	99.537	Ekhidna lutea	WP_089356804	P4BHJ0_contig_22160	6.27232	876	1607	-
T702PET_gene_46460	AMN13	PET	158	0.586985	Bacteria	Gammaproteobacteria - Others	Cognaticolwellia	96.2025	98.1013	MULTISPECIES: Colwellia	WP_076420827	T702PET_contig_2309	14.7201	3	476	-
PHBHJ0_gene_75626	PJM02	PHBH	179	0.586031	Bacteria	Actinobacteria	Iamia	80	87.4286	Ilumatobacter sp.	TVR21309.1	PHBHJ0_contig_5095	5.20766	2	541	+
A8EcoflexJ1_gene_117340	PJM12	PBAT	178	0.585584	Bacteria	Bacteroidetes	Olivibacter	81.1881	90.8163	Calditrichaeota bacterium	KAA3634565.1	A8EcoflexJ1_contig_35296	2.30712	1	534	+
C9PLLAT2_gene_216794	BHT14	PLLA	181	0.583328	Bacteria	Alphaproteobacteria	Glycocaulis	95.0276	98.3425	Robiginitomaculum sp.	PHS39077	C9PLLAT2_contig_83331	3.66055	3	545	-
G9PST2_gene_177101	BHT14	PS	216	0.576757	Bacteria	Deltaproteobacteria	Desulfotalea	93.9815	97.6744	Desulfobulbaceae bacterium BRH_c16a	KJR98642	G9PST2_contig_49699	6.75455	1416	2066	-
G8LDPE_gene_212357	BHT04	PE	233	0.576587	Bacteria	Planctomycetes	Poriferisphaera	86.1244	95.6938	Planctomycetes bacterium	RMH24315	G8LDPE_contig_70478	6.74494	1005	1706	+
A8EcoflexT2_gene_168244	BHT14	PBAT	217	0.574262	Bacteria	Tenericutes	Candidatus Izimaplasma	87.2642	96.6981	Candidatus Izimaplasma sp. ZiA1	PAT02518	A8EcoflexT2_contig_34503	8.80866	338	991	+
C9PLLAT2_gene_147302	BHT14	PLLA	200	0.57384	Bacteria	Actinobacteria	Euzebya	88.5	95.5	Planctomycetes bacterium	PCJ55118	C9PLLAT2_contig_46266	3.25892	270	869	+
T58Ecoflex_gene_30989	AMN13	PBAT	203	0.570704	Bacteria	Gammaproteobacteria - Others	Alteromonas	84.6154	84.6154	MULTISPECIES: Alteromonas	WP_032095148	T58Ecoflex_contig_955	8.29981	58	669	-
B8PBSAJ1_gene_175215	PJM12	PBSA	154	0.568151	Bacteria	Other FCB group	Ignavibacterium	68.8312	82.4675	Ignavibacteriae bacterium	PID57112	B8PBSAJ1_contig_61186	3.05408	2	463	-
B9PCLJ1_gene_213739	PJM12	PCL	225	0.567724	Bacteria	Chloroflexi	Pelolinea	79.1111	91.1111	Levilinea saccharolytica	KPL83608	B9PCLJ1_contig_80343	5.92661	484	1161	+
A6P3HBT2_gene_75198	BHT14	PHB	217	0.567546	Bacteria	Deltaproteobacteria	Desulfobacula	95.8525	100	Desulfobacter vibrioformis	WP_035235632	A6P3HBT2_contig_7742	10.488	166	819	-
PCLJ0_gene_124294	PJM02	PCL	226	0.567382	Bacteria	Gammaproteobacteria - Others	Marinobacterium	98.2301	98.6726	Neptuniibacter caesariensis	WP_007021356	PCLJ0_contig_9661	8.2315	223	903	-
C9PLLAT2_gene_380920	BHT14	PLLA	164	0.566957	Bacteria	Bacteroidetes	Fluviicola	96.6216	100	Lishizhenia tianjinensis	WP_090248842	C9PLLAT2_contig_189951	3.92662	1	495	+
T58Ecoflex_gene_62864	AMN13	PBAT	226	0.566174	Bacteria	Alphaproteobacteria	Nitratireductor	86.385	93.2039	Rhizobiales bacterium	PCH49908	T58Ecoflex_contig_13910	7.39595	3	683	+
T61PCL_gene_56956	AMN13	PCL	225	0.561953	Bacteria	Gammaproteobacteria - Others	Simiduia	91.866	97.1292	Exilibacterium tricleocarpae	WP_142929815	T61PCL_contig_2014	8.77742	4897	5574	+
G7P4BHJ1_gene_140674	PJM12	P3HB4HB	220	0.560484	Bacteria	Unclassified bacteria	Thermoclostridium	60.6335	76.0181	Subdoligranulum sp.	PWM85725	G7P4BHJ1_contig_15040	9.11847	259	921	-
B9PCLJ1_gene_186217	PJM12	PCL	232	0.560284	Bacteria	Thermodesulfobacteria	Thermosulfuriphilus	65.4028	81.6425	Candidatus Omnitrophica bacterium CG07_land_8_20_14_0_80_42_15	PIU42394	B9PCLJ1_contig_63939	5.67246	436	1134	-
A6P3HBT2_gene_82328	BHT14	PHB	216	0.559847	Bacteria	Deltaproteobacteria	Desulfonema	80.0926	92.5926	Desulfoluna spongiiphila	WP_092214387	A6P3HBT2_contig_9395	10.3936	3680	4330	+
E6PHBHT2_gene_47857	BHT14	PHBH	160	0.558062	Bacteria	Epsilonproteobacteria	Halarcobacter	83.6735	85.034	Arcobacter sp.	PLY08431	E6PHBHT2_contig_4200	11.4493	3	485	+
A6P3HBJ1_gene_93031	PJM12	PHB	218	0.554054	Bacteria	Calditrichaeota	Caldithrix	78.673	91.9431	Candidatus Cloacimonetes bacterium	PID31134	A6P3HBJ1_contig_38391	5.28791	280	936	-
B9PCLT2_gene_45045	BHT14	PCL	235	0.552494	Bacteria	Alphaproteobacteria	Tateyamaria	94.1964	98.2143	Tateyamaria omphalii	APX12517	B9PCLT2_contig_6039	8.87567	1499	2206	+
G7P4BHJ1_gene_179407	PJM12	P3HB4HB	208	0.550348	Bacteria	Oligoflexia	Halobacteriovorax	89.4231	96.6184	Bdellovibrionales bacterium CG22_combo_CG10-13_8_21_14_all_38_13	PIP90632	G7P4BHJ1_contig_29307	9.47012	1527	2153	+
P3HBx1J0_gene_200642	PJM02	PHB	264	0.549425	Bacteria	Planctomycetes	Paludisphaera	93.6652	95.9276	Planctomycetes bacterium Poly30	QDV08411	P3HBx1J0_contig_85016	4	103	897	-
A8EcoflexJ1_gene_368652	PJM12	PBAT	182	0.548552	Bacteria	Alphaproteobacteria	Filomicrobium	90.1099	96.7033	MULTISPECIES: Filomicrobium	WP_046476158	A8EcoflexJ1_contig_207853	2.11372	1	546	-
B9PCLJ1_gene_88151	PJM12	PCL	215	0.546533	Bacteria	Unclassified bacteria	Desulfofundulus	61.5741	79.5238	Candidatus Peregrinibacteria bacterium GW2011_GWA2_33_10	KKP37701	B9PCLJ1_contig_16260	5.97075	440	1087	-
A8EcoflexT2_gene_93450	BHT14	PBAT	244	0.545561	Bacteria	Alphaproteobacteria	Hyphomonas	88.5246	94.6721	Hyphomonas sp. TMED17	OUX93265	A8EcoflexT2_contig_9028	7.44241	611	1345	+
A6P3HBT2_gene_43487	BHT14	PHB	248	0.908586	Bacteria	Alphaproteobacteria	Micavibrio	90.991	95.4955	Zetaproteobacteria bacterium	PCJ95884	A6P3HBT2_contig_2494	14.6914	3886	4632	+
PCLJ0_gene_160407	PJM02	PCL	176	0.539996	Bacteria	Alphaproteobacteria	Thalassobius	96.3636	98.1818	Rhodovulum bhavnagarense	WP_132952505	PCLJ0_contig_19547	10.0598	1	531	+
G8LDPE_gene_180237	BHT04	PE	230	0.539507	Bacteria	Gammaproteobacteria - Others	Methylovulum	91.7431	95.4128	Methylococcales symbiont of Iophon sp. n. MRB-2018	KAF3977019.1	G8LDPE_contig_52589	6.39349	612	1304	+
A6P3HBT2_gene_138627	BHT14	PHB	220	0.539443	Bacteria	Deltaproteobacteria	Desulfotalea	96.7593	99.0741	Desulforhopalus sp. IMCC35007	WP_136872553	A6P3HBT2_contig_30199	9.83267	330	992	+
G9PST2_gene_131803	BHT14	PS	233	0.537644	Bacteria	Bacteroidetes	Solitalea	89.6996	96.9957	Bacteroidetes bacterium 4572_77	OYT17495	G9PST2_contig_25795	5.8371	867	1568	+
PHBHJ0_gene_220916	PJM02	PHBH	173	0.537552	Bacteria	Alphaproteobacteria	Labrenzia	86.1272	94.2197	Stappia sp. BW2	WP_148586605	PHBHJ0_contig_63437	4.94253	3	521	+
G9PST2_gene_45591	BHT14	PS	178	0.537254	Bacteria	Spirochaetes	Oceanispirochaeta	98.3146	98.8764	Oceanispirochaeta sp. M1	RDG30688	G9PST2_contig_1921	7.63514	3	536	-
C7PHBVT2_gene_38867	BHT14	PHBV	246	0.531764	Bacteria	Firmicutes - Others	Peptoniphilus	91.4439	97.3262	Clostridiales bacterium	PID82083	C7PHBVT2_contig_1841	9.3398	184	924	-
P4BHJ0_gene_111932	PJM02	P3HB4HB	199	0.530685	Bacteria	Alphaproteobacteria	Marinovum	100	100	Tropicibacter phthalicicus	SMX29750	P4BHJ0_contig_6926	6.91004	69	665	+
C7PHBV_gene_143164	BHT04	PHBV	232	0.528688	Bacteria	Epsilonproteobacteria	Malaciobacter	95.9091	99.5455	Arcobacter sp. 31_11_sub10_T18	OUR70464	C7PHBV_contig_19047	10.2768	1307	2005	-
B8PBSAT2_gene_101652	BHT14	PBSA	156	0.527616	Archaea	Euryarchaeota	Methanothermobacter	69.3694	82.4074	Candidatus Woesearchaeota archaeon CG_4_10_14_0_2_um_filter_33_13	PIZ52127	B8PBSAT2_contig_37026	3.70064	2	469	+
F9PP_gene_57083	BHT04	PP	180	0.526789	Bacteria	Planctomycetes	Isosphaera	78.3333	90	Planctomycetes bacterium Pla133	QDU68833	F9PP_contig_12321	2.58358	131	670	+
G7P4BHJ1_gene_121242	PJM12	P3HB4HB	240	0.525433	Bacteria	Alphaproteobacteria	Oricola	99.1667	100	Cohaesibacter marisflavi	WP_090072131	G7P4BHJ1_contig_9707	7.83587	8065	8787	-
T50P3HB_gene_17370	AMN13	PHB	241	0.524601	Bacteria	Bacteroidetes	Olivibacter	96.347	98.1735	Flavobacteriales bacterium	PCJ28889	T50P3HB_contig_1020	7.96891	461	1186	+
C5PET_gene_156262	BHT04	PET	196	0.524343	Bacteria	Alphaproteobacteria	Roseobacter	97.9592	99.4898	Sulfitobacter donghicola DSW-25 = KCTC 12864 = JCM 14565	KIN68365	C5PET_contig_40217	10.5297	3	590	-
F9PPT2_gene_197843	BHT14	PP	171	0.524314	Bacteria	Alphaproteobacteria	Profundibacter	90.6433	96.4912	Rhodobacteraceae bacterium	PCH94845	F9PPT2_contig_58605	4.51579	3	515	-
B9PCLJ1_gene_252041	PJM12	PCL	220	0.523641	Bacteria	Alphaproteobacteria	Elioraea	66.5049	86.8293	Tistlia consotensis	WP_085123976	B9PCLJ1_contig_105228	5.59065	118	780	-
PCLJ0_gene_276870	PJM02	PCL	220	0.519312	Bacteria	Thermodesulfobacteria	Thermodesulfatator	66.1692	86.6337	Deltaproteobacteria bacterium CG2_30_43_15	OIP32175	PCLJ0_contig_69864	7.73958	506	1168	+
A6P3HB_gene_95815	BHT04	PHB	233	0.518047	Bacteria	Epsilonproteobacteria	Poseidonibacter	97.8541	98.7124	Arcobacter sp.	PHR72011	A6P3HB_contig_13795	11.2132	6549	7250	-
B8PBSAJ1_gene_253410	PJM12	PBSA	151	0.51639	Bacteria	Other FCB group	Ignavibacterium	88.7417	94.0397	Ignavibacteriae bacterium	PID57112	B8PBSAJ1_contig_115854	2.83099	2	454	-
C7PHBVJ1_gene_44843	PJM12	PHBV	237	0.515654	Bacteria	Bacteroidetes	Draconibacterium	84.3318	95.3917	Mangrovibacterium diazotrophicum	WP_120272526	C7PHBVJ1_contig_6797	9.15168	6027	6740	+
PHBVJ0_gene_158521	PJM02	PHBV	163	0.513919	Bacteria	Alphaproteobacteria	Pikeienuella	92.0245	95.7055	Oceanobacillus sp. HTM 045	WP_156258222	PHBVJ0_contig_47915	4.11837	2	490	-
A6P3HBT2_gene_54360	BHT14	PHB	213	0.513282	Bacteria	Deltaproteobacteria	Pseudodesulfovibrio	91.0798	94.8357	Desulfovibrio gracilis	WP_078716306	A6P3HBT2_contig_4005	9.66331	7764	8405	+
F9PP_gene_257233	BHT04	PP	169	0.513145	Bacteria	Planctomycetes	Mariniblastus	82.8402	92.8994	Mariniblastus fucicola	QEG21419	F9PP_contig_136806	2.68047	1	507	+
P3HBx1J0_gene_149810	PJM02	PHB	173	0.513057	Bacteria	Gammaproteobacteria - Others	Kangiella	88.4393	93.6416	Aliikangiella marina	WP_142941374	P3HBx1J0_contig_50964	5.7	783	1301	+
A8EcoflexT2_gene_112703	BHT14	PBAT	243	0.512725	Bacteria	Bacteroidetes	Marinirhabdus	95.4338	98.6364	Altibacter lentus	WP_034259307	A8EcoflexT2_contig_13866	7.02324	1948	2679	-
B9PCLT2_gene_56507	BHT14	PCL	234	0.511463	Bacteria	Unclassified bacteria	Heliorestis	77.6256	88.1279	Candidatus Falkowbacteria bacterium CG11_big_fil_rev_8_21_14_0_20_39_10	PIR13489	B9PCLT2_contig_9348	8.25162	2685	3389	-
G9PST2_gene_149118	BHT14	PS	156	0.510733	Bacteria	Epsilonproteobacteria	Halarcobacter	96.5278	97.9167	Arcobacter sp.	PLY08431	G9PST2_contig_34366	8.28184	267	737	-
C7PHBV_gene_77675	BHT04	PHBV	235	0.507566	Bacteria	Alphaproteobacteria	Celeribacter	95.0673	99.1031	Celeribacter persicus	WP_107815020	C7PHBV_contig_2396	9.74023	413	1120	+
C9PLLAT2_gene_472449	BHT14	PLLA	152	0.50724	Bacteria	Betaproteobacteria	Burkholderiales bacterium GJ-E10	80.7947	91.3907	Burkholderiales bacterium GJ-E10	BAP89649	C9PLLAT2_contig_257604	3.79038	3	458	-
G9PS_gene_46119	BHT04	PS	195	0.507097	Bacteria	Gammaproteobacteria - Others	Candidatus Reidiella	87.1508	94.9721	Solemya velesiana gill symbiont	OOZ36666	G9PS_contig_4190	5.03865	2	589	+
G9PS_gene_364499	BHT04	PS	233	0.506844	Bacteria	Planctomycetes	Poriferisphaera	85.6459	93.3014	Planctomycetes bacterium	RMH24315	G9PS_contig_164474	4.2148	65	766	+
G7P4BHJ1_gene_159670	PJM12	P3HB4HB	253	0.506263	Bacteria	Firmicutes - Clostridia	Crassaminicella	77.512	89.8618	Crassaminicella sp. SY095	WP_148808247	G7P4BHJ1_contig_21343	7.16204	1970	2731	-
C7PHBVJ1_gene_43102	PJM12	PHBV	208	0.505267	Bacteria	Deltaproteobacteria	Pseudodesulfovibrio	97.5962	100	Pseudodesulfovibrio piezophilus C1TLV30	CCH50536	C7PHBVJ1_contig_6262	10.2176	12768	13394	-
G7P4BHJ1_gene_115880	PJM12	P3HB4HB	219	0.504477	Bacteria	Unclassified bacteria	Heliomicrobium	96.8037	100	Candidatus Moranbacteria bacterium	PID52352	G7P4BHJ1_contig_8565	8.24477	4169	4828	-
P4BHJ0_gene_123660	PJM02	P3HB4HB	240	0.503204	Bacteria	Bacteroidetes	Kordia	100	100	Kordia zhangzhouensis	WP_046745099	P4BHJ0_contig_9726	5.43288	119	841	-
C7PHBV_gene_143324	BHT04	PHBV	269	0.503086	Bacteria	Planctomycetes	Paludisphaera	96.3801	98.19	Planctomycetes bacterium Poly30	QDV08411	C7PHBV_contig_19101	8.43402	942	1751	+
T67PP_gene_142429	AMN13	PP	194	0.501929	Bacteria	Bacteroidetes	Flavivirga	99.4845	100	Flavivirga rizhaonensis	WP_135877596	T67PP_contig_45052	5.53026	174	758	-
PBSAJ0_gene_156481	PJM02	PBSA	186	0.501402	Bacteria	Alphaproteobacteria	Labrenzia	99.4624	100	Alphaproteobacteria bacterium AO1-B	OJJ11427	PBSAJ0_contig_32504	5.69719	827	1387	-
T69PS_gene_137397	AMN13	PS	185	0.501376	Bacteria	Alphaproteobacteria	Parvibaculum	95.1351	98.3784	OCS116 cluster bacterium	PCJ02507	T69PS_contig_46121	8.71526	768	1322	+
B9PCLT2_gene_43144	BHT14	PCL	213	0.50103	Bacteria	Other FCB group	Melioribacter	83.1776	92.9907	Ignavibacteriales bacterium CG18_big_fil_WC_8_21_14_2_50_31_20	PIQ10125	B9PCLT2_contig_5591	8.88025	5941	6582	-
G7P4BHJ1_gene_58490	PJM12	P3HB4HB	217	0.500216	Bacteria	Deltaproteobacteria	Desulfonema	84.0376	95.6938	Deltaproteobacteria bacterium	RLC06827	G7P4BHJ1_contig_1563	8.25048	3823	4476	-
G8LDPET2_gene_108492	BHT14	PE	202	0.49923	Bacteria	Gammaproteobacteria - Others	Colwellia	99.505	100	Colwellia echini	WP_101343437	G8LDPET2_contig_16800	5.9125	915	1520	+
C7PHBVJ1_gene_30433	PJM12	PHBV	232	0.494552	Bacteria	Bacteroidetes	Echinicola	63.1336	81.7352	Spirochaetes bacterium	RKX96639	C7PHBVJ1_contig_3023	8.96633	1935	2633	-
C5PETT2_gene_335965	BHT14	PET	152	0.494473	Bacteria	Gammaproteobacteria - Others	Granulosicoccus	87.4074	95.5556	Gammaproteobacteria bacterium	PID61319	C5PETT2_contig_150551	5.1258	639	1097	-
C5PETT2_gene_327238	BHT14	PET	257	0.493219	Bacteria	Planctomycetes	Isosphaera	76.8182	88.1818	Planctomycetes bacterium Poly30	QDV08411	C5PETT2_contig_144330	3.02391	1	774	+
B9PCL_gene_60380	BHT04	PCL	235	0.492173	Bacteria	Alphaproteobacteria	Tateyamaria	95.0893	98.2143	Tateyamaria omphalii	APX12517	B9PCL_contig_2836	8.6932	981	1688	-
C5PETT2_gene_290202	BHT14	PET	204	0.488098	Bacteria	Alphaproteobacteria	Glycocaulis	95.098	97.0588	Robiginitomaculum sp.	PHR58612	C5PETT2_contig_118549	3.76998	2	613	-
G7P4BHJ1_gene_123059	PJM12	P3HB4HB	182	0.484729	Bacteria	Tenericutes	Candidatus Izimaplasma	88.4615	94.5055	Candidatus Izimaplasma sp. HR1	AIO18127	G7P4BHJ1_contig_10156	9.53254	2	547	-
PCLJ0_gene_96415	PJM02	PCL	191	0.481871	Bacteria	Alphaproteobacteria	Micavibrio	86.3158	94.2105	Micavibrio sp. TMED27	OUT90575	PCLJ0_contig_4737	8.27197	2	574	-
C7PHBV_gene_150666	BHT04	PHBV	230	0.480645	Bacteria	Gammaproteobacteria - Others	Granulosicoccus	82.6291	95.7746	Gammaproteobacteria bacterium	PID61319	C7PHBV_contig_21950	9.42412	781	1473	+
C7PHBVT2_gene_60912	BHT14	PHBV	157	0.479971	Bacteria	Epsilonproteobacteria	Halarcobacter	95.1724	97.931	Arcobacter sp.	PLY08431	C7PHBVT2_contig_7194	13.209	3	476	+
G7P4BHJ1_gene_140660	PJM12	P3HB4HB	224	0.477147	Bacteria	Deltaproteobacteria	Sandaracinus	81.1659	93.722	bacterium CG17_big_fil_post_rev_8_21_14_2_50_64_8	PIV81229	G7P4BHJ1_contig_15037	7.62405	3222	3896	-
G9PST2_gene_114183	BHT14	PS	213	0.476774	Bacteria	Deltaproteobacteria	Pseudodesulfovibrio	96.7136	98.5915	Pseudodesulfovibrio piezophilus C1TLV30	CCH50536	G9PST2_contig_18128	5.66227	463	1104	+
C7PHBVJ1_gene_19278	PJM12	PHBV	215	0.475134	Bacteria	Deltaproteobacteria	Desulfocapsa	87.4419	97.1963	Deltaproteobacteria bacterium	PID77617	C7PHBVJ1_contig_1056	9.29541	767	1414	-
C9PLLAT2_gene_168851	BHT14	PLLA	226	0.473589	Bacteria	Gammaproteobacteria - Others	endosymbiont of unidentified scaly snail isolate Monju	66.1905	84.7619	Candidatus Thioglobus sp.	RZO21897	C9PLLAT2_contig_57167	2.38015	92	772	-
T50P3HB_gene_37374	AMN13	PHB	235	0.468924	Bacteria	Bacteroidetes	Fluviicola	80.6034	90.0862	Bacteroidetes bacterium	TNE99879.1	T50P3HB_contig_7092	7.30502	9291	9998	-
PCLJ0_gene_209688	PJM02	PCL	204	0.468769	Bacteria	Acidobacteria	Luteitalea	75.4902	87.2549	Acidobacteria bacterium	PIE01534	PCLJ0_contig_38175	7.53426	2119	2733	-
PBSJ0_gene_84035	PJM02	PBS	159	0.468616	Bacteria	Alphaproteobacteria	Celeribacter	95.5975	100	Celeribacter ethanolicus	ATG48776	PBSJ0_contig_12256	3.35208	3	479	+
A8EcoflexT2_gene_220747	BHT14	PBAT	226	0.461513	Bacteria	Gammaproteobacteria - Others	Candidatus Reidiella	84.2105	93.7799	Proteobacteria bacterium	TDJ62305.1	A8EcoflexT2_contig_61963	6.79729	1841	2521	-
E6PHBHJ1_gene_36242	PJM12	PHBH	217	0.460656	Bacteria	Firmicutes - Bacilli	Jeotgalibacillus	71.564	88.6256	Bacillus testis	WP_050613637	E6PHBHJ1_contig_5686	9.23082	2283	2933	+
F9PPT2_gene_204684	BHT14	PP	169	0.457729	Bacteria	Oligoflexia	Bdellovibrio	80.9524	92.2619	Bdellovibrio bacteriovorus	ASD62865	F9PPT2_contig_62918	3.98897	1	510	+
G7P4BHJ1_gene_81045	PJM12	P3HB4HB	197	0.455588	Bacteria	Gammaproteobacteria - Others	Candidatus Reidiella	100	100	Gammaproteobacteria bacterium QZLD01	THB66870.1	G7P4BHJ1_contig_3349	8.27728	1667	2260	-
C5PET_gene_17998	BHT04	PET	238	0.455005	Bacteria	Bacteroidetes	Fluviicola	94.1176	97.2477	Putridiphycobacter roseus	PZE18387	C5PET_contig_436	7.52484	137	853	+
C5PET_gene_122731	BHT04	PET	272	0.454657	Bacteria	Planctomycetes	Paludisphaera	96.3801	98.19	Planctomycetes bacterium Poly30	QDV08411	C5PET_contig_23508	6.57919	2	820	+
PHBHJ0_gene_357328	PJM02	PHBH	166	0.452861	Bacteria	Bacteroidetes	Galbibacter	89.3258	92.1348	Tenacibaculum adriaticum	WP_148870379	PHBHJ0_contig_148022	4.33943	651	1148	+
T50P3HB_gene_49471	AMN13	PHB	233	0.451887	Bacteria	Epsilonproteobacteria	Malaciobacter	99.1416	99.5708	Arcobacter sp.	PHR72011	T50P3HB_contig_13408	7.10004	161	862	+
B9PCL_gene_71667	BHT04	PCL	238	0.451635	Bacteria	Alphaproteobacteria	Ensifer	99.1597	100	Rhizobiales bacterium	PCH49908	B9PCL_contig_6498	7.87661	674	1390	-
A8Ecoflex_gene_126987	BHT04	PBAT	237	0.448425	Bacteria	Betaproteobacteria	Aquitalea	75.1131	89.4009	Planctomycetes bacterium Pla133	QDU68833	A8Ecoflex_contig_11465	9.55798	8065	8778	+
PBSJ0_gene_224420	PJM02	PBS	178	0.445569	Bacteria	Gammaproteobacteria - Others	Pseudomonas	89.3258	96.6292	Gammaproteobacteria bacterium TMED30	OUT99428	PBSJ0_contig_94896	2.84701	2	535	+
A6P3HBT2_gene_99469	BHT14	PHB	234	0.443315	Bacteria	Bacteroidetes	Alkalitalea	86.3248	94.0171	Bacteroidetes bacterium HGW-Bacteroidetes-4	PKP08091	A6P3HBT2_contig_14292	7.59706	8445	9149	+
C5PETT2_gene_123686	BHT14	PET	212	0.443145	Bacteria	Gammaproteobacteria - Others	Thioploca	86.6667	93.8095	Candidatus Thiomargarita nelsonii	KHD08986	C5PETT2_contig_24731	3.29361	351	989	-
B8PBSAJ1_gene_100143	PJM12	PBSA	156	0.437592	Bacteria	Deltaproteobacteria	Desulfocapsa	94.2308	97.4359	Desulfopila sp. IMCC35004	WP_136798077	B8PBSAJ1_contig_17956	2.3221	1	471	+
C7PHBVJ1_gene_36970	PJM12	PHBV	213	0.429684	Bacteria	Deltaproteobacteria	Pseudodesulfovibrio	91.0798	96.7136	Desulfovibrio gracilis	WP_078716306	C7PHBVJ1_contig_4536	8.48517	368	1009	-
PBSJ0_gene_148025	PJM02	PBS	182	0.424783	Bacteria	Gammaproteobacteria - Others	Candidatus Reidiella	71.4286	86.2637	Candidatus Gracilibacteria bacterium 28_42_T64	QFR38634	PBSJ0_contig_44193	2.65455	3	548	-
C7PHBVJ1_gene_60888	PJM12	PHBV	212	0.424565	Bacteria	Calditrichaeota	Caldithrix	96.2264	99.0566	Candidatus Cloacimonetes bacterium	PID31134	C7PHBVJ1_contig_12952	8.42363	2292	2930	-
B9PCLJ1_gene_187469	PJM12	PCL	214	0.423292	Bacteria	Deltaproteobacteria	Haliangium	75	89.8551	Haliangium sp. UPWRP_2	PSM32431	B9PCLJ1_contig_64622	4.64598	224	868	-
C5PETT2_gene_418820	BHT14	PET	166	0.416615	Bacteria	Gammaproteobacteria - Others	Candidatus Azoamicus	63.6364	81.8182	Pseudomonas formosensis	WP_090540740	C5PETT2_contig_212109	3.95448	161	658	+
G9PS_gene_164251	BHT04	PS	174	0.415463	Bacteria	Alphaproteobacteria	Micavibrio	91.954	96.5517	Micavibrio sp. TMED27	OUT90575	G9PS_contig_40292	4.62638	3	524	-
A8Ecoflex_gene_154352	BHT04	PBAT	225	0.415218	Bacteria	Gammaproteobacteria - Others	Dokdonella	83.3333	92.8571	Marinicella sediminis	WP_077413083	A8Ecoflex_contig_19216	9.32218	3453	4130	-
F9PP_gene_243144	BHT04	PP	212	0.4148	Bacteria	Bacteroidetes	Fluviicola	86.3208	94.8357	Lishizhenia tianjinensis	WP_090248842	F9PP_contig_126278	1.72727	1	636	-
G9PST2_gene_285307	BHT14	PS	219	0.411995	Bacteria	Deltaproteobacteria	Melittangium	57.3529	77.1429	Myxococcales bacterium	RJO73253	G9PST2_contig_122334	4.75888	1	660	+
G7P4BHJ1_gene_227980	PJM12	P3HB4HB	233	0.411374	Bacteria	Spirochaetes	Sediminispirochaeta	80.5195	91.342	Marispirochaeta aestuarii	ORC38213	G7P4BHJ1_contig_53419	6.3192	2198	2899	-
A6P3HBT2_gene_128049	BHT14	PHB	234	0.409623	Bacteria	Spirochaetes	Sediminispirochaeta	80.9524	91.4163	Marispirochaeta aestuarii	ORC38213	A6P3HBT2_contig_25269	7.01969	1576	2280	+
G9PST2_gene_115766	BHT14	PS	171	0.409352	Bacteria	Unclassified bacteria	Candidatus Campbellbacteria bacterium GW2011_OD1_34_28	60.8187	81.8713	Candidatus Campbellbacteria bacterium	PID83411	G9PST2_contig_18767	6.05561	935	1450	+
P3HBx1J0_gene_159873	PJM02	PHB	171	0.409259	Bacteria	Deltaproteobacteria	Haliangium	88.8889	94.152	Haliangium ochraceum	WP_012829097	P3HBx1J0_contig_57346	4.6	62	574	+
C9PLLAT2_gene_484899	BHT14	PLLA	193	0.40696	Bacteria	Bacteroidetes	Haliscomenobacter	95.3368	98.4456	Bacteroidetes bacterium	KAA3625650.1	C9PLLAT2_contig_267315	2.39501	101	679	+
G7P4BHJ1_gene_127139	PJM12	P3HB4HB	216	0.404822	Bacteria	Deltaproteobacteria	Desulfonema	79.6296	92.5926	Desulfoluna spongiiphila	WP_092214387	G7P4BHJ1_contig_11158	6.70797	113	763	+
A8Ecoflex_gene_116707	BHT04	PBAT	151	0.402887	Bacteria	Peregrinibacteria	Candidatus Peribacter	76.5517	90.2098	Candidatus Gracilibacteria bacterium 28_42_T64	QFR38634	A8Ecoflex_contig_9199	13.4781	15990	16445	-
E6PHBHJ1_gene_22188	PJM12	PHBH	215	0.402734	Bacteria	Deltaproteobacteria	Desulfotalea	88.3178	97.1963	Deltaproteobacteria bacterium	PID77617	E6PHBHJ1_contig_1095	8.14522	2259	2906	+
PBSAJ0_gene_206283	PJM02	PBSA	172	0.401803	Bacteria	Acidobacteria	Luteitalea	82.0513	90.3846	Acidobacteria bacterium	PIE01534	PBSAJ0_contig_58838	4.9371	1	519	+
B9PCLJ1_gene_236454	PJM12	PCL	210	0.401381	Bacteria	Calditrichaeota	Caldithrix	88.0383	97.1292	Calditrichaeota bacterium	RQV97052	B9PCLJ1_contig_94892	4.48941	715	1347	-
C7PHBVJ1_gene_70887	PJM12	PHBV	215	0.401378	Bacteria	Deltaproteobacteria	Desulfotalea	88.3178	97.1963	Deltaproteobacteria bacterium	PID77617	C7PHBVJ1_contig_17635	7.85246	955	1602	+
A8Ecoflex_gene_154342	BHT04	PBAT	161	0.400307	Bacteria	Gammaproteobacteria - Others	Cobetia	81.3665	91.9255	MULTISPECIES: Cobetia	WP_024950657	A8Ecoflex_contig_19215	12.5601	2280	2762	+
A8Ecoflex_gene_155126	BHT04	PBAT	237	0.399073	Bacteria	Betaproteobacteria	Aquitalea	73.2719	89.4009	Planctomycetes bacterium Pla133	QDU68833	A8Ecoflex_contig_19488	8.50606	611	1324	+
C9PLLAT2_gene_244685	BHT14	PLLA	187	0.398441	Bacteria	Unclassified bacteria	Candidatus Campbellbacteria bacterium GW2011_OD1_34_28	81.1765	90.6977	Candidatus Kaiserbacteria bacterium CG10_big_fil_rev_8_21_14_0_10_47_16	PIR84535	C9PLLAT2_contig_99824	2.42011	134	697	+
A8EcoflexT2_gene_310050	BHT14	PBAT	213	0.396167	Bacteria	Other FCB group	Ignavibacterium	90.1408	96.2441	Ignavibacteriae bacterium	PID57112	A8EcoflexT2_contig_119712	6.19097	41	682	-
G9PST2_gene_153165	BHT14	PS	194	0.391955	Bacteria	Epsilonproteobacteria	Sulfuricurvum	91.7526	96.3918	Sulfurimonas sp. GD2	QOY51769	G9PST2_contig_36444	5.11084	3	584	-
B9PCLT2_gene_81227	BHT14	PCL	233	0.391669	Bacteria	Bacteroidetes	Solitalea	90.9871	96.9957	Bacteroidetes bacterium 4572_77	OYT17495	B9PCLT2_contig_20060	6.34607	551	1252	+
PCLJ0_gene_235419	PJM02	PCL	314	0.390254	Bacteria	Chloroflexi	Candidatus Promineofilum	80.597	90.0498	Candidatus Thermofonsia Clade 2 bacterium	PJF41449	PCLJ0_contig_49412	4.07502	3	944	-
G7P4BHJ1_gene_37884	PJM12	P3HB4HB	268	0.389473	Bacteria	Bacteroidetes	Bacteroidales bacterium CF	95.3271	100	Bacteroidetes bacterium	RLD56124	G7P4BHJ1_contig_705	5.20144	1638	2444	-
PHBVJ0_gene_222514	PJM02	PHBV	166	0.388339	Bacteria	Deltaproteobacteria	Desulfurivibrio	80.597	92.5373	Planctomycetes bacterium	TAJ23784.1	PHBVJ0_contig_87167	3.05577	20	520	-
B9PCLJ1_gene_172981	PJM12	PCL	181	0.388051	Bacteria	Calditrichaeota	Caldithrix	87.8453	96.1326	bacterium CG17_big_fil_post_rev_8_21_14_2_50_64_8	PIV81229	B9PCLJ1_contig_56376	5.03571	2	544	-
C7PHBV_gene_129748	BHT04	PHBV	208	0.385968	Bacteria	Oligoflexia	Halobacteriovorax	82.2115	91.7874	Deltaproteobacteria bacterium	TNF05710.1	C7PHBV_contig_14283	8.3682	3155	3781	+
PBSAJ0_gene_190773	PJM02	PBSA	222	0.383672	Bacteria	Acidobacteria	Luteitalea	56.3107	75.2427	Verrucomicrobia bacterium	RME96533	PBSAJ0_contig_50005	3.65253	298	966	-
T68LDPE_gene_140677	AMN13	PE	222	0.382442	Bacteria	Bacteroidetes	Maribacter	95.2174	95.2174	Maribacter sp. 1_2014MBL_MicDiv	APA64945	T68LDPE_contig_46047	5.52789	841	1506	+
C7PHBVT2_gene_61706	BHT14	PHBV	203	0.381645	Bacteria	Tenericutes	Candidatus Izimaplasma	96.5347	98.0198	Candidatus Izimaplasma sp. HR2	KFZ27214	C7PHBVT2_contig_7471	8.12302	251	862	+
T50P3HB_gene_28216	AMN13	PHB	237	0.377386	Bacteria	Gammaproteobacteria - Others	Vibrio	87.907	91.6279	Vibrio sp. E4404	PWI33665	T50P3HB_contig_3607	5.82939	643	1353	+
C7PHBV_gene_135649	BHT04	PHBV	223	0.372724	Bacteria	Gammaproteobacteria - Others	Halioglobus	81.5668	91.7051	Halioglobus sediminis	RLQ21261	C7PHBV_contig_16277	7.53749	116	787	+
T54PHBH_gene_51202	AMN13	PHBH	160	0.372154	Bacteria	Alphaproteobacteria	Rhodobiaceae bacterium	96.875	98.75	OCS116 cluster bacterium	PCJ02507	T54PHBH_contig_19486	2.47789	2	481	-
PCLJ0_gene_250313	PJM02	PCL	216	0.371883	Bacteria	Alphaproteobacteria	Micavibrio	82.7907	94.0887	Micavibrio sp. TMED27	OUT90575	PCLJ0_contig_56490	5.64501	1	651	+
G7P4BHJ1_gene_209909	PJM12	P3HB4HB	236	0.368894	Bacteria	Bacteroidetes	Sphingobacterium	89.8305	93.9815	Bacteroidetes bacterium	RLD39306	G7P4BHJ1_contig_43789	5.59463	903	1613	-
C9PLLAT2_gene_377360	BHT14	PLLA	222	0.36733	Bacteria	Unclassified bacteria	Candidatus Campbellbacteria bacterium GW2011_OD1_34_28	59.1623	81.0526	Candidatus Campbellbacteria bacterium GW2011_GWD2_35_24	KKP75164	C9PLLAT2_contig_187394	1.87938	44	712	-
B9PCLJ1_gene_143031	PJM12	PCL	190	0.366781	Bacteria	Deltaproteobacteria	Sorangium	93.6842	97.3684	Deltaproteobacteria bacterium	RLB59274	B9PCLJ1_contig_40589	4.53424	1	570	-
A6P3HBJ1_gene_121684	PJM12	PHB	246	0.363431	Bacteria	Firmicutes - Clostridia	Crassaminicella	72.5664	89.2523	delta proteobacterium ML8_F1	OPL07720	A6P3HBJ1_contig_58694	3.0738	1	738	-
G7P4BHJ1_gene_271350	PJM12	P3HB4HB	242	0.362143	Archaea	Euryarchaeota	Palaeococcus	61.6162	79.798	Candidatus Woesearchaeota archaeon CG10_big_fil_rev_8_21_14_0_10_45_16	PIN73441	G7P4BHJ1_contig_79488	5.35606	575	1303	+
P4BHJ0_gene_242423	PJM02	P3HB4HB	215	0.361962	Bacteria	Deltaproteobacteria	Geoalkalibacter	69.0476	85.3081	Pseudobacteriovorax antillogorgiicola	WP_132314663	P4BHJ0_contig_67563	4.36237	978	1625	-
G7P4BHJ1_gene_177761	PJM12	P3HB4HB	185	0.361817	Bacteria	Deltaproteobacteria	Desulfobacula	97.8378	100	Desulfobacter vibrioformis	WP_035235632	G7P4BHJ1_contig_28617	7	516	1073	-
E6PHBHJ1_gene_27860	PJM12	PHBH	245	0.360843	Bacteria	Firmicutes - Others	Peptoniphilus	91.3514	96.2162	Clostridiales bacterium	PID82083	E6PHBHJ1_contig_2721	6.40436	796	1533	+
C7PHBV_gene_129797	BHT04	PHBV	164	0.360153	Bacteria	Bacteroidetes	Urechidicola	99.375	100	Lutibacter sp.	PHR74136	C7PHBV_contig_14291	9.90347	1	495	+
T702PET_gene_49434	AMN13	PET	154	0.35982	Bacteria	Gammaproteobacteria - Others	Pseudoalteromonas	96.7532	98.0519	Pseudoalteromonas sp. MSK9-3	RJE76065	T702PET_contig_2766	9.25775	3	464	-
PBSAJ0_gene_59540	PJM02	PBSA	162	0.359261	Bacteria	Alphaproteobacteria	Phaeobacter	82.2785	93.038	Thalassobius autumnalis	WP_058245157	PBSAJ0_contig_2842	4.68687	2	487	-
P3HBx1J0_gene_117301	PJM02	PHB	167	0.356242	Bacteria	Bacteroidetes	Marinirhabdus	97.2789	99.3197	Gilvibacter sp. SZ-19	ARV12628	P3HBx1J0_contig_31429	4.1	3	506	+
C7PHBV_gene_198182	BHT04	PHBV	219	0.353087	Bacteria	Alphaproteobacteria	Glycocaulis	96.347	97.7169	Robiginitomaculum sp.	PHR58612	C7PHBV_contig_45202	7.2708	3	659	+
PCLJ0_gene_124308	PJM02	PCL	175	0.350131	Bacteria	Gammaproteobacteria - Others	Neptunomonas	96.5714	98.8571	MULTISPECIES: Neptunomonas	WP_127695097	PCLJ0_contig_9664	6.56	799	1323	+
A8EcoflexT2_gene_304293	BHT14	PBAT	152	0.348815	Bacteria	Bacteroidetes	Draconibacterium	89.2308	97.1014	Bacteroidetes bacterium	PID93033	A8EcoflexT2_contig_115695	7.63855	953	1411	-
G7P4BHT2_gene_217473	BHT14	P3HB4HB	202	0.348085	Bacteria	Bacteroidetes	Olivibacter	92.0792	97.5248	Bacteroidetes bacterium 4572_77	OYT17495	G7P4BHT2_contig_79163	5.91061	3	608	-
PBSJ0_gene_274881	PJM02	PBS	156	0.347279	Bacteria	Deltaproteobacteria	Sandaracinus	80.7692	92.3077	Deltaproteobacteria bacterium	RLB48751	PBSJ0_contig_130951	2.53191	2	469	+
B9PCLJ1_gene_219521	PJM12	PCL	154	0.34386	Bacteria	Deltaproteobacteria	Desulfonema	81.8182	94.1558	Desulfoluna spongiiphila	WP_092214387	B9PCLJ1_contig_83965	5.24459	1	462	-
PHBHJ0_gene_442989	PJM02	PHBH	166	0.342106	Bacteria	Bacteroidetes	Haliscomenobacter	93.3735	95.1807	Lewinella cohaerens	WP_020535253	PHBHJ0_contig_207919	3.27815	1	498	-
A8EcoflexT2_gene_162050	BHT14	PBAT	238	0.341117	Bacteria	Alphaproteobacteria	Sinorhizobium	98.7395	98.7395	Rhizobiales bacterium	PCH49908	A8EcoflexT2_contig_31752	4.77075	490	1206	+
C7PHBVJ1_gene_75991	PJM12	PHBV	213	0.340386	Bacteria	Deltaproteobacteria	Pseudodesulfovibrio	99.061	100	Pseudodesulfovibrio piezophilus C1TLV30	CCH50536	C7PHBVJ1_contig_20291	6.72175	24	665	+
F9PPT2_gene_352333	BHT14	PP	203	0.33783	Bacteria	Nitrospinia	Candidatus Nitronauta	82.9897	95.3608	Nitrospinae bacterium CG22_combo_CG10-13_8_21_14_all_47_10	PIP72681	F9PPT2_contig_167408	2.45098	3	611	-
T702PET_gene_129774	AMN13	PET	214	0.337609	Bacteria	Chlamydiae	Waddlia	56.25	78.3654	Candidatus Chlamydia corallus	WP_100934497	T702PET_contig_40249	6.25088	771	1415	+
A6P3HB_gene_107518	BHT04	PHB	158	0.336731	Bacteria	Alphaproteobacteria	Profundibacter	99.3197	100	Marinosulfonomonas sp.	PHQ99764	A6P3HB_contig_18204	10.7484	1	477	+
F9PP_gene_243394	BHT04	PP	162	0.33662	Bacteria	Planctomycetes	Aeoliella	83.9506	93.2099	Planctomycetes bacterium	TAJ23784.1	F9PP_contig_126454	1.83436	3	488	+
PCLJ0_gene_246853	PJM02	PCL	203	0.336231	Bacteria	Bacteroidetes	Constantimarinum	96.0591	99.5074	Altibacter lentus	WP_034259307	PCLJ0_contig_54857	5.43067	2	610	-
G9PST2_gene_80959	BHT14	PS	156	0.335449	Bacteria	Bacteroidetes	Barnesiella	92.5676	97.2973	Marinilabiliales bacterium	PLX08183	G9PST2_contig_7119	5.4395	3	473	+
A6P3HB_gene_79051	BHT04	PHB	181	0.333801	Bacteria	Alphaproteobacteria	Nitratireductor	90.6593	95.6044	Ahrensia sp. R2A130	WP_009463009	A6P3HB_contig_8692	9.30092	1	546	+
G9PST2_gene_183348	BHT14	PS	212	0.331631	Bacteria	Verrucomicrobia	Verrucomicrobia bacterium S94	71.2264	87.2642	Verrucomicrobia bacterium	TAN38914.1	G9PST2_contig_53377	3.9571	716	1351	+
C5PET_gene_189777	BHT04	PET	177	0.331589	Bacteria	Alphaproteobacteria	Parvibaculum	97.7401	99.435	OCS116 cluster bacterium	PCJ02507	C5PET_contig_60607	7.37368	2	532	-
C5PET_gene_89844	BHT04	PET	170	0.32964	Bacteria	Bacteroidetes	Urechidicola	93.5294	95.2941	Lutibacter sp.	PHR74136	C5PET_contig_11044	7.63218	95	607	-
C7PHBVJ1_gene_40553	PJM12	PHBV	227	0.327402	Bacteria	Alphaproteobacteria	Magnetospirillum	82.1918	91.8919	Rhodospirillaceae bacterium	TXH38363.1	C7PHBVJ1_contig_5505	6.06662	405	1088	+
B9PCLJ1_gene_272600	PJM12	PCL	208	0.325282	Bacteria	Bacteroidetes	Draconibacterium	96.6346	99.0385	Draconibacterium sediminis	KJF42642	B9PCLJ1_contig_119291	3.67323	1	624	-
E6PHBH_gene_77065	BHT04	PHBH	212	0.324554	Bacteria	Deltaproteobacteria	Anaeromyxobacter	75.8294	89.0995	Deltaproteobacteria bacterium	RME20137	E6PHBH_contig_5473	5.35568	278	916	-
C7PHBVT2_gene_58719	BHT14	PHBV	153	0.323379	Bacteria	Epsilonproteobacteria	Arcobacter	92.1569	98.0392	Arcobacter mytili LMG 24559	AXH14562	C7PHBVT2_contig_6434	9.13218	4624	5082	+
G8LDPE_gene_243979	BHT04	PE	173	0.322844	Protists	Stramenopiles	Phytophthora	41.8919	60.8108	Alphaproteobacteria bacterium	RMD49237	G8LDPE_contig_89797	5.08645	128	649	+
E6PHBHJ1_gene_66730	PJM12	PHBH	236	0.320514	Bacteria	Bacteroidetes	Labilibaculum	81.5126	91.5966	Marinilabiliales bacterium	TVR71456.1	E6PHBHJ1_contig_20024	5.90553	1297	2007	-
C9PLLAT2_gene_384303	BHT14	PLLA	167	0.3189	Bacteria	Actinobacteria	Actinomarinicola	77.8443	91.018	Acidobacteria bacterium	RIK06893	C9PLLAT2_contig_192377	2.16895	3	503	-
C7PHBV_gene_146874	BHT04	PHBV	160	0.317733	Bacteria	Alphaproteobacteria	Yoonia	91.7197	95	Yoonia maricola	WP_100367925	C7PHBV_contig_20454	8.95544	2	484	+
B9PCLT2_gene_27255	BHT14	PCL	216	0.316816	Bacteria	Spirochaetes	Sediminispirochaeta	89.4737	92.823	Spirochaetes bacterium	RKX88135	B9PCLT2_contig_2397	5.53725	515	1165	+
PHBHJ0_gene_333243	PJM02	PHBH	184	0.316806	Bacteria	Gammaproteobacteria - Others	Woeseia	90.6593	93.4066	Chromatiales bacterium	RZV32564	PHBHJ0_contig_132019	2.73874	2	553	+
B9PCLT2_gene_100129	BHT14	PCL	217	0.315338	Bacteria	Deltaproteobacteria	Desulfobacula	95.8525	100	Desulfobacter vibrioformis	WP_035235632	B9PCLT2_contig_30569	5.48602	280	933	-
C7PHBVJ1_gene_68710	PJM12	PHBV	168	0.314541	Bacteria	Deltaproteobacteria	Desulfobacula	98.8095	99.4048	Desulfobacter hydrogenophilus	RAM01769	C7PHBVJ1_contig_16555	7.87516	1873	2379	-
B9PCLJ1_gene_230560	PJM12	PCL	203	0.31388	Bacteria	Spirochaetes	Oceanispirochaeta	92.1182	97.5369	Spirochaetales bacterium	PIE04275	B9PCLJ1_contig_91045	3.63178	184	792	+
C5PETT2_gene_467206	BHT14	PET	154	0.312835	Bacteria	Spirochaetes	Oceanispirochaeta	95.4545	97.7273	Spirochaetes bacterium	RKX78920	C5PETT2_contig_250593	3.20079	2	466	+
T60PBSA_gene_71405	AMN13	PBSA	238	0.311517	Bacteria	Bacteroidetes	Nonlabens	98.6239	98.6239	Nonlabens dokdonensis	OUS10921	T60PBSA_contig_12146	3.33333	22	738	+
PCLJ0_gene_560398	PJM02	PCL	206	0.309386	Bacteria	Deltaproteobacteria	Desulfobacula	97.5728	99.0291	Desulfospira joergensenii	WP_022664600	PCLJ0_contig_255897	4.92432	3	620	+
PHBHJ0_gene_512845	PJM02	PHBH	165	0.305941	Bacteria	Planctomycetes	Poriferisphaera	83.0303	98.7879	Planctomycetes bacterium	RMH24315	PHBHJ0_contig_260262	2.94937	138	632	+
PBSJ0_gene_375458	PJM02	PBS	152	0.302303	Bacteria	Gammaproteobacteria - Others	Candidatus Reidiella	81.5789	94.0789	Xanthomonadales bacterium	TFH40307.1	PBSJ0_contig_207221	2.26201	3	458	-
C5PETT2_gene_69515	BHT14	PET	173	0.297683	Bacteria	Deltaproteobacteria	Desulfobacula	92.3977	96.5116	Desulfobacter postgatei	WP_004073818	C5PETT2_contig_7894	2.71125	3	524	+
T58Ecoflex_gene_46917	AMN13	PBAT	211	0.29644	Bacteria	Alphaproteobacteria	Rhodobiaceae bacterium	97.6303	98.1043	Alphaproteobacteria bacterium 46_93_T64	OUR77416	T58Ecoflex_contig_5910	4.1477	930	1562	+
A6P3HBT2_gene_190962	BHT14	PHB	202	0.295633	Bacteria	Dictyoglomi	Dictyoglomus	79.5918	88.7755	Candidatus Riflebacteria bacterium HGW-Riflebacteria-2	PKL43111	A6P3HBT2_contig_60890	5.86881	3	611	+
A6P3HBT2_gene_135157	BHT14	PHB	233	0.293153	Bacteria	Unclassified bacteria	Desulfofundulus	73.2456	87.7193	Candidatus Falkowbacteria bacterium	RLC38326	A6P3HBT2_contig_28483	5.04532	476	1177	+
A8Ecoflex_gene_20633	BHT04	PBAT	170	0.293057	Bacteria	Alphaproteobacteria	Litoreibacter	90.5882	97.6471	Roseovarius tolerans	KNX41007	A8Ecoflex_contig_348	8.70817	3	512	+
A6P3HBT2_gene_153550	BHT14	PHB	215	0.292329	Bacteria	Deltaproteobacteria	Desulfotalea	92.9245	97.6415	Desulfopila sp. IMCC35006	WP_136816039	A6P3HBT2_contig_38036	5.45234	606	1253	-
G7P4BH_gene_161832	BHT04	P3HB4HB	208	0.291146	Bacteria	Oligoflexia	Halobacteriovorax	94.7115	98.0769	Halobacteriovorax sp. JY17	PIK14176	G7P4BH_contig_51636	4.06651	142	768	+
T58Ecoflex_gene_61408	AMN13	PBAT	182	0.286804	Bacteria	Alphaproteobacteria	Rhodobiaceae bacterium	96.1538	98.7179	Mesorhizobium sp.	TIW36192.1	T58Ecoflex_contig_13072	4.65229	2	547	-
A8Ecoflex_gene_147911	BHT04	PBAT	206	0.285808	Bacteria	Alphaproteobacteria	Rhodobiaceae bacterium	92.7461	93.7824	OCS116 cluster bacterium	PCJ02507	A8Ecoflex_contig_17184	7.0086	2	622	+
B9PCLJ1_gene_310390	PJM12	PCL	227	0.285358	Bacteria	Alphaproteobacteria	Rhodoblastus	78.3784	89.5928	Mycobacterium sp. KBS0706	WP_138892693	B9PCLJ1_contig_146594	2.95268	929	1612	+
T702PET_gene_123901	AMN13	PET	219	0.285078	Bacteria	Gammaproteobacteria - Others	Neptunomonas	96.347	98.1735	Legionellales bacterium	PCH57888	T702PET_contig_36577	5.15775	15	674	+
T62PLLA_gene_128922	AMN13	PLLA	211	0.28268	Bacteria	Gammaproteobacteria - Others	Cobetia	72.9858	85.782	Legionellales bacterium	PCH57888	T62PLLA_contig_52062	3.25838	3	635	-
PCLJ0_gene_193618	PJM02	PCL	182	0.280145	Bacteria	Alphaproteobacteria	Micavibrio	90.1099	96.7033	Micavibrio sp. TMED27	OUT90575	PCLJ0_contig_31562	5.04688	3	548	-
B9PCLJ1_gene_223203	PJM12	PCL	222	0.280136	Bacteria	Unclassified bacteria	Acetivibrio	75.2252	90.991	Candidatus Falkowbacteria bacterium	RLC38326	B9PCLJ1_contig_86299	2.96392	28	693	+
C5PETT2_gene_239837	BHT14	PET	191	0.27641	Bacteria	Actinobacteria	Actinomarinicola	76.0638	82.4468	Actinomyces sp.	RMH75104	C5PETT2_contig_85612	2.28025	203	778	-
PBSJ0_gene_201061	PJM02	PBS	174	0.273879	Bacteria	Gammaproteobacteria - Others	Thiothrix	79.6178	89.172	Thiolinea disciformis	WP_020394111	PBSJ0_contig_78798	1.79021	1	525	+
C7PHBV_gene_156497	BHT04	PHBV	157	0.272439	Bacteria	Bacteroidetes	Fluviicola	95.5414	98.7261	Putridiphycobacter roseus	PZE18387	C7PHBV_contig_24391	7.82552	2686	3156	+
G7P4BHJ1_gene_202954	PJM12	P3HB4HB	153	0.269517	Bacteria	Deltaproteobacteria	Desulfobulbus	94.6429	99.1071	Desulfobulbus japonicus	WP_028580593	G7P4BHJ1_contig_40278	6.30488	132	593	+
C9PLLAT2_gene_435606	BHT14	PLLA	166	0.269407	Bacteria	Gammaproteobacteria - Others	Lacimicrobium	63.253	83.6364	Arenimonas donghaensis DSM 18148 = HO3-R19	KFL35569	C9PLLAT2_contig_229719	1.84337	1	498	-
G9PS_gene_298245	BHT04	PS	186	0.266548	Bacteria	Gammaproteobacteria - Others	Methylomicrobium	90.8602	96.7742	Gammaproteobacteria bacterium HGW-Gammaproteobacteria-3	PKM10623	G9PS_contig_116875	2.77665	32	589	+
G7P4BHT2_gene_244560	BHT14	P3HB4HB	178	0.266417	Archaea	Thaumarchaeota	Candidatus Nitrosomarinus	87.069	93.1034	MULTISPECIES: Nitrosopumilus	WP_014965069	G7P4BHT2_contig_99197	5.13383	2	535	-
A8EcoflexT2_gene_261075	BHT14	PBAT	217	0.263139	Bacteria	Deltaproteobacteria	Haliangium	87.8505	93.2367	Haliangium ochraceum	WP_012829097	A8EcoflexT2_contig_86720	4.03632	4114	4767	+
PBSAJ0_gene_158722	PJM02	PBSA	169	0.262055	Bacteria	Alphaproteobacteria	Hyphomonas	85.7988	94.0828	Hyphomonas sp. 34-62-18	OZB17521	PBSAJ0_contig_33569	3.27713	9	515	+
C7PHBV_gene_195974	BHT04	PHBV	218	0.261198	Bacteria	Deltaproteobacteria	Haliangium	87.0968	92.4528	Haliangium ochraceum	WP_012829097	C7PHBV_contig_43976	5.40328	870	1526	+
G7P4BHJ1_gene_244011	PJM12	P3HB4HB	223	0.260998	Bacteria	Gammaproteobacteria - Others	Coxiella	70.6161	89.3204	Coxiella sp. DG_40	KPJ68155	G7P4BHJ1_contig_62599	4.18902	247	918	+
A8Ecoflex_gene_288770	BHT04	PBAT	196	0.259171	Bacteria	Actinobacteria	Actinomarinicola	87.1429	93.5714	Acidimicrobiaceae bacterium TMED130	OUV77792	A8Ecoflex_contig_89606	6.67966	3	590	-
P3HBx1J0_gene_322704	PJM02	PHB	191	0.258375	Bacteria	Gammaproteobacteria - Others	Granulosicoccus	85.3403	96.3351	Gammaproteobacteria bacterium	PID61319	P3HBx1J0_contig_180326	2.6	1	573	-
B9PCL_gene_139091	BHT04	PCL	209	0.257963	Bacteria	Gammaproteobacteria - Others	Microbulbifer	89.9522	96.1722	Exilibacterium tricleocarpae	WP_142929815	B9PCL_contig_48107	5.12319	753	1379	+
E6PHBHJ1_gene_41086	PJM12	PHBH	190	0.257922	Bacteria	Tenericutes	Candidatus Izimaplasma	76.9585	81.106	Candidatus Izimaplasma sp. HR1	AIO18127	E6PHBHJ1_contig_7624	5.9028	350	922	+
PHBVJ0_gene_309231	PJM02	PHBV	176	0.257095	Bacteria	Bacteroidetes	Fulvivirga	88.4146	95.7055	Ekhidna lutea	WP_089356804	PHBVJ0_contig_149615	1.90809	3	530	-
T69PS_gene_155292	AMN13	PS	156	0.256716	Bacteria	Actinobacteria	Cutibacterium	100	100	Cutibacterium acnes	PEN28404	T69PS_contig_58840	5.29195	2	472	+
A6P3HBJ1_gene_129006	PJM12	PHB	203	0.2539	Bacteria	Deltaproteobacteria	Desulfobulbus	94	98	Desulfobulbus mediterraneus	WP_028585181	A6P3HBJ1_contig_64249	2.60229	1	609	-
A6P3HBT2_gene_211145	BHT14	PHB	201	0.249624	Bacteria	Gammaproteobacteria - Others	Thiohalobacter	56.6502	74.3842	Thiohalobacter thiocyanaticus	BAZ95072	A6P3HBT2_contig_75004	4.98011	133	738	+
PHBHJ0_gene_155274	PJM02	PHBH	228	1.94912	Bacteria	Alphaproteobacteria	Micavibrio	89.9123	95.1754	Zetaproteobacteria bacterium	PCJ95884	PHBHJ0_contig_30265	13.5981	3775	4461	+
C7PHBVJ1_gene_85147	PJM12	PHBV	170	0.248127	Bacteria	Firmicutes - Bacilli	Effusibacillus	60	80.2326	Marispirochaeta aestuarii	ORC38213	C7PHBVJ1_contig_25361	6.13926	244	753	+
A8EcoflexT2_gene_257502	BHT14	PBAT	185	0.247739	Bacteria	Oligoflexia	Bdellovibrio	76.7568	90.2703	Bdellovibrionales bacterium CG10_big_fil_rev_8_21_14_0_10_45_34	PIT99726	A8EcoflexT2_contig_84481	4.45741	747	1301	+
PBSAJ0_gene_303503	PJM02	PBSA	156	0.246349	Archaea	Euryarchaeota	Thermococcus	61.8557	77.3196	uncultured archaeon	AJS11983	PBSAJ0_contig_122003	3.33744	1	471	+
B8PBSA_gene_147866	BHT04	PBSA	158	0.246037	Bacteria	Alphaproteobacteria	Magnetospira	89.8734	96.2025	Terasakiella sp. SH-1	WP_135077454	B8PBSA_contig_28451	8.25	158	631	+
B8PBSAJ1_gene_141748	PJM12	PBSA	162	0.545026	Bacteria	Alphaproteobacteria	Micavibrio	90.1235	95.0617	Zetaproteobacteria bacterium	PCJ95884	B8PBSAJ1_contig_40326	2.78509	2	490	+
G7P4BHJ1_gene_159117	PJM12	P3HB4HB	227	0.243921	Bacteria	Chloroflexi	Pelolinea	68.7225	85.9031	Anaerolineaceae bacterium 46_22	KUK97952	G7P4BHJ1_contig_21141	3.84596	534	1214	+
A8Ecoflex_gene_132134	BHT04	PBAT	203	0.243611	Bacteria	Bacteroidetes	Altibacter	94.5813	99.0148	Altibacter lentus	WP_034259307	A8Ecoflex_contig_12805	6.06213	66	674	+
A8Ecoflex_gene_248404	BHT04	PBAT	221	0.242086	Bacteria	Oligoflexia	Bdellovibrio	77.2727	90.9091	Bdellovibrionales bacterium CG10_big_fil_rev_8_21_14_0_10_45_34	PIT99726	A8Ecoflex_contig_64287	5.53353	968	1633	-
EcoflexJ0_gene_162554	PJM02	PBAT	161	0.239691	Bacteria	Alphaproteobacteria	Micavibrio	95.6522	98.1366	Micavibrio sp. TMED27	OUT90575	EcoflexJ0_contig_29063	3.4617	1	483	-
G8LDPET2_gene_153942	BHT14	PE	219	0.239288	Bacteria	Bacteroidetes	Draconibacterium	92.2374	95.4338	Marinilabiliales bacterium	PLX08183	G8LDPET2_contig_36878	2.61396	42	701	-
C7PHBVJ1_gene_60893	PJM12	PHBV	216	0.238496	Bacteria	Calditrichaeota	Caldithrix	79.717	90.566	Candidatus Cloacimonetes bacterium	PID31134	C7PHBVJ1_contig_12953	4.64429	275	925	-
PBSAJ0_gene_326471	PJM02	PBSA	166	0.232976	Bacteria	Deltaproteobacteria	Desulfomarina	95.1807	98.1928	Desulfopila sp. IMCC35006	WP_136816039	PBSAJ0_contig_138575	2.96614	3	500	-
G9PST2_gene_247735	BHT14	PS	171	0.229857	Bacteria	Gammaproteobacteria - Others	Sedimenticola	87.7193	94.152	Sedimenticola sp.	PLY16975	G9PST2_contig_95283	3.40031	2	514	-
A8EcoflexT2_gene_148684	BHT14	PBAT	173	0.224793	Bacteria	Betaproteobacteria	Vitreoscilla	85.0575	91.0112	Azonexus hydrophilus	WP_028994190	A8EcoflexT2_contig_26174	4.3251	2	523	+
C9PLLAT2_gene_473808	BHT14	PLLA	153	0.223243	Bacteria	Unclassified bacteria	Candidatus Campbellbacteria bacterium GW2011_OD1_34_28	68.4211	80.2632	Candidatus Wolfebacteria bacterium	PCI20855	C9PLLAT2_contig_258670	1.65729	1	459	-
G7P4BH_gene_185741	BHT04	P3HB4HB	193	0.22176	Bacteria	Oligoflexia	Halobacteriovorax	83.3333	92.7461	Halobacteriovorax sp. JY17	PIK14176	G7P4BH_contig_67897	3.3381	2	583	+
A8EcoflexT2_gene_250094	BHT14	PBAT	152	0.221286	Bacteria	Gammaproteobacteria - Others	Pseudolysobacter	83.9416	95.6204	Marinicella litoralis	WP_099020303	A8EcoflexT2_contig_79777	4.84584	1	459	+
B9PCLT2_gene_105792	BHT14	PCL	184	0.221167	Bacteria	Alphaproteobacteria	Hartmannibacter	98.3696	98.913	Rhizobiales bacterium	PLX34333	B9PCLT2_contig_34031	4.53779	705	1256	+
P3HBx1J0_gene_242803	PJM02	PHB	157	0.22055	Bacteria	Oligoflexia	Halobacteriovorax	81.5287	90.3226	Bacteriovorax sp. BSW11_IV	WP_021270555	P3HBx1J0_contig_115833	2.7	1	471	-
P4BHJ0_gene_272935	PJM02	P3HB4HB	198	0.219986	Bacteria	Bacteroidetes	Haliscomenobacter	84.3434	95.9596	Bacteroidetes bacterium OLB9	KXK39014	P4BHJ0_contig_87564	2.8789	207	800	+
G7P4BHJ1_gene_206020	PJM12	P3HB4HB	211	0.218116	Bacteria	Other FCB group	Candidatus Cloacimonas	73.9336	87.2038	Candidatus Cloacimonetes bacterium	PID30086	G7P4BHJ1_contig_41822	3.69987	117	752	-
T61PCL_gene_108816	AMN13	PCL	170	0.215506	Bacteria	Gammaproteobacteria - Others	Aequoribacter	100	100	Legionellales bacterium	PCH57888	T61PCL_contig_24583	4.45513	110	622	-
G8LDPET2_gene_166736	BHT14	PE	160	0.211954	Bacteria	Spirochaetes	Sediminispirochaeta	79.6296	88.8889	Marispirochaeta aestuarii	ORC38213	G8LDPET2_contig_43639	3.16916	587	1069	-
G9PST2_gene_195372	BHT14	PS	189	0.209174	Bacteria	Gemmatimonadetes	Gemmatirosa	94.709	98.4127	bacterium DOLZORAL124_64_63	PID80909	G9PST2_contig_60678	2.79965	1	567	-
A6P3HB_gene_85954	BHT04	PHB	231	0.209174	Protists	Euglenozoa	Trypanosoma	64.7959	79.5918	Enterococcus faecium	PWS23245	A6P3HB_contig_10724	4.5668	76	771	+
E6PHBHJ1_gene_77632	PJM12	PHBH	238	0.208367	Bacteria	Deltaproteobacteria	Desulfomonile	66.8033	85.5263	Spirochaetae bacterium HGW-Spirochaetae-6	PKL12729	E6PHBHJ1_contig_26257	3.80694	1274	1987	+
A8Ecoflex_gene_342963	BHT04	PBAT	160	0.207764	Bacteria	Bacteroidetes	Owenweeksia	87.5	96.25	Flavobacteriales bacterium	PCJ84160	A8Ecoflex_contig_127442	6.55957	2	481	-
C7PHBVJ1_gene_67147	PJM12	PHBV	150	0.20562	Bacteria	Aquificae	Sulfurihydrogenibium	72.6667	90.6667	Chrysiogenales bacterium	TFG77637.1	C7PHBVJ1_contig_15780	5.76587	1	450	-
C7PHBVT2_gene_86221	BHT14	PHBV	161	0.20315	Bacteria	Oligoflexia	Halobacteriovorax	87.5776	96.2733	Halobacteriovorax marinus	OUR93762	C7PHBVT2_contig_19352	5.45186	566	1048	+
B9PCL_gene_117799	BHT04	PCL	156	0.202341	Bacteria	Alphaproteobacteria	Hypericibacter	90.3846	95.5128	Alphaproteobacteria bacterium 46_93_T64	OUR77416	B9PCL_contig_33322	5.3838	1	468	+
G7P4BHT2_gene_190419	BHT14	P3HB4HB	207	0.200764	Bacteria	Other proteobacteria	Mariprofundus	82.0896	94.5274	Zetaproteobacteria bacterium	RMH60623	G7P4BHT2_contig_60266	3.3267	3	626	+
B9PCL_gene_68959	BHT04	PCL	166	0.200196	Bacteria	Alphaproteobacteria	Hypericibacter	92.7711	97.5904	Alphaproteobacteria bacterium 46_93_T64	OUR77416	B9PCL_contig_5401	5.00585	2	499	-
B9PCLJ1_gene_312285	PJM12	PCL	160	0.199106	Bacteria	Bacteroidetes	Cruoricaptor	88.535	97.4522	Bacteroidetes bacterium	RLD53034	B9PCLJ1_contig_147983	2.92292	1	480	+
G9PST2_gene_162096	BHT14	PS	162	0.197064	Bacteria	Firmicutes - Clostridia	Fastidiosipila	52.4691	77.1605	Parcubacteria group bacterium CG2_30_48_51	OIP79472	G9PST2_contig_41299	3.07717	3	488	-
E6PHBH_gene_110896	BHT04	PHBH	190	0.196307	Bacteria	Bacteroidetes	Tenuifilum	95.2632	99.4737	Flavobacteriales bacterium	PCJ28889	E6PHBH_contig_21378	3.61447	2	571	-
PCLJ0_gene_532963	PJM02	PCL	168	0.192649	Bacteria	Planctomycetes	Poriferisphaera	80.2395	89.881	Phycisphaerales bacterium	TVQ53923.1	PCLJ0_contig_235146	3.75984	3	506	-
G7P4BHT2_gene_273251	BHT14	P3HB4HB	151	0.192244	Bacteria	Spirochaetes	Oceanispirochaeta	91.7808	93.8356	Oceanispirochaeta sp. M1	RDG30688	G7P4BHT2_contig_121480	4.36691	101	556	-
A8Ecoflex_gene_140771	BHT04	PBAT	208	0.190725	Bacteria	Alphaproteobacteria	Tateyamaria	94.7115	98.0769	Tateyamaria omphalii	APX12517	A8Ecoflex_contig_15011	4.63199	3	626	-
B9PCLT2_gene_120855	BHT14	PCL	177	0.186693	Bacteria	Other FCB group	Candidatus Cloacimonas	74.5763	89.2655	Candidatus Cloacimonetes bacterium	PID30086	B9PCLT2_contig_43884	3.98194	1	531	-
G7P4BHJ1_gene_246691	PJM12	P3HB4HB	167	0.186435	Bacteria	Other FCB group	Candidatus Cloacimonas	78.4431	90.4192	Candidatus Cloacimonas sp. SDB	KQC07011	G7P4BHJ1_contig_64218	3.99569	2	502	-
G9PST2_gene_111125	BHT14	PS	159	0.185353	Bacteria	Alphaproteobacteria	Parvularcula	78.6164	92.4528	bacterium CG17_big_fil_post_rev_8_21_14_2_50_64_8	PIV81229	G9PST2_contig_16922	2.94891	206	685	-
F9PPT2_gene_241314	BHT14	PP	171	0.185172	Bacteria	Actinobacteria	Actinomarinicola	80.1325	88.7417	Acidimicrobiaceae bacterium TMED130	OUV77792	F9PPT2_contig_86648	1.59484	3	515	-
G9PS_gene_437823	BHT04	PS	167	0.183356	Bacteria	Deltaproteobacteria	Archangium	83.3333	94.0476	Deltaproteobacteria bacterium	TMA30774.1	G9PS_contig_221833	2.12733	1	501	-
G8LDPE_gene_181590	BHT04	PE	161	0.182835	Bacteria	Planctomycetes	Isosphaera	76.3975	90.6832	Planctomycetes bacterium	TAJ23784.1	G8LDPE_contig_53293	3.0953	324	806	+
G7P4BHT2_gene_181315	BHT14	P3HB4HB	169	0.182628	Bacteria	Gammaproteobacteria - Others	Candidatus Reidiella	95.858	98.2249	Xanthomonadales bacterium	TFH40307.1	G7P4BHT2_contig_54288	3.70662	2	508	-
A6P3HBT2_gene_187819	BHT14	PHB	176	0.18262	Bacteria	Calditrichaeota	Caldithrix	96.5909	98.8636	Candidatus Marinimicrobia bacterium	RKY55204	A6P3HBT2_contig_58788	4.16088	2	529	-
A6P3HBT2_gene_193305	BHT14	PHB	234	0.179739	Bacteria	Firmicutes - Others	Peptoniphilus	68.8679	86.3208	Acidaminobacter hydrogenoformans	WP_092593150	A6P3HBT2_contig_62452	3.08017	3	704	-
E6PHBHT2_gene_64655	BHT14	PHBH	207	0.179717	Bacteria	Deltaproteobacteria	Geoalkalibacter	97.5845	99.5169	Pelobacter seleniigenes	WP_029911141	E6PHBHT2_contig_12253	2.84994	170	793	-
G7P4BHJ1_gene_237779	PJM12	P3HB4HB	200	0.178161	Bacteria	Alphaproteobacteria	Rhodospirillum	85.8586	92.9293	Alphaproteobacteria bacterium	TAL27803.1	G7P4BHJ1_contig_58953	3.18833	1	600	-
G7P4BHT2_gene_133308	BHT14	P3HB4HB	163	0.174492	Bacteria	Gammaproteobacteria - Others	Woeseia	87.1166	96.5753	Chromatiales bacterium	RZV32564	G7P4BHT2_contig_26470	3.67185	3	494	+
B8PBSA_gene_143028	BHT04	PBSA	155	0.174162	Bacteria	Gammaproteobacteria - Others	Simiduia	93.5484	96.7742	Gilvimarinus agarilyticus	WP_041522376	B8PBSA_contig_26014	5.95296	2	466	-
B8PBSA_gene_236513	BHT04	PBSA	220	0.172867	Bacteria	Nitrospinia	Candidatus Nitronauta	55.2885	76.4423	Planctomycetes bacterium	RKY29299	B8PBSA_contig_85115	4.16295	78	740	+
B8PBSA_gene_149569	BHT04	PBSA	169	0.171355	Bacteria	Alphaproteobacteria	Rhodobiaceae bacterium	92.3077	97.6331	Alphaproteobacteria bacterium 46_93_T64	OUR77416	B8PBSA_contig_29355	5.37182	3	509	-
E6PHBHT2_gene_70950	BHT14	PHBH	150	0.169188	Bacteria	Firmicutes - Bacilli	Jeotgalibacillus	66.6667	86.6667	Bacillus testis	WP_050613637	E6PHBHT2_contig_16268	3.70249	313	762	+
A6P3HBT2_gene_219647	BHT14	PHB	226	0.167063	Bacteria	Gemmatimonadetes	Gemmatimonas	91.0714	97.3214	bacterium CG17_big_fil_post_rev_8_21_14_2_50_64_8	PIV81229	A6P3HBT2_contig_81317	2.96429	124	804	-
PCLJ0_gene_452280	PJM02	PCL	175	0.166823	Bacteria	Unclassified bacteria	Heliorestis	65.1429	83.4286	Deltaproteobacteria bacterium	TMA58845.1	PCLJ0_contig_177536	3.12557	359	883	+
T702PET_gene_131825	AMN13	PET	160	0.162905	Bacteria	Gammaproteobacteria - Others	Neptunomonas	87.4214	93.7107	Amphritea atlantica	WP_091361852	T702PET_contig_41535	4.03419	106	585	+
C5PET_gene_145508	BHT04	PET	189	0.160902	Bacteria	Firmicutes - Clostridia	Acetoanaerobium	92.4419	97.6744	Clostridiales bacterium	PID82083	C5PET_contig_34451	3.35088	2	568	+
T69PS_gene_157138	AMN13	PS	185	0.160545	Bacteria	Bacteroidetes	Sphingobacterium	95.9064	98.2456	Flavobacteriales bacterium	PCJ28889	T69PS_contig_60231	2.7907	2	556	-
B9PCLJ1_gene_275419	PJM12	PCL	160	0.159325	Archaea	unclassified Archaea	archaeon GW2011_AR20	81.875	95	uncultured organism	AGT99650	B9PCLJ1_contig_121263	2.33892	2	481	-
EcoflexJ0_gene_383775	PJM02	PBAT	150	0.158198	Bacteria	Oligoflexia	Bdellovibrio	80.6667	92.6667	bacterium	RYX78283	EcoflexJ0_contig_165891	2.4523	3	452	-
E6PHBH_gene_113185	BHT04	PHBH	196	0.155038	Bacteria	Bacteroidetes	Urechidicola	94.1176	98.3957	Lutibacter sp.	PHR74136	E6PHBH_contig_22818	2.76723	3	590	-
PCLJ0_gene_252778	PJM02	PCL	151	0.154724	Bacteria	Deltaproteobacteria	Desulfobacula	96.6887	98.6755	Deltaproteobacteria bacterium	RLC02635	PCLJ0_contig_57731	3.35965	2	454	-
C7PHBV_gene_84212	BHT04	PHBV	155	0.1517	Bacteria	Gammaproteobacteria - Others	Gallibacterium	96.129	98.7097	Gammaproteobacteria bacterium	RLA03501	C7PHBV_contig_3169	4.41365	3	467	+
B8PBSA_gene_249223	BHT04	PBSA	178	0.151596	Bacteria	Gammaproteobacteria - Others	Kangiella	97.7528	99.4382	Gammaproteobacteria bacterium	RLA03501	B8PBSA_contig_94616	4.5121	3	539	+
EcoflexJ0_gene_226352	PJM02	PBAT	164	0.149092	Archaea	Thaumarchaeota	Candidatus Nitrosomarinus	98	100	MULTISPECIES: Nitrosopumilus	WP_014965069	EcoflexJ0_contig_61993	2.11384	2	496	+
B9PCLT2_gene_162771	BHT14	PCL	192	0.145635	Bacteria	Deltaproteobacteria	Syntrophotalea	79.0323	94.086	SAR324 cluster bacterium	PCI30545	B9PCLT2_contig_73896	2.86356	2	577	+
A8EcoflexT2_gene_376041	BHT14	PBAT	160	0.145201	Bacteria	Actinobacteria	Actinomarinicola	81.9876	90.6832	Acidobacteria bacterium	RIK06893	A8EcoflexT2_contig_168321	3.0207	2	481	+
C7PHBVT2_gene_91930	BHT14	PHBV	225	0.142419	Bacteria	Deltaproteobacteria	Desulfotalea	96.2963	97.6852	Desulfopila sp. IMCC35006	WP_136816039	C7PHBVT2_contig_22900	2.73489	1	678	+
A8EcoflexT2_gene_322301	BHT14	PBAT	155	0.142197	Bacteria	Alphaproteobacteria	Defluviicoccus	82.5806	93.5484	Kiloniella laminariae	WP_020592340	A8EcoflexT2_contig_128290	3.05365	2	466	-
E6PHBHT2_gene_56377	BHT14	PHBH	152	0.140456	Bacteria	Alphaproteobacteria	Magnetospirillum	84.9315	92.4658	Caenispirillum bisanense	WP_097276937	E6PHBHT2_contig_7632	3.03329	320	778	-
P4BHJ0_gene_330480	PJM02	P3HB4HB	152	0.139822	Bacteria	Oligoflexia	Bacteriovorax	82.7815	94.0397	Deltaproteobacteria bacterium	TNF05710.1	P4BHJ0_contig_128522	2.38357	650	1108	-
G7P4BHT2_gene_239048	BHT14	P3HB4HB	162	0.131302	Bacteria	Gammaproteobacteria - Others	Thiothrix	93.8272	96.2963	Gammaproteobacteria bacterium	RLA26079	G7P4BHT2_contig_95053	2.78008	44	532	-
PCLJ0_gene_448820	PJM02	PCL	160	0.130917	Bacteria	Alphaproteobacteria	Rhizobiales bacterium NRL2	83.75	95	Alphaproteobacteria bacterium	TDI59672.1	PCLJ0_contig_175150	2.6828	79	558	+
C7PHBVJ1_gene_108845	PJM12	PHBV	150	0.124742	Archaea	unclassified Archaea	archaeon GW2011_AR20	53.3333	76	Candidatus Woesearchaeota archaeon	RJQ20767	C7PHBVJ1_contig_40070	3.49793	1	450	-
G7P4BHT2_gene_239443	BHT14	P3HB4HB	163	0.122358	Bacteria	Deltaproteobacteria	Desulfuromonas	82.8221	93.865	Deltaproteobacteria bacterium	TDJ17751.1	G7P4BHT2_contig_95345	2.5748	1	489	-
B9PCL_gene_106237	BHT04	PCL	155	0.120006	Bacteria	Alphaproteobacteria	Parasedimentitalea	95.4839	99.3548	Pelagicola sp. LXJ1103	PWE36994	B9PCL_contig_25836	3.21368	3	467	-
G7P4BHT2_gene_210802	BHT14	P3HB4HB	176	0.116222	Bacteria	Calditrichaeota	Caldithrix	71.0227	81.8182	Chitinivibrio alkaliphilus ACht1	ERP31295	G7P4BHT2_contig_74367	2.26504	3	530	+
E6PHBHJ1_gene_71386	PJM12	PHBH	194	0.104239	Bacteria	Deltaproteobacteria	Desulfocurvibacter	82.4742	89.1753	Desulfovibrio magneticus RS-1	BAH74717	E6PHBHJ1_contig_22598	2.33643	64	645	+
A8EcoflexT2_gene_158207	BHT14	PBAT	170	0.10223	Bacteria	Bacteroidetes	Owenweeksia	81.7647	92.3529	Crocinitomicaceae bacterium TMED135	RPG81484	A8EcoflexT2_contig_30092	2.00166	91	600	+
A6P3HBT2_gene_226817	BHT14	PHB	192	0.0997357	Bacteria	Spirochaetes	Oceanispirochaeta	98.3516	98.9011	Oceanispirochaeta sp. M1	RDG30688	A6P3HBT2_contig_86713	2.08304	1	576	-
B9PCLT2_gene_170725	BHT14	PCL	172	0.0978757	Bacteria	Bacteroidetes	Butyricimonas	83.6257	95.3488	Marinilabiliales bacterium	PLW97047	B9PCLT2_contig_80047	2.14826	2	517	-
E6PHBHJ1_gene_79601	PJM12	PHBH	172	0.0975454	Bacteria	Deferribacteres	Geovibrio	81.5951	93.2515	Geovibrio thiophilus	QAR32784	E6PHBHJ1_contig_27414	2.46605	2	520	+
B9PCLT2_gene_88092	BHT14	PCL	185	0.0903537	Bacteria	Epsilonproteobacteria	Sulfuricurvum	96.7568	99.4595	Sulfurimonas paralvinellae	QOP44929	B9PCLT2_contig_23657	1.84381	1	555	-
A6P3HBT2_gene_83745	BHT14	PHB	152	0.0892096	Bacteria	Betaproteobacteria	Aromatoleum	80.303	93.1818	SAR324 cluster bacterium	PCI30545	A6P3HBT2_contig_9756	2.35352	54	512	-
B8PBSA_gene_215451	BHT04	PBSA	229	0.0891778	Bacteria	Firmicutes - Bacilli	Thermobacillus	73.5577	89.7059	Planctomycetes bacterium Pla133	QDU68833	B8PBSA_contig_70102	2.06316	69	758	-
B9PCLT2_gene_164571	BHT14	PCL	157	0.0876677	Bacteria	Bacteroidetes	Wenyingzhuangia	98.0892	100	Bacteroidetes bacterium	RLD42630	B9PCLT2_contig_75260	2.10805	2	472	+
B8PBSA_gene_244819	BHT04	PBSA	168	0.0866799	Bacteria	Bacteroidetes	Owenweeksia	82.7381	95.2381	Crocinitomicaceae bacterium TMED135	RPG81484	B8PBSA_contig_91310	2.73351	3	506	-
A8EcoflexT2_gene_251641	BHT14	PBAT	171	0.0838364	Bacteria	Gammaproteobacteria - Others	Candidatus Reidiella	85.3801	95.3216	Candidatus Reidiella endopervernicosa	QKQ26087	A8EcoflexT2_contig_80731	1.63191	1	513	-
E6PHBHJ1_gene_104505	PJM12	PHBH	195	0.0788596	Bacteria	Firmicutes - Clostridia	Crassaminicella	70.5882	87.9781	delta proteobacterium ML8_F1	OPL07720	E6PHBHJ1_contig_43555	1.7585	3	587	-
G7P4BHJ1_gene_333408	PJM12	P3HB4HB	152	0.0772842	Bacteria	Firmicutes - Clostridia	Vallitalea	67.7632	85.5263	Lachnospiraceae bacterium AM48-27BH	RHQ18258	G7P4BHJ1_contig_123065	1.81982	1	456	-
C7PHBVJ1_gene_118700	PJM12	PHBV	157	0.0771213	Bacteria	Bacteroidetes	Solitalea	92.3567	95.5414	Bacteroidetes bacterium 4572_77	OYT17495	C7PHBVJ1_contig_46681	2.06617	3	473	-
PSJ0_gene_5483	PJM02	PS	130	12.6267	Bacteria	Gammaproteobacteria - Others	Candidatus Reidiella					PSJ0_contig_4776	6.99403	4296	4688	-
PSJ0_gene_48907	PJM02	PS	132	10.9929	Bacteria	Gammaproteobacteria - Others	Woeseia					PSJ0_contig_58640	5.99678	537	932	+
T69PS_gene_33050	AMN13	PS	104	10.0579	Bacteria	Gammaproteobacteria - Others	Aliivibrio					T69PS_contig_1874	311.001	9531	9845	-
G8LDPE_gene_54780	BHT04	PE	84	8.94471	Bacteria	Gammaproteobacteria - Others	Wenzhouxiangella					G8LDPE_contig_5878	290.239	535	789	-
G8LDPE_gene_44868	BHT04	PE	143	8.06403	Bacteria	Gammaproteobacteria - Others	Acidihalobacter					G8LDPE_contig_4118	153.704	3	431	-
PSJ0_gene_47070	PJM02	PS	116	6.86659	Bacteria	Alphaproteobacteria	Methyloceanibacter					PSJ0_contig_56213	4.2625	2	349	-
PETJ0_gene_44019	PJM02	PET	124	6.74386	Bacteria	Alphaproteobacteria	Kaustia					PETJ0_contig_25245	8.52672	152	523	+
PPJ0_gene_103025	PJM02	PP	133	5.9329	Archaea	Thaumarchaeota	Nitrosopumilus					PPJ0_contig_53200	15.8168	75	473	+
F9PPJ1_gene_27207	PJM12	PP	135	5.82735	Bacteria	Gammaproteobacteria - Others	Caldichromatium					F9PPJ1_contig_8294	15.1381	3099	3503	+
PLLAJ0_gene_23091	PJM02	PLLA	117	5.17778	Bacteria	Gammaproteobacteria - Others	Thiothrix					PLLAJ0_contig_11726	8.0896	2572	2922	+
PETJ0_gene_78922	PJM02	PET	132	4.77703	Bacteria	Alphaproteobacteria	Pararhodospirillum					PETJ0_contig_49832	5.67387	1	399	+
C9PLLAJ1_gene_6804	PJM12	PLLA	142	4.69381	Bacteria	Alphaproteobacteria	Roseibacterium					C9PLLAJ1_contig_2272	10.8358	1	429	+
C9PLLAJ1_gene_34244	PJM12	PLLA	148	4.54228	Bacteria	Firmicutes - Clostridia	Carboxydothermus					C9PLLAJ1_contig_15176	10.0609	1086	1532	+
G7P4BH_gene_47805	BHT04	P3HB4HB	90	4.43043	Bacteria	Gammaproteobacteria - Others	Colwellia					G7P4BH_contig_1828	143.014	2486	2755	+
PETJ0_gene_122253	PJM02	PET	107	4.20753	Bacteria	Actinobacteria	Actinomarinicola					PETJ0_contig_82047	6.16508	522	842	+
F9PPJ1_gene_31762	PJM12	PP	101	3.98931	Bacteria	Gammaproteobacteria - Others	Candidatus Reidiella					F9PPJ1_contig_10222	13.852	1	306	+
PETJ0_gene_72218	PJM02	PET	81	3.6073	Bacteria	Alphaproteobacteria	Filomicrobium					PETJ0_contig_44913	6.9822	1270	1515	-
C9PLLAT2_gene_30379	BHT14	PLLA	305	3.597	Bacteria	Betaproteobacteria	Methylibium					C9PLLAT2_contig_2980	13.3953	10363	11280	-
PLLAJ0_gene_69565	PJM02	PLLA	136	3.58436	Bacteria	Alphaproteobacteria	Cognatishimia					PLLAJ0_contig_41988	4.81773	186	596	-
PSJ0_gene_1852	PJM02	PS	106	3.37406	Bacteria	Alphaproteobacteria	Roseobacter					PSJ0_contig_1417	2.29207	400	717	+
PLLAJ0_gene_13561	PJM02	PLLA	103	3.31552	Bacteria	Gammaproteobacteria - Others	Woeseia					PLLAJ0_contig_6306	5.88416	2133	2441	+
G9PSJ1_gene_29891	PJM12	PS	104	3.29283	Bacteria	Gammaproteobacteria - Others	Woeseia					G9PSJ1_contig_13521	6.98438	3	317	+
C9PLLAJ1_gene_19819	PJM12	PLLA	100	3.1248	Bacteria	Firmicutes - Clostridia	Carboxydothermus					C9PLLAJ1_contig_8023	10.2435	1269	1568	+
PLLAJ0_gene_11770	PJM02	PLLA	109	3.1207	Bacteria	Thermodesulfobacteria	Thermosulfuriphilus					PLLAJ0_contig_5355	5.23353	675	1001	+
F9PPT2_gene_46308	BHT14	PP	337	2.97001	Plants	Red algae	Galdieria					F9PPT2_contig_1387	12.9797	9805	10818	+
PETJ0_gene_41896	PJM02	PET	124	2.85743	Bacteria	Alphaproteobacteria	Celeribacter					PETJ0_contig_23812	3.61285	810	1181	+
PSJ0_gene_72774	PJM02	PS	62	2.8231	Plants	Red algae	Chondrus					PSJ0_contig_92746	3.2788	2	187	-
PETJ0_gene_23685	PJM02	PET	95	2.81207	Bacteria	Alphaproteobacteria	Rhodospirillum					PETJ0_contig_12105	4.64086	1	285	-
LDPEJ0_gene_57311	PJM02	PE	136	2.71356	Bacteria	Alphaproteobacteria	Phenylobacterium					LDPEJ0_contig_22992	9.04773	2881	3288	+
G7P4BH_gene_47806	BHT04	P3HB4HB	54	2.65826	Bacteria	Gammaproteobacteria - Others	Colwellia					G7P4BH_contig_1828	143.014	2872	3036	+
G8LDPEJ1_gene_99781	PJM12	PE	133	2.64435	Bacteria	Bacteroidetes	Labilibaculum					G8LDPEJ1_contig_59828	3.71732	214	612	+
LDPEJ0_gene_170091	PJM02	PE	108	2.61197	Bacteria	Alphaproteobacteria	Neorhizobium					LDPEJ0_contig_97836	10.9669	129	452	+
E6PHBH_gene_74797	BHT04	PHBH	117	2.47632	Bacteria	Gammaproteobacteria - Others	Colwellia					E6PHBH_contig_4907	74.043	827	1177	-
G9PSJ1_gene_123592	PJM12	PS	141	2.43838	Bacteria	Gemmatimonadetes	Gemmatirosa					G9PSJ1_contig_76075	3.81481	221	646	-
PLLAJ0_gene_161713	PJM02	PLLA	137	2.39619	Bacteria	Gemmatimonadetes	Gemmatimonas					PLLAJ0_contig_110618	3.1972	303	713	+
C9PLLAJ1_gene_9343	PJM12	PLLA	55	2.39462	Bacteria	Deltaproteobacteria	Pseudodesulfovibrio					C9PLLAJ1_contig_3350	14.2724	1	168	+
C9PLLAJ1_gene_152127	PJM12	PLLA	100	2.31591	Bacteria	Firmicutes - Clostridia	Carboxydothermus					C9PLLAJ1_contig_91972	7.59182	2	301	-
LDPEJ0_gene_24764	PJM02	PE	135	2.30353	Archaea	Thaumarchaeota	Nitrosopumilus					LDPEJ0_contig_6727	7.73746	3	407	-
PPJ0_gene_17990	PJM02	PP	47	2.25336	Bacteria	Alphaproteobacteria	Rhodomicrobium					PPJ0_contig_5454	16.9995	1835	1978	-
G9PSJ1_gene_10959	PJM12	PS	133	2.23363	Bacteria	Gammaproteobacteria - Others	Luteibacter					G9PSJ1_contig_3668	3.70469	390	788	+
PETJ0_gene_201795	PJM02	PET	67	2.23082	Bacteria	Betaproteobacteria	Nitrosospira					PETJ0_contig_144127	5.22016	2	202	-
G9PSJ1_gene_85346	PJM12	PS	87	2.19938	Bacteria	Gammaproteobacteria - Others	Pseudolysobacter					G9PSJ1_contig_49254	5.57663	3	266	+
G8LDPEJ1_gene_157520	PJM12	PE	110	2.19198	Bacteria	Alphaproteobacteria	Hartmannibacter					G8LDPEJ1_contig_100910	3.72569	471	800	+
PLLAJ0_gene_182825	PJM02	PLLA	148	2.18694	Bacteria	Planctomycetes	Rubripirellula					PLLAJ0_contig_127372	2.70112	2	445	+
G8LDPEJ1_gene_107680	PJM12	PE	109	2.14889	Bacteria	Deltaproteobacteria	Desulfobacula					G8LDPEJ1_contig_65289	3.68595	1	330	+
PLLAJ0_gene_33484	PJM02	PLLA	46	2.0943	Bacteria	Alphaproteobacteria	Rhodomicrobium					PLLAJ0_contig_18048	8.32243	1143	1283	-
G9PSJ1_gene_29892	PJM12	PS	66	2.08968	Bacteria	Gammaproteobacteria - Others	Woeseia					G9PSJ1_contig_13521	6.98438	314	511	+
F9PPT2_gene_179994	BHT14	PP	473	2.07939	Bacteria	Bacteroidetes	Flammeovirgaceae bacterium 311					F9PPT2_contig_47911	6.47461	337	1758	+
PETJ0_gene_189845	PJM02	PET	145	2.07873	Bacteria	Gammaproteobacteria - Others	Halopseudomonas					PETJ0_contig_134565	2.24764	3	440	+
G9PSJ1_gene_24281	PJM12	PS	137	2.06439	Bacteria	Actinobacteria	Actinomarinicola					G9PSJ1_contig_10302	3.32401	3	413	-
PPJ0_gene_126171	PJM02	PP	62	2.01109	Bacteria	Alphaproteobacteria	Hoeflea					PPJ0_contig_69142	11.5012	230	415	+
PPJ0_gene_51671	PJM02	PP	135	1.96571	Bacteria	Actinobacteria	Iamia					PPJ0_contig_21889	5.16284	29	436	-
C9PLLA_gene_52369	BHT04	PLLA	130	1.95959	Bacteria	Bacteroidetes	Formosa					C9PLLA_contig_22554	5.35773	1070	1462	-
PLLAJ0_gene_105918	PJM02	PLLA	139	1.91281	Bacteria	Planctomycetes	Adhaeretor					PLLAJ0_contig_68076	2.51551	3	419	+
PETJ0_gene_214885	PJM02	PET	132	1.88693	Bacteria	Acidobacteria	Luteitalea					PETJ0_contig_154717	2.24118	114	509	+
F9PP_gene_34454	BHT04	PP	143	1.86675	Bacteria	Alphaproteobacteria	Parasedimentitalea					F9PP_contig_5257	11.5241	3	431	-
C9PLLAJ1_gene_34245	PJM12	PLLA	60	1.84147	Bacteria	Thermodesulfobacteria	Thermodesulfatator					C9PLLAJ1_contig_15176	10.0609	1519	1701	+
PHBHJ0_gene_97047	PJM02	PHBH	72	1.83196	Bacteria	Alphaproteobacteria	Roseibium					PHBHJ0_contig_9449	40.4725	11696	11914	-
C9PLLAT2_gene_38979	BHT14	PLLA	59	1.79747	Bacteria	Gammaproteobacteria - Others	Mannheimia					C9PLLAT2_contig_4750	34.6037	1	180	+
G9PS_gene_80894	BHT04	PS	38	1.73144	Bacteria	Gammaproteobacteria - Others	Allochromatium					G9PS_contig_11204	88.2841	3	116	-
A8EcoflexJ1_gene_160105	PJM12	PBAT	136	1.72403	Bacteria	Alphaproteobacteria	Maritalea					A8EcoflexJ1_contig_59973	8.89009	3	410	-
PLLAJ0_gene_112655	PJM02	PLLA	113	1.72074	Bacteria	Planctomycetes	Phycisphaera					PLLAJ0_contig_73054	2.7836	1	339	-
PETJ0_gene_103619	PJM02	PET	84	1.64781	Bacteria	Bacteroidetes	Urechidicola					PETJ0_contig_68035	3.07555	1	252	-
G9PSJ1_gene_23003	PJM12	PS	123	1.64604	Bacteria	Gammaproteobacteria - Others	Halioglobus					G9PSJ1_contig_9601	2.95207	2	370	-
F9PP_gene_62657	BHT04	PP	83	1.64179	Bacteria	Alphaproteobacteria	Octadecabacter					F9PP_contig_14471	17.4622	2244	2495	-
G8LDPEJ1_gene_215503	PJM12	PE	119	1.62389	Bacteria	Gammaproteobacteria - Others	Sulfurifustis					G8LDPEJ1_contig_144456	2.55136	1	357	-
PPJ0_gene_47024	PJM02	PP	128	1.6208	Bacteria	Alphaproteobacteria	Filomicrobium					PPJ0_contig_19435	4.48976	1373	1756	+
F9PPJ1_gene_105711	PJM12	PP	122	1.59211	Bacteria	Alphaproteobacteria	Pararhodospirillum					F9PPJ1_contig_51246	4.57664	178	546	-
G9PSJ1_gene_9465	PJM12	PS	123	1.5737	Bacteria	Gammaproteobacteria - Others	Woeseia					G9PSJ1_contig_3105	2.82233	263	634	-
LDPEJ0_gene_149989	PJM02	PE	117	1.5606	Archaea	Thaumarchaeota	Nitrosarchaeum					LDPEJ0_contig_83375	6.04845	451	804	-
PLLAJ0_gene_90536	PJM02	PLLA	105	1.51993	Bacteria	Acidobacteria	Luteitalea					PLLAJ0_contig_56881	2.64609	592	906	+
G9PSJ1_gene_131193	PJM12	PS	129	1.5031	Archaea	Bathyarchaeota	Candidatus Bathyarchaeota archaeon BA1					G9PSJ1_contig_81488	2.57033	1	387	-
PLLAJ0_gene_8692	PJM02	PLLA	100	1.50249	Bacteria	Alphaproteobacteria	Qingshengfaniella					PLLAJ0_contig_3724	2.74651	130	429	+
G9PSJ1_gene_63487	PJM12	PS	53	1.48795	Bacteria	Actinobacteria	Egibacter					G9PSJ1_contig_34644	6.19306	300	461	-
G9PSJ1_gene_197383	PJM12	PS	120	1.4785	Bacteria	Thermodesulfobacteria	Thermosulfuriphilus					G9PSJ1_contig_130297	2.71789	511	870	+
F9PPJ1_gene_217341	PJM12	PP	114	1.47493	Bacteria	Other FCB group	Ignavibacterium					F9PPJ1_contig_128961	4.53736	2	343	-
G9PS_gene_80957	BHT04	PS	137	1.47475	Bacteria	Gammaproteobacteria - Others	Acidihalobacter					G9PS_contig_11219	20.8571	862	1272	+
F9PPJ1_gene_55155	PJM12	PP	101	1.47351	Bacteria	Gammaproteobacteria - Others	Thioalkalivibrio					F9PPJ1_contig_21498	5.11642	1	306	+
A8EcoflexJ1_gene_139574	PJM12	PBAT	127	1.43875	Bacteria	Deltaproteobacteria	Desulfarculus					A8EcoflexJ1_contig_47677	7.94479	1227	1610	-
C9PLLAJ1_gene_55916	PJM12	PLLA	74	1.41587	Bacteria	Alphaproteobacteria	Methyloligella					C9PLLAJ1_contig_27377	6.27214	1	225	+
PLLAJ0_gene_70427	PJM02	PLLA	120	1.40891	Bacteria	Cyanobacteria	Moorena					PLLAJ0_contig_42581	2.14621	3	362	-
PPJ0_gene_191245	PJM02	PP	136	1.38227	Bacteria	Cyanobacteria	Leptolyngbya					PPJ0_contig_116630	3.60377	1	411	+
PETJ0_gene_170021	PJM02	PET	70	1.3127	Bacteria	Firmicutes - Others	Gottschalkia					PETJ0_contig_118917	2.94011	341	550	+
C9PLLAJ1_gene_76644	PJM12	PLLA	133	1.30439	Bacteria	Gammaproteobacteria - Others	Candidatus Reidiella					C9PLLAJ1_contig_40094	3.215	1	399	+
G9PSJ1_gene_36828	PJM12	PS	72	1.27163	Bacteria	Alphaproteobacteria	Martelella					G9PSJ1_contig_17619	3.89601	1108	1326	-
G8LDPEJ1_gene_26801	PJM12	PE	79	1.269	Bacteria	Gammaproteobacteria - Others	Woeseia					G8LDPEJ1_contig_13141	3.00329	3	239	-
LDPEJ0_gene_93909	PJM02	PE	134	1.26781	Bacteria	Alphaproteobacteria	Breoghania					LDPEJ0_contig_45110	4.29032	2	403	-
PBSJ0_gene_63453	PJM02	PBS	115	1.25879	Bacteria	Actinobacteria	Actinomarinicola					PBSJ0_contig_6104	12.4495	3	347	-
F9PPJ1_gene_144679	PJM12	PP	149	1.2574	Bacteria	Planctomycetes	Polystyrenella					F9PPJ1_contig_77010	2.95952	2	448	-
PETJ0_gene_134008	PJM02	PET	92	1.25697	Bacteria	Planctomycetes	Poriferisphaera					PETJ0_contig_91026	2.14206	3	278	-
C9PLLAJ1_gene_8139	PJM12	PLLA	83	1.25652	Bacteria	Alphaproteobacteria	Neorhizobium					C9PLLAJ1_contig_2833	4.96269	2	250	-
PHBHJ0_gene_132120	PJM02	PHBH	72	1.24799	Bacteria	Alphaproteobacteria	Labrenzia					PHBHJ0_contig_20555	27.571	3	221	+
F9PP_gene_60505	BHT04	PP	92	1.23454	Bacteria	Alphaproteobacteria	Parasedimentitalea					F9PP_contig_13652	11.8461	6410	6688	-
G7P4BHT2_gene_111611	BHT14	P3HB4HB	89	1.22776	Bacteria	Bacteroidetes	Labilibaculum					G7P4BHT2_contig_17196	47.3177	433	702	-
A8EcoflexJ1_gene_165046	PJM12	PBAT	134	1.2087	Bacteria	Firmicutes - Clostridia	Sarcina					A8EcoflexJ1_contig_63096	6.32579	261	662	+
C9PLLAJ1_gene_57978	PJM12	PLLA	65	1.19845	Bacteria	Epsilonproteobacteria	Sulfurovum					C9PLLAJ1_contig_28633	6.04409	300	497	-
G9PS_gene_161549	BHT04	PS	135	1.18738	Bacteria	Gammaproteobacteria - Others	Colwellia					G9PS_contig_39130	17.0418	839	1243	+
PPJ0_gene_221743	PJM02	PP	114	1.17366	Bacteria	Planctomycetes	Poriferisphaera					PPJ0_contig_140030	3.6504	2	343	-
PLLAJ0_gene_74708	PJM02	PLLA	96	1.17116	Bacteria	Deltaproteobacteria	Desulfatibacillum					PLLAJ0_contig_45574	2.23006	3	293	+
C5PETT2_gene_76904	BHT14	PET	84	1.16924	Bacteria	Epsilonproteobacteria	Sulfurimonas					C5PETT2_contig_9575	21.9325	3	257	+
C9PLLAJ1_gene_157190	PJM12	PLLA	93	1.16531	Bacteria	Gemmatimonadetes	Gemmatirosa					C9PLLAJ1_contig_95679	4.10755	1	282	+
C9PLLA_gene_49118	BHT04	PLLA	144	1.15342	Bacteria	Alphaproteobacteria	Maricaulis					C9PLLA_contig_20446	2.84698	3	437	+
PETJ0_gene_105878	PJM02	PET	69	1.13368	Bacteria	Gammaproteobacteria - Others	Thiothrix					PETJ0_contig_69745	2.57595	267	473	+
F9PPJ1_gene_42422	PJM12	PP	111	1.13139	Bacteria	Bacteroidetes	Labilibaculum					F9PPJ1_contig_15050	3.57456	351	683	+
G8LDPE_gene_68650	BHT04	PE	137	1.12902	Bacteria	Gammaproteobacteria - Others	Acidihalobacter					G8LDPE_contig_9026	22.4621	3	413	-
G7P4BHT2_gene_49846	BHT14	P3HB4HB	34	1.12304	Bacteria	Bacteroidetes	Labilibaculum					G7P4BHT2_contig_2985	113.296	3766	3867	+
C5PETT2_gene_29380	BHT14	PET	83	1.10821	Bacteria	Alphaproteobacteria	Profundibacter					C5PETT2_contig_1641	21.0381	2	250	-
A8EcoflexJ1_gene_214532	PJM12	PBAT	135	1.10555	Bacteria	Betaproteobacteria	Mycoavidus					A8EcoflexJ1_contig_95465	5.74309	931	1338	-
F9PPT2_gene_70060	BHT14	PP	126	1.10465	Bacteria	Alphaproteobacteria	Glycocaulis					F9PPT2_contig_4009	12.912	5463	5840	+
C9PLLA_gene_32088	BHT04	PLLA	63	1.09295	Bacteria	Alphaproteobacteria	Dinoroseobacter					C9PLLA_contig_10032	6.16621	2	190	-
G8LDPEJ1_gene_155176	PJM12	PE	65	1.08631	Bacteria	Bacteroidetes	Olivibacter					G8LDPEJ1_contig_99208	3.12466	3	200	+
C5PETT2_gene_63143	BHT14	PET	102	1.08245	Bacteria	Alphaproteobacteria	Profundibacter					C5PETT2_contig_6553	16.7212	2135	2443	-
LDPEJ0_gene_64069	PJM02	PE	134	1.07277	Bacteria	Alphaproteobacteria	Rhodobiaceae bacterium					LDPEJ0_contig_26903	3.63027	1	402	+
C9PLLA_gene_36474	BHT04	PLLA	68	1.0659	Bacteria	Bacteroidetes	Zunongwangia					C9PLLA_contig_12550	5.57143	3	206	-
PPJ0_gene_317262	PJM02	PP	115	1.06403	Bacteria	Alphaproteobacteria	Neokomagataea					PPJ0_contig_216437	3.28066	75	422	-
LDPEJ0_gene_233045	PJM02	PE	147	1.03887	Bacteria	Gammaproteobacteria - Others	Ketobacter					LDPEJ0_contig_144832	3.20468	1	444	+
F9PPJ1_gene_117643	PJM12	PP	137	1.03285	Bacteria	Gammaproteobacteria - Others	Thiothrix					F9PPJ1_contig_58911	2.64394	1	411	-
F9PP_gene_114921	BHT04	PP	89	1.02895	Bacteria	Bacteroidetes	Formosa					F9PP_contig_40513	10.2061	3	272	+
B8PBSAJ1_gene_138099	PJM12	PBSA	138	1.02687	Bacteria	Deltaproteobacteria	Desulfobacula					B8PBSAJ1_contig_38190	6.15987	223	636	+
C9PLLAJ1_gene_6803	PJM12	PLLA	130	1.02492	Bacteria	Alphaproteobacteria	Planktomarina					C9PLLAJ1_contig_2271	2.58447	2	391	-
B8PBSAJ1_gene_218998	PJM12	PBSA	147	0.999472	Bacteria	Deltaproteobacteria	Desulfosarcina					B8PBSAJ1_contig_91057	5.62847	1	441	-
B9PCLJ1_gene_107349	PJM12	PCL	122	0.998786	Bacteria	Deltaproteobacteria	Desulfonema					B9PCLJ1_contig_23967	19.2293	2341	2706	+
LDPEJ0_gene_153951	PJM02	PE	121	0.997537	Bacteria	Planctomycetes	Mariniblastus					LDPEJ0_contig_86160	3.73837	326	688	+
G9PSJ1_gene_5186	PJM12	PS	65	0.995856	Bacteria	Alphaproteobacteria	Qipengyuania					G9PSJ1_contig_1427	3.37967	471	668	-
PBSJ0_gene_94997	PJM02	PBS	137	0.995528	Bacteria	Gammaproteobacteria - Others	Pseudomonas					PBSJ0_contig_16438	8.26471	3786	4196	+
C9PLLA_gene_46735	BHT04	PLLA	117	0.982844	Bacteria	Gammaproteobacteria - Others	Halioglobus					C9PLLA_contig_18906	2.98578	352	702	+
G8LDPEJ1_gene_228121	PJM12	PE	49	0.982133	Bacteria	Actinobacteria	Actinomarinicola					G8LDPEJ1_contig_154255	3.74745	344	490	+
G8LDPEJ1_gene_26803	PJM12	PE	83	0.978351	Bacteria	Gammaproteobacteria - Others	Woeseia					G8LDPEJ1_contig_13142	2.20383	3	251	-
B8PBSAJ1_gene_219004	PJM12	PBSA	115	0.977539	Bacteria	Deltaproteobacteria	Desulfonema					B8PBSAJ1_contig_91060	7.03676	3	347	-
F9PPJ1_gene_86674	PJM12	PP	68	0.975754	Archaea	Thaumarchaeota	Nitrosarchaeum					F9PPJ1_contig_39396	5.0323	3	206	-
E6PHBH_gene_74796	BHT04	PHBH	46	0.973595	Bacteria	Gammaproteobacteria - Others	Colwellia					E6PHBH_contig_4907	74.043	514	654	-
B8PBSAJ1_gene_94211	PJM12	PBSA	132	0.967207	Bacteria	Chlamydiae	Parachlamydia					B8PBSAJ1_contig_15242	6.06572	380	775	+
P4BHJ0_gene_115790	PJM02	P3HB4HB	146	0.960803	Bacteria	Alphaproteobacteria	Thalassobius					P4BHJ0_contig_7805	17.0522	3	440	+
P4BHJ0_gene_83071	PJM02	P3HB4HB	125	0.958446	Bacteria	Alphaproteobacteria	Thalassobius					P4BHJ0_contig_2729	19.868	2	376	-
PPJ0_gene_7952	PJM02	PP	95	0.949988	Bacteria	Planctomycetes	Bremerella					PPJ0_contig_1430	3.54567	119	406	-
PPJ0_gene_54930	PJM02	PP	70	0.94349	Bacteria	Gammaproteobacteria - Others	Caldichromatium					PPJ0_contig_23681	4.77907	216	428	-
PBSAJ0_gene_128078	PJM02	PBSA	131	0.933227	Bacteria	Alphaproteobacteria	Pseudohalocynthiibacter					PBSAJ0_contig_20320	15.0558	752	1147	-
F9PPJ1_gene_177881	PJM12	PP	115	0.931597	Bacteria	Thermodesulfobacteria	Thermosulfuriphilus					F9PPJ1_contig_100161	2.84096	1	345	-
C5PETT2_gene_174117	BHT14	PET	115	0.930054	Bacteria	Gammaproteobacteria - Others	Colwellia					C5PETT2_contig_47642	12.743	2	346	-
G9PST2_gene_44853	BHT14	PS	113	0.9286	Bacteria	Alphaproteobacteria	Profundibacter					G9PST2_contig_1846	20.7878	1	342	+
LDPEJ0_gene_243002	PJM02	PE	107	0.925933	Bacteria	Planctomycetes	Fuerstiella					LDPEJ0_contig_152412	3.92405	1	321	-
PETJ0_gene_103621	PJM02	PET	107	0.924029	Bacteria	Bacteroidetes	Dyadobacter					PETJ0_contig_68036	1.35393	3	323	-
F9PP_gene_65727	BHT04	PP	85	0.9218	Bacteria	Alphaproteobacteria	Dinoroseobacter					F9PP_contig_15750	9.57361	1	255	-
F9PPJ1_gene_245857	PJM12	PP	114	0.907567	Bacteria	Gemmatimonadetes	Gemmatimonas					F9PPJ1_contig_150443	2.79196	64	408	+
C9PLLAJ1_gene_221241	PJM12	PLLA	141	0.904676	Bacteria	Gammaproteobacteria - Others	Allochromatium					C9PLLAJ1_contig_143815	2.10329	2	424	-
G8LDPEJ1_gene_143498	PJM12	PE	100	0.898598	Bacteria	Alphaproteobacteria	Azorhizobium					G8LDPEJ1_contig_90680	1.68007	268	570	-
C5PETT2_gene_219641	BHT14	PET	147	0.895275	Bacteria	Other FCB group	Melioribacter					C5PETT2_contig_73276	9.59625	1	444	+
A8EcoflexJ1_gene_119464	PJM12	PBAT	113	0.875697	Bacteria	Deltaproteobacteria	Desulfarculus					A8EcoflexJ1_contig_36431	5.4347	216	557	-
PHBVJ0_gene_128472	PJM02	PHBV	148	0.866722	Bacteria	Alphaproteobacteria	Pelagovum					PHBVJ0_contig_32218	7.64955	3	446	-
C9PLLA_gene_46737	BHT04	PLLA	77	0.866548	Bacteria	Gammaproteobacteria - Others	Kineobactrum					C9PLLA_contig_18907	4	316	549	-
LDPEJ0_gene_233232	PJM02	PE	68	0.865299	Bacteria	Acidobacteria	Luteitalea					LDPEJ0_contig_144982	5.77027	2	205	-
A8EcoflexJ1_gene_223028	PJM12	PBAT	106	0.864275	Bacteria	Alphaproteobacteria	Devosia					A8EcoflexJ1_contig_101275	5.71803	279	599	-
F9PP_gene_132843	BHT04	PP	137	0.861257	Bacteria	Actinobacteria	Actinomarinicola					F9PP_contig_51108	5.54971	2	412	-
F9PPJ1_gene_103053	PJM12	PP	118	0.85913	Bacteria	Gammaproteobacteria - Others	Thiothrix					F9PPJ1_contig_49548	2.55336	153	506	+
PPJ0_gene_294881	PJM02	PP	114	0.854566	Bacteria	Gammaproteobacteria - Others	Piscirickettsia					PPJ0_contig_198036	2.65794	2	343	-
C9PLLA_gene_115671	BHT04	PLLA	95	0.842858	Archaea	Thaumarchaeota	Nitrosopumilus					C9PLLA_contig_69161	3.15347	537	821	+
PBSJ0_gene_63937	PJM02	PBS	98	0.841629	Bacteria	Gammaproteobacteria - Others	Saccharophagus					PBSJ0_contig_6208	9.76763	9614	9910	-
B8PBSAT2_gene_111105	BHT14	PBSA	102	0.836688	Bacteria	Alphaproteobacteria	Haematobacter					B8PBSAT2_contig_43134	8.97525	1712	2020	-
G9PSJ1_gene_76206	PJM12	PS	37	0.817931	Bacteria	Gammaproteobacteria - Others	Sedimenticola					G9PSJ1_contig_43072	4.87648	646	759	-
PETJ0_gene_57902	PJM02	PET	47	0.812737	Bacteria	Alphaproteobacteria	Hyphomicrobium					PETJ0_contig_34778	2.71111	3	146	+
C9PLLA_gene_53274	BHT04	PLLA	65	0.809876	Bacteria	Alphaproteobacteria	Phenylobacterium					C9PLLA_contig_23163	4.42857	252	446	+
C9PLLAJ1_gene_62523	PJM12	PLLA	68	0.806857	Bacteria	Gammaproteobacteria - Others	Methylotuvimicrobium					C9PLLAJ1_contig_31365	3.88967	1081	1287	-
C9PLLAT2_gene_225452	BHT14	PLLA	146	0.805943	Bacteria	Actinobacteria	Actinomarinicola					C9PLLAT2_contig_88368	6.26994	1	441	+
PPJ0_gene_181994	PJM02	PP	55	0.805767	Bacteria	Gammaproteobacteria - Others	Acidihalobacter					PPJ0_contig_109724	5.19459	424	591	-
F9PPJ1_gene_202795	PJM12	PP	121	0.802414	Bacteria	Gammaproteobacteria - Others	Candidatus Reidiella					F9PPJ1_contig_118186	2.32567	159	521	+
C9PLLAJ1_gene_70385	PJM12	PLLA	100	0.79754	Bacteria	Gammaproteobacteria - Others	Pseudolysobacter					C9PLLAJ1_contig_36182	2.61443	99	401	-
F9PP_gene_110113	BHT04	PP	77	0.787987	Bacteria	Alphaproteobacteria	Georhizobium					F9PP_contig_37808	9.03413	1347	1580	-
C9PLLAT2_gene_220005	BHT14	PLLA	26	0.781561	Bacteria	Gammaproteobacteria - Enterobacteria	Arsenophonus					C9PLLAT2_contig_85197	34.143	3	80	-
F9PP_gene_70681	BHT04	PP	87	0.778771	Bacteria	Alphaproteobacteria	Hartmannibacter					F9PP_contig_17928	7.90222	806	1069	+
LDPEJ0_gene_302267	PJM02	PE	96	0.772207	Bacteria	Gammaproteobacteria - Others	Steroidobacter					LDPEJ0_contig_198949	3.64755	550	837	+
G9PSJ1_gene_92601	PJM12	PS	40	0.766921	Bacteria	Gammaproteobacteria - Others	Candidatus Reidiella					G9PSJ1_contig_54284	4.22943	3	122	-
PLLAJ0_gene_134130	PJM02	PLLA	57	0.766866	Archaea	Thaumarchaeota	Nitrosopumilus					PLLAJ0_contig_89299	2.45931	2	172	-
PBSAJ0_gene_306961	PJM02	PBSA	406	0.765833	Bacteria	Deltaproteobacteria	Desulforapulum					PBSAJ0_contig_124445	3.98654	2	1219	-
B8PBSAJ1_gene_95979	PJM12	PBSA	55	0.751888	Bacteria	Deltaproteobacteria	Desulfobacula					B8PBSAJ1_contig_16065	11.3169	3	170	+
LDPEJ0_gene_49057	PJM02	PE	119	0.751444	Bacteria	Alphaproteobacteria	Skermanella					LDPEJ0_contig_18596	2.86344	1046	1405	-
F9PPJ1_gene_116908	PJM12	PP	49	0.751218	Bacteria	Deltaproteobacteria	Pseudodesulfovibrio					F9PPJ1_contig_58420	5.37656	2	151	+
E6PHBHT2_gene_25349	BHT14	PHBH	102	0.745231	Bacteria	Epsilonproteobacteria	Sulfurospirillum					E6PHBHT2_contig_489	23.9832	6493	6801	-
F9PP_gene_27845	BHT04	PP	104	0.742693	Bacteria	Alphaproteobacteria	Paraoceanicella					F9PP_contig_3795	6.30426	1	315	+
PBSJ0_gene_63938	PJM02	PBS	86	0.738572	Bacteria	Gammaproteobacteria - Others	Microbulbifer					PBSJ0_contig_6208	9.76763	9937	10197	-
PHBVJ0_gene_260147	PJM02	PHBV	140	0.737046	Bacteria	Actinobacteria	Actinomarinicola					PHBVJ0_contig_113117	6.87678	3	422	-
C9PLLAT2_gene_151931	BHT14	PLLA	91	0.734268	Bacteria	Alphaproteobacteria	Brucella					C9PLLAT2_contig_48572	9.16486	1	276	+
A8EcoflexJ1_gene_133127	PJM12	PBAT	89	0.731747	Bacteria	Deltaproteobacteria	Desulfotalea					A8EcoflexJ1_contig_43996	5.76596	2	268	-
PLLAJ0_gene_74073	PJM02	PLLA	55	0.723608	Bacteria	Betaproteobacteria	Nitrosospira					PLLAJ0_contig_45133	2.40497	2	166	-
LDPEJ0_gene_334444	PJM02	PE	81	0.720833	Bacteria	Alphaproteobacteria	Niveispirillum					LDPEJ0_contig_224894	4.03542	3	245	-
E6PHBHT2_gene_25350	BHT14	PHBH	98	0.716007	Bacteria	Epsilonproteobacteria	Sulfuricurvum					E6PHBHT2_contig_489	23.9832	6855	7151	-
G8LDPE_gene_138303	BHT04	PE	140	0.708221	Bacteria	Alphaproteobacteria	Ensifer					G8LDPE_contig_32483	13.7883	3636	4055	+
T60PBSA_gene_48304	AMN13	PBSA	90	0.703164	Bacteria	Alphaproteobacteria	Falsirhodobacter					T60PBSA_contig_4787	19.897	784	1056	-
C9PLLA_gene_87153	BHT04	PLLA	88	0.697294	Bacteria	Planctomycetes	Polystyrenella					C9PLLA_contig_47138	2.81638	3	266	-
PPJ0_gene_195926	PJM02	PP	94	0.693564	Bacteria	Nitrospirae	Nitrospira					PPJ0_contig_120194	2.61615	3	284	-
F9PPT2_gene_188492	BHT14	PP	82	0.693503	Bacteria	Alphaproteobacteria	Profundibacter					F9PPT2_contig_52924	12.4558	456	701	+
G7P4BHT2_gene_15923	BHT14	P3HB4HB	95	0.677424	Bacteria	Gammaproteobacteria - Enterobacteria	Candidatus Mikella					G7P4BHT2_contig_303	24.4588	161351	161638	-
B8PBSAJ1_gene_229922	PJM12	PBSA	104	0.677175	Bacteria	Deltaproteobacteria	Desulfonema					B8PBSAJ1_contig_98847	5.3902	2	313	-
C5PETT2_gene_35837	BHT14	PET	87	0.672721	Bacteria	Alphaproteobacteria	Hartmannibacter					C5PETT2_contig_2276	12.1837	3	263	-
PETJ0_gene_154556	PJM02	PET	48	0.665533	Bacteria	Planctomycetes	Fuerstiella					PETJ0_contig_106843	2.17382	1	144	-
B8PBSA_gene_87157	BHT04	PBSA	145	0.664391	Bacteria	Alphaproteobacteria	Tateyamaria					B8PBSA_contig_6363	24.2754	3	437	-
C9PLLAT2_gene_107500	BHT14	PLLA	112	0.656106	Bacteria	Gammaproteobacteria - Others	Sedimenticola					C9PLLAT2_contig_28193	6.65378	828	1163	+
C9PLLAT2_gene_60260	BHT14	PLLA	73	0.655735	Bacteria	Alphaproteobacteria	Monaibacterium					C9PLLAT2_contig_10500	10.2028	1079	1300	-
F9PP_gene_17086	BHT04	PP	82	0.648547	Bacteria	Alphaproteobacteria	Oricola					F9PP_contig_1854	6.98209	815	1060	+
F9PPJ1_gene_110806	PJM12	PP	47	0.647914	Bacteria	Gammaproteobacteria - Others	Methylophaga					F9PPJ1_contig_54488	4.83453	272	415	-
G9PSJ1_gene_121781	PJM12	PS	71	0.647325	Bacteria	Epsilonproteobacteria	Sulfurovum					G9PSJ1_contig_74796	2.0112	505	720	+
G9PS_gene_289922	BHT04	PS	102	0.646055	Bacteria	Alphaproteobacteria	Profundibacter					G9PS_contig_111254	12.2723	3	308	-
A8EcoflexJ1_gene_379115	PJM12	PBAT	125	0.645837	Bacteria	Calditrichaeota	Caldithrix					A8EcoflexJ1_contig_215990	3.62338	163	537	+
LDPEJ0_gene_64070	PJM02	PE	67	0.644718	Bacteria	Alphaproteobacteria	Nitratireductor					LDPEJ0_contig_26904	4.36349	1	204	+
T52PHBV_gene_26511	AMN13	PHBV	88	0.638777	Bacteria	Gammaproteobacteria - Others	Alteromonas					T52PHBV_contig_2334	6.11175	1303	1566	+
C9PLLAT2_gene_66433	BHT14	PLLA	102	0.635638	Bacteria	Alphaproteobacteria	Hirschia					C9PLLAT2_contig_12499	7.07819	3	311	+
B8PBSAJ1_gene_76041	PJM12	PBSA	113	0.63367	Bacteria	Deltaproteobacteria	Desulfonema					B8PBSAJ1_contig_8336	4.64218	1	339	-
T60PBSA_gene_26202	AMN13	PBSA	112	0.631807	Bacteria	Unclassified bacteria	candidate division SR1 bacterium RAAC1_SR1_1					T60PBSA_contig_1189	14.3662	28324	28662	+
C9PLLAJ1_gene_271387	PJM12	PLLA	69	0.630202	Bacteria	Alphaproteobacteria	Rhodomicrobium					C9PLLAJ1_contig_183206	2.99402	1	207	-
P4BHJ0_gene_9558	PJM02	P3HB4HB	68	0.622862	Bacteria	Alphaproteobacteria	Cognatishimia					P4BHJ0_contig_113	23.7345	2	208	+
C9PLLAJ1_gene_244865	PJM12	PLLA	91	0.621579	Bacteria	Gemmatimonadetes	Gemmatirosa					C9PLLAJ1_contig_162194	2.23913	2	274	-
EcoflexJ0_gene_88351	PJM02	PBAT	138	0.61688	Bacteria	Unclassified bacteria	Candidatus Absconditicoccus					EcoflexJ0_contig_5518	10.394	15837	16253	+
B9PCLJ1_gene_158065	PJM12	PCL	100	0.614807	Bacteria	Deltaproteobacteria	Desulfosarcina					B9PCLJ1_contig_48351	14.4408	633	935	-
G9PS_gene_149042	BHT04	PS	76	0.614317	Bacteria	Bacteroidetes	Flavobacteriaceae bacterium 10Alg115					G9PS_contig_33912	15.6616	2	229	-
B8PBSAT2_gene_93125	BHT14	PBSA	133	0.609431	Bacteria	Verrucomicrobia	Coraliomargarita					B8PBSAT2_contig_31680	5.01368	2	403	+
PPJ0_gene_290559	PJM02	PP	66	0.606164	Bacteria	Nitrospirae	Nitrospira					PPJ0_contig_194526	3.25649	354	554	-
C9PLLAT2_gene_140353	BHT14	PLLA	118	0.605471	Bacteria	Alphaproteobacteria	Mesorhizobium					C9PLLAT2_contig_42996	5.82806	814	1167	+
PPJ0_gene_154086	PJM02	PP	90	0.600923	Bacteria	Chloroflexi	Candidatus Promineofilum					PPJ0_contig_89015	2.36745	314	586	-
G9PSJ1_gene_50218	PJM12	PS	66	0.591942	Bacteria	Planctomycetes	Anaerohalosphaera					G9PSJ1_contig_25948	1.97846	1	201	+
F9PP_gene_81005	BHT04	PP	79	0.590801	Bacteria	Fusobacteria	Fusobacterium					F9PP_contig_22617	6.60196	478	714	+
T52PHBV_gene_36248	AMN13	PHBV	77	0.585939	Bacteria	Alphaproteobacteria	Paremcibacter					T52PHBV_contig_7030	6.40709	1	234	+
PHBVJ0_gene_158503	PJM02	PHBV	106	0.58331	Bacteria	Alphaproteobacteria	Skermanella					PHBVJ0_contig_47906	7.18807	236	553	+
A8Ecoflex_gene_52103	BHT04	PBAT	65	0.58184	Bacteria	Alphaproteobacteria	Methyloceanibacter					A8Ecoflex_contig_1647	45.2184	4036	4233	+
LDPEJ0_gene_45510	PJM02	PE	87	0.576292	Bacteria	Dictyoglomi	Dictyoglomus					LDPEJ0_contig_16689	3.00374	2	262	-
P4BHJ0_gene_154747	PJM02	P3HB4HB	131	0.563202	Bacteria	Alphaproteobacteria	Jannaschia					P4BHJ0_contig_20529	11.1401	1	396	+
B8PBSAJ1_gene_130316	PJM12	PBSA	106	0.559726	Bacteria	Gammaproteobacteria - Others	Microbulbifer					B8PBSAJ1_contig_33702	4.37126	2	319	-
PPJ0_gene_71553	PJM02	PP	49	0.557417	Bacteria	Deltaproteobacteria	Desulfuromonas					PPJ0_contig_33270	4.03356	1	147	-
F9PPT2_gene_86987	BHT14	PP	140	0.549924	Bacteria	Gammaproteobacteria - Others	Granulosicoccus					F9PPT2_contig_7278	5.78512	1	423	+
P3HBx1J0_gene_245517	PJM02	PHB	96	0.549425	Bacteria	Gammaproteobacteria - Others	Teredinibacter					P3HBx1J0_contig_117918	11	592	882	-
EcoflexJ0_gene_13287	PJM02	PBAT	102	0.546439	Bacteria	Alphaproteobacteria	Jannaschia					EcoflexJ0_contig_121	12.4567	5929	6237	-
F9PP_gene_70682	BHT04	PP	61	0.546035	Bacteria	Alphaproteobacteria	Hyphobacterium					F9PP_contig_17928	7.90222	1035	1217	+
PPJ0_gene_66917	PJM02	PP	47	0.545231	Bacteria	Gammaproteobacteria - Others	Candidatus Reidiella					PPJ0_contig_30569	4.11327	1	141	-
G7P4BH_gene_59382	BHT04	P3HB4HB	98	0.538963	Bacteria	Gammaproteobacteria - Others	Granulosicoccus					G7P4BH_contig_3492	15.9774	434	730	-
B8PBSAJ1_gene_89023	PJM12	PBSA	84	0.536245	Bacteria	Chlamydiae	Candidatus Protochlamydia					B8PBSAJ1_contig_13009	5.28471	2583	2837	-
G9PS_gene_109840	BHT04	PS	81	0.53293	Bacteria	Gammaproteobacteria - Others	Colwellia					G9PS_contig_19520	12.748	1	246	+
PHBVJ0_gene_174967	PJM02	PHBV	111	0.528088	Bacteria	Bacteroidetes	Fulvivirga					PHBVJ0_contig_57376	6.21443	1130	1465	-
F9PPT2_gene_143286	BHT14	PP	69	0.527283	Bacteria	Alphaproteobacteria	Hoeflea					F9PPT2_contig_28164	11.2547	1	207	+
A8EcoflexJ1_gene_352481	PJM12	PBAT	86	0.520437	Bacteria	Deltaproteobacteria	Desulfobulbus					A8EcoflexJ1_contig_195405	4.24395	3	263	+
F9PPT2_gene_250288	BHT14	PP	142	0.515275	Bacteria	Alphaproteobacteria	Pyruvatibacter					F9PPT2_contig_92711	5.34428	3	428	-
C9PLLAT2_gene_185413	BHT14	PLLA	100	0.514792	Bacteria	Alphaproteobacteria	Micavibrio					C9PLLAT2_contig_65897	5.84715	1541	1843	-
PHBHJ0_gene_361483	PJM02	PHBH	146	0.510411	Bacteria	Gammaproteobacteria - Others	Pseudolysobacter					PHBHJ0_contig_150801	5.56087	1	441	+
P3HBx1J0_gene_108773	PJM02	PHB	148	0.508218	Bacteria	Alphaproteobacteria	Tritonibacter					P3HBx1J0_contig_26771	6.6	116	559	+
A8EcoflexJ1_gene_190965	PJM12	PBAT	52	0.50594	Bacteria	Acidobacteria	Luteitalea					A8EcoflexJ1_contig_79762	6.82332	2	157	-
PHBVJ0_gene_78540	PJM02	PHBV	139	0.503322	Bacteria	Actinobacteria	Actinomarinicola					PHBVJ0_contig_11502	4.72987	3	422	+
T60PBSA_gene_86761	AMN13	PBSA	149	0.500678	Bacteria	Bacteroidetes	Dokdonia					T60PBSA_contig_18601	8.55748	3251	3697	+
A8EcoflexJ1_gene_60233	PJM12	PBAT	100	0.494763	Bacteria	Unclassified bacteria	Candidatus Wolfebacteria bacterium GW2011_GWB1_47_1					A8EcoflexJ1_contig_9637	3.46975	1	303	+
PLLAJ0_gene_95621	PJM02	PLLA	33	0.489965	Bacteria	Planctomycetes	Adhaeretor					PLLAJ0_contig_60583	2.71407	1	99	-
PHBVJ0_gene_131589	PJM02	PHBV	121	0.489503	Bacteria	Planctomycetes	Poriferisphaera					PHBVJ0_contig_33725	5.28431	1	363	-
B8PBSAT2_gene_37165	BHT14	PBSA	89	0.487908	Bacteria	Deltaproteobacteria	Sandaracinus					B8PBSAT2_contig_4370	5.99834	335	601	+
B8PBSAJ1_gene_194821	PJM12	PBSA	98	0.484003	Bacteria	Deltaproteobacteria	Desulfosarcina					B8PBSAJ1_contig_74207	4.08845	258	554	-
B8PBSAT2_gene_60634	BHT14	PBSA	78	0.477508	Bacteria	Alphaproteobacteria	Micavibrio					B8PBSAT2_contig_13596	6.69838	2	235	-
PHBVJ0_gene_111326	PJM02	PHBV	121	0.477379	Bacteria	Deltaproteobacteria	Chondromyces					PHBVJ0_contig_24247	5.15343	1	366	+
C9PLLA_gene_85742	BHT04	PLLA	81	0.476638	Bacteria	Gammaproteobacteria - Others	Ferrimonas					C9PLLA_contig_46090	2.09152	1	243	-
P4BHJ0_gene_83814	PJM02	P3HB4HB	73	0.476101	Bacteria	Alphaproteobacteria	Cognatishimia					P4BHJ0_contig_2790	16.8995	1	222	+
G7P4BHT2_gene_95449	BHT14	P3HB4HB	41	0.473418	Bacteria	Epsilonproteobacteria	Halarcobacter					G7P4BHT2_contig_11994	39.6059	862	987	-
G9PS_gene_80840	BHT04	PS	107	0.470332	Bacteria	Alphaproteobacteria	Phenylobacterium					G9PS_contig_11189	8.51684	808	1128	+
F9PP_gene_259758	BHT04	PP	104	0.467624	Bacteria	Betaproteobacteria	Laribacter					F9PP_contig_138710	3.96937	2	316	+
B9PCL_gene_68943	BHT04	PCL	132	0.464351	Bacteria	Alphaproteobacteria	Roseobacter					B9PCL_contig_5391	14.6017	2	400	+
C9PLLAT2_gene_101900	BHT14	PLLA	112	0.463274	Bacteria	Gammaproteobacteria - Others	Methylotuvimicrobium					C9PLLAT2_contig_25841	4.69821	2	337	-
B8PBSAJ1_gene_231218	PJM12	PBSA	125	0.461366	Bacteria	Alphaproteobacteria	Micavibrio					B8PBSAJ1_contig_99780	3.05543	1	378	+
G9PS_gene_146088	BHT04	PS	98	0.452142	Bacteria	Alphaproteobacteria	Rhodobiaceae bacterium					G9PS_contig_32702	8.93936	1	297	+
C9PLLAT2_gene_126156	BHT14	PLLA	77	0.450561	Bacteria	Gammaproteobacteria - Others	Ketobacter					C9PLLAT2_contig_36399	6.64623	2	232	-
LDPEJ0_gene_48394	PJM02	PE	82	0.447559	Bacteria	Bacteroidetes	Pseudopedobacter					LDPEJ0_contig_18237	2.475	550	798	-
C9PLLAT2_gene_182195	BHT14	PLLA	72	0.444693	Bacteria	Epsilonproteobacteria	Sulfurimonas					C9PLLAT2_contig_64148	7.0152	6425	6643	-
G9PST2_gene_143653	BHT14	PS	134	0.444248	Bacteria	Deltaproteobacteria	Desulfotalea					G9PST2_contig_31587	8.38645	2	403	-
LDPEJ0_gene_148201	PJM02	PE	111	0.438494	Bacteria	Gammaproteobacteria - Others	Candidatus Reidiella					LDPEJ0_contig_82113	1.79134	315	647	+
T62PLLA_gene_46540	AMN13	PLLA	57	0.433106	Bacteria	Gammaproteobacteria - Others	Alteromonas					T62PLLA_contig_7984	18.4803	7061	7234	-
F9PP_gene_155273	BHT04	PP	85	0.432662	Bacteria	Actinobacteria	Xylanimonas					F9PP_contig_65153	4.49354	2	259	+
A8EcoflexJ1_gene_260294	PJM12	PBAT	133	0.430994	Bacteria	Actinobacteria	Thermobispora					A8EcoflexJ1_contig_127244	2.27259	2	400	-
C5PETT2_gene_215187	BHT14	PET	61	0.42836	Bacteria	Gammaproteobacteria - Others	Cognaticolwellia					C5PETT2_contig_70609	11.0647	3	188	+
PLLAJ0_gene_134610	PJM02	PLLA	49	0.428102	Bacteria	Planctomycetes	Planctopirus					PLLAJ0_contig_89669	1.59706	534	680	+
PBSAJ0_gene_156283	PJM02	PBSA	130	0.427479	Bacteria	Alphaproteobacteria	Micavibrio					PBSAJ0_contig_32402	6.94959	2	391	-
PPJ0_gene_329013	PJM02	PP	87	0.417828	Bacteria	Nitrospirae	Leptospirillum					PPJ0_contig_226156	1.70288	361	624	-
B9PCLJ1_gene_158060	PJM12	PCL	100	0.415703	Bacteria	Deltaproteobacteria	Desulfosarcina					B9PCLJ1_contig_48350	9.76414	3	305	+
B8PBSAJ1_gene_127177	PJM12	PBSA	119	0.412926	Bacteria	Deltaproteobacteria	Desulfosarcina					B8PBSAJ1_contig_31887	2.87252	242	601	-
A8EcoflexJ1_gene_159994	PJM12	PBAT	128	0.409774	Bacteria	Gammaproteobacteria - Others	Thiothrix					A8EcoflexJ1_contig_59904	2.2451	329	712	+
A8EcoflexT2_gene_28117	BHT14	PBAT	104	0.40758	Bacteria	Gammaproteobacteria - Others	Hahella					A8EcoflexT2_contig_702	13.0449	9294	9608	-
B8PBSAJ1_gene_231691	PJM12	PBSA	106	0.405917	Bacteria	Deltaproteobacteria	Desulfomonile					B8PBSAJ1_contig_100117	3.17007	266	586	-
F9PPT2_gene_124420	BHT14	PP	52	0.402421	Bacteria	Alphaproteobacteria	Pseudohalocynthiibacter					F9PPT2_contig_19731	11.3977	526	684	-
C5PETT2_gene_280404	BHT14	PET	136	0.401776	Bacteria	Gammaproteobacteria - Others	Francisella					C5PETT2_contig_112005	4.65487	3	413	+
C9PLLAT2_gene_407454	BHT14	PLLA	141	0.399808	Bacteria	Planctomycetes	Poriferisphaera					C9PLLAT2_contig_209032	3.22066	360	782	+
C5PETT2_gene_373396	BHT14	PET	77	0.397768	Bacteria	Gammaproteobacteria - Others	Halioglobus					C5PETT2_contig_177729	8.13956	1	231	-
B9PCLJ1_gene_226655	PJM12	PCL	127	0.393976	Bacteria	Alphaproteobacteria	Micavibrio					B9PCLJ1_contig_88512	7.28647	1	381	-
PHBVJ0_gene_247058	PJM02	PHBV	125	0.393677	Bacteria	Gammaproteobacteria - Others	Tatlockia					PHBVJ0_contig_103952	4.11385	3	380	+
B8PBSAJ1_gene_225724	PJM12	PBSA	83	0.39348	Bacteria	Chloroflexi	Anaerolineaceae bacterium oral taxon 439					B8PBSAJ1_contig_95882	3.92447	2	250	-
F9PP_gene_69227	BHT04	PP	117	0.392741	Bacteria	Alphaproteobacteria	Ketogulonicigenium					F9PP_contig_17290	2.96332	3	353	+
A8EcoflexJ1_gene_291940	PJM12	PBAT	147	0.391711	Bacteria	Deltaproteobacteria	Desulfuromonas					A8EcoflexJ1_contig_150078	1.86874	2	442	-
PBSJ0_gene_173104	PJM02	PBS	148	0.388119	Bacteria	Planctomycetes	Adhaeretor					PBSJ0_contig_60203	2.98262	533	976	+
C5PETT2_gene_87986	BHT14	PET	74	0.386273	Bacteria	Other PVC group	Victivallales bacterium CCUG 44730					C5PETT2_contig_12438	8.2248	4956	5177	+
PBSJ0_gene_351243	PJM02	PBS	75	0.386009	Bacteria	Actinobacteria	Actinomarinicola					PBSJ0_contig_188346	5.85371	232	456	+
PBSJ0_gene_70038	PJM02	PBS	47	0.385912	Bacteria	Gammaproteobacteria - Others	Methylotuvimicrobium					PBSJ0_contig_7728	9.33868	979	1122	-
C5PETT2_gene_126501	BHT14	PET	84	0.384477	Bacteria	Alphaproteobacteria	Ensifer					C5PETT2_contig_25827	7.21196	885	1136	+
G9PS_gene_354487	BHT04	PS	146	0.382412	Bacteria	Bacteroidetes	Owenweeksia					G9PS_contig_156956	5.075	1	438	-
P3HBx1J0_gene_340332	PJM02	PHB	141	0.381476	Bacteria	Bacteroidetes	Odoribacter					P3HBx1J0_contig_195912	5.2	2	424	-
T60PBSA_gene_66966	AMN13	PBSA	99	0.381145	Bacteria	Bacteroidetes	Dokdonia					T60PBSA_contig_10514	9.80459	2	301	+
B8PBSA_gene_107041	BHT04	PBSA	144	0.380333	Bacteria	Alphaproteobacteria	Parasedimentitalea					B8PBSA_contig_11648	13.9931	1	432	+
A8EcoflexJ1_gene_110470	PJM12	PBAT	69	0.378799	Bacteria	Bacteroidetes	Belliella					A8EcoflexJ1_contig_31607	3.85	3	212	+
G8LDPET2_gene_90316	BHT14	PE	135	0.377745	Bacteria	Unclassified bacteria	Candidatus Peribacter					G8LDPET2_contig_10860	6.69402	846	1253	-
PBSJ0_gene_369685	PJM02	PBS	90	0.375145	Bacteria	Gemmatimonadetes	Gemmatimonas					PBSJ0_contig_202691	4.7408	327	596	+
A6P3HBT2_gene_69575	BHT14	PHB	115	0.37341	Bacteria	Tenericutes	Candidatus Izimaplasma					A6P3HBT2_contig_6491	13.0208	3	350	+
PHBHJ0_gene_195312	PJM02	PHBH	106	0.37168	Bacteria	Chloroflexi	Candidatus Promineofilum					PHBHJ0_contig_49697	5.57749	291	611	-
A8Ecoflex_gene_75077	BHT04	PBAT	71	0.371676	Bacteria	Alphaproteobacteria	Profundibacter					A8Ecoflex_contig_3246	26.4442	3	215	-
EcoflexJ0_gene_118469	PJM02	PBAT	78	0.370112	Bacteria	Alphaproteobacteria	Planktomarina					EcoflexJ0_contig_12756	11.0332	2	235	-
PHBVJ0_gene_275501	PJM02	PHBV	143	0.368734	Bacteria	Bacteroidetes	Muricauda					PHBVJ0_contig_124231	3.36818	3	431	-
F9PPT2_gene_242933	BHT14	PP	80	0.368517	Bacteria	Alphaproteobacteria	Rhodobiaceae bacterium					F9PPT2_contig_87728	6.78431	3	242	-
C5PETT2_gene_122513	BHT14	PET	70	0.367172	Bacteria	Alphaproteobacteria	Paraoceanicella					C5PETT2_contig_24248	8.26483	3	215	+
F9PPT2_gene_297327	BHT14	PP	119	0.363464	Bacteria	Gammaproteobacteria - Others	Thiothrix					F9PPT2_contig_126042	4.49835	3	359	-
G9PST2_gene_114622	BHT14	PS	146	0.361368	Bacteria	Unclassified bacteria	Candidatus Peribacter					G9PST2_contig_18315	6.26116	2	439	-
C9PLLAT2_gene_315525	BHT14	PLLA	105	0.357743	Bacteria	Bacteroidetes	Altibacter					C9PLLAT2_contig_144836	3.86985	283	600	-
PCLJ0_gene_291556	PJM02	PCL	111	0.355499	Bacteria	Gammaproteobacteria - Others	Azotobacter					PCLJ0_contig_77678	10.5009	4648	4983	-
G8LDPET2_gene_75727	BHT14	PE	67	0.355369	Bacteria	Epsilonproteobacteria	Halarcobacter					G8LDPET2_contig_7044	12.689	3	203	-
T702PET_gene_109278	AMN13	PET	107	0.354581	Bacteria	Alphaproteobacteria	Pleomorphomonas					T702PET_contig_28029	13.1303	655	975	+
PCLJ0_gene_195431	PJM02	PCL	113	0.353828	Bacteria	Alphaproteobacteria	Monaibacterium					PCLJ0_contig_32332	10.2666	2	340	-
PHBVJ0_gene_262403	PJM02	PHBV	87	0.353602	Bacteria	Alphaproteobacteria	Methyloceanibacter					PHBVJ0_contig_114738	5.30901	1	264	+
G9PS_gene_410550	BHT04	PS	130	0.353211	Bacteria	Deltaproteobacteria	Archangium					G9PS_contig_199921	5.26439	462	851	+
B8PBSAT2_gene_93629	BHT14	PBSA	116	0.353035	Bacteria	Tenericutes	Candidatus Izimaplasma					B8PBSAT2_contig_31992	3.32999	3	350	-
PCLJ0_gene_162319	PJM02	PCL	122	0.352595	Bacteria	Alphaproteobacteria	Phaeobacter					PCLJ0_contig_20192	9.47606	2159	2527	-
G9PS_gene_232515	BHT04	PS	109	0.352587	Bacteria	Nitrospirae	Thermodesulfovibrio					G9PS_contig_75440	6.26754	2	331	+
C9PLLAT2_gene_82160	BHT14	PLLA	92	0.351774	Bacteria	Gammaproteobacteria - Others	Woeseia					C9PLLAT2_contig_18087	4.34298	3	281	+
T702PET_gene_51212	AMN13	PET	100	0.351357	Bacteria	Gammaproteobacteria - Others	Litorilituus					T702PET_contig_3118	13.9216	3	305	+
LDPEJ0_gene_208472	PJM02	PE	51	0.350436	Bacteria	Planctomycetes	Lacipirellula					LDPEJ0_contig_126159	3.11585	3	155	-
T52PHBV_gene_45110	AMN13	PHBV	67	0.349613	Bacteria	Gammaproteobacteria - Others	Cognaticolwellia					T52PHBV_contig_12456	4.39352	227	430	-
G9PS_gene_138980	BHT04	PS	125	0.345724	Bacteria	Planctomycetes	Paludisphaera					G9PS_contig_29811	5.35892	511	885	+
A8EcoflexJ1_gene_228447	PJM12	PBAT	72	0.345624	Bacteria	Alphaproteobacteria	Filomicrobium					A8EcoflexJ1_contig_105012	3.36644	525	743	-
E6PHBH_gene_82859	BHT04	PHBH	80	0.345504	Bacteria	Gammaproteobacteria - Others	Cardiobacterium					E6PHBH_contig_7204	15.1087	532	771	+
PBSAJ0_gene_196073	PJM02	PBSA	141	0.345317	Bacteria	Alphaproteobacteria	Pyruvatibacter					PBSAJ0_contig_52968	5.1759	2	424	-
F9PPT2_gene_357534	BHT14	PP	149	0.34441	Bacteria	Deltaproteobacteria	Desulfotalea					F9PPT2_contig_171531	3.4043	61	510	-
B8PBSAT2_gene_132627	BHT14	PBSA	94	0.343725	Bacteria	Verrucomicrobia	Verrucomicrobia bacterium S94					B8PBSAT2_contig_57623	4.00098	737	1018	+
EcoflexJ0_gene_260247	PJM02	PBAT	143	0.340686	Bacteria	Verrucomicrobia	Ruficoccus					EcoflexJ0_contig_82117	5.53964	3	434	+
PBSJ0_gene_307427	PJM02	PBS	125	0.340414	Bacteria	Chloroflexi	Candidatus Promineofilum					PBSJ0_contig_155096	3.09736	227	604	-
PCLJ0_gene_256516	PJM02	PCL	134	0.340399	Bacteria	Gammaproteobacteria - Others	Mannheimia					PCLJ0_contig_59584	8.32904	141	542	+
G8LDPET2_gene_110841	BHT14	PE	148	0.339979	Bacteria	Bacteroidetes	Solitalea					G8LDPET2_contig_17708	5.49557	680	1126	-
PHBVJ0_gene_139867	PJM02	PHBV	120	0.33913	Bacteria	Alphaproteobacteria	Labrenzia					PHBVJ0_contig_37895	3.69151	3	365	+
E6PHBH_gene_55293	BHT04	PHBH	62	0.339109	Bacteria	Epsilonproteobacteria	Halarcobacter					E6PHBH_contig_1877	19.1342	3	191	+
P4BHJ0_gene_218252	PJM02	P3HB4HB	113	0.338778	Bacteria	Oligoflexia	Bacteriovorax					P4BHJ0_contig_52745	7.76845	3	344	+
B8PBSA_gene_31241	BHT04	PBSA	56	0.338305	Bacteria	Gammaproteobacteria - Others	Pseudomonas					B8PBSA_contig_594	32.006	3	173	+
PBSAJ0_gene_156510	PJM02	PBSA	142	0.336752	Protists	Stramenopiles	Phytophthora					PBSAJ0_contig_32517	5.01198	407	835	-
PBSAJ0_gene_129440	PJM02	PBSA	85	0.336061	Bacteria	Gammaproteobacteria - Others	Cellvibrio					PBSAJ0_contig_20863	8.35577	1	255	-
G9PS_gene_127176	BHT04	PS	41	0.335245	Bacteria	Gammaproteobacteria - Others	Thiolapillus					G9PS_contig_25406	15.843	64	189	-
PHBVJ0_gene_127719	PJM02	PHBV	71	0.332964	Bacteria	Alphaproteobacteria	Pukyongiella					PHBVJ0_contig_31844	6.12571	3	218	+
PBSJ0_gene_182764	PJM02	PBS	112	0.331875	Bacteria	Gammaproteobacteria - Others	Marinomonas					PBSJ0_contig_66488	3.37017	2	337	-
A8EcoflexJ1_gene_174358	PJM12	PBAT	83	0.331546	Bacteria	Gammaproteobacteria - Others	Woeseia					A8EcoflexJ1_contig_68946	2.80134	199	447	+
F9PPT2_gene_68083	BHT14	PP	103	0.331059	Bacteria	Alphaproteobacteria	Roseomonas					F9PPT2_contig_3723	4.73377	767	1078	-
C9PLLAT2_gene_312505	BHT14	PLLA	108	0.330564	Bacteria	Alphaproteobacteria	Hyphomonas					C9PLLAT2_contig_142867	3.47652	847	1170	+
T69PS_gene_86800	AMN13	PS	62	0.330375	Bacteria	Bacteroidetes	Euzebyella					T69PS_contig_16950	17.1357	1	189	+
C5PETT2_gene_288033	BHT14	PET	111	0.328837	Bacteria	Alphaproteobacteria	Phenylobacterium					C5PETT2_contig_117073	4.66788	1041	1373	+
PBSAJ0_gene_97875	PJM02	PBSA	135	0.328326	Bacteria	Alphaproteobacteria	Qingshengfaniella					PBSAJ0_contig_10636	5.13995	379	786	-
PHBHJ0_gene_462585	PJM02	PHBH	134	0.325516	Bacteria	Bacteroidetes	Fulvivirga					PHBHJ0_contig_222317	3.86405	256	660	-
PCLJ0_gene_252546	PJM02	PCL	142	0.318399	Bacteria	Alphaproteobacteria	Hyphomonas					PCLJ0_contig_57612	7.35182	886	1314	-
T68LDPE_gene_54193	AMN13	PE	107	0.316947	Bacteria	Alphaproteobacteria	Phreatobacter					T68LDPE_contig_4248	9.50495	3114	3434	+
B9PCLJ1_gene_193052	PJM12	PCL	144	0.315969	Bacteria	Deltaproteobacteria	Sandaracinus					B9PCLJ1_contig_67936	5.15387	1	432	-
B8PBSAT2_gene_176351	BHT14	PBSA	114	0.314287	Bacteria	Tenericutes	Candidatus Izimaplasma					B8PBSAT2_contig_89604	3.01651	3	344	-
B8PBSAT2_gene_183284	BHT14	PBSA	56	0.314151	Bacteria	Alphaproteobacteria	Aureimonas					B8PBSAT2_contig_94969	6.13808	278	448	-
PHBVJ0_gene_95090	PJM02	PHBV	113	0.313895	Bacteria	Bacteroidetes	Flavobacteriaceae bacterium UJ101					PHBVJ0_contig_17449	3.62848	767	1108	+
B8PBSAJ1_gene_241990	PJM12	PBSA	96	0.312493	Bacteria	Acidobacteria	Luteitalea					B8PBSAJ1_contig_107526	2.69467	199	486	+
B8PBSAJ1_gene_306238	PJM12	PBSA	81	0.312229	Bacteria	Bacteroidetes	Alkalitalea					B8PBSAJ1_contig_156283	3.19099	1	243	-
PBSAJ0_gene_90434	PJM02	PBSA	109	0.311769	Bacteria	Alphaproteobacteria	Hyphomonas					PBSAJ0_contig_8692	6.04498	3	332	+
C9PLLAT2_gene_443692	BHT14	PLLA	109	0.309526	Bacteria	Gemmatimonadetes	Gemmatirosa					C9PLLAT2_contig_235754	3.2254	304	630	+
B8PBSAJ1_gene_240649	PJM12	PBSA	101	0.308556	Bacteria	Alphaproteobacteria	Micavibrio					B8PBSAJ1_contig_106545	2.529	1	303	-
C5PETT2_gene_264619	BHT14	PET	79	0.307913	Bacteria	Bacteroidetes	Kordia					C5PETT2_contig_101536	6.14135	520	756	+
P3HBx1J0_gene_143547	PJM02	PHB	91	0.307751	Bacteria	Deltaproteobacteria	Sandaracinus					P3HBx1J0_contig_47042	6.5	2	277	+
T62PLLA_gene_57849	AMN13	PLLA	70	0.306693	Bacteria	Alphaproteobacteria	Aureimonas					T62PLLA_contig_12796	10.656	1919	2131	-
PBSJ0_gene_152151	PJM02	PBS	58	0.305861	Bacteria	Actinobacteria	Actinomarinicola					PBSJ0_contig_46703	5.99779	1183	1356	+
G7P4BHT2_gene_156867	BHT14	P3HB4HB	136	0.305593	Bacteria	Gammaproteobacteria - Others	Colwellia					G7P4BHT2_contig_39188	7.70732	1	408	+
F9PP_gene_317121	BHT04	PP	69	0.304344	Bacteria	Planctomycetes	Polystyrenella					F9PP_contig_183842	3.89381	1	207	-
A8EcoflexT2_gene_123545	BHT14	PBAT	101	0.302379	Bacteria	Bacteroidetes	Labilibaculum					A8EcoflexT2_contig_17161	9.96529	6323	6625	+
P4BHJ0_gene_251507	PJM02	P3HB4HB	126	0.302224	Bacteria	Firmicutes - Clostridia	Ruminococcus					P4BHJ0_contig_73405	6.21522	660	1040	-
G9PS_gene_149041	BHT04	PS	67	0.301524	Bacteria	Bacteroidetes	Aquimarina					G9PS_contig_33911	8.71978	709	909	+
G7P4BHT2_gene_103601	BHT14	P3HB4HB	100	0.300801	Bacteria	Epsilonproteobacteria	Poseidonibacter					G7P4BHT2_contig_14518	10.3176	292	591	+
A8EcoflexJ1_gene_332500	PJM12	PBAT	90	0.300527	Bacteria	Chrysiogenetes	Desulfurispirillum					A8EcoflexJ1_contig_180212	2.34176	639	908	+
PHBVJ0_gene_239524	PJM02	PHBV	117	0.29926	Bacteria	Deltaproteobacteria	Anaeromyxobacter					PHBVJ0_contig_98691	3.34103	2	355	+
A8EcoflexT2_gene_69521	BHT14	PBAT	134	0.299054	Bacteria	Alphaproteobacteria	Thalassobius					A8EcoflexT2_contig_4484	7.42857	815	1216	+
C5PETT2_gene_244991	BHT14	PET	82	0.296116	Bacteria	Alphaproteobacteria	Qingshengfaniella					C5PETT2_contig_88866	5.68998	3	251	+
LDPEJ0_gene_309973	PJM02	PE	56	0.295212	Bacteria	Alphaproteobacteria	Rhodomicrobium					LDPEJ0_contig_205117	2.39048	3	170	-
PHBHJ0_gene_122841	PJM02	PHBH	68	0.294708	Bacteria	Alphaproteobacteria	Parasphingorhabdus					PHBHJ0_contig_17211	6.89378	1	207	+
PBSJ0_gene_383392	PJM02	PBS	103	0.294371	Bacteria	Alphaproteobacteria	Micavibrio					PBSJ0_contig_213467	3.25051	665	973	+
B8PBSAJ1_gene_218080	PJM12	PBSA	121	0.293998	Bacteria	Chloroflexi	Roseiflexus					B8PBSAJ1_contig_90405	2.01139	164	526	+
G9PS_gene_288535	BHT04	PS	139	0.293479	Bacteria	Gammaproteobacteria - Others	Methylomicrobium					G9PS_contig_110318	4.09091	8	427	-
PHBHJ0_gene_288171	PJM02	PHBH	110	0.293328	Bacteria	Gammaproteobacteria - Others	Pseudomonas					PHBHJ0_contig_103088	4.24167	2	331	-
B8PBSAT2_gene_80272	BHT14	PBSA	95	0.292496	Bacteria	Deltaproteobacteria	Sandaracinus					B8PBSAT2_contig_23996	3.36884	223	507	+
P3HBx1J0_gene_84193	PJM02	PHB	137	0.292246	Bacteria	Bacteroidetes	Fluviicola					P3HBx1J0_contig_14168	4.1	506	916	+
P4BHJ0_gene_174658	PJM02	P3HB4HB	66	0.29171	Bacteria	Alphaproteobacteria	Roseobacter					P4BHJ0_contig_29451	11.4526	3	200	+
A6P3HBT2_gene_194636	BHT14	PHB	139	0.291111	Bacteria	Deltaproteobacteria	Pseudodesulfovibrio					A6P3HBT2_contig_63379	8.39832	1	420	+
E6PHBH_gene_86263	BHT04	PHBH	123	0.290004	Bacteria	Gammaproteobacteria - Others	Thiothrix					E6PHBH_contig_8474	8.24824	1	372	+
C5PET_gene_121663	BHT04	PET	73	0.289253	Bacteria	Actinobacteria	Actinomarinicola					C5PET_contig_23044	15.596	2	220	-
G9PS_gene_88067	BHT04	PS	72	0.287129	Bacteria	Gammaproteobacteria - Others	Candidatus Reidiella					G9PS_contig_13047	7.72686	1	219	+
PHBHJ0_gene_210967	PJM02	PHBH	61	0.285622	Bacteria	Alphaproteobacteria	Haematospirillum					PHBHJ0_contig_57892	7.44796	575	757	+
F9PPT2_gene_242934	BHT14	PP	62	0.285601	Bacteria	Alphaproteobacteria	Mesorhizobium					F9PPT2_contig_87728	6.78431	314	499	-
B8PBSAJ1_gene_211697	PJM12	PBSA	70	0.284379	Bacteria	Bacteroidetes	Labilibaculum					B8PBSAJ1_contig_85865	3.36307	1	210	-
G8LDPE_gene_333313	BHT04	PE	143	0.284184	Bacteria	Firmicutes - Clostridia	Caloranaerobacter					G8LDPE_contig_152214	5.41667	2	433	+
B9PCLJ1_gene_197105	PJM12	PCL	147	0.284162	Bacteria	Betaproteobacteria	Burkholderiales bacterium GJ-E10					B9PCLJ1_contig_70330	4.54046	3	443	-
B8PBSAT2_gene_53971	BHT14	PBSA	98	0.284136	Bacteria	Gammaproteobacteria - Others	Granulosicoccus					B8PBSAT2_contig_10542	3.17236	378	671	+
C9PLLAT2_gene_218888	BHT14	PLLA	93	0.283303	Bacteria	Alphaproteobacteria	Thalassospira					C9PLLAT2_contig_84555	3.46004	381	659	-
A8EcoflexJ1_gene_85903	PJM12	PBAT	65	0.283227	Bacteria	Alphaproteobacteria	Monaibacterium					A8EcoflexJ1_contig_19600	3.05578	541	735	+
T54PHBH_gene_49984	AMN13	PHBH	124	0.283089	Bacteria	Bacteroidetes	Formosa					T54PHBH_contig_18574	2.4321	94	468	-
PHBVJ0_gene_288956	PJM02	PHBV	122	0.280935	Bacteria	Unclassified bacteria	Candidatus Peribacter					PHBVJ0_contig_134193	3.00791	136	504	-
G8LDPET2_gene_218500	BHT14	PE	83	0.280614	Bacteria	Firmicutes - Bacilli	Amylolactobacillus					G8LDPET2_contig_74928	8.08824	3	251	-
G9PS_gene_98019	BHT04	PS	61	0.280279	Bacteria	Gammaproteobacteria - Others	Wenzhouxiangella					G9PS_contig_15911	8.90263	1	186	+
B8PBSAT2_gene_154440	BHT14	PBSA	149	0.278419	Bacteria	Chloroflexi	Chloroflexus					B8PBSAT2_contig_73231	2.04454	2	448	+
B9PCLT2_gene_85623	BHT14	PCL	145	0.278012	Bacteria	Other FCB group	Melioribacter					B9PCLT2_contig_22317	7.23831	2	439	+
T69PS_gene_104966	AMN13	PS	142	0.277831	Bacteria	Actinobacteria	Cutibacterium					T69PS_contig_26197	6.29189	1	426	-
F9PPT2_gene_57534	BHT14	PP	91	0.277527	Bacteria	Alphaproteobacteria	Micavibrio					F9PPT2_contig_2348	4.49162	1	273	-
G9PST2_gene_149820	BHT14	PS	134	0.277273	Bacteria	Deltaproteobacteria	Desulfotalea					G9PST2_contig_34730	5.23433	2	403	+
G9PST2_gene_180499	BHT14	PS	147	0.276844	Bacteria	Epsilonproteobacteria	Sulfuricurvum					G9PST2_contig_51696	4.76404	3	443	-
EcoflexJ0_gene_122223	PJM02	PBAT	60	0.27613	Bacteria	Alphaproteobacteria	Celeribacter					EcoflexJ0_contig_13886	10.701	1	180	-
PBSJ0_gene_317158	PJM02	PBS	128	0.276054	Bacteria	Planctomycetes	Pirellulimonas					PBSJ0_contig_162388	2.45289	220	603	+
F9PPT2_gene_134993	BHT14	PP	123	0.275703	Bacteria	Chloroflexi	Candidatus Promineofilum					F9PPT2_contig_24279	3.30122	534	902	+
T61PCL_gene_107306	AMN13	PCL	95	0.274576	Bacteria	Gammaproteobacteria - Others	Litorilituus					T61PCL_contig_23488	10.1575	280	564	+
B8PBSAJ1_gene_160300	PJM12	PBSA	77	0.273888	Bacteria	Bacteroidetes	Sphingobacterium					B8PBSAJ1_contig_51712	2.94455	1	234	+
EcoflexJ0_gene_207263	PJM02	PBAT	76	0.272688	Bacteria	Alphaproteobacteria	Pseudorhodobacter					EcoflexJ0_contig_51283	8.34286	225	455	-
B8PBSAT2_gene_92427	BHT14	PBSA	80	0.271327	Bacteria	Alphaproteobacteria	Ensifer					B8PBSAT2_contig_31242	3.71096	188	430	+
B8PBSA_gene_90929	BHT04	PBSA	148	0.270878	Bacteria	Gammaproteobacteria - Others	Pseudomonas					B8PBSA_contig_7188	9.69667	3607	4053	-
B8PBSAJ1_gene_307283	PJM12	PBSA	77	0.266656	Bacteria	Deltaproteobacteria	Desulfonema					B8PBSAJ1_contig_157120	2.8668	283	516	-
LDPEJ0_gene_364827	PJM02	PE	69	0.265626	Bacteria	Gammaproteobacteria - Others	Candidatus Reidiella					LDPEJ0_contig_249991	1.74566	311	517	+
B8PBSAT2_gene_83241	BHT14	PBSA	68	0.262807	Bacteria	Deltaproteobacteria	Desulfobacula					B8PBSAT2_contig_25716	4.22874	286	492	-
T54PHBH_gene_44498	AMN13	PHBH	81	0.262749	Bacteria	Bacteroidetes	Myroides					T54PHBH_contig_14640	3.4557	2	244	-
B8PBSAJ1_gene_295265	PJM12	PBSA	95	0.262691	Bacteria	Chloroflexi	Pelolinea					B8PBSAJ1_contig_147650	2.28906	228	512	+
G9PS_gene_333669	BHT04	PS	135	0.26208	Bacteria	Gammaproteobacteria - Others	Amphritea					G9PS_contig_141743	3.76147	2	406	-
A6P3HB_gene_126395	BHT04	PHB	119	0.261771	Bacteria	Alphaproteobacteria	Parasedimentitalea					A6P3HB_contig_26280	11.0941	1778	2134	-
F9PPT2_gene_284102	BHT14	PP	88	0.257574	Bacteria	Chloroflexi	Candidatus Promineofilum					F9PPT2_contig_116452	4.31079	355	621	-
G8LDPE_gene_187886	BHT04	PE	81	0.256787	Bacteria	Gammaproteobacteria - Others	Granulosicoccus					G8LDPE_contig_56642	8.64085	3	245	-
G8LDPET2_gene_102836	BHT14	PE	95	0.25612	Bacteria	Gammaproteobacteria - Enterobacteria	Candidatus Mikella					G8LDPET2_contig_14757	6.44974	656	943	-
EcoflexJ0_gene_87599	PJM02	PBAT	94	0.254217	Bacteria	Gammaproteobacteria - Others	Granulosicoccus					EcoflexJ0_contig_5397	6.28838	935	1219	-
A6P3HBJ1_gene_132028	PJM12	PHB	147	0.253744	Bacteria	Deltaproteobacteria	Desulfobacula					A6P3HBJ1_contig_66602	3.59142	1	441	+
PLLAJ0_gene_134609	PJM02	PLLA	29	0.253367	Bacteria	Planctomycetes	Polystyrenella					PLLAJ0_contig_89669	1.59706	441	530	+
B8PBSAJ1_gene_152665	PJM12	PBSA	82	0.252876	Bacteria	Deltaproteobacteria	Desulfobacula					B8PBSAJ1_contig_46928	2.55288	2	247	-
PHBVJ0_gene_95091	PJM02	PHBV	90	0.250005	Bacteria	Bacteroidetes	Maribacter					PHBVJ0_contig_17449	3.62848	1111	1383	+
B9PCLJ1_gene_71686	PJM12	PCL	65	0.24948	Bacteria	Deltaproteobacteria	Geobacter					B9PCLJ1_contig_10663	9.01518	1	198	+
B8PBSAJ1_gene_94650	PJM12	PBSA	78	0.248891	Bacteria	Alphaproteobacteria	Pseudochrobactrum					B8PBSAJ1_contig_15429	2.64151	345	581	-
F9PP_gene_60865	BHT04	PP	69	0.248736	Bacteria	Gammaproteobacteria - Others	Oceanicoccus					F9PP_contig_13767	3.18235	3	209	-
T62PLLA_gene_108999	AMN13	PLLA	92	0.24846	Bacteria	Alphaproteobacteria	Celeribacter					T62PLLA_contig_39355	6.56837	800	1075	+
PCLJ0_gene_241312	PJM02	PCL	135	0.248403	Bacteria	Alphaproteobacteria	Micavibrio					PCLJ0_contig_52207	6.03302	957	1361	+
B9PCLJ1_gene_182622	PJM12	PCL	109	0.247478	Bacteria	Deltaproteobacteria	Labilithrix					B9PCLJ1_contig_61886	5.33288	3	332	+
PBSAJ0_gene_49525	PJM02	PBSA	49	0.246984	Bacteria	Alphaproteobacteria	Rhodobacter					PBSAJ0_contig_1692	10.6527	3	149	+
P4BHJ0_gene_101368	PJM02	P3HB4HB	23	0.246879	Bacteria	Alphaproteobacteria	Actibacterium					P4BHJ0_contig_4846	27.8133	3	71	-
A6P3HBJ1_gene_69878	PJM12	PHB	121	0.246612	Bacteria	Firmicutes - Clostridia	Acetohalobium					A6P3HBJ1_contig_23922	4.2405	1004	1366	+
P3HBx1J0_gene_202296	PJM02	PHB	148	0.246409	Bacteria	Alphaproteobacteria	Oecophyllibacter					P3HBx1J0_contig_86199	3.2	275	721	-
PBSAJ0_gene_223847	PJM02	PBSA	145	0.246386	Bacteria	Bacteroidetes	Fulvivirga					PBSAJ0_contig_69289	3.59117	264	701	-
P4BHJ0_gene_93275	PJM02	P3HB4HB	58	0.246286	Bacteria	Alphaproteobacteria	Sulfitobacter					P4BHJ0_contig_3748	11.003	2	175	-
B8PBSAJ1_gene_310168	PJM12	PBSA	84	0.246196	Bacteria	Alphaproteobacteria	Filomicrobium					B8PBSAJ1_contig_159420	2.42626	736	990	-
E6PHBHT2_gene_33326	BHT14	PHBH	64	0.246042	Bacteria	Epsilonproteobacteria	Poseidonibacter					E6PHBHT2_contig_1309	12.6196	1195	1389	+
T67PP_gene_140447	AMN13	PP	134	0.245232	Bacteria	Gammaproteobacteria - Others	Oleispira					T67PP_contig_43664	3.91182	164	565	+
C5PET_gene_149732	BHT04	PET	65	0.244752	Bacteria	Alphaproteobacteria	Qingshengfaniella					C5PET_contig_36638	14.8208	2	196	-
B8PBSAJ1_gene_59334	PJM12	PBSA	63	0.24442	Bacteria	Firmicutes - Bacilli	Aeribacillus					B8PBSAJ1_contig_4124	3.21169	1	189	-
B9PCLJ1_gene_65114	PJM12	PCL	70	0.243242	Bacteria	Alphaproteobacteria	Entomobacter					B9PCLJ1_contig_8627	8.1619	8213	8425	-
PHBHJ0_gene_474982	PJM02	PHBH	75	0.24302	Bacteria	Planctomycetes	Poriferisphaera					PHBHJ0_contig_231542	5.15414	304	531	-
G9PST2_gene_219803	BHT14	PS	146	0.242407	Bacteria	Unclassified bacteria	Candidatus Peribacter					G9PST2_contig_76333	4.2	1	438	-
G9PST2_gene_215300	BHT14	PS	68	0.241366	Bacteria	Other FCB group	Melioribacter					G9PST2_contig_73329	8.97895	365	568	+
B8PBSA_gene_37496	BHT04	PBSA	108	0.241312	Bacteria	Alphaproteobacteria	Ferrovibrio					B8PBSA_contig_848	11.8377	2	325	-
G9PST2_gene_125076	BHT14	PS	149	0.241117	Bacteria	Deltaproteobacteria	Geoalkalibacter					G9PST2_contig_22737	4.09354	3	449	-
A6P3HB_gene_62768	BHT04	PHB	120	0.239503	Bacteria	Gammaproteobacteria - Others	Hydrocarboniclastica					A6P3HB_contig_4621	10.0658	11935	12297	-
A6P3HBJ1_gene_92637	PJM12	PHB	107	0.239472	Bacteria	Spirochaetes	Leptospira					A6P3HBJ1_contig_38128	4.6565	3	326	+
PBSAJ0_gene_218939	PJM02	PBSA	147	0.239042	Bacteria	Oligoflexia	Bdellovibrio					PBSAJ0_contig_66301	3.43672	1	441	-
F9PPT2_gene_79933	BHT14	PP	38	0.238924	Bacteria	Alphaproteobacteria	Pseudohalocynthiibacter					F9PPT2_contig_5799	9.26006	580	696	-
P3HBx1J0_gene_125365	PJM02	PHB	88	0.238084	Bacteria	Gammaproteobacteria - Others	Woeseia					P3HBx1J0_contig_36047	5.2	1786	2052	-
EcoflexJ0_gene_10511	PJM02	PBAT	66	0.237832	Bacteria	Alphaproteobacteria	Cognatishimia					EcoflexJ0_contig_99	8.37896	494	694	-
B8PBSAT2_gene_92428	BHT14	PBSA	70	0.237411	Bacteria	Alphaproteobacteria	Rhodobiaceae bacterium					B8PBSAT2_contig_31242	3.71096	393	602	+
G9PST2_gene_260954	BHT14	PS	131	0.237197	Archaea	Euryarchaeota	Palaeococcus					G9PST2_contig_104670	4.58031	2	397	+
G8LDPET2_gene_230773	BHT14	PE	148	0.236638	Bacteria	Bacteroidetes	Odoribacter					G8LDPET2_contig_83120	3.82511	3	446	-
P3HBx1J0_gene_112052	PJM02	PHB	81	0.236003	Bacteria	Gammaproteobacteria - Others	Simiduia					P3HBx1J0_contig_28557	5.6	2	244	-
B8PBSAJ1_gene_304495	PJM12	PBSA	67	0.235726	Bacteria	Alphaproteobacteria	Nordella					B8PBSAJ1_contig_154900	2.91252	1	204	+
T52PHBV_gene_58413	AMN13	PHBV	93	0.235621	Bacteria	Alphaproteobacteria	Candidatus Megaira					T52PHBV_contig_21500	2.13319	190	471	-
A8EcoflexJ1_gene_112046	PJM12	PBAT	61	0.235491	Bacteria	Gammaproteobacteria - Others	Halioglobus					A8EcoflexJ1_contig_32435	2.70736	2	184	-
PHBVJ0_gene_81277	PJM02	PHBV	82	0.235483	Bacteria	Alphaproteobacteria	Phaeobacter					PHBVJ0_contig_12400	3.75115	184	432	-
G9PST2_gene_271242	BHT14	PS	110	0.233891	Bacteria	Thermodesulfobacteria	Thermosulfurimonas					G9PST2_contig_112053	5.37872	3	332	-
B8PBSA_gene_128905	BHT04	PBSA	132	0.232918	Bacteria	Gammaproteobacteria - Others	Colwellia					B8PBSA_contig_19610	9.34846	2	397	-
EcoflexJ0_gene_234912	PJM02	PBAT	71	0.232738	Animals	Vertebrates	Lipotes					EcoflexJ0_contig_66994	7.62207	811	1023	+
C9PLLAT2_gene_482615	BHT14	PLLA	125	0.232556	Bacteria	Planctomycetes	Poriferisphaera					C9PLLAT2_contig_265528	2.11314	224	601	-
C7PHBVT2_gene_57912	BHT14	PHBV	142	0.232526	Bacteria	Deltaproteobacteria	Desulfobacula					C7PHBVT2_contig_6165	7.07518	3	428	-
LDPEJ0_gene_309163	PJM02	PE	37	0.232189	Bacteria	Deltaproteobacteria	Sorangium					LDPEJ0_contig_204473	2.84564	2	112	-
C9PLLAT2_gene_107504	BHT14	PLLA	37	0.232148	Bacteria	Actinobacteria	Segniliparus					C9PLLAT2_contig_28194	7.12648	1826	1936	+
C5PETT2_gene_361652	BHT14	PET	105	0.232029	Bacteria	Deltaproteobacteria	Sandaracinus					C5PETT2_contig_169077	3.48189	956	1270	+
B8PBSA_gene_256755	BHT04	PBSA	139	0.231017	Bacteria	Alphaproteobacteria	Maribius					B8PBSA_contig_100389	8.80523	3	419	+
C5PET_gene_98836	BHT04	PET	75	0.22969	Bacteria	Oligoflexia	Halobacteriovorax					C5PET_contig_13956	12.0542	6249	6473	+
A8EcoflexJ1_gene_354100	PJM12	PBAT	49	0.225672	Bacteria	Chlamydiae	Neochlamydia					A8EcoflexJ1_contig_196656	3.22984	1	150	+
F9PPJ1_gene_265551	PJM12	PP	52	0.225149	Bacteria	Alphaproteobacteria	Magnetococcus					F9PPJ1_contig_165636	1.51846	439	594	+
B9PCLJ1_gene_289610	PJM12	PCL	137	0.22438	Bacteria	Bacteroidetes	Bacteroidales bacterium CF					B9PCLJ1_contig_131385	3.84694	77	490	-
PBSAJ0_gene_187066	PJM02	PBSA	98	0.223923	Bacteria	Alphaproteobacteria	Micavibrio					PBSAJ0_contig_47970	4.82904	246	542	-
B8PBSAJ1_gene_94779	PJM12	PBSA	100	0.223796	Bacteria	Unclassified bacteria	Candidatus Campbellbacteria bacterium GW2011_OD1_34_28					B8PBSAJ1_contig_15487	1.85263	269	568	+
F9PPJ1_gene_110807	PJM12	PP	58	0.222747	Bacteria	Gammaproteobacteria - Others	Caldichromatium					F9PPJ1_contig_54489	1.34685	1	177	+
G8LDPE_gene_279031	BHT04	PE	116	0.221711	Bacteria	Alphaproteobacteria	Glycocaulis					G8LDPE_contig_112962	5.20952	71	418	+
PPJ0_gene_182766	PJM02	PP	22	0.22169	Bacteria	Planctomycetes	Lacipirellula					PPJ0_contig_110296	3.57295	2	67	-
PBSAJ0_gene_150249	PJM02	PBSA	135	0.220785	Bacteria	Actinobacteria	Iamia					PBSAJ0_contig_29720	3.4564	1	408	+
C9PLLAT2_gene_115275	BHT14	PLLA	42	0.220585	Bacteria	Bacteroidetes	Bacteroides					C9PLLAT2_contig_31514	5.96538	2	127	-
C9PLLAT2_gene_467172	BHT14	PLLA	76	0.220322	Bacteria	Bacteroidetes	Belliella					C9PLLAT2_contig_253543	3.29273	318	548	-
EcoflexJ0_gene_128414	PJM02	PBAT	142	0.220059	Bacteria	Oligoflexia	Halobacteriovorax					EcoflexJ0_contig_15910	3.60342	155	583	-
T61PCL_gene_84946	AMN13	PCL	130	0.219642	Bacteria	Gammaproteobacteria - Others	Gynuella					T61PCL_contig_9337	5.93774	2	394	+
PHBVJ0_gene_149357	PJM02	PHBV	68	0.219118	Bacteria	Alphaproteobacteria	Rhodomicrobium					PHBVJ0_contig_42891	4.20907	1313	1519	-
C9PLLAT2_gene_443691	BHT14	PLLA	77	0.218656	Bacteria	Deltaproteobacteria	Vulgatibacter					C9PLLAT2_contig_235754	3.2254	53	286	+
F9PPT2_gene_203542	BHT14	PP	109	0.218189	Bacteria	Epsilonproteobacteria	Sulfuricurvum					F9PPT2_contig_62205	2.94812	3	329	-
PHBHJ0_gene_384459	PJM02	PHBH	135	0.218033	Bacteria	Alphaproteobacteria	Methylovirgula					PHBHJ0_contig_166455	2.56899	179	586	-
B8PBSA_gene_161350	BHT04	PBSA	52	0.21617	Bacteria	Alphaproteobacteria	Octadecabacter					B8PBSA_contig_35687	22.0243	1486	1644	-
F9PPT2_gene_309550	BHT14	PP	149	0.215675	Bacteria	Gammaproteobacteria - Others	Woeseia					F9PPT2_contig_134940	2.13183	1	450	+
PCLJ0_gene_153217	PJM02	PCL	60	0.215184	Bacteria	Alphaproteobacteria	Leisingera					PCLJ0_contig_17256	11.759	2	181	-
F9PPT2_gene_369885	BHT14	PP	131	0.213959	Bacteria	Firmicutes - Clostridia	Syntrophomonas					F9PPT2_contig_181314	2.40545	154	549	-
G7P4BHJ1_gene_274303	PJM12	P3HB4HB	141	0.211569	Bacteria	Bacteroidetes	Salinivirga					G7P4BHJ1_contig_81359	5.37049	183	608	-
T61PCL_gene_107305	AMN13	PCL	73	0.21099	Bacteria	Gammaproteobacteria - Others	Cognaticolwellia					T61PCL_contig_23488	10.1575	111	332	+
G8LDPET2_gene_271656	BHT14	PE	88	0.210369	Bacteria	Other FCB group	Melioribacter					G8LDPET2_contig_112049	5.71903	186	452	-
C9PLLAT2_gene_123424	BHT14	PLLA	43	0.209729	Bacteria	Alphaproteobacteria	Rhodobiaceae bacterium					C9PLLAT2_contig_35135	5.53989	998	1126	+
PHBHJ0_gene_419201	PJM02	PHBH	81	0.209448	Bacteria	Planctomycetes	Fuerstiella					PHBHJ0_contig_190856	4.11307	438	680	+
G9PSJ1_gene_128728	PJM12	PS	24	0.209365	Bacteria	Firmicutes - Clostridia	Crassaminicella					G9PSJ1_contig_79770	1.92435	3	74	-
A8Ecoflex_gene_177562	BHT04	PBAT	149	0.208958	Plants	Eudicots	Cucumis					A8Ecoflex_contig_28111	7.0843	1187	1636	-
G9PS_gene_91777	BHT04	PS	104	0.20866	Bacteria	Alphaproteobacteria	Octadecabacter					G9PS_contig_14108	3.88743	2	313	-
PPJ0_gene_129318	PJM02	PP	31	0.207409	Plants	Red algae	Chondrus					PPJ0_contig_71339	2.37231	1	93	-
C9PLLAT2_gene_407796	BHT14	PLLA	102	0.207132	Bacteria	Cyanobacteria	Gloeothece					C9PLLAT2_contig_209271	2.30653	2	310	+
A8EcoflexT2_gene_228750	BHT14	PBAT	135	0.20659	Bacteria	Alphaproteobacteria	Dinoroseobacter					A8EcoflexT2_contig_66680	5.09371	405	809	+
F9PPT2_gene_321445	BHT14	PP	117	0.206433	Bacteria	Deltaproteobacteria	Desulfonema					F9PPT2_contig_143743	2.59856	3	356	+
B8PBSA_gene_100036	BHT04	PBSA	110	0.205826	Bacteria	Alphaproteobacteria	Rhodobiaceae bacterium					B8PBSA_contig_9514	9.91332	3	335	+
P4BHJ0_gene_249119	PJM02	P3HB4HB	129	0.204793	Bacteria	Gammaproteobacteria - Others	Oleispira					P4BHJ0_contig_71848	4.11361	1	387	-
G8LDPET2_gene_107236	BHT14	PE	69	0.203955	Bacteria	Epsilonproteobacteria	Halarcobacter					G8LDPET2_contig_16359	7.07143	295	504	-
G9PST2_gene_247734	BHT14	PS	137	0.203598	Bacteria	Alphaproteobacteria	Rhodobiaceae bacterium					G9PST2_contig_95282	3.75934	310	723	-
EcoflexJ0_gene_151879	PJM02	PBAT	72	0.201774	Bacteria	Alphaproteobacteria	Actibacterium					EcoflexJ0_contig_24638	6.51621	2	217	-
G7P4BHJ1_gene_232718	PJM12	P3HB4HB	114	0.201552	Archaea	unclassified Archaea	archaeon GW2011_AR20					G7P4BHJ1_contig_56071	6.32797	2083	2424	+
PBSAJ0_gene_159839	PJM02	PBSA	76	0.201078	Bacteria	Alphaproteobacteria	Hirschia					PBSAJ0_contig_34059	5.59162	987	1217	-
P4BHJ0_gene_241183	PJM02	P3HB4HB	127	0.201011	Bacteria	Alphaproteobacteria	Porphyrobacter					P4BHJ0_contig_66758	4.10122	190	573	-
T69PS_gene_105889	AMN13	PS	61	0.200422	Bacteria	Gammaproteobacteria - Others	Bermanella					T69PS_contig_26687	10.5658	299	484	-
P3HBx1J0_gene_162770	PJM02	PHB	61	0.199947	Bacteria	Deltaproteobacteria	Desulforapulum					P3HBx1J0_contig_59183	6.3	2	184	-
C9PLLAT2_gene_447409	BHT14	PLLA	106	0.199028	Bacteria	Unclassified bacteria	Candidatus Campbellbacteria bacterium GW2011_OD1_34_28					C9PLLAT2_contig_238519	2.13265	269	586	+
G8LDPE_gene_158188	BHT04	PE	99	0.197175	Bacteria	Gammaproteobacteria - Others	Thiothrix					G8LDPE_contig_41536	5.42857	2	298	-
A6P3HB_gene_140971	BHT04	PHB	127	0.196242	Bacteria	Bacteroidetes	Fluviicola					A6P3HB_contig_33401	7.793	904	1284	+
F9PP_gene_189056	BHT04	PP	79	0.196023	Bacteria	Bacteroidetes	Fluviicola					F9PP_contig_87583	2.19048	519	755	+
A6P3HBT2_gene_189563	BHT14	PHB	133	0.195553	Bacteria	Firmicutes - Clostridia	Peptoclostridium					A6P3HBT2_contig_59953	5.89607	312	710	+
PHBHJ0_gene_473252	PJM02	PHBH	94	0.195447	Bacteria	Actinobacteria	Actinomarinicola					PHBHJ0_contig_230262	3.30732	128	409	+
PBSAJ0_gene_211445	PJM02	PBSA	100	0.195272	Archaea	Euryarchaeota	Methanofervidicoccus					PBSAJ0_contig_61802	4.12693	2	301	-
PBSAJ0_gene_51526	PJM02	PBSA	52	0.194545	Bacteria	Alphaproteobacteria	Thalassobius					PBSAJ0_contig_1914	7.90687	2	157	-
A8EcoflexT2_gene_209973	BHT14	PBAT	128	0.193451	Bacteria	Alphaproteobacteria	Micavibrio					A8EcoflexT2_contig_55848	5.03061	202	588	-
PBSJ0_gene_308358	PJM02	PBS	60	0.193107	Bacteria	Chloroflexi	Chloroflexus					PBSJ0_contig_155803	3.66051	2	181	-
P4BHJ0_gene_137889	PJM02	P3HB4HB	94	0.19258	Bacteria	Alphaproteobacteria	Magnetospirillum					P4BHJ0_contig_14086	5.3086	1224	1508	-
C9PLLAT2_gene_218887	BHT14	PLLA	63	0.191915	Bacteria	Alphaproteobacteria	Candidatus Puniceispirillum					C9PLLAT2_contig_84555	3.46004	23	214	-
T60PBSA_gene_83677	AMN13	PBSA	131	0.19165	Bacteria	Gammaproteobacteria - Others	Simiduia					T60PBSA_contig_17212	3.72573	730	1122	+
C5PET_gene_186929	BHT04	PET	144	0.19128	Bacteria	Alphaproteobacteria	Profundibacter					C5PET_contig_58753	5.22837	2	433	-
P3HBx1J0_gene_289972	PJM02	PHB	147	0.191206	Bacteria	Betaproteobacteria	Candidatus Kinetoplastibacterium					P3HBx1J0_contig_152899	2.5	393	833	+
A8Ecoflex_gene_147435	BHT04	PBAT	121	0.191071	Bacteria	Bacteroidetes	Tenacibaculum					A8Ecoflex_contig_17050	7.97687	3	368	+
T68LDPE_gene_93791	AMN13	PE	132	0.190791	Bacteria	Gammaproteobacteria - Others	Wenzhouxiangella					T68LDPE_contig_17877	4.63801	3	401	+
B8PBSA_gene_79157	BHT04	PBSA	107	0.189345	Bacteria	Alphaproteobacteria	Martelella					B8PBSA_contig_4847	9.37522	2	322	-
C5PET_gene_7231	BHT04	PET	66	0.188856	Bacteria	Oligoflexia	Bacteriovorax					C5PET_contig_110	11.2628	12827	13027	-
B9PCLJ1_gene_140325	PJM12	PCL	101	0.188672	Archaea	unclassified Archaea	archaeon GW2011_AR20					B9PCLJ1_contig_39227	4.3877	1	303	-
C7PHBV_gene_129798	BHT04	PHBV	85	0.186665	Bacteria	Bacteroidetes	Dokdonia					C7PHBV_contig_14291	9.90347	458	715	+
G9PS_gene_262581	BHT04	PS	57	0.186346	Bacteria	Aquificae	Thermosulfidibacter					G9PS_contig_93536	6.33436	695	868	+
C7PHBV_gene_38091	BHT04	PHBV	36	0.186158	Bacteria	Chloroflexi	Thermobaculum					C7PHBV_contig_376	23.3197	145913	146023	+
PBSAJ0_gene_359290	PJM02	PBSA	115	0.186049	Bacteria	Unclassified bacteria	Candidatus Absconditicoccus					PBSAJ0_contig_163321	3.41915	2	349	+
B8PBSA_gene_107460	BHT04	PBSA	73	0.185596	Bacteria	Gammaproteobacteria - Others	Granulosicoccus					B8PBSA_contig_11767	13.4696	3	224	+
PCLJ0_gene_68736	PJM02	PCL	97	0.185253	Bacteria	Gammaproteobacteria - Others	Nitrincola					PCLJ0_contig_2025	6.2619	3	296	+
G9PST2_gene_215299	BHT14	PS	52	0.184574	Bacteria	Other FCB group	Ignavibacterium					G9PST2_contig_73329	8.97895	97	255	+
A8EcoflexT2_gene_340565	BHT14	PBAT	142	0.18422	Bacteria	Epsilonproteobacteria	Poseidonibacter					A8EcoflexT2_contig_141469	4.31826	170	595	+
G9PS_gene_375578	BHT04	PS	147	0.184012	Bacteria	Oligoflexia	Bdellovibrio					G9PS_contig_172880	2.42541	3	446	+
G7P4BHT2_gene_170329	BHT14	P3HB4HB	139	0.182754	Bacteria	Unclassified bacteria	Desulfofundulus					G7P4BHT2_contig_47262	4.50974	199	615	+
C9PLLAT2_gene_184683	BHT14	PLLA	99	0.181971	Bacteria	Unclassified bacteria	Candidatus Campbellbacteria bacterium GW2011_OD1_34_28					C9PLLAT2_contig_65502	2.08776	99	398	-
EcoflexJ0_gene_165006	PJM02	PBAT	105	0.181931	Bacteria	Alphaproteobacteria	Maritalea					EcoflexJ0_contig_30167	4.02885	191	508	-
PBSAJ0_gene_316700	PJM02	PBSA	92	0.18184	Bacteria	Gammaproteobacteria - Others	Granulosicoccus					PBSAJ0_contig_131478	4.17724	3	278	-
EcoflexJ0_gene_372935	PJM02	PBAT	118	0.180699	Bacteria	Betaproteobacteria	Burkholderiales bacterium YL45					EcoflexJ0_contig_157979	3.56071	204	560	-
G9PST2_gene_151089	BHT14	PS	94	0.180221	Bacteria	Verrucomicrobia	Roseimicrobium					G9PST2_contig_35364	4.84994	1262	1546	-
G8LDPE_gene_229135	BHT04	PE	124	0.179378	Bacteria	Gammaproteobacteria - Others	Hahella					G8LDPE_contig_80518	3.94291	3	377	+
P3HBx1J0_gene_129912	PJM02	PHB	42	0.179187	Bacteria	Deltaproteobacteria	Sandaracinus					P3HBx1J0_contig_38758	8.2	540	668	-
PHBHJ0_gene_321984	PJM02	PHBH	84	0.178254	Bacteria	Alphaproteobacteria	Micavibrio					PHBHJ0_contig_124619	3.37547	2	253	-
PBSAJ0_gene_280820	PJM02	PBSA	119	0.177878	Bacteria	Gammaproteobacteria - Others	Granulosicoccus					PBSAJ0_contig_106180	3.15909	2	361	+
C9PLLAT2_gene_231360	BHT14	PLLA	49	0.17787	Bacteria	Epsilonproteobacteria	Sulfurimonas					C9PLLAT2_contig_91864	4.12306	1	147	-
P3HBx1J0_gene_323581	PJM02	PHB	131	0.17721	Bacteria	Gammaproteobacteria - Others	Thiodictyon					P3HBx1J0_contig_181068	2.6	74	466	+
EcoflexJ0_gene_203037	PJM02	PBAT	108	0.176829	Bacteria	Bacteroidetes	Nonlabens					EcoflexJ0_contig_48988	3.80708	1	327	+
A6P3HBT2_gene_94214	BHT14	PHB	81	0.17657	Bacteria	Actinobacteria	Catenulispora					A6P3HBT2_contig_12702	8.74138	160	405	-
T702PET_gene_170392	AMN13	PET	137	0.176139	Bacteria	Bacteroidetes	Nonlabens					T702PET_contig_68373	5.0942	2	412	-
A6P3HBJ1_gene_96174	PJM12	PHB	121	0.175947	Bacteria	Deltaproteobacteria	Maridesulfovibrio					A6P3HBJ1_contig_40518	3.02541	305	667	+
PBSJ0_gene_183005	PJM02	PBS	46	0.17503	Bacteria	Firmicutes - Clostridia	Heliomicrobium					PBSJ0_contig_66649	4.32763	267	407	-
PBSAJ0_gene_129683	PJM02	PBSA	140	0.1748	Bacteria	Tenericutes	Candidatus Izimaplasma					PBSAJ0_contig_20968	2.63877	484	906	-
T61PCL_gene_78148	AMN13	PCL	83	0.174285	Bacteria	Firmicutes - Clostridia	Thermoanaerosceptrum					T61PCL_contig_6420	7.37955	3	251	-
C7PHBVT2_gene_65829	BHT14	PHBV	90	0.174264	Bacteria	Deltaproteobacteria	Desulfobacula					C7PHBVT2_contig_8980	8.36602	2	274	+
E6PHBH_gene_64356	BHT04	PHBH	105	0.173046	Bacteria	Alphaproteobacteria	Qingshengfaniella					E6PHBH_contig_2976	5.76547	380	694	+
PBSJ0_gene_105658	PJM02	PBS	50	0.173039	Bacteria	Deltaproteobacteria	Haliangium					PBSJ0_contig_21152	3.93612	2	151	-
A8Ecoflex_gene_112614	BHT04	PBAT	102	0.172914	Bacteria	Alphaproteobacteria	Halocynthiibacter					A8Ecoflex_contig_8420	8.56357	214	522	-
G8LDPET2_gene_264864	BHT14	PE	80	0.171837	Bacteria	Bacteroidetes	Croceimicrobium					G8LDPET2_contig_107128	5.13863	3	245	+
P3HBx1J0_gene_210164	PJM02	PHB	70	0.171175	Bacteria	Deltaproteobacteria	Syntrophobacter					P3HBx1J0_contig_91804	4.7	823	1032	+
C5PET_gene_204688	BHT04	PET	82	0.17024	Bacteria	Gammaproteobacteria - Others	Candidatus Tenderia					C5PET_contig_70598	8.17157	535	780	+
[truncated: 950 more rows]
