# Supplementary material for: Microbial decomposition of biodegradable plastics on the deep-sea floor
Source: Nat Commun. 2024 Jan 26;15:568. doi: 10.1038/s41467-023-44368-8 (PMC10817984; doi:10.1038/s41467-023-44368-8)
Supplement: Supplementary file 4 — Supplementary Data [file 41467_2023_44368_MOESM4_ESM.zip › Supplementary Data 1-9/Supplementary Data 9.xlsx]

## Sheet: Supplementary Data 9
Supplementary Data 9 | List of MAG-associated scaffolds and coverages of the scaffolds mapped by different metagenomic reads.
Contig ID	MAG	Length	P3HB	PHBV	PHBH	P4BH	PBAT	PBSA	PCL	PLLA	PET	LDPE	PS	PP	P3HB	PHBV	PHBH	P4BH	PBAT	PBSA	PCL	PLLA	PET	LDPE	PS	PP	P3HB	PHBV	PHBH	P4BH	PBAT	PBSA	PCL	PLLA	PET	LDPE	PS	PP	P3HB	PHBV	PHBH	P4BH	PBAT	PBSA	PBS	PCL	PLLA	PET	LDPE
T50P3HB_contig_4	AMN13_PHB_alp1	1078139	1171.35	131.003	107.866	921.863	122.523	145.152	537.1	76.5374	92.1526	50.3209	5.56892	39.0017	10.8573	3.02844	1.22784	1.04208	45.1111	3.69716	30.22	0.580264	2.02129	5.49772	3.07892	1.32148	1.43948	0.960382	0.728768	2.35817	4.12544	2.22603	1.08891	3.29314	3.10306	4.61321	2.97852	1.99595	4.17527	4.07336	6.07635	2.86415	3.86185	2.82929	2.63081	5.06706	0.51084	0.737647	0.959439
T50P3HB_contig_9	AMN13_PHB_alp1	96926	1168.73	132.142	108.955	931.138	132.662	157.344	565.508	79.4686	95.5877	50.4541	4.96374	40.9224	8.5935	1.78613	0.460382	0.55432	45.5834	1.64002	32.0596	0.365495	1.1413	4.18806	2.08862	0.744269	0.957256	0.438283	0.282205	0.953315	2.80678	1.60201	0.437189	2.4597	2.13736	3.4893	2.0826	1.24172	3.52095	3.50172	5.10826	1.91863	3.22928	2.34836	2.33286	3.89005	0.358861	0.533139	0.671048
T50P3HB_contig_22	AMN13_PHB_alp1	609558	1162.02	129.964	110.731	914.784	137.252	160.585	583.405	81.6406	97.0801	50.6529	4.81871	42.2199	9.89662	2.40333	0.673248	0.644669	48.253	3.4777	33.3031	0.519539	1.77615	4.74532	2.88655	1.14182	1.33482	0.751335	0.420487	1.14787	4.23725	2.29175	0.586922	3.0484	2.75959	4.92727	2.94269	1.82944	4.40648	4.10314	6.10065	2.8511	3.93616	2.9083	2.88844	5.13039	0.478101	0.64106	0.849284
T50P3HB_contig_43	AMN13_PHB_alp1	33302	1253.44	152.986	106.684	1036.89	88.2689	80.597	140.292	42.441	70.3764	49.6307	4.16921	33.1224	3.03687	0.356105	0.465828	0.252988	14.5146	0.391718	6.33115	0.136719	0.343853	2.93322	0.90406	0.177527	0.597532	0.313975	0.165395	0.374242	0.735842	1.24167	0.339379	1.64552	1.24383	1.29659	0.868536	0.533211	1.76689	0.960513	1.58774	0.285478	0.327548	0.445919	0.374962	0.637139	0.0984325	0.108582	0.126629
T50P3HB_contig_44	AMN13_PHB_alp1	29670	1064.56	129.252	89.1504	897.062	45.8965	39.5485	200.476	42.5116	56.409	42.1123	3.22784	19.9435	3.91904	0.211358	0.137951	0.213819	5.86744	0.243815	2.82717	0.0677452	0.196967	1.04998	0.276576	0.0778564	0.267071	0.13785	0.108932	0.299596	0.223525	0.300708	0.148804	0.393866	0.211763	0.655578	0.423188	0.134378	2.9756	2.14375	2.74992	0.496326	0.56178	0.587294	0.696967	0.79181	0.0506909	0.0956522	0.123728
T50P3HB_contig_45	AMN13_PHB_alp1	21285	1355.04	167.82	121.535	1272.07	94.5892	81.0579	404.186	78.506	90.1001	69.5648	4.69443	39.0793	9.18149	0.260653	0.147146	0.278647	9.92163	0.330561	3.71604	0.0677472	0.470472	2.77609	0.330702	0.179328	0.884802	0.132723	0.136998	0.328259	0.514917	0.918675	0.304675	0.472727	0.385953	2.75842	1.82805	0.330092	4.22185	3.68325	4.36035	0.624712	0.951703	0.894339	1.28903	1.39685	0.0561898	0.0869626	0.0995067
T50P3HB_contig_46	AMN13_PHB_alp1	328083	1146.44	128.481	106.428	903.988	125.97	148.904	564.245	79.2888	95.2314	51.0103	5.05184	39.7638	13.653	4.05555	1.05947	0.858204	46.2606	4.89389	31.3264	0.60029	2.45702	5.77733	3.61002	1.44374	1.47958	0.561023	0.475322	1.47349	4.48353	2.43172	0.696238	3.31165	3.20667	5.40726	3.37786	2.25654	4.68606	4.68924	6.75915	3.36355	4.82623	3.29642	3.16717	5.53361	0.557359	0.715529	0.972446
T50P3HB_contig_49	AMN13_PHB_alp1	12635	1447	171.869	138.265	1235.69	262.557	197.565	467.985	83.896	133.313	67.0778	5.06759	101.527	5.83237	0.446379	0.115473	0.450653	12.8583	0.311436	9.43759	0.130431	0.623427	3.15125	0.871626	0.345469	0.417016	0.151088	0.10558	0.316898	0.574674	0.418599	0.247012	1.02082	0.638544	1.6812	0.784013	0.314761	2.46759	2.07171	2.78813	0.392719	0.323783	0.394539	0.679699	0.885952	0.0637911	0.0733676	0.0785912
T50P3HB_contig_52	AMN13_PHB_alp1	1697	1467.87	527.285	1458.48	539.477	350.685	2303.79	722.501	2783.8	2220.33	2372.2	4287.01	1839.2	1500.18	1446.93	755.735	1415.27	1383.31	159.553	112.141	96.6594	1139.58	353.695	278.6	159.759	86.9275	122.319	116.307	549.882	89.244	55.7148	39.2286	185.657	160.619	105.618	97.8975	148.851	366.78	432.391	454.5	330.504	182.631	130.866	94.2734	182.257	54.5822	79.5392	103.236
T50P3HB_contig_57	AMN13_PHB_alp1	25651	1088.74	128.143	111.186	911.989	132.513	160.324	594.102	83.6122	124.059	49.4609	4.25286	40.4042	1.65436	2.45577	8.88082	2.46501	1.94889	0.771783	2.40326	0.164945	1.49363	1.12865	2.06951	0.53417	36.3262	17.0015	1.75455	7.54902	0.555339	0.70048	0.262992	1.88527	1.99641	7.09251	6.62337	0.519395	1.33585	0.740907	0.773498	1.15532	0.561538	0.290983	0.279326	0.616974	0.116643	0.182995	0.292581
T50P3HB_contig_59	AMN13_PHB_alp1	115118	1152.49	124.659	88.3764	866.079	58.0054	69.782	270.766	48.4817	66.4677	44.1504	5.1134	20.8854	6.87097	2.45783	0.727219	0.545545	21.8679	3.51464	15.1672	0.373547	1.33642	2.95864	2.21597	0.815528	1.01397	0.490471	0.472515	1.05182	2.79843	1.62652	0.680415	2.03524	1.84913	2.94378	1.86867	1.30764	2.40187	2.03218	3.02759	2.04518	2.40114	1.77335	1.7257	2.80364	0.278549	0.367093	0.525843
T50P3HB_contig_72	AMN13_PHB_alp1	149439	1155.03	127.197	99.137	896.328	90.1337	108.33	428.618	63.9928	78.6188	46.428	4.28415	29.7691	7.29506	1.7296	0.768789	0.637685	39.0901	2.34128	23.1867	0.359083	1.37615	3.6466	2.39937	0.972524	1.18604	0.654361	0.487276	0.949438	3.1328	1.6829	0.496075	2.04952	1.82525	3.54116	2.0778	1.26618	2.78089	3.0335	4.48442	1.81816	2.6051	1.99497	1.7047	3.25366	0.303716	0.392468	0.504775
T50P3HB_contig_350	AMN13_PHB_alp1	2652	1258.89	364.855	1332.39	325.271	83.0524	780.275	248.169	650.039	739.324	805.75	1398.9	576.672	1140.84	1126.59	429.077	811.113	676.166	118.137	63.2545	53.8733	880.81	226.71	137.573	95.3775	73.8627	79.5573	55.6625	345.319	75.3232	33.5068	37.5328	116.574	121.071	65.0207	75.1301	97.8224	284.319	365.325	339.892	234.623	135.46	83.8692	62.75	94.5732	40.138	55.4796	67.0505
T50P3HB_contig_404	AMN13_PHB_alp1	1257	1918.79	216.045	234.296	1664.35	548.669	461.211	1536.74	193.609	303.281	210.064	41.7749	181.831	573.806	181.531	58.0716	36.9881	252.912	205.393	145.646	18.887	95.1774	207.512	111.889	53.9682	35.288	17.1082	13.9912	55.3317	149.89	52.0613	20.043	107.995	97.4161	134.787	102.656	69.3206	81.5155	71.2013	130.573	123.8	120.648	80.8019	58.0716	138.964	21.7239	27.5123	48.2578
T50P3HB_contig_2	AMN13_PHB_gam1	7961	605.56	17.0123	142.514	12.4356	1.89361	4.23138	7.85994	2.37307	4.72378	12.7353	7.95202	3.2467	2.33023	4.75443	0.128753	0.242683	0.737973	0.285266	0.184022	0.351087	10.4665	0.721643	14.8704	0.446929	0.219696	0.170833	0.160658	0.750157	0.26454	0.337018	0.272076	0.748147	1.68635	0.349956	0.388519	0.367919	0.22158	0.073232	0.131767	0.0874262	0.132019	0.0728552	0.126743	0.0761211	0.0682075	0.0898128	0.171586
T50P3HB_contig_3	AMN13_PHB_gam1	1538	1368.47	3.73277	517.743	36.2887	16.3277	40.6294	33.9044	12.7965	44.5572	105.34	64.1977	27.6157	2.47009	1.26008	0.562419	0.828349	1.25683	0.350455	0.139792	0.00975293	1.88622	1.6606	6.25423	0.552016	1.13914	0.315995	0.172952	1.00845	0.384265	0.625488	0.436281	0.745774	1.76268	0.489597	0.488947	0.613784	0.182055	0.0422627	0.343953	0.118986	0.210663	0.114434	0.143693	0.137191	0.0448635	0.174252	0.0929779
T50P3HB_contig_5	AMN13_PHB_gam1	41127	391.919	25.7061	107.984	21.9404	0.487344	1.73069	5.80266	1.95728	3.04523	4.83716	4.91811	2.06679	3.3701	15.2817	2.91393	1.66017	1.69174	1.67177	0.691322	0.561116	12.2019	1.99487	1.23877	0.664114	0.1597	0.188368	0.218275	1.03557	0.588032	0.146011	0.114718	0.965303	0.6087	0.305857	0.320495	0.884942	7.58764	12.0845	10.4234	6.48088	4.27128	1.03586	1.53875	1.39811	0.285676	0.380893	0.487952
T50P3HB_contig_6	AMN13_PHB_gam1	100656	361.076	28.9603	124.033	25.4147	0.587496	0.800986	6.50934	1.76117	2.78707	3.32182	2.84775	1.35318	2.54402	10.4251	2.03575	1.32985	1.58353	1.14959	0.606899	0.523655	8.61351	1.73442	1.43043	0.806658	0.108439	0.162136	0.131358	0.841331	0.668852	0.122208	0.108518	0.916647	0.570656	0.245132	0.213956	0.801373	6.77622	10.7307	10.08	6.5352	3.46806	0.801144	1.15541	1.13735	0.410716	0.449372	0.604276
T50P3HB_contig_8	AMN13_PHB_gam1	139031	385.142	36.0005	119.676	30.0716	0.479526	1.08958	5.98743	1.88352	2.35502	3.67413	3.72603	1.62267	2.31461	11.3264	1.94407	1.67753	0.821781	1.52036	0.562306	0.501162	10.2138	1.74505	1.04613	0.521884	0.214341	0.281865	0.240867	0.881062	0.560019	0.155368	0.104502	0.636103	0.629047	0.263884	0.311794	0.529062	7.36554	11.7322	10.6043	6.20968	2.85305	0.587013	0.819458	0.720789	0.259144	0.311952	0.373564
T50P3HB_contig_10	AMN13_PHB_gam1	191649	358.725	40.3842	152.762	36.0542	2.22984	5.08121	10.0753	7.04129	8.49056	9.49583	11.4813	5.32974	5.25585	17.1831	5.29545	4.66205	3.89127	4.33248	1.42134	2.17044	13.9164	7.91184	5.31539	2.89678	0.671175	0.427824	0.561954	3.43818	2.00129	0.524005	0.702044	3.088	2.4119	1.25766	1.21247	2.36357	13.6908	21.6009	19.8537	12.2288	6.89833	3.41205	3.60631	4.95202	0.807137	1.14352	1.67829
T50P3HB_contig_11	AMN13_PHB_gam1	40790	391.302	31.9101	97.688	24.5177	0.50532	1.00865	4.71937	1.38762	4.63807	3.08828	5.22395	1.08183	39.6262	35.8229	1.71096	2.84141	1.59093	1.82388	0.637705	0.950821	28.8237	2.91513	1.62096	0.636381	3.2369	0.432165	0.309733	2.45156	0.842707	0.338882	0.318289	1.92437	1.13224	1.64332	1.19463	1.00875	0.930571	0.817063	0.981956	0.579407	1.13069	0.35543	0.931723	0.508286	0.201201	0.373498	0.400956
T50P3HB_contig_12	AMN13_PHB_gam1	149165	378.141	28.0956	158.029	24.7322	0.656521	1.73812	8.3813	2.8736	2.96955	4.54428	4.7309	2.06489	3.43165	12.1763	1.90138	1.75435	1.90873	1.9862	0.650394	0.819871	9.64201	2.6428	1.90207	1.03352	0.20295	0.208145	0.165642	1.19958	0.711702	0.181765	0.148466	1.27842	1.02691	0.387678	0.35027	1.06057	6.72594	10.9656	10.4146	5.88184	3.16011	0.690376	1.36326	1.21906	0.36467	0.45323	0.780042
T50P3HB_contig_14	AMN13_PHB_gam1	73175	378.661	36.0629	143.287	31.4035	0.562241	0.568937	6.76168	1.02173	0.693734	2.97644	1.88782	0.983642	1.9861	13.4701	0.476625	0.608131	0.54535	0.398018	0.167926	0.271992	10.9894	0.767516	0.544667	0.246929	0.116802	0.104366	0.0659378	0.443662	0.278715	0.0840998	0.0788111	0.299488	0.243307	0.170413	0.144052	0.297479	1.66023	2.94427	2.83709	1.79527	0.774158	0.321271	0.241039	0.35262	0.109423	0.148425	0.244441
T50P3HB_contig_15	AMN13_PHB_gam1	48459	341.485	25.8415	103.385	22.3497	0.403062	1.37467	5.39332	1.8234	1.93147	3.2245	3.75482	1.80573	2.15817	9.18455	0.907633	0.834788	1.10481	1.02726	0.610248	0.307497	7.31949	1.00103	1.22598	0.68656	0.208671	0.158567	0.0973194	0.858354	0.486432	0.135971	0.275656	0.617636	0.56749	0.224582	0.228523	0.495821	3.78918	6.92185	6.36276	3.22776	2.40504	0.741163	1.08543	1.02637	0.227883	0.265193	0.343197
T50P3HB_contig_17	AMN13_PHB_gam1	170539	339.762	29.2857	102.543	25.1735	1.00826	2.52617	6.13277	3.90082	4.72299	5.04625	6.44668	2.66482	3.21876	11.2782	3.28431	2.48158	2.07747	2.37897	0.689467	1.01523	9.48283	3.5775	2.16343	1.20989	0.221521	0.154358	0.258439	1.50211	0.81226	0.188461	0.129431	1.25496	0.862442	0.413741	0.428582	1.00165	8.32594	12.7372	11.8922	6.48803	3.8056	1.08861	1.69402	1.52621	0.372636	0.470549	0.764224
T50P3HB_contig_18	AMN13_PHB_gam1	63062	373.961	24.3998	105.13	20.4368	0.589483	1.03198	5.51687	1.87717	1.352	3.47858	3.01078	1.30643	1.76568	10.3007	0.69289	1.30067	1.59094	0.704735	0.26317	0.386191	8.58431	1.28751	0.671656	0.42834	0.15166	0.177175	0.141337	0.87498	0.363975	0.0968888	0.140164	0.468016	0.336034	0.187625	0.223811	0.535521	3.3403	4.39883	3.89401	2.96741	1.90614	0.310805	0.659954	0.675066	0.132076	0.200882	0.307063
T50P3HB_contig_19	AMN13_PHB_gam1	47165	370.274	21.1304	109.725	21.9582	0.230701	0.301134	5.28061	0.890364	0.748458	2.24605	1.32696	0.630828	1.35422	7.83852	0.129969	0.405279	0.284215	0.301898	0.126153	0.167815	6.84999	0.400678	0.546867	0.203732	0.248574	0.127425	0.0811619	0.360946	0.248701	0.372225	0.163278	0.534167	0.366373	0.142754	0.149645	0.417619	1.35897	3.04823	3.12687	0.908279	0.692569	0.605513	0.264412	1.0618	0.122506	0.203117	0.203541
T50P3HB_contig_21	AMN13_PHB_gam1	83332	343.769	20.4726	84.0035	18.7368	0.552585	1.73163	4.65864	2.33263	2.20488	3.75457	4.34234	2.02845	5.10618	10.4965	1.89211	4.75919	1.49122	1.78497	0.416623	0.835153	8.87835	2.29415	1.88161	0.987736	0.294497	0.372882	0.275536	1.3635	0.877334	0.229408	0.149258	1.15051	1.01076	0.445687	0.453283	1.00109	4.76945	7.09426	6.97113	4.70435	3.03616	0.809029	1.06732	0.839989	0.246664	0.323309	0.578313
T50P3HB_contig_23	AMN13_PHB_gam1	76050	371.038	32.6364	144.722	29.8026	0.4681	1.58479	7.28989	2.37024	2.29049	3.953	3.68184	1.85849	2.89726	12.0325	1.4301	1.07404	0.92359	0.638725	0.288665	0.482367	10.7426	1.42581	0.99854	0.516108	0.130861	0.138895	0.0987377	0.850769	0.477659	0.103024	0.095595	0.655069	0.49311	0.354464	0.279592	0.60739	5.58521	8.45506	7.12679	5.44154	2.25215	0.464576	0.665194	0.618567	0.163945	0.258751	0.299816
T50P3HB_contig_24	AMN13_PHB_gam1	39982	386.901	54.8423	194.489	47.7748	0.280301	0.306588	8.86436	1.2162	0.977365	3.66155	1.64109	0.961633	2.58806	17.6652	1.75982	1.9437	0.392852	0.449377	0.1107	0.221925	14.8934	0.494422	0.512431	0.262943	0.0814867	0.0813116	0.0841129	0.32317	0.149067	0.0718073	0.0691561	0.186709	0.244135	0.185533	0.102671	0.230654	0.890476	1.04407	0.520784	0.90098	0.723526	0.138938	0.273348	0.169976	0.102421	0.155045	0.129758
T50P3HB_contig_25	AMN13_PHB_gam1	33864	353.469	25.5992	92.9396	22.1244	0.462792	0.246722	4.95869	0.971415	2.49604	2.58029	1.94859	0.901045	2.552	12.5658	1.91106	1.83906	1.35223	1.39236	0.772945	0.532247	11.0708	2.21731	1.50741	0.861062	0.341041	0.135542	0.280327	0.921598	0.559207	0.20163	0.0870246	0.760217	0.617411	0.216011	0.238542	0.549994	2.50056	4.71013	5.16776	2.96013	1.64387	0.478738	0.748376	0.452191	0.204258	0.261133	0.319011
T50P3HB_contig_26	AMN13_PHB_gam1	85614	342.088	15.9464	106.356	14.7683	0.415388	0.24093	5.54823	0.867498	0.385311	1.82735	1.25881	0.74037	1.04054	10.1467	0.381702	0.478625	0.390485	0.295956	0.288714	0.250718	8.91146	0.388558	0.520838	0.329467	0.140771	0.205913	0.0911066	0.464013	0.186453	0.0867382	0.0914687	0.401558	0.270201	0.222651	0.230418	0.410716	0.403415	0.369659	0.433492	0.499287	0.409875	0.114187	0.218703	0.240848	0.139965	0.230243	0.385661
T50P3HB_contig_27	AMN13_PHB_gam1	12716	343.852	21.7609	111.279	21.4296	0.227351	0.114659	5.44857	0.794589	0.249764	1.82031	1.08336	0.569991	1.64014	20.4421	0.106165	1.25252	0.201872	0.105064	0.0541051	0.148946	15.502	0.21988	0.242372	0.117018	0.0822586	0.0993237	0.0567002	0.187638	0.115209	0.0648003	0.0775401	0.093347	0.141239	0.0725857	0.0894936	0.0917741	0.426313	1.58029	1.73695	0.228216	0.132038	0.058273	0.0979868	0.130544	0.046005	0.0982227	0.0870557
T50P3HB_contig_29	AMN13_PHB_gam1	195492	392.639	39.0642	143.314	36.3248	0.627197	1.08131	6.91425	1.51738	1.96347	4.0276	3.29522	1.57093	2.35364	12.5627	2.10318	1.93277	1.07657	1.4493	0.595953	0.624849	10.739	2.35561	1.88142	1.02328	0.154416	0.18722	0.196182	1.1676	0.589809	0.130609	0.104966	0.879238	0.774313	0.300493	0.276651	0.764671	7.65403	13.5991	12.5813	6.84353	3.37	0.707129	1.02599	0.908457	0.270957	0.342234	0.490102
T50P3HB_contig_30	AMN13_PHB_gam1	34696	349.136	26.3505	121.813	29.2011	0.709736	2.15979	6.73026	2.47642	3.36079	5.23689	5.42106	2.46478	2.70945	11.3642	2.03387	2.18968	2.35082	1.65342	0.612088	0.778274	9.45487	2.5217	2.16512	1.01522	0.316002	0.269109	0.165581	1.63777	0.850184	0.315397	0.198697	1.30407	1.39241	0.609379	0.730978	1.25366	6.27283	8.9591	7.35108	4.43097	2.7783	1.21282	1.734	1.50222	0.460139	0.676303	0.946939
T50P3HB_contig_31	AMN13_PHB_gam1	68290	350.248	34.9259	130.865	29.7118	0.393381	0.920545	6.38484	2.07946	2.35813	3.76036	3.04523	1.34488	1.06906	4.70425	0.563948	0.382018	0.800835	1.16005	0.516694	0.362454	4.71268	0.868107	0.951179	0.380305	0.240299	0.805125	0.25175	0.868312	0.612447	0.104334	0.1076	0.78852	0.560741	0.234749	0.285474	0.789808	2.85936	5.0858	5.08805	2.56645	1.7216	0.43551	0.588578	0.695387	0.174784	0.286191	0.30514
T50P3HB_contig_36	AMN13_PHB_gam1	160011	346.439	28.47	121.608	24.9981	1.01276	1.99833	6.83062	3.26694	3.65009	4.63207	4.99398	2.43891	3.3476	10.348	2.11954	1.69968	1.37092	1.45386	0.502765	0.716226	8.62741	2.55807	1.8122	1.00476	0.268294	0.221541	0.188931	1.33878	0.637181	0.274719	0.183906	0.946079	0.793408	0.409134	0.406397	0.773978	6.47909	9.74151	9.05081	5.69731	2.92917	0.867709	1.29861	1.30746	0.2799	0.361225	0.487785
T50P3HB_contig_38	AMN13_PHB_gam1	58013	365.023	38.1102	143.092	33.2713	1.90562	1.86572	8.45069	4.07759	4.62355	5.84297	6.12016	2.93769	4.75904	13.5579	2.96618	2.56013	1.78569	2.09043	0.620413	0.9517	10.8784	3.12037	2.28849	1.27011	0.128799	0.151414	0.10458	1.26749	0.968869	0.249444	0.106528	1.40174	0.960181	0.39405	0.320652	1.39257	7.68086	12.676	11.9841	7.6823	4.99947	0.99345	1.86958	1.79186	0.307914	0.434127	0.825143
T50P3HB_contig_39	AMN13_PHB_gam1	2961	392.031	29.1608	159.747	26.5873	0.50591	0.218507	6.63019	0.569065	0.195204	2.5434	1.16346	0.499493	0.561297	4.64336	0.0955758	0.273894	0.104357	0.0732861	0.204323	0.225262	3.83046	0.176967	0.297535	0.0901722	0.0604525	0.0753124	0.0226275	0.0793651	0.0567376	0.045255	0.0449173	0.0469436	0.110773	0.10537	0.0557244	0.067207	1.04458	1.03715	0.223573	0.417764	0.214792	0.0385005	0.092874	0.0773387	0.0455927	0.0773387	0.0661939
T50P3HB_contig_41	AMN13_PHB_gam1	80210	343.334	16.0609	57.7881	13.1088	0.183955	0.373333	2.98782	0.759781	0.335669	1.36747	1.11269	0.492557	0.201496	0.654357	0.131542	0.228201	0.17347	0.13825	0.11329	0.0705897	0.679142	0.181062	0.273794	0.110847	0.087433	0.0922578	0.0547812	0.172373	0.105087	0.057711	0.0606533	0.136754	0.130482	0.0957985	0.0879691	0.160691	0.17721	0.110211	0.291946	0.15614	0.163471	0.0882932	0.145069	0.154931	0.07332	0.120259	0.110585
T50P3HB_contig_42	AMN13_PHB_gam1	56140	352.942	29.9631	101.356	26.8581	1.31817	1.79453	6.21667	3.61566	6.05714	4.7852	5.31005	2.59355	2.18066	8.54706	1.108	0.834735	1.92268	3.12754	0.916281	0.940381	7.66765	3.65134	2.15759	0.9684	0.438921	0.600552	0.22875	1.12259	1.17367	0.446669	0.263253	1.10841	1.15729	0.859369	0.735821	0.824973	3.21885	4.89649	4.88634	4.38064	3.37911	0.672212	1.30004	1.31785	0.300623	0.457891	0.636462
T50P3HB_contig_50	AMN13_PHB_gam1	80305	370.569	30.0378	132.426	28.344	0.547625	1.56587	6.89277	2.44918	2.13187	3.68742	3.95165	1.86478	2.25473	12.2817	1.60203	1.61482	1.08922	1.12232	0.432202	0.623647	10.5327	1.80832	1.35266	0.856485	0.15085	0.123355	0.0983251	1.08565	0.450134	0.0961708	0.0983749	0.718374	0.625926	0.368557	0.331947	0.619575	4.12084	6.26693	5.88215	4.65968	2.63614	0.52333	0.609626	0.67733	0.180512	0.291314	0.361708
T50P3HB_contig_54	AMN13_PHB_gam1	77641	343.172	21.9069	69.4858	18.519	0.327069	1.01124	3.53947	2.48592	1.84874	2.86293	3.3697	1.44028	2.03767	7.4327	1.81792	0.959583	0.975361	0.758336	0.36777	0.37193	6.61209	0.777231	0.784508	0.427236	0.253114	0.153566	0.327185	1.08738	0.343169	0.0954779	0.124522	0.408122	0.362218	0.225564	0.201491	0.383895	4.13475	8.86998	9.38106	4.18247	1.94744	0.495795	0.946111	0.646527	0.216471	0.31786	0.387656
T50P3HB_contig_56	AMN13_PHB_gam1	71668	367.334	18.921	109.977	17.8579	0.629332	1.42705	5.91078	2.14878	2.87273	3.88783	3.82055	1.65346	2.34526	11.0309	0.779916	0.944187	0.497726	0.496958	0.259628	0.502749	9.19292	1.13398	1.03848	0.463163	0.0933611	0.1295	0.0885611	0.68901	0.380002	0.098161	0.0938773	0.602166	0.508428	0.204024	0.240916	0.451485	3.94723	5.39751	4.27415	3.50571	1.90455	0.454624	0.697243	0.508511	0.182438	0.294929	0.365896
T50P3HB_contig_58	AMN13_PHB_gam1	72850	367.533	31.5219	115.911	26.2544	0.291833	0.46663	5.97268	1.45308	1.20603	2.71054	2.46287	1.18154	2.54946	13.9729	1.34356	1.66528	0.795676	0.941482	0.403034	0.482553	11.5452	1.50218	1.03948	0.502938	0.115896	0.129787	0.0763761	0.649293	0.324351	0.0950034	0.103514	0.637076	0.444997	0.17304	0.153727	0.504557	4.8301	7.39694	6.36184	4.20992	2.35187	0.588689	0.834235	1.28847	0.218463	0.277131	0.361647
T50P3HB_contig_64	AMN13_PHB_gam1	20653	375.069	50.2862	148.93	42.1156	0.258994	0.531158	6.29739	1.21663	1.62858	3.51324	3.70251	1.19571	1.1915	6.01375	1.0412	0.725609	1.4547	1.07582	0.220404	0.68944	5.77693	3.52094	2.62688	1.03893	0.131603	0.159105	0.150341	0.740183	0.419406	0.234397	0.155329	0.760083	0.710018	0.320486	0.258461	0.825643	4.59444	6.84646	6.43345	4.08711	2.804	0.463177	0.504091	0.424394	0.371568	0.454704	0.491212
T50P3HB_contig_65	AMN13_PHB_gam1	13524	347.805	3.15898	3.90624	2.13509	0.470719	0.595978	0.601375	0.909125	0.81714	1.54141	3.01338	1.10995	1.93375	5.85566	0.292887	2.30072	1.09524	1.28372	0.838953	3.35722	4.38458	4.18005	2.77484	3.36335	0.100636	2.52359	0.621192	1.29178	1.80642	0.140417	0.0828157	2.68249	1.21702	0.368826	0.388199	5.44809	1.21103	0.556566	0.799542	2.10352	2.31973	0.76331	1.68619	0.881988	0.267303	0.477521	0.28919
T50P3HB_contig_68	AMN13_PHB_gam1	143144	330.383	24.5535	103.921	21.2025	0.633348	1.06371	5.53441	1.74985	2.24489	3.66251	3.20347	1.39117	2.38984	8.37009	0.87303	0.806663	0.77028	0.732675	0.4138	0.405158	7.57567	0.981634	0.881804	0.496039	0.122639	0.268897	0.126928	0.728267	0.418201	0.116715	0.10866	0.592934	0.539408	0.224522	0.25533	0.641794	4.37335	7.03587	6.95209	3.71165	1.82842	0.589937	0.883229	0.903887	0.258956	0.404893	0.601436
T50P3HB_contig_69	AMN13_PHB_gam1	114177	375.759	50.2454	182.819	42.5835	1.30336	1.73753	9.91071	2.55408	2.80488	5.28794	4.21414	2.18788	5.48438	15.1956	1.76119	1.21734	1.44657	1.77841	0.574476	0.661201	13.011	2.90641	1.90324	0.904359	0.182348	0.28299	0.149146	1.07928	0.844102	0.173809	0.182664	0.853429	0.793461	0.417571	0.425261	0.861102	4.74594	6.3541	6.31133	4.67317	2.732	0.658215	1.2248	1.23045	0.332151	0.401788	0.49757
T50P3HB_contig_70	AMN13_PHB_gam1	39258	286.381	39.8954	91.5539	23.8293	0.277166	0.476591	4.38718	0.990142	0.536196	2.02152	1.5042	0.791176	1.53961	6.73269	0.960212	0.403103	0.725941	0.771537	0.250802	0.43637	6.65999	0.368205	0.551684	0.35203	0.108054	0.137552	0.119211	0.535611	0.376229	0.0899689	0.0766213	0.610347	0.422385	0.211855	0.136176	0.592924	0.420246	0.81214	1.18824	0.664884	1.52568	0.596897	0.508355	0.509476	0.208238	0.306078	0.3423
T50P3HB_contig_71	AMN13_PHB_gam1	70400	356.37	45.7073	160.795	40.9218	0.854759	0.599205	7.79909	2.01472	1.28337	3.63148	2.54536	1.24288	1.83818	9.79187	0.586108	0.885057	0.534418	0.518608	0.276406	0.43294	7.3654	1.19213	0.685398	0.437571	0.0969744	0.107585	0.10196	0.388239	0.277187	0.0983807	0.0834375	0.520241	0.36875	0.204702	0.18321	0.233523	6.45449	6.9054	4.64287	3.233	2.29267	0.317827	0.560014	0.420597	0.186776	0.219219	0.224261
T50P3HB_contig_73	AMN13_PHB_gam1	127596	351.845	34.8553	136.342	27.9999	1.20732	3.12027	7.55633	4.81731	4.66307	6.70145	7.03799	2.99868	3.10147	10.6301	2.57358	1.67566	1.70027	1.55272	0.602535	0.613859	8.74657	2.84775	1.81284	1.09437	0.217507	0.189113	0.12422	1.00136	0.718189	0.17122	0.16133	0.991403	0.934512	0.379753	0.374228	0.78823	4.88941	7.33331	7.5202	4.47854	2.8742	0.760768	1.44392	1.04612	0.292266	0.407325	0.597746
T50P3HB_contig_74	AMN13_PHB_gam1	20681	347.087	49.7571	196.397	43.142	0.489193	1.13147	9.78739	1.76128	2.88758	4.47928	3.51622	1.40288	3.63904	18.6385	2.13263	2.25811	0.97326	1.42793	0.675257	0.608481	16.093	2.43475	1.66776	0.767806	0.132199	0.123398	0.131667	0.634495	0.559209	0.136841	0.0520284	0.96035	0.576761	0.346308	0.222958	0.835356	7.65524	9.95	8.14772	6.67153	4.80335	0.843963	0.808278	0.776993	0.312751	0.422658	0.439437
T50P3HB_contig_76	AMN13_PHB_gam1	50592	353.249	26.2741	132.592	23.0815	0.812184	1.4577	6.96296	1.73541	2.81278	4.18918	5.01508	2.09482	2.98601	17.9126	3.00275	3.38899	2.50285	1.58466	0.899609	0.83446	14.8324	4.22932	2.33397	1.43712	0.448154	0.294592	0.373478	3.34521	0.873992	0.233001	0.236203	1.23136	0.960132	0.809851	0.896308	1.05685	6.58371	11.1821	11.7929	6.77657	3.80285	1.17143	1.42951	2.95806	0.467584	0.570209	0.821869
T50P3HB_contig_80	AMN13_PHB_gam1	50320	335.562	17.0584	95.7699	15.8991	0.480962	0.703855	5.42407	1.89771	1.56669	2.6913	2.48531	1.27085	1.80151	13.1528	0.460453	1.32675	0.752266	1.44038	0.331419	0.367011	10.146	0.978398	0.907929	0.52663	0.104849	0.102385	0.0814785	0.535274	0.365143	0.1032	0.0727742	0.554312	0.468601	0.152385	0.174642	0.537162	3.73698	6.33873	6.10588	3.24463	1.38831	0.401967	0.64056	0.471661	0.20155	0.305107	0.34535
T50P3HB_contig_82	AMN13_PHB_gam1	16926	356.761	6.94801	25.2706	4.93696	0.158159	0.149592	1.59553	0.647229	0.241817	0.78341	0.813778	0.420714	0.62791	4.57267	0.172161	0.645043	0.205424	0.178837	0.0919887	0.165071	3.54632	0.247607	0.415928	0.142798	0.146697	0.0932294	0.0660522	0.235614	0.0938792	0.080527	0.0697743	0.311178	0.215231	0.149356	0.11822	0.216235	6.88131	10.291	9.84669	4.62153	1.13943	0.211982	0.307515	0.462129	0.172634	0.24229	0.359506
T50P3HB_contig_83	AMN13_PHB_gam1	47488	380.487	36.8704	161.722	34.9705	1.93912	1.52708	8.79378	2.00914	1.2863	6.49177	5.25615	2.50802	4.76822	16.6763	6.27192	4.00419	7.69356	1.60007	1.45235	1.48802	15.2177	3.52015	2.96928	2.07286	0.161388	0.603479	0.287462	1.78102	2.27114	0.387171	0.204789	2.92251	1.70336	0.634097	0.687205	2.89056	2.98448	5.83305	7.06181	5.86392	3.06484	0.506002	0.525838	2.05526	0.39989	0.50238	1.15412
T50P3HB_contig_86	AMN13_PHB_gam1	54480	342.355	43.8608	173.391	39.8873	0.268888	0.193722	8.02052	0.877276	0.309196	2.75174	1.31327	0.685352	1.5181	13.1325	0.171825	0.483333	0.20558	0.213913	0.085536	0.1846	11.0168	0.236325	0.308554	0.116887	0.112665	0.0927863	0.0487335	0.180892	0.0993759	0.0630323	0.0763399	0.135536	0.127698	0.0891887	0.101579	0.185077	0.219897	0.20033	0.242015	0.117915	0.214391	0.116942	0.173495	0.275991	0.090804	0.121898	0.134141
T50P3HB_contig_92	AMN13_PHB_gam1	90547	349.889	30.5769	121.302	26.4144	0.467249	0.514506	5.96151	1.18895	1.08431	2.64232	1.74919	0.846809	1.89487	10.9344	0.715109	0.886435	0.689189	0.509371	0.230367	0.190641	8.71899	0.483495	0.384894	0.256585	0.0937193	0.118646	0.0678101	0.398809	0.159707	0.0963036	0.0854363	0.240704	0.287077	0.120302	0.14715	0.260782	0.7111	0.943355	1.00392	0.54258	0.380189	0.0959943	0.179873	0.159387	0.098159	0.128265	0.1774
T50P3HB_contig_93	AMN13_PHB_gam1	15265	331.145	1.10816	4.61821	2.31366	0.390894	0.186374	0.431313	0.571503	0.362201	0.795349	1.10875	0.411399	0.221094	0.501867	0.130364	0.12021	0.420635	0.447298	0.232296	0.147986	0.443105	0.232755	0.375762	0.247363	0.492434	0.118572	0.0748117	0.211923	0.251228	0.178906	0.922044	0.332001	0.335997	0.309532	0.439568	0.200852	0.214936	0.227055	0.227055	0.16528	0.197576	0.104487	0.201245	0.200721	0.144776	0.164494	0.130691
T50P3HB_contig_94	AMN13_PHB_gam1	88025	385.348	31.9262	113.266	29.4074	0.655314	1.35388	5.66299	2.98314	3.36817	4.36508	4.61113	2.14051	3.03321	9.75878	2.49947	1.95233	2.10997	1.45354	0.577381	0.752752	8.48166	3.24721	2.02145	0.942993	0.172962	0.145595	0.134178	1.3227	0.482124	0.143084	0.111809	1.03277	0.828185	0.260449	0.284646	0.720034	8.29323	13.8755	12.7462	7.61705	3.98589	0.851247	1.49675	1.06531	0.283692	0.394206	0.53929
T50P3HB_contig_95	AMN13_PHB_gam1	25481	350.493	46.9296	168.367	38.6426	0.751109	1.61273	8.96417	5.05031	2.68985	5.60712	6.1062	2.599	1.632	9.74189	0.629292	1.94784	1.70892	1.4437	0.491111	0.491621	8.18414	1.52576	1.21027	0.668773	0.174247	0.140693	0.0960323	0.50155	0.4397	0.128763	0.170558	0.859503	0.705428	0.239198	0.340057	0.621561	7.18539	13.2397	12.3066	6.74911	3.14615	0.772536	1.03611	1.42334	0.256544	0.26977	0.634198
T50P3HB_contig_99	AMN13_PHB_gam1	51264	319.425	20.1164	179.901	20.7981	0.308755	0.236384	10.0109	0.88171	0.488491	2.57822	1.32149	0.805556	1.67626	6.90081	0.2041	1.01886	0.415438	0.20728	0.128063	0.248537	5.87305	0.586708	0.429775	0.213034	0.0856742	0.0978659	0.0488452	0.187266	0.149637	0.0595935	0.0659527	0.181238	0.1321	0.0841526	0.0908825	0.152232	0.467053	0.75437	0.809106	0.579705	0.353835	0.110994	0.148954	0.155392	0.0690543	0.117782	0.122776
T50P3HB_contig_102	AMN13_PHB_gam1	30605	387.806	29.5441	118.778	25.8808	0.268388	0.993792	5.37043	1.5932	1.89057	3.02349	2.65212	1.35622	3.02562	17.749	1.27865	1.35377	0.600131	0.378958	0.218363	0.246953	14.7693	1.061	0.829636	0.372521	0.101421	0.0992648	0.0783532	0.392093	0.238817	0.0893972	0.086097	0.318379	0.340467	0.163176	0.143147	0.445842	4.39418	9.56399	9.48136	4.02202	1.38272	0.105114	0.242509	0.436073	0.122268	0.17556	0.191015
T50P3HB_contig_103	AMN13_PHB_gam1	40194	343.692	42.2361	146.215	35.9359	0.549734	2.01433	7.50542	2.1795	2.91969	4.92098	5.66269	2.39245	2.49878	11.244	2.17647	0.906802	2.22847	1.12843	0.676121	0.707593	10.2752	1.45984	1.45464	0.79992	0.144599	0.130044	0.0995422	0.969274	0.361198	0.0861074	0.113624	0.66485	0.49388	0.20615	0.208041	0.677315	10.8737	16.3755	14.4035	8.69568	4.20896	0.920063	1.51408	1.6492	0.274121	0.362641	0.625019
T50P3HB_contig_108	AMN13_PHB_gam1	3176	372.469	78.3013	379.386	48.8171	0.403967	0.204975	19.3482	0.997796	0.23835	4.55416	1.19553	1.18042	1.99307	9.71474	0.0588791	0.370277	0.207179	0.128463	0.074937	0.0736776	10.6823	0.156801	0.671914	0.170655	0.0793451	0.103275	0.0676952	0.171599	0.0620277	0.137909	0.0393577	0.0617128	0.108942	0.0843829	0.0831234	0.0774559	0.142003	0.0201511	0.0771411	0.0661209	0.31927	0.0302267	0.109572	0.0799748	0.0308564	0.0689547	0.0639169
T50P3HB_contig_109	AMN13_PHB_gam1	62251	365.375	30.7952	109.183	28.4646	0.26859	0.592601	5.28721	1.21487	1.75864	2.94145	2.59557	1.2168	2.16564	9.99414	1.9174	1.40714	0.872436	0.953447	0.366516	0.504104	8.84154	1.85028	1.19103	0.616633	0.174664	0.140656	0.124094	1.0942	0.386436	0.132399	0.0995968	0.652134	0.506835	0.211338	0.187868	0.590031	6.95268	11.331	10.4182	6.37143	3.16845	0.668857	1.27698	1.01422	0.218486	0.311272	0.387689
T50P3HB_contig_110	AMN13_PHB_gam1	142592	363.526	34.4655	140.931	31.3004	1.04214	2.92827	7.6974	3.62832	5.13865	7.01191	7.35569	3.36997	5.65809	15.2633	4.01846	2.99526	2.85536	2.40746	0.738779	1.18431	12.788	3.2539	2.39682	1.36872	0.291026	0.467502	0.352341	2.13158	1.11293	0.201126	0.169736	1.62669	1.39356	0.502356	0.501276	1.26009	9.22786	14.9562	13.5793	8.93782	4.46958	1.26556	1.92329	2.01071	0.364719	0.439667	0.753654
T50P3HB_contig_111	AMN13_PHB_gam1	43998	239.623	43.5118	149.239	37.0541	0.265785	0.356721	6.55589	0.726988	0.444247	2.61823	1.72374	0.762421	1.35243	6.01484	0.92761	0.319105	0.911678	0.459021	0.21276	0.214464	5.22387	0.65528	0.94552	0.619142	0.238465	0.181122	0.143461	0.498909	0.212396	0.306809	0.222851	0.38204	0.268353	0.200077	0.193736	0.345266	1.56018	1.64667	2.03916	0.80665	0.6891	0.605073	0.498704	0.706873	0.28649	0.540775	0.697282
T50P3HB_contig_112	AMN13_PHB_gam1	59499	387.856	24.8243	254.177	24.9948	0.520614	1.26703	13.3696	2.28115	2.54512	5.19548	4.20323	2.13898	4.33231	16.7872	1.16321	0.913696	1.03756	1.22706	0.523152	0.808753	12.3896	2.26769	1.613	0.781895	0.372578	0.280173	0.415755	1.20168	0.643255	0.126221	0.129683	1.06602	0.708751	0.322795	0.275164	0.745307	6.45441	11.7516	10.9326	5.91059	3.42342	0.67191	1.25259	0.997025	0.278778	0.367905	0.573186
T50P3HB_contig_114	AMN13_PHB_gam1	4081	347.602	19.2068	74.9062	17.1068	0.186474	0.246018	3.83435	0.898554	0.217349	2.06518	0.824308	0.426366	2.72458	21.4232	0.364126	1.61823	0.267827	0.424161	0.0475374	0.151188	15.8878	0.143837	0.226415	0.124234	0.113453	0.0543984	0.0730213	0.22323	0.108797	0.0896839	0.0276893	0.112963	0.114433	0.0681206	0.0705709	0.0526832	0.103161	0.0524381	0.0992404	0.118598	0.0931144	0.2247	0.0913992	0.116393	0.0338152	0.144082	0.108062
T50P3HB_contig_116	AMN13_PHB_gam1	80098	332.874	28.7928	153.487	25.6126	0.288422	0.432408	7.90102	1.4719	0.632375	2.7614	1.76038	0.894479	1.55365	13.0593	0.138356	0.484781	0.135684	0.218957	0.0846962	0.165585	10.681	0.16119	0.280968	0.10828	0.0845964	0.0954456	0.0594022	0.204362	0.103848	0.0637095	0.063672	0.12255	0.121676	0.0834727	0.0878424	0.120265	0.385465	0.313541	0.273078	0.219531	0.152263	0.0822992	0.22224	0.13687	0.0675922	0.111164	0.103224
T50P3HB_contig_117	AMN13_PHB_gam1	34228	345.293	21.6297	82.9962	20.1813	0.270247	0.47765	4.19954	1.37209	5.66229	1.98837	1.47607	0.684352	2.07447	12.5667	2.79911	1.67451	1.28123	1.20539	0.231127	0.256165	9.73513	0.751636	0.626651	0.30291	0.110903	0.201122	0.0798177	0.362393	0.261599	0.116776	0.074442	0.503272	0.317226	0.25707	0.28985	0.457608	0.28129	0.356141	0.722128	0.678158	1.3174	0.550865	0.494683	0.49775	0.252805	0.258589	0.320615
T50P3HB_contig_118	AMN13_PHB_gam1	56254	302.357	36.8489	157.558	32.9215	0.274754	0.336261	7.36323	1.06544	1.2024	3.12081	2.14267	0.790859	3.03525	10.041	2.50284	4.87153	1.11144	1.89531	0.550236	1.50574	8.13668	1.70249	1.84282	1.06682	0.586234	0.263572	0.210296	1.46205	0.823941	0.160646	0.186778	1.82056	0.87368	0.491663	0.583283	1.35553	0.65622	0.750364	0.776016	0.387048	0.232072	0.201443	0.346269	0.232872	0.128435	0.143901	0.215718
T50P3HB_contig_120	AMN13_PHB_gam1	29299	364.013	23.0208	116.915	20.4411	0.324277	0.426875	6.40882	1.05563	2.375	2.75661	2.1496	1.21264	2.5548	10.4589	4.01437	2.4822	1.07632	1.15506	0.367521	0.552135	9.10751	3.14543	1.26554	0.698078	0.111471	0.173726	0.20714	1.21861	0.435237	0.119799	0.0964538	0.696543	0.446636	0.326257	0.167548	0.35066	8.92058	13.2338	10.4523	6.62623	2.39889	0.718967	0.819072	0.927301	0.19673	0.308304	0.402676
T50P3HB_contig_125	AMN13_PHB_gam1	13315	352.907	21.0131	44.5582	16.8674	0.204882	0.233421	1.7095	0.756665	0.556515	1.44912	1.14698	0.341795	1.56733	9.6875	1.73924	0.910928	0.786331	0.428164	0.100263	0.264514	6.97364	1.6887	0.842058	0.371761	0.164551	0.126249	0.0962824	0.37086	0.445813	0.118363	0.0915509	0.224033	0.258581	0.215171	0.208261	0.346526	0.589711	1.24589	1.51731	0.351258	0.199925	0.0907247	0.135712	0.25475	0.0775817	0.107848	0.125272
T50P3HB_contig_128	AMN13_PHB_gam1	111919	361.486	19.5774	104.869	16.6706	0.31815	0.386163	5.39546	0.990046	0.836006	2.09199	1.61201	0.769449	1.54836	7.62269	0.652266	0.764624	0.51187	0.620895	0.309885	0.200118	6.58778	0.577248	0.636433	0.275851	0.0898418	0.102476	0.0701847	0.307544	0.270767	0.0817466	0.0718913	0.282329	0.195034	0.134874	0.127699	0.215209	1.0505	1.82209	1.9586	1.45993	1.11637	0.541016	0.436878	0.432804	0.12946	0.165218	0.229916
T50P3HB_contig_134	AMN13_PHB_gam1	162240	362.932	21.0129	91.964	18.5564	0.754555	0.903852	4.85507	1.78531	2.20598	3.25978	3.40093	1.59265	2.94091	11.1586	1.694	1.28523	1.11268	1.339	0.442382	0.579956	8.94909	1.95851	1.53677	0.841032	0.287888	0.26425	0.20458	1.22478	0.542776	0.209098	0.296474	0.962784	0.792751	0.458605	0.453834	0.770174	3.53931	4.94692	4.20451	3.63261	2.48561	0.848145	1.03655	1.09052	0.298453	0.455997	0.581164
T50P3HB_contig_135	AMN13_PHB_gam1	25313	359.375	16.4022	66.8615	28.0594	0.402678	0.696875	4.88334	2.03536	1.05452	4.45593	7.48817	2.64947	7.20681	18.2718	3.35101	1.26559	2.70703	1.87129	1.01722	2.20164	11.0431	5.11306	2.29451	1.32845	0.241299	0.337416	0.312448	5.45803	0.850235	0.218386	0.233753	2.67724	2.54513	0.648323	0.4425	2.9189	1.43602	0.477857	0.843401	0.691502	0.803105	0.529017	1.73591	1.04962	1.14372	2.05914	2.65638
T50P3HB_contig_138	AMN13_PHB_gam1	39408	354.172	66.6669	270.159	61.5876	0.206202	0.19052	12.5281	1.14101	0.317575	4.38787	1.49944	1.03517	2.81999	20.3571	0.0906669	0.133323	0.112033	0.114875	0.0722696	0.272584	16.9025	0.186307	0.183821	0.147965	0.121803	0.0849066	0.0612312	0.188972	0.0972899	0.0702903	0.0623224	0.116296	0.167732	0.120356	0.122589	0.105283	0.17537	0.0822168	0.125457	0.0878502	0.115104	0.0636165	0.112947	0.126573	0.0613581	0.0927477	0.0942702
T50P3HB_contig_143	AMN13_PHB_gam1	3074	377.931	147.914	404.427	80.4649	0.403058	0.190956	19.7498	1.17274	1.38679	5.79538	2.43429	1.162	4.06669	7.27456	0.168185	1.79506	0.731295	1.28399	0.327586	0.130124	6.76057	0.486988	0.419974	0.164281	0.113208	0.106376	0.0595316	1.00163	0.333116	0.0881588	0.067339	0.185751	0.101496	0.163956	0.169811	0.0849057	0.264802	0.0923878	0.171438	0.0657124	1.98113	1.38614	0.672414	1.17079	0.067339	0.163305	0.103123
T50P3HB_contig_146	AMN13_PHB_gam1	30615	366.769	17.8135	76.1966	15.1588	0.239098	0.230181	3.79752	0.742447	0.41741	1.94578	1.33967	0.661832	1.33294	13.4385	0.208493	1.12843	0.329348	0.446807	0.11527	0.357798	11.228	0.487506	0.260134	0.162567	0.0917851	0.103315	0.0532745	0.268235	0.136142	0.0816593	0.073526	0.132027	0.167336	0.10828	0.121476	0.212608	0.175829	0.0718929	0.117687	0.0943982	0.112331	0.0797322	0.117426	0.121084	0.0539278	0.0902499	0.0944635
T50P3HB_contig_151	AMN13_PHB_gam1	25608	356.233	18.46	86.7172	15.9791	0.224734	0.147181	4.3955	0.709739	0.375	1.90335	1.30096	0.599695	2.19787	7.513	0.13859	0.483638	0.367659	0.196462	0.0788035	0.228796	6.56783	0.309083	0.509177	0.285301	0.109497	0.126913	0.0888004	0.389956	0.186348	0.159325	0.105514	0.229538	0.254686	0.185294	0.155069	0.197204	1.36075	2.33283	2.39007	0.421118	0.646048	0.180295	0.306232	0.189511	0.155889	0.214855	0.322087
T50P3HB_contig_152	AMN13_PHB_gam1	6672	342.387	50.6897	126.784	34.3991	0.272182	0.221073	5.63294	0.729616	0.342326	2.9318	1.34427	0.516337	1.85626	6.29017	0.141936	0.174161	0.138339	0.197392	0.058753	0.0578537	6.03867	0.159173	0.301409	0.0905276	0.0848321	0.115857	0.0557554	0.314898	0.081235	0.0713429	0.0677458	0.151379	0.177308	0.11226	0.0845324	0.501499	0.167566	0.139688	0.129197	0.0986211	0.126199	0.0753897	0.134592	0.0899281	0.0430156	0.0732914	0.0596523
T50P3HB_contig_157	AMN13_PHB_gam1	5664	385.897	54.5614	243.79	54.1209	0.721751	0.341631	10.4031	1.33492	0.586511	4.42956	2.65519	1.40907	0.132239	1.55915	0.0759181	0.183792	0.237641	0.389831	0.127295	0.112288	0.931497	0.241349	0.404661	0.281427	0.117055	0.116702	0.0711511	0.515184	0.462571	0.0572034	0.133828	0.315501	0.115643	0.273129	1.97475	0.656956	0.174435	0.13471	0.0889831	0.301554	0.373764	0.073976	0.268362	0.134004	0.119527	0.214866	0.270833
T50P3HB_contig_158	AMN13_PHB_gam1	17674	384.024	40.6353	170.832	37.683	0.231866	0.152088	7.46894	0.854023	0.30112	2.99864	1.6346	0.682019	1.31645	8.88939	0.0938667	0.261175	0.481838	0.514881	0.112538	0.135849	8.80819	0.262985	0.242956	0.137434	0.107333	0.107899	0.0547697	0.246351	0.139074	0.0680095	0.067274	0.268247	0.136641	0.111293	0.104164	0.149655	6.58074	8.14105	4.73877	4.18971	1.39646	0.177096	0.407491	0.711384	0.114858	0.137434	0.20748
T50P3HB_contig_161	AMN13_PHB_gam1	38874	371.102	33.1178	124.695	28.5103	0.446828	2.12018	6.59595	2.45575	3.40094	4.34272	5.40433	2.23309	3.21464	14.0222	3.72552	3.04242	1.69808	2.13413	0.730385	1.02133	11.5614	2.93829	2.29287	1.24078	0.182333	0.13783	0.104697	1.41434	0.624505	0.23427	0.082806	0.995884	0.902866	0.431805	0.213716	0.8668	9.76545	17.9039	17.9648	8.79814	3.89096	0.977363	1.58664	1.24451	0.238617	0.351289	0.543268
T50P3HB_contig_162	AMN13_PHB_gam1	210589	349.878	35.0041	113.787	30.2195	0.672438	1.29406	5.71447	2.42412	3.37794	4.02547	3.8407	1.67713	1.85231	8.43678	1.8586	1.52404	1.16997	1.4274	0.38276	0.487428	7.09918	1.93398	1.2256	0.646425	0.499926	0.185636	0.129219	0.868469	0.578145	0.138322	0.276596	0.648415	0.559797	0.350189	0.340963	0.580871	3.91532	7.15988	6.90779	3.44818	1.84202	0.591788	0.667385	0.801804	0.224371	0.317239	0.457498
T50P3HB_contig_164	AMN13_PHB_gam1	22690	373.198	25.5679	88.7844	17.901	0.213839	0.682063	3.8439	1.33936	0.899251	1.79123	1.99524	0.931952	0.940106	4.87968	0.356501	0.304319	0.605906	0.35963	0.133539	0.200264	5.03345	0.271794	0.406963	0.367122	0.11948	0.115734	0.175452	0.789687	0.158881	0.0728955	0.0850595	0.186073	0.175672	0.167078	0.173116	0.220802	0.468224	0.142574	0.144072	0.29004	0.280652	0.073777	0.105421	0.346849	0.0517849	0.120582	0.139665
T50P3HB_contig_165	AMN13_PHB_gam1	9089	391.371	29.1474	80.273	25.4102	0.277368	0.14226	3.4281	0.867092	0.323468	1.66465	1.2294	0.584773	0.930025	5.81824	0.177247	0.584553	0.129827	0.162284	0.102982	0.151612	5.51095	0.268896	0.322918	0.0893388	0.0645836	0.0883486	0.0415887	0.166905	0.127517	0.0552316	0.0392782	0.210034	0.156013	0.0598526	0.115524	0.114094	4.09407	9.13731	8.11211	2.75531	1.17846	0.0752558	0.151392	0.592364	0.131368	0.106612	0.224557
T50P3HB_contig_166	AMN13_PHB_gam1	23307	364.024	20.2108	73.6958	13.971	0.496632	2.50847	4.12769	3.01459	5.73283	4.38267	5.56489	2.38109	3.50993	10.7592	1.44905	2.14399	2.28571	1.55713	0.562621	0.666795	8.38508	3.04286	2.12807	1.25868	0.170893	0.176814	0.0789891	1.26057	0.611018	0.140044	0.0785172	1.36126	0.847471	0.33329	0.238727	0.705496	7.42245	8.96623	6.82263	5.07105	3.58575	0.922255	1.64693	1.46853	0.231304	0.370447	0.785172
T50P3HB_contig_170	AMN13_PHB_gam1	9968	348.217	15.8964	85.9773	18.0363	0.202147	0.301766	3.9389	0.632624	0.399378	2.13443	1.52026	0.616172	3.39617	17.748	1.18921	15.0651	1.31691	0.212079	0.216794	0.165931	14.4507	0.681481	0.414928	0.386938	0.0920947	0.145165	0.0499599	0.544442	0.14055	0.0897873	0.0551766	0.182584	0.116573	0.101726	0.095305	0.21238	0.854133	1.81571	2.65359	0.873094	0.63453	0.10614	0.153291	0.131019	0.19382	0.189506	0.145465
T50P3HB_contig_180	AMN13_PHB_gam1	70931	342.258	14.0464	44.862	11.6843	0.20448	0.201181	2.17463	0.661558	0.296725	1.35374	1.31897	0.577505	3.49337	4.60058	0.658034	4.7505	0.159902	0.177327	0.0876768	0.220031	3.57053	0.19956	0.268796	0.149963	0.0917088	0.0945426	0.0483005	0.208231	0.162905	0.0672344	0.0618911	0.231478	0.193202	0.0931328	0.128872	0.216464	0.527301	0.592491	0.794533	0.391719	0.214377	0.0636252	0.140136	0.143477	0.0703642	0.113195	0.135019
T50P3HB_contig_187	AMN13_PHB_gam1	22632	372.151	30.7048	114.948	27.1482	0.192471	0.166667	5.38781	0.668036	0.297985	2.40818	1.18978	0.695387	1.08634	6.62111	0.147269	0.467656	0.171218	0.141746	0.108696	0.129905	6.39705	0.292153	0.386621	0.131363	0.113114	0.271121	0.0763079	0.445652	0.11011	0.0823613	0.0749381	0.161983	0.187213	0.114926	0.0919495	0.202413	2.07768	4.88459	6.04958	1.9985	0.476184	0.0917285	0.168302	0.229719	0.0847473	0.115721	0.117798
T50P3HB_contig_200	AMN13_PHB_gam1	62061	348.546	3.0606	11.9165	2.54221	0.144519	0.202478	0.732924	0.598717	0.287604	0.889754	1.20522	0.53217	6.74844	28.6049	1.2464	8.80606	0.130758	0.143069	0.0732666	0.223603	20.2158	0.306344	0.258069	0.121187	0.131902	0.0800825	0.059651	0.198176	0.127246	0.0542853	0.0709302	0.132402	0.160246	0.0904916	0.11558	0.161583	1.17931	0.236912	0.314191	0.778605	0.342244	0.0861894	0.185108	0.14215	0.0943104	0.118045	0.180709
T50P3HB_contig_202	AMN13_PHB_gam1	87940	349.584	32.1451	121.419	29.2496	0.793439	2.60915	7.01634	3.17565	3.97867	5.25873	5.66054	2.52428	4.55762	11.0669	3.44276	2.11858	2.06311	2.80685	0.88375	1.06623	8.75443	4.74969	2.91782	1.85201	0.249591	0.38872	0.341744	1.88659	0.999761	0.297146	0.547043	1.60399	1.26802	0.497453	0.497817	1.42286	7.20297	12.0655	11.2921	6.96261	4.38659	1.1241	2.05116	1.45982	0.484785	0.636252	0.996611
T50P3HB_contig_215	AMN13_PHB_gam1	10304	367.119	32.9128	127.969	29.5553	0.251941	0.18585	5.62054	0.636161	0.389849	2.18294	1.44876	0.523001	1.45681	9.81396	0.191964	0.231464	0.170128	0.230202	0.126553	0.174107	7.81036	0.593071	0.631114	0.265237	0.174884	0.0919061	0.137811	0.451281	0.174884	0.0876359	0.0633734	0.202252	0.158094	0.4408	0.5625	0.166537	0.189829	0.122768	0.163335	0.0993789	0.220885	0.0601708	0.178766	0.216906	0.102776	0.130144	0.117624
T50P3HB_contig_223	AMN13_PHB_gam1	22128	330.336	18.7818	63.9858	14.2334	0.261208	0.235945	2.9478	0.765681	0.346394	1.75705	1.30744	0.558252	0.63205	4.00533	0.161967	1.05378	0.180224	0.150669	0.0704537	0.0774584	3.39701	0.523545	0.402883	0.192064	0.108641	0.129067	0.0687816	0.295553	0.100732	0.0904736	0.0708604	0.312048	0.304772	0.10263	0.124051	0.174304	0.184743	0.0780007	0.126039	0.0866323	0.205757	0.0571222	0.104799	0.0932755	0.0536424	0.0880785	0.090564
T50P3HB_contig_225	AMN13_PHB_gam1	18066	353.304	4.13667	15.7272	6.01079	0.229326	0.596756	1.23802	1.67453	3.11973	1.28125	1.68477	0.854589	0.635392	1.17287	0.228938	0.302723	0.277759	0.362117	0.114358	0.917967	1.35022	2.79088	1.78617	1.20364	0.115355	0.166445	0.222075	1.96762	0.48273	0.115299	0.17353	1.03825	1.31302	0.263644	0.355364	0.773386	0.406897	0.121333	0.250194	0.132902	0.334662	0.0878446	0.246873	0.206465	0.126924	0.157755	0.232536
T50P3HB_contig_231	AMN13_PHB_gam1	1646	365.684	63.3226	230.299	58.4423	0.126974	0.608141	8.51397	2.31956	93.5061	3.90097	15.1264	1.25699	47.0437	110.535	23.3572	17.0492	15.1877	8.85601	9.54617	6.49028	74.2643	24.4629	18.9368	10.3524	0.0382746	0.063791	0.260024	45.3135	0.538275	0.485419	0.376063	14.6725	1.15249	1.22175	1.62819	30.4763	0.17497	0.0473876	0.123937	0.13305	0.129405	0.0978129	0.156136	0.158566	0.0498177	0.142163	0.106318
T50P3HB_contig_233	AMN13_PHB_gam1	6612	359.319	15.6378	77.4998	14.4874	1.34543	3.80414	7.93315	4.07123	4.17136	13.3367	8.86283	3.91016	1.86252	7.90805	0.827435	2.00212	4.91379	0.564428	0.363581	0.287659	5.90426	0.910617	0.977314	0.486993	0.281155	0.13173	0.162281	1.1954	0.497429	0.0905929	0.123866	0.865245	0.466122	0.5	0.609347	0.388082	0.324713	0.0845433	0.241682	0.209165	0.161071	0.1219	0.440865	0.253932	0.145947	0.154265	0.188596
T50P3HB_contig_234	AMN13_PHB_gam1	23654	338.194	19.3746	84.64	15.5434	0.217976	0.133846	4.05403	0.817367	0.229813	1.52638	0.879809	0.565401	1.53454	6.01213	0.120402	0.485626	0.154562	0.168048	0.0720386	0.158113	4.91109	0.143401	0.212649	0.083284	0.101505	0.078084	0.0401623	0.201404	0.100194	0.0538598	0.0785068	0.132536	0.140737	0.0956286	0.106536	0.117908	0.182887	0.12332	0.133931	0.0919506	0.123531	0.147417	0.139089	0.142259	0.0734337	0.10159	0.177475
T50P3HB_contig_237	AMN13_PHB_gam1	102794	349.65	40.5274	158.124	36.1677	0.894089	1.87896	8.15681	3.74721	2.87691	5.57119	5.64827	2.59227	3.31561	13.8912	2.62669	1.48371	2.01848	1.32679	0.513882	0.861315	11.8326	3.03997	2.31568	1.2405	0.250443	0.277195	0.291525	1.09943	0.797255	0.167792	0.103955	0.902728	0.920783	0.351879	0.366305	0.652694	7.20906	10.8571	10.0207	5.89992	3.01235	0.860225	0.981468	1.044	0.324961	0.373592	0.51466
T50P3HB_contig_242	AMN13_PHB_gam1	15074	580.452	75.2041	159.422	37.1128	1.45515	4.71434	8.13918	5.14051	6.7838	10.8501	9.82918	4.45993	47.3934	63.4614	4.85346	7.72449	5.06176	4.01499	1.84802	2.51844	49.3517	6.38855	5.58889	2.7696	0.924705	0.486201	0.640772	2.35505	1.67235	0.562956	0.256335	3.02534	2.52999	0.904339	0.956747	2.42616	9.06654	13.1423	11.5436	7.54962	6.98647	1.87256	3.73113	2.67653	1.04358	1.15716	1.51838
T50P3HB_contig_256	AMN13_PHB_gam1	29463	354.85	23.0956	100.597	19.7436	0.253946	0.596239	5.14432	0.91172	0.626039	2.72114	2.29926	0.959848	3.5737	3.37705	0.373044	1.12466	0.790517	1.065	0.45328	0.171334	4.39208	0.478193	0.71415	0.320945	0.0867189	0.14211	0.056817	0.372162	0.265893	0.154872	0.0730747	0.477073	0.360554	0.161355	0.159794	0.386621	0.303907	0.299291	0.411092	0.797169	0.935003	0.207379	0.284153	0.227743	0.10223	0.162543	0.220208
T50P3HB_contig_263	AMN13_PHB_gam1	1121	395.677	118.169	317.477	61.6592	0.544157	0.0749331	13.0723	0.715433	0.402319	4.63426	2.15254	0.32471	1.28546	13.7351	0.0900981	0.643176	0.129349	0.256913	0.109723	0.17306	13.0321	0.014273	0.478145	0.0285459	0.0553078	0.0660125	0.029438	0.183764	0.0178412	0.0481713	0.0133809	0.101695	0.0606601	0.0285459	0.131133	0.0553078	0.0918822	0.0472792	0.0463872	0.191793	0.0544157	0.0624442	0.106155	0.0793934	0.0713649	0.0677966	0.0722569
T50P3HB_contig_276	AMN13_PHB_gam1	4162	368.085	33.1084	125.671	27.4375	0.149447	0.194858	6.36953	1.04085	0.285199	2.48486	1.58914	1.14945	0.208554	4.18789	0.172994	0.653772	0.148246	0.150889	0.0468525	0.0768861	4.93873	0.159058	0.189332	0.0790485	0.109082	0.0752042	0.0494954	0.220086	0.101874	0.0550216	0.116531	0.138155	0.0949063	0.150649	0.0876982	0.117251	4.50072	5.98222	6.03556	5.09346	1.81235	0.0718405	0.178039	0.156655	0.0677559	0.108602	0.101153
T50P3HB_contig_279	AMN13_PHB_gam1	6761	382.082	6.20485	41.8752	5.16359	0.371691	0.256471	2.67786	0.780506	1.06641	1.43411	1.86333	0.860228	1.93684	7.80491	0.966277	0.645467	0.534536	0.798698	0.366218	0.867179	7.1556	3.73702	1.79574	0.919391	0.095548	0.0940689	0.0569442	0.338559	0.431741	0.100429	0.0993936	0.632155	0.276143	0.300251	0.475669	0.397426	6.1593	6.50836	3.90416	4.24493	2.94113	0.563822	0.965981	0.862003	0.230735	0.264902	0.796332
T50P3HB_contig_286	AMN13_PHB_gam1	1218	321.277	19.2553	130.2	19.4351	0.0623974	0.0738916	6.05255	0.366995	0.1289	1.88998	1.84236	0.711002	6.70608	24.4031	0.0960591	0.922824	0.137931	0.122332	0.0845649	0.0303777	19.0025	0.938424	0.17734	0.12069	0.127258	0.0369458	0.0246305	0.0722496	0.0993432	0.0410509	0.0394089	0.0681445	0.0779967	0.121511	0.0287356	0.0607553	0.17734	0.0123153	0.281609	0.105911	0.119869	0.0303777	0.122332	0.0492611	0.0525452	0.0968801	0.0410509
T50P3HB_contig_298	AMN13_PHB_gam1	11708	337.776	17.5264	43.8752	13.9311	4.42911	5.41476	33.7848	3.93996	5.61881	2.12556	1.23907	1.77485	1.68876	11.2119	0.284848	1.05859	2.55919	0.238128	0.268876	0.269218	10.2888	2.02784	1.01033	0.775111	0.557738	0.0984797	0.110181	0.336778	0.240092	0.996584	0.220789	0.717544	0.348309	1.92236	0.881876	0.533908	1.07661	2.46097	2.79723	0.231893	0.165015	0.0539802	0.131961	0.209857	0.0451828	0.0853263	0.11001
T50P3HB_contig_310	AMN13_PHB_gam1	7991	360.362	2.33613	175.537	3.2414	0.268427	0.204981	7.13778	0.603554	0.21324	2.03904	0.74684	0.547866	0.194719	2.0906	0.0964835	0.433363	0.153047	0.118008	0.0536854	0.112251	1.59079	0.135653	0.184833	0.063071	0.0760856	0.0667	0.0395445	0.171818	0.105243	0.040921	0.0374171	0.0559379	0.107121	0.0936053	0.0971092	0.104117	0.312226	0.435615	0.262045	0.188337	0.187961	0.049806	0.127018	0.15092	0.0670755	0.0934802	0.0848455
T50P3HB_contig_313	AMN13_PHB_gam1	19207	360.811	32.4809	119.901	26.2253	1.58182	5.89181	7.47306	5.28464	11.0907	8.37054	11.1345	4.44624	3.91691	15.191	4.25689	2.51039	4.12719	3.62764	1.65283	1.74738	12.0678	6.11111	5.32124	2.27776	0.610663	0.436039	0.714948	2.30385	1.35919	0.417452	0.450253	2.8374	2.24944	1.11496	1.09653	2.13073	14.1226	23.288	22.6464	12.5438	9.25767	2.57989	2.84251	3.28792	0.789035	0.961577	1.64716
T50P3HB_contig_326	AMN13_PHB_gam1	15226	375.465	31.5104	103.417	29.107	0.540457	1.85098	5.05845	5.16774	2.63405	4.3829	5.3982	2.51806	1.77821	10.7632	0.655458	1.41508	0.740838	0.511362	0.330816	0.196112	10.8995	1.34494	0.490477	0.188362	0.166097	0.152043	0.0592408	0.693748	0.194733	0.1305	0.134769	0.252857	0.382898	0.162617	0.171614	0.215881	1.42756	1.26626	1.44444	0.58144	0.233745	0.137134	0.170038	0.489754	0.0983187	0.132274	0.15375
T50P3HB_contig_337	AMN13_PHB_gam1	31244	335.173	27.9543	114.434	25.1683	0.236653	0.194309	5.26799	0.831456	0.347267	1.79602	1.26203	0.576623	0.984669	9.34128	0.107637	0.163903	0.81366	0.324766	0.0907054	0.125048	6.7613	0.135898	0.189764	0.1029	0.103028	0.110229	0.151037	0.270388	0.116022	0.0900013	0.0680131	0.136282	0.161087	0.083184	0.102452	0.249264	0.148893	0.0608117	0.105876	0.108501	0.126872	0.06238	0.111125	0.13513	0.0579631	0.0950262	0.105108
T50P3HB_contig_355	AMN13_PHB_gam1	12875	417.82	20.3769	53.6584	15.3798	0.771728	1.36878	3.64404	1.38408	4.64513	4.14687	4.71557	1.98757	2.81219	9.19612	2.28513	1.93957	1.86742	2.47293	0.893359	0.95565	8.19922	4.14074	3.47184	1.50998	0.213126	0.431534	0.22299	1.42532	0.746718	0.218951	0.18835	1.82151	1.43697	0.451573	0.477204	1.52062	10.9654	13.4311	9.09616	8.54066	5.56621	1.20629	1.37693	1.42649	0.441087	0.747184	1.09569
T50P3HB_contig_361	AMN13_PHB_gam1	4403	355.772	36.8719	213.286	37.9421	0.321599	0.208721	9.89212	1.10606	0.224392	2.96048	1.26505	0.40109	1.08653	0.412446	0.11424	0.147627	0.110606	0.111515	0.0581422	0.101976	0.67931	0.123098	0.172837	0.105156	0.115603	0.0629117	0.067454	0.192369	0.084715	0.0545083	0.071315	0.0467863	0.0856234	0.149444	0.102203	0.163298	0.854872	0.231887	0.382012	1.78469	1.51715	0.0663184	0.141722	0.117193	0.0860777	0.0681354	0.11265
T50P3HB_contig_407	AMN13_PHB_gam1	9605	355.941	22.6805	65.2694	20.1055	0.19292	0.233004	3.11317	0.795315	0.404789	1.61551	1.14659	0.291515	0.86684	5.69131	0.0900573	0.203852	0.161791	0.129204	0.194378	0.0593441	6.6051	0.206351	0.232379	0.23925	0.119313	0.102551	0.0441437	1.10328	0.374805	0.0711088	0.0829776	0.153462	0.181676	0.12733	0.107132	0.126705	0.204685	0.0910984	0.111296	0.124831	9.07257	1.1165	1.32327	0.135867	0.0436231	0.138261	0.090786
T50P3HB_contig_436	AMN13_PHB_gam1	1587	362.189	58.2338	539.871	37.4461	0.229364	0.625079	29.5104	0.826717	0.146818	5.67864	0.950221	1.18336	5.48141	15.9042	0.204159	0.345306	0.180214	2.46314	0.204789	0.0321361	11.9307	0.342785	0.166982	0.0346566	0.120983	0.0296156	0.538752	0.0793951	0.545684	0.0094518	0.0327662	1.05167	0.489603	0.0995589	0.0642722	0.661626	0.073724	0.207309	0.0195337	0.0126024	0.533081	0.0693132	0.227473	0.163831	0.0226843	0.042218	0.0094518
T50P3HB_contig_460	AMN13_PHB_gam1	3605	370.116	41.7775	195.435	39.4333	0.208044	0.176976	8.68377	0.826907	0.943135	4.30347	4.3215	1.80832	20.2982	26.3859	15.3196	25.2344	9.16366	1.34979	1.48294	6.62635	29.058	20.7329	26.6494	18.3043	0.583356	0.22663	0.426075	2.22441	0.29043	0.129265	0.301803	7.79695	2.98003	1.04605	0.501803	3.79834	0.12344	0.0923717	0.177254	0.101526	0.152011	0.0479889	0.195284	0.158391	0.158114	0.19251	0.163384
T50P3HB_contig_476	AMN13_PHB_gam1	4654	358.136	33.3535	80.6184	36.6738	0.281049	0.230769	3.33627	0.56532	0.319725	1.70799	1.43232	0.643532	1.05307	6.1648	0.106145	0.185862	0.268801	0.369789	0.124839	0.0367426	8.31006	0.373442	0.700688	0.184572	0.130211	0.113236	0.0657499	0.519983	0.109798	0.0784272	0.0846584	0.350881	0.251397	0.366352	0.210142	0.39278	0.194671	0.103997	0.240868	0.233777	0.15578	0.108724	0.127847	0.109153	0.0565105	0.149334	0.101848
T50P3HB_contig_506	AMN13_PHB_gam1	2843	453.136	10.0144	100.527	23.2044	0.176926	0.231094	3.8994	0.764333	0.260288	2.79282	1.19381	0.680971	0.238129	0.356314	0.141752	0.201548	0.148435	0.137179	0.0745691	0.0337671	0.552234	0.283855	0.215266	0.189237	0.133662	0.127682	0.0450229	0.215617	0.114316	0.0590925	0.0858248	0.106929	0.173408	0.10306	0.0925079	0.145973	0.223356	0.0900457	0.106929	0.0450229	0.0854731	0.048892	0.129089	0.154063	0.0777348	0.0770313	0.0847696
T50P3HB_contig_510	AMN13_PHB_gam1	836	503.11	60.0431	134.536	68.3218	0.852871	0.740431	8.81938	2.47847	1.27033	4.939	5.75957	2.30383	2.42943	49.9665	0.490431	8.13397	0.110048	0.363636	0	0.130383	41.2333	0.504785	0.301435	0.460526	0.0215311	0.0215311	0	0.522727	0.291866	0.124402	0	0.143541	0.2189	0.0502392	0.0586124	0.496411	3.69019	1.58852	2.59211	3.23923	0.160287	0.0944976	0.100478	0.0944976	0.0358852	0.150718	0.0179426
T50P3HB_contig_511	AMN13_PHB_gam1	3685	351.7	22.9476	148.205	34.508	0.136771	0.220624	6.76554	0.979647	0.12076	2.94301	0.797558	1.0152	0.220624	9.92537	0.0993216	0.968521	0.131615	0.0751696	0.0776119	0.133786	11.2233	0.429308	0.223609	0.129715	0.0770692	0.115875	0.0382632	0.283039	0.0781547	0.0727273	0.10692	0.12863	0.115604	0.0599729	0.0868385	0.0635007	0.117775	0.103392	0.0949796	0.0561737	0.0841248	0.0135685	0.0917232	0.0719132	0.0640434	0.115875	0.261872
T50P3HB_contig_538	AMN13_PHB_gam1	21452	346.074	45.8504	140.105	42.6866	0.623765	1.13565	7.23504	3.83904	6.46033	4.24487	4.94551	2.14218	4.68926	18.9386	5.30118	4.8623	3.34398	4.24972	2.0564	1.61663	17.1566	4.80062	4.26161	2.37176	0.300392	0.635186	0.262866	1.75475	1.39185	0.392271	0.139847	2.19038	1.68982	0.477624	0.506759	1.94164	15.6523	21.9942	19.5314	12.9393	7.45585	1.80533	3.7748	2.15626	0.828454	0.936556	1.3823
T50P3HB_contig_541	AMN13_PHB_gam1	3523	333.003	10.9279	110.382	20.6764	0.144195	0.12319	5.25319	1.03775	0.248652	2.4763	1.38745	0.89157	1.11893	6.79676	0.343741	1.3409	0.320466	1.32444	0.0425773	0.0635822	5.79733	0.404201	0.273347	0.347999	0.116662	0.157252	0.0454158	0.231337	0.420097	0.144195	0.130287	0.233608	0.229634	0.131138	0.107295	0.266818	0.204371	0.069543	0.131138	0.0911155	0.165768	0.050809	0.104173	0.126313	0.0269657	0.099631	0.143628
T50P3HB_contig_552	AMN13_PHB_gam1	1803	230.282	666.489	681.677	460.699	0.539656	0.36162	22.1969	2.24071	1.75984	21.2895	4.77371	1.37715	3.27953	1.06101	0.705491	0.416528	0.0798669	0.245702	0.153633	0.131448	0.630616	1.32723	4.36273	0.955075	6.71048	0.175818	0.591791	2.96506	5.02052	14.7842	4.80588	1.58957	2.76816	7.13311	4.83749	1.00444	0.315585	0.153078	0.154187	0.0898502	0.127011	0.404881	0.295064	0.308375	0.0726567	0.270105	0.400998
T50P3HB_contig_604	AMN13_PHB_gam1	1809	381.846	82.9447	83.8458	6.84467	0.690437	0.171918	1.48038	0.548922	0.200663	1.88391	1.28082	0.31675	4.70536	17.4212	0.0773908	0.229961	0.131012	0.171918	0.0569375	0.195688	10.9198	0.170813	0.220011	0.055832	0.113322	0.154229	0.0348259	0.395799	0.119956	0.12272	0.141515	0.0751797	0.161968	0.129353	0.179104	0.0569375	0.307905	0.0923162	0.156993	0.125484	0.143173	0.0690989	0.0934218	0.134881	0.0519624	0.177999	0.0674406
T50P3HB_contig_633	AMN13_PHB_gam1	2728	341.43	56.3651	153.952	29.3336	0.285557	0.245968	7.59457	1.13233	0.38783	2.53226	1.70015	0.433284	2.04875	30.3886	0.644428	2.97947	0.141496	0.353006	0.0351906	0.220308	23.1272	0.0832111	0.599707	0.145528	0.144428	0.0916422	0.0436217	0.180352	0.0791789	0.0681818	0.0480205	0.145528	0.0700147	0.123167	0.111437	0.102273	0.201613	0.0711144	0.0747801	0.0707478	0.243035	0.120601	0.0960411	0.085044	0.0355572	0.111804	0.0388563
T50P3HB_contig_726	AMN13_PHB_gam1	3372	494.85	17.2862	43.919	12.2114	0.236951	0.229537	1.51809	1.04033	0.312871	1.29804	0.81554	0.305457	2.48517	2.44721	0.0610913	0.103499	0.0996441	0.108541	0.0557533	0.039739	2.67289	0.127224	0.202847	0.0919336	0.104686	0.0750297	0.116251	0.220937	0.118921	0.0521945	0.0913405	0.116548	0.204923	0.126335	0.0729537	0.998517	0.18535	0.0682088	0.109134	0.0901542	0.187426	0.0432977	0.0839265	0.10172	0.0702847	0.0907473	0.0711744
T50P3HB_contig_729	AMN13_PHB_gam1	729	248.103	0.0809328	0.347051	0.455418	0.0960219	0.0205761	0.111111	0.113855	0.141289	0.66941	0.469136	0.0987654	0.359396	0.190672	0.0891632	0.0260631	0.113855	0.153635	0.0438957	0	0.296296	0.168724	0.156379	0.079561	0.0740741	0.0219479	0.0548697	0.115226	0.113855	0.0768176	0.0205761	0.0699588	0.0727023	0.0548697	0.0219479	0	0.227709	0.353909	0.921811	0.042524	0.0699588	0.0411523	0.0823045	0.174211	0.0727023	0.0205761	0.113855
T50P3HB_contig_748	AMN13_PHB_gam1	3498	315.265	22.7696	148.326	7.7024	0.164094	0.134648	6.15094	0.58948	10.3917	1.85449	0.991424	0.576901	3.3442	9.71527	6.78531	2.11492	0.728988	0.993139	0.137507	0.146655	7.39394	1.59691	0.620926	0.375357	0.104917	0.0674671	0.0457404	0.282733	0.25729	0.117782	0.193253	0.366495	0.289022	0.0831904	0.13036	0.0800457	0.168668	0.0989137	0.13036	0.451687	5.88193	0.454545	0.648942	0.127501	0.0448828	0.0668954	0.0620354
T50P3HB_contig_814	AMN13_PHB_gam1	896	378.827	0.125	0.0535714	0.404018	0	0.0435268	0.151786	0.111607	0.266741	1.02232	1.57143	0.167411	0.397321	1.18192	0.415179	18.3304	0.427455	0.311384	1.36496	0.310268	1.80246	6.51786	10.2321	4.1875	0.175223	0.539062	0.41183	6.21094	0.157366	0.445312	0.483259	7.20536	9.24107	0.789062	1.12165	3.82366	0.25	0.0167411	0.0513393	0.0390625	0.0334821	0.0189732	0.0736607	0.0524554	0.0167411	0.0379464	0.0357143
T50P3HB_contig_862	AMN13_PHB_gam1	8209	346.962	36.3551	145.968	31.865	0.19905	0.446705	7.57449	1.24668	0.753198	3.54818	2.63613	1.25984	2.83628	13.7636	5.74504	1.57254	1.03825	0.403094	0.224022	0.297113	10.8863	0.925569	0.226581	0.232306	0.0944086	0.114752	0.0545742	0.254111	0.253868	0.0687051	0.0546961	0.159337	0.134852	0.0835668	0.0907541	0.114265	6.63369	12.689	13.5886	5.62626	3.02412	0.208795	0.413083	0.143623	0.043367	0.10257	0.123523
T50P3HB_contig_897	AMN13_PHB_gam1	3899	348.638	21.4055	185.683	18.229	0.0882278	0.115927	7.50218	0.611695	0.312644	3.07489	1.35035	0.969223	1.42908	9.67479	4.88407	0.649397	0.113362	0.122083	0.349577	0.0630931	8.50013	0.171582	0.167735	0.197999	0.0756604	0.129777	0.0782252	0.170557	0.0420621	0.0569377	0.0669402	0.0879713	0.130546	0.0825853	0.126443	0.0569377	0.151064	0.15209	0.0938702	0.0887407	0.236471	0.0648884	0.079764	0.0895101	0.0253911	0.109772	0.0687356
T50P3HB_contig_1001	AMN13_PHB_gam1	2094	342.5	0.234957	0.495702	0.409742	0.164756	0.234957	0.0859599	0.375836	0.145654	0.338586	0.832856	0.623687	0.15234	0.0668577	0.086915	0.119866	0.203916	0.0964661	0.0625597	0.0716332	0.105062	0.15425	0.164756	0.017192	0.132283	0.0711557	0.0759312	0.163801	0.0377268	0.0372493	0.0219675	0.123687	0.147564	0.0978988	0.10936	0.127985	0.155205	0.122732	0.219675	0.148042	0.245941	0.0639924	0.145654	0.160936	0.10936	0.166667	0.149952
T50P3HB_contig_1178	AMN13_PHB_gam1	1136	394.453	0.128521	0.90581	0.431338	0.0818662	0.0616197	0.276408	0.0765845	85.2218	0.74912	1.12852	0.0140845	0.947183	4.09331	0.140845	9.19366	0.421655	0.220951	0.460387	0.0704225	5.86708	0.629401	1.40317	0.232394	0.0809859	0.142606	0.0132042	1.22271	0.141725	0.0633803	0	1.00704	1.20775	0.205106	0.262324	0.301937	0.244718	0.204225	0.116197	0.0572183	0.292254	0.101232	0.162852	0.0272887	0.286092	0.239437	0.516725
T50P3HB_contig_1360	AMN13_PHB_gam1	688	318.879	0.0697674	0.497093	0.0741279	0.242733	0.75436	0.181686	1.1875	1.88953	1.34012	4.30087	0.893895	0.511628	0.226744	0.0218023	0.199128	0.723837	0.795058	0.40407	0.117733	0.444767	1.8939	0.235465	0.125	0.143895	1.23983	0.447674	0.223837	0.742733	0	0	0.984012	0.276163	0.324128	0.536337	0.311047	0.348837	0.0901163	0	0.0741279	0.0436047	0.366279	0.104651	0.145349	0	0.0508721	0.0625
T50P3HB_contig_1780	AMN13_PHB_gam1	1632	338.132	4.75123	1.5527	2.60417	0.0618873	0.158701	0.387255	0.248162	0.416667	0.827206	3.35723	0.142157	1.36826	11.8652	0.204044	0.401961	0.249387	0.204044	0.231005	0.460172	8.81618	0.275735	0.438113	0.793505	0.186275	0.20098	0.067402	1.60784	0.0882353	0.0980392	0.168505	0.967525	0.820466	0.101103	0.331495	1.19975	0.134191	0.0631127	0.106618	0.106005	0.17402	0.0790441	0.123775	0.0974265	0.0655637	0.0827206	0.128064
T50P3HB_contig_2006	AMN13_PHB_gam1	633	348.888	66.2891	99.4471	43.8436	0.579779	0.110585	2.29542	0.139021	3.04423	3.95577	3.83728	0.793049	0.598736	0.720379	0.0268562	0.159558	0.0473934	0.232227	0	0.0695103	1.82938	0	0.404423	0.266983	0.121643	0.0300158	0.0236967	0.265403	0.0315956	0.0505529	0.0537125	0.0252765	0.0821485	0.0868878	0.0236967	0.159558	0.132701	0.0663507	0.0774092	0.0900474	0.0631912	0.0868878	0.14534	0.0268562	0	0.028436	0.0979463
A8Ecoflex_contig_16	BHT04_PBAT_alp2	169680	0.438484	3.2673	0.325837	1.80876	12.1368	0.661864	11.5325	1.28187	3.00014	1.94824	1.16709	1.99171	11.3223	14.6213	4.16932	1.14303	183.259	20.1137	25.4693	2.45265	19.568	11.7011	8.61456	6.12611	0.256554	9.57475	1.97176	4.11078	12.6792	2.15075	1.07318	8.20388	5.84129	3.90176	4.36311	18.4774	15.48	5.24132	9.34705	24.1138	15.3378	11.0289	6.48484	18.0084	4.47138	3.31027	5.00946
A8Ecoflex_contig_25	BHT04_PBAT_alp2	709434	0.3608	2.33999	0.275097	1.2144	8.81992	0.741077	9.18542	1.22186	2.49394	1.62905	1.15682	1.74691	10.8691	11.9687	3.14916	1.23166	183.038	16.3759	22.66	2.07835	15.6061	10.4202	7.30368	5.01325	0.215121	6.25643	1.31335	2.60922	10.3389	1.47596	0.883449	6.42313	4.45238	2.86025	3.31943	13.2225	11.3509	4.0839	7.0485	17.8695	11.8704	8.70001	5.09343	14.7205	3.49552	2.61532	4.01779
A8Ecoflex_contig_29	BHT04_PBAT_alp2	13647	0.269363	0.206126	0.0893237	0.112186	5.87294	1.04939	0.937495	0.806111	4.32886	1.21924	1.60885	1.14816	13.3876	126.231	21.5191	0.562321	163.534	413.324	57.6336	5.62168	40.6771	54.0902	66.7528	6.70682	0.125376	0.523412	0.15813	1.2627	101.066	34.6156	0.356489	9.43467	13.4444	20.2047	2.30754	2.90481	2.22496	1.03517	1.84876	3.7823	2.70455	1.15923	2.41364	1.67597	1.03217	1.11614	1.73078
A8Ecoflex_contig_66	BHT04_PBAT_alp2	149351	0.261786	1.59571	0.219396	1.09131	7.43823	0.467891	6.94296	0.771471	1.04755	0.94371	1.08301	1.27016	7.18969	9.28343	2.38665	1.02672	177.284	13.5237	18.4294	1.62318	15.2911	8.9605	5.27558	3.64881	0.184766	4.15169	0.868839	2.19555	8.71391	1.05524	0.731612	4.82439	3.29759	3.04669	4.13123	9.92898	8.07991	3.1563	5.55522	12.977	8.43301	6.5465	3.83784	10.3176	2.57823	1.86911	3.00171
A8Ecoflex_contig_84	BHT04_PBAT_alp2	399129	0.505801	2.60433	0.45917	1.77477	10.8119	1.02914	10.9637	1.62898	3.91908	2.42199	1.58257	2.23087	13.373	12.9925	3.13624	1.29418	185.418	18.2381	23.4496	2.36822	16.5183	10.9703	8.9941	5.96423	0.437688	7.86722	1.69724	3.19757	12.1667	1.71409	1.04218	7.79784	5.47176	3.2526	3.8871	15.3391	14.7961	5.33811	9.25916	25.2814	16.4071	11.6209	6.22324	20.1915	4.03723	3.06216	4.74363
A8Ecoflex_contig_89	BHT04_PBAT_alp2	4366	16.0689	65.1709	4.15392	43.5199	241.527	32.3328	206.331	41.6754	240.801	63.3035	38.038	60.5726	326.994	331.478	65.549	31.2936	916.983	421.668	498.213	46.9173	283.515	122.409	174.113	140.488	24.4029	47.5062	27.5579	103.35	231.85	44.5536	43.0502	117.59	80.6922	59.1631	75.218	263.587	168.95	88.7089	153.467	400.09	289.389	167.464	105.202	338.619	55.5094	50.6743	72.1301
A8Ecoflex_contig_99	BHT04_PBAT_alp2	249110	0.276765	1.97514	0.241026	1.13025	9.25976	0.59935	8.54815	1.03747	1.28654	1.2595	1.03748	1.53882	9.68931	11.1382	3.4097	1.19634	187.244	16.4554	24.9954	2.09537	15.8929	13.7107	6.78355	5.04239	0.169178	5.51619	1.16051	3.14171	9.00013	1.408	0.899089	5.88223	4.08548	3.19679	3.31892	12.783	10.568	3.766	6.45361	17.9199	10.7122	7.98738	4.40714	12.3519	2.98608	2.40921	3.56933
A8Ecoflex_contig_108	BHT04_PBAT_alp2	126948	0.450358	2.56869	0.295467	1.263	11.704	0.8601	10.7127	1.28512	4.56953	3.43519	1.31475	2.23325	11.9185	14.3445	4.40116	2.0847	186.123	19.1161	25.7003	2.40571	21.1582	12.1309	9.09534	5.97056	0.167124	8.03876	1.70463	3.48016	13.6239	1.81046	1.04522	7.94003	5.64461	3.53025	4.35247	17.7705	15.2204	5.30694	8.96439	25.7506	17.6095	11.7128	6.4043	20.6052	4.05875	3.0238	4.90313
A8Ecoflex_contig_129	BHT04_PBAT_alp2	181652	0.39301	2.34147	0.237278	1.17937	13.3824	0.913494	11.3456	1.34791	5.19317	2.72939	1.54415	2.28682	13.6612	16.0895	4.56902	1.63233	201.894	23.3654	30.6218	2.76797	19.7451	15.4153	9.68851	6.4953	0.3505	9.15976	1.88275	4.37406	12.8787	2.06158	1.26625	7.90488	6.01669	4.50459	4.80088	17.3061	13.331	5.00797	8.22089	24.5444	16.2129	11.2843	6.03416	20.5599	3.83665	2.81204	4.3651
A8Ecoflex_contig_148	BHT04_PBAT_alp2	70607	0.169176	0.167264	0.174671	0.93114	3.05254	0.300693	2.69241	0.35039	1.83927	0.598468	0.74783	0.803079	0.551971	3.53948	1.15851	0.677525	228.497	3.12026	4.90808	0.619471	9.11282	2.20756	1.97774	0.933236	0.0765788	1.25179	0.283867	1.27476	1.32794	0.311881	0.14711	1.12585	0.837509	0.940842	0.757899	2.0497	0.926424	0.829309	1.42861	3.02426	2.44833	0.784724	0.941649	2.81367	0.683162	0.611597	0.788109
A8Ecoflex_contig_176	BHT04_PBAT_alp2	70090	0.091411	0.320887	0.133928	0.111771	5.31999	0.116893	4.43113	0.207804	0.345841	0.322485	0.583735	0.323812	1.21364	7.52336	3.31039	0.384149	298.46	16.3715	30.2293	1.37579	14.226	15.9589	2.62637	2.84085	0.110586	6.87546	1.23244	0.763575	3.40409	1.6038	0.951434	3.45229	2.43361	1.0341	1.45296	7.96141	3.9518	1.6414	4.66806	9.38722	5.42754	4.14501	2.17095	7.11701	1.46066	1.09914	1.61925
A8Ecoflex_contig_189	BHT04_PBAT_alp2	189513	0.320485	2.83426	0.271802	0.763816	20.5525	1.0946	5.60218	1.28489	1.96816	1.55408	1.73288	1.95365	5.84748	9.97522	9.07515	2.72508	229.416	15.0835	17.9674	1.40494	14.1526	9.46201	4.59378	3.01567	0.122978	17.9123	3.26782	4.4832	6.92398	1.46487	0.67617	6.68714	5.53267	4.30292	4.28351	8.70495	7.65237	2.83825	6.68339	11.5706	6.15075	5.28576	3.87412	8.96635	2.48675	2.07077	2.93924
A8Ecoflex_contig_265	BHT04_PBAT_alp2	45726	0.15676	0.494729	0.23245	0.166142	0.239361	0.170713	0.177689	0.42571	0.332546	0.316253	0.739186	0.223199	0.303853	4.21012	1.29325	1.17751	222.831	4.44504	8.97373	0.747474	11.7248	4.91545	1.51148	0.857149	0.267834	1.28627	0.391003	0.611468	0.952784	0.454337	0.103267	1.50844	1.00052	0.507567	0.325154	3.67421	1.46048	0.79071	1.85317	3.33939	1.85186	1.24225	1.11562	2.72696	0.855793	0.622775	0.855006
A8Ecoflex_contig_274	BHT04_PBAT_alp2	3478	0.0293272	0.0497412	0.0618171	0.0428407	0.103508	0.0382404	0.0960322	0.0968948	0.192352	0.146348	0.453997	0.0589419	0.0960322	2.13945	0.401955	0.0428407	267.685	4.26797	9.68171	0.152099	4.44623	4.03163	0.50345	0.294997	0.0276021	0.0531915	0.0316274	0.168775	0.289247	0.174526	0.103508	0.111558	0.0575043	0.0741806	0.0761932	0.105233	0.168488	0.158999	0.201265	0.115296	0.137148	0.0879816	0.216791	0.177688	0.0704428	0.154399	0.118746
A8Ecoflex_contig_286	BHT04_PBAT_alp2	373011	0.306278	1.58811	0.301533	0.770715	9.61162	0.567549	7.35293	0.980647	1.26894	1.51998	1.15972	1.41375	9.60863	10.356	3.58514	1.116	180.685	14.4524	20.0152	1.8232	16.8235	9.82326	6.21659	4.26356	0.253387	8.36331	1.70276	3.17931	9.54946	1.31157	0.814697	6.01593	4.51053	2.88224	3.23604	11.7716	11.9493	4.16965	6.93679	19.0745	12.166	8.15355	4.79484	14.2387	3.43887	2.53278	3.74784
A8Ecoflex_contig_293	BHT04_PBAT_alp2	146728	0.36231	2.32402	0.297632	1.78375	9.38839	0.951189	8.20208	1.21055	2.88474	1.73073	1.44168	1.63152	7.53462	12.1701	4.08514	1.24552	177.16	16.7941	21.8519	2.00808	17.8817	12.2872	7.12311	4.70468	0.23149	9.9339	1.91411	4.56367	9.94058	1.63398	0.913254	7.20374	5.0623	4.32411	4.32555	13.7631	9.93164	3.87657	6.96966	17.1797	11.325	7.66638	4.7211	14.5594	2.95753	2.23353	3.46328
A8Ecoflex_contig_306	BHT04_PBAT_alp2	260615	0.282532	1.7822	0.29793	0.653343	8.59336	0.562895	5.98932	1.11273	1.24292	1.03485	1.14034	1.25517	6.90932	8.6895	3.09641	1.74787	178.041	12.5616	17.9689	1.55851	12.9699	8.63758	5.06298	3.47335	0.143791	6.26469	1.22349	2.49521	6.54684	1.10758	0.705117	4.85503	3.54729	2.31683	2.65198	8.97227	7.85311	2.78317	5.25078	12.9551	7.9915	6.17429	3.34771	10.9912	2.44804	1.66944	2.71791
A8Ecoflex_contig_322	BHT04_PBAT_alp2	6047	0.170663	10.1621	0.179097	1.14933	15.4392	0.880106	9.1275	0.950389	0.464859	1.26195	1.06416	2.00661	14.0749	18.9401	13.8839	1.77311	311.017	26.1442	40.569	2.90855	31.5952	17.7862	9.64991	7.53216	0.142715	22.3339	4.21366	10.1994	23.6531	3.12882	1.01687	9.91186	8.23913	6.56722	5.35869	20.9704	24.9282	3.91649	7.27981	34.514	18.6241	10.92	7.53415	20.5676	3.73127	2.29601	3.90756
A8Ecoflex_contig_384	BHT04_PBAT_alp2	389084	0.298051	2.09322	0.284514	0.918439	9.38451	0.526932	8.38815	0.940702	1.62244	1.13766	1.06297	1.53569	10.2689	11.6245	3.29191	1.02152	187.597	16.6432	24.9886	2.16461	18.4605	11.7772	7.36415	5.03333	0.179645	8.50644	1.73906	3.54996	9.81368	1.52196	1.02381	6.48077	4.56118	3.32882	3.58412	14.4098	12.01	4.25937	7.42251	20.9042	12.8355	9.4144	4.84459	16.7889	3.57834	2.5061	4.04993
A8Ecoflex_contig_487	BHT04_PBAT_alp2	29458	0.0817096	0.171329	0.150044	0.10459	0.151334	0.0811664	0.781995	0.210843	0.161518	0.178627	0.524883	0.124584	0.157037	0.557234	0.177982	0.30389	236.14	1.20422	2.77463	0.099226	1.30297	1.61406	0.375925	0.219431	0.0585919	0.0831353	0.0422975	0.12601	0.276394	0.189999	0.089076	0.225066	0.157411	0.186673	0.336717	0.378199	0.355557	0.147939	0.210843	0.197977	0.149195	0.109648	0.176828	0.203917	0.107203	0.161179	0.137212
A8Ecoflex_contig_531	BHT04_PBAT_alp2	23956	2.55452	14.3814	1.46034	13.3932	52.6729	10.3845	56.6342	11.6605	31.1167	26.2551	14.9509	16.505	82.4625	60.0347	10.3587	4.65633	239.193	83.2112	81.3588	10.4917	48.1132	39.7275	50.1826	31	2.95083	18.652	5.31954	12.6655	57.9761	8.1777	4.91756	37.6128	25.4302	14.2085	15.7215	76.6978	76.127	33.4053	55.5785	148.278	107.111	61.912	40.7529	113.786	22.7329	20.6251	29.3104
A8Ecoflex_contig_536	BHT04_PBAT_alp2	220186	0.253681	1.29337	0.258454	0.80828	10.1426	0.518226	5.16635	0.713919	1.35925	1.12222	1.03078	1.32038	4.75775	9.01025	4.00578	1.69653	185.412	15.15	17.9131	1.49272	20.7178	8.40232	5.36022	3.38593	0.153847	13.9285	2.62324	3.34981	10.1956	1.16624	0.75647	5.66265	4.59768	3.04299	3.68642	7.786	7.00526	2.58987	5.1825	12.579	7.76808	5.45861	2.81658	10.1226	1.86367	1.55831	2.21228
A8Ecoflex_contig_563	BHT04_PBAT_alp2	7756	0.0786488	0.141826	0.144791	0.0880609	0.217251	0.11475	0.128546	0.135895	0.214415	0.175864	0.505544	0.091671	1.07994	1.69959	0.305699	0.19804	166.649	1.54113	4.09244	0.346055	2.01702	2.16516	0.703069	0.359464	0.0624033	0.101599	0.0243682	0.173414	0.335869	0.137571	0.112171	0.780944	0.653945	0.763796	1.30183	0.281202	0.347731	0.489428	0.70049	0.76689	0.669675	0.412197	0.561114	0.357916	0.225374	0.299381	0.403043
A8Ecoflex_contig_638	BHT04_PBAT_alp2	34003	0.27177	1.99421	0.366056	3.50187	13.3233	1.12255	11.6413	1.34103	1.84337	1.37958	1.4544	2.2206	6.81722	11.0505	2.63544	1.70564	175.285	11.6133	12.9631	1.13343	16.1333	5.65591	3.22439	3.0075	0.331324	13.7033	2.54369	5.11752	4.90971	1.10414	0.859601	5.19992	4.83107	5.8116	6.81175	5.06329	4.07661	2.13172	2.89198	9.25957	8.17148	4.68932	1.75623	7.38388	1.6508	1.28545	1.66097
A8Ecoflex_contig_673	BHT04_PBAT_alp2	49149	0.293068	1.19638	0.213636	1.25669	8.0609	0.634926	9.07555	0.99294	1.75737	0.922704	1.23514	1.57263	15.3123	12.4483	3.52561	1.6289	176.117	15.9672	27.1838	2.0307	17.0936	10.3579	6.1232	5.07728	0.138823	10.4547	2.04861	3.24466	8.35354	1.40461	0.839264	7.19073	5.67165	2.62669	3.14367	14.924	13.7379	4.24599	8.44365	22.2331	13.236	10.5954	4.93481	17.3606	3.6887	2.49604	4.0773
A8Ecoflex_contig_711	BHT04_PBAT_alp2	145801	0.38698	1.08424	0.321418	1.16767	11.057	0.772786	6.79085	0.823527	2.2789	1.36289	1.10935	1.70389	5.19999	9.0446	3.21798	1.2792	182.987	15.9377	22.5371	1.48401	13.3989	11.165	5.23117	3.28075	0.141042	5.7485	1.16019	2.27148	5.79101	1.33321	0.678041	3.99595	3.07612	2.42721	2.54546	7.27003	6.82534	2.89294	5.33917	12.1589	7.90983	5.46049	3.54751	10.1913	2.11594	1.70969	2.53795
A8Ecoflex_contig_842	BHT04_PBAT_alp2	98689	0.277032	3.1383	0.320917	1.35845	7.98352	0.971658	8.04873	1.08612	1.6374	1.42041	1.53925	1.66008	11.8172	10.5299	2.95665	0.752779	180.561	13.8884	20.0719	1.91618	17.4304	9.16098	7.32279	4.65305	0.224382	8.73305	1.77779	3.90166	9.40179	1.3207	0.676347	6.6769	4.74883	3.25907	3.51235	14.599	11.2079	4.33334	6.84618	15.632	11.5157	8.53707	5.58269	13.1727	4.03004	3.14022	4.7021
A8Ecoflex_contig_850	BHT04_PBAT_alp2	155879	0.378736	2.33008	0.293125	1.79866	10.4906	1.22158	8.65755	1.47223	4.25898	1.78468	1.72496	2.21129	8.70011	10.7486	3.07582	1.42052	176.877	18.6337	18.8747	1.75725	12.8584	7.73661	5.77676	4.19616	0.179466	6.41816	1.36636	2.38659	10.8598	1.28716	0.73133	5.86675	4.0937	2.39415	2.8434	11.5336	11.9861	4.35499	8.48031	19.9051	13.969	9.4356	5.50162	16.559	3.90221	2.89704	4.56475
A8Ecoflex_contig_863	BHT04_PBAT_alp2	12273	0.0248513	0.0497841	0.0619245	0.0426139	0.993482	0.078139	0.0997311	0.0902795	0.167441	0.169396	0.573454	0.121812	0.152123	0.181455	0.184388	0.108531	159.116	0.202477	0.0738206	0.0734132	0.182433	0.139982	0.268394	0.0975312	0.0708058	0.0810723	0.0373177	0.639941	0.552351	0.0501915	0.0534507	0.12059	0.123279	0.461175	0.173878	0.150982	0.176322	0.163448	0.148293	0.207692	0.166626	0.11839	0.157011	0.375458	0.127516	0.11782	0.171678
A8Ecoflex_contig_918	BHT04_PBAT_alp2	94236	0.308353	1.07657	0.310242	0.873329	4.15906	0.811643	4.1592	0.766098	3.23012	0.873668	1.30263	1.10844	3.65657	5.4786	1.2967	0.626693	165.995	9.2056	12.2191	0.984157	7.68407	6.64463	2.49789	1.91092	0.283427	1.04829	0.426854	1.21891	3.87823	0.757704	0.472452	2.13444	1.43148	1.01357	0.969226	4.85535	3.55064	1.47604	3.20437	5.31784	2.7826	2.38652	1.83317	4.21724	1.42311	1.17806	1.57599
A8Ecoflex_contig_987	BHT04_PBAT_alp2	82703	0.240257	4.86279	0.278551	1.21391	8.53903	0.569314	15.4209	1.3004	0.537719	0.580015	0.599785	1.76006	2.67863	11.1543	7.20189	1.59124	241.768	13.5766	28.1719	1.90056	40.7682	12.0412	5.25923	4.77072	0.123321	78.0836	14.0839	12.4507	23.8357	1.89715	1.64009	14.567	15.4526	14.3361	21.669	15.8146	7.86662	4.33137	9.99266	20.6003	23.5487	15.9365	4.51606	39.2508	2.28769	1.56957	3.24243
A8Ecoflex_contig_1008	BHT04_PBAT_alp2	29530	0.168066	2.79641	0.203996	0.348696	0.805046	0.453607	1.04978	0.636742	0.870775	1.09506	1.27125	0.45232	2.35598	7.21327	1.72198	0.657128	230.848	9.08947	16.1933	1.47487	17.1843	9.91189	4.03942	2.85066	0.0946834	0.177853	0.0864883	0.6702	3.23928	1.10098	0.459567	1.93569	1.23762	0.671182	1.17538	5.20051	3.66346	2.3321	4.79089	6.00396	3.62814	1.53454	2.5023	3.84355	2.59245	2.16427	3.18046
A8Ecoflex_contig_1073	BHT04_PBAT_alp2	6932	0.109925	0.168782	0.0484709	0.0946336	1.49957	0.290969	1.61267	0.260098	0.332227	0.251587	0.565638	0.459031	0.479371	0.619158	0.198644	0.200087	200.922	2.33136	1.66402	0.447201	0.664022	0.259233	0.641662	0.510242	0.0763128	0.283324	0.0855453	0.380265	1.28693	0.0963647	0.103866	0.668782	0.580929	0.204703	0.392527	1.26082	0.828188	1.16013	1.29054	4.75678	0.742066	0.991489	0.562752	5.15969	0.653491	0.305395	0.514714
A8Ecoflex_contig_1106	BHT04_PBAT_alp2	63684	0.322499	0.226242	0.246451	2.53437	5.04764	0.653806	6.50154	0.517885	2.72965	0.741913	0.682134	1.70676	2.93092	5.18878	1.17924	0.869386	231.761	9.42259	7.45266	0.841483	4.19275	4.04981	2.64661	1.74898	0.094435	0.68171	0.252999	0.527479	1.95292	0.651702	0.273255	2.39206	1.72183	1.40352	2.27804	2.78045	1.47356	1.36965	3.72861	4.63765	3.17089	1.38374	2.1205	3.15283	1.61557	1.41404	2.22181
A8Ecoflex_contig_1210	BHT04_PBAT_alp2	35218	0.316883	2.03606	0.171702	0.405474	9.00909	0.509825	6.86393	0.941678	4.11176	2.53686	1.16185	1.18022	10.8637	10.0078	3.68141	0.734	170.003	12.2854	18.6085	1.75919	12.626	9.97178	5.63959	4.32912	0.139985	3.72687	0.883298	2.08215	8.38086	1.17065	0.738316	4.96385	3.09174	1.81353	2.0795	12.2178	10.5232	3.75595	6.60807	16.3338	9.99571	6.79195	3.89406	11.2615	3.11239	2.21452	3.31421
A8Ecoflex_contig_1216	BHT04_PBAT_alp2	21477	0.394282	0.437119	0.407319	4.27737	3.99651	0.825022	7.79657	0.705545	3.93924	1.37524	0.859384	1.88727	14.0412	128.688	20.274	1.71975	163.321	411.87	58.5644	5.27085	40.3981	51.1851	64.094	6.06453	0.166224	1.82456	0.419146	1.70578	102.906	35.0424	0.358663	9.49639	14.2444	19.1849	3.07799	5.49127	0.671742	0.510686	1.31164	1.10677	0.910462	0.675234	0.914048	1.13466	0.607766	0.773153	1
A8Ecoflex_contig_1228	BHT04_PBAT_alp2	31847	0.0672905	0.244167	0.097466	0.0937294	1.09847	0.138223	0.464753	0.125695	0.211386	0.201432	0.651427	0.137501	0.269602	0.619619	1.20379	0.321789	212.645	0.696895	0.834082	0.285647	1.18196	0.373379	1.10236	0.634094	0.0627061	6.84253	1.54847	1.5506	0.331491	0.250793	0.110591	1.77985	1.64838	1.3411	1.15019	2.01683	0.643389	0.438346	0.587182	0.432191	0.475272	0.306936	0.751813	0.596728	0.804974	0.462555	0.721826
A8Ecoflex_contig_1233	BHT04_PBAT_alp2	2747	0.144885	0.0287586	0.0666181	2.97889	3.72625	0.390972	5.37896	0.337823	0.532945	0.586094	0.681107	1.01311	9.01092	117.248	17.8555	0.204951	165.575	427.759	52.9257	4.08154	37.3669	52.5096	60.0095	5.14052	0.0305788	0.338551	0.0120131	0.787768	104.707	41.7619	0.314161	8.02475	11.6946	15.2829	1.78449	0.742628	0.274117	0.121587	2.04223	0.368766	0.519112	0.666909	0.25992	0.535129	0.175828	0.193666	0.308336
A8Ecoflex_contig_1583	BHT04_PBAT_alp2	2811	0.034863	0.0576307	0.721096	0.416578	0.203842	0.101387	90.0462	0.997866	0.377801	1.45535	0.85699	0.41053	2.78691	22.8054	1.35646	0.703664	468.967	69.4916	106.867	9.55425	25.2821	18.5041	26.3138	9.00534	0.0501601	0.0985414	1.24618	4.31697	5.18285	1.1302	1.74707	17.0623	3.77517	2.06652	2.36713	210.502	1.49271	0.845607	1.64354	2.76841	4.42761	0.392743	0.93561	6.31057	0.788332	0.959089	0.823195
A8Ecoflex_contig_2063	BHT04_PBAT_alp2	17173	0.219298	0.525534	0.305014	0.299424	2.23648	0.364176	1.77628	0.346591	0.587492	0.252024	0.732662	0.659582	1.36074	1.84085	1.23263	0.480755	217.219	1.58889	4.36913	0.555931	2.7577	1.197	1.71211	0.920981	0.0711582	7.80161	1.72043	1.60816	2.76894	0.190823	0.46247	2.19123	1.82088	1.3824	1.43708	2.74914	1.09049	0.577069	0.921097	2.78769	2.02079	1.73062	0.630874	1.72148	0.539451	0.457229	0.915856
A8Ecoflex_contig_2249	BHT04_PBAT_alp2	1197	4.73099	14.2932	2.52882	4.18296	68.7527	43.2673	72.7109	24.9282	2.9883	4.10693	3.75104	9.92732	32.9365	140.909	109.006	65.7661	1550.8	558.817	625.987	49.1612	202.996	96.6759	129.132	65.949	3.67084	34.6967	13.5639	43.5706	115.146	17.6324	12.5447	218.008	116.216	64.3325	94.4745	472.222	24.538	9.03258	17.5597	26.259	16.6675	33.132	16.5698	100.932	4.51963	4.74854	8.32247
A8Ecoflex_contig_2467	BHT04_PBAT_alp2	23029	0.241435	1.48643	0.248122	0.424508	5.68896	0.401841	5.46845	0.562552	0.390377	0.615311	0.924443	0.925225	3.45438	5.99053	1.77689	0.445916	178.695	9.78327	14.795	1.66833	11.9066	5.13414	5.03843	3.80442	0.204959	3.1053	0.881454	2.07143	7.11763	0.800773	0.511529	3.91016	2.55491	1.85088	1.96739	10.0894	8.23579	2.93547	4.81471	13.3914	8.13235	5.34643	3.10126	10.5413	2.57719	1.74502	2.84259
A8Ecoflex_contig_2862	BHT04_PBAT_alp2	993	0.327291	11.1067	0.313192	1.40383	22.998	0.674723	31.6959	1.55992	1.78449	1.08761	0.251762	3.81269	3.35448	41.8882	5.50856	0.704935	434.805	50.717	149.471	2.50755	223.693	2.5287	14.137	5.45821	0.0725076	1.23464	0.138973	3.30211	5.00705	0.608258	4.88117	8.33031	6.75529	6.31722	9.2709	9.48137	1.7996	1.20846	6.54381	4.5569	2.9285	2.10977	1.89829	7.46828	1.22961	1.2578	1.78751
A8Ecoflex_contig_3296	BHT04_PBAT_alp2	668	8.11527	53.8338	1.52395	19.1003	63.4731	11.4746	71.9416	9.00898	34.5389	11.976	20.8757	20.9775	91.3308	83.5075	9.70359	5.17216	417.469	61.524	44.3473	9.43713	52.5254	44.7111	21.4162	23.7111	1.32335	5.09132	3.20509	32.253	63.0614	3.13623	8.33383	25.0165	8.84731	4.81138	8.19611	34.1467	58.3817	36.1287	38.7156	88.0524	62.4251	32.4805	22.5644	76.3234	18.491	12.6991	23.4386
A8Ecoflex_contig_3302	BHT04_PBAT_alp2	1705	0.0316716	0.0293255	0.0803519	0.027566	0.150733	0.158944	0.179472	0.113196	0.199413	0.252786	0.838123	0.0375367	0.28739	2.95484	0.405279	0.305572	328.316	7.6739	9.81525	3.10323	3.89736	9.9783	4.92375	4.96305	0.22522	0.540176	0.572434	4.56833	0.69912	0.545455	0.326686	6.75425	3.45689	3.47977	1.13021	11.4317	1.67449	1.02053	2.84868	0.542522	3.28035	2.41701	16.8252	0.918475	4.00293	3.5478	3.87683
A8Ecoflex_contig_3404	BHT04_PBAT_alp2	4839	0.39657	1.08266	0.813598	0.419302	0.182889	0.0719157	0.134739	0.162637	0.0956809	0.16119	0.502583	0.0948543	0.110353	0.319901	0.0824551	0.0886547	223.693	0.577599	1.11552	0.176689	0.711304	0.560653	0.199008	0.0799752	0.0766687	0.149824	0.0467039	0.120893	0.163257	0.0768754	0.125026	0.125439	0.0921678	0.033478	0.0739822	0.101674	0.131019	0.112007	0.116553	0.102914	0.135152	0.0865881	0.153544	0.125646	0.0566233	0.126059	0.123993
A8Ecoflex_contig_3740	BHT04_PBAT_alp2	12323	0.224296	0.372231	0.453786	0.165544	0.461495	0.169602	1.44616	0.20904	0.195164	1.41897	0.830561	0.237929	0.302037	0.480565	0.235008	0.272661	178.575	0.40607	0.407206	0.345614	0.918689	0.338635	1.34594	0.873732	0.0865861	2.38116	0.436339	0.352674	1.1283	0.142985	0.173497	1.38724	0.787471	0.691309	0.962509	2.88404	0.325732	0.158241	0.503449	0.369472	0.218372	0.248641	0.31989	0.419297	0.24507	0.363954	0.378317
A8Ecoflex_contig_3799	BHT04_PBAT_alp2	27490	0.154711	0.340015	0.329502	0.178647	0.300473	0.116842	0.963114	0.199018	0.216406	0.213605	0.662459	0.172754	3.4526	0.667916	1.22485	0.284976	124.764	1.35096	2.56195	0.340815	0.871117	0.570207	1.69083	0.522335	0.0951983	11.3771	1.79651	0.83263	0.697963	0.0854493	0.0826482	2.1327	2.22936	1.11604	2.31517	1.39291	0.310076	0.150346	0.246271	0.562459	0.427174	0.382685	1.02474	0.436049	0.182976	0.170025	0.222517
A8Ecoflex_contig_4087	BHT04_PBAT_alp2	2602	0.33359	2.1887	0.210223	0.360876	6.52767	1.38739	2.7452	0.48847	1.37894	1.16372	1.70792	1.35857	38.6168	117.195	23.7175	0.350115	165.342	432.804	62.5573	4.91045	41.0461	52.882	67.1922	7.46503	0.188701	1.5392	0.343966	4.67025	104.204	35.9927	0.579554	11.1395	15.7644	24.2279	3.85242	6.8063	0.804766	1.07187	1.70869	3.6372	2.71099	1.08493	1.18409	2.26018	0.471945	0.750961	1.13451
A8Ecoflex_contig_4147	BHT04_PBAT_alp2	433	0	0.127021	0.113164	0.110855	0.113164	0	0.0577367	0.157044	0.140878	0	0.0831409	0	0.0415704	0.184758	0.034642	0.073903	338.737	0.224018	0.152425	0.2194	0.133949	0.0877598	0.147806	0	0.113164	0.230947	0.0438799	0.0762125	0.34873	0.106236	0.0369515	0.224018	0.17321	0.0369515	0	0.120092	0.106236	0.0854503	0.212471	0.196305	0.0692841	0.205543	0.145497	0.193995	0.0946882	0.21709	0.0438799
A8Ecoflex_contig_4290	BHT04_PBAT_alp2	12920	0.685139	0.414938	0.427012	0.246285	2.67407	1.08916	2.92639	0.564164	9.26625	3.64776	1.5356	0.995201	22.0156	129.306	19.1009	0.662152	176.11	435.722	55.3013	5.80998	39.8247	58.7155	70.5525	7.49195	0.0934211	10.505	1.91997	3.4507	103.288	37.2681	0.25	12.2485	15.9343	23.867	4.83816	7.04551	2.16138	0.67082	2.26881	3.70186	3.10759	1.53971	1.3582	3.72461	0.538622	0.951084	1.11262
A8Ecoflex_contig_4478	BHT04_PBAT_alp2	411	0	7.20681	0	1.51095	4.10219	1.47932	5.55961	1.32117	0.727494	0.321168	0.199513	1.62287	4.29684	1.40146	28.8151	1.26764	180.71	3.20195	3.18735	1.3163	1.16545	1.88321	1.24574	3.691	2.56204	0.0413625	2.6472	2.84428	3.99513	10.6496	4.84915	4.7056	8.44526	32.528	12.5888	20.6618	0.676399	0.367397	1.46472	1.29684	0.0778589	0.6691	0.552311	3.55474	0.364964	0.182482	0.683698
A8Ecoflex_contig_5575	BHT04_PBAT_alp2	7732	0.369762	1.06868	0.396275	0.656492	5.46249	1.84596	1.74302	3.64783	2.76345	1.93352	2.91917	1.93301	13.5914	132.827	20.5896	0.518107	169.657	427.518	54.9612	6.59454	38.6937	54.6238	63.4344	6.3439	0.0951888	0.649121	0.20551	0.942964	109.647	36.704	0.248965	8.84428	14.8885	19.8805	2.75168	2.90093	0.582902	0.249483	0.868598	1.44503	1.60191	0.772375	0.754268	0.974909	0.358639	0.432876	0.634765
A8Ecoflex_contig_5886	BHT04_PBAT_alp2	8642	0.174034	0.288243	0.243925	0.15795	0.179935	0.0887526	0.13365	0.092224	0.243578	0.240454	0.62798	0.1215	0.0910669	0.145568	0.0639898	0.126128	73.2184	0.124045	0.0776441	0.0620227	0.132145	0.0998611	0.202037	0.0924555	0.0503356	0.109234	0.0498727	0.157487	0.118028	0.0525341	0.0528813	0.147188	0.122425	0.0696598	0.123351	0.090604	0.231659	0.0872483	0.12312	0.140361	0.179357	0.0915297	0.160842	0.211178	0.0757926	0.140592	0.1053
A8Ecoflex_contig_7835	BHT04_PBAT_alp2	1229	0.125305	0.116355	0.187144	0.0382425	0.0537022	0.0488202	0.0390561	0.0781123	0.218063	0.114727	0.506103	0.203417	0.0374288	0.0545159	0.091131	0.0634662	305.15	0.614321	0.0382425	0.0488202	0.103336	0.0618389	0.107404	0.012205	0.0504475	0.143206	0.0455655	0.242474	0.0927583	0.0951993	0.162734	0.0716029	0.0610252	0.0276648	0.0553295	0.0919447	0.235151	0.0423108	0.187144	0.0683483	0.109845	0.0691619	0.129373	0.0634662	0.0268511	0	0.0903173
A8Ecoflex_contig_8652	BHT04_PBAT_alp2	571	0.0262697	0.316988	0.0700525	0	0.201401	0.0262697	0.264448	0.0262697	0.190893	0.176883	0.697023	0.028021	1.31874	3.89842	7.57793	1.87566	379.802	5.64974	5.92995	0.252189	6.48511	4.82487	1.65849	3.77758	0.0577933	307.053	53.6375	5.78459	2.8021	1.35026	6.90368	36.7583	40.9947	4.01051	16.0578	3.24694	0.243433	0.028021	0.0805604	0.0805604	0.0980736	0.028021	0.056042	0.14711	0.0647986	0.161121	0.122592
A8Ecoflex_contig_10831	BHT04_PBAT_alp2	490	0.0306122	0	0	0.0714286	0.236735	0.161224	0.520408	0.102041	0.316327	0.32449	0.785714	0.167347	0.157143	0.212245	0.834694	0.0979592	287.541	1.53878	0.108163	0.546939	0.0367347	0.0387755	0.528571	0.0489796	0.195918	0.42449	0.238776	0.15102	0.210204	0	0.0346939	0.0346939	0.783673	0.314286	0.112245	0.359184	0.0938776	0.0714286	0.157143	0.271429	0.106122	0.0326531	0.197959	0.226531	0.138776	0.238776	0.167347
A8Ecoflex_contig_11008	BHT04_PBAT_alp2	617	0.0599676	0.0502431	0.106969	0.0777958	0.549433	0.0583468	1.15073	0.162075	0.340357	0.301459	0.384117	0.199352	2.88006	2.57699	0.341977	0.0794165	415.476	4.89465	7.17018	0.559157	3.51702	3.18801	0.747164	1.01135	0.0437601	2.15883	0.414911	0.102107	0.481361	0.0243112	0.366288	0.878444	1.67585	0.447326	0.0745543	0.489465	2.5316	1.59481	1.85089	6.10049	0.742301	1.71637	1.35332	1.08914	0.995138	1.27391	1.79579
A8Ecoflex_contig_16639	BHT04_PBAT_alp2	473	0.0317125	0.0317125	0	0.0782241	1.94926	0.0317125	0.446089	0.169133	0.589852	0.260042	0.978858	0.308668	0.448203	1.38055	0.194503	0.109937	363.803	5.37632	7.50317	0.0338266	3.89429	4.56871	0.446089	0.298097	0	0.55814	0.103594	0.230444	0.807611	1.73996	0.0570825	0.327696	0.589852	0.348837	0.226216	0.0676533	0.505285	0.321353	0.448203	0.773784	0.323467	0.7463	0.399577	0.587738	0.22833	0.490486	0.0317125
A8Ecoflex_contig_18102	BHT04_PBAT_alp2	1112	0.0413669	0.0881295	0.0710432	0.123201	0.0422662	0.0278777	0.028777	0.0845324	0.193345	0.155576	0.386691	0.0440647	0.522482	3.59622	0.179856	4.01079	596.95	2.2527	40.1565	1.95773	4.34982	3.42806	3.54406	4.06295	0.0359712	0.147482	0.028777	0.116906	0.885791	0.290468	0.267086	1.79946	2.32464	0.527878	2.63939	0.621403	1.3723	1.19514	1.80306	4.86601	0.615108	4.01349	0.903777	2.34263	0.689748	1.21763	1.63129
A8Ecoflex_contig_24321	BHT04_PBAT_alp2	595	0	0	0.0672269	0.0957983	1.80168	0.737815	1.68403	0.561345	0.52605	2.23529	6.27563	0.436975	3.23529	3.91933	0.381513	0.838655	263.133	3.25546	8.35294	2.43866	8.33277	5.0084	6.14454	5.67899	0.216807	0.815126	0.27395	0.951261	0.707563	0.181513	0	1.2084	2.68403	1.51765	0.356303	1.78992	0.559664	0.447059	0.346218	1.15462	7.06555	2.48067	3.47731	1.10924	0.729412	2.18151	2.81176
B8PBSA_contig_2	BHT04_PBSA_alp1	298164	0.477271	3.04846	0.298041	1.28547	116.351	0.991495	12.575	1.88924	2.4946	2.10234	1.50548	4.77688	17.6299	85.9055	367.953	63.4812	554.856	1065.32	106.53	3.97601	360.76	20.2304	19.0918	13.6994	0.291434	214.892	39.2278	58.3654	250.741	14.0669	8.48905	63.2817	67.5087	61.8847	72.2644	59.1358	15.4357	5.05422	9.34538	25.7741	17.4003	11.8671	6.35807	22.1052	4.50459	3.07914	4.85346
B8PBSA_contig_13	BHT04_PBSA_alp1	71322	0.432335	3.00374	0.242618	0.834343	121.554	0.757074	12.9089	1.66828	3.30043	2.86174	1.2525	4.62467	20.3333	98.7082	410.91	69.0156	579.135	1122.35	126.38	4.68927	411.22	22.9409	22.4845	16.6876	0.493887	243.096	43.631	71.0772	265.926	14.7735	9.74809	70.2878	73.2207	72.2534	80.5533	66.9952	16.0514	5.14634	9.70755	28.7806	19.5969	12.1674	7.32394	21.4612	4.85851	3.64749	5.53603
B8PBSA_contig_22	BHT04_PBSA_alp1	553641	0.58178	3.90523	0.354298	1.57606	122.442	0.951017	12.5249	1.72214	4.4028	2.29827	1.384	4.835	22.1389	94.5499	407.541	69.5005	579.9	1123.19	118.682	4.12897	389.553	21.5088	21.069	14.5924	0.454473	222.612	40.5588	61.3829	254.932	14.3357	9.00761	64.0697	69.3486	64.1978	73.5127	59.2482	16.4811	5.19947	8.87174	29.7186	19.711	12.4599	6.69612	23.344	4.39999	3.24536	4.93012
B8PBSA_contig_29	BHT04_PBSA_alp1	93379	0.429111	2.65561	0.408818	0.99608	160.409	0.759411	8.67393	1.18052	2.42975	2.37538	1.25106	5.33209	19.8971	104.399	432.812	67.0312	621.104	1174.47	132.13	4.18698	406.737	22.8908	21.1984	11.6713	0.2412	151.025	27.9789	46.024	234.179	16.1304	11.6897	50.5703	57.73	52.3095	60.9229	46.1004	13.4367	4.17751	7.94395	31.8305	19.8125	12.2751	5.70845	23.5426	3.17984	2.45755	3.8628
B8PBSA_contig_37	BHT04_PBSA_alp1	110505	0.553812	2.70353	0.267581	0.986127	148.69	0.88044	12.8533	1.82229	3.15241	2.21781	1.3475	5.13103	19.1808	103.002	412.871	72.743	577.019	1119.81	120.262	4.48308	444.013	22.449	20.5995	15.5437	0.46901	256.085	46.8869	72.2822	272.927	15.2509	9.9316	73.5286	77.1687	74.1104	84.6064	69.7479	19.3655	6.23003	10.1563	31.0372	21.3896	14.0442	8.12235	26.3149	5.71126	4.03667	6.09458
B8PBSA_contig_38	BHT04_PBSA_alp1	265051	1.13729	5.62727	0.449774	2.48603	155.237	2.53403	16.5224	3.22149	11.4816	5.60825	3.91908	7.62444	36.325	119.367	499.171	87.2401	644.092	1237.38	146.585	5.40045	477.313	28.7481	25.5323	19.7863	1.4979	255.512	46.8665	84.359	278.881	16.6181	12.4153	70.2154	77.1661	80.2619	91.5109	68.309	18.6268	6.80024	12.6043	37.1924	25.1428	15.4722	8.83321	31.2442	5.24668	4.43424	6.4655
B8PBSA_contig_47	BHT04_PBSA_alp1	150560	0.446088	3.80988	0.269972	1.2493	138.797	0.789698	10.991	1.71439	1.79263	1.953	1.21314	5.11884	18.672	93.9138	437.09	71.4942	597.968	1164.38	121.868	4.28541	396.474	20.9317	20.0069	14.3389	0.303009	223.911	39.3114	70.4778	254.601	14.7255	9.42019	61.6459	68.6311	72.1308	79.3448	56.3349	13.6583	4.64813	8.12137	28.3736	17.8743	11.3067	5.96132	22.1294	4.18293	3.02837	4.50971
B8PBSA_contig_49	BHT04_PBSA_alp1	99376	1.08089	6.23016	0.512488	3.63793	146.168	1.65987	17.569	2.72606	10.7953	3.5697	2.00271	6.60691	30.9947	114.286	433.071	81.4718	596.727	1153.71	134.688	6.07572	462.336	27.7191	32.4169	21.037	0.507396	314.972	55.9631	84.2107	284.995	16.1745	11.127	85.5537	90.3004	90.0357	104.174	81.7921	20.2103	7.68894	13.6646	37.4533	24.6447	15.2034	9.37235	26.2075	6.56227	4.88182	7.20274
B8PBSA_contig_55	BHT04_PBSA_alp1	382501	0.471235	1.86601	0.300059	1.01204	129.28	0.750003	11.056	1.6876	2.72755	1.9258	1.39333	4.866	18.3196	104.656	452.047	71.1622	609.769	1206.5	128.328	4.53069	460.328	21.7634	20.5695	15.3635	0.395968	272.78	48.543	78.6801	260.144	15.3022	10.032	71.7164	78.3942	76.4874	81.7452	64.0199	15.303	4.43951	7.51584	24.6906	15.9891	10.8526	5.54016	20.6869	3.72149	2.65703	4.05945
B8PBSA_contig_59	BHT04_PBSA_alp1	296003	0.615308	4.79281	0.463853	1.57033	126.175	0.869028	12.0203	1.79683	4.02838	1.7933	1.2476	4.94037	21.6674	101.477	435.968	75.1914	600.322	1175.17	126.146	4.56642	437.895	22.6674	21.7158	15.6111	0.363763	225.804	40.7792	62.3477	269.464	14.9318	10.3849	66.023	70.7117	67.9084	78.5426	61.1165	15.9019	4.8479	8.2498	27.6952	17.9225	11.1223	6.3956	22.3396	4.49127	3.22289	4.91512
B8PBSA_contig_63	BHT04_PBSA_alp1	116244	0.635542	2.60793	0.317109	1.0744	154.377	0.868673	13.1685	1.76893	5.45521	1.30845	1.16597	5.3191	22.2173	104.615	412.319	73.1948	580.237	1156.03	123.561	4.87468	460.046	23.3416	21.5538	15.9095	0.529894	261.1	46.947	75.8482	262.8	15.3195	10.6751	72.0114	77.4698	77.7939	89.149	68.8111	17.0134	5.19535	9.49477	25.8741	16.674	11.0762	6.7829	21.1501	4.63917	3.262	5.04774
B8PBSA_contig_76	BHT04_PBSA_alp1	17149	0.749373	8.10531	0.457461	6.20462	152.099	2.82594	17.7723	2.80156	7.37437	5.35139	4.3546	9.29296	53.3565	118.771	471.76	69.8259	655.852	1282.35	130.472	7.8481	419.191	30.9812	37.2626	23.6817	1.14421	238.439	46.1833	76.1299	262.559	16.7225	9.5952	73.0436	78.0748	78.2131	89.4123	74.2486	20.471	8.67584	13.3403	35.0685	29.1324	20.7244	12.0191	35.8749	7.20345	5.97621	8.92793
B8PBSA_contig_88	BHT04_PBSA_alp1	137300	0.723816	5.80991	0.372913	1.80432	185.159	1.47474	13.1268	2.3865	5.70476	3.10012	2.17323	6.93908	29.8346	117.686	468.679	86.416	627.285	1216.89	142.681	5.73291	501.38	26.9299	28.4225	19.9281	0.565288	297.772	54.8661	88.4648	281.242	17.1362	11.4575	79.2797	85.89	92.5127	103.56	75.7439	21.1785	6.4852	10.2829	37.2928	24.9542	16.1849	8.12533	31.8329	5.63765	4.05532	6.08558
B8PBSA_contig_90	BHT04_PBSA_alp1	224989	0.67338	3.68035	0.35504	1.38282	127.049	1.1884	11.9327	1.79989	6.72672	2.81509	1.39758	4.83788	25.3593	98.8971	376.363	64.4482	553.493	1067.69	116.014	4.50705	431.408	20.7606	21.067	14.8343	0.434986	231.423	42.9381	66.4034	246.38	13.5089	8.54057	65.7838	69.6056	65.7604	73.6651	58.8384	15.9165	5.39838	9.05526	26.2096	18.855	14.0954	6.98374	25.4264	4.35182	3.40196	4.99524
B8PBSA_contig_92	BHT04_PBSA_alp1	36944	0.325682	0.880549	0.282346	0.352723	23.6275	0.909268	2.76175	1.12565	1.03622	2.00566	1.88948	1.75715	8.91585	74.4265	410.883	52.6896	605.934	1211.87	132.682	2.0288	274.669	15.2335	8.98698	4.44703	0.280424	17.9989	4.34536	7.38783	218.921	11.6698	7.25387	23.7417	29.3022	13.5909	16.1861	17.9249	1.91249	1.35567	3.86076	6.66934	5.94944	3.83388	2.67137	11.5853	0.921016	0.96427	1.18011
B8PBSA_contig_94	BHT04_PBSA_alp1	112752	0.650427	4.01751	0.551121	2.12905	88.7333	1.41706	13.2374	1.89442	4.37775	3.46983	1.96551	4.64893	22.5633	81.288	407.212	64.4525	582.218	1135.55	110.939	3.77718	320.286	20.3644	19.1962	13.3073	0.318602	167.478	31.0383	37.5511	239.93	13.5611	8.7863	54.1168	57.7489	39.1902	46.9169	51.6951	16.2826	5.45203	10.0085	27.6196	18.6819	11.5846	6.22885	21.6881	4.55873	3.46685	5.18493
B8PBSA_contig_100	BHT04_PBSA_alp1	108406	0.514769	3.58048	0.328054	2.45908	41.0671	1.24367	10.8987	1.95494	2.84089	1.40778	1.30432	3.72665	14.2635	66.4485	413.539	49.0491	603.095	1181.61	110.833	2.47258	280.931	14.5341	11.5118	8.61123	0.255604	64.6908	11.7103	17.589	227.224	12.8038	7.40327	33.7879	38.7847	27.5347	37.1081	31.513	8.54493	2.50067	6.08593	16.0555	10.7831	8.1923	3.49568	13.98	2.13666	1.68499	2.47857
B8PBSA_contig_108	BHT04_PBSA_alp1	94508	0.386814	2.58656	0.362657	1.30717	85.5495	0.472024	7.9057	1.22004	2.60897	1.68328	1.02541	3.37669	13.6043	75.9545	410.109	59.2952	579.256	1134.88	109.138	3.04442	314.109	17.3963	14.5351	9.89861	0.218161	166.544	28.9807	52.5208	230.063	12.4983	7.8241	49.2612	56.2918	51.3423	54.2456	40.5087	8.16149	3.0175	5.25833	14.6762	10.1704	6.68668	3.68189	12.0911	2.66482	1.83668	2.86182
B8PBSA_contig_130	BHT04_PBSA_alp1	66002	0.498636	0.841899	0.33905	1.52092	37.8282	0.826596	12.3799	1.1518	3.7124	0.827793	0.909018	2.67307	10.5253	69.7675	376.599	71.7507	558.662	1101.52	104.551	3.29934	288.195	19.0009	19.3487	11.4829	0.490288	60.5981	10.5005	16.7079	226.944	12.4229	7.6986	37.08	39.9292	22.6256	28.5145	34.4436	12.9738	4.62771	11.6174	15.7777	12.2254	9.17196	7.74092	12.769	4.16257	3.57542	4.71977
B8PBSA_contig_133	BHT04_PBSA_alp1	202593	0.655852	5.91305	0.34707	1.70456	141.735	0.951672	15.2985	2.14804	4.60481	2.55291	1.52899	5.44254	21.5646	103.749	417.18	71.8123	578.24	1128.77	127.623	5.09567	451.895	23.594	23.27	17.4077	0.324266	254.406	46.5261	72.343	273.723	14.937	10.083	73.8089	77.2117	74.7147	87.0946	69.7806	19.8698	6.45487	11.4074	33.3623	22.7273	15.147	8.23318	28.5107	5.85255	4.12208	6.12572
B8PBSA_contig_136	BHT04_PBSA_alp1	27157	0.477483	3.27893	0.315315	1.26814	173.105	0.814597	17.7665	2.08005	1.21795	2.03045	1.43075	6.25887	26.6434	119.421	475.672	88.2033	620.823	1204.03	147.037	5.39677	511.265	27.9141	25.6772	19.3245	0.344773	317.594	57.4473	90.4487	300.606	17.5305	13.1399	80.6569	89.8542	96.9724	109.244	79.2086	20.9775	6.55286	11.4441	29.7797	22.1391	18.3636	8.90455	35.0121	6.49033	4.42961	6.80977
B8PBSA_contig_137	BHT04_PBSA_alp1	95228	0.776557	5.9201	0.428214	1.7425	164.711	1.40132	17.6654	2.44055	5.26785	4.73643	1.91326	6.42904	27.7781	103.368	383.441	68.6765	575.775	1109.9	121.147	5.61221	432.019	25.0848	26.4208	18.8723	0.668942	312.056	55.9451	78.6036	258.224	15.1867	9.91899	81.948	86.3831	79.7973	91.4205	76.5797	24.1548	8.11373	14.7365	37.1665	27.635	19.3551	11.7412	35.6185	7.5229	5.50365	8.32086
B8PBSA_contig_183	BHT04_PBSA_alp1	51855	0.271044	9.61086	0.243101	2.16922	27.2884	0.691602	15.3763	1.29455	0.654382	0.721377	0.765095	2.39333	11.6282	37.2207	267.915	15.9175	449.071	989.161	35.0744	1.79022	192.706	5.79715	5.81674	5.71484	0.154431	116.626	20.3322	15.9419	40.8362	3.63664	3.08422	20.0813	23.8101	14.3126	17.955	21.2887	1.49756	0.949301	1.79732	4.52523	4.20715	3.92201	1.26327	9.11204	0.643564	0.499894	0.82966
B8PBSA_contig_225	BHT04_PBSA_alp1	58618	0.682828	4.59429	0.319833	1.97844	141.706	1.45689	12.8619	1.95053	4.78375	2.48439	1.91544	5.9008	21.7948	99.2085	412.063	69.9725	573.375	1102.04	118.253	5.20454	415.318	23.225	24.9577	17.385	0.564997	249.024	45.475	68.7312	263.221	15.0011	8.7853	70.5309	77.6893	71.3519	84.6077	68.3761	20.3303	7.11873	11.4964	35.118	23.2861	15.9228	8.97033	28.3466	6.37999	4.29211	6.49853
B8PBSA_contig_352	BHT04_PBSA_alp1	8460	0.120686	0.0585106	0.0762411	0.225414	128.336	0.144326	0.48026	0.350827	0.29669	0.365012	0.84279	3.93369	0.113475	0.350118	2.02612	0.100473	503.775	950.892	48.7448	0.47766	0.586998	0.506738	1.07447	0.422222	0.115721	0.123522	0.0388889	0.227305	3.08605	1.50674	0.867967	0.751064	0.500827	1.84693	1.31903	3.3169	0.185106	0.103664	0.2026	0.216785	0.208629	0.0797872	0.208156	0.22896	0.122931	0.178132	0.232033
B8PBSA_contig_418	BHT04_PBSA_alp1	1272	3.15094	56.9237	2.01258	35.1494	171.307	11.4072	107.351	14.1281	7.73113	8.69575	3.38758	36.3129	194.976	211.597	282.421	28.9835	1103.75	2011.92	295.108	26.82	683.927	45.1187	115.025	61.2893	0.486635	7.0684	3.51651	138.44	252.373	42.3451	11.445	120.924	91.9882	90.6376	22.8608	113.106	9.22484	7.04874	21.6714	123.255	15.125	47.5503	9.80582	138.319	9.77358	4.4033	16.5794
B8PBSA_contig_476	BHT04_PBSA_alp1	574	0.277003	0.75784	0.893728	0.158537	197.279	0.555749	47.169	3.81707	0.536585	3.10801	2.36237	7.46516	336.486	490.629	965.594	27.2962	2042.88	3973.32	500.467	12.4355	663.476	30.5854	59.1411	69.9599	1.42857	7.94948	5.85017	62.1341	317.662	21.6986	8.27352	131.404	108.692	29.5923	37.9425	449.172	1.84843	1.5453	5.82927	2.86237	1.27875	4.37631	1.83449	2.41812	2.32753	1.07317	8.95819
B8PBSA_contig_482	BHT04_PBSA_alp1	13861	3.11933	33.9128	1.22682	12.3382	373.447	7.74821	72.378	9.73436	40.7802	22.6416	7.7296	23.3428	121.494	212.713	544.287	98.4383	703.713	1299.92	227.694	17.5396	746.474	70.9313	95.2469	57.5883	3.18231	431.889	89.7578	154.168	388.685	25.9946	18.3963	144.107	143.987	161.243	185.401	174.523	74.7023	29.7735	52.2328	132.386	105.592	69.8879	46.9784	122.192	23.164	20.7302	29.5657
B8PBSA_contig_492	BHT04_PBSA_alp1	23979	0.255432	1.08416	0.231953	0.799741	62.9278	0.68731	5.36686	0.848909	1.38154	2.49648	0.987281	2.78806	12.875	48.1742	353.835	56.6068	584.048	1100.86	90.671	2.49377	183.601	15.009	12.676	9.86484	0.290671	102.606	17.218	43.8792	186.779	11.6671	5.12774	37.424	42.0528	38.5226	35.1691	32.9362	6.26019	3.18479	4.52571	11.2089	8.06318	5.20197	3.05772	10.5686	2.08245	1.62488	2.5034
B8PBSA_contig_531	BHT04_PBSA_alp1	651	4.03687	2.90323	1.15054	1.41321	24.086	21.8986	67.8679	20.2227	2.49309	3.02458	3.41321	5.63441	16.2581	26.9186	173.347	13.1705	793.699	1689.35	120.607	19.2396	38.8326	16.894	49.6513	37.1091	0.605223	134.717	27.1459	11.8449	104.877	9.81567	3.68664	220.637	151.644	56.3733	117.594	87.2212	4.57143	2.32104	20.5008	3.4086	3.92012	7.49155	1.46083	25.7542	1.31336	0.927803	1.37481
B8PBSA_contig_543	BHT04_PBSA_alp1	18240	0.132237	0.258114	0.235033	0.106524	0.561568	0.108169	0.280811	0.133059	0.187664	0.197697	0.700987	0.19057	0.350987	1.90143	0.763816	0.307785	430.235	965.051	12.893	0.441118	1.86376	0.338925	0.97193	1.76809	0.158607	1.65351	0.256305	0.299836	6.35647	0.579057	0.141721	0.836623	0.75636	0.780318	4.66623	0.566447	0.239419	0.208936	0.404167	0.320669	0.246985	0.40784	0.288158	0.587116	0.219408	0.183827	0.200493
B8PBSA_contig_737	BHT04_PBSA_alp1	468	2.48077	0.523504	0	0.715812	3.31624	3.34402	8.58761	7.01496	0.510684	0.897436	0.444444	2.03205	86.7222	43.015	400.767	8.69444	605.774	1184.33	73.1624	9.1047	57.4145	13.4936	23.3803	20.1197	0	0.767094	0.470085	8.11538	108.338	8.01496	2.67735	33.094	42.4957	26.2222	37.2009	55.094	0.58547	0.49359	1.45513	1.35897	0.604701	0.67094	0.788462	1.11966	0.0320513	0.0683761	0.260684
B8PBSA_contig_742	BHT04_PBSA_alp1	10190	0.150736	0.158979	0.0992149	0.218646	2.02983	0.204514	1.29195	0.219235	0.22208	0.335721	0.599411	0.633562	4.28606	16.8882	331.672	6.18665	583.774	1116.86	61.9365	0.971148	27.3324	5.86546	17.1308	5.87566	0.0867517	5.89882	0.215702	18.4678	36.236	1.3261	0.983121	25.9308	22.416	13.2718	4.85731	23.402	3.74318	1.28793	2.41482	1.71335	4.03346	1.22669	3.22444	1.36379	1.67164	1.23209	1.75662
B8PBSA_contig_747	BHT04_PBSA_alp1	1291	1.19287	0.116189	1.87064	1.56313	81.629	3.12548	129.805	9.07281	1.43997	2.95817	1.59024	17.8358	77.5414	411.643	3966.34	66.4299	2373.65	3259.21	592.101	37.2146	593.974	53.4314	168.154	57.7111	0.278079	39.3563	7.68784	27.8621	1718.5	110.232	36.1332	443.996	409.159	20.3346	23.629	231.88	40.6832	13.8373	31.969	51.4098	38.2827	50.3579	16.4965	17.0658	18.4167	11.0596	29.7328
B8PBSA_contig_749	BHT04_PBSA_alp1	3674	0.376701	0.145618	0.24061	3.29641	2.8043	0.561241	22.0806	2.47006	0.623299	2.76375	0.897931	1.41807	11.8947	27.3498	204.637	7.67256	541.716	1034.99	113.139	1.6018	45.7197	5.25776	5.41562	9.61595	0.224551	3.68726	0.183451	13.7752	144.063	11.0544	6.05498	19.5991	18.7232	9.9491	4.61541	16.2436	1.38432	1.93468	2.90746	3.51306	3.28443	1.91345	4.02831	1.85901	1.37997	0.961078	2.20441
B8PBSA_contig_930	BHT04_PBSA_alp1	678	0.244838	0.157817	0.0825959	0.10472	2.12979	0.147493	12.2522	0.284661	0.318584	0.886431	0.342183	0.178466	2.28171	38.6327	724.497	26.1283	1052.62	2201.47	108.981	0.492625	51.7847	4.23156	3.50295	5.4587	0.342183	61.7537	11.7537	3.85103	259.36	11.4071	0.727139	36.9735	48.2611	4.11062	9.32743	19.0708	2.98525	0.818584	3.37758	5.14602	4.941	2.35988	5.69764	3.0354	1.92035	3.0413	2.83186
B8PBSA_contig_950	BHT04_PBSA_alp1	1203	0.0465503	0.0939318	0.0374065	0.0881131	0.0507066	0.167082	0.0573566	0.0773067	0.164589	0.118869	0.317539	0.107232	0.621779	17.1421	264.083	11.4697	499.377	930.144	53.3175	0.402328	18.0432	1.65004	1.83957	1.14464	0.0590191	0.129676	0.0249377	0.744805	131.479	7.85619	0.248545	10.1255	15.1546	3.89277	1.89443	5.37157	0.256858	0.119701	0.305902	0.0606816	0.177889	0.140482	0.102244	0.253533	0.135495	0.211139	0.0789692
B8PBSA_contig_951	BHT04_PBSA_alp1	1174	0.413969	0.926746	0.923339	0.28109	0.241056	0.0298126	0.189949	0.202726	0.159284	0.293015	0.520443	0.172061	1.08944	16.477	322.465	9.79983	349.33	876.097	42.8893	0.164395	17.8688	1.55537	0.167802	0.881601	0.0434412	0.304089	0.016184	0.601363	36.224	1.71465	1.79727	7.36457	11.3603	1.54259	0.241056	5.14395	0.22402	0.0894378	0.115843	0.113288	0.0834753	0.0264055	0.0996593	0.113288	0.0664395	0.135434	0.0408859
B8PBSA_contig_1032	BHT04_PBSA_alp1	1295	7.08958	4.41467	3.90965	17.0201	572.8	22.6564	351.491	41.6494	16.2934	17.8849	6.88649	98.3946	165.313	154.455	499.069	48.0564	3620.79	6522.42	707.748	29.129	726.21	144.632	178.558	51.227	13.2803	223.505	41.8324	32.8263	711.699	44.1575	14.5722	184.542	170.454	78.651	50.0317	145.125	10.1892	2.82394	6.16216	4.05946	4.14363	5.98842	4.54208	3.31351	4.84942	3.99846	6.19768
B8PBSA_contig_1558	BHT04_PBSA_alp1	6769	0.177279	0.312011	0.301226	0.252475	1.11671	0.151278	1.18614	0.186734	0.20978	0.274782	0.686512	0.329443	0.843404	21.5208	331.567	5.98124	538.137	1010.61	60.1563	0.4104	26.0511	1.68208	0.378638	2.69685	0.0582065	0.180824	0.0565815	0.268725	148.341	6.23874	1.6874	12.5853	18.4346	2.60895	2.12602	7.15349	0.0933668	0.0694342	0.132516	0.0825824	0.102969	0.0553996	0.152017	0.135175	0.0713547	0.089969	0.120993
B8PBSA_contig_2282	BHT04_PBSA_alp1	1400	0.0214286	4.95286	0.197143	2.39429	20.1957	1.14357	14.655	1.59714	1.60286	0.25	0.903571	4.525	2.35429	13.5907	368.538	5.45571	521.061	919.089	103.641	1.20929	27.9179	8.49929	5.19	5.50571	0.110714	46.4536	8.63857	0.79	109.831	5.84857	1.81214	27.2014	30.3814	2.21714	5.56	15.4664	1.50786	0.167143	0.719286	0.465714	0.469286	1.24286	0.464286	0.777143	0.320714	0.05	0.462143
B8PBSA_contig_2423	BHT04_PBSA_alp1	1496	0.0467914	0.102273	0.0648396	0.0554813	0.387032	0.0688503	0.0741979	0.131684	0.117647	0.133021	0.528743	0.0601604	0.644385	14.3376	13.627	1.2734	507.324	997.957	61.8509	0.467914	83.5896	2.01404	0.57754	1.12233	0.0227273	0.22861	0.0207219	0.140374	161.478	7.72727	3.66377	15.7747	16.9432	3.12366	4.18182	3.91176	0.175134	0.151738	0.17246	0.0889037	0.0675134	0.122995	0.264037	0.152406	0.078877	0.145722	0.157086
B8PBSA_contig_2424	BHT04_PBSA_alp1	720	0.213889	0.0875	0.1125	0.154167	0.0444444	0.106944	0.179167	0.1625	0.159722	0.138889	0.493056	0.119444	3.00417	39.5639	351.215	17.2028	1055.39	2021.47	140.006	1.26667	121.628	8.04583	2.54722	7.10556	0	46.5722	9.19861	2.57222	342.832	22.2792	5.48056	34.95	46.9056	7.60417	17.4986	23.3278	0.270833	0.252778	0.231944	0.1625	0.316667	0.116667	0.308333	0.255556	0.147222	0.2625	0.141667
B9PCL_contig_1	BHT04_PCL_alp1	360415	0.196113	0.339167	0.139239	0.379876	2.19889	0.486686	1.85175	0.495085	1.83306	1.88133	1.16294	0.705981	17.6444	21.5468	33.1139	16.8158	36.5712	15.8411	681.833	0.914537	6.17421	40.7801	2.79428	1.05833	0.171566	0.471853	0.16299	0.803343	155.46	0.382953	0.161261	2.07132	3.10046	3.57232	0.950146	1.89892	1.70948	1.36301	3.32572	3.32356	3.29817	15.3457	2.82112	25.7468	0.910412	1.24905	1.45463
B9PCL_contig_4	BHT04_PCL_alp1	986498	0.383813	0.408543	0.258548	0.91026	3.10222	1.40703	3.1991	0.845985	4.58086	3.28169	2.64369	1.64215	20.6865	24.1341	24.3235	14.5669	32.9324	17.7292	753.347	1.10699	7.32205	43.6155	3.2121	1.37632	0.505295	0.996765	0.708702	3.027	128.16	0.644781	0.39574	2.64512	3.59285	4.42212	1.46876	2.14749	1.6601	1.52601	3.92966	3.28176	3.44208	15.8324	3.43501	26.1712	1.04208	1.53245	1.69679
B9PCL_contig_8	BHT04_PCL_alp1	578002	0.313535	0.402424	0.224818	0.74001	2.5284	0.569019	2.55465	0.540664	2.66893	2.20273	1.29218	0.844016	17.8289	21.5163	19.4982	10.8447	25.7918	15.1286	691.171	0.987161	6.04997	39.0367	3.01856	1.27358	0.236432	0.694148	0.211994	0.966104	94.4094	0.442585	0.249087	2.37625	2.96216	3.81529	1.09136	1.90147	1.5716	1.44154	3.66096	2.86644	3.19159	15.1392	3.42847	24.4897	0.989986	1.39544	1.59696
B9PCL_contig_12	BHT04_PCL_alp1	201486	0.170116	0.511822	0.243903	0.707622	1.68713	0.466563	2.01501	0.380691	0.994789	1.74761	1.17638	0.728587	15.6117	20.2041	20.3701	10.4224	24.21	15.9183	796.595	0.865976	5.87528	40.4369	2.28146	0.946909	0.223435	1.66117	0.376259	0.753581	87.4744	0.276913	0.173357	2.1347	2.49591	3.20524	1.00699	1.42097	1.31737	1.2144	3.13582	2.13426	2.425	13.8535	2.68657	22.6709	0.906118	1.23988	1.42979
B9PCL_contig_34	BHT04_PCL_alp1	255825	0.314234	0.775323	0.271506	0.832174	4.2199	0.836623	3.75811	0.702429	3.37802	3.43149	1.64919	1.24248	22.9288	27.9908	32.2396	17.6036	39.7987	20.6936	771.895	1.24961	8.69709	46.5142	4.48364	1.8038	0.414201	0.874195	0.313746	1.33051	155.718	0.675075	0.304552	3.29019	4.04043	5.18252	1.71552	3.0071	2.16874	2.33244	5.61821	4.59448	4.84463	21.7383	4.81942	35.4391	1.43662	1.99781	2.24296
B9PCL_contig_36	BHT04_PCL_alp1	404466	0.21472	0.4819	0.255356	0.645903	2.74605	0.561407	2.64899	0.434308	1.71156	2.26704	1.13615	0.829217	18.2033	25.6905	27.4476	15.2559	34.909	18.5846	851.219	0.97401	7.55147	45.2333	2.60617	0.990405	0.220177	0.758486	0.2094	0.73553	120.654	0.310773	0.161136	2.26039	3.16006	4.36861	1.0594	1.76957	1.33408	1.24316	3.22673	3.00011	2.99822	19.1093	3.0443	31.3584	0.817532	1.09236	1.2729
B9PCL_contig_37	BHT04_PCL_alp1	366652	0.226635	0.30964	0.202203	0.489729	2.03992	0.397892	2.24628	0.33324	2.79714	1.82421	0.944896	0.628932	19.4589	26.5067	29.8237	16.0729	36.6294	18.3033	834.574	0.923358	7.31773	47.1999	2.87533	1.02041	0.119271	0.670306	0.167063	0.569379	134.22	0.334448	0.145405	2.17698	3.03366	4.30886	0.903838	1.72672	1.36398	1.15814	3.20092	2.91289	2.88658	20.0256	3.05977	33.6391	0.797767	1.21187	1.34194
B9PCL_contig_75	BHT04_PCL_alp1	118930	0.116531	0.193526	0.111553	0.146607	1.90629	0.417388	1.3854	0.60227	1.21566	1.88638	1.1922	0.597116	11.8303	22.445	14.968	9.01475	24.0229	16.2357	760.824	0.859161	5.72707	37.1899	1.88637	0.770335	0.150441	0.233902	0.110544	0.523333	70.4205	0.245455	0.1065	1.69388	2.19316	3.4673	0.822375	1.19193	0.920592	1.13743	3.33003	1.82559	1.92379	16.9978	2.53278	28.1536	0.70877	1.07254	1.17889
B9PCL_contig_1026	BHT04_PCL_alp1	1259	3.92216	0.851469	0.727562	21.5306	90.4559	12.892	82.6434	6.40588	61.8507	71.2057	19.255	30.0691	174.759	94.3995	100.367	52.4392	153.318	87.0993	1547.19	14.1739	33.1041	192.204	55.1549	35.699	8.78475	5.65608	3.91422	31.3368	571.119	7.67514	10.8991	51.3956	52.8531	44.8324	33.8983	59.7633	36.6751	59.8697	135.766	70.5147	104.678	160.5	133.223	260.431	40.3662	57.5179	65.9476
B9PCL_contig_1269	BHT04_PCL_alp1	4041	0.0195496	0.0502351	0.0705271	0.0301905	0.128928	0.0504826	0.0569166	0.0428112	0.18634	0.196733	0.39025	0.0987379	19.1628	33.7367	50.078	25.4353	29.808	18.9852	1585.03	1.6731	8.74759	47.6897	1.8973	0.219253	0.108142	0.182628	0.0395942	0.161099	241.267	0.113338	0.103192	0.505815	0.763672	6.1611	0.637961	0.25167	0.219005	0.164811	0.167038	0.202178	0.157139	0.0970057	0.231873	0.194506	0.0660728	0.171987	0.187082
B9PCL_contig_2	BHT04_PCL_gam1	22615	0.115145	0.20314	0.212293	0.138183	0.206323	0.124961	0.147822	0.140659	0.160955	0.212602	0.650055	0.150962	215.274	47.9478	3.73115	215.947	2.00637	43.4374	271.621	0.803626	22.5679	4.61225	4.64409	4.72058	0.0960424	0.112536	0.0753924	0.414283	1.81322	0.31289	0.158037	0.500553	0.560646	0.413885	0.342914	0.668715	0.595932	0.307407	0.481671	0.766925	0.45063	0.330312	0.433473	0.6153	0.449038	0.421579	0.413133
B9PCL_contig_3	BHT04_PCL_gam1	21801	0.289528	0.129811	0.198982	0.503371	3.15577	0.240356	1.77795	0.403238	2.94477	0.581533	0.67107	0.525022	224.086	51.9055	8.73267	235.064	10.0023	56.2052	281.104	1.08179	23.5888	6.97963	7.07766	6.71932	0.140039	1.50411	0.436998	2.97876	5.54199	0.762213	0.339526	2.83047	3.50672	1.31352	1.03514	3.03142	5.26214	2.6491	4.77308	15.9628	17.6361	6.8912	6.14362	16.2212	3.93766	3.89835	4.4253
B9PCL_contig_14	BHT04_PCL_gam1	2176	0.12546	0.100643	0.0280331	0.0491728	0.267463	0.107537	0.226103	0.325368	0.202665	0.46829	0.560662	0.115809	182.807	47.1517	11.0846	177.131	7.94026	46.8231	218.01	1.77574	22.4338	9.14568	6.90533	9.46645	0.316636	0.388787	0.26057	3.21094	4.66131	0.746783	0.329963	3.90533	3.05331	1.25276	0.952665	6.22059	8.58686	3.83548	8.13603	19.1723	11.9504	6.81847	9.8704	19.1664	7.6273	10.2923	9.59972
B9PCL_contig_15	BHT04_PCL_gam1	63809	0.104766	0.185789	0.178125	0.45235	1.61861	0.88732	0.935511	0.678979	0.78619	1.15368	2.37611	0.712423	184.192	42.8209	7.29287	191.427	4.19497	45.2843	245.289	0.788525	21.7862	5.56465	6.24752	6.40096	0.711185	1.4327	0.502218	1.4069	3.42308	0.460045	0.26222	1.91249	2.16104	1.64652	1.71206	2.04263	1.30823	0.922613	2.20717	2.72197	3.36181	1.24091	1.5472	3.5682	1.24857	1.13385	1.23993
B9PCL_contig_16	BHT04_PCL_gam1	10664	0.0912416	0.112434	0.119842	0.0914291	0.126969	0.060015	0.120874	0.0690173	0.200394	0.177982	0.567798	0.0995874	129.309	19.838	5.03366	191.327	1.35643	42.1151	240.033	0.772131	9.00938	3.8448	4.83674	4.51904	0.0664854	0.182952	0.102776	0.709677	1.19411	0.277101	0.127719	1.06255	0.903788	0.283196	0.364122	1.07483	0.509659	0.402101	0.636159	1.80626	0.868061	0.440173	0.658665	0.419542	0.564891	0.542198	0.756939
B9PCL_contig_20	BHT04_PCL_gam1	5742	0.251829	0.104667	0.049286	0.167712	0.390979	0.223615	0.276907	0.104319	5.60502	0.156566	0.576628	0.162835	183.096	43.7701	15.8986	203.841	3.83716	43.0744	260.994	0.881052	20.5543	5.87165	6.94741	8.48467	0.117729	0.18652	0.12365	0.541449	3.22205	0.903518	0.134274	0.620167	0.624347	0.411529	0.452978	0.540927	1.5418	0.549286	1.12661	2.95158	2.33142	0.290143	0.702194	1.47893	0.500174	0.560432	0.630965
B9PCL_contig_25	BHT04_PCL_gam1	47457	0.135934	0.210506	0.170639	0.12976	0.530522	0.496386	0.561793	0.368207	2.1263	0.726131	1.55789	0.439092	214.238	50.8196	8.8242	214.875	4.91599	49.8004	260.231	0.900457	22.0834	5.79476	6.19085	6.78631	0.164718	0.188634	0.316434	1.45635	2.31266	0.255789	0.289525	1.68371	1.89218	0.750869	0.641528	1.65657	1.30524	0.845544	1.6299	1.51149	2.06399	1.00729	1.52911	1.56765	1.20994	1.28912	1.51567
B9PCL_contig_29	BHT04_PCL_gam1	28988	0.466331	0.172865	0.198013	1.08566	0.961053	0.186456	1.80364	0.250517	4.6303	0.512936	0.986857	0.515593	203.743	49.299	4.43194	213.894	3.89523	45.4967	261.838	0.911308	23.8246	5.70288	4.99096	5.48624	0.086967	0.124707	0.128432	0.789396	2.22237	0.366945	0.215848	0.684835	1.22737	0.539327	0.561267	0.764834	1.09342	0.621188	0.843245	1.25966	1.06713	0.909135	0.891472	1.86832	0.82341	0.757555	0.852077
B9PCL_contig_30	BHT04_PCL_gam1	16160	0.205755	0.467574	0.284901	0.42203	3.813	1.14165	3.39851	0.827661	2.55538	2.92358	3.89059	1.57803	225.227	57.7827	18.2309	219.078	8.15056	60.1282	267.44	1.56194	34.1415	10.2262	8.42172	9.38552	1.43886	4.84394	1.37079	3.08354	7.01813	0.978156	0.997896	4.61566	5.40309	3.12265	3.71875	6.71021	4.55631	2.92512	5.51541	8.29777	8.09759	4.24765	6.15662	9.5565	4.81993	4.83688	5.59134
B9PCL_contig_33	BHT04_PCL_gam1	30156	0.293374	0.632014	0.193229	0.815692	8.3714	0.651181	3.59152	0.618484	2.70925	0.496916	0.745391	0.880886	215.097	52.6763	6.5321	218.955	11.3355	56.9149	279.674	1.25504	25.712	6.94343	9.57501	6.34537	0.138646	4.06612	0.804351	3.05793	8.0056	1.54689	0.561911	4.76263	3.78956	2.58864	1.39176	7.88427	6.73425	3.13314	9.04812	13.488	8.85684	4.62253	4.51316	8.86494	3.52616	3.36062	4.23057
B9PCL_contig_38	BHT04_PCL_gam1	50063	0.251024	0.498991	0.588019	1.10113	3.84527	0.28564	3.97953	0.36478	0.472864	0.574017	0.875497	1.08088	206.457	53.0622	6.61443	207.751	3.14202	53.4361	269.455	1.09648	60.0924	5.50355	4.64659	3.83635	0.135689	3.00941	0.663364	1.00823	13.0774	0.780257	1.71252	1.93614	2.2381	1.45682	2.4441	2.77189	2.19875	1.31372	2.56467	21.7722	11.753	5.46853	2.30581	13.3565	1.0624	1.05505	1.35467
B9PCL_contig_39	BHT04_PCL_gam1	3285	0.0700152	0.0694064	0.108676	0.0347032	0.147336	0.0843227	0.0824962	0.0715373	0.163166	0.154947	0.458752	0.10411	90.6484	10.361	0.14003	174.253	0.729376	32.4399	196.14	0.331507	5.4347	3.23836	1.69833	2.87336	0.0925419	0.126332	0.0328767	0.287671	1.10137	0.150381	0.070624	0.211872	0.219178	0.0858447	0.103501	0.140639	0.175647	0.106849	0.211568	0.153425	0.147032	0.0599696	0.235921	0.171385	0.14003	0.266058	0.143988
B9PCL_contig_46	BHT04_PCL_gam1	3265	0.112404	0.0872894	0.0912711	0.0554364	0.195712	0.123737	0.126493	0.144257	0.265544	0.285758	0.877795	0.228484	48.6524	1.00735	0.609495	144.282	0.905666	26.8925	204.792	0.184686	0.919449	3.25482	1.67626	1.52802	0.076876	0.173354	0.0379786	0.340276	0.408882	0.061562	0.135375	0.31853	0.510567	0.103216	0.133231	0.351608	0.137825	0.101991	0.211639	0.128025	0.256968	0.386217	0.31608	0.242573	0.201225	0.164472	0.410413
B9PCL_contig_48	BHT04_PCL_gam1	61294	0.263191	0.359627	0.328809	0.37635	1.50217	1.95469	1.55141	1.83183	2.46982	3.52281	5.03935	1.96517	235.69	59.7231	11.9486	253.27	7.57624	58.5121	301.542	1.81406	26.3151	10.2596	9.7629	10.5556	0.364391	0.875583	0.463895	3.00028	4.17292	0.841012	0.448494	3.1925	4.02442	1.79541	1.44761	3.63416	4.14979	2.45737	3.81391	4.8507	4.87292	2.20216	3.88651	4.53436	2.83786	3.47946	4.17023
B9PCL_contig_50	BHT04_PCL_gam1	5546	0.0587811	0.0694194	0.0439957	0.0605842	0.198882	0.0396682	0.0962856	0.0402092	0.15705	0.156149	0.650198	0.072665	204.421	55.3359	7.12099	228.972	3.91363	39.3648	277.815	0.666426	23.1228	6.61287	5.77101	6.42301	0.0629282	0.146232	0.148215	0.652903	1.97836	0.170213	0.241976	0.574468	0.937973	0.351244	0.310674	0.368915	0.608727	0.241075	0.608547	0.818247	0.734764	1.07068	0.900288	1.02831	0.452578	0.830508	1.00379
B9PCL_contig_56	BHT04_PCL_gam1	13395	0.0640538	0.0634565	0.0607689	0.0583053	0.207988	0.195222	0.397312	0.135274	0.235461	0.185442	0.647854	0.135424	182.262	43.5386	0.169541	217.085	5.89011	35.9311	260.271	0.490407	19.9327	4.89847	3.63128	2.4268	0.0558417	0.0965286	0.0350877	0.384621	7.9084	0.0655468	0.178873	0.229414	0.260321	0.0824188	0.131318	0.159462	0.270175	0.192982	0.602464	0.182531	0.269951	0.159612	0.260694	0.989474	0.147219	0.224785	0.224636
B9PCL_contig_68	BHT04_PCL_gam1	60080	0.177081	0.294224	0.184521	2.61045	3.92565	0.469075	4.64284	0.529011	3.43147	0.85521	1.23211	1.36616	199.122	49.6068	8.97229	197.404	5.89775	49.3065	251.938	0.991445	22.5554	6.03895	6.39542	6.72287	0.247237	0.864464	0.5373	2.30807	2.93692	0.760037	0.368525	1.89021	2.57575	0.95992	1.08088	2.09366	2.54065	2.34897	3.60801	5.5599	4.77031	2.03464	2.96661	4.10967	2.2876	2.49692	2.82385
B9PCL_contig_71	BHT04_PCL_gam1	9206	0.187052	3.6398	0.177927	0.546383	2.68032	0.24169	4.1486	0.553769	0.374104	0.440799	0.68325	0.538236	190.215	43.4211	7.3841	197.889	3.90528	54.3904	191.759	1.13339	24.5658	4.796	8.16446	3.39702	0.321638	0.480991	0.479579	2.3363	6.12839	1.54236	0.283837	8.98827	7.1259	1.07691	1.44525	9.97534	1.54139	2.08179	5.25701	1.54703	1.23669	1.31371	3.04682	1.69433	2.39518	2.82001	2.97871
B9PCL_contig_85	BHT04_PCL_gam1	6785	0.0358143	0.0629329	0.0548268	0.0501105	0.0868091	0.067944	0.104643	0.0604274	0.212528	0.166396	0.479587	0.0532056	210.571	44.447	0.363007	12.1517	0.603537	37.1483	248.492	0.475166	21.5256	0.61297	0.776419	1.40958	0.0820929	0.0785556	0.0389094	0.145321	0.258806	0.0374355	0.0523213	0.18703	0.105969	0.0966839	0.0788504	0.111422	0.169492	0.108475	0.173766	0.112012	0.142668	0.107001	0.197937	0.36507	0.114665	0.13073	0.111127
B9PCL_contig_87	BHT04_PCL_gam1	12706	0.239257	0.0901936	0.0737447	0.089564	0.38108	0.493546	1.07988	0.172517	0.401464	0.3592	0.62805	0.119629	185.456	45.5874	1.10105	175.467	1.07642	35.3867	243.875	0.663781	19.8025	2.92917	2.35715	2.55368	0.865575	0.50425	0.753109	2.5595	5.48174	0.383441	0.603337	0.96419	1.18503	1.9553	2.97025	0.69298	0.455533	0.250905	0.583032	0.470093	3.31678	0.781206	0.544231	0.634189	0.381946	0.388871	0.306391
B9PCL_contig_97	BHT04_PCL_gam1	7314	0.405113	0.30257	0.251299	0.426032	0.601039	2.08709	0.963905	4.91386	2.19784	1.75909	3.61334	1.37162	180.894	45.7174	10.8244	220.134	5.33771	61.6262	254.094	1.27208	20.138	5.70126	6.22765	6.34632	0.0760186	0.248564	0.0954334	1.70659	4.42111	0.865874	0.340306	3.172	3.26237	2.07479	1.12428	3.48441	2.46555	2.17186	3.19975	5.52365	3.00369	1.62168	3.85261	3.5134	2.21725	3.10008	2.93095
B9PCL_contig_98	BHT04_PCL_gam1	6487	0.519963	0.433174	0.354709	0.260213	13.5724	0.358717	7.57515	1.44535	0.529983	0.427933	0.740866	1.03684	197.794	51.5832	13.3903	207.749	9.5306	50.6345	258.041	1.74148	23.4364	6.80253	13.3729	11.0999	0.203484	2.87961	0.562355	10.477	3.9906	2.09496	1.08401	7.1557	5.08124	5.92847	1.84276	17.2371	13.6325	4.09989	12.957	16.7749	9.07168	5.18483	4.35255	7.7811	3.9055	3.04733	4.70526
B9PCL_contig_99	BHT04_PCL_gam1	2635	0.158634	0.0425047	0.0485769	0.0516129	0.147249	0.0781784	0.10019	0.0379507	0.152182	0.248577	0.509298	0.0990512	195.52	43.3416	3.0186	217.906	2.00417	43.8528	249.817	1.00911	19.8391	6.06376	4.65806	2.92334	0.0910816	0.0975332	0.0629981	0.464516	1.68083	0.0975332	0.0440228	0.444023	0.451233	0.270588	0.137002	0.166224	0.248577	0.109677	0.355977	0.228843	0.249336	0.225427	0.355218	0.257306	0.127514	0.337002	0.322201
B9PCL_contig_101	BHT04_PCL_gam1	11408	0.088622	0.153489	0.149281	0.25859	0.366059	0.0698633	0.441182	0.130522	0.205645	0.173387	0.595547	0.15717	223.268	48.18	0.762886	226.441	1.09458	46.2905	286.593	0.612903	20.0883	3.49413	4.21643	2.4709	0.0632889	0.203804	0.0767006	0.606154	4.93382	0.388324	0.235712	0.965813	0.600456	0.174877	0.22379	1.08853	0.684344	0.369653	0.582661	1.56373	1.38333	0.838447	1.08722	2.73492	0.381574	0.590638	0.441883
B9PCL_contig_102	BHT04_PCL_gam1	1528	0.039267	0.162304	0.0575916	0.0621728	0.120419	0.127618	0.168848	0.052356	0.237565	0.185864	0.436518	0.0732984	1390.41	393.105	1.02749	456.713	5.59162	144.25	1998.42	4.17866	185.436	20.055	13.7003	11.4843	0.0876963	0.11322	0.013089	0.619764	13.5	2.2788	0.0484293	0.206806	0.139398	0.238874	0.225131	0.164921	0.210079	0.146597	0.225131	0.126309	0.161649	0.199607	0.388089	0.260471	0.219895	0.387435	0.185209
B9PCL_contig_104	BHT04_PCL_gam1	33962	0.0858312	0.155026	0.276515	0.0913374	0.617779	0.192303	0.419734	0.268153	0.744774	0.430393	1.24542	0.333549	234.465	58.0034	12.1621	242.165	6.68088	60.9226	293.693	1.36718	26.4657	8.52753	7.87807	9.32009	0.22378	0.515252	0.378806	2.94832	3.98425	0.492521	0.351952	2.14384	3.07935	1.7082	1.00336	2.96287	2.32118	2.44815	2.8786	1.81208	2.10771	1.29954	2.5919	2.67487	2.32433	2.76191	3.02727
B9PCL_contig_112	BHT04_PCL_gam1	31572	0.134074	0.231218	0.236349	0.179336	0.615957	0.39478	0.466679	0.266027	0.68282	0.802705	1.04409	0.309008	171.458	39.7522	3.92272	170.115	4.3454	36.2742	233.797	0.560275	18.5691	3.9332	4.09116	4.71655	0.0787407	0.208001	0.103414	0.510294	1.88046	0.286646	0.23638	0.776036	0.713132	0.309356	0.259407	0.918187	0.761878	0.614088	1.15251	1.49297	1.11561	0.919961	1.09147	1.79013	0.50738	0.767516	0.698087
B9PCL_contig_118	BHT04_PCL_gam1	6060	0.09967	0.0722772	0.119142	2.21551	1.99736	0.15	4.10198	0.40231	0.900165	0.641749	0.682508	1.00363	215.613	48.4399	2.3901	200.492	1.53432	39.0203	277.489	0.79901	20.3084	3.23779	2.74488	2.92013	0.0509901	0.0990099	0.0361386	0.321452	3.83548	0.230528	0.167822	0.670462	0.462706	0.152805	0.203465	0.493564	0.155611	0.217987	0.219307	1.4637	1.11089	0.535149	0.210891	0.332343	0.156766	0.209901	0.185149
B9PCL_contig_119	BHT04_PCL_gam1	149844	0.180655	0.498492	0.246303	0.299685	1.94773	1.01276	1.67941	0.748932	2.03917	1.87747	2.72294	1.00629	225.978	53.036	9.70481	224.339	6.15038	51.2891	282.228	1.00801	24.1791	7.34286	7.25452	7.83953	0.162329	0.497985	0.260217	1.70272	3.17116	0.484384	0.32656	1.96719	2.4509	0.989462	0.912582	2.82553	3.36796	1.95559	3.09986	5.21317	4.76641	1.86299	2.69969	3.48322	2.08335	2.12186	2.78311
B9PCL_contig_124	BHT04_PCL_gam1	24476	0.802051	0.589843	0.3101	1.08629	3.92719	6.40436	4.95252	4.81835	11.2546	3.69971	9.07199	4.16559	196.581	48.0339	6.79269	208.553	7.5896	57.1067	250.11	1.25176	22.4977	6.29837	7.40002	5.05765	3.53269	9.87649	3.67585	3.24101	7.67531	1.084	2.36893	4.57942	3.69873	5.20796	7.30883	5.23337	9.79041	5.79976	11.0622	14.6129	10.6946	8.36975	6.19754	13.9443	4.17074	4.11391	5.46164
B9PCL_contig_125	BHT04_PCL_gam1	15824	0.55321	0.752781	0.690723	1.33797	4.02427	5.60971	2.46366	4.21385	7.81092	9.67075	11.5656	4.72447	212.039	63.3423	24.5624	225.278	14.6302	75.4659	271.704	3.47858	31.0692	19.4127	22.0157	19.996	2.27995	1.31351	2.2519	11.1913	10.7579	2.85686	1.89927	12.1467	15.6479	5.93371	6.60219	12.435	10.0658	6.65028	10.4386	9.52066	17.6846	6.52092	14.4925	10.4372	10.406	12.8814	15.8526
B9PCL_contig_127	BHT04_PCL_gam1	20679	0.114899	0.114416	0.0952657	0.123652	0.382659	0.615794	0.793752	0.428164	0.853136	1.22849	2.70922	0.985541	211.261	48.1563	3.67895	208.203	3.12399	42.2673	265.97	0.756758	21.5347	5.68209	4.92093	4.68277	0.0828377	0.169496	0.137434	0.993665	2.4832	0.25833	0.327192	1.84414	1.84724	0.989893	1.22632	2.01088	2.36506	0.901639	1.72455	2.34924	1.79854	1.06862	1.02674	2.93989	1.15252	0.814111	1.03651
B9PCL_contig_128	BHT04_PCL_gam1	16568	0.204128	0.297924	0.291405	0.190307	0.750785	0.124638	0.952801	0.170268	0.357255	1.10647	0.812289	0.360092	218.912	50.0301	6.8488	220.819	4.71065	50.5605	279.151	0.806374	22.513	6.11878	5.31054	5.87102	0.114679	5.55981	1.07774	1.00109	2.84054	0.361118	0.236118	1.35732	2.09512	0.686082	1.21113	2.2372	2.05861	0.987084	2.40542	2.4149	1.72248	1.38894	1.58728	2.26901	1.27209	1.23612	1.36383
B9PCL_contig_129	BHT04_PCL_gam1	27824	0.055312	0.0836688	0.0837407	0.0851783	0.125	0.0902458	0.155693	0.128666	0.18024	0.19325	0.57569	0.117453	222.399	51.91	7.41245	229.823	4.09445	49.58	280.463	0.737169	23.3523	5.8033	5.9209	6.84819	0.0989074	0.163995	0.0863283	0.857964	2.39297	0.263082	0.213629	0.596356	1.52182	0.543811	0.424202	0.663204	1.53353	1.4904	1.9196	3.50331	3.13988	0.832339	1.68315	2.03619	0.963736	1.00169	1.16816
B9PCL_contig_130	BHT04_PCL_gam1	5591	0.573243	0.102665	0.150778	0.327669	20.8342	0.568592	6.20193	0.489894	8.69075	0.265963	0.377035	1.24021	228.912	56.2005	3.44429	233.305	23.7129	52.1923	296.091	1.21874	51.3896	5.85834	6.4543	3.38955	0.0903237	17.7512	3.77249	5.93525	17.2923	1.53479	1.06922	5.92059	5.24092	3.06654	2.54945	8.54391	12.8478	1.88034	3.69683	26.4484	19.9939	9.68127	3.4171	23.5067	1.12878	1.16956	1.45341
B9PCL_contig_131	BHT04_PCL_gam1	22645	2.121	0.497549	0.40605	0.358666	0.308766	1.16622	0.696843	3.70166	1.70775	0.996202	2.94838	1.10285	90.2657	7.22526	6.32228	180.151	1.31327	34.8983	239.073	0.238552	3.91177	3.40389	3.20225	4.59364	0.16189	0.26231	0.0646059	0.566439	1.20724	0.110223	0.18057	0.201104	0.632722	0.363303	0.284787	0.247163	0.195496	0.0983882	0.287216	0.139943	0.247251	0.156458	0.220976	0.359594	0.143873	0.159638	0.177478
B9PCL_contig_133	BHT04_PCL_gam1	2471	0.0396601	0.0663699	0.0271145	0.0574666	0.155403	0.0485633	0.175233	0.108863	0.20518	0.295427	0.439093	0.102792	1898.89	284.439	406.243	342.733	27.482	407.959	2061.12	6.78227	140.733	86.7584	124.843	173.341	0.0562525	0.445164	0.236746	1.52934	11.9085	2.43747	0.336301	1.93282	8.1979	3.52772	5.56253	7.42898	0.23796	0.261433	0.211655	0.193444	0.307568	0.15864	0.420882	0.31809	0.22501	0.292189	0.169567
B9PCL_contig_134	BHT04_PCL_gam1	43469	0.153466	0.349513	0.32407	0.162461	0.208263	0.422715	0.292645	0.54869	0.885114	0.629092	1.42078	0.415906	235.032	55.2854	8.09791	252.406	5.09837	51.5544	297.432	1.01035	25.2024	7.20486	6.6939	7.4439	0.105823	0.186823	0.180634	1.04286	2.71145	0.386229	0.240907	1.14383	2.05917	0.688583	0.499896	1.32784	1.62247	1.05379	1.58796	1.88668	2.31765	0.930709	1.54473	1.87074	1.31335	1.4949	1.69946
B9PCL_contig_145	BHT04_PCL_gam1	54020	0.184728	0.196594	0.203943	0.16692	3.37349	0.264328	0.756035	0.249833	1.66261	0.359941	0.845483	0.367253	136.332	31.9246	7.80215	187.538	7.60033	37.8677	247.599	0.884321	16.9998	5.16235	5.48539	6.0968	0.297964	4.11466	1.01686	1.19028	3.7022	0.595446	0.220363	2.0955	2.17249	0.875324	1.05648	2.85561	2.84434	1.17347	3.08691	5.57521	4.38241	1.50944	2.42799	3.7167	1.61274	1.86831	2.34447
B9PCL_contig_146	BHT04_PCL_gam1	1765	0.0538244	0.0827195	0.0566572	0.0470255	0.0492918	0.0866856	0.090085	0.125779	0.125212	0.106516	0.585269	0.0175637	207.593	42.8986	0.942776	229.278	1.27195	43.4754	218.428	0.807932	21.8708	4.36884	2.50368	1.83343	0.0968839	0.0617564	0.00906516	0.154674	0.288385	0.0679887	0.027762	0.169405	0.147875	0.126912	0.0169972	0.121813	0.126346	0.0872521	0.0696884	0.0951841	0.0509915	0.0294618	0.0917847	0.133711	0.105382	0.0946176	0.0351275
B9PCL_contig_147	BHT04_PCL_gam1	3417	0.0477027	0.0740416	0.0936494	0.0693591	1.19754	0.223881	0.208077	0.157155	0.265145	0.569213	0.846942	0.424641	112.384	37.8507	10.1226	49.9541	4.67954	24.8382	99.8999	0.308165	16.1118	4.84167	4.17325	6.13404	0.0670179	0.164472	0.309628	1.48171	4.20544	0.474685	0.0883816	0.823529	1.50571	0.800702	0.874451	1.19169	0.48844	0.801873	1.62862	0.547264	0.565994	0.329529	1.08926	0.557507	0.818262	1.09336	0.835528
B9PCL_contig_159	BHT04_PCL_gam1	16932	0.452516	0.317033	0.308646	0.170683	0.23931	0.227794	0.299197	0.386605	7.22082	0.376034	1.07991	0.265887	186.579	41.3543	0.355008	158.212	1.89541	36.1054	243.122	0.558528	22.7267	2.80321	3.45157	2.5378	0.157867	2.10589	0.381762	0.635719	1.86741	0.146704	0.365344	0.801323	1.08829	0.454642	0.516241	0.727439	1.33109	0.625266	1.39003	1.10808	1.36499	1.05941	0.723246	1.19472	0.4397	0.735117	0.682672
B9PCL_contig_165	BHT04_PCL_gam1	6610	0.0635401	0.117247	0.117398	0.11407	0.0886536	0.101513	0.158548	0.0779123	0.222844	0.15764	0.605749	0.0906203	148.523	32.448	1.53888	159.174	2.42935	31.2186	242.327	0.594856	13.8392	3.38275	3.13964	2.16293	0.0409985	0.133888	0.0889561	0.6	1.04145	0.131165	0.0411498	0.182451	0.254766	0.321936	0.113918	0.211044	0.177156	0.124357	0.23298	0.198185	0.245386	0.139637	0.300756	0.25416	0.28351	0.271861	0.123298
B9PCL_contig_167	BHT04_PCL_gam1	17564	0.409474	0.175928	0.174334	0.258483	0.291278	1.12383	0.673651	0.609315	5.49869	1.53575	1.98611	0.74795	200.587	45.2683	2.57333	193.582	2.53462	39.7622	241.682	0.712651	20.4908	5.05659	3.78501	3.56741	0.157424	0.255124	0.1133	0.767536	2.39831	0.170064	0.235766	0.764461	1.12121	0.437486	0.333238	0.856012	0.641198	0.335231	0.75	0.718686	1.11751	0.327545	0.610624	1.00495	0.294637	0.460544	0.32077
B9PCL_contig_173	BHT04_PCL_gam1	76597	0.125566	0.18331	0.182762	0.15246	0.508662	0.422379	1.18912	0.380315	0.845686	0.763986	1.42064	0.45853	228.699	55.9429	7.22105	217.178	4.40119	49.2437	284.061	1.17699	25.4241	6.02479	6.18601	7.28502	0.339465	0.568208	0.305391	1.50395	3.04394	0.401178	0.363957	2.19275	2.55684	1.1125	0.949476	2.83694	2.39784	1.92705	3.26804	2.70133	2.82879	1.6086	3.00351	3.20502	2.17441	2.75901	2.91924
B9PCL_contig_174	BHT04_PCL_gam1	45566	0.256639	0.371351	0.294518	0.471316	2.43131	2.52006	1.64129	1.32526	3.08868	3.57508	4.15786	1.80145	205.881	49.3204	6.58361	214.178	4.00169	47.5906	262.73	1.09257	21.8914	6.45295	5.7476	5.67496	0.171531	1.35156	0.476671	1.5776	2.98216	0.458829	0.285608	1.89279	2.17412	1.00119	1.00347	2.42128	1.75738	1.21275	2.32658	2.44801	2.51602	1.79682	2.74053	3.55702	1.8466	2.33224	2.25168
B9PCL_contig_175	BHT04_PCL_gam1	13781	0.11066	0.237501	0.235106	0.10275	0.120528	0.119512	0.12822	0.11915	0.208621	0.231768	0.681808	0.156665	202.395	49.6698	7.49989	199.354	5.07931	47.4064	258.004	0.793339	23.1227	6.95762	6.07888	6.92787	0.748059	0.218852	0.260068	1.21936	2.70075	0.23351	0.320586	1.0603	1.99238	1.08729	0.878964	1.05682	1.13656	0.545606	0.814818	1.34765	1.78449	1.05573	2.06444	0.94877	0.568899	0.845294	0.901821
B9PCL_contig_181	BHT04_PCL_gam1	70933	0.170048	0.292248	0.247572	0.137651	0.694867	0.188417	0.81491	0.188911	0.652658	0.744181	1.03027	0.352149	210.417	49.9736	6.24947	217.905	4.63691	49.7613	265.491	0.902359	23.0456	5.74379	6.29852	6.18578	0.100137	1.32693	0.339405	1.46259	3.82564	0.452568	0.237548	1.70175	2.26395	1.30619	1.34713	2.55082	2.27447	1.42577	2.78201	3.49032	3.24603	2.29346	2.91524	4.18799	1.99147	2.34521	2.46833
B9PCL_contig_182	BHT04_PCL_gam1	116870	0.204946	0.283897	0.219979	0.215949	0.794045	1.38908	0.738787	1.41513	1.50065	2.04539	3.29243	1.21869	210.332	49.0124	6.82723	219.134	3.46449	48.8479	266.361	1.04803	21.9854	6.32979	5.9488	5.81634	0.42454	0.277111	0.280953	1.82227	2.8366	0.599401	0.333978	1.93111	2.52358	1.06967	0.981852	2.01342	1.8598	1.31288	2.00631	1.944	2.9868	1.51589	2.61064	3.43517	1.99876	2.22737	2.64429
B9PCL_contig_186	BHT04_PCL_gam1	49809	0.110101	0.188861	0.211408	0.110603	2.0894	0.195808	0.324741	0.171636	0.236242	0.468128	0.910257	0.328174	203.219	48.7521	6.15499	213.03	4.83965	47.6394	259.126	0.93726	22.3516	5.89207	5.54472	5.67572	0.11514	1.26124	0.326186	1.52103	2.71684	0.395049	0.212733	1.6802	2.42316	1.13688	0.984681	1.76846	1.69684	0.864623	1.5498	2.25172	2.02415	1.5652	1.91602	3.23102	1.4339	1.48742	1.51671
B9PCL_contig_187	BHT04_PCL_gam1	8810	0.0903519	0.122815	0.11101	0.0741203	0.225426	0.208967	0.316005	0.267537	0.312259	0.507491	1.08524	0.353008	141.854	32.2427	6.04018	214.702	3.70953	37.4759	232.637	0.795914	16.2955	5.3336	4.4067	5.75437	0.0833144	0.192849	0.173553	1.66175	2.39296	0.289784	0.298978	1.70863	2.22066	1.74972	1.4773	1.12486	3.65335	1.28524	2.78422	4.50284	3.6874	1.43439	1.94245	3.379	1.84892	2.09818	2.23905
B9PCL_contig_192	BHT04_PCL_gam1	21084	0.0920603	0.0794916	0.0623696	0.0761241	0.357712	0.101119	0.292022	0.135743	0.269778	0.234491	0.653624	0.174303	166.494	36.984	0.975432	189.8	1.73919	37.2339	221.379	0.750332	16.3396	3.17985	2.66159	2.47472	0.0477613	0.181607	0.0739423	0.494166	1.75133	0.210444	0.222776	0.438816	0.516885	0.424445	0.612408	0.441235	0.441946	0.280971	0.363688	0.502798	0.447401	0.225194	0.406707	0.301603	0.244356	0.439717	0.29188
B9PCL_contig_195	BHT04_PCL_gam1	22076	0.368862	0.477849	0.156052	0.308299	1.86062	1.0641	1.53569	0.719786	5.62942	2.3324	3.14849	1.03479	209.989	53.1516	16.8231	214.252	9.96612	61.1739	260.299	2.052	25.4136	9.95244	10.5239	11.9113	0.580359	0.374343	0.609168	4.61356	5.2201	1.25272	1.03162	5.84417	6.85958	3.09227	2.99117	6.59109	6.79928	6.05948	7.2779	9.83004	8.60129	4.60659	7.7394	10.4583	6.11528	7.88911	8.54272
B9PCL_contig_196	BHT04_PCL_gam1	12932	0.0643365	0.0433808	0.0604702	0.488478	24.0087	0.399088	1.05243	0.117615	0.249768	0.335215	0.498763	1.1695	222.897	50.0711	4.52877	208.36	2.90829	61.7823	296.669	0.673523	23.6235	4.06619	2.73005	3.69162	0.0900866	21.6916	3.29114	11.3681	9.5358	0.699737	0.817043	2.75217	3.94858	5.55537	4.1903	10.9958	0.338308	0.44502	0.420739	2.50317	1.30776	0.514074	0.44386	5.6146	0.274977	0.398624	0.318203
B9PCL_contig_197	BHT04_PCL_gam1	764	0.078534	0.123037	0.117801	0.106021	0.0903141	0	0.0732984	0.0196335	0.168848	0.126963	0.718586	0.136126	496.764	23.7723	36.7775	515.796	2.74607	115.301	475.296	1.05366	10.0301	16.6204	6.41492	49.3338	0	0.108639	0.0641361	0.462042	2.40314	0.386126	0.303665	0.143979	0.298429	0.396597	1.58377	0.793194	0.16623	0.174084	0.289267	0.187173	0.187173	0.0863874	0.303665	0.320681	0.195026	0.409686	0.0955497
B9PCL_contig_200	BHT04_PCL_gam1	11611	0.369736	0.6288	0.710275	0.268538	0.357247	0.0800103	0.427698	0.162002	0.163982	0.270175	0.515632	0.194729	215.434	49.3373	5.94092	222.234	3.77797	49.6773	268.913	0.725433	23.821	5.37163	5.16812	5.08845	0.26406	0.155973	0.15003	0.675997	1.89562	0.188873	0.253725	0.868228	1.19335	0.663939	0.532512	1.33821	1.07286	0.83774	1.46732	1.77487	1.38593	0.859185	1.73103	2.69848	1.67626	1.50969	1.53096
B9PCL_contig_203	BHT04_PCL_gam1	34589	0.292318	0.421868	0.372113	0.328168	0.319552	0.613519	0.38067	1.20079	0.929949	0.630461	1.62716	0.520859	232.39	54.5353	4.04308	242.991	6.19888	52.055	301.191	1.02845	24.6218	4.74862	5.30521	4.56284	0.0781751	0.198907	0.0899419	0.683136	2.57888	0.426002	0.23944	1.18957	1.48822	1.39484	1.76834	1.62306	1.5391	0.770332	1.84244	2.51216	1.95536	0.626297	1.18804	1.45431	0.791408	1.00977	1.03354
B9PCL_contig_210	BHT04_PCL_gam1	1035	0.0502415	0.0705314	0	0.0463768	0.142995	0.0608696	0.0502415	0.0811594	0.135266	0.154589	0.544928	0.0338164	1031.97	180.53	25.7063	77.0444	51.6995	168.465	812.479	1.99807	73.3623	7.54686	17.1372	8.84638	0.0309179	0.0512077	0.0483092	0.437681	0.277295	0.173913	0.0492754	2.56135	1.8029	0.771014	0.0444444	0.0966184	0.221256	0.102415	0.173913	0.11401	0.127536	0.104348	0.158454	0.195169	0.0599034	0.0821256	0.0570048
B9PCL_contig_211	BHT04_PCL_gam1	18548	0.170423	1.15905	0.252804	0.321544	1.83917	0.275771	1.72757	0.362249	0.216142	0.211667	0.518385	0.631335	163.949	32.399	6.15953	205.732	5.58535	44.3127	256.408	0.741751	15.8298	5.011	6.27275	5.91519	0.256416	1.06966	0.267522	1.39174	2.98016	0.306933	0.300086	2.09198	1.78132	1.18406	0.892118	3.99035	2.13452	2.16433	3.32122	4.78957	2.96636	2.41007	3.01828	5.01342	2.04097	1.83233	2.40581
B9PCL_contig_217	BHT04_PCL_gam1	24899	0.308848	0.510984	0.140528	0.881401	2.26644	0.818708	2.67091	1.42825	5.02655	1.41054	2.38777	1.10647	207.168	54.9016	11.0588	197.331	6.32977	55.8102	266.568	1.46825	25.8385	8.16137	7.79284	8.42456	0.233664	0.404394	0.373629	2.1794	5.613	0.82931	0.380497	3.33997	3.77091	1.75344	1.71758	4.31158	4.76951	3.13398	5.317	7.13374	7.07273	3.86827	5.30592	7.84172	3.62774	4.10278	4.49179
B9PCL_contig_218	BHT04_PCL_gam1	31577	0.109953	0.749533	0.173417	0.57203	6.73234	0.802261	1.51772	0.479621	0.730785	1.26994	2.00608	0.926909	213.349	51.5555	7.87982	218.453	6.08851	52.4304	264.151	1.2093	23.7111	7.85556	7.89356	8.00174	0.208031	3.16198	0.845172	2.766	3.47205	0.688919	0.316021	3.59299	3.64104	1.15777	1.35877	3.1572	2.79298	2.28131	5.28882	2.86908	4.01235	2.17114	5.02537	5.09659	3.95798	4.65348	5.23647
B9PCL_contig_224	BHT04_PCL_gam1	22011	0.235246	0.342011	0.506156	0.2536	0.38031	1.4634	0.604834	0.948435	1.78483	1.68956	3.60624	1.0825	198.482	49.6903	8.65181	215.067	4.70665	51.386	256.802	1.11135	21.1779	7.40507	7.44182	7.44173	0.153151	0.208396	0.252192	1.9612	3.27713	0.447367	0.28672	1.97111	3.0149	1.3212	0.952206	1.96425	2.27236	2.73813	2.97901	1.98732	3.65499	1.66267	2.6261	3.23207	2.36486	2.81682	2.84735
B9PCL_contig_226	BHT04_PCL_gam1	8541	0.174804	0.244	0.326308	0.182648	0.58026	0.508371	0.30055	0.693479	0.350076	1.02072	2.19834	0.713031	227.133	55.1139	8.02588	230.303	4.94696	50.0056	282.533	1.12551	24.2913	6.12645	6.67592	6.81571	0.174336	0.206182	0.489989	2.49947	3.10912	0.526636	0.224564	1.695	1.80927	1.24236	1.40464	2.60414	3.35335	1.78691	2.02576	3.93959	1.78691	1.73399	1.95574	2.84744	1.44398	1.90423	2.11767
B9PCL_contig_228	BHT04_PCL_gam1	4238	0.137565	0.407032	0.289759	0.230297	0.100519	0.0722039	0.176734	0.0512034	0.217319	0.214252	0.689948	0.101935	187.132	51.1151	12.8115	197.112	4.9101	66.701	210.74	0.423549	21.5059	5.23667	5.55899	6.91458	0.0766871	0.194431	0.0547428	0.372581	3.26428	1.49103	0.103351	2.49622	3.57999	0.730533	0.398065	3.24021	0.150543	0.07126	0.162341	0.128834	0.171779	0.0686645	0.167532	0.148419	0.121756	0.111609	0.128362
B9PCL_contig_231	BHT04_PCL_gam1	48593	0.169736	0.258432	0.210298	0.325026	0.571337	0.990431	0.794806	1.26413	1.26479	0.989443	2.39034	0.902208	231.193	54.8264	8.92993	236.92	5.56512	53.4333	283.162	1.36744	24.652	9.20048	7.39744	7.45957	0.299817	0.319161	0.370218	2.49476	3.46122	0.617064	0.49075	2.46284	3.30638	1.48807	1.45661	2.54107	2.69022	1.92871	2.90764	3.55226	4.12899	2.23794	3.39841	4.40578	2.59587	2.83724	2.81526
B9PCL_contig_235	BHT04_PCL_gam1	27702	0.122049	0.0939282	0.122266	1.04429	2.3455	0.342936	1.97618	0.331023	0.458559	0.823731	1.08808	0.884304	195.565	44.1549	3.26825	191.42	2.50245	44.3594	249.278	0.725471	19.7429	5.06855	3.37254	3.30976	0.0881164	3.83128	0.796982	1.8063	3.27937	0.461988	0.30561	1.39261	1.40708	1.19728	1.42242	2.48968	0.637138	0.457837	0.998051	0.706989	1.07721	0.587683	0.906613	3.37051	0.662299	1.00173	1.12822
B9PCL_contig_238	BHT04_PCL_gam1	5288	0.17379	0.416036	0.327723	0.173601	0.193835	0.0688351	0.253782	0.110628	0.537254	0.149017	0.401097	0.144478	190.169	45.2992	2.6997	199.871	2.09909	41.3077	227.099	0.657716	17.6606	3.94365	3.39599	2.6528	0.0769667	6.45102	1.41793	0.716528	5.79312	1.17247	0.281203	1.93192	1.95083	0.552572	0.458775	1.08264	0.486573	0.31354	0.659985	1.26116	1.10647	1.94421	0.684191	1.70026	0.530068	0.491112	0.305219
B9PCL_contig_245	BHT04_PCL_gam1	30129	0.191311	0.398885	0.388496	0.226161	0.187427	0.204122	0.293671	0.376182	0.389094	0.525706	1.11152	0.365296	200.011	44.447	2.15696	196.957	2.00528	38.4504	246.195	0.722128	21.7648	4.6824	3.87351	3.3339	0.0627303	0.0981115	0.0656178	0.46198	1.3562	0.157855	0.1705	0.345713	0.457533	0.224136	0.228252	0.374755	0.565634	0.599422	1.03561	1.0926	0.665239	0.37376	0.540741	0.705898	0.341598	0.453317	0.550466
B9PCL_contig_253	BHT04_PCL_gam1	29322	0.153468	0.503751	0.114692	0.749676	1.47916	0.437999	1.8598	0.244526	2.20299	0.426267	0.605689	0.513437	194.996	45.2873	2.56654	190.224	2.48189	42.5796	237.16	0.701487	25.4054	4.21629	5.33378	3.67789	0.076666	1.88585	0.389059	0.852125	2.44994	0.487177	0.236137	1.20084	1.38268	0.823068	1.20029	1.3421	2.06906	0.99925	1.73638	2.6756	2.11459	1.18443	1.71339	2.0974	1.12629	1.23818	1.36696
B9PCL_contig_258	BHT04_PCL_gam1	9855	0.268899	0.34135	0.308879	0.347945	0.644343	0.698529	1.38478	0.480974	4.24515	0.801116	2.00345	0.746423	201.656	48.7871	8.87336	221.78	5.34683	48.9836	261.377	0.859767	23.5603	7.00051	6.96966	6.88199	0.124201	0.318417	0.242009	1.86159	3.2966	0.375342	0.30624	1.76053	3.04292	1.61695	0.930695	2.31243	2.03257	1.53658	1.97362	3.4968	3.11263	1.24069	2.86961	2.12095	2.23744	2.03663	2.30441
B9PCL_contig_261	BHT04_PCL_gam1	10241	0.0421834	0.135436	0.0875891	0.0328093	0.128405	0.0616151	0.166585	0.0971585	0.194903	0.229079	0.559027	0.132116	209.778	48.3019	4.08564	233.181	1.84582	47.3853	268.319	0.700518	21.4362	4.46685	3.34958	2.42008	0.089542	0.137877	0.105947	0.635973	3.14061	0.788888	0.217264	1.14003	0.789083	0.266185	0.214139	0.832634	0.244898	0.211893	0.231911	0.408261	0.250073	0.171175	0.332585	0.237184	0.298701	0.353091	0.428864
B9PCL_contig_267	BHT04_PCL_gam1	471	0.0318471	0.0976645	0.0658174	0.150743	0.101911	0.0658174	0.0997877	0.0997877	0.176221	0.267516	0.363057	0.101911	141.299	46.69	0.10828	148.955	5.02123	29.3079	204.21	0.467091	14.0042	4.18896	1.96603	0.681529	0.0339703	0.0721868	0	0.244161	0.0997877	0.186837	0.0339703	0.0764331	0.392781	0.216561	0.089172	0.26327	0.360934	0.0318471	0.186837	0.0509554	0.127389	0.0339703	0.409766	0.101911	0.11465	0.0806794	0.216561
B9PCL_contig_268	BHT04_PCL_gam1	1400	0.0685714	0.0878571	0.055	0.102857	0.129286	0.0221429	0.0914286	0.0514286	0.215	0.159286	0.477857	0.0214286	915.844	173.9	0.201429	381.853	5.95429	161.982	1480.44	1.25929	80.7621	6.70643	4.90429	5.06429	0.0785714	0.13	0.0471429	0.652857	1.41714	0.936429	0.0357143	0.604286	0.259286	0.0721429	0.145714	0.472143	0.281429	0.172857	0.329286	1.71357	0.330714	0.147143	1.83857	0.450714	0.299286	0.17	0.399286
B9PCL_contig_269	BHT04_PCL_gam1	158185	0.258413	0.395126	0.283737	0.559503	1.08139	1.31514	1.21123	1.75092	1.81416	2.282	3.34865	1.26376	207.876	49.1819	8.58721	214.613	5.30566	49.7997	263.228	1.17486	22.4571	8.06712	7.69166	7.59338	0.226886	0.715618	0.363593	1.87768	3.41879	0.532111	0.349458	2.41394	2.83926	1.13386	1.03459	3.01498	2.58363	1.69534	2.96969	2.73577	3.05736	1.56828	2.75089	2.86295	2.09498	2.22126	2.69062
B9PCL_contig_271	BHT04_PCL_gam1	12189	0.137009	0.293051	0.252195	0.255312	0.196735	0.807121	0.484371	0.376405	1.25293	2.17007	2.07203	0.819427	209.375	51.5914	6.63607	197.756	3.61514	45.5377	267.977	1.04061	23.1912	6.39798	4.79088	6.24013	0.287226	0.214127	0.308475	1.87448	2.13479	0.326852	0.427845	1.79736	1.79572	0.707605	0.57035	1.7373	2.21749	1.56551	1.82624	1.36139	1.82353	1.63623	2.71712	3.66724	2.25621	2.25466	2.38666
B9PCL_contig_273	BHT04_PCL_gam1	7739	0.0555627	0.061119	0.076108	0.0551751	0.406125	0.0993668	0.143042	0.0625404	0.12521	0.249257	0.384933	0.101305	210.003	47.882	3.99548	236.502	1.77633	42.4302	264.039	0.698928	21.8637	6.19615	4.13374	4.65319	0.0501357	0.15157	0.112547	0.557049	2.17173	0.240083	0.425766	0.655769	0.921954	0.263083	0.23388	0.540509	0.712366	0.3065	0.462721	1.14382	0.809278	0.327303	0.60124	0.842745	0.433648	0.633803	0.58819
B9PCL_contig_274	BHT04_PCL_gam1	1619	0.0123533	0.0407659	0.104385	0.0722668	0.0673255	0.0617665	0.171711	0.0525015	0.171711	0.232242	0.479926	0.0599135	691.426	126.674	34.1699	1085.97	4.70723	165.562	1181.68	2.75788	53.7288	28.3088	23.3403	29.0352	0.0191476	0.0951204	0.548487	1.12292	10.2687	0.491044	0.482397	1.20877	1.39963	0.274861	1.82397	7.54046	0.0827671	0.0191476	0.177888	0.207536	0.146387	0.0512662	0.146387	0.255096	0.0864731	0.169858	0.30945
B9PCL_contig_275	BHT04_PCL_gam1	2003	0.0449326	0.0783824	0.0788817	0.0394408	0.138792	0.0683974	0.0659011	0.0229656	0.134798	0.136795	0.275587	0.0539191	217.106	39.4818	0.368447	197.423	1.2007	38.2621	226.271	0.490265	18.2501	2.25162	2.41687	1.63505	0.0434348	0.0868697	0	0.252122	0.684973	0.142786	0.0848727	0.0738892	0.0833749	0.0404393	0.0559161	0.154269	0.118323	0.0678982	0.117823	0.121817	0.122317	0.0868697	0.255617	0.24014	0.10634	0.167249	0.21967
B9PCL_contig_277	BHT04_PCL_gam1	9110	0.135126	0.104061	0.106367	9.38353	7.16454	0.525576	15.3362	0.808672	1.09188	2.90176	1.86378	3.70527	193.255	31.3912	2.52206	163.685	2.69067	47.3602	238.356	0.574973	15.8289	3.08606	3.83139	3.08397	0.0997805	0.299012	0.136443	0.353568	2.96334	0.596707	0.196378	1.72393	1.14852	0.350494	0.288364	1.60746	1.00626	0.783205	2.80307	2.33052	3.70505	0.782876	0.943139	1.65346	0.784962	0.927881	0.688913
B9PCL_contig_279	BHT04_PCL_gam1	19049	0.219277	0.0467216	0.0858313	0.0602656	0.139955	0.188829	0.48643	0.125991	3.86293	0.237545	0.673264	0.114232	224.295	51.8583	3.77952	235.902	2.32668	44.773	286.038	0.928028	23.2103	4.6741	5.19702	3.90808	0.0472466	3.36154	0.491679	1.02982	2.80991	0.463174	0.116542	1.03208	1.05785	0.329886	0.44963	1.21014	0.853221	0.526484	1.29204	4.03879	2.76592	1.45115	0.733372	2.41183	0.522127	0.48958	0.450207
B9PCL_contig_281	BHT04_PCL_gam1	8450	0.300237	0.792899	0.634911	0.311361	0.11787	0.107456	0.148521	0.129586	0.202485	0.209231	0.569822	0.0808284	198.658	42.4425	0.0956213	179.568	0.862485	35.3853	238.267	0.801893	17.9159	3.15669	3.53373	2.56438	0.102959	0.159527	0.0514793	0.578462	1.30107	0.106864	0.143787	0.458935	0.322959	0.397988	0.173964	1.31195	0.215148	0.190059	0.240473	0.15787	0.157988	0.128284	0.281183	0.244734	0.267337	0.344615	0.2
B9PCL_contig_282	BHT04_PCL_gam1	25550	0.0851272	0.63546	0.159687	0.147945	0.153425	0.0762818	0.12728	0.0723288	0.170059	0.233659	0.676047	0.109589	210.539	46.5406	3.12748	202.512	2.55515	40.8013	267.929	0.798278	21.8658	4.52027	4.16935	3.96329	0.358004	0.210646	0.0991389	0.678317	1.45413	0.358317	0.180391	0.773268	1.00767	0.428141	0.35182	1.51523	1.14544	0.914051	1.35656	1.84532	1.91213	0.960626	1.90724	1.39276	0.956243	1.32231	1.37413
B9PCL_contig_284	BHT04_PCL_gam1	16921	0.0814964	0.149755	0.0686721	0.076473	0.522487	0.948998	0.46658	0.584126	1.25099	1.71987	3.13859	1.05372	201.762	52.8905	12.255	209.846	6.70941	53.8709	255.224	1.10141	22.7861	7.9081	8.16252	8.94598	0.232256	0.219609	0.330181	2.39194	3.57414	0.50789	0.384434	2.74942	3.36724	1.24165	0.926777	2.7337	2.04237	1.86792	2.89362	2.81987	3.22073	1.92855	3.3699	5.21535	2.30335	3.02453	3.52361
B9PCL_contig_293	BHT04_PCL_gam1	10944	0.104532	0.193348	0.221126	0.0983187	0.100329	0.0779423	0.0962171	0.0733735	0.168037	0.189602	0.457876	0.101151	202.908	44.727	1.29094	181.831	1.94828	39.9062	260.613	0.815333	19.8858	3.28993	1.85069	2.88651	0.0867142	0.0807749	0.0404788	0.372898	1.38843	0.0752924	0.213999	0.203125	0.168951	0.164565	0.164108	0.153143	0.199744	0.0887244	0.134868	0.106451	0.152961	0.0859832	0.22341	0.174982	0.119061	0.14693	0.0931104
B9PCL_contig_295	BHT04_PCL_gam1	6152	0.503088	0.110858	0.106957	0.0710338	1.86899	0.187744	0.967328	0.456274	7.36443	0.412224	0.546977	0.16775	221.95	50.3857	0.667263	233.048	2.91239	39.9813	281.173	1.28804	21.0278	5.43823	5.30608	3.78544	0.641255	0.708713	0.246749	3.60501	2.87955	0.471554	0.522107	2.52747	2.19116	2.53576	1.39564	1.77747	1.58518	1.77796	5.12939	4.81746	2.4696	1.37841	2.87663	1.75862	1.77812	1.89971	2.14629
B9PCL_contig_296	BHT04_PCL_gam1	3919	0.124522	0.405971	0.256953	0.208472	0.147742	0.0579229	0.112529	0.0811431	0.147997	0.19852	0.466446	0.0893085	113.903	35.5522	54.2855	214.357	1.69865	101.588	246.914	0.848431	14.9673	11.2299	9.96428	18.1656	0.0622608	0.22914	0.0359786	1.00051	7.74994	3.48125	0.0492473	5.90916	5.57744	1.11585	1.2789	5.52156	0.170452	0.1901	0.110743	0.113294	0.142638	0.067109	0.163052	0.177851	0.101557	0.153355	0.104874
B9PCL_contig_299	BHT04_PCL_gam1	61412	0.225852	0.230492	0.158438	1.33013	4.4172	0.45807	3.7677	0.424021	3.02083	0.732316	1.20599	1.05515	199.968	47.9046	5.951	208.852	5.88657	50.0084	231.778	0.798736	23.2397	5.50138	5.13255	4.67449	0.0906826	2.37082	0.473344	0.850013	4.75402	0.744089	0.258972	1.51736	1.76544	0.889028	1.02324	1.74246	1.15088	0.729597	1.36415	2.74593	2.31401	1.18397	1.20452	1.97715	1.09791	1.04532	1.12222
B9PCL_contig_301	BHT04_PCL_gam1	10790	0.0846154	0.146617	0.138369	0.068304	0.457275	0.0564411	1.23568	0.0710843	0.47266	0.21798	0.530028	0.103707	205.55	45.3024	0.465338	209.801	6.30019	40.0696	257.852	0.771918	18.9934	5.33976	4.8671	2.76793	0.107136	2.60695	0.616126	0.453939	11.5475	1.59991	0.226228	1.32363	0.853939	0.849212	0.452919	1.22641	0.67683	0.360148	0.981186	8.93299	4.74652	2.6051	1.22252	2.7165	0.372382	0.589527	0.591474
B9PCL_contig_311	BHT04_PCL_gam1	22626	0.300893	0.376028	0.146424	0.228631	1.48758	1.04296	1.27468	0.618713	3.14276	1.18841	1.45673	0.558296	231.955	56.2778	10.3073	237.294	6.26567	55.7343	285.999	1.03743	26.2172	7.24733	7.66424	8.45249	0.0927252	0.643286	0.206797	1.15699	3.82215	0.623044	0.307832	2.14108	2.2959	1.03876	0.897905	3.8214	2.96438	1.93627	3.63401	3.74357	2.80182	2.74852	2.83271	4.96645	2.04473	2.18638	2.37625
B9PCL_contig_322	BHT04_PCL_gam1	10514	0.479076	0.165589	0.164733	0.112897	0.557733	0.123645	0.863325	0.232928	11.1664	0.284573	0.593685	0.210196	215.823	50.1671	1.1868	207.504	3.53367	44.4912	283.392	1.08741	21.0609	4.52188	3.74463	3.42543	0.178999	0.215998	0.233213	1.02178	10.5515	0.214571	0.312726	0.757371	0.747099	0.301027	0.462051	1.23702	1.2783	1.06049	2.34582	2.87369	2.74101	2.21438	1.91982	2.18775	1.22579	1.4631	1.68975
B9PCL_contig_324	BHT04_PCL_gam1	11946	0.101457	0.13854	0.0972711	0.0544952	0.751967	0.112757	0.630085	0.150845	0.236648	0.244517	0.687845	0.144149	190.68	45.8762	4.69538	180.142	2.46534	43.2099	229.942	1.02151	20.6592	4.68776	3.7009	5.12163	0.0688096	0.20442	0.199816	0.605977	2.19956	0.313913	0.248284	0.787209	1.12565	0.440147	0.497907	1.036	0.892014	0.53767	0.98602	1.09057	1.01055	0.771555	0.658128	1.03909	0.495396	0.710196	0.530973
B9PCL_contig_328	BHT04_PCL_gam1	2674	0.139117	0.0605834	0.0669409	0.0676889	0.149215	0.326103	0.21466	0.55647	0.320494	0.644727	1.8175	0.586387	192.897	55.5875	16.3463	195.164	9.47046	77.0718	235.121	0.971952	24.0112	6.80553	5.87435	11.2177	0.0482423	0.201197	0.0329095	0.949888	4.61257	0.878085	0.321616	3.1997	4.73037	4.05871	3.17951	2.87883	10.4824	2.65856	8.07741	18.1425	8.94577	5.38407	2.94316	9.8448	3.3018	3.20194	4.73598
B9PCL_contig_334	BHT04_PCL_gam1	18652	0.271713	0.462739	0.127332	1.26029	6.9926	0.464347	3.58873	0.549324	2.62438	0.528308	0.7233	1.15232	202.621	50.9378	8.29032	195.137	10.2797	50.1946	258.6	1.11232	25.5523	6.26925	10.4603	7.34323	0.153013	0.804793	0.216974	3.18084	6.00161	1.12406	0.536404	4.76297	5.92306	3.0467	2.10685	6.78978	5.29305	3.00134	7.66009	9.74523	8.30806	5.91867	5.77102	9.46059	4.98107	4.56251	6.02482
B9PCL_contig_335	BHT04_PCL_gam1	635	0.0755906	0	0.244094	0.0251969	0.088189	0.119685	0.0267717	0.138583	0.023622	0.102362	0.488189	0.218898	184.082	46.7874	0.0566929	180.633	13.5118	32.6016	213.049	0.431496	16.6535	4.11811	2.64567	4.6	0.0299213	0.080315	0.0897638	0.981102	0.606299	0.15748	0.0251969	0.666142	3.2126	0.644094	1.38268	0.651969	1.31811	1.37795	1.99213	1.07559	2.15748	0.650394	1.13858	1.43307	0.582677	1.07559	0.565354
B9PCL_contig_336	BHT04_PCL_gam1	13731	0.040638	0.058408	0.0595732	0.0466099	0.149661	0.0913262	0.119292	0.116525	0.420217	0.143107	0.634113	0.0774889	195.986	45.4641	11.0377	204.574	3.33807	40.3037	246.811	0.847644	19.355	5.72842	6.6781	6.59828	0.171364	0.0936567	0.136115	0.698274	1.73556	0.158255	0.109388	0.584662	0.723254	0.589833	0.911805	0.623043	0.689972	0.239094	0.614813	1.10422	0.646857	0.415046	0.426699	0.646421	0.197728	0.234724	0.242663
B9PCL_contig_340	BHT04_PCL_gam1	52165	0.274149	0.334726	0.260309	0.343909	0.835311	2.19001	1.32738	1.78691	4.47417	3.46719	5.16804	1.72115	196.147	51.0254	14.3765	205.051	8.11997	57.6961	254.932	1.81194	23.6215	12.0772	10.9784	11.3014	0.691901	0.808569	0.687933	4.77115	5.5959	1.13595	1.02778	4.95999	5.27434	2.68803	2.31816	5.61064	4.85971	4.04187	7.08396	6.45454	7.2868	3.58164	6.41764	6.5316	5.18951	5.97447	6.66644
B9PCL_contig_341	BHT04_PCL_gam1	71747	0.149525	0.566379	0.18122	0.402832	1.0504	0.328794	1.73938	0.337756	1.38648	0.882183	1.26678	0.549765	211.421	51.7965	7.31895	222.208	4.9885	51.1945	267.655	1.16699	23.6988	6.66585	6.94828	6.94429	0.252707	1.41984	0.377758	1.51022	3.11914	0.43829	0.36527	2.28396	2.53236	1.33798	1.5975	2.93184	2.55453	1.61571	3.18444	4.17574	3.90986	2.34272	2.48823	4.35631	2.23082	2.02655	2.55462
B9PCL_contig_345	BHT04_PCL_gam1	3923	0.251848	0.0841193	0.111649	8.26587	10.2304	1.80525	18.4703	1.818	1.50421	1.46164	0.614326	2.8677	221.357	50.6271	4.94647	185.793	6.80933	47.4321	265.334	1.3041	32.2615	6.41091	9.64797	5.97145	0.0963548	0.549579	0.324497	2.45093	14.1297	2.57736	1.28473	6.56717	3.56003	2.2623	2.03161	17.741	20.5957	6.52536	13.2233	59.6622	49.1835	21.4122	7.88147	44.0426	6.38083	5.19144	5.36197
B9PCL_contig_347	BHT04_PCL_gam1	53444	0.170908	1.11504	0.244331	0.262649	2.98342	0.308379	2.16118	0.368142	0.431704	0.938871	1.01192	0.657642	229.334	54.1414	6.40319	238.693	6.62024	53.2315	285.09	1.33476	25.2119	6.58439	7.11419	6.36197	0.113839	2.74272	0.627348	2.13685	5.23363	0.893908	0.330757	2.83684	2.60598	1.76265	1.40281	3.74667	3.33916	1.92755	4.23567	4.6698	4.18051	3.06725	3.36861	5.43741	2.28888	2.53291	3.18509
B9PCL_contig_351	BHT04_PCL_gam1	11750	0.0500426	0.102638	0.0898723	0.110043	0.289957	0.164511	0.32766	0.0720851	0.182298	0.179234	0.532596	0.179234	170.107	46.7038	1.18323	124.757	1.14783	22.559	218.513	0.613106	20.5369	1.9863	2.6577	1.80494	0.0502128	0.598553	0.131489	0.403234	0.983319	0.317277	0.122809	1.29055	0.624511	0.219745	0.256936	2.41609	1.2926	0.413617	1.20894	2.54213	1.54928	0.826213	0.795149	0.883149	0.615489	0.516936	0.820085
B9PCL_contig_365	BHT04_PCL_gam1	30842	0.144219	0.482751	0.195772	1.04153	3.2647	0.970235	2.65939	0.612639	0.650509	0.697977	1.52772	0.856008	177.752	43.8286	5.08077	180.754	4.97889	37.8623	237.618	0.836586	19.7916	5.00292	5.03884	5.1379	0.115881	0.395013	0.162635	0.981908	3.18381	0.328999	0.245898	2.08385	1.7398	0.700765	0.840218	2.37423	1.71169	0.952954	2.05259	4.00049	3.94767	2.57367	1.55567	4.77385	1.17736	0.971792	1.11679
B9PCL_contig_366	BHT04_PCL_gam1	9526	0.0962629	0.0603611	0.0902792	0.0854503	0.180978	0.4979	0.271363	0.484988	0.497586	1.19704	1.37098	0.6076	148.431	48.8392	30.8048	166.127	12.3404	79.36	208.522	0.947722	22.3047	10.7128	10.0478	16.9003	0.226538	0.221289	0.362902	2.48803	6.14917	1.52257	0.340017	4.87823	6.04986	1.78113	1.02404	4.64634	1.84191	0.41497	0.877073	1.28312	6.67877	1.70218	2.18098	1.11274	1.30621	1.50682	1.73851
B9PCL_contig_368	BHT04_PCL_gam1	5358	0.0429265	0.0587906	0.064763	0.0593505	0.100224	0.100224	0.10433	0.167973	0.346211	0.207353	0.636245	0.158455	124.689	20.692	3.40705	139.157	2.07223	32.3651	220.441	0.477044	9.70959	4.75364	2.64222	4.46174	0.0817469	0.153602	0.100784	0.659761	0.923666	0.415454	0.473124	0.51997	1.1006	0.193542	0.467898	0.68981	0.619821	0.18533	0.337439	0.792833	0.39847	0.147256	0.27193	0.20642	0.166293	0.239082	0.203247
B9PCL_contig_373	BHT04_PCL_gam1	1831	0.0518842	0.0720918	0.0420535	0.0245767	0.129984	0.0557073	0.134353	0.0830147	0.144184	0.179137	0.45112	0.0901147	178.039	39.5582	0.0677226	127.629	1.4746	29.7952	243.523	0.64391	17.4162	1.70781	2.60131	2.11469	0.0666303	0.13763	0.233752	0.590934	0.884762	0.0453304	0.226106	0.236483	0.288367	0.0551611	0.0879301	0.278536	0.234298	0.237029	0.25396	0.194429	0.858547	0.108138	0.280721	0.507373	0.125614	0.145822	0.216275
B9PCL_contig_379	BHT04_PCL_gam1	40911	0.0618416	0.0955	0.0773631	0.0638459	0.164283	0.11107	0.120139	0.103053	0.269096	0.26939	0.583119	0.129232	214.336	49.0574	5.81932	214.589	3.28029	43.9952	272.163	0.824179	21.7164	5.2865	5.3327	5.76234	0.775855	0.163623	0.497886	1.01647	2.16159	0.40747	0.286891	1.0768	1.25389	0.703943	0.87331	0.955489	0.823104	0.70668	1.08303	0.478575	0.876464	0.557038	1.39603	1.39038	1.05945	1.34697	1.32974
B9PCL_contig_381	BHT04_PCL_gam1	51627	0.246189	0.176671	0.13338	0.900285	1.63289	0.402561	2.48368	0.462626	3.13262	1.26358	1.512	0.771031	189.316	47.492	7.98834	195.191	6.20061	50.7915	242.831	1.33806	21.1597	6.91665	7.07351	7.38402	0.358146	0.383307	0.229241	1.62647	5.2157	0.648517	0.409824	2.44608	2.43349	1.56451	1.10361	3.81312	3.22145	2.90642	4.21444	5.50621	4.80615	3.04416	3.65034	5.24367	2.49244	2.77297	3.1752
B9PCL_contig_383	BHT04_PCL_gam1	37261	0.0677921	0.0728107	0.0820697	0.057379	0.199055	0.184134	0.226269	0.156974	0.512225	0.40482	1.08266	0.22074	234.413	54.8453	6.7597	235.847	3.63748	52.0116	293.485	0.797563	25.2376	5.62368	5.85094	6.26899	0.0917045	0.149701	0.118864	0.906014	2.5608	0.359545	0.190628	1.13287	1.50173	0.557392	0.369555	0.777972	0.525563	0.299697	0.54282	0.499101	1.14833	0.547221	0.88449	1.54338	0.744988	0.809882	0.779152
B9PCL_contig_387	BHT04_PCL_gam1	13536	0.0819297	0.139628	0.14672	0.0982565	0.117095	0.0773493	0.111111	0.106235	0.206486	0.178118	0.526005	0.0789746	94.0745	20.5787	0.623596	94.0621	2.05556	21.4326	212.017	0.420434	9.42324	1.78871	1.88202	2.32609	0.0726212	0.0845154	0.039081	0.441268	1.58518	0.126404	0.245198	0.608082	1.11096	0.603059	0.627955	0.509456	0.666814	0.705304	3.31531	1.68957	0.474586	1.78502	0.723478	1.98353	0.417332	0.473552	0.568927
B9PCL_contig_389	BHT04_PCL_gam1	12651	0.13327	0.260691	0.131215	0.16394	0.372619	1.17398	0.727769	0.892578	1.79116	1.83954	3.29176	1.22204	226.159	55.3709	10.3763	237.308	5.92198	51.5307	284.572	1.6454	24.7057	6.66098	7.78784	8.00206	0.265987	0.137934	0.23761	2.30796	2.66603	0.281954	0.188206	2.01265	2.97826	1.40937	0.951624	1.82397	1.63868	2.08545	1.92119	1.67544	2.24038	1.00119	2.01628	2.77939	2.00877	1.71062	2.46573
B9PCL_contig_395	BHT04_PCL_gam1	88365	0.130346	0.541131	0.213388	0.501318	0.947638	0.413444	1.44378	0.349743	0.611747	0.753024	1.16556	0.525016	197.815	47.2018	5.83306	199.539	4.11311	47.355	250.415	0.942896	21.8228	5.7773	5.83045	5.72893	0.272857	0.251819	0.211905	1.23384	3.33356	0.736943	0.400521	1.81056	2.20174	1.16947	1.18727	2.89421	3.02149	1.91262	2.85741	6.32558	4.96203	2.15069	2.18774	4.0634	1.6391	1.6507	1.94593
B9PCL_contig_396	BHT04_PCL_gam1	10845	0.0917473	0.0857538	0.145136	0.120793	0.521992	0.381466	0.817796	0.210696	1.17538	1.60037	1.95408	0.643154	205.399	51.4004	6.84408	218.335	4.68963	45.6419	250.302	0.877178	23.0214	5.55537	5.58949	4.82379	0.229968	0.237898	0.113785	0.805717	2.16893	0.371139	0.181189	0.576948	1.53896	0.878101	0.455509	0.763854	0.756385	0.381189	1.01429	0.854772	0.875611	0.873029	1.05579	0.810235	0.785523	0.919318	1.12098
B9PCL_contig_399	BHT04_PCL_gam1	9993	0.0403282	0.0740518	0.0516361	0.0469329	0.196938	0.368658	0.279195	0.178325	0.422996	0.573802	1.09647	0.236065	201.528	44.4261	2.04663	113.65	1.53277	37.202	232.271	0.881117	21.1893	2.53217	2.50605	2.45512	0.138097	0.154408	0.107275	0.323126	1.49064	0.158111	0.275293	0.417192	0.45772	0.24267	0.431002	2.49084	0.394176	0.372561	0.962474	0.407285	1.67757	0.683679	0.358051	1.07385	0.181327	0.262184	0.357951
B9PCL_contig_400	BHT04_PCL_gam1	569	0	0.0281195	0.105448	0	0	0.0544815	0.0544815	0.0896309	0.0808436	0.0843585	0.173989	0.115993	432.931	61.2917	9.57821	501.485	4.11599	76.703	600.469	1.38664	31.7118	13.7944	4.25659	11.1933	0	0.0913884	0	0.126538	2.68893	0.520211	0.0421793	0.056239	0.887522	0	0.0667838	0.0456942	0.0896309	0.0281195	0.0755712	0.026362	0.108963	0	0.026362	0.0632689	0.110721	0	0.260105
B9PCL_contig_401	BHT04_PCL_gam1	22128	0.0620481	0.154284	0.0949928	0.0904284	0.215745	0.304411	0.206616	0.263422	1.57764	0.489109	1.14579	0.314127	228.543	51.9077	4.67236	237.866	3.75664	44.8116	290.427	1.00854	22.7876	5.7542	5.50176	5.12414	0.117046	0.156453	0.203227	1.20603	1.89977	0.400217	0.242543	1.20083	1.38824	0.604619	0.676925	1.15198	1.73545	1.01649	1.27011	1.76243	2.27951	0.959192	1.07791	1.68723	1.02897	1.39073	1.2495
B9PCL_contig_402	BHT04_PCL_gam1	27357	0.127024	0.239792	0.182038	0.226816	6.18935	0.418175	1.94956	0.42066	0.354973	0.942428	1.21687	0.872574	173.17	39.8763	9.89546	210.293	9.63757	64.7888	242.813	1.47198	19.1078	7.7813	8.13024	7.46244	0.333553	8.67782	1.63914	2.20598	7.44259	1.90598	0.465548	4.23201	4.154	1.76043	1.73031	3.75882	5.1616	3.14936	5.71448	10.7296	9.66831	4.9099	5.64093	10.0049	3.6114	4.4801	4.37003
B9PCL_contig_405	BHT04_PCL_gam1	1096	0.0437956	0.152372	0.0583942	0.0456204	0.377737	0.595803	0.19708	1.19343	0.67427	1.69891	4.70073	0.812044	161.269	44.6378	11.281	186.642	1.55109	29.5009	213.568	0.930657	18.6989	3.86223	5.57847	5.35584	0.0428832	0.0702555	0.0474453	0.190693	0.654197	0.0145985	0.0164234	0.356752	0.198905	0.0666058	0.571168	1.26004	0.22354	0.228102	0.268248	0.710766	0.40146	0.462591	0.400547	0.404197	0.428832	0.156022	0.208942
B9PCL_contig_412	BHT04_PCL_gam1	1253	0.0510774	0.0119713	0.0694334	0.0486832	0.0869912	0.0175579	0.0438947	0.0415004	0.226656	0.24581	0.359936	0.0598563	235.825	60.3974	0.0407023	259.983	1.76776	48.02	311.729	1.40543	21.5323	3.44453	3.00239	1.81644	0.0630487	0.0598563	0.0438947	0.499601	2.56903	0.0630487	0.0446927	0.200319	0.143655	0.120511	0.0159617	0.15004	0.294493	0.291301	0.469274	0.213089	0.252195	0.152434	0.711093	0.653631	0.482043	0.889066	0.531524
B9PCL_contig_417	BHT04_PCL_gam1	3663	0.028392	0.11466	0.149604	0.03276	0.144417	0.0625171	0.146874	0.035217	0.143871	0.181545	0.594322	0.0698881	187.846	47.7398	4.48649	174.431	1.84548	48.2577	234.561	0.773683	20.2277	3.69506	5.20393	4.69833	0.0922741	0.173082	0.038766	0.667486	1.69206	0.261261	0.241878	0.711166	0.416052	0.422604	0.159159	0.815179	0.671581	1.08163	0.912367	0.412776	0.787879	0.835108	1.78324	2.09227	0.886432	1	1.23342
B9PCL_contig_422	BHT04_PCL_gam1	1666	0.0546218	0.0552221	0.0312125	0.027611	0.103241	0.0372149	0.122449	0.0348139	0.17467	0.151861	0.513205	0.0438175	1600.84	526.128	7.77311	985.499	2.51501	360.971	1349.02	6.13866	216.2	12.2095	5.76411	17.3217	0.0306122	0.0798319	0.0954382	1.32473	3.73169	0.186074	2.38415	1.48739	1.13385	0.248499	0.270708	1.42917	0.342137	0.0978391	0.205882	0.178271	0.151261	0.17407	0.222089	0.222689	0.0996399	0.148259	0.17527
B9PCL_contig_424	BHT04_PCL_gam1	58172	0.118528	0.202692	0.174156	0.145551	0.281957	0.74376	0.284106	0.502458	1.20807	0.926305	1.68523	0.483102	225.963	53.0059	9.31187	226.726	5.60924	53.3848	281.763	1.24459	24.1369	7.08105	6.60541	7.56806	0.133277	0.201145	0.245651	1.59068	2.99044	0.388039	0.276147	1.64457	2.64459	0.848054	0.804648	1.83162	1.9666	1.22932	2.0491	1.76358	2.09728	1.1974	2.50763	2.6268	1.81909	2.09216	2.30118
B9PCL_contig_427	BHT04_PCL_gam1	19824	0.334494	0.710048	0.312096	0.373991	0.622427	1.25565	1.37545	3.89422	2.08959	1.62298	3.63837	1.48103	205.525	50.4541	4.72977	208.211	4.42408	45.8414	251.361	0.778753	22.309	4.86531	4.63791	4.53284	0.0679984	0.202331	0.115466	0.78072	2.94613	0.337823	0.262914	1.03738	1.22786	0.407688	0.635795	1.705	2.68387	1.15905	1.89619	6.87788	4.7724	1.27895	1.13771	4.75136	0.875404	0.904762	1.12641
B9PCL_contig_430	BHT04_PCL_gam1	35987	0.119988	0.0906994	0.0847528	0.0932559	0.253119	0.323089	0.331786	0.558702	0.918165	0.54892	1.45797	0.368661	244.975	57.1227	7.74474	257.272	4.68364	53.7062	302.73	1.00634	25.8692	7.23453	6.33395	7.21416	0.333454	0.211437	0.194932	0.790063	2.69597	0.404591	0.320143	1.11015	1.69934	0.844861	0.773946	0.79173	1.1839	1.11151	1.34432	1.55548	1.33159	0.988496	1.72062	2.07933	1.34382	1.7583	1.8183
B9PCL_contig_435	BHT04_PCL_gam1	5515	113.656	67.4836	87.1869	96.4482	142.887	763.128	224.677	767.654	730.393	787.541	1329.65	587.896	1133.5	651.506	481.251	1413.59	626.167	534.025	873.403	66.4	395.463	310.511	333.299	214.578	162.653	198.508	188.318	698.747	231.386	236.708	132.283	223.923	292.827	192.303	205.693	199.48	164.386	83.2836	117.742	104.877	133.927	98.2098	107.59	160.109	68.7661	92.2586	121.108
B9PCL_contig_443	BHT04_PCL_gam1	10457	0.0658889	0.118963	0.0999331	0.0682796	0.119059	0.0636894	0.0964904	0.103089	0.18294	0.189538	0.60744	0.079277	208.016	49.4389	5.32858	215.387	3.30955	46.0611	260.858	0.986038	23.1649	5.59625	4.82873	4.97743	0.0611074	0.171655	0.0624462	0.447834	1.90447	0.205126	0.129578	0.425935	1.20905	0.433776	0.873099	0.354595	0.24596	0.204169	0.247012	0.19824	0.225591	0.134073	0.317682	0.366931	0.142966	0.225877	0.20197
B9PCL_contig_447	BHT04_PCL_gam1	8171	0.103782	0.692694	0.217599	0.280382	0.335088	0.236201	0.259087	0.0665769	0.223473	0.236568	0.571656	0.19765	216.895	55.2852	1.86415	237.037	14.6709	55.0461	242.968	1.25297	23.0091	6.19826	5.813	3.56688	0.227879	0.15555	0.0930119	3.76918	8.3264	0.250643	0.701995	1.72525	1.42541	2.66051	2.20756	4.47008	4.8431	1.94272	6.33949	16.8792	8.40986	4.75841	2.34892	5.59564	1.43091	1.83662	2.78999
B9PCL_contig_453	BHT04_PCL_gam1	26077	0.153545	0.303447	0.171032	0.622924	1.15719	2.78333	1.53008	1.87506	2.94762	2.71776	4.96829	2.21498	229.468	55.2477	10.8267	241.586	7.94969	56.3335	290.867	1.43824	26.3935	8.85267	9.48767	9.15688	0.398972	0.354028	0.329179	3.32074	4.68294	0.636385	0.514783	3.16095	4.33136	1.636	1.43368	3.36415	3.376	2.17471	3.86521	3.75384	4.99482	2.0311	3.96579	5.01925	2.80059	3.65698	3.80937
B9PCL_contig_460	BHT04_PCL_gam1	5557	0.0649631	0.105992	0.106712	0.0557855	0.109951	0.0825985	0.111931	0.080619	0.140184	0.183732	0.781537	0.0910563	98.4646	11.6088	0.186072	198.476	1.99244	32.3808	185.722	0.428109	4.90319	2.9811	1.80385	2.40543	0.0329314	0.0795393	0.0363505	0.290085	0.38384	0.159259	0.227641	0.134425	0.125607	0.101134	0.0644232	0.134065	0.125247	0.138024	0.166817	0.145042	0.127947	0.0566853	0.196689	0.156019	0.120029	0.141263	0.0827785
B9PCL_contig_461	BHT04_PCL_gam1	1421	0.0126671	0.0534835	0.033779	0.0591133	0.100633	0.0942998	0.0570021	0.0584096	0.164673	0.234342	0.345531	0.0907811	2090.2	445.81	33.3772	2372.25	23.5686	553.999	4539.72	7.91344	192.928	57.2611	40.2153	46.9416	0.033779	0.104856	0.0126671	1.5475	14.5334	0.72273	0.830401	0.921182	4.61295	0.401126	1.24279	0.690359	0.192822	0.165376	0.42083	0.185785	0.173118	0.0921886	0.325827	0.299789	0.156932	0.268121	0.226601
B9PCL_contig_463	BHT04_PCL_gam1	21453	0.0777047	0.102876	0.131077	0.0865147	0.14632	0.0963502	2.73519	0.11383	0.243696	0.170606	0.662099	0.162681	126.658	29.705	0.0994733	116.169	4.40558	25.8693	163.39	0.399478	14.7107	2.1797	1.20724	0.978791	0.0726239	0.0943458	0.0347271	0.191675	1.25041	0.0604577	0.12003	0.131217	0.283177	0.088053	0.0951848	0.121102	0.758868	0.915024	3.09202	0.971379	0.478907	0.361581	0.650026	0.381392	0.565096	0.771407	0.715285
B9PCL_contig_470	BHT04_PCL_gam1	3090	0.020712	0.0440129	0.0728155	0.0271845	0.0828479	0.109061	0.132362	0.120065	0.15534	0.100647	0.524272	0.0498382	137.424	48.8955	0.103883	13.8586	0.610356	20.3482	200.28	0.721683	24.1521	0.375728	1.70227	0.200971	0.155663	0.143042	0.0812298	0.214563	0.272816	0.0152104	0.0346278	0.139482	0.0925566	0.0980583	0.108414	0.081877	0.161165	0.066343	0.118123	0.152104	0.123948	0.109385	0.150485	0.279935	0.139482	0.108091	0.137864
B9PCL_contig_473	BHT04_PCL_gam1	57372	0.502179	0.724099	0.659799	0.503974	1.14432	1.69077	1.49115	1.89016	2.92902	4.15994	5.33666	2.0152	204.494	52.3166	12.8248	203.232	7.21448	53.3194	263.623	1.98893	23.5592	12.9977	10.3293	11.2002	0.479659	0.604772	0.570052	3.47609	4.4483	0.851931	0.46249	3.6643	4.78409	1.90847	1.84212	3.87035	4.73423	2.16907	3.17366	4.61222	5.44698	2.41027	4.26117	4.44008	3.00451	3.33746	4.3996
B9PCL_contig_474	BHT04_PCL_gam1	18709	0.158426	0.233471	1.92212	0.114277	0.181784	0.510075	0.576407	0.416377	0.863862	0.767171	1.59506	0.535999	4.32017	3.27693	4.84414	4.81506	2.17035	8.29745	147.95	0.462718	6.91705	4.7459	2.50436	2.34294	0.554706	0.37057	0.217435	1.79203	1.48453	0.40232	0.371907	1.5198	1.31626	1.0357	1.12427	4.21861	1.09829	0.490619	0.665188	1.83724	2.76252	1.23042	1.4887	1.04132	0.616388	0.613448	0.849057
B9PCL_contig_475	BHT04_PCL_gam1	7844	0.162927	0.342427	0.338985	0.120602	0.112443	0.06846	0.130928	0.0938297	0.201428	0.138832	0.669301	0.101989	142.109	40.4793	1.99095	167.029	1.17185	34.8089	225.531	0.70844	18.0218	3.15362	2.88768	3.04386	1.20767	0.103519	0.125064	0.491076	1.22489	0.36665	0.157063	0.222845	0.431668	0.259689	0.384243	0.36716	0.233299	0.156808	0.219021	0.315145	0.261346	0.163692	0.247195	0.291433	0.186639	0.201428	0.188552
B9PCL_contig_476	BHT04_PCL_gam1	101481	0.152432	0.215893	0.179846	0.178615	0.531715	1.44218	0.707965	1.01053	1.72738	1.61744	3.56501	1.19931	230.968	56.856	10.4698	239.812	5.88038	55.7822	287.115	1.16685	24.7859	7.89299	7.59827	8.56841	0.197594	0.269055	0.239473	1.89955	3.1682	0.477242	0.310304	1.92909	2.85839	0.982775	0.769868	2.01799	1.88077	1.36224	1.91674	2.24117	2.38809	1.18252	2.17938	2.89037	1.90972	2.16956	2.46525
B9PCL_contig_482	BHT04_PCL_gam1	2633	0.0524117	0.0413976	0.0668439	0.0520319	0.160653	0.086973	0.172427	0.0816559	0.207748	0.131029	0.391948	0.0695025	235.719	45.1447	0.515002	237.37	0.856058	42.7805	314.3	0.843145	21.1694	2.83289	3.15875	1.45993	0.0341815	0.0520319	0.11128	0.765287	1.25066	0.0140524	0.157235	0.263198	0.223699	0.225218	0.0353209	0.233954	0.377896	0.219901	0.380555	0.356627	0.347512	0.18534	0.487277	0.61185	0.263957	0.530573	0.251804
B9PCL_contig_483	BHT04_PCL_gam1	20088	0.130575	0.254928	0.266826	0.131621	0.265482	0.0770112	0.149442	0.105436	0.221476	0.195739	0.489198	0.073178	229.967	49.2578	4.39078	229.897	4.71933	43.9409	284.428	0.884309	23.0276	4.85668	4.60802	4.46157	0.0603345	0.10912	0.0949821	0.463859	2.06163	0.20913	0.169006	1.13177	1.4212	0.447979	0.260603	0.973566	1.01006	0.968588	2.93459	0.545998	0.85459	0.45236	1.48457	0.828853	1.3285	1.26419	1.50871
B9PCL_contig_485	BHT04_PCL_gam1	48096	0.207522	0.58745	0.215028	0.642257	5.29196	0.460974	3.90571	0.649493	2.67145	2.08196	1.38955	0.994864	185.73	44.4814	4.99663	176.582	4.95158	44.1925	218.359	1.24127	25.5574	5.33304	3.62259	3.51969	0.17673	0.213802	0.115477	0.960662	5.65887	0.628722	0.357597	1.34629	0.98896	0.539525	0.69222	1.54919	2.6496	2.3714	4.25478	5.9003	3.8429	2.24351	2.70542	5.57574	2.0893	2.11099	2.4999
B9PCL_contig_487	BHT04_PCL_gam1	7765	0.146684	0.194462	0.188281	0.158532	0.303026	0.749775	0.346297	0.532904	1.24147	1.53677	3.74823	1.11217	243.941	66.3713	17.3133	262.234	8.4546	65.8775	310.602	1.63516	28.3378	9.43683	10.5992	11.7128	0.171024	0.293496	0.422795	3.13355	3.7812	0.658983	0.237605	2.34089	4.36343	1.60747	1.26581	2.40026	3.34295	1.24443	2.09543	2.63451	4.04701	1.62769	3.06194	7.29929	3.66426	3.10676	3.54398
B9PCL_contig_488	BHT04_PCL_gam1	692	0	0	0.0736994	0.066474	0.234104	0	0.0867052	0.0303468	0.109827	0.121387	0.674855	0.0621387	223.344	43.8526	6.80491	196.049	1.37283	37.7197	281.228	0.186416	28.2934	3.55636	2.48699	4.52746	0.0231214	0.0563584	0	0.0881503	1.79335	0.0216763	0.228324	0.0231214	0.0216763	0.0708092	0.108382	0.0650289	0.32659	0.0953757	0.315029	0.148844	0.0953757	0.147399	0.276012	0.323699	0.134393	0.147399	0.0895954
B9PCL_contig_489	BHT04_PCL_gam1	10310	0.185645	0.312221	0.262367	0.13579	0.153443	0.131329	0.178855	0.243065	0.271484	0.196799	0.526091	0.120466	204.766	63.0377	6.25645	211.203	4.83463	50.8502	263.5	1.7582	38.9235	10.0048	11.7801	6.49942	0.124733	0.254122	0.417653	2.27983	9.1162	1.04074	0.799418	4.12561	4.71911	2.31426	2.13307	10.542	2.53152	0.3355	0.530359	14.8494	10.2261	1.73162	0.86644	7.44597	2.85694	0.877498	0.958681
B9PCL_contig_502	BHT04_PCL_gam1	60555	0.1279	0.233639	0.216927	0.212286	1.89355	0.463314	0.753249	0.276971	0.488581	0.875914	1.43481	0.534242	203.104	47.9784	5.79034	204.53	5.05859	44.8704	251.781	0.991429	20.8884	5.33913	5.13873	4.89756	0.195211	1.22388	0.39602	1.49923	2.82977	0.430485	0.528495	1.54323	1.94255	0.973396	1.05975	1.79898	1.59837	2.0165	2.38791	3.34123	2.84723	1.45986	2.106	2.91593	1.65294	1.82576	1.99655
B9PCL_contig_510	BHT04_PCL_gam1	12967	0.390838	1.42824	0.416982	0.433331	6.0047	0.45932	6.46433	0.583481	4.575	2.59204	0.887946	1.26197	186.939	52.1859	15.7501	195.803	14.3878	56.115	253.294	1.52518	35.8074	10.0966	10.5484	10.4599	0.310558	15.9455	3.42045	4.95519	9.1665	1.15154	0.998535	6.9235	7.81623	5.47991	6.10434	11.3163	5.76147	4.21902	9.68697	6.45369	4.35066	6.55071	6.05383	9.70078	4.28333	3.88355	5.62489
B9PCL_contig_512	BHT04_PCL_gam1	28676	0.100642	0.319187	0.261717	0.119124	0.286965	0.274585	0.916585	0.28557	0.974508	0.507811	1.39099	0.337076	199.689	46.3457	6.42844	211.76	3.65546	43.8164	249.511	1.03707	20.4908	6.74979	6.31455	6.38199	0.679244	0.566746	0.419863	2.37313	2.78302	0.517053	0.383282	2.15372	1.94337	1.2153	1.14932	2.5612	1.81947	1.81542	3.33209	1.64577	2.38959	1.78895	3.82445	3.3649	2.72252	3.47437	3.74861
B9PCL_contig_513	BHT04_PCL_gam1	8813	0.061727	0.14819	0.092704	0.10893	0.158402	0.199024	0.382617	0.195053	0.423238	0.256666	0.89402	0.249064	214.704	46.8015	1.29706	212.516	3.2923	39.0831	271.091	0.568478	21.4054	4.58164	3.70169	3.03188	0.302848	0.356859	0.314081	1.19789	2.03847	0.164757	0.339612	0.886758	1.47804	0.927153	1.69432	0.642914	0.546806	0.33235	0.622149	1.0792	0.512425	0.441961	0.708726	1.89164	0.633723	0.916033	0.564847
B9PCL_contig_517	BHT04_PCL_gam1	7467	0.0562475	2.28338	0.0626758	0.337887	0.256997	0.0901299	0.216151	0.126021	0.144101	0.177849	0.547208	0.119459	211.682	45.4055	0.491362	192.764	2.54868	43.8189	261.479	0.758538	20.4379	3.05277	1.4232	2.61591	0.0530333	0.147851	0.0869158	0.42882	2.42092	0.0689701	0.312709	0.470202	0.527655	0.312441	0.182403	0.306147	0.587251	0.526182	1.18508	0.278023	0.418776	0.29771	0.595688	0.792822	1.02022	0.55993	0.869158
B9PCL_contig_518	BHT04_PCL_gam1	19979	0.0719756	0.111017	0.135492	1.35622	12.2166	0.49487	2.11097	0.17138	0.33325	0.457981	0.614695	1.22048	214.001	50.4396	3.02908	203.128	1.64117	45.2935	217.087	0.737625	22.4213	3.60033	2.25066	2.75985	0.0916963	7.59487	1.16768	1.25307	2.23785	0.267681	0.404024	1.30327	1.5193	0.750238	1.23059	1.5278	0.672356	1.19035	1.55473	1.02858	1.45112	0.674558	1.50343	2.67966	0.962661	0.81951	1.48241
B9PCL_contig_520	BHT04_PCL_gam1	17906	0.425947	0.510667	0.463197	0.255389	0.735843	0.71948	1.8271	0.590472	4.99944	1.12415	2.27393	0.749358	222.651	57.2045	13.2243	220.895	6.08455	56.8341	277.817	1.37915	24.9848	9.36831	9.73847	9.03105	0.164302	0.720652	0.274154	3.31369	5.586	0.747124	0.341003	3.57037	4.60181	1.51899	1.40757	3.60147	3.33436	1.45337	2.90539	2.91952	3.15637	2.12878	2.41394	4.49179	2.2235	2.36317	2.55445
B9PCL_contig_528	BHT04_PCL_gam1	11266	0.0643529	0.0852121	0.0810403	0.109622	1.34325	0.574206	1.6738	0.33286	0.340405	1.87023	1.89748	0.663678	231.409	54.7271	13.4943	237.782	5.97239	52.1691	281.042	1.13696	24.3113	6.26797	7.18276	9.07589	0.111575	0.41532	0.166607	1.673	2.61663	0.313865	0.16359	1.44044	2.91852	1.0521	0.929079	1.41514	1.51979	1.32416	1.74365	2.0316	2.61628	1.40263	2.1983	2.83623	1.67105	2.25812	2.32274
B9PCL_contig_532	BHT04_PCL_gam1	46953	0.42255	0.600537	0.513194	0.333781	0.763572	0.455179	1.02045	0.407067	5.08355	1.34564	1.47607	0.515345	249.743	63.3786	9.39635	201.081	8.08685	57.1033	275.34	1.18819	29.7551	7.5333	7.46857	7.32895	0.20774	0.446297	0.277384	1.896	5.50095	0.852214	0.525291	2.78044	3.89149	1.77561	1.26812	3.00036	2.592	1.56887	2.91325	3.67879	4.37423	2.12659	3.41531	3.3607	2.30771	2.62516	3.06411
B9PCL_contig_533	BHT04_PCL_gam1	25277	0.0528148	0.0671757	0.0668592	0.530166	3.64122	0.161728	2.56273	0.200657	0.225857	0.319777	0.493927	0.651778	221.386	51.5807	1.77739	223.93	11.5839	43.5056	290.058	0.838509	35.3268	4.23365	3.61669	3.0411	0.0756814	3.9225	0.785101	0.583416	5.65878	0.574633	0.71302	1.36116	1.39585	0.918266	1.23096	1.19294	1.73691	0.728251	3.59358	5.00518	3.93888	1.28575	1.03909	3.46651	0.566642	0.711754	0.69039
B9PCL_contig_534	BHT04_PCL_gam1	27849	0.186542	0.276132	0.235951	1.86592	1.4528	1.6601	2.90344	1.2747	1.41754	1.06435	2.5356	1.44023	46.376	4.28536	2.49381	107.899	1.88445	14.2909	98.311	0.170096	2.55463	2.46935	3.25046	2.35732	0.112751	0.165536	0.0425868	0.363999	1.50321	0.23017	0.118424	0.421344	0.441344	0.306654	0.257029	0.515387	0.314051	0.427017	0.503681	0.366512	0.653381	0.455313	0.598801	0.796438	0.351287	0.410069	0.432583
B9PCL_contig_542	BHT04_PCL_gam1	22593	0.101182	0.155889	0.158545	0.0940999	1.58943	0.362546	0.332846	0.244899	0.364626	0.327048	0.86602	0.531049	206.448	48.8455	6.71921	230.023	4.41597	47.7294	259.8	0.929491	21.8649	6.48723	5.60262	5.96508	0.105121	0.30359	0.264994	1.35927	2.39229	0.500332	0.318019	1.64759	2.13624	1.13796	0.964812	1.63626	1.73186	1.29961	1.67074	1.89413	1.84854	0.944717	1.64268	2.04382	1.62285	1.76448	1.60337
B9PCL_contig_548	BHT04_PCL_gam1	26609	0.255928	0.1793	0.201849	0.520538	1.1569	0.541396	1.4981	0.693337	2.27284	0.727047	0.883874	0.496073	238.102	54.8821	7.56394	250.24	6.1389	47.683	297.704	0.949867	25.7273	5.58416	7.84509	5.37269	0.0968469	0.240896	0.151941	0.917885	2.66143	0.477057	0.721899	2.08756	1.56308	0.790973	0.834379	2.3374	2.527	0.788342	2.21519	6.42929	5.06892	1.73381	1.23349	3.04108	0.845466	1.09001	1.08403
B9PCL_contig_549	BHT04_PCL_gam1	11170	0.0696509	0.118353	0.112444	0.0774396	0.142346	0.115309	0.0761862	0.0669651	0.221486	0.213339	0.582543	0.101701	163.195	36.7669	0.377081	64.7908	0.808505	34.3627	181.405	0.563742	16.6533	11.4714	10.5742	7.91012	0.0647269	0.0977619	0.0203223	0.157207	1.95515	0.103402	0.110743	0.240107	0.368308	0.27538	0.1188	0.252014	0.144226	0.11128	0.142883	0.116741	0.131513	0.114951	0.191495	0.219517	0.119964	0.128917	0.0958818
B9PCL_contig_550	BHT04_PCL_gam1	17796	0.233479	0.280119	0.271353	0.791863	1.63503	0.103113	1.77973	0.129748	2.27495	0.312205	0.490447	0.347269	207.697	46.2023	0.208811	205.199	1.34918	40.2557	260.097	0.76978	19.112	4.24017	3.12593	2.51253	0.0528209	0.193808	0.0586087	0.377501	2.45544	0.348281	0.13621	0.490503	0.401382	0.49174	0.864183	0.67813	1.39396	0.999719	2.36306	3.70128	2.54102	1.44583	1.08564	3.54372	0.798269	0.666667	0.754383
B9PCL_contig_558	BHT04_PCL_gam1	9242	0.375568	0.688271	0.686864	0.313352	0.134278	0.0717377	0.129085	0.0935945	0.195845	0.217161	0.64499	0.108634	193.416	40.962	0.115018	195.428	0.941246	35.3287	245.976	0.606146	17.3332	3.20634	2.68232	2.01493	0.0671932	0.110149	0.0648128	0.39894	1.41766	0.0499892	0.100952	0.135469	0.307617	0.11069	0.165332	0.238801	0.203095	0.245618	0.527916	0.166631	0.224194	0.187622	0.519693	0.301558	0.265527	0.27256	0.258386
B9PCL_contig_564	BHT04_PCL_gam1	10805	0.0645072	0.172235	0.0894031	0.0965294	0.190005	0.415456	0.220083	0.103378	0.447293	1.17982	1.00065	0.185099	152.644	35.0765	3.45747	142.39	1.70838	36.6449	251.494	0.643683	15.3849	4.02369	4.5553	7.22156	0.0751504	0.130032	0.104766	0.426469	1.74493	0.651828	0.195928	0.436372	0.490514	0.238871	0.406664	0.319944	0.324294	0.260342	0.284776	0.207589	0.282925	0.122258	0.345858	0.21925	0.106155	0.182416	0.143545
B9PCL_contig_566	BHT04_PCL_gam1	4009	0.0424046	0.0845597	0.101272	0.0798204	0.125468	0.227488	0.141182	0.0643552	0.206535	0.187329	0.703168	0.0556248	194.473	47.9057	4.55824	196.609	1.72512	38.317	217.383	0.657022	18.1489	4.71988	4.52282	4.15839	0.0321776	0.0725867	0.101272	0.224245	1.3567	0.304565	0.04889	0.417062	0.71539	0.220504	0.384385	0.541033	0.263407	0.238214	0.323023	0.236468	0.343477	0.317785	0.451235	0.481916	0.296333	0.310551	0.415066
B9PCL_contig_568	BHT04_PCL_gam1	35247	0.0453939	0.0787017	0.104094	0.0589837	0.104832	0.0702187	0.111158	0.087128	0.149828	0.170653	0.455925	0.0865322	211.48	47.377	0.535677	21.4697	0.528527	37.6409	257.316	0.624706	21.6061	1.09828	0.773938	1.555	0.045706	0.0893977	0.0339036	0.15712	0.237694	0.0498766	0.0443726	0.167787	0.15451	0.0856527	0.101427	0.135841	0.162936	0.113967	0.154254	0.135756	0.168185	0.0883479	0.221749	0.23829	0.0939938	0.14702	0.107215
B9PCL_contig_576	BHT04_PCL_gam1	569	2.43761	6.03339	6.75395	14.5747	20.8172	4.56239	27.8506	3.75395	48.5835	13.5975	21.7047	14.3814	390.046	188.318	75.8489	474.236	159.719	446.756	525.042	25.3497	79.355	148.105	146.355	122.049	10.3673	5.53779	15.6924	77.7241	101.596	45.0633	36.0281	109.951	110.183	56.5413	44.7241	106.798	121.063	68.8014	71.3374	113.35	125.443	96.8594	141.42	129.956	78.3656	92.4446	135.007
B9PCL_contig_577	BHT04_PCL_gam1	24195	0.0644348	0.0833643	0.0606737	0.0813391	0.136392	0.101633	0.172928	0.134325	0.213928	0.209506	0.750816	0.0962596	229.451	54.3981	8.11821	224.944	5.18438	48.7484	290.14	0.82298	23.987	5.58764	6.05423	6.28473	0.114569	0.158049	0.171358	0.944534	2.60541	0.268155	0.314404	0.736103	1.47737	0.813722	0.737549	0.667039	0.834801	0.587063	1.42521	1.25914	1.71081	0.71676	1.33771	1.54491	0.86708	0.998677	1.11068
B9PCL_contig_582	BHT04_PCL_gam1	3564	0.237374	0.639731	0.489057	0.273288	0.111111	0.0791246	0.144501	0.125701	0.126824	0.253648	0.482323	0.100168	244.262	50.4394	0.125982	191.627	0.664983	43.2141	306.92	0.619529	25.163	3.66695	2.35494	1.36532	0.0673401	0.16358	0.0317059	0.235129	1.18098	0.0937149	0.175645	0.589226	0.635522	0.244108	0.354097	0.16358	0.199776	0.130752	0.145903	0.048541	0.174523	0.102694	0.224186	0.236813	0.0771605	0.233446	0.127946
B9PCL_contig_583	BHT04_PCL_gam1	8955	0.0300391	0.0360692	0.0661083	0.0506979	0.0946957	0.0771636	0.14718	0.11502	0.195645	0.174763	0.911558	0.0778336	217.446	68.816	0.680625	20.5961	1.04165	23.9907	222.097	0.823004	30.3558	1.02133	1.09626	0.636628	0.0997208	0.232496	0.092574	0.303406	0.500614	0.223227	0.222781	0.450251	0.328308	0.25617	0.177666	0.39062	0.656505	0.285874	0.552987	0.300503	0.438638	0.514015	0.68364	0.747515	0.370854	1.04009	1.74886
B9PCL_contig_584	BHT04_PCL_gam1	4240	0.270283	0.634434	0.566509	0.28467	0.116745	0.115094	0.186792	0.191038	0.336792	0.311085	0.913443	0.220519	206.855	51.9476	18.3651	228.356	6.73019	59.1182	262.615	1.55354	25.8241	9.3566	7.87547	14.2351	0.195991	0.220755	0.358962	1.69505	4.02571	0.204009	0.261321	1.72995	3.25094	1.67948	1.35849	1.47335	1.01675	0.461321	0.806604	0.509198	2.29505	1.87005	2.71627	1.51675	1.11368	1.48349	1.37146
B9PCL_contig_589	BHT04_PCL_gam1	9151	0.310676	0.689542	0.659709	0.331767	0.154519	0.0625068	0.190471	0.0881871	0.18763	0.219211	0.596656	0.121626	148.629	39.0201	1.70298	165.204	1.73446	22.3949	212.497	0.62638	17.4762	7.29385	6.90154	3.9411	0.0713583	0.106109	0.0767129	0.436892	1.70987	0.330128	0.0490657	0.390886	0.594361	0.215933	0.182712	0.521036	0.259644	0.211015	0.222708	0.240192	0.299639	0.274833	0.316687	0.265763	0.158562	0.211562	0.155393
B9PCL_contig_592	BHT04_PCL_gam1	4119	0.253945	0.445254	0.529012	0.156591	0.13377	0.100024	0.125516	0.0808449	0.122117	0.175042	0.453751	0.153921	26.9393	39.598	0.100024	40.6133	0.58825	8.33697	188.847	0.815975	18.8643	1.27919	2.90677	2.15683	0.0412722	0.0670066	0.0393299	0.456664	0.577567	0.0570527	0.00873999	0.181112	0.0890993	0.128186	0.268026	0.0924982	0.115076	0.0932265	0.116048	0.115805	0.159748	0.0876426	0.17917	0.175528	0.0971109	0.102695	0.0679777
B9PCL_contig_595	BHT04_PCL_gam1	6175	0.042753	0.0950607	0.0442105	0.0480972	0.155304	0.0652632	0.135385	0.264939	0.188826	0.1783	0.401619	0.0727126	202.861	47.2849	5.1417	183.934	3.78607	43.8047	250.828	0.630121	22.7687	5.15547	5.85263	4.85781	0.106559	2.06688	0.323239	0.891012	2.03806	0.187368	0.230607	2.50413	3.46947	0.907206	1.90138	3.55725	0.640324	0.27336	0.836599	1.71352	1.60874	0.710607	0.573927	1.35045	1.55611	0.383968	0.621215
B9PCL_contig_600	BHT04_PCL_gam1	17571	0.32474	0.279893	0.369529	0.618974	0.594332	4.86848	1.26823	3.35331	6.12299	5.45507	8.5916	3.21518	211.647	54.7227	13.0649	221.112	8.9938	55.3054	269.394	1.95419	24.3069	10.3675	8.86381	8.56411	0.428092	0.553583	0.611178	4.5204	4.91839	0.97439	0.676	4.72813	5.05173	1.87844	1.68323	6.00888	8.42519	3.93364	7.19913	9.39508	9.11251	4.42775	7.42644	8.5418	5.20944	6.48529	6.97843
B9PCL_contig_603	BHT04_PCL_gam1	11692	1.36478	1.50094	0.157287	0.569791	5.39788	1.46776	3.75778	1.11127	24.9123	0.590404	1.05867	1.33262	206.361	47.186	13.807	235.618	7.36709	54.2506	262.949	1.01745	22.4816	6.52463	7.29747	7.80132	0.0892918	0.160965	0.086897	0.854944	4.35375	1.05217	0.275659	1.83835	1.72665	0.532159	0.522237	0.81312	1.43902	1.29516	2.30901	1.88265	1.55884	1.21322	0.812436	2.15062	0.580568	0.586469	0.618885
B9PCL_contig_606	BHT04_PCL_gam1	1087	0.0938362	0.0340386	0.0459982	0.0699172	0.142594	0.174793	0.0294388	0.0432383	0.140754	0.272309	0.566697	0.0947562	226.902	51.6283	0.150874	217.864	4.69089	39.2328	270.121	0.272309	19.6375	3.44894	5.22907	1.92088	0.099356	0.0303588	0.113155	0.159154	0.601656	0.0459982	0.121435	0.204232	0.26219	0.137075	0.100276	0.448022	0.25851	0.126955	0.178473	0.181233	0.0827967	0.0975161	0.304508	0.113155	0.160994	0.0855566	0.24103
B9PCL_contig_612	BHT04_PCL_gam1	4262	0.777804	1.96481	1.61145	0.720788	0.142187	0.0957297	0.271703	0.21023	0.175974	0.26748	0.564289	0.176678	175.096	50.0465	50.3003	269.853	14.2963	93.5488	250.893	1.37823	23.103	15.9226	23.7058	11.1633	0.100892	71.3109	12.7996	4.84655	54.5624	3.8909	0.358048	27.8576	24.9784	8.32872	6.84022	38.7682	0.222431	0.228297	0.793524	0.117316	0.198733	0.319099	0.758799	0.1626	0.58259	0.571797	0.8916
B9PCL_contig_617	BHT04_PCL_gam1	4338	0.0887506	0.0961272	0.198018	0.0958967	0.135085	0.0839096	0.272245	0.106962	0.594975	0.220378	0.616413	0.215307	146.156	28.8937	9.65883	140.462	2.94306	39.8642	218.899	0.561319	13.1819	5.07423	4.25588	7.18188	0.0578608	0.15053	0.102351	0.975334	1.16367	0.311895	0.148225	0.466805	0.763485	0.482941	0.196173	0.562702	1.13716	0.888197	0.885892	1.30821	1.00346	0.411249	0.783541	1.17981	0.418626	0.701706	0.798064
B9PCL_contig_618	BHT04_PCL_gam1	19385	0.0624194	0.205417	0.0859943	0.0866134	0.205984	0.148156	0.259531	0.152695	0.902347	0.299768	0.837658	0.205468	228.848	55.056	8.40015	237.701	7.10807	56.1542	287.117	1.32773	24.4787	6.8602	6.90854	7.0863	0.108383	0.224813	0.209853	1.75987	3.2862	0.586949	0.236729	1.43111	2.19376	1.29399	0.808305	2.02523	1.7511	1.49874	2.51524	2.52644	3.39319	1.89951	2.19969	4.11818	1.66598	1.97864	2.32716
B9PCL_contig_621	BHT04_PCL_gam1	2278	0.0355575	0.0425812	0.048288	0.0570676	0.0891133	0.160228	0.199298	0.17691	0.449517	0.204126	0.640474	0.110623	82.867	5.85382	14.2274	9.81826	1.41703	35.6356	172.321	0.41791	2.38191	3.69008	4.96356	7.85382	0.115452	0.466637	0.0421422	0.181299	1.02239	0.471905	0.0794557	0.549605	0.858209	0.46137	0.317823	0.168569	0.161106	0.169886	0.21554	0.456102	0.215101	0.172959	0.285777	0.406058	0.0768218	0.20676	0.115013
B9PCL_contig_622	BHT04_PCL_gam1	33581	0.0932372	0.470028	0.112921	0.509723	0.932551	0.191626	1.27676	0.283166	0.338078	0.296805	0.810012	0.460528	157.935	39.7041	15.1258	162.595	4.78839	36.462	213.329	0.981537	16.7323	6.98722	8.21429	11.376	0.11033	3.88651	0.130252	0.619964	3.42033	0.504482	0.327388	1.32375	2.20479	0.711295	0.784372	1.79426	1.74036	0.505792	1.00128	2.29079	1.42869	0.96766	0.902087	1.13156	0.708287	0.693994	0.732527
B9PCL_contig_624	BHT04_PCL_gam1	22810	0.333932	0.252872	0.193424	0.237396	0.466725	0.687199	0.983034	0.798729	2.14288	2.00719	4.02657	1.37093	215.462	52.9154	9.89018	211.594	8.88935	54.871	273.189	0.962253	24.1527	7.20136	6.46756	7.43871	0.161026	0.277335	0.358352	2.29259	3.34647	0.761157	0.320649	2.75905	3.08514	1.38146	1.30903	2.8541	2.69969	1.48676	2.40171	3.65195	3.16019	2.22451	2.48172	3.19185	1.958	2.22464	2.42179
B9PCL_contig_632	BHT04_PCL_gam1	45398	0.163818	0.195758	0.184942	0.184149	1.97086	0.612031	1.56806	0.514472	0.55269	1.48914	1.77801	0.703908	194.173	48.3745	12.3672	198.222	7.96634	51.6517	241.164	1.92123	22.756	7.98079	8.83552	9.74404	0.174061	2.16637	0.634984	1.94987	6.09696	0.491365	0.339464	3.99896	3.39797	1.34493	1.15752	4.21816	3.31477	2.19038	3.44731	4.19776	3.3779	1.97544	2.48692	3.83482	2.09853	2.1867	2.61771
B9PCL_contig_633	BHT04_PCL_gam1	4155	0.168712	0.390854	0.29627	0.165584	0.109507	0.0873646	0.109507	0.087846	0.187966	0.234898	1.04669	0.13213	223.928	48.9858	0.905897	214.582	1.52298	41.4996	267.546	0.773285	23.8344	3.21492	3.7148	2.64934	0.0690734	0.204332	0.066426	0.528279	1.06065	0.177136	0.11793	0.172563	0.501564	0.133093	0.203851	0.348736	0.253189	0.219976	0.258724	0.166065	0.216366	0.426715	0.648857	0.281348	0.255596	0.305897	0.20361
B9PCL_contig_634	BHT04_PCL_gam1	4118	0.0755221	0.042982	0.0512385	0.054881	1.03497	0.0971345	1.96722	0.150559	0.279262	0.282419	0.91185	0.261292	193.336	51.8538	6.34968	66.8392	2.25085	39.5617	249.837	0.707625	24.2982	3.85406	4.73822	4.67217	0.100777	0.212239	0.093492	1.48227	2.44998	0.108062	0.281933	1.19475	0.895823	0.762992	0.324915	1.50097	1.40505	0.586207	2.05537	2.01384	1.58888	0.985673	1.99514	4.73944	1.44245	1.47572	1.31593
B9PCL_contig_636	BHT04_PCL_gam1	22413	0.0848615	0.119395	0.167581	0.124124	2.40597	0.218355	0.93129	0.242002	0.272699	0.301031	0.714005	0.449784	182.48	47.1057	10.1998	194.295	4.78999	55.6043	240.579	1.03262	26.4141	6.22456	7.15103	5.70196	0.0811136	2.70008	0.615848	1.0974	5.11707	1.01727	0.386071	3.77866	3.49003	1.4691	1.40744	4.83465	2.2586	2.22808	4.79583	4.90523	2.8512	2.58444	1.87726	4.72828	1.00897	1.23607	1.38977
B9PCL_contig_648	BHT04_PCL_gam1	12226	0.0453951	0.0718142	0.103468	0.0574186	0.144855	0.0843285	0.134795	0.0822837	0.204319	0.155979	0.489612	0.0783576	218.09	45.7239	0.222804	201.708	2.22076	39.9185	268.909	0.973336	21.1728	3.41927	1.98241	2.82504	0.0512024	0.174219	0.0765582	0.523393	1.60461	0.199902	0.238017	0.525274	0.796745	0.180844	0.386962	0.833551	1.04957	0.689841	0.723622	0.351464	0.832734	0.556764	1.05284	1.17217	0.792164	0.935793	0.985032
B9PCL_contig_649	BHT04_PCL_gam1	7904	0.203947	0.442181	0.417004	0.255693	0.094003	0.0538968	0.119054	0.0736336	0.168396	0.199519	0.549595	0.086918	37.9679	6.29542	1.06895	7.78593	1.61766	7.85488	113.849	0.331984	3.55858	1.11538	1.01037	1.99076	0.194079	0.123355	0.0406123	0.676619	1.76215	0.0469383	0.0532642	0.193952	0.464069	0.205972	0.216852	0.179656	0.224064	0.1479	0.20167	0.187247	0.228365	0.162576	0.216852	0.2042	0.180541	0.188133	0.169914
B9PCL_contig_651	BHT04_PCL_gam1	4190	0.243914	0.178282	0.16778	0.147733	2.25704	0.560859	1.61551	0.444153	1.56802	0.324105	0.634129	0.715274	214.391	54.9021	6.96683	244.249	7.1747	45.8871	278.715	0.900955	24.6482	7.26325	7.20859	7.29045	0.100477	0.228162	0.215036	0.689737	3.33723	0.950597	0.187112	2.10859	1.74463	1.26014	0.918138	2.70668	2.60191	2.00286	4.33747	3.679	3.33723	2.04057	3.33938	4.18234	1.71933	2.42387	2.6895
B9PCL_contig_652	BHT04_PCL_gam1	24916	0.623455	1.07513	0.360291	0.424306	1.50642	1.52135	1.77492	3.67567	6.55161	2.63236	4.0301	1.72403	212.252	52.4687	9.94128	217.677	6.71011	53.2593	270.08	1.10359	24.0393	7.36141	8.13048	9.02565	0.706293	2.11214	0.689717	1.72375	4.01272	0.570918	0.561727	2.56767	3.19807	1.86872	1.60279	3.47231	3.42671	3.79182	4.4282	5.1674	4.31389	2.66118	3.01276	6.83023	2.66507	2.45746	3.09781
B9PCL_contig_654	BHT04_PCL_gam1	18226	0.276144	0.581203	0.55163	0.28388	2.28712	0.993526	1.28915	0.904916	0.753978	1.0846	1.53144	0.760342	215.189	51.4665	5.45243	224.243	3.90492	44.8731	271.1	0.841545	21.532	5.80654	5.48091	6.04762	0.372216	0.365138	0.115275	1.12526	2.91551	0.702897	0.247558	0.859925	1.29035	0.852189	0.706079	1.6122	0.516405	0.665258	0.648579	0.508504	0.669867	0.528311	0.827719	1.30396	0.575551	0.660101	0.756008
B9PCL_contig_655	BHT04_PCL_gam1	4029	0.0662695	0.0712336	0.0687516	0.0528667	0.081658	0.0618019	0.171507	0.0689998	0.140482	0.172003	0.479027	0.0814098	181.062	39.2576	0.32142	187.739	1.4341	33.3038	243.12	0.8069	17.89	3.22288	2.94813	1.78382	0.0702408	0.0593199	0.0384711	0.441052	0.53934	0.0268057	0.138	0.223877	0.119633	0.231819	0.176967	0.21097	0.329859	0.16828	0.275999	0.179449	0.167535	0.0774386	0.20278	1.69595	0.21519	0.212211	0.247456
B9PCL_contig_666	BHT04_PCL_gam1	9585	0.076578	0.135211	0.104434	0.115389	0.295253	0.110798	0.192384	0.0908712	0.201356	0.224204	0.7494	0.107773	228.521	49.6289	5.71142	226.687	6.07689	47.8458	283.453	1.39614	23.2745	5.30986	7.08795	5.85363	0.120709	0.360772	0.12457	0.949609	7.08232	0.288263	0.322796	3.61346	3.43631	1.53761	1.11195	3.67094	2.50715	2.32676	10.2956	7.55524	5.41628	4.84538	4.1758	3.87887	2.1228	2.21325	2.93594
B9PCL_contig_668	BHT04_PCL_gam1	9199	0.246222	0.543972	0.481357	0.22285	0.187629	0.0789216	0.1598	0.091423	0.154908	0.214697	0.651049	0.133493	191.077	41.227	1.65029	210.346	0.819219	40.9393	242.246	0.585607	19.2757	3.55006	3.52571	2.08838	0.0634852	0.186542	0.0689205	0.425372	3.10175	0.588651	0.129144	0.706707	0.496467	0.39363	0.713012	0.297967	0.53995	0.638548	1.65431	6.4881	4.42809	1.73204	1.06849	3.8826	0.22372	0.41548	0.256115
B9PCL_contig_669	BHT04_PCL_gam1	6052	0.747687	1.27264	1.25595	0.49653	0.517184	0.615664	0.426966	1.2158	6.59567	0.842697	2.15053	0.510245	197.68	46.2355	0.757436	193.247	4.06081	42.1538	251.749	1.35856	20.2996	4.58939	5.72422	3.44845	0.101124	0.23612	0.143093	3.12029	3.02396	0.780734	1.18705	3.08196	3.37227	0.805519	1.28652	2.49785	2.75182	1.38863	4.00925	4.60228	6.98331	2.74802	3.59865	5.88401	2.33377	2.97885	3.48364
B9PCL_contig_670	BHT04_PCL_gam1	40764	0.134261	0.223482	0.188132	0.190585	1.12931	0.571313	1.34577	0.903935	0.720759	1.37445	2.21639	0.919635	194.327	50.3195	9.8705	204.762	5.94922	49.9888	248.846	1.13186	22.4589	7.4201	7.47267	7.92101	0.348567	0.42145	0.427927	2.56984	3.48131	0.471396	0.507433	3.09513	3.06324	1.81795	1.83351	4.13011	3.94723	2.99406	5.12815	6.08736	5.25763	3.16863	4.31638	6.89525	3.43529	4.12972	4.93502
B9PCL_contig_671	BHT04_PCL_gam1	3537	0.0342098	0.0378852	0.060786	0.0831213	0.122986	0.0508906	0.1162	0.130902	0.169353	0.130054	0.525869	0.0913203	173.034	40.4713	0.113938	170.908	0.772123	36.626	175.154	0.369239	18.7976	4.44077	1.24427	1.46339	0.0556969	0.25728	0.0596551	0.446424	0.469607	0.0364716	0.149279	0.14419	0.0882103	0.156913	0.139384	0.119593	0.225615	0.0709641	0.14419	0.22307	0.312129	0.0882103	0.261804	0.145604	0.138535	0.222505	0.131467
B9PCL_contig_674	BHT04_PCL_gam1	6288	0.0790394	0.0400763	0.0561387	0.0958969	4.2492	0.352099	0.924936	0.165235	0.367844	0.468352	1.33954	0.566476	218.702	60.8857	15.1131	235.019	7.23823	60.1881	264.251	1.11609	30.1271	7.77942	8.3548	8.94259	0.115776	0.617684	0.371978	3.22058	4.51081	0.930344	1.30328	2.57045	5.44545	4.3416	2.78149	3.14647	2.15728	1.81393	4.53849	8.79167	6.51622	3.51066	4.38581	10.3806	2.89329	3.08651	3.35878
B9PCL_contig_679	BHT04_PCL_gam1	485	0.0762887	0	0.0309278	0.0329897	0.0989691	0.0329897	0.11134	0.0969072	0.181443	0.105155	0.22268	0.0412371	423.478	69.6206	1.21237	707.623	31.501	70.7814	445.52	2.49691	39.9485	11.0928	3.06392	6.72371	0.0309278	0.245361	0	0.494845	7.84124	0.241237	0.0309278	0.393814	0.952577	0.101031	0.0309278	1.03505	0.0659794	0.0659794	0.0329897	0.210309	0.0453608	0.156701	0.0618557	0.16701	0.175258	0.107216	0.16701
B9PCL_contig_680	BHT04_PCL_gam1	1023	0.131965	0.0909091	0.0801564	0	0.152493	0.154448	0.316716	0.15347	0.196481	0.734115	1.86999	0.158358	752.366	124.577	0.346041	1322.37	22.436	132.677	816.689	3.16031	52.7322	21.3763	10.3314	7.80743	0.0146628	0.0733138	0.0156403	0.715543	4.58749	0.0342131	0.960899	0.658847	0.934506	0.304985	0.0478983	0.235582	0.202346	0.0459433	0.100684	0.29521	0.132942	0.0371457	0.234604	0.31085	0.403715	0.12219	0.13001
B9PCL_contig_683	BHT04_PCL_gam1	9037	0.116742	0.219653	0.240788	0.0987053	0.183579	0.419498	0.32046	0.36251	0.602966	0.810999	1.83391	0.570765	145.068	35.1059	5.53381	202.356	4.34292	34.5107	223.498	0.864557	17.8847	9.21567	6.60053	4.59456	0.182361	0.604957	0.495629	2.42912	2.39117	0.363395	0.216112	2.23039	3.22541	1.56866	1.37014	3.68939	2.02302	0.771384	1.45812	4.36295	5.17805	1.96359	1.66305	5.07879	1.82981	2.03353	2.03386
B9PCL_contig_685	BHT04_PCL_gam1	8273	0.0704702	0.53318	0.0467787	0.223256	0.256014	0.294814	0.656956	0.234981	0.304968	0.34945	0.856521	0.184455	196.651	44.0511	1.5298	199.303	2.0556	37.9386	250.336	0.908014	19.8929	3.46585	3.1656	2.23546	0.101898	2.06576	0.419558	0.60631	3.45812	0.109875	0.0854587	0.823522	1.16753	1.11193	1.52992	1.20331	0.914783	0.520851	0.656715	1.11544	1.2067	0.765623	0.630001	0.686933	0.457754	0.483017	0.453403
B9PCL_contig_686	BHT04_PCL_gam1	24591	0.0903176	0.159693	0.202635	0.0840145	0.136513	0.0758001	0.11122	0.135578	0.165833	0.186694	0.546338	0.125371	184.093	43.664	0.245252	169.694	1.08772	35.2279	244.561	0.652352	18.4781	2.66435	2.36831	2.21646	0.0631125	0.113049	0.0437152	0.398235	1.17413	0.0856818	0.17726	0.22862	0.16323	0.150665	0.147778	0.217275	0.294132	0.288886	0.491196	0.507787	0.407263	0.210077	0.361921	0.446789	0.193648	0.260583	0.175877
B9PCL_contig_687	BHT04_PCL_gam1	4900	0.128163	0.0765306	0.0838776	0.0716327	0.148367	0.0977551	0.246735	0.109184	1.15286	0.274082	0.696735	0.0993878	188.131	43.1067	3.86755	232.702	5.42184	51.6402	242.904	0.686327	19.542	5.02347	3.34796	2.05265	0.102041	0.185714	0.052449	0.402653	2.75714	1.3202	0.127347	0.711633	0.519592	0.377347	0.264694	0.755102	0.564694	0.895102	0.604694	1.22714	2.43082	0.475306	0.903673	2.5951	0.664898	0.887755	0.801224
B9PCL_contig_688	BHT04_PCL_gam1	1940	0.0819588	0.0371134	0.0912371	0.0376289	0.131443	0.12732	0.11701	0.118041	0.143299	0.109794	1.19175	0.0329897	311.464	4.61804	6.85155	19.4732	1.60876	126.579	296.893	2.46804	1.58196	3.21701	9.67887	5.36082	0.0979381	0.246907	0.114433	0.680412	0.780412	0.286598	0.0242268	0.813402	6.29381	0.347423	0.823711	0.347938	0.219072	0.0453608	0.141237	0.0628866	0.101031	0.0701031	0.120103	0.103608	0.0371134	0.175258	0.195876
B9PCL_contig_689	BHT04_PCL_gam1	1902	0.101998	0.0462671	0.0604627	0.0504732	0.0415352	0.0299685	0.0767613	0.0814932	0.136698	0.211356	1.20768	0.0851735	76.9248	5.4306	15.6961	121.864	3.22397	3.64774	436.492	2.40904	3.1735	12.1887	17.7787	32.0436	0.293375	0.211882	0.204522	0.647739	7.10883	0.156151	0.466351	0.747634	7.22555	0.611987	1.4164	0.790747	0.0704522	0.00788644	0.0946372	0.0583596	0.0814932	0.0993691	0.104101	0.287592	0.03102	0.157203	0.200315
B9PCL_contig_691	BHT04_PCL_gam1	29033	0.0799435	0.852513	0.100162	0.733889	1.56677	0.449833	1.28953	0.350704	0.439087	0.691937	1.17081	0.715496	243.691	59.6376	7.34154	240.225	6.83412	57.49	286.484	1.06951	26.0578	7.2853	7.19612	6.70251	0.133848	0.234905	0.242965	1.51262	4.12506	0.918472	0.278235	2.03524	2.35508	1.16695	0.956911	3.36004	4.21837	1.45886	3.01157	5.9535	4.09527	2.47198	2.9607	4.23887	2.09779	2.43912	2.74329
B9PCL_contig_692	BHT04_PCL_gam1	42506	0.228603	0.761869	0.34781	0.232155	1.08109	0.415188	0.710088	0.461652	1.3495	0.390016	1.06684	0.38571	200.062	45.9111	3.62584	203.222	4.0969	43.1729	250.568	0.780996	20.8886	4.82111	5.13579	4.41585	0.0795888	0.46057	0.10535	1.24754	2.92378	0.385687	0.225474	1.2781	1.53242	0.880417	0.610502	2.08575	1.04851	0.846516	1.44631	2.00351	1.65748	1.18306	1.49395	2.70136	1.04806	0.825272	1.08164
B9PCL_contig_706	BHT04_PCL_gam1	512	0.0644531	0	0.0292969	0.0449219	0.0605469	0.214844	0.0605469	0.0449219	0.255859	0.103516	0.287109	0	1465.67	386.424	33.3887	944.281	31.0137	335.33	807.865	3.83984	160.236	26.4023	38.0957	21.7695	1.49609	0	0.107422	0.929688	5.24609	0.675781	0.589844	4.62891	4.18164	1.52148	1.54297	2.33789	0.0976562	0.169922	0.0371094	0.101562	0.101562	0.361328	0.933594	0.363281	0.158203	0.103516	0.427734
B9PCL_contig_707	BHT04_PCL_gam1	42896	0.151459	0.155609	0.182674	0.422673	0.921042	0.164957	1.32108	0.382017	0.332175	0.418058	0.870198	0.363251	237.738	56.1321	7.91876	241.354	5.93251	54.2006	294.182	1.09019	25.4077	6.96109	8.95797	7.36689	0.306719	0.402928	0.438339	1.09696	3.47342	0.678362	0.352877	2.17356	2.34819	1.05702	0.906402	4.04763	2.6533	1.34616	3.39535	3.9116	2.98114	2.03739	3.31749	3.55898	2.07199	2.22657	2.61013
B9PCL_contig_708	BHT04_PCL_gam1	18171	0.0695614	0.513896	0.162567	0.242584	1.03142	0.808266	1.0558	0.53756	1.45985	2.09455	2.73568	0.940289	228.503	55.0326	11.5687	230.598	7.38556	56.1034	288.475	1.34891	25.8152	8.80287	8.58896	10.4269	0.29382	3.44775	0.78185	2.04326	4.15404	0.482747	0.553409	2.1558	3.43448	1.19938	1.14914	2.07947	2.80788	3.09488	3.24368	3.13973	2.41407	1.7611	2.54449	3.57746	1.57537	2.3204	2.48143
B9PCL_contig_709	BHT04_PCL_gam1	8563	0.148079	0.11176	0.104636	0.206353	0.703842	1.55705	2.14458	1.13722	1.77123	1.55775	3.18124	0.948616	204.297	55.1457	11.1267	233.442	4.70104	47.6798	240.214	1.34509	24.7755	7.93122	8.29931	8.21348	0.177741	0.362607	0.33528	2.15135	3.58741	0.753825	0.39986	3.94138	4.79633	1.95083	2.77216	4.18054	3.38947	1.6945	3.19386	3.28822	3.81222	2.32886	2.53346	5.4711	2.40582	2.91218	3.12904
B9PCL_contig_711	BHT04_PCL_gam1	10020	0.494611	0.466567	0.267665	0.488323	0.793313	1.8015	1.21637	4.9501	2.80888	2.23663	4.37964	1.69421	241.98	59.1546	8.40968	252.668	6.7503	53.6952	309.711	1.27375	24.7826	12.4476	9.42745	7.4996	0.172156	0.282535	0.306687	2.87605	4.14511	0.542814	0.279441	2.67944	3.47385	0.874251	0.74481	3.82635	2.61687	1.54182	3.16238	2.83024	4.648	1.5986	3.34711	4.42974	2.28343	2.68253	3.27774
B9PCL_contig_714	BHT04_PCL_gam1	2079	0.341029	0.613276	0.704666	0.246753	0.886965	0.0933141	0.127946	0.0981241	0.178932	0.109187	0.31746	0.157768	223.354	49.6821	0.0918711	237.003	2.8836	44.2333	296.692	0.803271	22.1376	3.45551	4.32708	3.02357	0.046176	0.0634921	0.189033	0.260221	1.04425	0.20683	0.0836941	0.297739	0.468013	0.21164	0.175084	0.235209	0.894661	0.312169	0.261664	2.0784	1.72054	0.990861	0.572391	0.597884	0.188552	0.324675	0.479076
B9PCL_contig_716	BHT04_PCL_gam1	25221	0.0511479	0.0650252	0.0749772	0.132826	0.205503	0.113834	0.291622	0.0880615	0.229491	0.220293	0.622616	0.12331	221.507	47.7592	2.23258	223.546	1.48226	46.2436	287.142	0.704016	20.8523	3.7177	3.13061	3.1559	0.111891	0.162999	0.10178	0.705404	1.95444	0.404504	0.295865	0.755561	0.541731	0.210856	0.250228	1.05634	0.761072	0.891559	1.72519	1.09667	1.1385	0.777923	0.840371	1.53225	0.658657	0.610483	0.748583
B9PCL_contig_718	BHT04_PCL_gam1	15598	0.167009	0.116682	0.145788	0.100141	0.415181	0.143993	0.591935	0.21631	1.31639	0.47365	0.978715	0.287152	207.919	47.8833	10.013	220.939	6.68131	50.0995	261.673	0.958456	21.5471	6.82607	6.95666	8.48449	0.0857802	0.364598	0.221118	1.24215	3.16124	0.331581	0.194063	1.53949	2.5359	0.936274	0.630786	2.24663	1.24099	1.48051	2.9264	1.72362	2.01955	1.26696	1.98404	2.78164	1.66169	2.06898	2.4348
B9PCL_contig_723	BHT04_PCL_gam1	5169	0.041981	0.0889921	0.0750629	0.0553299	0.206616	0.0421745	0.627007	0.0651964	0.213388	0.131747	0.438189	0.0913136	223.594	43.4552	0.254208	221.529	3.19926	37.4397	274.154	0.870575	24.3283	3.39563	3.79725	2.04179	0.0381118	0.137938	0.0812536	0.511124	1.06171	0.194041	0.0998259	0.475914	0.425034	0.285162	0.48965	0.772296	0.352873	0.199265	0.361966	0.667054	0.662024	0.640936	0.363707	1.25015	0.28845	0.454246	0.253047
B9PCL_contig_725	BHT04_PCL_gam1	30716	0.0856882	0.213179	0.125928	0.121923	0.986391	0.657052	0.984113	0.538384	1.16994	1.80378	2.22705	0.807104	189.869	47.1888	8.28702	195.464	5.45387	45.7638	244.271	1.16213	21.0455	6.95709	6.10561	6.83478	0.135923	1.39322	0.403926	1.59637	3.20244	0.390741	0.279691	1.87225	2.41327	1.11339	0.822015	1.70716	2.86711	1.81287	2.51983	3.46533	3.91659	1.47373	2.50518	3.2751	1.87531	2.12323	2.4387
B9PCL_contig_726	BHT04_PCL_gam1	18707	0.0612605	0.124659	0.110066	0.0671941	0.487251	0.0763885	0.458812	0.0849949	0.193029	0.18036	0.464479	0.153739	170.572	32.6961	0.570482	208.655	3.21532	40.2898	250.467	0.719837	14.8983	3.93093	3.29973	2.20607	0.0568236	0.217352	0.0681563	0.518522	2.01037	0.439301	0.201101	0.654995	0.505533	0.201475	0.242262	0.801892	0.453948	0.384776	0.493826	0.904635	1.19693	0.833966	0.728925	3.48265	0.383119	0.634789	0.641364
B9PCL_contig_728	BHT04_PCL_gam1	3017	0.033477	0.0563474	0.0304939	0.0331455	0.0778919	0.0725887	0.0659596	0.0835267	0.126616	0.112032	0.456414	0.0884985	132.796	26.0066	0.146835	125.897	0.768644	26.2194	190.99	0.591316	12.7846	2.85449	2.46437	1.10772	0.0848525	0.069937	0.0265164	0.431223	0.836261	0.373218	0.105734	0.324495	0.322506	0.0778919	0.536294	0.114683	0.213126	0.0977793	0.203182	0.175008	0.827975	0.745111	0.255883	5.87504	0.115678	0.193901	0.14584
B9PCL_contig_733	BHT04_PCL_gam1	11728	0.0326569	0.0704297	0.0787005	0.0645464	0.120396	0.0955832	0.130542	0.074693	0.157913	0.198926	0.583646	0.119117	201.572	43.1702	1.16328	188.517	1.50767	35.4437	247.961	0.535726	19.4745	4.21419	3.06872	3.64393	0.0805764	0.0995055	0.0833049	0.362892	1.29724	0.166269	0.0883356	0.226808	0.261852	0.245055	0.14734	0.430764	0.321368	0.156207	0.37824	0.343963	0.260573	0.199352	0.420191	0.523533	0.327848	0.42957	0.438267
B9PCL_contig_746	BHT04_PCL_gam1	780	0.178205	0.0653846	0.0794872	0.228205	4.07179	0.0282051	6.19744	0.332051	0.521795	0.396154	0.510256	0.305128	197.437	53.4103	10.15	233.84	5.87179	50.4859	260.628	0.817949	23.2474	7.37051	8.12051	10.6885	0.0641026	0.216667	0.208974	0.757692	3.39359	0.0269231	0.316667	3.03077	3.10897	0.716667	1.23077	1.97821	3.50128	2.84359	8.64103	5.79359	3.86282	4.13462	5	5.02821	2.38205	4.27564	4.57051
B9PCL_contig_747	BHT04_PCL_gam1	643	0.325039	0.287714	0	0.878694	4.30638	0.883359	1.56143	0.213064	1.04199	0.121306	0.685848	0.314152	219.76	68.5288	18.9938	251.309	26.1835	120.236	266.992	2.14619	30.0171	11.79	19.3266	8.43701	0	1.93002	0.270607	1.65319	14.7449	2.07465	0.774495	5.58165	5.22551	2.47278	0.679627	4.17418	2.03421	3.0591	5.91602	4.50544	3.3126	1.83515	2.84759	4.79005	3.07154	1.70295	3.20062
B9PCL_contig_751	BHT04_PCL_gam1	5828	0.0724091	0.132121	0.0466712	0.0610844	0.143789	0.0746397	0.124914	0.117364	0.238504	0.203157	0.41987	0.104152	198.377	45.2215	3.74468	194.728	2.35312	41.7129	251.089	0.987131	18.3516	4.36633	2.74365	4.27728	0.050103	0.0691489	0.11256	0.392759	2.21345	0.154084	0.14499	0.291867	0.789121	0.230268	0.233699	0.275051	0.298216	0.226664	0.287749	0.263898	0.386754	0.219458	0.345402	0.708819	0.214139	0.43394	0.27385
B9PCL_contig_755	BHT04_PCL_gam1	6156	0.414068	0.225796	0.17284	0.0864198	0.119883	0.106238	0.223847	0.17284	6.77956	0.265107	0.549545	0.211501	186.994	45.4474	6.66163	232.739	2.0744	61.8134	261.329	0.693957	22.9933	4.62784	4.46865	2.39587	0.0732619	0.190546	0.065627	0.907895	5.44006	1.7383	0.41293	1.25455	0.698506	0.382391	0.616309	2.66715	2.73538	1.13142	1.33057	4.14344	2.97157	0.883853	1.1038	3.48083	0.560266	0.696069	0.959877
B9PCL_contig_760	BHT04_PCL_gam1	6387	0.0641929	0.0530766	0.0555817	0.0450916	0.106623	0.0914357	0.110537	0.123219	0.230781	0.127133	0.5876	0.113982	210.055	45.8024	2.12948	203.843	2.55159	37.4058	246.721	0.75184	19.1984	4.00595	3.82355	3.99828	0.0976984	0.104274	0.17974	0.387349	2.10741	0.0807891	0.152341	0.909034	0.660404	0.297479	0.374198	0.804603	0.880852	1.74746	3.41209	1.33537	1.18037	0.902145	2.2347	1.09676	1.29247	1.5007	1.60623
B9PCL_contig_766	BHT04_PCL_gam1	13540	0.0991137	0.158346	0.183383	0.0944609	0.215362	0.204505	0.18161	0.198597	1.42238	0.375185	1.21691	0.265362	184.282	42.5109	4.93648	186.578	2.59269	41.779	239.261	0.653176	19.3	4.45207	3.82888	5.11366	0.136854	0.1613	0.0355244	0.515288	1.96529	0.314919	0.253397	0.456278	1.0613	0.305835	0.249261	0.777917	0.318021	0.403102	0.440399	0.775997	0.749409	0.338405	0.612703	0.451551	0.40421	0.57836	0.598966
B9PCL_contig_768	BHT04_PCL_gam1	12040	0.101412	0.11603	0.143937	0.0967608	0.135382	0.150249	0.230731	0.169352	0.249003	0.224834	0.853821	0.134385	104.75	16.338	5.64419	169.578	1.50623	29.7829	215.661	0.287708	7.62018	3.7358	3.13389	3.45781	0.0859635	0.10407	0.0759136	0.302492	0.73397	0.0925249	0.112292	0.262043	0.471595	0.213123	0.21603	0.284551	0.684801	0.194684	0.366528	0.191611	0.228738	0.167774	0.244352	0.302492	0.137957	0.275083	0.268439
B9PCL_contig_777	BHT04_PCL_gam1	23506	0.11763	0.221688	0.228835	0.142006	0.530971	0.797031	0.37216	0.602442	0.781885	1.05624	1.85097	0.699481	143.988	39.6379	5.44112	170.084	4.55675	33.8541	203.702	0.765337	18.1908	4.27202	3.74696	4.83379	0.132179	0.254573	0.186974	1.17217	2.2798	0.340764	0.172126	1.83238	1.96928	0.829873	0.557517	2.16013	1.79912	1.21607	1.73556	2.00408	1.78865	1.19569	1.50506	2.91232	1.08968	1.33085	1.3902
B9PCL_contig_778	BHT04_PCL_gam1	19679	0.0377052	0.0726663	0.0688551	0.102292	0.201433	0.622084	0.251283	0.366025	0.850501	1.69226	3.15626	1.04492	196.122	40.9581	10.4364	206.182	4.05473	43.9298	244.86	0.982977	21.8148	4.36216	4.97612	4.31963	0.576147	2.8226	0.781849	1.60359	2.791	0.457442	0.352152	2.45739	3.10473	0.948727	1.03674	1.73418	2.3768	1.05051	2.50922	8.55994	7.02861	2.89161	2.14625	7.62625	1.96087	1.86503	2.50135
B9PCL_contig_784	BHT04_PCL_gam1	45310	0.184551	0.332024	0.195189	0.339373	2.72626	0.835489	2.19647	0.887619	2.08588	1.09583	2.09159	0.959876	242.386	58.1981	15.7201	257.546	6.95328	55.5428	305.736	1.23017	26.979	8.2546	9.71247	11.0327	0.106842	2.91459	0.55352	2.10684	4.71463	0.588612	0.410616	2.52154	2.55416	1.56877	1.28206	4.6463	3.21033	2.23074	5.04919	5.22079	4.33595	2.66087	2.76926	4.68698	2.01017	1.98064	2.47274
B9PCL_contig_785	BHT04_PCL_gam1	553	0.133816	0.074141	0.084991	0.039783	0.139241	0.20434	0.325497	0.175407	0.278481	0.130199	3.28933	0.121157	71.2297	3.55335	29.4412	325.595	0.987342	60.2911	276.161	3.2821	2.2387	16.4141	15.4684	17.5895	0.0940325	0.119349	0.0976492	2.84268	8.34177	0.392405	0.0614828	1.28029	2.32911	0.350814	0.739602	5.8047	0.18264	0.0271248	0.325497	0.137432	0.754069	0.132007	0.433996	5.94033	0.327306	0.200723	0.110307
B9PCL_contig_787	BHT04_PCL_gam1	884	0.0169683	0.0169683	0.0169683	0.0169683	0.0169683	0.0531674	0	0.0633484	0.0361991	0.0791855	0.385747	0.0576923	167.592	36.4649	18.3394	274.008	2.06222	72.3563	321.307	1.50679	19.3586	7.96719	7.29638	11.836	0.0214932	0.0429864	0.0169683	0.0531674	2.77149	3.51584	0.302036	0.142534	0.304299	0	0.0339367	0.0825792	0.160633	0.0350679	0.0588235	0.0169683	0.218326	0.0882353	0.225113	0.11086	0.0837104	0.0169683	0.11086
B9PCL_contig_792	BHT04_PCL_gam1	7768	0.0469876	0.078656	0.124871	0.0565139	0.165036	0.0906282	0.131437	0.0790422	0.138131	0.203012	0.580587	0.0943615	242.112	49.9734	6.43267	244.719	3.34938	52.5841	289.997	1.0197	22.7047	4.638	5.68834	5.66259	0.0393924	0.127188	0.0935891	0.752317	1.87745	0.157698	0.174176	0.562822	0.820288	0.346807	0.319258	0.359809	0.364444	0.269825	0.428811	0.261071	0.331359	0.219748	0.505793	0.688465	0.444902	0.394439	0.486869
B9PCL_contig_794	BHT04_PCL_gam1	1183	0.0253593	0.0896027	0.0515638	0.0143702	0.179205	0.0532544	0.128487	0.117498	0.0126796	0.0862215	0.549451	0.120034	1303.93	242.107	79.1986	1611.53	24.7456	316.614	2258.61	3.1623	108.086	53.5807	35.7388	41.9493	0.06847	0.333052	0.370245	1.24768	9.66948	1.55368	1.25275	0.459003	1.20964	0.952663	1.05579	0.14962	0.191885	0.079459	0.198648	0.19104	0.355875	0.0769231	0.240913	0.263736	0.177515	0.144548	0.0803043
B9PCL_contig_795	BHT04_PCL_gam1	3338	0.144098	0.0467346	0.0967645	0.0596165	0.104853	0.0653086	0.397543	0.233373	0.266926	0.252247	0.584781	0.0781905	175.035	24.4877	22.5009	276.833	7.97633	72.9497	239.307	0.594368	10.3173	9.39335	12.6947	13.6249	0.0736968	0.23607	0.0548232	1.83194	4.38766	2.4973	0.17825	2.44548	2.55842	0.429599	0.690533	3.76513	0.163871	0.101857	0.287298	0.105752	0.120731	0.0883763	0.160276	0.148592	0.131216	0.234871	0.37178
B9PCL_contig_800	BHT04_PCL_gam1	4923	0.481008	1.16453	1.14544	0.437132	0.422303	0.174081	0.416616	0.231363	0.470242	0.554946	1.47268	0.311192	237.778	55.4004	6.88462	263.187	4.27443	45.0563	291.259	0.792403	23.3599	6.66728	6.57343	7.56957	0.0802356	0.267723	0.176112	0.925655	2.92342	0.343896	0.117814	1.33354	1.37315	0.348365	0.526305	0.532196	0.453991	0.395084	1.12756	2.04774	3.24579	0.903717	1.60735	1.74365	0.784481	0.944343	0.938249
B9PCL_contig_808	BHT04_PCL_gam1	14194	0.111033	0.170847	0.136537	0.098915	0.814358	0.130548	0.632521	0.166972	0.21333	0.246794	0.684162	0.218966	200.54	47.2398	6.16584	119.811	5.05791	44.4343	263.323	0.821685	21.559	3.99479	4.94857	4.84768	0.207271	4.21847	0.977808	1.38072	2.9714	0.359659	0.161336	2.82922	1.94096	0.986403	0.910314	3.58292	1.37889	1.36212	3.65084	2.62202	2.11596	1.69156	2.33225	2.5	2.15647	2.60173	3.00134
B9PCL_contig_809	BHT04_PCL_gam1	10631	0.0332988	0.0507948	0.0719594	0.0643401	0.106575	0.0768507	0.101778	0.0623648	0.156147	0.133572	0.537391	0.104412	30.737	3.45038	2.23394	75.9852	1.68432	23.0074	176.089	0.267425	1.67717	1.96228	1.37033	1.28078	0.0902079	0.0488195	0.0450569	0.231775	0.626282	0.0740288	0.0301006	0.197159	0.18907	0.184649	0.13376	0.20713	0.126141	0.101496	0.222933	0.144671	0.164895	0.0863512	0.199135	0.200922	0.0876681	0.190951	0.0983915
B9PCL_contig_826	BHT04_PCL_gam1	22520	0.0797513	1.13517	0.0902309	0.157638	0.153419	0.156883	0.125844	0.107948	0.161456	0.309591	0.860346	0.170782	196.163	47.6735	5.42167	199.952	5.69245	49.3991	246.939	0.782682	21.7002	6.25102	5.84698	5.50102	0.0974689	0.185036	0.0746448	0.674689	2.78472	0.24667	0.261368	1.23006	1.38126	0.679041	0.520426	2.2234	1.18264	1.11004	2.79827	1.89179	1.53197	0.742762	2.44423	1.68508	1.97118	2.2008	2.61448
B9PCL_contig_832	BHT04_PCL_gam1	3016	0.0669761	0.0301724	0.0467507	0.0550398	0.120358	0.0109416	0.081565	0.0613395	0.25	0.128647	0.388594	0.061008	149.502	28.6853	5.21618	151.315	2.23607	29.8027	248.612	0.822281	10.2666	5.80371	3.16545	5.53249	0.0666446	0.238064	0.0450928	0.540451	2.31068	0.0208886	0.227785	0.54244	0.381631	0.429377	0.155172	0.213528	0.143899	0.0925066	0.164456	0.0835544	0.21187	0.0550398	0.187334	0.221817	0.127984	0.126989	0.0825597
B9PCL_contig_834	BHT04_PCL_gam1	24764	0.137579	0.278388	0.247052	0.143676	0.248385	0.213818	0.95122	0.285778	0.400662	1.09045	1.60786	0.410838	198.458	52.022	9.84659	201.806	5.56715	50.7253	251.215	1.81126	24.6121	10.2622	8.7561	8.4832	0.364965	0.337425	0.418026	3.093	3.90595	0.731586	0.604305	3.24467	3.88419	1.33993	1.3902	4.20086	3.59453	3.3984	4.91003	5.31223	4.53929	3.09582	4.56828	4.88269	4.94718	5.14327	5.52637
B9PCL_contig_838	BHT04_PCL_gam1	24332	0.176558	0.256946	0.24926	0.215067	1.26143	0.357266	1.73352	0.610266	0.475752	0.576771	1.48151	0.612568	201.988	45.0137	5.6699	202.524	4.15543	46.2825	254.356	0.795578	21.0006	5.33043	5.54134	5.14742	0.141378	0.501973	0.1669	0.741328	2.99001	0.455326	0.225095	1.03654	1.6318	0.718437	0.751726	2.18535	1.55861	0.61117	2.23968	1.78518	1.21211	1.28645	1.43317	2.52297	0.915009	1.14216	0.950312
B9PCL_contig_841	BHT04_PCL_gam1	13213	0.0499508	0.0718232	0.0465451	0.0787104	0.311133	0.158405	0.237342	0.125104	0.376674	0.37728	0.87588	0.278514	229.545	51.8303	5.25475	233.054	5.00515	44.8109	292.315	0.696284	22.9816	5.43162	5.83206	5.73806	1.01302	2.08242	0.57504	0.989404	2.2969	0.382048	0.306743	1.17006	1.47135	1.43321	1.63089	0.894498	0.993189	0.973662	1.45902	1.53001	0.877923	0.829637	0.910694	2.07932	0.400742	0.665254	0.539771
B9PCL_contig_855	BHT04_PCL_gam1	12129	0.0424602	0.0783247	0.0697502	0.0892901	1.26837	0.203727	0.801055	0.182373	0.292275	0.184846	0.538544	0.20183	228.488	53.2957	4.69503	228.962	2.90947	47.7226	286.438	0.837167	26.9113	4.76123	4.18534	4.73831	0.108088	0.166213	0.110314	0.64152	2.8577	0.189628	0.228543	0.575975	1.06241	0.563361	0.464919	0.784896	2.11773	0.944925	2.71721	2.38288	4.8478	1.24033	1.38948	3.85316	1.51266	1.11122	1.53063
B9PCL_contig_857	BHT04_PCL_gam1	11653	0.0520038	0.146486	0.0965417	0.131554	10.49	2.43525	0.528619	1.9026	1.88741	1.06007	4.08109	1.70814	219.046	48.1874	3.28345	214.078	2.07552	39.3843	270.137	1.50107	20.573	9.14168	6.83086	5.22818	0.0806659	0.226294	0.0783489	1.71398	2.21025	0.339226	0.313825	1.51558	2.12117	0.543637	0.638033	1.4247	0.232129	0.149232	0.190938	0.171201	0.213421	0.12692	0.30284	0.31597	0.171973	0.233674	0.17326
B9PCL_contig_864	BHT04_PCL_gam1	16064	0.35178	0.103274	0.111118	0.194348	2.51419	0.346365	4.14361	0.452565	3.15164	0.329619	0.782122	0.678038	220.633	50.3877	2.4352	211.659	6.58217	42.8492	282.861	1.0973	25.541	4.4873	5.76924	4.56088	0.281935	18.438	3.07869	1.57806	4.70767	0.663596	0.453748	4.55839	4.21178	1.05989	2.26295	5.62786	7.70835	3.06605	9.03729	16.8752	10.6549	5.43383	4.53561	7.56611	3.23307	2.81038	3.83622
B9PCL_contig_868	BHT04_PCL_gam1	6820	0.0791789	0.10044	0.127273	0.0395894	0.120381	0.0695015	0.11349	0.113636	0.164809	0.115396	0.500733	0.0863636	206.865	46.8856	3.65	198.582	1.21921	43.1081	271.868	0.742962	21.216	3.99062	3.6761	3.75982	0.0731672	0.138856	0.0752199	0.389736	1.31261	0.160557	0.158944	0.209238	0.166276	0.232991	0.178006	0.209091	0.281378	0.117889	0.152493	0.136657	0.207918	0.11173	0.208211	0.239736	0.0970674	0.148974	0.123167
B9PCL_contig_869	BHT04_PCL_gam1	7486	0.0705317	0.141731	0.171921	0.256078	0.227491	0.665509	0.320999	0.29976	0.677264	1.26129	2.02017	0.630911	211.034	54.0775	6.89233	222.053	8.39193	50.4834	255.34	1.4487	22.2478	11.9014	9.29842	7.81833	0.236041	0.450307	0.437083	4.20946	3.4455	0.505076	0.486107	2.95111	3.83129	0.990382	0.95899	3.29121	2.95084	2.60793	3.72242	3.88205	4.45739	1.95031	2.95672	6.92038	2.78186	3.06839	3.38953
B9PCL_contig_872	BHT04_PCL_gam1	17159	0.154554	0.39676	0.35579	0.193193	0.281077	0.144006	0.283641	0.149368	0.242846	0.759019	0.940323	0.258815	216.808	46.9088	3.12233	233.142	2.77674	46.5758	284.964	0.612215	21.5022	5.65144	4.87627	4.64019	0.134856	0.356781	0.0875342	1.5579	1.78565	0.260446	0.177516	0.705694	1.14995	1.14325	0.759601	0.719389	0.602424	0.480564	0.821027	0.71158	0.62154	0.70581	1.06014	0.88152	0.643977	0.829477	0.880937
B9PCL_contig_877	BHT04_PCL_gam1	2608	0.00843558	0.0559816	0.0494632	0.0463957	0.197086	0.121933	0.0732362	0.0682515	0.128067	0.180982	0.633819	0.0621166	162.444	86.4264	223.43	186.59	1.77914	20.0583	335.186	2.77339	44.0111	48.7385	65.181	96.8033	6.87347	0.795629	0.183282	3.6411	5.92255	2.5487	1.03489	1.97776	3.82132	4.00805	3.31863	2.25498	0.30138	0.271856	0.217791	0.187883	0.31365	0.270706	0.727377	0.275307	0.33819	0.605445	0.48658
B9PCL_contig_882	BHT04_PCL_gam1	25275	0.0723244	0.0709397	0.0725618	0.0754105	0.893333	0.159763	0.546311	0.198734	0.428922	0.611949	0.829041	0.297211	195.776	47.3008	7.33215	212.718	4.2986	44.1709	265.492	0.986983	21.1958	5.74722	6.56946	6.75387	0.285381	0.252186	0.362967	1.70734	2.49563	0.403363	0.289258	1.22698	2.04874	1.03553	1.13978	2.11569	1.71565	0.635648	1.38627	1.99284	1.73729	1.11118	1.69171	2.45246	1.3306	1.66734	1.68131
B9PCL_contig_884	BHT04_PCL_gam1	9295	0.768155	0.592254	0.508768	0.857343	0.938784	3.1872	1.51694	6.44486	5.23507	4.94395	7.83045	3.20893	204.014	53.9414	16.9704	219.553	8.40075	58.0731	252.926	1.80656	24.8034	10.1157	9.54008	13.1876	0.187843	0.724798	0.454223	2.59075	4.84325	0.541259	0.402474	2.26122	4.01861	1.59064	2.36439	1.70941	5.31996	4.42905	6.09274	15.3334	12.0464	3.28133	3.68424	9.62152	2.94771	3.4184	3.49672
B9PCL_contig_896	BHT04_PCL_gam1	13248	0.446633	0.25385	0.291591	0.29446	6.28276	0.398324	10.2105	0.837787	0.47894	0.503699	0.90625	1.41418	246.534	63.3247	12.7228	238.702	10.2514	63.5973	307.143	2.2694	58.1588	8.7925	12.9866	10.3466	0.128321	1.0043	0.221165	4.13043	11.0652	1.14153	0.899985	6.95131	5.59337	3.82541	2.54861	18.9733	3.29763	2.62228	7.99992	7.77846	3.32443	4.25159	3.82171	3.38519	3.93841	3.30095	4.75121
B9PCL_contig_900	BHT04_PCL_gam1	15238	0.130857	0.698386	0.119438	0.196942	0.493109	0.276545	1.63919	0.550072	0.248458	0.472897	1.20902	0.269524	211.702	50.6205	4.37098	233.985	10.0352	52.6289	274.602	0.991272	26.3956	6.03682	8.05716	4.91075	3.2209	1.09207	1.18946	2.03413	5.79709	1.31894	1.52395	3.77819	3.50551	2.57481	4.00788	3.36737	5.0082	3.21433	7.18802	6.5065	6.05604	3.458	3.8553	5.87466	3.11701	3.60389	3.56891
B9PCL_contig_910	BHT04_PCL_gam1	22485	0.113276	0.142628	0.132221	0.0853458	0.218946	0.177585	0.185546	0.149967	0.279075	0.408228	0.916033	0.22455	196.993	48.3013	6.54476	202.933	4.76629	47.3406	251.173	0.800623	20.6358	4.83442	5.40796	6.23949	0.0736491	0.160996	0.0714699	0.724972	2.30798	0.324305	0.191239	0.738492	1.11808	0.633533	0.356149	0.628864	0.664043	0.386391	0.537603	0.645764	0.912208	0.395997	0.783367	1.29967	0.5827	0.688681	0.724839
B9PCL_contig_912	BHT04_PCL_gam1	5581	0.0404945	0.0783014	0.0616377	0.0485576	0.162695	0.0824225	0.0992654	0.102132	0.27289	0.17022	0.586633	0.11127	88.2569	11.4992	9.23365	23.9359	1.77871	37.3877	208.548	0.16162	4.68877	3.65813	3.78481	5.63197	0.0555456	0.0885146	0.116108	0.315893	0.45189	0.0714926	0.1179	0.285791	0.586096	0.210894	0.535388	0.276653	0.228991	0.0860061	0.407812	0.18133	0.289195	0.208206	0.314101	0.245476	0.149256	0.24673	0.436123
B9PCL_contig_913	BHT04_PCL_gam1	6449	0.162971	0.474027	0.185145	0.558536	1.02	0.837649	1.40906	0.79082	1.58242	3.22205	3.43914	0.965421	221.35	61.31	16.3295	255.227	10.4483	63.1557	291.918	3.559	39.1704	10.3432	13.0571	14.1693	0.266088	1.47139	0.955962	7.57249	6.49806	1.08513	0.88789	10.0431	6.35432	3.16065	2.83656	10.2073	12.6165	16.3399	18.4978	18.5226	16.1127	9.07614	15.138	17.1375	13.9276	14.4235	16.2084
B9PCL_contig_915	BHT04_PCL_gam1	35667	0.296997	0.21883	0.178204	0.18883	0.587097	1.84734	2.11442	1.34393	3.22427	1.47027	3.48398	1.31948	183.457	42.9378	1.54928	190.114	7.32321	38.3006	246.402	0.775451	18.8505	4.24087	4.42101	2.9806	0.0993355	0.245549	0.167438	0.562509	5.7625	0.429192	0.227661	0.793983	1.05221	0.430538	0.386968	0.730731	1.71489	1.21162	4.40836	5.48914	5.41237	0.968234	1.52598	3.7422	1.17246	1.11128	1.44018
B9PCL_contig_919	BHT04_PCL_gam1	2389	0.318125	0.708246	0.568439	0.298451	0.100042	0.0724152	0.20427	0.258267	1.18962	0.163667	0.383843	0.105483	207.758	42.8828	5.10172	219.99	0.509	41.1607	255.048	0.369611	22.8439	4.12223	5.11302	4.1486	0.0527417	0.0925073	0.0410213	0.370866	1.39766	0.38468	0.156969	0.897865	0.841775	0.516953	0.406028	0.804521	2.04772	0.624948	0.797405	3.66806	1.61113	0.439096	0.548765	1.39096	0.408958	0.598995	0.432398
B9PCL_contig_922	BHT04_PCL_gam1	1061	0.0141376	0.152686	0.0141376	0.0848256	5.14326	2.11593	3.42319	1.58341	1.4279	7.09802	7.77945	4.41847	229.078	62.5806	31.5061	191.576	15.0792	57.7484	268.697	1.80207	31.7107	9.49199	12.3808	22.7154	0.950047	0.802074	1.89821	8.3148	5.12253	1.33459	0.721018	5.63431	7.9934	3.30349	2.65316	11.8897	3.06315	2.86051	7.87936	15.1847	11.3761	3.32328	8.34779	11.4788	9.53157	10.6786	11.6334
B9PCL_contig_924	BHT04_PCL_gam1	1655	0.0495468	0.0483384	0.0489426	0.0404834	0.163746	0.0513595	0.132931	0.0561934	0.206647	0.0827795	0.355287	0.0833837	220.431	50.7849	7.56616	250.25	2.13897	57.1239	307.87	0.16858	16.794	5.87674	3.93414	7.05196	0.0477341	0.111782	0.0187311	0.169184	1.3287	0.668278	0.0858006	0.194562	1.74441	0.457402	0.0845921	0.323263	0.179456	0.253172	0.26284	0.145015	0.279154	0.182477	0.216918	0.366767	0.196979	0.186103	0.16435
B9PCL_contig_928	BHT04_PCL_gam1	1852	0.0950324	0.0291577	0.0701944	0.0588553	0.204104	0.159827	0.11933	0.0485961	0.12473	0.0934125	0.62419	0.0647948	223.363	57.4903	2.97678	235.47	5.77214	61.973	289.622	0.546436	23.7732	3.7095	9.5621	3.47192	0.0588553	1.54914	0.217603	0.426566	10.8785	1.89579	0.0172786	3.70734	1.61663	0.416307	0.407127	8.99568	4.11015	0.37851	0.388769	1.26512	0.50216	0.964903	0.315875	3.17927	0.154428	0.25486	0.358531
B9PCL_contig_931	BHT04_PCL_gam1	1535	0.0390879	0.0514658	0.0514658	0.0618893	0.126384	0.0416938	0.12899	0.019544	0.11987	0.107492	0.300977	0.0338762	167.051	36.4208	2.83844	163.04	0.863192	26.0788	222.657	0.79544	18.8547	3.46971	3.5101	2.81954	0.0501629	0.104235	0	0.245603	1.02932	0.0319218	0.21759	0.130293	0.30228	0.30228	0.211726	0.0690554	0.218241	0.0612378	0.116612	0.136156	0.126384	0.272964	0.236482	0.259935	0.0488599	0.129642	0.136808
B9PCL_contig_940	BHT04_PCL_gam1	12295	0.125092	0.195933	0.205937	0.175275	0.582351	0.380561	0.538186	0.132656	0.25181	0.25547	0.786417	0.244896	221.712	51.9434	2.55169	231.843	2.22082	41.5536	265.697	0.864091	23.1977	4.12501	3.67702	4.10289	0.231232	0.23595	0.0604311	0.513623	1.70988	0.201708	0.12924	0.542985	0.827166	0.239122	0.286377	0.880114	0.581456	0.499553	0.944774	0.720211	0.677755	0.390728	0.835055	1.21407	0.596015	0.616673	0.823993
B9PCL_contig_941	BHT04_PCL_gam1	1442	0.0367545	0.144244	0.0610264	0.0263523	0.124133	0.074896	0.0367545	0.0263523	0.0887656	0.0901526	0.570735	0.114424	1988.08	380.493	0.710818	1060.11	7.48058	270.753	1648.17	4.91262	167.469	15.6366	7.57975	20.3585	0.164355	0.168516	0.160888	0.9362	7.6276	0.260055	1.42718	1.72677	0.273925	1.04646	0.902913	0.645631	0.0797503	0.12552	0.194175	0.136616	0.334951	0.0852982	0.606796	0.133842	0.158114	0.251734	0.45423
B9PCL_contig_950	BHT04_PCL_gam1	649	0	0.0585516	0.0246533	0.0493066	0.0693374	0.0662558	0.0816641	0.0261941	0.05547	0.118644	0.385208	0.0292758	487.096	81.1325	0.141757	609.478	2.16025	83.7442	624.67	1.38213	38.7119	7.34361	2.99846	1.15408	0.0493066	0.244992	0	1.28043	2.07858	0.850539	0.046225	0.123267	0.195686	0.107858	0.106317	0.100154	0.206471	0.1849	0.263482	0.158706	0.197227	0.181818	0.100154	0.164869	0.107858	0.172573	0.144838
B9PCL_contig_958	BHT04_PCL_gam1	5124	0.0462529	0.184426	0.114754	0.0489852	0.109094	0.169789	0.214091	0.133685	0.286105	0.625878	0.964871	0.221702	208.562	49.7773	5.73946	202.503	3.62607	42.879	234.022	0.905347	23.8616	5.44301	4.86397	4.65984	0.0819672	0.163934	0.116901	0.53103	1.09485	0.181889	0.108704	0.966628	0.911983	0.407104	0.470141	4.33353	1.49024	1.05679	1.16784	1.11358	0.879781	0.511905	0.891296	0.576503	1.36866	1.67116	1.45297
B9PCL_contig_970	BHT04_PCL_gam1	12039	0.0357173	0.0611346	0.0988454	0.0711023	0.212144	0.125841	0.222028	0.108232	0.224769	0.187225	0.682116	0.112717	148.665	34.7088	0.50868	180.905	1.22261	31.5833	193.88	0.53742	15.312	3.29413	1.81701	1.94127	0.0670321	0.168951	0.0800731	0.341557	0.913697	0.113963	0.158402	0.244539	0.258244	0.173602	0.186062	0.228923	0.236315	0.184235	0.323117	0.284907	0.239223	0.143534	0.344547	0.300856	0.247612	0.280505	0.237644
B9PCL_contig_973	BHT04_PCL_gam1	15379	0.0531244	0.12283	0.100982	0.0659991	0.288965	0.23168	0.348397	0.252812	0.350738	0.667534	1.97763	0.573249	227.899	50.5365	7.00436	229.034	3.55426	49.869	281.709	0.622732	22.9845	5.48092	5.42617	5.84069	0.0909682	0.146889	0.150595	0.874179	2.22849	0.292412	0.216529	0.821055	1.21146	0.690162	0.379999	0.644255	1.50732	1.15222	1.1651	1.32935	1.19462	0.428506	0.847649	1.82743	0.762273	1.01918	0.869497
B9PCL_contig_979	BHT04_PCL_gam1	1770	0.0638418	0.0361582	0.0463277	0.079661	0.248023	0.102825	0.0672316	0.0864407	0.30339	0.160452	0.370056	0.0892655	241.858	49.1842	5.41582	245.918	4.22712	54.7644	274.175	0.208475	29.1209	5.62938	4.03672	4.32994	0.0463277	0.153107	0.0389831	0.481921	2.68362	0.444068	0.0468927	0.641808	1.62203	0.719774	0.0531073	0.525424	0.220339	0.276836	0.286441	0.291525	0.30791	0.188136	0.446893	0.299435	0.266102	0.335593	0.183051
B9PCL_contig_982	BHT04_PCL_gam1	5534	0.0480665	0.0793278	0.0890857	0.0825804	0.21919	0.13408	0.300325	0.150885	0.261294	0.273039	0.676726	0.22949	227.349	54.2736	11.856	244.744	5.41977	60.0233	291.857	0.785869	26.8712	7.94832	6.75298	6.78587	0.0955909	0.145284	0.11854	1.07445	2.84478	0.402783	0.153957	1.0768	2.23112	0.944886	0.628298	1.34911	1.54048	1.06722	1.08746	1.88182	1.264	0.749729	1.01102	1.4532	1.09595	0.978135	0.79888
B9PCL_contig_986	BHT04_PCL_gam1	4883	0.0460782	0.0774114	0.0528364	0.0544747	0.117141	0.0972763	0.0813025	0.0673766	0.217284	0.141307	0.558263	0.0782306	218.182	53.1212	10.6572	257.978	7.42597	57.4884	293.237	0.552939	21.916	6.7137	6.3973	9.19046	0.0409584	0.258857	0.0735204	0.494368	2.24473	0.110178	0.146222	1.03686	1.96088	0.676224	0.430063	0.72435	0.440098	0.413475	0.420029	0.341593	0.432111	0.444604	0.777801	1.55069	0.643047	0.65042	1.31845
B9PCL_contig_987	BHT04_PCL_gam1	10286	0.0419988	0.124247	0.0482209	0.0492903	0.11433	0.0775812	0.140191	0.0693175	0.177328	0.200467	0.58497	0.103539	178.825	41.5509	0.911141	171.737	1.13173	37.3776	173.685	0.525472	18.4165	2.46665	3.06057	1.5245	0.049582	0.118024	0.0567762	0.381976	0.398211	0.173829	0.172662	0.316644	0.292436	0.218452	0.251507	0.283395	0.261618	0.257146	0.340949	0.305075	0.278534	0.161871	0.445071	0.34474	0.214077	0.365448	0.32481
B9PCL_contig_990	BHT04_PCL_gam1	12743	0.104371	0.187162	0.201522	0.143137	0.0807502	0.125795	0.131916	0.127443	0.243114	0.262026	0.771639	0.107353	15.9318	11.6925	5.50114	7.50891	10.5127	20.7288	154.279	0.323472	5.46637	2.47917	1.55434	0.971749	0.122499	0.124539	0.0642706	0.188339	1.1429	0.0883622	0.070784	0.176018	0.122969	0.347249	0.150122	0.235188	0.174684	0.068979	0.1039	0.0968375	0.103351	0.0710979	0.117084	0.146512	0.0647414	0.0778467	0.0907949
B9PCL_contig_991	BHT04_PCL_gam1	18735	0.203523	0.097518	0.102268	0.229784	0.427649	0.108727	1.11684	0.18735	2.38751	0.285402	0.655564	0.203363	224.827	53.9347	5.09335	236.686	3.76765	50.4827	286.656	0.776781	24.0556	5.7075	6.26117	5.26058	0.0702429	0.141873	0.098372	0.452682	2.60673	0.664371	0.405231	0.985909	1.26907	0.730931	0.448412	1.90905	0.972458	0.738297	1.51839	1.038	0.843448	0.713691	0.994662	0.915879	0.754737	0.697465	0.944222
B9PCL_contig_992	BHT04_PCL_gam1	636	43.7154	35.8664	128.849	59.6871	148.91	20.1525	50.7421	21.022	311.016	349.006	2712.17	168.289	103.832	380.689	37.9953	136.873	301.701	176.899	741.774	170.481	533.47	176.822	2507.05	232.505	66.8412	97.7217	69.577	507.697	150.255	93.0283	113.05	218.893	254.829	50.8208	168.211	198.467	565.888	126.822	394.153	226.22	81.3145	329.124	163.643	108.464	310.871	514.967	319.649
B9PCL_contig_1002	BHT04_PCL_gam1	7569	0.0898401	0.0607742	0.110186	0.0713436	0.178888	0.10292	1.01493	0.142555	0.355265	0.450258	0.898401	0.198045	245.592	51.5881	1.22196	246.325	2.4344	46.4323	302.553	0.76417	24.5242	4.7503	5.64513	3.00013	0.0864051	0.175188	0.0848197	0.629277	1.61765	0.228035	0.183512	1.06355	0.429119	0.277315	0.201083	2.68477	0.803012	0.599815	1.39886	0.93698	1.28115	0.551592	1.10926	1.38393	0.854274	1.08944	1.25248
B9PCL_contig_1007	BHT04_PCL_gam1	1646	0.0279465	0.0461725	0.0236938	0.0376671	0.129405	0.134265	0.137303	0.0285541	0.0662211	0.128797	0.195018	0.0850547	407.089	89.4696	0.123329	38.3244	0.779465	71.8906	390.974	1.4599	40.8208	2.48846	0.824423	1.97023	0.0285541	0.0291616	0.0285541	0.23147	0.0741191	0.0443499	0.0394897	0.0315917	0.137303	0.0893074	0.0783718	0.159174	0.207169	0.193803	0.150668	0.171932	0.274605	0.0437424	0.21932	0.191981	0.147023	0.181045	0.220535
B9PCL_contig_1010	BHT04_PCL_gam1	2436	0.0759442	0.0989327	0.0722496	0.0533662	0.0714286	0.0808703	0.100575	0.0570608	0.138752	0.244253	0.683908	0.132594	127.301	44.7077	4.11289	104.872	3.90969	38.2599	205.67	0.973727	19.2705	2.98399	3.14368	5.08251	0.0270936	0.0771757	0.045977	0.494253	1.33662	0.116174	0.344417	0.616174	1.23399	0.283662	0.580049	0.184729	0.366995	0.142447	0.0611658	0.150246	0.307061	0.12069	0.115353	0.219622	0.119458	0.222906	0.131363
B9PCL_contig_1015	BHT04_PCL_gam1	3616	0.123617	0.0771571	0.088219	0.107854	0.280973	0.194967	0.295631	0.292035	0.427544	0.839878	2.4906	0.669801	201.333	51.3081	23.3894	221	10.7931	75.3991	251.991	1.50249	27.5888	10.2555	13.8338	14.0636	0.171184	0.239491	0.498894	4.37915	6.23728	0.936117	0.649336	5.32743	7.03125	2.67367	2.66455	3.97677	5.66012	2.10398	4.08684	4.34375	9.48617	3.10094	5.37334	7.08213	5.57135	5.84375	5.58933
B9PCL_contig_1019	BHT04_PCL_gam1	6096	0.0697178	0.0907152	0.0501969	0.0711942	0.248524	0.173885	0.245407	0.23376	0.465223	0.857776	0.847441	0.137139	212.913	48.2131	9.97556	208.717	4.75689	43.9895	257.922	0.843996	22.9319	5.88041	5.14534	7.91306	0.294783	0.125656	0.0472441	0.655676	1.68701	0.222277	0.327264	0.558399	0.873688	0.698327	0.740157	0.858268	0.400591	0.216864	0.830709	0.752461	0.947671	0.3271	0.926673	0.595308	0.317257	0.338911	0.46834
B9PCL_contig_1020	BHT04_PCL_gam1	5976	0.0271084	0.0515395	0.0759705	0.0450134	0.116968	0.064759	0.125502	0.0716198	0.183568	0.18156	0.47992	0.0788153	236.368	54.3044	0.17587	208.826	1.31509	47.3291	264.384	0.622825	22.8338	3.69344	1.70967	2.59371	0.0461847	0.0890228	0.0383199	0.721888	0.990127	0.13002	0.0776439	0.720047	0.536312	0.614793	0.373996	1.09153	0.434572	0.301205	0.948795	0.510542	0.613621	0.494311	1.17788	0.657296	0.814759	0.776272	0.92587
B9PCL_contig_1021	BHT04_PCL_gam1	8453	0.03064	0.0509878	0.0861233	0.0429433	0.124216	0.0910919	0.149296	0.0817461	0.205607	0.177097	0.542529	0.109665	203.333	42.8086	4.00201	194.421	2.65657	41.5583	259.83	0.647817	22.6122	4.44091	3.66249	3.28014	0.0488584	0.145629	0.113569	0.386253	2.23199	0.436177	0.556016	1.02496	0.58358	0.174021	0.104105	4.85201	1.29895	0.628061	1.57293	3.33988	1.7253	0.528097	0.496628	0.642494	0.306755	0.39347	0.662842
B9PCL_contig_1022	BHT04_PCL_gam1	2980	0.601007	3.34564	1.47819	0.839262	0.760738	2.12315	0.866443	1.73691	1.07114	1.5906	6.06208	2.50973	162.314	46.7544	18.9849	198.163	16.8191	40.7966	291.962	1.55067	20.943	11.3138	12.8326	14.1899	1.05671	0.628859	0.931879	4.60067	7.15134	1.09664	0.963423	5.59866	8.40973	3.8302	3.36007	8.78121	6.15738	7.00168	9.19497	9.57718	5.36846	5.49933	8.34497	10.4815	4.93859	7.13859	7.06208
B9PCL_contig_1023	BHT04_PCL_gam1	8130	0.0462485	0.0784748	0.0821648	0.0680197	0.170972	0.0765068	0.0885609	0.0747847	0.221525	0.136654	0.642927	0.125461	236.335	51.1642	0.125338	250.787	1.17073	42.4419	294.554	0.900123	20.3465	3.96962	4.16851	2.39889	0.0690037	0.0792128	0.0275523	0.298893	1.3877	0.0316113	0.284871	0.189791	0.364576	0.0767528	0.203813	0.135916	0.236162	0.200984	0.231734	0.36187	0.262116	0.176999	0.311562	0.276015	0.162485	0.183272	0.178352
B9PCL_contig_1036	BHT04_PCL_gam1	11082	0.0358239	0.0747158	0.0538711	0.0753474	0.143476	0.0933045	0.14871	0.104404	0.215936	0.240751	0.759971	0.107111	124.381	21.6849	2.47681	163.66	0.967154	38.095	182.11	0.32458	10.0079	3.97925	1.73371	3.03979	0.112344	0.147446	0.0476448	0.382512	0.663599	0.242736	0.0807616	0.231005	0.231456	0.13355	0.230193	0.189587	0.179029	0.106479	0.142303	0.121188	0.148349	0.0833785	0.192474	0.144829	0.123263	0.106479	0.105847
B9PCL_contig_1042	BHT04_PCL_gam1	2693	0.045674	0.0950613	0.109172	0.0415893	0.12254	0.051244	0.04456	0.0415893	0.138136	0.162273	0.317118	0.040104	153.694	49.9306	106.562	294.503	33.052	3.05236	117.963	0.898255	26.6543	9.68808	5.72781	20.6799	0.0531006	0.25362	0.03899	0.143706	2.8277	0.936502	0.023394	0.897883	2.13442	0.365392	0.474564	0.31489	0.213145	0.230598	0.279985	0.156703	0.235054	0.0293353	0.243595	0.344597	0.123283	0.347568	0.26179
B9PCL_contig_1043	BHT04_PCL_gam1	19213	0.17712	2.7205	0.191693	0.451673	5.75329	2.42721	2.74319	2.27939	1.72862	1.87243	2.92011	2.02722	203.797	52.7689	14.2476	210.535	9.91298	58.3335	261.444	1.31317	23.9732	8.95175	10.4429	10.0742	0.776297	0.570916	0.41779	1.94389	5.2949	0.977099	0.534898	4.1741	5.2491	2.42888	2.50304	4.74372	3.54874	4.24135	5.22636	5.04887	5.19237	3.5273	5.16838	9.61422	3.79181	4.4728	5.56337
B9PCL_contig_1047	BHT04_PCL_gam1	36621	0.148357	0.100188	0.117091	0.0723629	0.696622	0.106797	0.321182	0.144453	0.212965	0.245078	0.599192	0.104093	197.337	45.8585	3.66069	209.959	2.50837	43.0226	244.389	0.968706	21.4754	5.31253	4.29958	4.47735	0.484503	4.24762	0.900904	2.3995	2.27918	0.343683	0.241938	2.15751	2.49625	1.60468	1.25622	3.45045	1.06701	0.847192	1.94872	1.56899	1.75809	0.701428	1.55512	1.51115	1.12968	1.44939	1.54168
B9PCL_contig_1048	BHT04_PCL_gam1	18976	0.137226	0.200885	0.16347	0.133116	0.421427	0.658094	0.488038	0.479606	1.4462	1.77888	2.30454	0.752477	210.861	51.4198	11.0198	219.731	5.47813	50.5503	262.947	1.44667	24.9418	9.17854	9.26786	8.44472	0.238986	0.703836	0.374578	2.1788	3.88459	0.543265	0.561868	2.72966	2.88538	1.25163	1.34591	2.58927	2.63312	1.94013	3.11378	2.52914	4.3233	1.59133	2.89371	5.3388	2.7998	3.11024	3.21095
B9PCL_contig_1055	BHT04_PCL_gam1	458	0	0	0	0.0786026	0	0.080786	0	0.0327511	0.0655022	0.0393013	0.724891	0	498.024	65.1004	0.0917031	393.945	2.84934	97.6092	683.932	0.331878	31.6921	3.70087	2.85153	2.78821	0	0.0982533	0	0	4.0655	0	0	0	0	0.633188	0	0.0327511	0.100437	0.104803	0.0327511	0.0349345	0.157205	0.0480349	0.0611354	0	0.120087	0.0829694	0.0349345
B9PCL_contig_1056	BHT04_PCL_gam1	2780	0.145683	0.153957	0.0766187	0.0593525	0.166906	0.332014	0.130935	0.123741	0.428777	0.930576	1.71403	0.420144	74.0173	3.34245	32.727	113.319	14.9719	28.4601	239.993	0.936331	1.78201	9.95827	13.8615	10.8475	2.12986	0.778058	0.106475	1.20108	5.30036	5.25863	0.223022	3.38597	2.64209	0.731655	0.995683	4.38813	0.272302	0.106115	0.191727	0.102878	0.20036	1.52158	0.206835	0.470504	0.116547	0.193885	0.270863
B9PCL_contig_1063	BHT04_PCL_gam1	1897	0.032156	0.0558777	0.0600949	0.0690564	0.137586	0.0896152	0.147601	0.0347918	0.10912	0.169742	0.536637	0.0980496	220.467	51.2694	12.6046	223.487	6.03268	53.7459	262.2	0.485503	26.1202	6.77016	7.5572	7.53927	0.0300474	0.0627306	0.0237217	0.202952	2.30891	0.197153	0.0469162	0.296784	1.47338	0.580917	0.133368	0.401687	0.323142	0.272536	0.236162	0.279916	0.410121	0.305219	0.542435	0.420137	0.24407	0.192936	0.219821
B9PCL_contig_1065	BHT04_PCL_gam1	9669	0.0591581	0.124522	0.106009	0.125452	0.269004	0.218844	0.335298	0.195677	0.411004	0.536767	1.03982	0.317406	226.811	52.8249	8.24563	249.479	5.6404	50.0688	283.396	0.909091	23.6673	8.02461	7.11242	6.99442	0.341607	0.294136	0.603992	2.66925	3.07664	0.502224	0.319268	1.43903	1.9577	0.958114	1.06226	2.08057	1.09567	0.620747	1.53118	1.23746	1.94529	1.14345	1.73824	2.0303	1.26704	1.24687	1.55063
B9PCL_contig_1070	BHT04_PCL_gam1	22045	0.330823	0.369653	0.355364	1.11885	2.80458	0.765616	2.2885	0.373282	1.76825	0.776639	2.18866	1.22803	192.832	46.1371	3.63865	195.419	4.93586	46.0187	251.652	1.29893	21.9063	5.74643	6.89299	5.45566	0.113404	0.654525	0.25829	2.07743	2.79837	0.629394	0.341665	2.0856	2.08968	0.982037	0.9643	3.85992	2.90914	2.46355	6.51472	4.84618	3.68796	2.85208	3.78979	5.30025	2.87684	2.71195	3.80449
B9PCL_contig_1071	BHT04_PCL_gam1	23422	0.168047	0.344036	0.364999	0.173299	0.217402	0.38434	0.302024	0.406242	0.542908	0.819913	2.20216	0.525403	80.9917	22.8918	3.81364	92.2386	2.60379	21.9663	190.717	0.545342	9.98497	3.55841	3.06929	2.79835	0.735719	0.962087	0.886517	1.02075	1.98937	0.219623	0.115703	0.798651	1.07655	0.799163	0.539365	0.920417	0.829818	0.723593	1.23217	0.81987	0.646742	0.6955	1.45649	0.940654	1.18491	1.47985	1.50414
B9PCL_contig_1072	BHT04_PCL_gam1	12136	0.0557844	0.11264	0.0837179	0.0738299	0.452373	0.121457	0.187376	0.0937706	0.21704	0.208635	0.604483	0.134888	211.385	45.4174	1.54721	216.009	1.84402	38.0229	273.944	0.708306	22.4982	4.82342	3.63497	3.14774	0.148484	0.13563	0.100445	0.631427	2.03551	0.189931	0.205339	0.365112	0.548863	0.318721	0.23525	0.583635	0.782465	1.21926	1.40664	0.654334	0.980636	0.483438	1.66109	1.24291	1.17469	1.69356	1.67197
B9PCL_contig_1073	BHT04_PCL_gam1	18122	0.232866	0.420649	0.163448	0.373855	3.23502	1.35774	6.12565	1.11472	3.81415	0.803443	2.03394	1.41193	211.452	50.3588	11.1113	228.287	12.46	50.24	263.811	1.16621	25.3792	7.11489	7.08459	6.75996	0.22503	0.463249	0.491061	2.95194	5.74407	1.34064	0.475334	4.86508	4.40283	1.08487	1.1486	13.6753	4.93157	2.70323	7.94675	9.50888	7.49415	5.03261	5.19584	6.98924	5.30819	4.24583	5.39146
B9PCL_contig_1082	BHT04_PCL_gam1	4131	0.975067	0.694505	0.867102	0.749455	1.17163	2.97458	2.58073	13.6594	5.88647	4.62721	11.281	5.43307	222.695	52.9852	11.519	229.11	7.3602	50.7979	261.459	0.946986	22.7071	7.40813	6.54273	6.91334	0.105301	0.559187	0.26047	1.27766	2.43234	0.909949	1.24498	0.88671	1.36093	0.73953	0.643428	1.59961	0.944323	0.995159	2.87751	0.373759	1.28395	0.864198	1.29073	1.42217	1.13508	1.15589	1.5984
B9PCL_contig_1085	BHT04_PCL_gam1	11285	0.0448383	0.0822331	0.0656624	0.0692955	1.42251	0.088879	0.978556	0.17315	0.228268	0.185113	0.593354	0.361276	98.8972	12.5065	0.51759	164.127	2.80966	37.6634	235.365	0.495525	6.42481	3.18724	2.9315	2.52486	0.0843598	0.228533	0.119451	0.478423	1.33062	0.508728	0.621001	0.629154	0.462118	0.386619	0.288702	0.566327	2.49685	0.498183	1.41843	14.1889	11.1046	1.65148	0.982543	2.19805	0.527514	0.5144	0.725033
B9PCL_contig_1089	BHT04_PCL_gam1	10182	0.04066	0.0686506	0.0671774	0.0762129	0.18847	0.127283	0.122766	0.149283	0.260754	0.35936	0.778334	0.14673	237.989	51.7633	2.4668	248.853	2.21823	44.0561	289.903	0.600275	23.6612	4.21126	4.57572	3.14791	0.0461599	0.0879984	0.0619721	0.407091	1.67128	0.199371	0.187881	0.331271	0.400609	0.243076	0.205461	0.395993	0.455117	0.327244	0.500786	0.90277	1.16077	0.811236	0.691416	1.43636	0.484679	0.504321	0.4176
B9PCL_contig_1092	BHT04_PCL_gam1	1885	0.0530504	0.0795756	0.109284	0.0413793	0.127851	0.141114	0.149072	0.185146	0.212732	0.162865	0.89443	0.101857	53.3029	0.825995	0.0488064	168.404	0.380902	28.1098	202.532	0.066313	0.648806	2.68753	1.41538	1.22599	0.0541114	0.070557	0.0864721	0.101326	0.138992	0.0281167	0.161273	0.186737	0.157029	0.145358	0.236605	0.0737401	0.258355	0.129973	0.18992	0.223342	0.160743	0.116711	0.216976	0.128382	0.065252	0.140584	0.181432
B9PCL_contig_1101	BHT04_PCL_gam1	1821	0.0252608	0.118616	0.113125	0.0384404	0.185612	0.0571115	0.0637013	0.062603	0.158704	0.260846	0.29654	0.0757825	970.598	148.822	1.83745	2.63427	3.51565	210.712	1285.36	2.84185	74.2389	2.11862	2.49698	7.56672	0.0801757	0.0862164	0.00823723	0.78089	3.10818	0.630423	0.197694	0.356947	0.725426	0.239978	0.523888	0.231192	0.21966	0.1933	0.108182	0.144426	0.147721	0.114772	0.143328	0.24492	0.109281	0.171884	0.155958
B9PCL_contig_1103	BHT04_PCL_gam1	10207	0.660821	0.144117	0.163221	0.111688	0.648477	0.285098	1.06976	0.328794	16.827	0.430489	0.837073	0.306848	220.441	51.7579	1.67757	227.787	2.35417	46.8963	244.158	0.634369	22.9709	3.28676	2.44019	2.62829	0.105908	1.16792	0.391986	0.503282	1.08602	0.20241	0.222494	0.693544	0.852258	0.250024	0.51641	0.857941	1.61595	0.74155	1.65406	1.60517	2.99677	0.918291	0.906633	0.99373	0.680024	0.820319	0.807191
B9PCL_contig_1108	BHT04_PCL_gam1	1033	0.10939	0.0454985	0.0939013	0.0638916	0.184898	0.10455	0.0832527	0.089061	0.184898	0.152953	0.3485	0.0909971	174.187	33.4259	0.344627	196.702	2.3243	37.0523	229.736	0.339787	14.9477	3.59632	6.25944	1.29429	0.0154889	0.444337	0.0367861	1.22943	0.876089	0.0919652	0.03485	0.29332	0.340755	0.267183	0.290416	0.189739	0.145208	0.103582	0.211036	0.300097	0.156825	0.160697	0.251694	0.335915	0.206196	0.366893	0.0793804
B9PCL_contig_1113	BHT04_PCL_gam1	2554	0.0700861	0.0740016	0.111198	0.059906	0.109632	0.064213	0.0465936	0.0963195	0.0865309	0.165623	0.492952	0.0567737	183.098	39.0395	1.73375	192.632	1.43579	38.2087	223.421	0.498434	19.0998	4.68677	2.73962	2.59749	0.031715	0.155051	0.0184025	0.591229	0.967894	0.106891	0.0250587	0.273297	0.528191	0.342208	0.101018	0.344558	0.149569	0.0912294	0.348081	0.212999	0.340642	0.127643	0.468677	0.350822	0.16249	0.572827	0.44675
B9PCL_contig_1116	BHT04_PCL_gam1	18391	0.140232	0.210647	0.249905	0.12691	0.413354	0.0918928	0.401555	0.112338	0.181828	0.230928	0.532543	0.181665	177.834	39.1599	25.4751	184.909	1.84492	37.8686	231.011	0.883584	17.9552	7.51705	10.091	14.6194	0.0735142	0.137024	0.0598119	0.428905	1.7875	0.245555	0.134468	0.501767	0.685988	0.420641	0.548801	0.45457	0.470937	0.342831	0.371649	0.299494	0.271328	0.31075	0.414605	0.815671	0.33723	0.359089	0.33114
B9PCL_contig_1120	BHT04_PCL_gam1	961	0	0.0166493	0.0676379	0	0.165453	0.111342	0.138398	0.0811655	0.187305	0.114464	0.25078	0.12487	232.157	42.7284	0.0811655	223.916	0.289282	49.2581	291.702	0.329865	19.4662	3.72216	2.72945	2.57648	0.094693	0.0665973	0.0353798	0.350676	1.21644	0.98127	0.0187305	0.165453	0.0395421	0.0166493	0.0312175	0.166493	0.172737	0.1436	0.28512	0.189386	0.342352	0.121748	0.457856	0.184183	0.0738814	0.134235	0.33923
B9PCL_contig_1125	BHT04_PCL_gam1	13823	0.0443464	0.058381	0.0893438	0.0545468	0.212544	0.0665557	0.111987	0.0899949	0.173407	0.153223	0.468639	0.0869565	198.211	44.4987	0.369384	204.864	2.97092	35.8048	244.097	0.557838	19.9383	4.36692	3.2124	2.45497	0.0384866	0.106127	0.0776242	0.357303	1.30015	0.0911524	0.131954	0.3955	0.35875	0.130073	0.119583	0.417059	0.319178	0.310208	0.587065	0.212327	0.466758	0.173262	0.53411	0.303697	0.343992	0.464516	0.453085
B9PCL_contig_1128	BHT04_PCL_gam1	726	0.0950413	0.0440771	0.046832	0.0385675	0.0440771	0.0220386	0.108815	0.0220386	0.112948	0.0730028	0.221763	0	89.0826	21.4408	0.367769	130.085	5.21074	15.8347	193.094	0.380165	7.15565	3.11157	3.28926	2.11295	0.023416	0.0220386	0	0.121212	1.50826	0.53719	0	1.0854	0.268595	0.301653	0.19146	0.205234	0.0757576	0.0633609	0.0950413	0.0964187	0.181818	0.0757576	0.297521	0.392562	0.0881543	0.179063	0.227273
B9PCL_contig_1137	BHT04_PCL_gam1	1409	0.0787793	0.0376153	0.109297	0.0220014	0.0695529	0.0482612	0.0936835	0.0518098	0.0354862	0.140525	0.291696	0.0943932	122.131	42.3151	0.112846	140.586	0.885025	6.65933	147.649	0.0326473	19.7949	2.41448	1.63875	1.44996	0.0361959	0.293825	0.0106458	0.161817	0.351313	0.0276792	0.0220014	0.0603265	0.0858765	0.167495	0.0858765	0.175302	0.220724	0.176721	0.190916	0.190916	0.227821	0.149752	0.247693	0.201561	0.12846	0.216466	0.181689
B9PCL_contig_1141	BHT04_PCL_gam1	2277	0.0320597	0.0610452	0.055336	0.0285463	0.146684	0.0425999	0.0794906	0.0869565	0.203777	0.121212	0.495828	0.0601669	30.5178	1.82565	0.0702679	156.489	0.572244	16.5384	192.177	0.288538	1.42205	2.22134	1.40448	2.02328	0.0948617	0.0136144	0.0364515	0.129117	1.43171	0.0610452	0.0601669	0.114625	0.290733	0.0715854	0.0623628	0.0750988	0.135705	0.0966184	0.120773	0.152394	0.190602	0.0860782	0.214317	0.217391	0.104523	0.173474	0.0909091
B9PCL_contig_1143	BHT04_PCL_gam1	6721	0.206666	0.343996	0.374795	0.161137	0.0946288	0.105937	0.13123	0.121559	0.25889	0.236126	0.524476	0.109805	63.1168	15.2357	0.0581759	69.972	0.762387	13.7575	195.11	0.201607	6.92665	1.40931	1.19298	1.41735	0.0590686	0.103556	0.0651689	0.1595	0.665228	0.0732034	0.204583	0.225264	0.179289	0.148043	0.280464	0.106085	0.25398	0.124684	0.129296	0.172296	0.204285	0.285523	0.209046	3.23702	0.078411	0.172593	0.171552
B9PCL_contig_1158	BHT04_PCL_gam1	924	0.0335498	0.0497835	0.0519481	0.0335498	0.106061	0.0887446	0.104978	0.0411255	0.112554	0.0324675	0.621212	0.183983	127.838	8.88095	12.9621	42.8669	2.34632	41.461	182.282	0.319264	3.45563	4.61472	2.95238	5.44156	0.208874	0.0822511	0.214286	0.113636	0.281385	0.356061	0.270563	0.0638528	0.608225	0.57684	0.766234	0.393939	0.178571	0.16342	0.122294	0.111472	0.162338	0.0649351	0.0768398	0.138528	0.141775	0.034632	0.142857
B9PCL_contig_1162	BHT04_PCL_gam1	3263	0.103586	0.082133	0.14741	0.0392277	0.1422	0.11278	0.064358	0.193687	0.219124	0.145878	0.484523	0.208704	208.758	48.685	0.257738	219.718	6.17591	40.9816	282.843	0.937174	23.2988	3.09715	4.27766	3.43089	0.0536316	0.113393	0.0468894	0.478394	6.28042	0.0747778	0.157217	1.44683	0.798958	0.218511	0.140055	4.67974	1.60956	0.787006	2.42231	2.71805	1.96108	1.18664	0.764327	1.08581	1.04199	0.782715	0.675452
B9PCL_contig_1166	BHT04_PCL_gam1	2230	0.0834081	0.150224	0.127354	0.0977578	0.0497758	0.229148	0.287444	0.126457	0.141256	0.311659	0.673991	0.147534	162.738	34.9112	0.0524664	64.4735	0.234978	29.7951	199.35	0.220179	16.6435	1.03094	1.89507	0.723767	0.0470852	0.13722	0.00672646	0.466816	0.616143	0.174888	0.0730942	0.410762	0.153812	0.0681614	0.126906	0.329148	0.300448	0.186099	0.18296	0.197758	0.149776	0.226009	0.203139	0.249327	0.30852	0.469058	0.250673
B9PCL_contig_1169	BHT04_PCL_gam1	14919	0.124338	0.24251	0.21362	0.113278	0.166901	0.0713185	0.116831	0.0952477	0.201153	0.189624	0.646759	0.0893492	222.76	50.4813	3.31423	221.022	2.89376	45.7011	267.654	0.736913	22.2165	4.00945	4.24311	3.85073	0.060929	0.153026	0.0896173	0.619344	1.40184	0.214961	0.0967893	0.363965	1.08848	0.327435	0.205041	0.439842	0.267444	0.192305	0.320665	0.207118	0.349755	0.147865	0.328239	0.393391	0.470072	0.386956	0.387761
B9PCL_contig_1174	BHT04_PCL_gam1	447	0.100671	0.0671141	0.167785	0.105145	0.241611	0.0402685	0.0357942	0.0357942	0.111857	0.328859	0.8434	0	164.195	40.7942	0.691275	165.937	0.0402685	26.2998	100.291	0	19.9128	2.60403	1.01566	2.69351	0.0760626	0.0357942	0.0357942	0.190157	0.841163	0.337808	0.608501	0	0.111857	0.0357942	0.371365	0.0715884	0.328859	0.458613	0.357942	0.114094	0.277405	0.219239	0.534676	0.583893	0.107383	0.384787	0.695749
B9PCL_contig_1185	BHT04_PCL_gam1	2784	0.0484914	0.060704	0.0739943	0.0528017	0.110991	0.104167	0.152299	0.0948276	0.123204	0.157328	0.746049	0.0729167	41.4289	10.6659	1.68606	13.6078	1.60201	9.45761	276.583	0.372486	4.85237	1.03843	1.82148	1.24928	0.19217	0.0905172	0.0506466	0.466595	0.819684	0.124282	0.0826149	0.353089	0.233836	0.0818966	0.208693	0.330819	0.508621	0.534483	1.14332	0.297773	1.7051	1.29274	0.971624	0.807112	0.350575	0.963721	0.741739
B9PCL_contig_1188	BHT04_PCL_gam1	11292	0.0905066	0.138328	0.0947574	0.0893553	0.155863	0.424371	0.1726	0.191994	0.289763	0.210149	0.898601	0.170298	219.02	53.3571	8.06668	225.857	4.14887	45.6601	278.733	0.972193	22.7527	5.58829	4.75434	6.34237	0.0561459	0.101753	0.0410025	0.351222	2.03224	0.325363	0.265232	0.494598	0.969182	0.368225	0.308891	0.415338	0.252745	0.235742	0.628055	0.197928	0.255845	0.182519	0.477595	0.361229	0.275062	0.267712	0.340507
B9PCL_contig_1195	BHT04_PCL_gam1	592	0	0.0253378	0	0.027027	0.0608108	0.027027	0.0591216	0	0.0945946	0.221284	0.233108	0	193.931	0.672297	0.148649	206.372	0.353041	43.348	211.861	0.251689	0.0608108	3.59122	3.20777	1.80912	0.0557432	0.0523649	0.0760135	0.672297	0.0793919	0	0.0253378	0.0287162	0.5	0.135135	0.116554	0.386824	0.260135	0.114865	0.0337838	0.228041	0.136824	0.253378	0.95777	0.266892	0.194257	0.226351	0.226351
B9PCL_contig_1197	BHT04_PCL_gam1	6801	0.0658727	0.152919	0.0748419	0.100279	0.243052	1.75665	0.389355	1.07558	1.50787	1.17659	3.37245	0.89531	185.164	50.9887	9.76533	205.662	4.6871	44.3075	253.7	0.616821	23.1167	6.4939	5.77856	7.72695	0.0939568	0.157918	0.115865	0.60844	2.67064	0.447875	0.248052	0.91913	1.50625	0.428025	1.44964	1.49728	0.348919	0.447581	0.347155	0.422144	0.328187	0.31069	0.463167	0.970887	0.364211	0.483311	0.340097
B9PCL_contig_1198	BHT04_PCL_gam1	15319	0.475749	0.203342	0.162609	1.78804	4.25694	0.452836	4.60343	0.530779	5.60337	0.617795	1.27143	0.899275	193.227	49.3184	10.5741	195.896	10.5509	55.9148	257.728	1.51498	25.1186	8.55572	10.1086	9.38247	1.08408	1.29525	0.793133	2.82401	11.8491	2.16848	0.926235	4.63666	5.69861	4.66153	4.85808	6.1158	6.47379	3.73614	8.04844	11.8757	11.0394	9.03551	9.19903	19.8602	3.95124	4.51903	4.6146
B9PCL_contig_1212	BHT04_PCL_gam1	21732	0.258191	0.521489	0.491809	1.50009	2.98988	0.147294	2.30485	0.22713	0.364808	0.451546	0.660777	0.795785	217.428	58.2443	16.5495	219.614	6.36053	62.3842	271.988	0.949153	26.4209	7.83149	7.0959	11.0113	0.0658936	0.255016	0.0851739	0.998343	4.59249	0.301123	0.233527	1.1876	2.61057	1.32491	0.771351	1.46222	1.14481	0.812258	1.44538	3.51726	2.71457	0.534373	1.52549	2.47046	1.16993	0.905669	1.30283
B9PCL_contig_1216	BHT04_PCL_gam1	19774	0.182563	0.318853	0.323303	0.643977	0.690857	0.35314	1.4868	0.249166	0.469758	0.814959	1.42647	0.580864	201.937	48.2557	6.83893	209.774	5.16684	48.4447	254.659	0.847982	21.3256	7.56215	6.19121	6.7916	0.511075	0.431375	0.274148	2.09427	3.09386	0.457621	0.520279	1.3449	2.24517	1.34368	1.41686	1.57303	2.35779	1.7566	2.53864	1.89476	2.23566	1.09158	1.99767	2.74724	1.77334	2.21088	2.28537
B9PCL_contig_1220	BHT04_PCL_gam1	741	0.0202429	0.0202429	0.0593792	0.0418354	0.323887	0.17139	0.0404858	0.0647773	0.0674764	0.0850202	0.877193	0	221.76	49.8745	0.0890688	200.538	0.550607	43.4534	247.061	0.748988	22.556	2.76248	1.76113	4.31039	0	0.132254	0.0539811	0.140351	0.774629	0.0283401	0	0.264507	0.0499325	0.0728745	0.0472335	0	0.17274	0.160594	0.210526	0.124157	0.0445344	0.0607287	0.0674764	0.140351	0.048583	0.180837	0.0958165
B9PCL_contig_1223	BHT04_PCL_gam1	4687	0.132281	0.0439514	1.26285	0.059313	0.144015	0.0960102	0.0938767	0.167271	0.298058	0.418178	0.87476	0.149776	142.335	22.0866	3.95263	103.985	2.7636	39.4395	279.853	0.468317	12.751	2.86644	2.88884	3.2923	0.0836356	0.156177	0.121826	1.16002	1.27182	0.391508	0.0987839	1.26392	1.34798	0.294218	0.290804	1.11777	0.624067	0.438233	0.68658	0.571154	1.68018	0.489866	2.19693	0.753147	1.12097	1.47472	1.55515
B9PCL_contig_1224	BHT04_PCL_gam1	1091	0.0137489	0.0421632	0.0769936	0.0274977	0.146654	0.120073	0.0669111	0.0953254	0.129239	0.128323	0.328139	0.103575	210.048	46.176	0.153987	129.804	0.505958	33.3446	232.292	0.631531	24.0339	2.30247	3.4473	1.10449	0.0595784	0.0284143	0.0293309	0.138405	1.10082	0.076077	0.615949	0.114574	0.15582	0.0430797	0.0852429	0.0274977	0.0953254	0.0879927	0.121907	0.0586618	0.141155	0.102658	0.186068	0.126489	0.0879927	0.162236	0.126489
B9PCL_contig_1225	BHT04_PCL_gam1	1850	0.0243243	0.0681081	0.0508108	0.00864865	0.126486	0.0632432	0.0243243	0.052973	0.197838	0.216216	0.315676	0.0578378	90.1422	6.41351	55.3514	265.016	23.5762	27.9649	256.721	2.0427	3.53297	20.0162	29.0659	105.222	0.223784	0.252432	0.249189	2.74378	12.2076	0.40973	0.0567568	1.57243	2.65189	0.614054	2.55405	3.65135	0.0854054	0.315676	0.418378	0.0864865	0.117838	0.160541	0.444324	0.731892	0.375135	0.417297	0.505946
B9PCL_contig_1227	BHT04_PCL_gam1	23175	0.084315	0.139806	0.154132	0.0761597	0.151499	0.232923	0.186235	0.16794	0.531521	0.466667	1.08	0.350421	217.954	52.1467	9.55012	228.542	5.57221	56.8687	275.624	1.10378	23.4282	6.63284	6.81394	6.40902	0.160345	0.222006	0.251694	2.33601	3.06485	0.770658	0.328198	1.94887	3.01169	1.11042	0.776656	2.69338	1.70576	1.19331	1.56652	2.20462	3.16151	1.39133	2.21674	3.35038	1.66485	1.96328	1.98451
B9PCL_contig_1228	BHT04_PCL_gam1	5359	0.0214592	0.0464639	0.0800522	0.112894	0.209741	0.683523	0.297817	0.287554	0.495055	0.750886	1.75536	0.603284	220.831	56.3484	4.13155	235.138	3.30304	49.1101	281.728	0.549916	22.9561	4.32394	4.01567	4.35025	0.0572868	0.161224	0.101698	1.85184	2.21179	0.12521	0.104497	0.601978	0.907259	0.458294	0.716365	1.43478	0.744728	0.913417	1.28961	2.11719	1.28046	1.45792	0.80892	2.33551	0.673633	0.769733	0.613174
B9PCL_contig_1231	BHT04_PCL_gam1	7473	0.112806	0.201793	0.259334	0.221464	0.203399	1.13542	0.350595	0.819216	0.667336	0.69343	2.35889	0.903921	191.008	42.5682	1.74736	170.122	1.61274	40.852	212.65	0.662251	20.552	4.21156	3.79981	3.03319	0.0703867	0.198046	0.0359963	0.790579	1.12271	0.284223	0.122039	0.393818	0.477987	0.238191	0.175833	0.416566	0.446139	0.247424	0.506891	0.856684	1.30737	0.294126	0.532718	0.838619	0.315268	0.41844	0.511709
B9PCL_contig_1234	BHT04_PCL_gam1	15060	0.138446	0.0915671	0.121514	1.1656	3.44456	0.13247	3.79382	0.340505	0.47324	0.407371	1.13406	0.568327	229.725	54.1263	5.83699	233.11	3.38991	57.8196	300.255	0.801461	26.1404	4.32576	4.59861	4.53147	0.0959495	3.33147	0.607703	0.982271	4.20797	1.08141	0.495219	2.5338	2.07072	0.942829	1.97683	2.4085	3.04084	3.1911	5.43035	4.61295	11.5578	3.65544	4.70817	12.9634	3.78904	3.06388	5.5502
B9PCL_contig_1235	BHT04_PCL_gam1	1018	0.195481	0.0481336	0.0795678	0.0147348	0.0766208	0.0697446	0.358546	0.132613	0.36444	0.0599214	0.38998	0.0785855	186.729	47.9548	2.87132	172.416	1.65029	37.7053	201.316	1.74656	20.8232	5.64342	4.79077	5.67092	0.0491159	0.288802	0.123772	1.20334	2.19941	0.590373	0.175835	1.35756	0.933202	0.103143	0.897839	1.77014	0.830059	0.447937	0.895874	1.15815	2.29764	0.874263	3.11002	1.50196	1.77308	3.05501	2.16896
B9PCL_contig_1245	BHT04_PCL_gam1	10579	0.0798752	0.153417	0.131676	0.0603082	0.0978353	0.0764723	0.122223	0.0707061	0.125815	0.145666	0.435769	0.0994423	175.157	36.1317	0.564704	175.902	0.661499	36.9483	207.76	0.649589	16.0382	2.45987	2.43889	2.65488	0.0898951	0.205312	0.0417809	0.289347	0.498724	0.0660743	0.245959	0.153039	0.21174	0.0903677	0.12383	0.201342	0.177427	0.131392	0.165328	0.168447	0.181681	0.122223	0.325834	0.188865	0.143019	0.192362	0.174686
B9PCL_contig_1252	BHT04_PCL_gam1	644	0.0714286	0.0248447	0.0481366	0.0993789	0.282609	0.11646	0.0388199	0.163043	0.181677	0.402174	0.659938	0.0481366	202.769	46.264	1.1413	191.918	0.64441	37.354	287.374	0.698758	26.3183	3.11025	1.93012	3.09627	0.0838509	0.192547	0.0776398	0.226708	1.45031	0.666149	0.0341615	0.380435	0.409938	0.470497	0.40528	0.276398	0.253106	0.175466	0.139752	0.14441	0.167702	0.0496894	0.0822981	0.170807	0.104037	0.0900621	0.273292
B9PCL_contig_1254	BHT04_PCL_gam1	10293	0.0935587	0.174293	0.176431	0.0921986	0.139318	0.10852	0.119499	0.140678	0.218887	0.195473	0.469542	0.095016	192.698	46.0353	3.11989	191.134	2.23074	38.7002	251.705	0.507821	20.1321	3.73934	3.71194	3.46546	0.0864665	0.0948217	0.0385699	0.36792	1.0954	0.100359	0.147867	0.956378	1.05975	0.226076	0.212572	0.666375	0.274944	0.209463	0.383853	0.631789	0.301661	0.17371	0.331196	0.247255	0.141553	0.290683	0.264452
B9PCL_contig_1265	BHT04_PCL_gam1	2030	0.47931	1.0335	1.01675	0.364532	0.151232	0.0640394	0.141872	0.116256	0.191133	0.153202	0.281773	0.144335	205.828	47.303	0.140394	227.62	0.942857	44.465	263.108	0.800985	23.8862	4.94581	2.34877	1.83498	0.0487685	0.259113	0.209852	0.238424	1.10936	0.260591	0.179803	0.127586	0.127094	0.0857143	0.0241379	0.192611	0.155172	0.10936	0.249754	0.226108	0.107882	0.106897	0.140394	0.141379	0.10936	0.123645	0.0768473
B9PCL_contig_1271	BHT04_PCL_gam1	6592	0.662318	0.230279	0.173392	2.93796	5.10619	0.498028	12.3453	0.576911	18.9534	1.17961	0.833586	1.84087	252.731	69.1854	18.1223	250.573	18.1629	82.8275	326.739	2.14563	29.4759	9.71951	12.0484	13.1189	0.0879854	0.200394	0.122421	1.10103	9.45661	1.57979	1.34314	3.22285	2.81811	1.96602	2.03489	4.6159	2.28292	1.95843	4.33677	8.29263	5.72664	2.92461	1.62439	4.53519	0.980431	1.18978	1.15215
B9PCL_contig_1272	BHT04_PCL_gam1	2185	0.0475973	0.0370709	0.0800915	0.0453089	0.0993135	0.0681922	0.140503	0.0549199	0.23341	0.197254	0.399085	0.121281	55.8641	10.481	0.136842	72.0668	0.551945	9.46865	208.793	0.286041	7.09611	1.59039	1.21739	0.334554	0.0713959	0.0745995	0.0292906	0.145538	0.881465	0.625629	0.026087	0.146911	0.0723112	0.363844	0.114416	0.0864989	0.0855835	0.0842105	0.113959	0.124027	0.128604	0.316247	0.16659	0.20778	0.0929062	0.0828375	0.133181
B9PCL_contig_1276	BHT04_PCL_gam1	3433	0.199825	0.457035	0.240897	0.377804	0.558695	1.39382	1.13225	0.940577	1.9531	3.75502	6.95165	2.81154	229.523	62.3012	10.7897	264.506	7.52141	62.4393	302.317	2.66385	26.1791	14.6234	10.7786	10.5837	1.35945	0.197786	0.707544	4.26653	3.80163	0.714535	0.520536	6.48529	7.64987	1.93329	2.48471	5.49199	8.22458	2.63268	4.7591	5.27993	7.13312	4.12788	4.1873	6.25546	3.85989	4.7725	6.22662
B9PCL_contig_1282	BHT04_PCL_gam1	588	0	0.0510204	0.085034	0.0527211	0.343537	0.127551	0.161565	0.352041	0.333333	0.0816327	0.278912	0.30102	158.91	35.8793	0.214286	141.645	0.595238	34.0204	198.417	0.170068	13.7653	1.18197	2.16327	1.57143	0.0272109	0.22619	0.0255102	0.142857	0.967687	0.0255102	0.0697279	0.132653	0.314626	0.0629252	0.085034	0.141156	0.142857	0.0884354	0.0680272	0.234694	0.163265	0.103741	0.176871	0.190476	0.134354	0.222789	0.0765306
B9PCL_contig_1290	BHT04_PCL_gam1	5704	0.0953717	0.236851	0.228787	0.098352	0.119741	0.107819	0.112903	0.0843268	0.182679	0.131837	0.547511	0.120968	210.955	55.1864	8.03015	216.642	4.87518	61.1311	242.199	0.776999	25.3462	5.56171	5.49755	5.17093	0.120442	0.214762	0.0631136	0.570477	2.98282	0.613429	0.17514	0.850982	1.63552	1.05575	0.868163	1.36606	0.451087	0.331872	0.346073	0.789972	1.65989	0.373247	0.603787	0.68899	0.426192	0.648668	0.631136
B9PCL_contig_1295	BHT04_PCL_gam1	1350	0.26	0.505926	0.191852	1.26222	0.392593	5.59926	1.34074	4.83556	10.4756	3.69111	15.5844	4.67333	423.353	135.163	29.1489	450.429	13.5711	106.703	564.271	2.3763	80.6481	19.6822	18.4504	15.937	0.219259	0.439259	0.445185	2.94889	17.7452	1.67556	0.565185	5.66963	6.36	2.28593	2.64148	6.79704	6.55111	6.86815	9.06222	5.47037	5.12667	3.39185	13.9867	6.77259	9.81556	10.7748	11.6533
B9PCL_contig_1304	BHT04_PCL_gam1	830	0.0409639	0.0204819	0	0.0903614	0.108434	0.303614	0.463855	0.0879518	0.13494	0.256627	1.50602	0.0686747	246.145	51.4892	23.1542	248.217	13.2169	56.6458	287.605	1.39518	30.1795	10.7783	12.8241	17.1024	0.0481928	0.515663	0.821687	2.78193	3.31325	0.321687	0.63253	3.48554	5.54337	1.91325	0.691566	4.31928	3.99036	1.90241	3.35181	1.44096	2.90361	0.837349	3.41446	15.9639	3.76867	4.91205	3.49277
B9PCL_contig_1309	BHT04_PCL_gam1	12584	0.0534806	0.141211	0.0747775	0.0447394	0.223538	0.102273	0.229816	0.143118	0.2291	0.256039	0.599412	0.14884	187.671	41.2191	0.748013	193.893	1.99754	36.4604	208.711	0.437381	18.314	3.31985	2.76081	2.23562	0.0572155	0.126828	0.0511761	0.405753	0.895343	0.14439	0.168547	0.438334	0.467975	0.250874	0.230292	0.353703	0.439765	0.280356	0.53568	0.326446	0.444851	0.417912	0.670693	0.432692	0.416243	0.455102	0.362127
B9PCL_contig_1310	BHT04_PCL_gam1	3314	0.0153893	0.0522028	0.0340978	0.0380205	0.148461	0.139409	0.0926373	0.0814725	0.225106	0.194327	0.507846	0.0968618	134.68	44.468	0.452323	208.425	0.59143	5.36119	164.357	0.1035	18.9783	3.4656	3.40646	1.84671	0.0537115	0.0847918	0.0334943	0.15691	0.562462	0.477067	0.196741	0.224502	0.305673	0.111044	0.196741	0.0823778	0.100181	0.14303	0.246832	0.127339	0.189801	0.0515993	0.199759	0.193422	0.0938443	0.136995	0.114062
B9PCL_contig_1319	BHT04_PCL_gam1	6023	0.434003	0.854059	0.928275	0.56882	0.343517	1.25984	0.947368	0.887265	0.633571	2.93176	5.44164	1.38353	181.53	47.2514	2.63988	181.892	14.076	43.3922	246.979	0.894571	32.308	9.36726	4.51403	2.84891	0.106591	17.8625	3.19724	2.24805	8.7473	1.01511	1.02507	4.07355	7.48481	1.71841	4.49394	1.61431	15.8107	2.66163	8.1916	36.4924	23.0266	18.7202	1.93658	37.081	1.95899	1.08468	1.17848
B9PCL_contig_1322	BHT04_PCL_gam1	725	0.110345	0.278621	0.350345	0.274483	0.147586	0.151724	0.118621	0.115862	0.282759	0.18069	0.575172	0.176552	127.206	53.2152	9.10069	224.583	2.0731	42.531	233.047	0.135172	20.7959	4.16966	5.65793	2.76	0.175172	0.102069	0.0482759	0.213793	1.81103	0.282759	0.0703448	0.463448	1.13517	0.853793	0.565517	0.237241	0.238621	0.110345	0.186207	0.0662069	0.12	0.107586	0.624828	0.190345	0.0206897	0.142069	0.113103
B9PCL_contig_1327	BHT04_PCL_gam1	11396	0.593103	0.186206	0.0637066	0.10881	0.418392	0.199193	0.934889	0.232011	14.004	0.292822	0.79019	0.27808	203.305	45.1035	4.63689	222.238	2.78413	41.1412	253.054	0.585293	22.8423	5.75009	5.18498	4.90462	0.124079	0.320814	0.232538	1.05923	6.58652	0.285539	0.291243	1.50711	1.39672	0.611267	0.467181	1.94042	2.28686	2.34503	4.62557	5.62346	4.25	2.29186	2.00369	4.05212	1.21981	1.75342	2.11179
B9PCL_contig_1339	BHT04_PCL_gam1	3865	0.113066	1.73558	0.122898	0.279172	0.300129	0.17542	0.270893	0.241656	0.382924	0.582147	1.51669	0.521863	226.316	60.9907	17.5984	237.348	11.2116	64.836	281.266	3.31643	30.3001	16.2088	14.5984	13.5299	2.7304	0.612937	1.64476	6.58215	4.52523	1.05744	1.92057	8.13635	9.44295	5.67762	6.1066	8.02354	10.3257	10.3358	12.0613	11.6158	11.0675	4.75912	12.9552	12.859	9.63234	11.5048	12.8212
B9PCL_contig_1342	BHT04_PCL_gam1	8977	0.230923	0.197059	0.204634	0.314025	0.521666	1.0645	0.54829	1.52779	1.35669	1.89473	3.51309	1.00223	216.956	52.4878	8.62415	229.145	4.95979	50.0166	273.845	1.06194	22.6296	6.37574	5.85318	7.84137	0.19316	0.217222	0.186254	1.62203	2.96235	0.478334	0.24184	1.93205	1.87357	0.969478	0.952434	1.86577	1.18013	0.560878	1.08098	1.694	1.69155	1.52367	2.27415	1.78779	1.28027	1.79492	2.13757
B9PCL_contig_1347	BHT04_PCL_gam1	2458	0.0296989	0.0252238	0.0390561	0.0280716	0.163954	0.0598047	0.0675346	0.0858421	0.150936	0.173718	0.759967	0.118389	187.705	42.4329	0.212775	152.721	0.936941	37.0195	200.639	0.353946	19.8979	3.30269	1.09886	2.06672	0.0264443	0.403987	0.0325468	0.104963	0.31489	0.422701	0.865338	0.0842148	1.02644	0.121237	0.115541	0.179821	0.230675	0.114321	0.175753	0.0463792	0.109439	0.102522	0.150122	0.164768	0.0915378	0.0956062	0.0931652
B9PCL_contig_1348	BHT04_PCL_gam1	601	0.0798669	0.0249584	0.0249584	0.0249584	0.0615641	0.0282862	0.169717	0	0.0299501	0.231281	0.479201	0	171.406	31.3877	0.712146	191.002	2.1198	39.1281	168.153	0.851913	21.6339	2.78037	1.17304	1.55075	0.134775	0.186356	0	0.422629	1.63727	0.211314	0.0282862	0.540765	0.078203	0	0	0.189684	0	0.113145	0.189684	0	0.0349418	0	0.336106	0.109817	0.0332779	0.116473	0.237937
B9PCL_contig_1350	BHT04_PCL_gam1	8410	0.318312	0.0934602	0.0778835	0.122711	0.584661	0.463853	0.751724	0.495125	5.94221	0.478597	1.17562	0.345779	216.006	51.1504	29.315	189.583	3.49168	41.5862	262.104	0.763258	22.3576	9.30345	9.43187	17.2719	0.1044	4.47776	0.742449	2.14138	2.061	0.307491	0.292747	1.21748	1.58502	1.70452	1.39322	0.828656	1.49263	0.734007	1.71605	2.50059	1.42628	1.11034	1.16219	2.63365	1.00143	1.01118	1.20226
B9PCL_contig_1352	BHT04_PCL_gam1	3322	0.0484648	0.0915111	0.0466586	0.0373269	0.121613	0.0493679	0.0752559	0.0713426	0.129741	0.124323	0.394642	0.0710415	188.541	39.2077	0.0689344	193.687	0.501806	36.276	263.078	0.408188	14.7772	3.77243	3.01234	1.9121	0.0888019	0.124022	0.0307044	0.339856	0.695063	0.0866948	0.324503	0.112884	0.133052	0.0740518	0.063817	0.0839856	0.184828	0.100843	0.16466	0.143287	0.151415	0.128537	0.295304	0.233293	0.111078	0.134859	0.0650211
B9PCL_contig_1357	BHT04_PCL_gam1	1828	0.0672867	0.116521	0.113786	0.0525164	0.0629103	0.111597	0.142779	0.0623632	0.176696	0.123085	1.4453	0.22593	1186.12	330.433	2.25821	32.1362	2.4081	164.569	456.095	3.47155	145.986	2.94584	3.17834	5.82604	1.10667	0.320022	0.335339	2.77407	3.77899	1.88348	0.778446	1.30963	1.12637	1.14004	1.25821	0.736871	0.285558	0.198031	0.227571	0.248359	0.648249	0.414661	2.36597	0.647702	0.487418	0.460066	0.229212
B9PCL_contig_1367	BHT04_PCL_gam1	4748	0.0275906	0.0570767	0.128475	0.0549705	0.148273	0.0562342	0.125737	0.076032	0.169966	0.173547	0.727043	0.133109	158.19	39.5449	0.179023	145.421	0.627633	28.6299	224.63	0.397852	16.0802	2.64469	1.31024	1.68576	0.0463353	0.11984	0.132898	0.291281	1.22283	0.145535	0.0265375	0.185131	0.137953	0.108045	0.0756108	0.275484	0.156908	0.238837	0.280118	0.202612	0.255476	0.139638	0.370472	0.221146	0.172915	0.303917	0.334457
B9PCL_contig_1373	BHT04_PCL_gam1	5466	0.0775704	0.0740944	0.119466	0.0636663	0.830955	1.26491	1.45481	1.4056	0.999634	1.60611	2.72082	0.825101	218.58	50.7064	5.45024	236.103	3.92481	51.6043	289.344	1.31577	22.8825	8.04208	5.31138	5.39096	0.0801317	0.193194	0.174899	1.4764	2.59166	0.21277	0.316685	1.6116	1.95554	0.816136	0.326198	0.988108	1.31248	1.99305	2.45719	0.642334	2.34358	0.958288	2.59221	2.96012	2.06989	2.57556	2.08489
B9PCL_contig_1376	BHT04_PCL_gam1	3733	0.0602732	0.0803643	0.0533083	0.0267881	0.0929547	0.0632199	0.0854541	0.0776855	0.18457	0.230378	0.621216	0.0484865	178.844	41.2866	0.847308	189.159	1.14519	36.5816	235.881	0.515671	18.3032	3.59309	2.72087	2.32414	0.0884008	0.0969729	0.051701	0.58532	1.4771	0.231449	0.198768	0.182159	0.27565	0.0707206	0.188856	0.100991	0.142513	0.141709	0.153496	0.107688	0.169569	0.0717921	0.185106	0.210287	0.100723	0.184302	0.145995
B9PCL_contig_1382	BHT04_PCL_gam1	669	0.0792227	0.0224215	0.0986547	0.0313901	0.15994	0.0254111	0	0.044843	0.174888	0.0672646	0.494768	0.152466	315.602	97.8759	0.0822123	19.7713	1.0867	37.2691	247.567	0.67713	49.7892	0.562033	0.557549	0.952167	0.0254111	0.281016	0	0.318386	0.0807175	0	0.0224215	0.106129	0.237668	0.242152	0.0254111	0.4858	0.414051	0.437967	0.150972	0.0971599	0.146487	0.285501	0.423019	0.342302	0.165919	0.188341	0.2571
B9PCL_contig_1386	BHT04_PCL_gam1	18010	0.20794	0.1593	0.1196	0.127929	0.39206	1.4678	1.05192	1.05741	0.861077	2.48495	3.05292	1.03021	71.6487	41.6299	0.836868	73.629	0.380178	15.3033	193.493	0.614214	18.6087	1.45819	2.09972	0.719045	0.0608551	0.118046	0.0742921	0.30422	0.490727	0.128096	0.0917268	0.227096	0.267518	0.093337	0.107551	0.159745	0.206885	0.129983	0.220877	0.143254	0.215047	0.246308	0.254525	0.207385	0.150805	0.204442	0.169461
B9PCL_contig_1388	BHT04_PCL_gam1	4975	0.336482	3.42432	0.229146	0.81206	22.3847	1.96704	6.42312	2.83759	2.79879	2.38472	5.02573	3.45045	263.674	74.4561	16.597	260.292	9.66754	63.1069	310.808	3.08221	49.3863	11.6185	14.8967	11.7893	0.436583	1.94955	0.634171	12.3292	9.04	1.12161	1.24724	11.7827	7.87638	6.33246	2.9598	25.4314	11.3516	10.9337	21.4933	13.5387	8.99236	7.34734	12.8848	9.04905	12.1055	13.2659	16.5355
B9PCL_contig_1390	BHT04_PCL_gam1	711	0.552743	0.985935	1.20956	0.655415	0.0900141	0.0225035	0.108298	0.021097	0.0646976	0.153305	0.194093	0	121.219	28.1688	19.4065	113.9	0.420534	57.4459	180.782	1.23066	13.1421	9.37271	10.6568	15.1181	0	0.0675105	0.0956399	0.04782	1.71167	3.52461	0.198312	0.466948	0.448664	0.517581	0.0970464	0.240506	0.0632911	0.068917	0.0646976	0.0646976	0.0661041	0.0436006	0.0942335	0.0421941	0.0661041	0.198312	0.0675105
B9PCL_contig_1392	BHT04_PCL_gam1	870	0.844828	1.19655	1.17701	0.650575	0.0563218	0.0344828	0.135632	0.0195402	0.0770115	0.0908046	0.35977	0.0551724	131.033	32.2023	18.4655	145.699	0.0172414	90.3195	241.249	1.25862	12.1414	5.52414	9.45632	6.2931	0.1	0.24023	0.0241379	0.212644	6.22184	6.97816	0.209195	0.129885	0.496552	0.46092	0.0735632	0.228736	0.0977011	0.0977011	0.108046	0.164368	0.0770115	0.0586207	0.0528736	0.0574713	0.17931	0.170115	0.135632
B9PCL_contig_1396	BHT04_PCL_gam1	11368	0.0621042	1.54891	0.119722	0.19247	0.471587	0.109342	1.20813	0.136875	0.195637	0.154996	0.644616	0.208832	197.701	46.9477	8.54469	183.66	6.18781	44.6737	242.629	1.10802	22.6579	5.53299	6.27393	8.00484	0.0964989	0.122097	0.125704	0.959096	2.67382	0.426284	0.296622	1.28246	1.53783	0.589638	0.852481	4.60705	4.47308	4.4795	7.8743	6.54557	4.41555	2.52929	4.5234	4.83418	5.37456	4.25985	5.63116
B9PCL_contig_1397	BHT04_PCL_gam1	9439	0.0399407	0.16114	0.0612353	0.0333722	0.102553	0.0744782	0.122259	0.105202	0.150122	0.164954	0.455663	0.0907935	201.455	41.3623	0.365505	136.494	0.931772	36.9858	231.932	0.606314	20.3629	2.49592	3.62093	2.35502	0.0458735	0.0908995	0.0447081	0.235724	1.06293	0.0893103	0.0803051	0.161246	0.160716	0.0491577	0.0852845	0.202988	0.194512	0.184871	0.3476	0.273546	0.455557	0.237949	0.236784	0.323339	0.164636	0.284882	0.171734
B9PCL_contig_1399	BHT04_PCL_gam1	8812	0.125397	0.0748979	0.0738765	0.0699047	0.153427	0.429868	0.320472	0.382887	1.15343	0.61768	1.2416	0.529278	223.244	47.8928	6.28529	230.484	3.9276	47.3337	293.321	0.861212	23.1263	7.56026	6.21346	5.59044	0.0655924	0.155016	0.0797776	0.943032	2.34567	0.246823	0.246255	0.872333	1.37029	0.596459	0.556854	0.845325	0.345325	0.329097	0.436791	0.652519	0.91364	0.292783	0.626645	0.650704	0.546414	0.471289	0.633795
B9PCL_contig_1402	BHT04_PCL_gam1	1012	0.0375494	0	0.0731225	0.0632411	0.0563241	0.458498	0.166996	0.0148221	0.189723	0.0652174	0.774704	0.0513834	6.39427	11.7767	6.25296	177.707	4.92095	24.6324	153.997	0.151186	3.93775	4.59585	3.78557	3.77866	0.0158103	0.201581	0.034585	1.01581	2.47233	0.0385375	0.0612648	0.583004	2.05929	0.698617	0.589921	0.65415	0.649209	0.0938735	0.217391	0.322134	0.693676	0.527668	0.151186	1.15711	0.378458	0.852767	0.636364
B9PCL_contig_1403	BHT04_PCL_gam1	9846	0.217246	0.115783	0.0849076	0.0765793	0.656104	0.105627	0.789864	0.201198	2.591	0.217957	0.641073	0.199269	196.136	37.6948	1.44556	219.932	2.35426	39.2486	268.723	0.782247	22.5538	4.68637	5.41093	3.32886	0.28245	3.69795	1.15306	2.81718	3.02173	0.407374	0.505992	2.766	1.71135	1.13701	1.21785	2.77585	1.0846	1.1107	5.45805	3.3377	2.09171	1.12188	1.91611	1.5712	1.98436	2.10106	2.18038
B9PCL_contig_1409	BHT04_PCL_gam1	10489	0.118982	1.98923	0.129946	0.200877	0.601392	0.158738	2.00334	0.337401	0.3047	0.263609	0.724664	0.208981	195.105	54.6472	22.2813	191.738	9.42168	58.5599	249.899	1.19802	29.8727	10.4964	11.2583	14.8369	2.0655	0.970541	0.360187	1.94594	5.57756	0.997712	0.666317	4.79645	5.31938	2.3129	1.72285	8.69711	4.06283	4.18639	10.6958	7.13204	5.99743	2.96987	6.65859	5.43589	6.14634	6.24979	7.32186
B9PCL_contig_1416	BHT04_PCL_gam1	12929	0.342873	0.102251	0.134349	6.32911	13.1661	1.10743	19.6134	1.09258	1.61992	1.65836	0.846082	3.57777	215.788	50.9119	7.97339	222.441	12.2917	56.7274	289.805	1.0529	33.2237	5.03929	4.58156	2.61497	0.0962952	0.352386	0.258334	1.00944	11.0976	1.10581	0.719623	3.92327	3.44605	0.79078	1.10395	7.98167	2.39887	1.98871	4.82806	10.4789	6.15577	3.35447	3.212	4.62704	1.84693	1.99853	2.99907
B9PCL_contig_1420	BHT04_PCL_gam1	13685	0.0618926	0.0694191	0.0766533	0.0730727	0.493825	0.201023	0.436756	0.14768	0.219949	0.21593	0.57194	0.235806	164.03	42.5068	3.92079	167.953	2.91275	35.8354	210.557	0.528316	19.2619	3.34388	3.21418	3.82748	0.0729996	0.091487	0.111947	0.449763	1.34468	0.185459	0.150311	0.50559	0.441505	0.184947	0.201388	1.01396	0.511801	0.500329	0.672415	1.00891	0.561564	0.498867	1.05904	1.16127	0.795981	0.857289	0.96076
B9PCL_contig_1428	BHT04_PCL_gam1	3201	0.817245	1.07591	1.43705	0.298344	1.22587	0.631678	0.900344	0.430803	9.45798	1.31053	0.648547	0.225867	191.465	52.6282	11.3052	185.78	11.548	60.2199	245.984	0.637926	21.9506	9.21118	9.1209	8.38863	0.212434	0.191503	0.368635	2.04873	4.74727	1.77132	0.367698	2.66229	3.13871	2.62824	0.683224	5.51734	4.67635	3.22493	8.36614	2.85067	4.47954	2.65105	5.19619	4.57732	3.90066	3.59669	4.86754
B9PCL_contig_1474	BHT04_PCL_gam1	4073	0.194697	0.835011	0.671741	0.374171	1.47017	0.15836	1.43211	0.239381	0.103609	0.286521	0.597839	0.674687	189.576	39.1633	1.69998	196.286	1.12399	35.932	230.876	0.488092	18.756	4.2492	4.09968	3.99607	0.0574515	0.16057	0.0424748	0.782715	1.49742	0.162534	0.515099	1.06727	0.953351	0.499386	0.429168	0.54849	0.65971	0.527866	0.859563	0.50135	1.08937	0.343236	1.24945	1.82494	1.11343	1.29462	1.18267
B9PCL_contig_1477	BHT04_PCL_gam1	4089	0.0797261	0.120567	0.126926	0.0939105	0.0831499	0.0562485	0.151382	0.0912203	0.17755	0.222059	0.479824	0.0975789	204.425	48.6591	7.11714	221.898	2.82832	46.0166	269.981	0.521399	20.259	6.40181	4.77819	5.95622	0.0452433	0.131328	0.0420641	0.420396	1.83517	0.228907	0.0278797	0.294449	0.759599	0.28809	0.277574	0.468819	0.235021	0.209831	0.388848	0.170946	0.22157	0.190511	0.331866	0.31597	0.229885	0.385424	0.322084
B9PCL_contig_1478	BHT04_PCL_gam1	14054	0.0280347	0.063256	0.0510887	0.0419809	0.147431	0.0574214	0.0995446	0.0760638	0.20962	0.162658	0.514871	0.0855984	194.972	46.305	5.75623	211.012	3.59769	43.0563	251.084	0.659172	21.1732	4.8446	5.45695	5.27515	0.0750676	0.104952	0.0778426	0.633414	1.70023	0.199089	0.064181	0.504056	1.13484	0.380034	0.380532	0.500569	0.603102	0.903088	0.469759	0.404725	0.524477	0.382525	0.908496	0.880176	0.384019	0.722001	0.597908
B9PCL_contig_1518	BHT04_PCL_gam1	11300	0.107434	0.199469	0.202566	0.118407	0.0815044	0.0837168	0.107345	0.102301	0.207257	0.152743	0.502124	0.0770796	89.5761	8.69389	0.0806195	34.0068	0.520973	33.2143	173.7	0.101593	4.15239	0.823982	0.32531	1.26053	0.0687611	0.124248	0.0536283	0.174159	0.918142	0.0780531	0.0946903	0.192035	0.156726	0.14	0.0820354	0.152832	0.211504	0.109292	0.178407	0.151681	0.172743	0.0843363	0.17469	0.189469	0.11885	0.144071	0.118584
B9PCL_contig_1519	BHT04_PCL_gam1	4317	0.0613852	0.0889507	0.0210795	0.0454019	0.218439	0.141533	0.219365	0.0998379	0.307158	0.206857	0.80681	0.0917304	209.262	47.0621	7.39703	244.894	3.67176	51.5054	291.501	0.930044	23.2418	5.79731	6.1047	5.47904	0.203382	0.126708	0.187862	0.867964	3.12138	0.595784	0.19041	1.31967	2.01714	0.564976	0.534862	1.44684	1.21056	1.36785	1.89553	1.74566	2.44614	1.21589	1.56961	1.49247	1.02548	1.31804	1.38568
B9PCL_contig_1525	BHT04_PCL_gam1	552	0.0615942	0	0	0	0	0.0271739	0.0942029	0.0398551	0	0.0271739	0.117754	0.0362319	117.034	25.6812	0.0289855	233.786	0.842391	32.3533	266.386	0.875	13.6685	2.91123	2.24819	3.625	0	0.13587	0	0.0271739	0.548913	0.0289855	0.396739	0.509058	0	0.0271739	0.0271739	0.0887681	0.057971	0.057971	0.108696	0.103261	0.0271739	0.0271739	0.0289855	0.288043	0.0507246	0.0289855	0.0362319
B9PCL_contig_1536	BHT04_PCL_gam1	1424	0.0442416	0.0962079	0.0358146	0.0484551	0.110253	0.0210674	0.0962079	0.0105337	0.150281	0.203652	0.341292	0.0259831	159.072	35.7493	0.11236	12.6496	0.18118	25.1629	208.698	0.657303	19.7633	1.30618	0.995084	0.997191	0.0751404	0.168539	0.0526685	0.0175562	0.0990169	0.0337079	0	0.167837	0.190309	0.0266854	0.0442416	0.139747	0.162921	0.292135	0.257022	0.272472	0.259831	0.198034	0.365169	0.667837	0.287921	0.309691	0.245787
B9PCL_contig_1544	BHT04_PCL_gam1	3291	0.188696	0.140991	0.0683683	0.0619872	0.0510483	0.455789	0.618961	0.502583	0.419325	0.397751	1.2914	0.328775	200.029	45.5193	0.561835	185.753	1.07445	42.1775	256.7	0.90003	21.2634	4.20541	3.90307	12.2088	0.0638104	0.0972349	0.123367	0.433911	1.42723	0.0376785	0.13461	0.393497	0.16378	0.513826	0.146156	0.10787	0.287451	0.0993619	0.159222	0.103312	0.235491	0.0635065	0.173807	0.189	0.0966272	0.128229	0.0796111
B9PCL_contig_1553	BHT04_PCL_gam1	6220	0.0525723	0.135209	0.146463	0.0517685	0.104341	0.0988746	0.154341	0.113023	0.178135	0.235209	0.673473	0.170257	205.7	44.5498	12.8003	190.85	0.752251	39.6794	191.885	0.598232	20.0183	6.3881	7.06334	8.38167	0.171543	0.114791	0.0450161	0.29164	1.25322	0.0546624	0.231511	0.190514	0.439389	0.230707	0.382154	0.346463	0.26045	0.0948553	0.256431	0.459968	0.374277	0.219293	0.255466	0.277492	0.189228	0.228296	0.232476
B9PCL_contig_1560	BHT04_PCL_gam1	2576	0.0687112	0.0434783	0.0729814	0.0904503	0.137034	0.112966	0.0725932	0.103261	0.216615	0.192158	0.519798	0.0636646	62.0415	1.44643	0.287655	131.686	0.304736	31.3102	158.771	0.0597826	1.02019	2.18828	0.410714	0.58618	0.0555124	0.0485248	0.0822981	0.57104	0.334627	0.0667702	0.258929	0.120342	0.0772516	0.0912267	0.124612	0.335404	0.231755	0.120342	0.129658	0.137422	0.206134	0.157997	0.168866	0.151786	0.13354	0.153727	0.0574534
B9PCL_contig_1561	BHT04_PCL_gam1	4811	0.0536271	0.0380378	0.0602785	0.0565371	0.102889	0.146747	0.0949906	0.121804	0.244024	0.173768	0.614425	0.118063	156.102	37.4024	0.167325	168.892	0.647059	27.053	200.752	0.427978	18.0135	2.41093	2.77614	1.94367	0.0259821	0.155269	0.0426107	0.379339	0.849304	0.233839	0.121181	0.0717107	0.0781542	0.130534	0.106423	0.143006	0.168988	0.0908335	0.110164	0.144876	0.157348	0.0848057	0.205986	0.119102	0.11058	0.147578	0.128663
B9PCL_contig_1589	BHT04_PCL_gam1	1176	0.213435	0.22534	0.208333	0.0688776	0.222789	0.0705782	0.0382653	0.0620748	0.154762	0.204932	1.1318	0.180272	198.613	46.4005	21.8265	162.677	2.7466	38.5757	253.106	0.620748	23.4957	7.8733	8.33929	12.2713	0.302721	0.292517	0.0187075	0.517007	3.31378	0.0952381	0.0255102	0.353741	2.82568	0.688776	0.886054	0.733844	0.171769	0.147959	0.265306	0.085034	0.126701	0.138605	0.14881	0.202381	0.112245	0.144558	0.0671769
B9PCL_contig_1602	BHT04_PCL_gam1	9511	0.255809	0.421932	0.434234	0.201977	0.137315	0.105877	0.144149	0.0784355	0.12659	0.146357	0.448954	0.0704447	239.69	52.5943	2.69425	254.564	2.40006	50.1866	305.774	0.635054	22.9904	3.90642	4.93986	3.91305	0.0733887	0.0964147	0.0410052	0.336137	1.49921	0.138366	0.246031	0.398486	0.725265	0.298181	0.219325	0.254758	0.234991	0.15624	0.292293	0.403848	0.262854	0.140048	0.344548	0.329198	0.189465	0.285354	0.196194
B9PCL_contig_1610	BHT04_PCL_gam1	17590	0.0574758	0.084025	0.0775441	0.0708926	8.09437	0.0911313	0.169642	0.115122	0.177374	0.202615	0.528255	0.236612	211.813	49.0012	9.45725	238.757	4.94457	62.9783	270.194	0.865662	23.7814	5.62854	5.07015	3.64622	0.085162	13.2966	2.51359	1.1697	4.95469	1.52746	0.32996	3.32405	2.97908	0.77112	1.46566	1.33189	1.07908	0.691416	1.56686	2.17442	1.55918	0.575213	1.08601	1.94292	0.906083	1.02581	0.955998
B9PCL_contig_1622	BHT04_PCL_gam1	9087	0.0958512	0.856498	0.13954	0.196434	0.592385	0.559701	0.742599	0.367118	0.621987	1.85342	2.73126	0.956201	211.666	52.1308	10.3045	230.28	9.32684	52.4834	272.812	1.9189	25.547	11.1575	10.1206	11.0554	1.01827	0.83812	0.90646	5.52922	4.83515	0.965665	0.896115	5.56388	6.24276	2.9507	2.59029	5.95444	7.15308	7.14878	8.23704	6.50765	7.57984	5.23242	9.60614	9.79795	7.50039	9.32959	9.30934
B9PCL_contig_1624	BHT04_PCL_gam1	676	0.066568	0.0547337	0.0221893	0.0266272	0.0680473	0.0443787	0.045858	0.0813609	0.0710059	0.14645	0.723373	0.205621	1238.63	205.487	47.4778	277.913	3.42308	122.648	967.654	2.18639	95.9024	31.034	16.5266	37.1598	0	0.0680473	0.0236686	0.343195	6.30473	1.56657	0.871302	1.18047	2.10059	0.0650888	0.198225	3.6997	0.180473	0.192308	0.286982	0.091716	0.473373	0.0340237	0.12426	0.269231	0.0680473	0.184911	0.158284
B9PCL_contig_1625	BHT04_PCL_gam1	625	0.0864	0.0496	0.0608	0	0.0256	0.048	0.2064	0.0496	0.1152	0.1152	0.432	0.1552	169.21	34.1968	0.1776	130.157	0.8128	35.2112	252.261	0	17.4896	3.0016	2.656	1.1664	0.1008	0.592	0.1072	0.1312	0.2304	0.0304	0.2992	0.3696	0.3792	0.112	0.1888	0.64	0.2576	0.2032	0.2144	0.0496	0.2672	0.112	0.1712	0.3312	0.0896	0.3072	0.288
B9PCL_contig_1628	BHT04_PCL_gam1	983	0.152594	0	0.100712	0.16175	0.119023	0.069176	0.23296	0.344863	0.561546	0.835198	0.757884	0.374364	198.744	46.4069	3.31638	182.493	3.44761	40.5361	246.876	3.55341	21.0804	25.0264	11.9969	13.1811	2.0061	1.70092	1.30722	4.84232	6.51272	0.732452	2.6826	6.4944	7.59003	3.17701	2.87691	5.82197	2.05392	1.0234	3.58291	3.20346	8.6409	1.52492	6.25636	1.6236	4.39878	6.52798	6.51272
B9PCL_contig_1641	BHT04_PCL_gam1	7786	0.0294118	0.0462368	0.0658875	0.0517596	0.090804	0.0884922	0.0994092	0.0983817	0.241202	0.144105	0.547264	0.112253	203.861	43.658	0.491909	10.3588	0.569997	34.7784	253.615	0.712561	19.01	0.88672	0.663755	1.43296	0.0328795	0.109684	0.048934	0.395197	0.0986386	0.0923452	0.038916	0.337272	0.235936	0.154123	0.0888775	0.304778	0.285898	0.303108	0.286797	0.170177	0.233753	0.216543	0.385949	0.480735	0.314796	0.370408	0.242872
B9PCL_contig_1642	BHT04_PCL_gam1	703	0.0213371	0.0697013	0.0213371	0	0.140825	0.173542	0.136558	0.162162	0.13229	0.157895	0.85064	0.059744	203.676	46.5064	0.641536	209.108	2.65007	122.698	326.006	1.7468	22.5206	2.64296	5.13514	2.59317	0	0.0697013	0.291607	0.496444	4.49075	5.80939	0.500711	2.80085	1.25178	1.19915	0.119488	0.98293	6.18634	7.63727	13.0213	4.93883	10.8663	6.57752	8.42674	28.808	6.51494	8.85775	8.30868
B9PCL_contig_1655	BHT04_PCL_gam1	2272	0.152289	0.103433	0.0955106	0.0528169	0.369718	0.121039	0.122799	0.142165	0.180458	0.46831	1.0779	0.147007	118.559	15.8187	8.51408	98.6074	5.80282	28.7249	110.945	0.341549	7.38644	4.62984	4.67165	3.97359	0.917254	0.394366	0.381602	1.95379	2.11048	0.706426	0.411092	1.37764	2.76188	1.51717	1.57526	2.05062	0.527289	0.350352	1.30546	0.642165	1.09903	1.886	1.94058	1.52949	1.37544	1.47447	1.67914
B9PCL_contig_1658	BHT04_PCL_gam1	15118	0.150417	0.218481	0.204128	1.26465	3.8941	0.449861	2.53737	0.1991	0.294219	0.487564	0.739053	0.925982	203.774	43.885	5.08606	226.339	2.73369	46.2414	281.185	0.865921	19.9098	5.26121	4.67205	4.5004	0.0627729	0.143934	0.102196	0.499537	3.73991	1.00265	0.0992856	0.981744	0.875513	0.382789	0.451118	0.716695	1.57792	0.47116	0.550999	1.76313	1.2331	0.695132	0.440931	0.997486	0.51528	0.332253	0.31016
B9PCL_contig_1667	BHT04_PCL_gam1	1720	0.102907	0.159884	0.170349	0.12907	0.137209	0.0802326	0.106395	0.0569767	0.0662791	0.144186	0.459884	0.05	191.739	43.1099	0.330233	220.46	1.51977	36.1378	266.465	0.523256	17.8465	4.50698	1.6436	1.99535	0.0319767	0.26686	0.052907	0.906395	0.610465	0.326744	0.208721	0.15	0.134884	0.0656977	0.302326	0.0982558	0.165116	0.072093	0.103488	0.0953488	0.125	0.0593023	0.132558	0.223256	0.159884	0.171512	0.24186
B9PCL_contig_1668	BHT04_PCL_gam1	2949	0.0979993	0.131909	0.123432	0.0528993	0.191251	0.0366226	0.130214	0.137674	0.284164	0.185487	0.863004	0.08647	211.305	52.5171	11.5677	217.99	6.61512	53.1811	267.605	1.15429	22.1048	6.81451	8.34147	9.4666	0.0481519	0.122075	0.0325534	1.1414	3.75449	0.661919	0.280773	0.498813	1.5395	1.48898	0.78196	1.36894	3.49949	0.735504	3.10953	5.66768	4.55137	1.67175	1.74229	3.65921	1.24652	1.44863	1.62191
B9PCL_contig_1670	BHT04_PCL_gam1	4751	0.0911387	0.0728268	0.0869291	4.71332	3.9819	0.153652	7.10229	0.33614	0.629552	0.86445	0.518207	1.70638	210.421	51.3305	11.3627	219.587	12.1589	47.3726	270.336	0.584088	22.551	5.74132	7.62555	8.88129	0.064197	0.0822985	0.0681962	0.391497	3.52242	0.757946	0.107135	0.435908	0.740265	0.33635	0.880236	0.485372	0.858556	0.234898	0.388129	2.79857	2.89286	0.157651	0.399284	0.884024	0.313408	0.294464	0.239108
B9PCL_contig_1674	BHT04_PCL_gam1	7430	0.0479139	0.0818304	0.0760431	0.0543742	0.149394	0.104441	0.147106	0.0394347	0.283445	0.164603	0.573755	0.0862719	214.82	45.679	5.42328	211.785	2.67658	43.6139	266.724	0.993001	20.1166	4.92598	4.58035	5.67052	0.0442799	0.104441	0.0448183	0.544011	2.25545	0.2821	0.193809	0.403096	0.78183	0.349529	0.390848	0.491655	0.367699	0.484926	0.550471	1.22463	1.0424	0.189906	0.610902	0.925168	0.557739	0.639973	0.512786
B9PCL_contig_1675	BHT04_PCL_gam1	10239	0.171989	0.0606505	0.0681707	0.0728587	2.02959	0.189569	0.862487	0.180975	2.82	0.187811	0.550737	0.139369	207.546	46.6754	2.04668	200.535	2.90829	39.9452	261.066	0.947358	22.2971	3.48725	3.52447	2.83094	0.0743237	10.9819	1.66462	2.06387	4.52486	0.235375	0.471921	1.88554	2.72195	1.66706	1.86307	0.713937	0.635804	0.48745	1.11388	1.73161	1.56422	0.174822	0.435101	0.974998	0.260084	0.41547	0.491064
B9PCL_contig_1676	BHT04_PCL_gam1	1414	0.0636492	0.0459689	0.121641	0.0127298	0.181754	0.0912306	0.205799	0.0509194	0.236209	0.096181	0.543847	0.119519	172.678	41.0835	1.65629	192.539	1.79137	35.9866	231.97	0.405941	16.3006	5.31966	2.00919	1.62518	0.0586987	0.28925	0.12942	0.380481	1.19873	0.0438472	0	0.953324	1.4604	0.231259	0.227016	0.72843	0.26662	0.0947666	0.405233	0.245403	0.151344	0.207921	0.387553	0.268034	0.11669	0.223479	0.267327
B9PCL_contig_1677	BHT04_PCL_gam1	1521	0.0545694	0.0690335	0.205786	0.0742932	1.93491	0.170283	4.17883	0.0111769	1.80408	0.119658	0.638396	0.51545	231.381	53.9882	5.08679	216.79	4.78961	53.2827	285.705	2.96318	22.3978	8.30835	6.18672	7.90204	0.0387903	0.230769	0.171598	1.06903	1.42932	0.22288	0.0650888	2.76068	2.47469	0.915845	0.574622	7.12492	9.60289	2.21236	4.85141	8.02301	3.82183	4.57922	4.69165	8.98948	2.9737	2.57002	3.25904
B9PCL_contig_1680	BHT04_PCL_gam1	1454	0.0323246	0.0206327	0.0440165	0.0330124	0.172627	0.327373	0.369326	0.110729	0.174003	0.167125	0.572902	0.549519	196.021	34.3054	36.7627	187.268	1.16575	37.2703	239.845	0.296424	21.4422	12.8212	16.6685	25.7772	0.105915	0.0845942	0.0213205	0.0845942	0.914718	0.167125	0.275791	0.522008	1.7132	0.247593	0.590784	0.0845942	0.138927	0.14099	0.24553	0.237964	0.195323	0.118294	0.26066	0.189821	0.135488	0.198762	0.182944
B9PCL_contig_1683	BHT04_PCL_gam1	2991	0.072551	0.0859244	0.0621866	0.0849214	0.152792	0.547977	0.167837	0.652625	1.34002	0.864594	2.01772	0.834169	207.107	50.9238	9.46205	212.498	5.62922	55.8673	251.995	1.3681	25.5226	10.0822	9.41157	11.332	0.15346	0.386493	0.3554	3.08392	3.2337	0.657974	0.28987	2.76964	4.58108	1.46272	1.30692	2.87329	3.95186	3.63825	3.91374	4.57205	4.75593	1.81779	3.87161	5.57272	5.02441	5.43798	6.03243
B9PCL_contig_1691	BHT04_PCL_gam1	6535	0.0586075	0.114767	0.105891	0.0564652	0.16404	0.112624	0.12609	0.0680949	0.184851	0.310482	0.697781	0.0529457	207.974	41.6193	0.210099	218.947	0.794491	40.095	271.855	0.825708	23.1172	4.36695	2.57796	2.23474	0.0426932	0.124713	0.0867636	0.506809	1.2912	0.174598	0.233206	0.258607	0.13114	0.115838	0.162204	0.233053	0.334966	0.211324	0.375057	0.285386	0.447743	0.407957	0.55899	1.58546	0.234277	0.289671	0.246366
B9PCL_contig_1694	BHT04_PCL_gam1	1427	0.0112123	0.0651717	0.0995095	0.0995095	0.0749825	0.0988087	0.174492	0.0329362	0.208129	0.173791	0.870357	0.130343	173.307	40.0456	0.141556	166.54	0.113525	30.5718	226.661	0.779958	18.562	2.23406	2.67414	0.966363	0.100911	0.091801	0.0658725	0.551507	0.944639	0	0.051857	0.0420463	0.112824	0.110021	0.0623686	0.0791871	0.170287	0.0329362	0.0126139	0.0903994	0.108619	0.0329362	0.11773	0.194114	0.107919	0.104415	0.1822
B9PCL_contig_1698	BHT04_PCL_gam1	2008	0.0498008	0.125	0.0502988	0.0542829	0.0717131	0.0507968	7.14243	0.0831673	0.151892	0.169323	0.440737	0.134462	255.127	51.1892	52.2585	223.325	4.48456	73.9636	277.636	0.704681	25.6519	12.9517	15.1434	32.8357	0.0991036	0.434761	0.265936	1.00697	5.68277	1.26145	0.826195	1.8008	1.34612	1.23058	0.476096	1.1011	1.47809	1.32321	1.00299	0.221116	0.317729	0.309761	0.877988	5.63645	1.64641	0.750996	0.766932
B9PCL_contig_1700	BHT04_PCL_gam1	3188	0.0627353	0.0276035	0.0843789	0.0859473	0.166562	0.119511	0.159661	0.153074	0.231807	0.226788	0.672522	0.118883	204.464	47.2403	1.17346	22.0207	0.708281	39.6662	246.727	1.20577	19.8934	1.56117	0.707026	1.26098	0.0410916	0.168758	0.0602258	0.263802	0.320263	0.0526976	0.0297992	0.274467	0.304893	0.14335	0.262861	0.357277	0.58532	0.851631	0.66813	0.363864	0.622334	0.344103	0.705458	2.83626	0.525408	0.672836	0.492472
B9PCL_contig_1707	BHT04_PCL_gam1	1166	0.0300172	0.0445969	0.110635	0.0137221	0.0814751	0.0608919	0.167238	0.0463122	0.0548885	0.163808	0.536878	0.19211	587.024	153.937	114.412	256.842	55.7702	76.5077	1049.15	1.84734	83.56	8.36535	6.70412	14.5798	0.566038	1.49657	0.57976	6.85935	10.1012	2.58491	1.45283	6.36707	7.37822	1.3705	1.84134	5.12607	0.90223	2.03688	0.457976	10.6595	2.2693	0.171527	0.168954	0.272727	1.16981	1.3482	0.521441
B9PCL_contig_1708	BHT04_PCL_gam1	1208	0.0322848	0.106788	0.0124172	0.119205	0.215232	0.322848	0.412252	0.326987	0.298013	1.49834	4.75745	1.48427	176.555	36.6018	11.2856	162.901	1.7856	32.6374	231.3	0.281457	18.418	8.41722	5.64652	11.8171	0.0140728	0.0910596	0.0256623	0.503311	3.52732	0.878311	0.0264901	0.764901	1.09603	0.774834	0.371689	0.616722	0.177152	0.0927152	0.130795	0.19702	0.286424	0.136589	0.116722	0.168046	0.180464	0.206954	0.202815
B9PCL_contig_1719	BHT04_PCL_gam1	3707	0.110062	3.83518	0.218506	0.282708	0.985433	0.333153	1.23037	0.242244	0.418128	0.815754	1.60804	0.624494	227.116	66.7003	25.9239	244.058	8.65147	65.8967	261.79	1.09145	32.9428	10.6641	9.98705	13.5185	0.220933	1.61289	0.557054	6.55948	5.44969	0.671972	0.448341	2.54006	4.0847	4.93769	2.73375	2.041	1.78905	2.94551	3.71163	3.46641	5.35339	3.63501	5.63798	4.95036	2.58214	2.83976	2.76477
B9PCL_contig_1722	BHT04_PCL_gam1	13591	0.360312	0.24656	0.281731	0.330439	0.331396	0.892723	0.622324	2.97535	2.06593	0.997425	2.31594	1.01942	220.234	54.3235	5.7583	212.754	4.12265	49.5223	249.221	0.71952	25.0548	5.02531	5.28776	6.0284	0.0571702	0.229049	0.107203	1.01678	2.0248	0.140681	0.255831	0.867559	1.2754	0.611508	0.775881	1.4656	1.61077	1.44802	1.02634	2.10978	2.2119	0.581414	1.49062	1.48745	0.970054	1.04672	1.14981
B9PCL_contig_1724	BHT04_PCL_gam1	12058	0.0469398	0.0711561	0.0850887	0.0783712	0.229225	0.1103	0.120086	0.0940454	0.203268	0.211312	0.575883	0.123569	228.232	50.2014	2.0136	238.368	2.2731	44.3582	299.41	0.732874	22.8311	4.53632	4.74415	3.35901	0.0924697	0.0782883	0.0963676	0.769199	1.85147	0.320866	0.208243	0.712224	0.701775	0.429839	0.715956	0.285702	0.721347	0.670343	1.16354	0.815061	0.766462	0.684442	1.10051	2.33447	0.790927	1.14273	1.24382
B9PCL_contig_1735	BHT04_PCL_gam1	2243	0.0637539	0.232278	0.360678	0.56576	0.436023	2.00312	1.97013	1.11458	14.4659	3.42265	8.94383	2.6099	196.885	54.6322	25.3651	229.196	28.1021	64.6893	237.819	3.95854	29.3691	18.2394	15.6741	20.2314	1.39545	0.811859	1.96077	11.4146	9.74944	4.15337	1.67276	12.3165	9.78511	7.9144	9.9786	12.6857	6.62193	8.23451	14.0731	15.0954	13.9902	7.54882	9.05796	17.6371	8.88007	8.81944	8.34284
B9PCL_contig_1747	BHT04_PCL_gam1	13310	0.0250939	0.0676935	0.0597295	0.0528926	5.50616	0.166792	0.153193	0.14012	0.185575	0.210744	0.690533	0.418182	211.458	47.497	0.605034	204.105	6.38595	41.2373	264.741	0.622389	27.3469	3.33929	3.22292	2.27566	0.113298	3.89692	0.61976	0.653418	5.28888	0.40834	0.440496	0.818557	1.35778	0.771751	0.989707	4.12104	2.02787	1.72164	3.52224	10.2296	7.09061	4.10601	1.3405	6.44117	0.408189	0.51405	0.665364
B9PCL_contig_1754	BHT04_PCL_gam1	1686	0.0474496	0.0302491	0.0771056	0.0373665	0.0960854	0.0551601	0.0812574	0.0581257	0.284104	0.153025	0.273428	0.0948992	172.447	32.7153	0.199881	168.373	0.864769	32.0273	227.154	0.313167	15.6388	2.54211	2.30961	1.95077	0.0996441	0.0533808	0.0539739	0.32325	1.24733	0.059312	0.0391459	0.150652	0.0682088	0.128707	0.190985	0.179122	0.189798	0.217675	0.185647	0.131673	0.259193	0.0462633	0.259193	0.250297	0.141163	0.226572	0.171412
B9PCL_contig_1756	BHT04_PCL_gam1	1206	0.0514096	0.0646766	0.0845771	0.039801	0.125207	0.0588723	0.141791	0.0721393	0.157546	0.247098	0.465174	0.0505804	184.699	39.2264	0.118574	161.862	0.257048	34.5904	203.825	0.444444	17.228	3.27529	1.99337	1.20647	0.106136	0.0124378	0.0257048	0.254561	0.345771	0.013267	0.0812604	0.0124378	0.11194	0.0124378	0.0961857	0.111111	0.120232	0.0961857	0.167496	0.0746269	0.16335	0.0771144	0.225539	0.18408	0.0505804	0.243781	0.0713101
B9PCL_contig_1762	BHT04_PCL_gam1	4538	0.0423094	0.0883649	0.0766858	0.0630234	0.222785	0.113486	0.150507	0.0985015	1.00353	0.230057	0.979066	0.142133	157.156	33.6717	9.02204	100.804	4.44293	47.2578	228.75	0.663508	12.8125	5.68797	5.2446	6.19546	0.2803	0.345967	0.181578	1.61591	1.70582	0.210445	0.174086	1.82437	3.25077	0.591891	0.619877	1.31357	5.37858	4.85654	4.38012	2.44425	2.06258	1.34971	1.20582	3.25584	2.06016	2.184	2.81049
B9PCL_contig_1796	BHT04_PCL_gam1	5991	0.0747788	0.0405608	0.0657653	0.0659322	0.625104	0.0642631	0.134034	0.0834585	0.500584	0.2225	0.518611	0.121182	60.3771	9.99866	0.875814	110.257	1.65265	21.002	197.623	0.339509	5.43198	2.85178	2.23519	1.85061	0.0874645	0.730095	0.0580871	0.453013	0.402938	0.0787848	0.080454	0.494742	0.716742	0.235687	0.0871307	0.18027	0.331998	0.200968	0.277583	0.33784	0.214488	0.329661	0.29127	0.828743	0.257219	0.319646	0.34919
B9PCL_contig_1805	BHT04_PCL_gam1	7233	0.446841	0.266833	0.261026	0.110742	0.643163	1.13798	0.957417	0.632932	8.26918	1.19356	2.87142	1.01673	205.856	55.2761	13.0379	219.206	7.28328	56.7872	259.096	1.27057	25.1083	8.68713	7.75874	11.4395	0.540025	0.477948	0.298217	2.58662	5.40509	0.507397	0.607079	3.88317	3.74105	1.90778	1.50048	4.90239	3.41449	2.05641	3.67704	5.78653	6.05447	2.07341	3.68865	4.05931	3.43329	3.38311	3.45928
B9PCL_contig_1813	BHT04_PCL_gam1	4950	0.532525	0.339192	0.285051	0.193333	3.4398	0.598182	4.98909	0.432121	2.83455	0.84404	1.1202	1.03535	235.204	59.0305	6.07899	251.376	8.87798	52.2764	285.663	1.67475	27.039	7.08747	6.56949	6.04869	0.0953535	0.508283	0.189495	1.26727	4.90707	0.269899	0.748485	2.84586	2.31434	3.16283	4.64667	6.71778	3.85051	1.64404	4.61394	10.6347	6.24566	2.78343	3.59919	8.63212	1.95859	2.26768	3.31556
B9PCL_contig_1823	BHT04_PCL_gam1	4304	0.0643587	0.164033	0.0920074	0.072026	0.15869	0.0927045	0.105716	0.0836431	0.201208	0.112454	0.42658	0.043448	212.437	47.1322	1.42588	226.834	0.866171	41.7428	246.063	0.169842	26.7156	4.99373	3.60223	1.72584	0.0557621	0.0587825	0.0297398	0.192844	4.3599	0.130576	0.353857	0.523002	0.720725	0.0964219	0.111989	0.180994	0.156831	0.14777	0.185177	0.134061	0.153346	0.0947955	0.220957	0.22026	0.136385	0.16868	0.0922398
B9PCL_contig_1841	BHT04_PCL_gam1	2807	0.226576	0.317064	0.288921	0.19772	0.0972569	0.0972569	0.39259	0.175632	0.38689	0.241183	1.11899	0.320627	215.44	67.699	12.8657	212.366	12.8041	63.0371	273.711	1.53117	59.5037	8.8974	11.4635	12.7132	0.0505878	38.3456	8.99109	11.3306	8.53545	1.19523	1.47346	14.4738	13.6313	13.1753	14.0545	17.4784	15.8347	3.48165	6.48237	20.9701	6.35946	5.12362	4.98326	7.08728	3.25721	3.28963	3.56608
B9PCL_contig_1845	BHT04_PCL_gam1	429	0.925408	2.29138	2.74592	1.11655	0	0.0815851	0.538462	0.0745921	0.540793	0.200466	0.111888	0.111888	133.154	26.4779	15.2844	5.13287	2.88811	30.6643	150.872	0.545455	13.7762	4.42191	4.15385	13.1142	0.039627	0.034965	0.0792541	0.107226	1.06527	0.410256	0.328671	0.51049	0.041958	0.475524	0	0.783217	0.0559441	0.144522	0.51049	0.16317	0.0815851	0.0979021	0.240093	0.04662	0	0.0932401	0
B9PCL_contig_1846	BHT04_PCL_gam1	787	0.0381194	0.0762389	0.0444727	0.021601	0.0851334	0.0813215	0.124524	0.109276	0.0775095	0.0571792	0.146125	0.127065	149.515	29.3659	0.174079	173.551	0.398983	29.3113	213.155	1.04447	13.216	2.54384	4.26175	1.59593	0.090216	0.0444727	0.0864041	0.064803	1.72046	0.0444727	0	0.0889454	0.287166	0.0533672	0.0927573	0.241423	0.105464	0.0584498	0.144854	0.120712	0.129606	0.106734	0.23507	0.119441	0.0673443	0.0838628	0.114358
B9PCL_contig_1848	BHT04_PCL_gam1	4591	0.045306	0.0675234	0.094315	0.0969288	0.157264	0.0973644	0.162927	0.100632	0.218035	0.235243	0.607275	0.149205	3.60706	0.152254	0.199521	6.67022	0.284252	3.62492	163.754	0.120889	0.289262	0.578959	1.64365	0.070355	0.0766717	0.0812459	0.0400784	0.169462	0.115225	0.0407319	0.0241777	0.162927	0.160531	0.0975822	0.0869092	0.121324	0.221303	0.121107	0.169244	0.108473	0.150948	0.0825528	0.207362	0.146156	0.116315	0.147245	0.156393
B9PCL_contig_1860	BHT04_PCL_gam1	3164	0.0591024	0.0439317	0.0638432	0.067952	0.126738	0.0240202	0.0657396	0.0692162	0.1378	0.144121	0.726296	0.0777497	228.022	46.2304	0.131479	203.833	1.15613	41.5455	291.574	0.71871	21.652	3.04614	3.92952	2.41751	0.062579	0.157396	0.0420354	0.283502	0.67225	0.033818	0.137484	0.0951327	0.148862	0.123578	0.183628	0.109987	0.151391	0.0714286	0.170038	0.111568	0.238622	0.157396	0.240202	0.196587	0.104298	0.174779	0.143805
B9PCL_contig_1871	BHT04_PCL_gam1	1895	0.0189974	0.0733509	0.0485488	0.0474934	0.165699	0.0828496	0.0891821	0.168865	0.0881266	0.143536	0.564644	0.111346	182.926	47.4939	0.187335	194.986	0.868602	33.1298	253.938	0.61372	16.8095	4.46807	3.35726	2.23166	0.0775726	0.0891821	0	0.193668	0.595778	0.0168865	0.423219	0.107124	0.119789	0.0992084	0.0290237	0.0617414	0.162005	0.0992084	0.0701847	0.0422164	0.189446	0.051715	0.0807388	0.144591	0.0728232	0.160422	0.175198
B9PCL_contig_1872	BHT04_PCL_gam1	3754	0.0420884	0.0599361	0.0404901	0.0439531	0.392115	0.0708578	0.11854	0.103889	1.26478	0.133724	0.832179	0.113479	205.549	49.6039	7.3399	224.195	8.45338	50.0836	270.457	1.46004	25.4856	6.27597	8.39718	6.81966	0.0503463	2.83804	0.501066	3.88439	3.28316	0.23708	0.298881	2.82259	2.11668	2.69499	1.29142	6.39691	2.47283	0.997336	3.11295	2.62227	1.79489	1.59377	3.08205	4.32765	0.941662	1.03543	1.05647
B9PCL_contig_1874	BHT04_PCL_gam1	1683	0.461676	11.1373	0.133096	1.41117	8.49911	1.14082	6.39691	1.57219	0.688651	2.79917	4.5918	2.31907	205.056	74.2157	15.7671	197.917	42.7885	68.574	295.682	2.37195	62.1955	10.4866	19.817	16.3898	0.311943	74.2068	15.4777	5.78907	22.9513	4.28402	1.71301	28.5888	19.9834	9.38027	12.5443	41.4955	46.8734	11.7261	32.8538	59.429	44.5383	29.7499	24.9364	46.1539	17.3642	13.8081	19.2139
B9PCL_contig_1877	BHT04_PCL_gam1	1745	0.0269341	0.105444	0.069341	0.0292264	0.0532951	0.593123	0.101433	0.14212	0.318052	0.132378	0.97937	0.128367	63.6424	9.04413	6.65903	58.635	31.1605	10.0785	177.577	0.0452722	4.76619	1.86189	1.73181	5.10888	0.194269	0.0859599	0.132378	0.233811	0.540401	0.133524	0.0670487	0.20745	0.484241	0.148424	0.102006	0.105444	0.144413	0.111748	0.190258	0.0842407	0.0859599	0.0366762	0.155301	0.111175	0.0320917	0.166189	0.087106
B9PCL_contig_1880	BHT04_PCL_gam1	5145	0.119534	0.213605	0.246842	0.10379	0.165403	0.110398	0.110593	0.0901846	0.201361	0.175705	0.660253	0.120117	179.465	42.5178	0.917396	203.173	0.703401	32.0599	192.862	0.440816	18.5769	2.83751	3.11331	2.48358	0.0771623	0.103401	0.0715258	0.255977	3.53197	0.0985423	0.113897	0.16035	0.235374	0.134305	0.134694	0.154519	0.109621	0.150049	0.159184	0.178426	0.173567	0.0853256	0.177065	0.160544	0.126725	0.167347	2.87697
B9PCL_contig_1889	BHT04_PCL_gam1	2130	0.0577465	0.0408451	0.086385	0.0821596	0.174648	0.330516	0.19061	0.322066	0.0995305	0.910329	1.06714	0.361033	156.836	31.8484	12.3808	61.4427	3.17324	48.5756	118.834	0.825822	11.9347	4.80892	5.077	6.41127	0.0732394	0.140845	0.0967136	0.604225	2.72723	0.297653	0.107512	0.415023	1.36901	0.362441	0.456808	0.395305	0.369014	0.252582	0.587324	0.423005	0.93662	0.544601	0.49108	1.25493	0.546479	0.313146	0.314085
B9PCL_contig_1897	BHT04_PCL_gam1	6363	0.0975955	0.137042	0.0702499	0.0771649	4.09728	0.24501	1.98444	0.27267	0.286814	0.241396	0.716643	0.705485	197.765	49.0204	2.04479	192.202	6.28461	42.848	259.409	1.04338	21.0388	4.4732	4.85086	3.19142	0.0479334	1.75939	0.348892	1.11378	3.51752	0.285871	0.242496	1.75766	1.16533	0.498036	0.465189	2.2832	2.96354	1.90633	2.88889	2.94437	1.65048	1.35015	1.7025	2.72403	1.5884	1.54063	1.87553
B9PCL_contig_1903	BHT04_PCL_gam1	906	0.0165563	0.0331126	0.0673289	0	0.118102	0.0375276	0.0871965	0.0165563	0.0993377	0.142384	0.218543	0	210.873	50.4592	2.63797	197.603	1.02318	36.1302	238.968	0.233996	23.8709	3.88631	2.75717	3.87638	0.0165563	0.0927152	0	0.109272	2.27483	0	0	0.103753	0.413907	0.199779	0.0916115	0.360927	0.145695	0.13245	0.183223	0.128035	0.126932	0.157837	0.285872	0.322296	0.298013	0.153422	0.193157
B9PCL_contig_1904	BHT04_PCL_gam1	582	0.132302	0.0979381	0.206186	0.056701	0.106529	0	0.140893	0.109966	0.414089	0.156357	0.245704	0.11512	220.22	35.1907	0	199.826	0.178694	36.9639	252.715	0.238832	21.3866	3.48282	2.24227	4.189	0.0996564	0.0549828	0.0532646	0.201031	2.65979	0.109966	0	0.0274914	0.0979381	0.254296	0.30756	0.194158	0.204467	0.206186	0.323024	0.183849	0.195876	0.0601375	0.42268	0.280069	0.0841924	0.104811	0.273196
B9PCL_contig_1915	BHT04_PCL_gam1	2855	0.323643	0.273205	0.049387	0.082662	0.0777583	0.29282	2.07741	0.192644	0.409457	0.47951	0.957268	0.244133	114.481	22.8042	0.808406	124.998	1.77933	20.5776	266.393	0.529597	8.33555	3.54361	3.55026	2.31909	0.0476357	0.074606	0.0245184	1.062	0.900175	0.345709	0.0591944	0.473905	0.754466	0.647636	0.968126	0.183888	0.207706	0.116287	0.129597	0.0882662	0.259545	0.0714536	0.166025	0.155517	0.214361	0.0763573	0.167426
B9PCL_contig_1931	BHT04_PCL_gam1	2875	0.0921739	3.08452	0.0925217	0.139826	0.192348	0.217739	0.170435	0.891826	0.310957	0.209739	0.861565	0.0890435	192.638	51.2501	16.0438	216.191	8.696	60.7266	265.346	1.83896	34.9597	6.94574	9.06957	11.1833	0.173913	0.154087	0.258087	1.43652	4.56522	0.838957	0.416	3.13739	3.80591	1.30991	0.901217	4.23026	3.38713	3.16487	7.60035	6.95026	4.3287	1.91513	4.05252	4.39687	3.39304	3.37113	3.89983
B9PCL_contig_1948	BHT04_PCL_gam1	2822	0.037562	0.0783133	0.14635	0.0343728	0.243444	0.0985117	0.321758	0.0722892	0.309001	0.101701	0.587881	0.166194	247.039	53.5765	6.29589	251.171	6.41956	45.0581	305.914	1.10666	26.3583	5.0241	6.53863	5.38448	0.056343	0.103473	0.0552799	0.504252	1.54713	0.361091	0.0637845	0.830262	0.575478	0.627923	0.468462	0.597094	6.44366	1.23352	5.4596	3.2073	1.75195	1.60135	1.83983	3.02587	1.07725	0.738129	1.06627
B9PCL_contig_1956	BHT04_PCL_gam1	1092	0.0412088	0.0549451	0	0.0137363	0.135531	0.047619	0.173077	0.0302198	0.0695971	0.115385	0.458791	0.0998168	223.286	55.5027	3.15751	237.734	2.98993	49.1813	253.03	0.865385	19.7418	7.18864	5.15018	7.96062	0.0320513	0.101648	0.0274725	0.101648	0.769231	0.0412088	0.554945	0.0631868	0.405678	0.0137363	0.0274725	0.123626	0.15293	0.0824176	0.165751	0.0512821	0.179487	0.032967	0.191392	0.166667	0.0979853	0.122711	0.0595238
B9PCL_contig_1963	BHT04_PCL_gam1	489	0.0327198	0.0306748	0	0	0.169734	0.198364	0	0.0327198	0.0306748	0.0633947	0.411043	0	302.591	79.7894	17.6196	331.325	4.65235	69.1288	497.106	0	32.3988	11.6769	12.1779	15.0798	0.0347648	0.0327198	0.0777096	0.501022	2.91002	0	0	0	1.60736	0.335378	1.20041	0.370143	0.163599	0.0613497	0.122699	0.233129	0.893661	0.141104	0.276074	0.218814	0.539877	0.0920245	0.132924
B9PCL_contig_1964	BHT04_PCL_gam1	1115	0.0161435	0.0143498	0.0331839	0.0493274	0.238565	0.0896861	0.128251	0.0690583	0.058296	0.234081	0.256502	0.247534	255.387	56.7659	11.1713	262.834	8.11031	69.0583	312.32	0.867265	28.7641	7.93363	7.03767	10.9964	0.0278027	0.0529148	0.044843	0.602691	3.6009	0.407175	0.064574	0.552466	2.13184	1.48969	1.09148	0.743498	0.398206	0.281614	0.415247	0.38565	0.404484	0.210762	0.493274	0.357848	0.26278	0.549776	0.515695
B9PCL_contig_1972	BHT04_PCL_gam1	1510	0.0238411	0.00993377	0.0443709	0.0443709	0.154305	0.0523179	0.0741722	0.0642384	0.145033	0.230464	0.293377	0.0384106	23.3689	0.470199	0.137086	35.3947	0.927152	1.64636	488.221	0.086755	1.09801	1.5245	0.986093	0.0569536	0.0536424	0.124503	0.0211921	0.475497	1.83907	2.02517	0.0635762	0.34106	0.153642	0.270861	0.184768	0.113907	0.107947	0.14702	0.516556	0.188079	0.175497	0.188742	0.368874	0.162252	0.237086	0.265563	0.103311
B9PCL_contig_1977	BHT04_PCL_gam1	719	0.0653686	0.0751043	0.232267	0.0625869	0.0639777	0.162726	0.0681502	0.0445063	0.184979	0.1363	0.45758	0.0264256	162.801	40.6273	0.0208623	166.834	0.232267	31.8915	236.459	0.435327	14.0529	2.81085	0.84701	1.5452	0.119611	0.0890125	0.0417246	0.165508	1.36996	0.0208623	0	0.121001	0.272601	0.0667594	0.0222531	0.0486787	0.0751043	0.0890125	0.0890125	0.0431154	0.139082	0.0222531	0.0792768	0.104312	0.116829	0.183588	0.0528512
B9PCL_contig_1978	BHT04_PCL_gam1	1468	0.0333787	0.243869	0.199591	0.282016	0.395095	0.901907	0.651907	0.982289	2.17847	2.76022	4.48365	1.64305	204.913	42.8862	10.2854	140.482	5.19414	41.3508	220.859	1.47888	20.3181	17.4162	9.12057	9.48229	0.125341	0.163488	0.589237	3.31744	2.34128	0.463896	0.901226	4.20504	3.48842	1.04564	0.779973	4.84946	4.11104	2.00409	5.19755	12.1614	8.0545	5.63079	5.14101	4.90123	3.44005	4.22207	5.64646
B9PCL_contig_1984	BHT04_PCL_gam1	2012	0.0342942	0.0616302	0.0685885	0.0437376	0.570577	0.137177	0.150099	0.305666	0.366799	0.463221	1.01342	0.150596	207.698	42.8236	0.280815	208.813	2.30219	40.8072	242.464	0.750994	21.6874	3.12873	3.56362	3.31909	0.0849901	0.142147	0.055666	0.50994	1.32008	0.467197	0.425447	0.675447	0.775348	0.27336	0.810636	0.360835	1.51044	0.83499	1.52684	1.57803	1.65805	0.824056	0.723658	1.60934	0.441352	0.436879	0.811133
B9PCL_contig_1989	BHT04_PCL_gam1	7756	0.089737	0.0912842	0.070526	0.0880609	0.112687	0.0861269	0.329036	0.0923156	0.211836	0.177669	0.724471	0.119778	158.726	31.7566	2.77347	170.859	2.06924	35.1469	231.911	0.704358	15.6668	2.81266	2.52153	2.12571	0.318592	0.211578	0.0675606	0.401367	1.32362	0.132414	0.122486	0.462739	0.331485	0.254899	0.159489	0.267019	0.26328	0.192238	0.244327	0.201135	0.167225	0.140021	0.260959	0.676766	0.12313	0.305699	0.225632
B9PCL_contig_1999	BHT04_PCL_gam1	595	0	0.0319328	0.129412	0.0252101	0	0.0840336	0.0252101	0.0403361	0.0840336	0.097479	0.383193	0.0521008	186.457	38.7647	0	167.133	0	34.4958	179.182	0.0739496	14.442	1.7395	2.80336	1.10756	0.0521008	0.0554622	0.154622	0.642017	0.584874	0.278992	0.529412	0.0252101	0.0537815	0.0621849	0	0.0285714	0.0268908	0	0.139496	0.087395	0.278992	0.25042	0.294118	0.127731	0.161345	0.166387	0.0957983
B9PCL_contig_2001	BHT04_PCL_gam1	1685	0.194659	0.084273	0.167359	0.232047	4.40712	0.473591	4.85638	0.567953	0.385163	0.294955	0.887834	0.807715	210.038	56.4059	10.5709	242.218	5.92107	57.035	274.55	0.953709	24.6813	7.09614	8.36202	9.26706	0.0183976	0.237982	0.295549	0.916914	4.6	0.277151	0.0599407	1.24036	2.23442	0.90089	0.971513	1.37745	1.88902	3.51217	6.45104	16.4599	10.9223	4.33591	2.94896	8.65816	2.41899	1.8	2.4997
B9PCL_contig_2007	BHT04_PCL_gam1	6148	0.0367599	0.080026	0.0876708	0.0385491	0.0878334	0.0512362	0.122316	0.0723813	0.140046	0.221535	0.496422	0.0884841	190.405	45.7092	0.341087	35.2157	0.380612	39.7233	193.168	0.33946	20.5381	1.3663	1.75943	1.92746	0.0614834	0.0699414	0.035784	0.144763	0.175016	0.0590436	0.031067	0.149805	0.100033	0.114834	0.0850683	0.154847	0.212264	0.166558	0.207222	0.204131	0.287085	0.152245	0.27326	0.268543	0.100033	0.253416	0.169161
B9PCL_contig_2017	BHT04_PCL_gam1	7044	0.0618966	0.0252697	0.0553663	0.109455	0.525128	0.436826	0.623935	0.225156	0.313458	0.27385	0.798126	0.176604	181.34	41.9818	12.3116	172.38	1.9939	35.1773	217.491	0.682567	19.2044	6.77513	6.88728	9.47331	0.0844691	7.10733	0.935122	0.761215	3.7835	0.225724	0.0573538	1.48225	1.58887	0.765616	2.28805	1.91056	0.816156	0.56573	1.7429	1.98538	1.13203	1.03833	0.86272	1.7483	0.535917	0.56431	0.587876
B9PCL_contig_2027	BHT04_PCL_gam1	2253	0.0448291	0.0625832	0.0918775	0.0368398	0.180204	0.0856636	0.0914336	0.0155348	0.107856	0.134043	0.302708	0.105193	183.154	34.435	3.34354	168.723	2.22503	35.3169	226.205	0.730581	19.5251	3.64004	2.2885	4.11407	0.0630271	0.0568131	0.0190857	0.249001	0.811806	0.211274	0.0199734	0.193964	0.224589	0.0985353	0.0727918	0.201065	0.394141	0.187306	1.04971	0.326232	0.13937	0.233023	0.360408	0.262317	0.0794496	0.247226	0.186862
B9PCL_contig_2045	BHT04_PCL_gam1	7821	0.157269	0.330904	0.220304	0.130546	0.281294	0.177982	0.93786	0.261859	0.375144	0.29945	0.984401	0.210715	58.6875	11.2255	4.58816	126.037	4.25674	41.8803	202.749	0.439586	5.43358	6.29114	4.21046	3.83877	0.420023	0.157013	0.116609	0.712569	1.59021	0.288071	0.259685	1.84248	2.13988	2.19627	2.43524	1.83212	0.996676	0.15842	1.32822	0.362613	0.640455	1.0436	0.765759	5.80335	0.322849	0.368751	1.28398
B9PCL_contig_2052	BHT04_PCL_gam1	441	0.0702948	0	0.0521542	0	0.0362812	0.0340136	0	0.0340136	0.156463	0.319728	0.222222	0.0340136	82.6735	21.8594	0.142857	136.556	0.750567	9.63492	111.084	0.0340136	8.08617	2.47166	2.45125	1.80726	0	0.138322	0	0.208617	1.78458	0	0.0340136	0.0793651	0.746032	0.104308	0.113379	0.183673	0	0.0385488	0.195011	0.115646	0.0362812	0.108844	0.14966	0.0340136	0.131519	0.263039	0.231293
B9PCL_contig_2057	BHT04_PCL_gam1	585	0.109402	0	0.126496	0.0512821	0.025641	0	0.0837607	0.0290598	0.140171	0.0786325	0.22735	0.181197	140.19	32.9214	0.0273504	161.373	1.60171	23.1094	185.535	0.31453	14.2	0.606838	4.56068	0.680342	0.0529915	0.189744	0.0529915	0.0358974	1.25299	0.025641	0.0376068	0.0512821	0.352137	0.0905983	0.140171	0	0.0854701	0.0803419	0.196581	0.105983	0.107692	0.0564103	0.0290598	0	0.129915	0.0683761	0
B9PCL_contig_2086	BHT04_PCL_gam1	4773	0.249738	0.208045	0.0519589	0.183742	0.333543	1.16258	0.50639	2.41127	1.43537	2.0991	4.15671	1.88959	107.816	17.7067	1.52294	196.926	2.43641	35.2495	205.753	0.23193	7.94699	4.09323	3.41902	2.36329	0.0312173	0.14163	0.211816	0.95705	1.1938	0.285146	0.152525	0.920386	1.76954	0.264613	0.530065	1.58412	1.38571	1.07186	3.76556	4.03289	4.25477	9.38215	2.52168	7.45736	1.33773	1.18416	0.902158
B9PCL_contig_2092	BHT04_PCL_gam1	668	0.0239521	0.11976	0.0224551	0.0494012	0.187126	0.0733533	0.0494012	0.0239521	0.14521	0.109281	0.526946	0.101796	184.469	54.759	8.30389	220.766	4.73653	64.6916	296.464	1.76796	21.4955	9.75749	6.94611	5.97754	0.0973054	0.327844	0.0748503	0.523952	1.73653	1.00599	0	1.41916	0.899701	0.467066	0.269461	0.92515	2.69162	3.00299	6.58683	0.967066	2.2021	0.131737	2.32485	1.20509	1.92964	0.889222	2.67964
B9PCL_contig_2124	BHT04_PCL_gam1	1232	0.0446429	0.0511364	0.0543831	0.0251623	0.185065	0.0340909	0.149351	0.0600649	0.253247	0.188312	0.607143	0.0503247	227.044	68.0187	35.3823	248.671	4.8888	71.3782	290.661	0.408279	27.8929	14.6583	9.86688	21.099	0.0592532	0.201299	0.0397727	0.775974	5.79058	0.310877	0.551136	0.882305	1.87906	1.34984	0.651786	0.493506	0.319805	0.241071	0.380682	0.393669	0.216721	0.103084	0.272727	0.421266	0.218344	0.32224	0.251623
B9PCL_contig_2129	BHT04_PCL_gam1	5351	0.0719492	0.0835358	0.0796113	0.0760605	0.12166	0.118296	0.0646608	0.110447	0.1624	0.17735	0.566436	0.09886	3.38554	0.0934405	0.147636	1.83293	0.276771	3.08989	140.759	0.112129	0.163334	0.232667	0.434124	0.202018	0.0648477	0.0710148	0.0661559	0.223697	0.134928	0.0923192	0.0437301	0.0837227	0.166885	0.0852177	0.067464	0.160344	0.681742	0.0762474	0.178471	0.117361	0.106709	0.0697066	0.133994	0.28518	0.104466	0.0749393	0.0655952
B9PCL_contig_2136	BHT04_PCL_gam1	2095	0.0167064	0.0505967	0.051074	0.0286396	0.177088	0.142721	0.0572792	0.161814	0.204296	0.195704	0.672076	0.0830549	66.1088	0.625776	0.152745	128.515	0.350835	30.5933	200.679	0.0171838	1.33365	2.00621	0.743198	2.09642	0.0238663	0.0897375	0.0534606	0.102625	0.507399	0.0486874	0.0739857	0.11599	0.0534606	0.0143198	0.0696897	0.122673	0.13222	0.0754177	0.193317	0.0749403	0.106921	0.106921	0.134129	0.177088	0.0959427	0.232458	0.100239
B9PCL_contig_2138	BHT04_PCL_gam1	3974	0.0218923	0.043533	0.0354806	0.0541017	0.129592	0.0631605	0.0797685	0.043533	0.148968	0.110468	1.09663	0.0898339	236.623	50.541	0.219175	89.31	1.09965	42.9582	271.524	0.977856	22.4997	1.63815	2.30523	2.44212	0.0870659	0.0998993	0.0669351	0.524912	1.13815	0.51233	0.187217	0.143684	0.25843	0.0961248	0.211122	0.150226	0.28762	0.275793	0.265224	0.872672	0.424761	0.238551	0.234524	0.383996	0.209109	0.276044	0.285103
B9PCL_contig_2156	BHT04_PCL_gam1	6683	0.2243	0.0495287	0.0568607	0.289541	0.241059	0.292833	0.5713	0.319767	0.484812	0.495287	0.482268	0.145743	208	44.5261	7.16699	227.388	6.02514	60.0486	266.889	1.58267	21.5649	6.01736	6.37304	4.03531	0.123597	0.203202	0.139458	1.21891	3.86922	1.38501	0.409996	1.17298	1.52132	0.46955	0.415083	1.54048	1.31767	1.0799	2.68173	2.27518	1.65315	0.462666	1.27323	1.72527	1.12794	1.34326	1.47898
B9PCL_contig_2167	BHT04_PCL_gam1	2826	0.0516631	0.086695	0.101203	0.054494	0.106511	0.0580326	0.117834	0.0728946	0.268931	0.181883	0.476999	0.0994338	208.246	48.3422	0.0845718	183.502	0.997877	38.0757	199.915	0.79264	18.9087	3.17197	2.75124	1.22718	0.0449398	0.220453	0.0686483	0.205237	0.325902	0.0169851	0.225053	0.282378	0.449398	0.106865	0.0774947	0.285563	0.212668	0.144374	0.205591	0.17339	0.213022	0.118188	0.194975	0.318825	0.12845	0.199929	0.177282
B9PCL_contig_2172	BHT04_PCL_gam1	856	0.0560748	0.0525701	0.0175234	0	0.0852804	0.146028	0.13785	0	0.175234	0.122664	0.358645	0.046729	305.252	159.902	94.7033	259.412	35.0537	305.237	217.043	1.88084	89.8294	19.8703	13.9509	16.0374	0.0420561	0.0560748	0.0397196	1.64486	16.2862	0.0537383	1.38435	4.13668	16.4112	10.396	3.95444	6.91472	0.169393	0.13785	0.41472	0.193925	0.667056	0.195093	0.286215	0.454439	0.316589	0.107477	0.428738
B9PCL_contig_2177	BHT04_PCL_gam1	654	0.029052	0.129969	0.0229358	0.0810398	0.0474006	0.0259939	0.163609	0.175841	0.296636	0.151376	0.577982	0.111621	176.032	45.815	3.63456	207.324	33.0933	99.5826	234.336	0.98318	20.5612	13.8777	8.08257	2.48471	0.0749235	0.154434	0.56422	0.0489297	17.8318	5.54893	0.262997	3.38838	3.73089	1.52905	0.481651	0.350153	0.120795	0.0550459	0.336391	0.178899	0.2263	0.12844	0.0963303	0.324159	0.0550459	0.12844	0.255352
B9PCL_contig_2180	BHT04_PCL_gam1	2760	0.0547101	0.0699275	0.0601449	0.0166667	0.211594	0.0811594	0.111232	0.196739	0.227899	0.182246	0.460145	0.100725	159.589	40.229	0.100725	138.913	1.10326	34.4703	219.538	0.696739	17.0442	3.45399	1.7808	2.36993	0.0938406	0.193841	0.0431159	0.132609	1.07572	0.0413043	0.274638	0.181884	0.114855	0.0724638	0.13442	0.0960145	0.185507	0.0695652	0.239493	0.059058	0.21413	0.113768	0.167029	0.225362	0.130435	0.197826	0.134783
B9PCL_contig_2183	BHT04_PCL_gam1	450	0.0333333	0.0466667	0.0666667	0.0488889	0	0.0711111	0	0	0.0844444	0.0444444	0.242222	0.0333333	83.4978	2.06889	0.1	157.562	0.74	37.0956	145.087	0	1.07556	2.36889	2.34667	0.726667	0.126667	0	0	0.168889	1.66	0	0	0.1	0.104444	0.0422222	0.0355556	0.0333333	0.0666667	0.0333333	0.0377778	0.0844444	0.157778	0.0777778	0.253333	0.244444	0.204444	0	0.111111
B9PCL_contig_2204	BHT04_PCL_gam1	1879	0.0319319	0.0739755	0.0505588	0.061735	0.0920703	0.0697179	0.125067	0.0931346	0.108568	0.209686	0.403938	0.0926024	162.161	49.5966	0.0574774	171.677	0.40926	25.8595	170.232	0.235232	22.1384	2.13944	1.97765	1.63119	0.106972	0.162853	0.0569452	0.0372539	0.115487	0.144758	0.157531	0.134114	0.195317	0.0952634	0.116551	0.156998	0.0777009	0.170836	0.21554	0.0984566	0.199042	0.0372539	0.133582	0.1405	0.0697179	0.10644	0.0681213
B9PCL_contig_2234	BHT04_PCL_gam1	544	0.0275735	0	0	0.0643382	0.0367647	0.0275735	0.0827206	0.0606618	0	0.0588235	0.209559	0	198.276	36.5092	0.0551471	223.351	0.509191	38.2684	178.555	0.525735	18.1434	4.68934	5.2261	1.80147	0	0	0	0.375	2.49081	0.0992647	0.0294118	0.181985	0.194853	0.0275735	0	0.0772059	0.174632	0.0790441	0.161765	0.231618	0.226103	0.0349265	0.0606618	0.0643382	0.106618	0.0551471	0.420956
B9PCL_contig_2238	BHT04_PCL_gam1	9274	1.77442	9.71663	0.488031	1.55122	49.7106	2.26688	21.3546	3.49019	28.8583	1.65074	1.82683	3.45956	194.542	50.0702	8.70876	185.228	11.0051	46.7651	201.408	2.04443	23.8387	5.94738	8.77043	5.68859	0.915894	1.41147	0.381497	2.79146	3.89789	1.57462	0.642765	5.53472	6.82198	8.54097	11.4796	8.64977	1.30041	1.1929	2.03796	2.06826	2.49364	1.36144	2.00776	1.88452	1.5964	1.98706	2.49741
B9PCL_contig_2239	BHT04_PCL_gam1	7045	0.495103	0.589638	0.563236	2.12534	2.10518	0.232079	3.12136	0.528602	3.52931	0.580979	0.699503	0.498084	218.244	48.5727	5.56082	221.812	9.35188	44.1825	245.286	1.27182	22.9488	5.38722	6.88928	4.85735	0.0728176	0.175444	0.0889993	0.535415	8.02697	0.23066	0.413627	1.01803	0.832505	0.370476	0.698084	3.0785	3.49383	1.71767	3.51824	11.112	10.1086	2.09482	2.02853	5.75912	2.41647	1.93584	2.14308
B9PCL_contig_2253	BHT04_PCL_gam1	3388	0.161747	0.152893	0.202184	0.167651	0.4451	0.358619	0.532468	0.364227	0.389315	0.600354	1.48701	0.544274	201.668	44.6981	0.155254	201.349	1.52391	37.8483	244.397	0.264758	20.9687	3.09091	2.72491	3.03778	0.0472255	0.0858914	0.0743802	0.30608	2.83117	0.144333	0.141086	0.646104	0.556375	0.290142	0.352125	0.368359	0.6768	0.471074	0.726978	0.678867	0.711924	0.338843	0.550177	0.89876	0.37987	0.499115	0.429457
B9PCL_contig_2258	BHT04_PCL_gam1	5136	0.036215	0.0383567	0.0424455	0.0700935	0.120522	0.0800234	0.0864486	0.105919	0.201519	0.142718	0.587617	0.0403037	223.493	54.5417	6.57924	239.39	4.603	49.19	264.006	0.678154	26.2333	4.08781	4.50584	4.45658	0.0424455	0.14155	0.0665888	0.290888	2.51012	0.297508	0.101246	0.372274	0.949572	0.626363	0.227609	0.498637	0.19743	0.208917	0.230919	0.303349	0.383956	0.188668	0.403232	0.37169	0.231114	0.289525	0.207944
B9PCL_contig_2264	BHT04_PCL_gam1	3412	0.0723916	0.0682884	0.0838218	0.0776671	0.171747	0.282239	0.160023	0.299531	0.911782	0.615475	0.896835	0.298652	238.338	54.2957	1.44109	241.797	1.27286	44.1861	288.853	0.645955	22.6609	3.92087	3.77403	2.89918	0.0240328	0.0952521	0.183177	0.524619	1.59027	0.505569	0.377198	0.853458	0.814478	0.25	0.754103	0.308617	1.26964	1.716	2.06917	0.945487	10.6483	2.10317	2.94197	8.83529	3.27784	1.77462	3.33118
B9PCL_contig_2271	BHT04_PCL_gam1	1435	0.0731707	0.239024	0.236237	0.0968641	0.183972	0.0578397	0.137282	0.101742	0.152613	0.305226	1.58885	0.182578	1515.97	363.078	0.292683	533.767	5.47526	199.304	824.107	4.11777	165.707	6.43972	11.2941	13.6348	0.0222997	0.0111498	0.0418118	0.0933798	4.03554	0.0243902	0.64669	0.329617	0.357491	0.111498	0.0891986	0.236237	0.144948	0.117073	0.151916	0.0864111	0.0954704	0.108014	0.207666	0.150523	0.0961672	0.310801	0.0703833
B9PCL_contig_2272	BHT04_PCL_gam1	3752	0.32436	0.276919	0.114339	0.226013	16.7681	0.186034	16.2974	2.82383	0.923241	0.440299	0.615405	1.24147	224.903	47.798	3.96455	231.422	2.89446	62.2601	271.171	1.94856	24.5067	6.32409	4.99574	4.08875	0.0879531	2.29078	0.339286	7.42857	6.00986	1.64126	1.34595	8.76519	5.22228	5.03811	2.66551	15.6378	12.407	1.91231	1.82463	7.92804	3.09675	2.19749	2.27985	4.40085	1.87447	1.46882	2.01972
B9PCL_contig_2277	BHT04_PCL_gam1	1139	0.0272169	0.0737489	0.0263389	0.0149254	0.302897	0.152766	0.117647	0.145742	0.433714	0.0544337	0.499561	0.177349	217.665	44.259	0.206321	230.121	0.685689	37.381	251.93	0.0131694	19.8218	4.34065	5.15628	0.911326	0.0746269	0.141352	0.0289728	0.519754	0.782265	0.0272169	0.13784	0.151888	0.0623354	0.124671	0.0289728	0.173837	0.171203	0.243196	0.264267	0.266023	0.341528	0.178227	0.349429	0.348551	0.160667	0.356453	0.24144
B9PCL_contig_2278	BHT04_PCL_gam1	1929	0.0165889	0.0736133	0.0440643	0.0300674	0.132193	0.0316226	0.0559876	0.107828	0.167444	0.171591	0.395542	0.0492483	191.268	44.9139	0.0202177	164.815	0.970451	38.8502	243.715	0.502851	21.6858	3.7776	2.20995	4.1379	0.104717	0.0544323	0.0907206	0.388802	1.25609	0.16226	0.0984966	0.0679108	0.606013	0.438569	0.0575428	0.182996	0.173665	0.165371	0.298082	0.12338	0.17211	0.0762053	0.310005	0.340073	0.17522	0.288232	0.294971
B9PCL_contig_2279	BHT04_PCL_gam1	779	0.0192555	0	0.0192555	0.0205392	0.120668	0.0872914	0.165597	0.0449294	0.43389	0.323492	0.273427	0.0783055	48.7458	7.44416	0.0282413	60.5404	0.0860077	7.457	148.508	0.265725	4.39024	1.43774	2.14891	2.30424	0.0192555	0.0860077	0.0693196	0.107831	1.8742	0.0192555	0.029525	0.350449	0	0.0706033	0.105263	0.210526	1.12837	0.530167	4.28241	1.19127	0.24647	1.52503	1.52375	2.638	0.408216	0.654685	1.05905
B9PCL_contig_2302	BHT04_PCL_gam1	1080	0.0277778	0.0703704	0.0648148	0.0138889	0.0953704	0.0694444	0.111111	0.0944444	0.135185	0.253704	0.764815	0.101852	175.044	39.7778	0.272222	155.729	0.47037	31.2565	260.152	0.481481	23.2806	3.69722	4.63981	1.99259	0.0351852	0.269444	0.0305556	0.125926	1.82407	0.0842593	0.225	0.174074	0.0601852	0.0435185	0.187037	0.321296	0.176852	0.360185	0.403704	2.61759	0.497222	0.0453704	1.18889	0.559259	0.594444	0.392593	0.227778
B9PCL_contig_2310	BHT04_PCL_gam1	4206	0.033999	0.0777461	0.110319	0.0466001	0.201617	0.0577746	0.170946	0.116976	0.150262	0.162387	0.618165	0.0496909	242.062	51.0086	0.106515	244.786	0.86971	44.5388	300.648	0.863053	23.2734	3.01973	3.04089	2.9786	0.065145	0.308845	0.0197337	0.321683	1.08488	0.111507	0.121018	0.200428	0.342606	0.124822	0.101522	0.246077	0.207085	0.273657	0.23514	0.269377	0.220875	0.252972	0.316928	0.438897	0.23942	0.357109	0.339039
B9PCL_contig_2330	BHT04_PCL_gam1	1251	0.422862	0.979217	0.702638	0.430855	3.43485	1.44684	5.70264	1.03517	1.54756	7.28617	5.47562	2.36611	239.255	60.0368	22.2382	243.492	9.07354	78.9872	292.217	1.08953	27.3965	10.0999	9.6195	15.2926	1.05675	0.458833	0.870504	5.6227	3.27658	0.14948	1.34772	4.03677	7.27098	2.4988	1.92646	6.09432	3.35332	1.80256	3.74021	1.58593	3.64349	2.31735	4.83054	9.38449	5.95444	7.98321	6.38689
B9PCL_contig_2337	BHT04_PCL_gam1	8704	0.101218	0.204159	0.160501	0.120519	0.208525	0.163488	0.209903	0.168084	0.875574	0.53619	1.30411	0.326631	183.074	40.106	6.79906	193.485	2.7446	44.1118	261.479	0.809628	17.4195	5.0008	5.76494	5.68222	0.0880055	0.158663	0.111788	0.814223	1.67463	0.24483	0.233341	0.578125	1.37672	0.568359	0.362247	0.602597	0.63511	0.281939	0.551011	0.521369	0.755055	0.627757	0.829619	0.732537	0.632353	0.91142	0.717716
B9PCL_contig_2339	BHT04_PCL_gam1	2753	0.0399564	0.135489	0.102434	0.083182	0.122049	0.118416	0.10207	0.114784	0.176898	0.157646	0.468216	0.140211	180.319	44.8812	0.107519	157.662	0.217218	34.9906	179.831	0.814748	17.5703	3.56629	1.02506	0.244097	0.0588449	0.147112	0.0882673	0.337813	0.44279	0.0446785	0.178714	0.0799128	0.120232	0.139484	0.0501271	0.135489	0.112241	0.10534	0.104613	0.0671994	0.103523	0.102797	0.0788231	0.290229	0.112241	0.136215	0.159826
B9PCL_contig_2345	BHT04_PCL_gam1	3957	0.564316	1.1304	0.8744	0.488754	0.241344	0.186758	0.150114	0.13672	0.291888	6.31969	0.732878	0.141016	4.69371	0.493556	0.254486	2.91534	0.549912	3.02098	155.288	0.48092	0.584534	1.11524	1.24792	0.768006	0.119788	0.104119	0.100076	0.379833	0.294162	0.0828911	0.0753096	0.37958	0.700278	0.141774	0.177154	0.374273	0.989891	0.41673	0.668941	0.24185	0.22795	0.171847	0.230225	1.05433	0.497599	0.177407	0.22416
B9PCL_contig_2347	BHT04_PCL_gam1	1618	0.0426452	0.103832	0.00988875	0.0185414	0.0494438	0.039555	0.0296663	0.0951792	0.0735476	0.119901	0.546354	0.0624227	83.2274	1.06057	0.202719	74.7627	0.70581	30.4567	102.569	0.175525	0.94932	1.96972	2.33189	1.03399	0.0593325	0.0710754	0.0494438	0.153894	0.878863	0.0500618	0.0648949	0.18047	0.119901	0.15822	0.121137	0.114339	0.153894	0.092707	0.193449	0.116811	0.213844	0.092089	0.18665	0.190977	0.129172	0.266378	0.141533
B9PCL_contig_2349	BHT04_PCL_gam1	539	0.0315399	0.142857	0	0.0371058	0.0278293	0.293135	0.038961	0.0278293	0.144712	0.124304	0.218924	0.0296846	324.115	70.5955	0.766234	170.34	1.57514	56.1262	256.353	0.935065	32.6308	3.62523	3.78664	1.5102	32.9759	0.118738	2.68275	8.34694	9.75139	5.71243	2.94063	1.61781	2.17625	33.102	27.5436	1.6679	0.447124	0.666048	1.70872	0.246753	0.532468	1.15955	1.32839	0.875696	0.799629	2.74397	1.02597
B9PCL_contig_2360	BHT04_PCL_gam1	4182	0.146102	0.273075	0.254902	0.120995	0.350072	0.112865	0.379244	0.171449	0.455763	1.0495	0.635103	0.106648	210.604	51.325	3.59541	220.423	2.47896	40.7382	241.389	0.663558	18.7666	4.48254	4.022	3.07221	0.0999522	0.0621712	0.055715	0.47011	1.06911	0.08967	0.140363	0.223338	0.671449	0.590626	0.121712	0.29077	0.203491	0.17671	0.318747	0.218317	0.375897	0.177905	0.429938	0.579388	0.268771	0.30703	0.496891
B9PCL_contig_2364	BHT04_PCL_gam1	1888	0.0169492	0	0.0439619	0.034428	0.181144	0.0397246	0.0492585	0.0730932	0.130826	0.0789195	0.211864	0.0503178	360.372	79.2749	0.0815678	17.2913	0.727225	66.6462	362.247	0.951271	35.5212	1.62553	0.916314	2.53814	0.00794492	0.0185381	0.0407839	0.0773305	0.0529661	0.00794492	0.0270127	0.0799788	0.264301	0.0354873	0.034428	0.0836864	0.106462	0.0481992	0.171081	0.134534	0.122881	0.133475	0.149894	0.105932	0.123411	0.170551	0.10964
B9PCL_contig_2371	BHT04_PCL_gam1	890	0.0550562	0.0550562	0.0831461	0.0561798	0.132584	0.0775281	0.0910112	0.0752809	0.0505618	0.192135	0.310112	0.0505618	187.373	43.8674	7.50225	197.149	0.895506	41.6191	257.563	0.546067	21.5169	4.17978	9.09551	6.21124	0.0191011	0.340449	0.0359551	0.52809	0.822472	0.324719	0.31573	0.359551	0.753933	0.633708	0.0337079	0.410112	0.206742	0.319101	0.405618	0.0977528	0.37191	0.364045	0.508989	0.483146	0.153933	0.393258	0.314607
B9PCL_contig_2373	BHT04_PCL_gam1	431	0	0.0696056	0.294664	0	0.0835267	0.990719	0.199536	0.0348028	0.111369	0.406032	1.68213	0.359629	713.988	103.213	30.0696	639.2	6.79118	156.914	736.712	1.80974	55.7309	15.3875	4.86311	8.54292	0	0.118329	0	0.25522	3.40603	0.830626	0.598608	2.529	1.41995	0.116009	0.5058	1.35035	0.429234	0.194896	0.812065	0.0510441	0.0533643	0.0348028	0.561485	0.180974	0.0742459	0.359629	0.0835267
B9PCL_contig_2375	BHT04_PCL_gam1	1032	0.0639535	0.124031	0.0581395	0.0339147	0.0581395	0.174419	0.0862403	0.141473	0.168605	0.176357	0.403101	0.0494186	13.0688	2.5436	3.81686	2.90698	2.09399	19.689	149.556	0.126938	1.85756	1.80233	1.54845	2.90407	0.0339147	0.0988372	0.0746124	0.380814	0.616279	0.0310078	0.686047	0.0668605	0.51938	0.156977	0.0717054	0.45155	0.117248	0.114341	0.0901163	0.0290698	0.0145349	0.132752	0.0959302	0.130814	0.0145349	0	0.0920543
B9PCL_contig_2381	BHT04_PCL_gam1	7630	0.176409	0.0581913	0.087287	0.128309	2.6768	0.549148	1.03788	0.460419	3.1114	0.68768	1.0156	0.268152	193.843	46.5651	24.6092	285.024	5.89201	124.32	302.72	1.27392	19.7325	5.85819	5.50328	2.69214	0.0685452	0.193054	0.0790301	1.63342	10.6852	4.74194	0.430537	1.72569	1.75623	1.01009	1.2827	2.74836	0.460813	0.461992	0.734338	1.33617	1.24705	0.338008	0.511664	1.30839	0.29017	0.378637	0.321101
B9PCL_contig_2383	BHT04_PCL_gam1	2872	0.0369081	0.0772981	0.0623259	0.0282033	0.0967967	0.0748607	0.129178	0.0985376	0.297354	0.191504	0.589833	0.093663	139.255	28.0118	0.162604	178.752	5.36943	25.5261	267.423	0.86734	13.5171	6.92026	5.83113	5.08705	0.167827	0.136838	0.0396936	0.317549	1.37256	0.0793872	0.18837	0.267409	0.429666	0.108635	0.251393	0.165042	0.207173	0.288649	0.307799	0.170613	0.332521	0.0759053	0.424095	0.308496	0.119429	0.261142	0.237813
B9PCL_contig_2386	BHT04_PCL_gam1	422	0	0.0379147	0	0.189573	0.305687	0	0.0758294	0	0.0876777	0.0734597	1.04028	0.130332	176.412	63.5237	18.3318	186.23	6.31517	41.4597	226.635	0.815166	135.315	4.91706	7.4455	7.36967	2.6872	0.0829384	0.303318	0.414692	22.1043	0.443128	2.26777	4.16114	2.98578	3.26777	3.01896	16.5095	4.19668	1.59479	8.12085	1.59953	7.08531	5.3128	6.1327	17.7014	6.82464	9.74408	5.04265
B9PCL_contig_2395	BHT04_PCL_gam1	1086	0.0138122	0.225599	0.160221	0.0570902	0.06814	0.0736648	0.119705	0.163904	0.104972	0.13628	0.778085	0.0911602	51.3269	10.9199	4.31123	178.84	3.96409	21.453	237.602	0.0773481	6.38674	4.71363	2.46777	4.10129	0.200737	0.0294659	0.0911602	0.211786	0.356354	0.053407	0.0285451	0.0285451	0.382136	0.189687	0.0810313	0.101289	0.152855	0.203499	0.18232	0.112339	0.115101	0.11326	0.14733	0.200737	0.108656	0.140884	0.0718232
B9PCL_contig_2396	BHT04_PCL_gam1	541	0.110906	0.0554529	0.114603	0.064695	0.0277264	0.151571	0.0591497	0.231054	0.140481	0.240296	1.14603	0.181146	270.616	65.2662	0.0924214	190.736	1.14418	50.5287	422.018	0.269871	24.6543	1.02773	3.55823	2.1146	0.0314233	0.0295749	0	0.10536	2.90758	0	0	0.175601	0.121996	0	0.0979667	0.114603	0.160813	0.0794824	0.090573	0.0277264	0.18854	0.0332717	0.038817	0.201479	0.175601	0	0.0295749
B9PCL_contig_2400	BHT04_PCL_gam1	1327	0.051997	0.0776187	0.066315	0.0113037	0.0271289	0.0715901	0.141673	0.103994	0.116805	0.167295	0.748304	0.0474755	208.237	45.7988	2.4107	196.469	1.63753	34.7724	250.285	1.22231	17.2125	5.41598	2.70686	4.10852	0.0150716	0.0874152	0.0120573	0.615674	1.62924	0.0354182	0.136398	0.0173323	0.0844009	0.094951	0.124341	0.0768651	0.159759	0.247174	0.207234	0.0844009	0.125094	0.0595328	0.131876	0.211756	0.113037	0.138659	0.094951
B9PCL_contig_2405	BHT04_PCL_gam1	5073	0.393061	0.78356	0.86162	0.343387	0.185689	0.470333	0.722255	0.661936	0.51094	1.58407	5.84211	2.45713	219.086	54.1021	15.1569	207.584	3.62842	40.1137	245.625	1.29805	28.5533	5.56712	5.54583	4.30554	0.139365	0.233984	0.313424	2.96255	1.84309	0.134634	0.527104	1.77784	0.815494	0.52395	0.545042	2.18549	1.7879	1.06111	3.85886	3.80781	2.62803	1.08259	4.19535	6.67041	2.44904	3.07096	2.75872
B9PCL_contig_2415	BHT04_PCL_gam1	2424	0.136551	0.195957	0.257838	0.108086	0.133251	0.118399	0.125	0.0693069	0.169142	0.181518	0.500825	0.0878713	153.349	30.9884	0.150165	166.012	1.39026	28.196	231.108	0.374175	15.184	4.4014	2.57591	1.875	0.0759076	0.211634	0.0235149	0.0738449	0.598185	0.0268152	0.153878	0.176155	0.234323	0.0655941	0.075495	0.0391914	0.215347	0.0556931	0.190182	0.0771452	0.219059	0.0816832	0.137789	0.202558	0.0948845	0.0990099	0.0820957
B9PCL_contig_2419	BHT04_PCL_gam1	3925	0.0591083	0.0743949	0.0626752	0.0287898	0.174777	0.212484	0.115159	0.184204	0.278217	0.393376	1.15134	0.400255	180.689	44.881	7.95083	197.69	5.72433	44.3654	235.484	1.15032	20.4344	5.78777	5.14955	7.2451	0.421911	0.410191	0.066242	1.25299	4.10242	0.467261	0.907516	2.5949	6.81299	4.01197	4.33427	3.07924	3.16561	0.413503	1.32357	1.58522	2.05045	0.84586	1.11032	1.31032	1.11108	0.830573	0.780382
B9PCL_contig_2428	BHT04_PCL_gam1	942	0.0477707	0.237792	0.298301	0.149682	0.332272	0.163482	0.111465	0.118896	0.187898	0.212314	0.805732	0.20276	149.253	33.5998	6.76221	134.528	3.42569	47.0658	234.005	0.747346	16.3949	4.57219	4.98408	8.02017	0.0265393	0.150743	0.0180467	0.215499	1.40021	0	0.494692	0.347134	0.762208	1.42463	0.468153	0.341826	0.423567	0.449045	0.193206	0.125265	0.262208	0.549894	0.421444	2.35563	0.95966	0.244161	0.244161
B9PCL_contig_2429	BHT04_PCL_gam1	645	0	0.0790698	0.048062	0.0666667	8.53953	2.2124	3.99845	0.782946	0.15814	0.102326	0.889922	1.88837	169.819	42.7984	43.6047	172.657	12.2961	42.3178	225.992	1.04186	82.8992	10.9194	5.73488	10.845	0.0883721	0.468217	0.136434	1.27597	14.6279	0.579845	1.5814	4.53643	5.37984	0.787597	3.74574	3.4031	2.16589	1.88992	6.70078	23.7643	15.1953	11.7829	8.86667	22.4109	6.63101	5.4062	8.20775
B9PCL_contig_2434	BHT04_PCL_gam1	982	0.0173116	0.086558	0.0661914	0.0702648	0.192464	0.35947	0.10387	0.151731	0.227088	0.351324	0.644603	0.155804	191.136	45.2149	8.26273	207.45	2.46334	50.6477	253.595	0.875764	20.7617	6.87373	8.16395	5.81568	0.0712831	0.124236	0.121181	1.48269	2.51222	0.268839	0.264766	0.93279	1.26578	0.514257	0.113035	2.47251	1.93279	1.51629	3.67006	0.680244	3.41853	3.00916	2.6945	9.77597	2.67515	2.5611	2.81874
B9PCL_contig_2443	BHT04_PCL_gam1	1651	0.059358	0.0872199	0.0660206	0.0581466	8.34282	0.21805	0.167171	0.0399758	0.155058	0.11811	0.525136	2.21563	136.441	32.579	0.546941	130.734	1.25803	30.003	215.43	0.125379	13.189	2.1702	3.34525	2.20775	0.0460327	0.106602	0.0854028	0.333131	1.21139	0	0.378558	0.147789	0.539067	0.282859	0.514234	0.315566	1.31314	0.191399	0.526953	0.158086	0.466384	0.252574	0.902483	0.675954	0.542096	0.611145	0.807389
B9PCL_contig_2461	BHT04_PCL_gam1	864	0	0.0729167	0.0347222	0.0173611	0.0960648	0.0555556	0.125	0.09375	0.270833	0.0844907	0.375	0.0856481	248.62	50.265	0.0787037	256.894	0.56713	49.3623	302.321	0.383102	28.8171	4.22338	4.8669	2.81019	0.0173611	0.15625	0.140046	0.458333	1.98843	0.908565	0.297454	0.143519	0.0381944	0.12037	0.107639	0.128472	0.126157	0.175926	0.194444	0.0925926	0.201389	0.195602	0.327546	0.263889	0.163194	0.0625	0.16088
B9PCL_contig_2466	BHT04_PCL_gam1	979	0	0.0153218	0.0163432	0.031665	0.173647	0.381001	0.308478	0.334014	1.20531	0.759959	2.06129	0.269663	228.284	49.8304	0.748723	214.606	0.772217	41.8478	231.106	0.942799	23.8887	4.75894	3.7855	2.14709	0.0755873	0.137896	0.0337079	0.521961	1.51583	0.163432	0.276813	0.193054	0.715015	0.188968	0.0919305	0.550562	0.283963	0.129724	0.614913	0.283963	0.61287	0.473953	0.224719	0.294178	0.407559	0.233912	0.931563
B9PCL_contig_2500	BHT04_PCL_gam1	1139	1.38543	2.63213	2.78227	1.52239	0.128183	0.483758	0.282704	0.424934	0.503951	2.04829	2.8964	1.96927	112.871	20.5136	4.42669	184.038	13.2783	38.0755	212.629	1.09306	13.2081	6.66198	8.67954	5.03512	0.0579456	0.174715	0.0816506	0.163301	0.583845	0.100966	0.18525	0.836699	0.525022	0.33187	0.256365	1.12467	0.129061	0.0614574	0.0544337	0.0640913	0.129939	0.0140474	0.121159	0.0430202	0.0509219	0.0684811	0.0131694
B9PCL_contig_2502	BHT04_PCL_gam1	3985	0.405521	0.806524	0.85345	0.414555	2.9069	0.564617	2.49159	0.616562	0.70389	2.90163	2.0133	1.19197	186.768	50.0339	13.1383	214.027	6.63237	53.537	251.057	1.42083	21.1009	7.69887	10.134	12.4093	0.419573	0.295859	0.475533	3.12647	4.36838	0.375659	0.316688	2.55659	3.71744	1.65521	1.69561	2.92898	3.18896	4.59046	7.62836	4.41656	6.83714	2.56662	4.5744	5.83237	3.47629	4.11794	4.50013
B9PCL_contig_2514	BHT04_PCL_gam1	1629	0.0092081	0.096992	0.160221	0.109883	0.175568	0.0761203	0.146716	0.0374463	0.06814	0.179865	0.488029	0.120933	235.738	50.337	2.96255	248.144	1.11786	45.1142	299.681	0.508901	20.8926	3.18416	3.93984	4.65378	0.0626151	0.143646	0.0220994	0.305095	1.69122	0.0454266	0.0527931	0.340086	0.420503	0.170657	0.263352	0.164518	0.252916	0.279926	0.353591	0.28054	0.268263	0.159607	0.290362	0.342541	0.240638	0.266421	0.199509
B9PCL_contig_2521	BHT04_PCL_gam1	1640	0.117073	0.125	0.0829268	0.187195	0.617683	0.345732	3.04878	0.0853659	0.181098	0.17561	0.592073	0.122561	254.482	52.4201	5.22317	269.587	1.55305	42.3677	299.249	0.691463	24.161	4.82195	7.61098	6.10366	0.045122	0.0634146	0.0359756	0.614634	3.36037	0.580488	0.286585	1.74268	0.203049	0.780488	0.335976	0.785976	1.39024	1.32622	9.85244	6.46098	3.10305	2.33659	3.02317	2.92378	1.0122	1.35061	2.7561
B9PCL_contig_2531	BHT04_PCL_gam1	1210	0.0132231	0.0297521	0.0247934	0.0801653	12.5488	0.0735537	0.178512	0.127273	0.0586777	0.198347	0.447107	0.582645	193.836	43.1884	4.26446	202.752	2.00248	36.281	226.28	0.796694	17.3223	2.02066	2.6686	2.02231	0.136364	0.187603	0.22562	0.126446	0.91157	0.0512397	0.107438	0.491736	0.12562	0.218182	0.22562	0.177686	2.30496	0.170248	0.333058	6.3686	2.86281	0.538843	0.47686	0.919835	0.179339	0.275207	0.286777
B9PCL_contig_2567	BHT04_PCL_gam1	522	0.0287356	0.0344828	0	0.0613027	0.0287356	0.187739	0.118774	0.0306513	0.1341	0.0900383	0.256705	0.1341	596.831	86.6245	9.44444	542.289	16.8774	107.427	836.098	0.645594	31.9195	9.51341	7.05172	6.11686	0.0957854	0	0.319923	0.494253	7.28352	0.0306513	0	0.222222	0.0632184	0	0.0306513	0.0708812	0.0785441	0.0613027	0.170498	0.059387	0.059387	0.0344828	0.109195	0.279693	0	0.122605	0.126437
B9PCL_contig_2603	BHT04_PCL_gam1	1824	0.0274123	0.0619518	0.0608553	0.0504386	0.149123	0.0592105	0.0964912	0.0378289	0.171601	0.128289	0.358004	0.121711	183.598	50.1414	5.21107	210.105	1.18311	30.0532	248.135	0.645285	21.1968	5.75274	2.23739	3.83991	0.0246711	0.0773026	0.0164474	0.309211	1.87007	1.07621	0.200658	2.31031	4.41064	1.57511	1.21985	1.59101	0.201754	0.192982	0.168311	0.122259	0.26864	0.132127	0.120614	0.143092	0.15625	0.185855	0.104167
B9PCL_contig_2629	BHT04_PCL_gam1	499	0	0.104208	0.0300601	0.0641283	0.234469	0.0320641	0.0541082	0.0641283	0.0460922	0.0601202	0.228457	0.214429	58.0421	0.354709	0.162325	0.356713	1.36673	24.3186	150.12	0.0641283	0.196393	0.0400802	0.360721	1.43687	0	0.0400802	0.0841683	0.370741	0.0941884	0.0400802	0.276553	0.162325	0.637275	0.0300601	0.106212	0.224449	0.228457	0	0.0921844	0.408818	0.282565	0.142285	0.308617	0.314629	0.0621242	0.380762	0.11022
B9PCL_contig_2638	BHT04_PCL_gam1	545	0.0587156	0.0825688	0	0.119266	0.0275229	0.0678899	0.117431	0.0605505	0.133945	0.33945	0.253211	0	54.1908	0.179817	0.234862	25.4147	0.121101	24.0183	200.862	0.0385321	0.504587	0.574312	0.644037	0.0880734	0.0770642	0.220183	0	0.293578	0.13211	0.0678899	0.201835	0.130275	0	0.0917431	0	0.0587156	0.144954	0.108257	0.0275229	0.0844037	0.212844	0.0568807	0.144954	0.0568807	0.0733945	0.0990826	0.0311927
B9PCL_contig_2641	BHT04_PCL_gam1	3897	0.0626123	0.0656916	0.0610726	0.371311	1.35438	0.0662048	3.24506	0.161663	0.182191	0.259174	0.484219	0.192712	172.448	50.3215	3.94021	107.105	2.3028	42.0937	229.109	0.600462	48.7411	2.63793	5.27098	0.482679	0.041827	10.9918	1.38902	1.08596	13.4681	1.01078	0.594817	2.89043	2.80498	0.960226	1.84758	1.77547	0.43649	0.324095	0.60816	4.71824	1.9474	1.3785	0.834231	1.86528	0.278163	0.357198	0.50757
B9PCL_contig_2652	BHT04_PCL_gam1	1453	0.0488644	0.0516173	0.0433586	0.0529938	0.12457	0.0206469	0.13627	0.0605643	0.108741	0.101858	0.370957	0.0605643	155.483	49.6015	39.1576	178.328	1.36614	41.5981	259.61	0.556091	19.6869	12.2485	16.8348	22.9821	0.0123882	0.0426703	0.0103235	0.372333	1.18513	0.53682	0.0543703	0.331727	0.573985	0.64969	0.580867	0.418445	0.13627	0.0791466	0.0103235	0.123882	0.0984171	0.0206469	0.186511	0.167928	0.0213352	0.114246	0.0550585
B9PCL_contig_2669	BHT04_PCL_gam1	824	0	0	0.0182039	0	0.0546117	0.0728155	0.0898058	0.105583	0.0364078	0.11165	0.303398	0.038835	81.6432	7.82888	1.40534	189.419	4.23544	31.4624	146.045	0.17233	2.23544	3.63471	6.31917	1.68204	0.0182039	0.0218447	0.0364078	0.184466	0.690534	0.0182039	0.205097	0.299757	0.288835	0.311893	0.0254854	0.169903	0.21966	0.0898058	0.158981	0.0436893	0.0412621	0.0182039	0.0631068	0.0485437	0.0449029	0.059466	0.032767
B9PCL_contig_2684	BHT04_PCL_gam1	568	0.0580986	0	0.028169	0.0264085	0.0792254	0.0950704	0.0264085	0.0545775	0	0.174296	0.146127	0.0264085	13.3151	0.225352	0.130282	4.73239	0.0545775	0.197183	141.787	0	0	0.0651408	0.0545775	0.084507	0	0.056338	0	0.084507	0.0264085	0.028169	0.0264085	0.116197	0.126761	0.0264085	0.056338	0.174296	0.109155	0.0422535	0.0669014	0.167254	0.183099	0.0545775	0.174296	0.0264085	0.144366	0.112676	0.285211
B9PCL_contig_2693	BHT04_PCL_gam1	612	0.135621	0	0.0588235	0.0441176	0.29902	0.156863	0.106209	0.0947712	0.235294	0.207516	0.316993	0.178105	178.284	43.1585	0.114379	162.614	0.545752	32.2876	208.078	0.235294	15.6961	3.02288	2.6683	2.17974	0.210784	0.29902	0	0.173203	1.09641	0.0522876	0.0522876	0.104575	0.0506536	0.120915	0.205882	0.23366	0.235294	0.218954	0.163399	0.0947712	0.116013	0	0.0784314	0.116013	0	0.153595	0.0261438
B9PCL_contig_2704	BHT04_PCL_gam1	5047	0.140876	0.0812364	0.0731127	0.147414	1.87022	0.34575	2.8508	0.438676	0.444621	1.25718	0.65742	0.638993	209.766	47.5498	4.50921	217.376	5.87894	44.5366	269.733	1.28155	21.3985	5.88231	6.4579	3.46008	0.074896	0.494551	0.163067	1.37567	3.04815	0.603527	0.0521102	1.9047	1.36556	0.543491	0.856548	3.78185	4.71211	1.35863	1.89519	8.26907	4.50386	2.74579	2.61839	6.59758	1.23836	1.8829	1.63662
B9PCL_contig_2715	BHT04_PCL_gam1	615	0	0.0552846	0	0	0.134959	0	0	0.0260163	0.0910569	0.0536585	0.269919	0.147967	199.857	55.1512	0.339837	91.9496	0.276423	26.8374	263.247	0.170732	18.9138	1.02114	1.80163	1.47154	0.204878	0.121951	0.0390244	0.281301	0.717073	0.104065	0.243902	0.0747967	0.0308943	0.0504065	0.0845528	0.110569	0.112195	0.0764228	0.104065	0.22439	0.133333	0.112195	0.139837	0.0569106	0.0341463	0.149593	0.100813
B9PCL_contig_2728	BHT04_PCL_gam1	560	0.510714	0.0982143	0	0.0446429	4.15536	0.6375	1.62143	0.519643	0.8	2.88929	4.54464	1.45	228.03	62.5625	21.6304	246.455	12.9875	68.0357	251.432	2.10893	43.225	14.8661	10.5125	15.9589	3.12321	5.19286	2.95179	9.38571	6.34464	0.798214	1.4	7.23571	9.45357	3.43393	3.71786	6.53393	4.53929	3.7125	13.2232	14.45	16.3196	8.77321	13.55	17.2107	13.225	12.4857	15.2446
B9PCL_contig_2730	BHT04_PCL_gam1	606	0.0808581	0	0	0	0.232673	0.0841584	0.145215	0.0511551	0.128713	0.0841584	0.425743	0.113861	329.652	38.2838	0	302.673	0.394389	58.3482	556.97	0.0676568	20.9769	4.5099	0.0544554	0.988449	0.259076	0.217822	0.176568	0.760726	1.52805	0.608911	0.366337	1.10561	0.457096	0.29703	0.366337	0.757426	0.0874587	0.136964	0.521452	0.0792079	0.0627063	0.107261	0.262376	0.30363	0.0924092	0.366337	0.0808581
B9PCL_contig_2758	BHT04_PCL_gam1	1983	0.0181543	0.131619	0.0922844	0.0534544	0.139183	0.13061	0.157842	0.0983359	0.205749	0.177005	0.476551	0.0489158	116.414	17.2375	0.560262	20.2461	0.0665658	29.4251	183.966	0.586485	9.97378	0.713565	2.59808	2.22088	0.0711044	0.100353	0.0408472	0.233989	0.185577	0.305598	0.168432	0.0796773	0.205749	0.132123	0.10237	0.0590015	0.119012	0.0796773	0.115482	0.03177	0.082703	0.0726172	0.15885	0.171457	0.0630358	0.134644	0.065053
B9PCL_contig_2763	BHT04_PCL_gam1	6049	0.0345512	0.0753844	0.0874525	0.05224	0.128286	0.0449661	0.116548	0.131592	0.291122	0.22169	0.542404	0.0952224	218.876	51.9797	3.92379	225.393	2.61118	45.8826	239.845	0.678129	21.6176	4.2974	3.6573	3.25905	0.042817	0.114068	0.136551	0.51149	1.34303	0.16201	0.215242	0.278558	0.721276	0.425029	0.272772	0.51959	0.16978	0.210944	0.291453	0.173086	0.224996	0.159365	0.323855	0.385518	0.260043	0.239213	0.186642
B9PCL_contig_2767	BHT04_PCL_gam1	1128	0.0425532	0.070922	0.0531915	0.0593972	0.114362	0.0984043	0.0558511	0.105496	0.121454	0.070922	0.43883	0	52.1587	12.2624	8.4344	95.4965	2.35284	19.9557	231.215	0.445035	5.38741	4.5328	4.5727	2.3422	0	0.117908	0.0558511	0.695035	0.723404	0.117021	0.0789007	0.985816	0.62766	0.150709	0.291667	0.439716	1.1906	0.522163	0.547872	0.0762411	0.927305	0.0514184	0.586879	0.329787	1.64805	0.552305	1.1383
B9PCL_contig_2771	BHT04_PCL_gam1	956	0.587866	1.13598	1.46339	0.461297	0.0732218	0.0491632	0.0972803	0.0156904	0.112971	0.416318	0.675732	0.170502	1395.57	222.963	26.8724	288.285	2.25105	158.908	1026.11	3.88808	96.8117	29.5785	19.7469	27.8441	0.0679916	0.0156904	0.129707	1.07427	4.48013	2.37657	0.0313808	1.65063	1.48117	0.0313808	0.728033	4.2249	0.105649	0.233264	0.153766	0.203975	0.108787	0.205021	0.345188	0.211297	0.08159	0.145397	0.237448
B9PCL_contig_2773	BHT04_PCL_gam1	4828	0.041425	0.03314	0.053024	0.0642088	0.222452	0.275684	0.20029	0.196976	0.280655	0.504143	1.59714	0.274234	202.895	52.8101	12.9385	220.544	5.11371	54.4606	260.59	0.888981	23.912	7.93268	6.54722	9.84548	0.0608948	0.171707	0.0888567	0.639602	2.91819	0.239229	0.240265	0.678128	1.78521	0.678335	0.487572	0.706297	0.438277	0.178128	0.61164	0.612676	0.702568	0.223902	0.554474	0.516156	0.539354	0.726388	0.398923
B9PCL_contig_2796	BHT04_PCL_gam1	7628	0.0302832	0.0610907	0.0742003	0.0656791	0.176717	0.179208	1.98925	0.118904	0.253802	0.296277	0.848584	0.116675	99.3069	6.71959	0.644337	222.205	1.12952	40.5864	272.163	0.59334	3.51586	4.01783	3.97876	1.96408	0.123099	0.112874	0.0397221	0.287756	3.5839	0.255637	0.0992396	0.406397	0.512061	0.224698	0.269271	0.320792	1.74738	0.336261	0.519664	7.02517	4.35986	0.742528	0.791689	1.65784	0.304536	0.42226	0.366282
B9PCL_contig_2801	BHT04_PCL_gam1	2466	0.0624493	0.0835361	0.080292	0.0681265	0.0470397	0.105434	0.0989457	0.0214923	0.145985	0.222628	0.627332	0.131387	224.53	48.2433	0.195053	256.765	3.24777	40.159	256.178	0.525547	22.5105	5.84266	2.51906	1.86253	0.0218978	0.0693431	0.0433901	0.384023	1.33333	0.396594	0.00648824	0.38605	0.1618	0.123682	0.203569	0.308191	1.93147	0.48459	1.20803	1.10868	0.433901	0.186131	0.537307	0.392944	0.396594	0.305353	0.522303
B9PCL_contig_2805	BHT04_PCL_gam1	1475	0.28	0.386441	0.380339	0.296949	0.174915	0.0684746	0.128136	0.113898	0.158644	0.225085	0.732881	0.0610169	137.913	28.8373	0.261017	156.097	0.387119	36.9119	224.197	1.31119	13.3268	1.95051	3.71458	2.30169	0.102373	0.0820339	0.039322	0.36678	0.983729	0.191186	0.0427119	0.0908475	0.223051	0.136271	0.15661	0.15322	0.15322	0.0420339	0.115932	0.12678	0.0901695	0.080678	0.336271	0.138305	0.0854237	0.143729	0.0874576
B9PCL_contig_2809	BHT04_PCL_gam1	3525	0.113759	0.224965	0.295035	0.0748936	0.265248	0.203404	0.393191	0.17305	1.59688	0.652199	1.51149	0.674043	205.948	55.7835	19.8062	227.491	9.38922	65.122	259.845	1.03035	23.7543	12.7991	9.5234	12.8675	0.277447	4.18695	1.13418	4.85191	6.39149	0.545532	0.509504	4.51262	7.38979	2.12057	2.51518	3.57475	3.6661	2.99035	3.6295	4.46411	9.01163	2.36709	4.3495	6.32681	4.90723	5.65617	5.06752
B9PCL_contig_2824	BHT04_PCL_gam1	731	0.129959	0.187415	0.0656635	0.172367	0.766074	3.07798	0.692202	1.72777	1.7264	3.34473	2.59918	2.64843	63.9042	11.6635	14.6881	51.7948	3.30233	45.1573	187.743	0.601915	5.13133	4.51436	6.55677	2.51436	0.121751	0.206566	0.142271	2.10944	3.6156	0.128591	0.270862	0.519836	1.23803	1.5212	5.3844	0.350205	0.622435	0.391245	0.169631	0.207934	0.387141	0.162791	0.391245	0.366621	0.0424077	0.305062	0.663475
B9PCL_contig_2826	BHT04_PCL_gam1	2584	0.303406	0.350619	0.597136	0.36726	1.1281	1.30805	1.20627	2.29837	5.39783	4.38622	30.1567	2.05998	230.605	54.7961	1.63506	242.445	3.77515	42.2465	276.44	2.21943	26.4741	7.6695	12.851	3.20472	1.40944	2.15054	1.41176	8.24149	1.64435	0.943885	1.99536	1.46711	3.20201	1.64241	2.40209	1.96014	0.996904	0.753483	0.572755	0.563854	0.626548	0.701625	0.990712	2.34094	0.421827	0.819272	1.21865
B9PCL_contig_2834	BHT04_PCL_gam1	1570	0.128025	0.158599	0.0904459	0.00955414	0.0821656	0.110191	0.124204	0.102548	0.249682	0.222293	0.72293	0.186624	191.38	40.665	9.48726	82.6834	4.46497	96.3134	167.92	2.07707	18.5904	5.29236	7.78025	12.7019	0.0248408	0.258599	0.0764331	1.54522	17.4408	1.51083	0.0197452	2.56178	3.23121	1.18408	1.57325	6.36815	0.185987	0.163694	0.249045	0.117197	0.209554	0.126752	0.123567	0.321656	0.219745	0.234395	0.201911
B9PCL_contig_2897	BHT04_PCL_gam1	4236	0.0521719	0.0528801	0.0495751	0.0500472	0.124646	0.180831	0.133617	0.156516	0.251653	0.267705	0.967186	0.144948	69.2389	38.4462	0.174929	0.926818	0.628895	31.2885	212.484	0.507082	19.2953	0.17186	0.648961	0.379131	0.0979698	0.0639754	0.0670444	0.250236	0.325071	0.0439093	0.156043	0.0904155	0.156752	0.082389	0.132672	0.149197	0.15864	0.0918319	0.119452	0.173513	0.308782	0.19594	0.142587	0.226629	0.101039	0.100331	0.0838055
B9PCL_contig_2935	BHT04_PCL_gam1	1549	0.293738	0.0445449	0.0438993	0.0632666	0.417689	0.200129	4.00968	0.220142	0.542285	0.163331	0.271143	0.0464816	138.964	29.3183	0.329245	222.867	1.26985	28.124	226.941	0.688832	17.9212	4.58748	3.306	1.51582	0.0800516	0.0839251	0.0296966	1.22724	3.3073	0.992253	0.22918	0.515171	0.780504	0.560362	0.526146	0.593932	8.53518	0.568754	0.5694	13.9697	9.01872	6.86895	0.542285	4.08715	0.439638	0.67011	0.838606
B9PCL_contig_2943	BHT04_PCL_gam1	1075	0.0781395	0.228837	0.204651	0.0297674	0.0567442	0.101395	0.055814	0.172093	0.327442	0.170233	0.43814	0.264186	148.26	57.6102	186.821	197.876	12.5935	27.7126	266.103	2.9293	27.6809	24.8753	37.0577	104.351	0.127442	0.503256	0.115349	1.46791	6.50791	0.163721	0.027907	4.13581	4.78884	1.57116	2.90512	2.86977	0.218605	0.0372093	0.295814	0.16	2.70233	1.62326	0.220465	10.3153	0.151628	0.614884	0.259535
B9PCL_contig_2956	BHT04_PCL_gam1	417	0.0407674	0	0.0743405	0	0.184652	0	0.0815348	0.122302	0.354916	0.160671	0.764988	0.302158	129.297	24.6859	0.110312	111.619	1.02638	25.1151	230.48	0	16.048	2.94245	2.21343	4.98321	0.0383693	0.0503597	0.160671	0.189448	0.182254	0	0.292566	0.194245	0.155875	0.0479616	0.0359712	0.110312	0.0791367	0.158273	0.177458	0.244604	0.117506	0.0743405	0.510791	0.0455635	0.29976	0.486811	0.0863309
B9PCL_contig_2992	BHT04_PCL_gam1	1104	0.859601	2.09239	1.88043	1.13587	0.0634058	0.071558	0.145833	0.0951087	0.0552536	0.196558	0.427536	0.132246	182.576	47.5589	0.332428	197.603	0.511775	39.4266	247.774	0.913043	25.6576	4.45833	4.14764	1.30344	0.0706522	0.0887681	0.162138	0.507246	1.09511	0.210145	0.0425725	0.338768	0.512681	0.0280797	0.113225	0.127717	0.182065	0.148551	0.238225	0.288043	0.407609	0.165761	0.230072	0.353261	0.192029	0.304348	0.166667
B9PCL_contig_3020	BHT04_PCL_gam1	1117	0.0689346	0.0662489	0.0429722	0.0743062	0.108326	0.0752014	0.0134288	0.119069	0.0922113	0.128021	0.5094	0.049239	95.6455	39.4163	0.762757	40.5801	0.755595	36.026	234.984	0.61504	16.1361	2.96688	2.93017	5.0188	0.0161146	0.0483438	0	0.289167	0.173679	0.130707	0.0564011	0.740376	1.17457	0.0170098	0.19248	0.237243	0.21128	0.0635631	0.223814	0.157565	0.191585	0.116383	0.27932	0.0984781	0.127126	0.119069	0.0501343
B9PCL_contig_3035	BHT04_PCL_gam1	423	0	0.12766	0	0.0449173	0.0378251	0	0.0378251	0.106383	0.0732861	0.160757	0.108747	0.144208	189.043	46.2246	0.0520095	33	0.761229	36.8771	209.941	0.453901	20.1962	1.82033	0	1.0591	0.0780142	0.0449173	0	0.113475	0.0378251	0	0	0	0.0898345	0.070922	0.0756501	0.0567376	0	0.0898345	0.182033	0.148936	0.0378251	0.0449173	0.163121	0.0449173	0.0756501	0.43026	0
B9PCL_contig_3061	BHT04_PCL_gam1	2548	0.0600471	0.0977237	0.0890895	0.300628	0.524725	0.460361	0.331633	0.314364	0.199372	0.151099	0.359498	0.354003	194.758	43.7987	0.153846	208.915	1.22096	36.7987	208.219	0.680534	19.4859	4.27355	3.01648	1.72724	0.0321821	0.0639717	0.179356	0.14168	2.51805	0.336735	0.124804	0.156986	0.121272	0.0922292	0.24843	0.386185	0.486264	0.448587	1.98626	0.950549	0.728022	0.417582	0.714678	0.714678	0.822214	0.726845	0.614207
B9PCL_contig_3078	BHT04_PCL_gam1	3285	0.038965	0.0471842	0.148858	0.030137	0.163775	0.061796	0.110502	0.121461	0.212177	0.199696	0.524505	0.0995434	95.6545	0.738204	0.29376	21.2718	1.40609	36.7199	121.293	0.329072	0.858447	1.1172	1.21918	0.432268	0.0812785	0.0837139	0.0149163	0.288584	0.786606	0.0322679	0.0343988	0.119635	0.111111	0.0971081	0.0444444	0.112633	0.163775	0.127245	0.245662	0.173212	0.160426	0.145814	0.284932	0.234399	0.105023	0.203349	0.158904
B9PCL_contig_3079	BHT04_PCL_gam1	2405	0.00790021	0.0839917	0.125988	0.0948025	0.180457	0.292723	0.201663	0.120166	0.285655	0.306029	0.845738	0.12973	168.288	41.4545	2.46528	168.133	2.39335	34.1243	208.644	1.26071	18.4229	3.54012	3.57214	2.6711	0.0918919	0.0898129	0.0694387	0.323909	1.48358	0.44948	0.355509	0.491892	0.544283	1.16715	2.41663	0.828274	0.567983	0.5842	0.418711	0.975052	2.65572	0.558836	0.655717	1.25322	0.695218	0.368815	0.506029
B9PCL_contig_3118	BHT04_PCL_gam1	913	0.0711939	0.0438116	0.0722892	0.0405257	0.167579	0.128149	0.105148	0.106243	0.289157	0.429354	0.705367	0.231106	203.801	46.8313	0.428258	184.865	1.56188	41.5619	276.479	1.02081	22.1435	1.56955	2.80723	2.14786	0.0164294	0.033954	0.0799562	0.105148	0.887185	0.041621	0.455641	0.100767	0.156627	0.0350493	0.0164294	0.196057	0.159912	0.136911	0.102957	0.13253	0.148959	0.125958	0.122673	0.144578	0.0569551	0.135816	0.0722892
B9PCL_contig_3131	BHT04_PCL_gam1	2529	0.225781	0.574931	0.210755	0.400158	17.9577	0.362594	7.94622	1.83867	5.54448	0.797944	1.72756	1.58244	232.918	62.0585	12.7849	262.719	26.2819	70.8035	280.681	1.92922	28.6884	9.09134	13.5457	13.8521	0.63622	11.573	2.30289	3.31791	15.6548	0.574535	0.705022	8.71056	6.27877	7.84065	12.5702	23.2005	22.2807	8.99881	26.8909	40.7378	21.7881	15.1854	11.2914	25.8391	8.65006	7.61803	10.2693
B9PCL_contig_3141	BHT04_PCL_gam1	4550	0.127692	0.107033	0.215165	0.0927473	0.329011	0.140879	0.127253	0.163516	0.205934	0.216923	0.679341	0.152527	161.918	35.4703	21.8341	166.863	0.741538	31.6655	195.54	0.913626	15.5222	5.7	6.68593	12.1462	0.106374	0.0810989	0.138901	0.424396	1.7556	0.0586813	0.363297	0.673407	0.570989	0.186374	0.43956	0.472088	0.309451	0.516703	1.16769	0.632308	0.31978	0.29033	0.633846	0.816044	0.526813	0.558681	0.586374
B9PCL_contig_3155	BHT04_PCL_gam1	1803	0.0715474	0.140322	0.0565724	0.0249584	0.151969	0.230727	0.125347	0.171381	0.302829	0.310593	0.755962	0.088741	178.986	38.3649	0.14254	144.713	0.275097	32.9207	179.106	0.290072	21.3749	1.87687	1.401	1.90571	0.207432	0.025513	0.160288	0.425957	0.805879	0.132002	0.0765391	0.0543539	0.137549	0.132002	0.24071	0.0721021	0.269551	0.0815308	0.12812	0.102607	0.0665557	0.0898502	0.147532	0.0521353	0.00942873	0.0532446	0.0987243
B9PCL_contig_3173	BHT04_PCL_gam1	1108	0.0758123	0.015343	0.0333935	0.049639	0.273466	0.0144404	0.099278	0.0487365	0.529783	0.292419	0.648014	0.0658845	206.953	59.2699	16.2527	197.415	4.9278	60.9883	263.073	0.509928	27.2527	8.53971	10.3547	12.8087	0.300542	0.584838	0.893502	3.67329	3.68773	1.30144	0.379061	2.07401	4.22924	2.20848	0.943141	2.30325	2.6065	0.99278	3.70939	2.07852	2.97383	3.07852	4.75271	7.35108	2.63357	2.80325	3.18773
B9PCL_contig_3191	BHT04_PCL_gam1	1640	0.075	0.0310976	0.0378049	0.0664634	0.25122	0.865244	0.747561	0.446951	0.273171	2.0061	4.25488	1.55305	188.512	41.636	6.2	193.482	2.55061	47.5055	249.434	0.702439	19.7238	5.2439	5.37744	3.41585	0.0109756	0.265854	0.113415	0.887805	2.71463	0.878049	0.22439	0.816463	0.92561	0.370122	0.755488	0.611585	0.175	0.135366	0.311585	0.0792683	0.271341	0.180488	0.137805	0.992683	0.117683	0.136585	0.264024
B9PCL_contig_3193	BHT04_PCL_gam1	1390	0.0323741	0.0258993	0.0352518	0.0258993	0.120863	0.0251799	0.0338129	0.0877698	0.161151	0.0582734	0.363309	0.0755396	171.754	34.0317	0.109353	170.1	0.133813	36.2777	197.994	0.0374101	15.7986	3.39928	2.63022	1.76763	1.71583	0.0366906	0.0244604	0.660432	1.63022	0.122302	0.416547	1.44173	0.564029	0.646763	3.31439	0.499281	0.17482	0.102158	0.135252	0.108633	0.119424	0.141727	0.199281	0.189209	0.0676259	0.139568	0.151079
B9PCL_contig_3224	BHT04_PCL_gam1	4002	0.22014	0.103198	0.11919	0.249375	0.282859	0.767616	0.837581	0.614443	0.602199	1.24088	3.91354	0.968016	223.029	56.5605	9.1067	223.984	7.73363	49.8238	272.23	0.864818	26.6387	5.54198	7.70515	6.56322	0.0757121	0.125687	0.11944	1.28461	2.05722	0.185657	0.589705	1.001	1.60145	0.794353	0.726887	3.56872	5.01374	1.97826	2.65167	3.43528	3.24663	2.2059	3.29185	6.4023	3.07696	1.9013	2.43478
B9PCL_contig_3230	BHT04_PCL_gam1	1029	0.483965	0.141885	0.324587	0.1069	0.0359572	0.105928	1.91642	0.223518	0.576288	0.0777454	0.346939	0.0621963	96.2692	23.1808	36.0428	178.072	6.88824	88.3149	273.306	1.24879	9.38387	15.7502	16.8406	6.34402	0.0719145	0.847425	0.107872	4.4587	8.50534	5.93003	0.211856	7.47133	18.9271	1.55199	1.43149	11.7017	0.153547	0.0456754	0.05345	0.0748299	0.118562	0.134111	0.0592809	0.154519	0.0651118	0.0291545	0.111759
B9PCL_contig_3233	BHT04_PCL_gam1	819	0	0.037851	0	0.03663	0.25641	0.037851	0.142857	0.043956	0.0989011	0.14652	0.349206	0.018315	181.397	38.5385	0.0573871	108.07	1.13919	29.9231	251.519	0.0622711	17.2747	1.14408	2.37118	2.43346	0	0.105006	0.106227	0.019536	0.90232	0	0.365079	0.159951	0.037851	0.026862	0.040293	0.043956	0.255189	0.0818071	0.112332	0.203907	0.20757	0.0805861	0.0952381	0.115995	0.019536	0.184371	0.112332
B9PCL_contig_3260	BHT04_PCL_gam1	4905	0.323344	0.364934	0.247706	0.30683	0.443833	0.744546	0.646483	3.56045	1.69766	1.36697	2.87829	0.939246	200.03	50.5973	4.16106	213.902	5.77064	45.5757	249.906	0.606524	20.8544	5.14618	4.87319	4.92599	0.0962283	0.150866	0.0540265	0.349847	2.56656	0.271967	0.163914	0.808155	1.02977	0.520693	0.21998	0.500917	0.205097	0.298471	0.372477	0.314985	0.427115	0.279715	0.542915	0.384098	0.33476	0.320082	0.439755
B9PCL_contig_3267	BHT04_PCL_gam1	998	0.0160321	0.304609	0.0160321	0.0150301	0.0891784	0.0661323	0.160321	0.171343	0.250501	0.171343	0.317635	0.0480962	175.672	47.4429	9.98898	46.2214	7.33667	41.022	115.765	0.638277	19.2535	5.06413	3.91082	5.65731	0.0380762	0.247495	0	0.169339	1.81062	0.212425	0.0150301	0.276553	1.98597	0.62024	0.214429	0.144289	0.123246	0.157315	0.153307	0.112224	0.156313	0.0320641	0.235471	0.151303	0.0340681	0.203407	0.382766
B9PCL_contig_3268	BHT04_PCL_gam1	842	0.0961995	0.0605701	0.0534442	0.0356295	0.0368171	0.0902613	0.0819477	0.0178147	0.182898	0.13658	0.313539	0.0368171	127.341	8.92637	0.115202	164.245	4.97506	54.6295	197.803	0.0213777	2.77435	2.2791	0.819477	0.723278	0.103325	0.0356295	0.0356295	0.21734	0.133017	0.0190024	0	0.0819477	1.44062	0.127078	0.195962	0.131829	0.13658	0.0724466	0.200713	0.210214	0.194774	0.043943	0.0748219	0.0938242	0.0997625	0.0926366	0.0427553
B9PCL_contig_3274	BHT04_PCL_gam1	946	0	0.0327696	0	0.0348837	0.0718816	0.0665962	0.125793	0.141649	0.121564	0.432347	0.301268	0.0824524	352.425	88.7516	0.0158562	342.422	1.76638	58.2801	277.407	0.5	38.426	5.66068	1.85518	1.66596	0.0909091	0.0317125	0.0581395	1.14271	0.268499	0.4926	0.281184	0.406977	0.10148	0.0877378	0.230444	0.0739958	0.270613	0.0581395	0.0951374	0.153277	0.135307	0.0158562	0.151163	0.133192	0.0887949	0.104651	0.0866808
B9PCL_contig_3329	BHT04_PCL_gam1	1114	0.290844	0.22711	0.277379	0.070018	0.441652	0.0448833	0.145422	0.214542	4.05476	0.37702	0.747756	0.0709156	198.812	42.6957	0.167864	204.802	0.85368	33.8276	223.005	0.586176	24.2603	4.02962	3.06463	1.33124	0.0493716	0.113106	0.0709156	0.734291	2.86804	0.302513	0.032316	0.234291	0.567325	0.0951526	0.043088	0.0780969	2.886	0.867145	1.36715	34.0431	13.4578	2.5781	0.307899	6.49641	0.686715	0.228007	0.389587
B9PCL_contig_3340	BHT04_PCL_gam1	10061	0.226618	0.159129	0.143823	0.0970082	3.52937	0.19014	1.40473	0.179306	1.17543	1.80658	0.963721	0.546765	193.077	49.9546	2.25614	224.447	2.79565	31.9807	251.121	0.895835	22.0473	4.87059	4.01769	2.94732	0.238644	1.9664	0.421032	2.01153	1.78312	0.430971	0.282974	1.48315	0.889971	0.731438	0.486135	1.63791	1.30603	0.866713	2.95239	5.35533	4.08488	1.59716	1.3274	2.32949	0.863831	1.22294	1.47242
B9PCL_contig_3346	BHT04_PCL_gam1	3432	0.101107	0.0885781	0.164044	0.396562	2.41812	0.681818	2.93852	0.559732	1.07867	2.2331	3.33304	1.27622	195.449	48.0897	2.71882	210.622	4.88695	38.4242	270.771	0.872378	24.0807	4.83362	4.06235	3.24709	0.488928	2.34965	0.92366	6.15443	6.06002	0.28817	0.878205	2.43881	2.02797	2.49184	0.892191	2.1081	5.81643	3.59965	3.94435	6.29749	5.79283	3.62121	4.70455	8.01457	2.34003	2.31818	2.49272
B9PCL_contig_3386	BHT04_PCL_gam1	2157	0.581363	1.34307	1.30783	0.604543	0.133055	0.0496059	0.224386	0.0755679	0.129346	0.227631	0.554474	0.0820584	192.685	49.1873	0.0403338	194.307	1.67594	32.1358	251.655	0.693092	17.8762	4.09226	2.08855	2.15763	0.0570236	0.0941122	0.0421882	0.404265	1.49745	0.0486787	0.0922578	0.233658	0.0908669	0.0621233	0.0635141	0.183125	0.222068	0.125174	0.20306	0.217432	0.173853	0.222531	0.339824	0.292536	0.196569	0.184052	0.202596
B9PCL_contig_3447	BHT04_PCL_gam1	954	0.0859539	0.0639413	0.0880503	0.033543	0.0167715	0.0345912	0.0513627	0.0188679	0.158281	0.0513627	0.357442	0.0744235	125.332	36.3103	0.0157233	2.913	0.332285	28.2075	131.783	0.839623	10.4738	0.0324948	0.033543	0.0408805	0.0356394	0	0.0314465	0.0775681	0.103774	0.0838574	0.033543	0.0345912	0.0366876	0.103774	0.107966	0.091195	0.0974843	0.0870021	0.115304	0.0324948	0.175052	0.0324948	0.212788	0.103774	0.0545073	0.0953878	0.0974843
B9PCL_contig_3456	BHT04_PCL_gam1	2593	0.169302	0.0312379	0.0308523	0.193212	0.253374	1.00617	0.465484	1.03934	0.394524	4.47975	6.06518	1.71539	203.283	53.6043	12.6687	209.953	6.36599	53.3745	255.321	0.659082	25.7192	5.40841	7.61473	9.51678	0.156575	0.0852295	0.0524489	1.25916	2.28538	0.313922	0.397609	0.823756	1.34092	0.681836	0.472426	1.24142	2.15658	0.512534	2.29233	0.862322	1.57578	0.618589	1.8789	0.474354	1.09603	1.22754	1.40802
B9PCL_contig_3514	BHT04_PCL_gam1	2088	0.0306513	0.0450192	0.0220307	0.0541188	0.171935	0.0478927	0.0847701	0.0483716	0.128831	0.0795019	0.582375	0.0574713	183.684	40.34	0.249521	194.231	0.327107	39.9334	179.238	0.833333	20.5096	3.47557	1.0704	2.25623	0.0522031	0.0818966	0.0402299	0.176245	0.562261	0.0771073	0.0253831	0.124521	0.127395	0.0881226	0.0967433	0.106801	0.12069	0.136015	0.175287	0.0454981	0.186782	0.0378352	0.136015	0.166188	0.0708812	0.162356	0.0876437
B9PCL_contig_3515	BHT04_PCL_gam1	1310	0.392366	0.0473282	0.0603053	0.390076	0.29771	0.622137	0.843511	1.05496	0.829771	0.684733	1.41908	0.538931	203.204	47.058	5.36947	202.013	4.00458	52.3893	241.237	1.23817	23.155	6.53664	4.15878	3.83359	0.0725191	0.221374	0.126718	0.562595	3.54962	1.5916	0.638931	1.86412	0.622901	0.349618	0.855725	0.528244	0.389313	0.279389	1.19618	0.425191	3.82901	0.490076	1.31298	1.40382	1.17557	1.01832	0.847328
B9PCL_contig_3557	BHT04_PCL_gam1	1569	0.0739324	0.029318	0.0439771	0.0656469	0.207138	0.0605481	0.0509879	0.0414277	0.1058	0.13703	0.31485	0.0369662	198.218	42.7757	4.21479	178.564	0.363926	45.6577	230.057	1.27852	19.905	3.98152	6.16125	4.70108	0.0681963	0.0726577	0.0707457	0.384959	2.71319	0.234544	0.0369662	0.285532	0.899936	0.3703	0.713193	0.532823	0.241555	0.30529	0.300829	0.255577	0.762906	0.51689	0.832377	0.673678	0.411727	0.604207	0.559592
B9PCL_contig_3559	BHT04_PCL_gam1	4644	0.0480189	0.0854866	0.0594315	0.0678295	0.158053	0.245478	0.203058	0.142119	0.457364	0.48708	1.97588	0.248923	219.359	56.2851	16.9365	214.08	7.27412	54.6124	279.26	1.03704	22.5276	11.6789	10.2982	11.7877	0.0568475	0.148148	0.17528	1.06395	3.22351	0.159561	0.166451	1.47696	3.40224	1.03531	0.591301	1.36197	4.22739	2.84884	2.4255	4.12618	4.02778	0.853144	1.85379	2.85659	0.969638	1.45413	1.00323
B9PCL_contig_3562	BHT04_PCL_gam1	534	0.0599251	0.0599251	0.0299625	0.0280899	0.108614	0.0917603	0.0561798	0.0655431	0.0842697	0.127341	0.282772	0.0561798	139.966	18.4419	0.282772	117.272	2.26404	34.5843	227.18	0.116105	11.7266	2.46067	3.45693	2.11423	0.0280899	0.0299625	0	0.275281	0.574906	0.629213	0.0561798	0.0655431	0.0561798	0.136704	0.0299625	0.0749064	0.116105	0.123596	0.275281	0.174157	0.168539	0.0617978	0.265918	0.17603	0.140449	0.264045	0.181648
B9PCL_contig_3606	BHT04_PCL_gam1	2194	0.0309936	0.229717	0.15907	0.0542388	0.293984	0.68505	0.362808	0.753418	0.857338	0.596627	1.07521	0.33227	187.156	36.7675	2.10893	194.21	7.42252	41.9312	249.921	0.897903	17.1231	4.21012	2.95214	3.32817	0.0715588	0.799453	0.18505	1.67958	0.989973	0.128532	0.650866	1.02735	2.01185	2.19827	1.30173	2.84458	3.40337	1.36372	3.60346	4.34594	1.42252	1.86053	1.94531	4.08888	1.80538	1.39517	1.24658
B9PCL_contig_3626	BHT04_PCL_gam1	752	5.5492	2.08511	3.47473	10.3551	13.2846	12.496	27.891	31.8245	19.6968	17.6875	28.4654	15.8098	231.842	48.2846	10.2846	213.746	6.0266	50.2846	279.87	4.54654	21.363	12.8497	13.7753	11.4189	1.30851	1.3391	1.48005	12.2673	7.5625	1.22207	1.16356	12.5452	17.7979	4.56649	2.83644	19.621	12.0319	3.80718	10.7793	4.56383	13.0758	5.34176	12.879	9.22207	10.5173	15.0426	16.0492
B9PCL_contig_3634	BHT04_PCL_gam1	661	0.0242057	0.0453858	0.0453858	0	0.217852	0.075643	0	0.266263	0.178517	0.0771558	0.464448	0.113464	178.582	38.649	0.128593	170.452	1.34796	38.7731	231.631	0.456884	16.3782	5.01362	3.23903	3.9289	0.0635401	0.236006	0	0.1059	0.647504	0	0	0.11649	0.167927	0	0.11649	0.202723	0.219365	0.0892587	0.0499244	0.184569	0.0786687	0.248109	0.478064	0.304085	0.267776	0.140696	0.183056
B9PCL_contig_3636	BHT04_PCL_gam1	810	0	0.0604938	0.0555556	0.037037	0.0419753	0.0604938	0.0728395	0.139506	0.135802	0.0419753	0.311111	0.161728	213.798	35.6901	0.0617284	183.995	1.06049	40.9333	226.475	0.445679	11.7802	1.57407	1.8716	1.12099	0.0777778	0.0209877	0.0197531	0.17284	0.950617	0.0209877	0.0641975	0.212346	0.0888889	0.0703704	0.292593	0.114815	0.181481	0.151852	0.125926	1.60247	0.228395	0.0802469	0.311111	0.324691	0.0790123	0.250617	0.125926
B9PCL_contig_3698	BHT04_PCL_gam1	1436	0.0473538	0.0557103	0.0487465	0.0724234	0.0961003	0.0800836	0.0905292	0.103064	0.0543175	0.214485	0.351671	0.0445682	198.969	48.0522	1.55153	201.958	0.740947	35.5543	231.075	0.642061	18.0237	3.84889	3.45056	2.40669	0.220056	0.0341226	0.0208914	0.615599	0.496518	0.143454	0.0522284	0.0967967	0.281337	0.0383008	0.464485	0.0738162	0.121866	0.16156	0.170613	0.16156	0.231198	0.147632	0.286908	0.26532	0.153203	0.1539	0.268106
B9PCL_contig_3699	BHT04_PCL_gam1	643	0.0730949	0.0762053	0.125972	0	0.0995334	0	0.0979782	0.0513219	0.175739	0.195956	0.362364	0.18507	71.4977	2.24572	2.30793	21.633	9.13997	30.8414	173.222	0.0311042	1.61586	3.11198	2.40124	28.7418	0.0715397	0.144635	0.0248834	0.167963	1.20995	0.0264386	0.0870918	0.143079	0.0730949	0.118196	0	0.0699844	0	0.11042	0.0482115	0	0.0979782	0.129082	0.0917574	0.0248834	0.0233281	0.160187	0.0575428
B9PCL_contig_3702	BHT04_PCL_gam1	2479	0.0467931	0.0649455	0.0915692	0.0399355	0.1428	0.0548608	0.267447	0.218233	0.412263	0.129891	0.542557	0.123437	200.891	47.925	10.1004	225.115	5.65147	49.1678	231.154	1.80436	22.7814	7.24687	8.11013	7.30012	0.085115	0.171037	0.268253	1.57886	2.43243	0.215813	0.334409	2.43929	2.24728	1.34611	0.694635	3.13231	4.05083	2.36103	5.90883	2.18233	5.45341	4.62445	6.46551	10.8019	4.87495	5.55708	6.05809
B9PCL_contig_3715	BHT04_PCL_gam1	2335	0.0668094	0.0543897	0.0882227	0.0518201	0.101927	0.0501071	0.125054	0.0218415	0.124625	0.152891	0.449679	0.0942184	242.876	70.7118	15.3842	238.277	9.86167	60.9833	275.43	0.71349	29.806	6.70921	7.90921	10.4441	0.0162741	0.10364	0.124625	0.217559	2.35375	0.033833	0.0766595	0.846253	2.31006	0.878801	0.316488	0.354176	0.362741	0.352463	0.733619	0.498501	0.242398	0.240685	0.466809	0.494647	0.529336	0.344325	0.300214
B9PCL_contig_3750	BHT04_PCL_gam1	781	0.0422535	0.021767	0.0665813	0	0.211268	0.0870679	0.34443	0.148528	0.179257	0.325224	0.423816	0.25096	164.318	41.6056	0.354673	142.65	1.27273	30.7145	212.376	0.798976	17.1767	2.56594	4.5685	1.80154	0.199744	0.0435339	0.0973111	0.516005	4.27401	0.176697	0.213828	0.528809	0.185659	0.0985915	0.353393	0.370038	0.227913	0.15749	0.293214	0.170294	0.0768246	0.0537772	0.142125	0.0870679	0.21895	0.0627401	0.253521
B9PCL_contig_3774	BHT04_PCL_gam1	3335	0.0821589	0.0653673	0.0632684	0.0734633	0.113643	0.0587706	0.104348	0.095952	3.28696	0.18021	0.406897	0.155922	263.3	64.4954	9.98621	243.862	4.24468	52.2426	277.65	0.750825	26.206	6.46087	5.05517	6.12564	1.65457	0.143028	0.0893553	0.556522	2.95712	0.508246	0.198501	0.547226	1.45787	0.806297	0.529535	0.356822	0.606897	0.203298	0.398801	0.773313	0.453973	0.692654	0.409595	1.22669	0.308546	0.26087	0.337931
B9PCL_contig_3869	BHT04_PCL_gam1	636	0.430818	0.676101	0.687107	0.213836	0.0471698	0.0471698	0.242138	0.179245	0.0707547	0.201258	0.679245	0.0503145	175.964	44.184	3.33491	174.327	0.874214	37.9481	198.948	1.34434	18.4654	4.64308	2.34119	3.15409	0.072327	0.0738994	0.0235849	0.0613208	0.433962	0.0235849	0.0235849	0.352201	0.613208	0.0974843	0.221698	0.194969	0.0550314	0.0235849	0.11478	0.103774	0.102201	0	0.209119	0.216981	0.0377358	0.220126	0.091195
B9PCL_contig_3887	BHT04_PCL_gam1	1862	0.196563	0.38507	0.123523	0.594522	2.25349	6.59237	2.84157	5.43985	2.8609	4.29538	9.56821	3.75027	226.009	62.3179	18.8878	238.702	16.0575	64.7997	280.579	1.0145	27.297	8.28625	10.3937	14.6015	0.20623	0.826531	0.360902	5.33673	4.26208	0.629968	0.947368	3.72073	3.88131	1.88561	1.88238	6.87218	2.24597	2.04028	4.59774	1.40064	3.18797	2.74382	2.68958	6.14017	3.59452	4.25242	5.19066
B9PCL_contig_3906	BHT04_PCL_gam1	598	0.0852843	0.212375	0.0819398	0.0250836	0.0702341	0.115385	0.232441	0.0752508	0.270903	0.292642	1.59866	0.145485	197.945	39.8813	0.16388	193.329	0.347826	31.2107	230.51	0	19.6773	3.17559	4.55184	0.658863	0.0769231	0.150502	0	0.107023	0.897993	0.354515	0.0501672	0.0334448	0.438127	0.173913	0.0785953	0.187291	1.49164	0.27592	0.250836	0.757525	0.586957	0.0602007	0.148829	0.889632	0.839465	0.083612	0.309365
B9PCL_contig_3914	BHT04_PCL_gam1	1843	0.0179056	0.0602279	0.0678242	0.054802	0.086815	0.118828	0.066739	0.0998372	0.140532	0.218665	0.409658	0.147043	120.888	0.691264	0.279978	9.37982	2.01845	14.4438	160.216	0.0754205	0.556701	0.441129	0.891481	0.751492	0.122626	0.109061	0.172545	0.278351	0.525773	0.101465	0.580033	0.178513	0.368964	0.466088	0.155182	0.134021	0.153554	0.140532	0.139447	0.100922	0.0797613	0.0743353	0.172002	0.064026	0.0423223	0.169832	0.135648
B9PCL_contig_3931	BHT04_PCL_gam1	1433	0.060014	0.0118632	0.0286113	0.0125611	0.131193	0.0718772	0.121424	0.098395	0.22889	0.0732729	0.205862	0.0655967	221.375	50.753	0.157013	123.17	0.150035	31.2875	214.298	0.91277	19.5618	0.898814	1.00209	2.00279	0.108863	0.0662945	0.0823447	0.193301	0.518493	0.0174459	0.0746685	0.15492	0.183531	0.0237264	0.132589	0.0893231	0.0837404	0.131891	0.184927	0.163294	0.14515	0.0949058	0.19679	0.231682	0.0621075	0.0579204	0.111654
B9PCL_contig_3959	BHT04_PCL_gam1	532	0.0582707	0.0300752	0.0864662	0.0281955	0.193609	0.272556	0.118421	0.0281955	0	0.075188	0.142857	0.0582707	198.216	40.3459	0.0714286	43.4831	0.966165	21.1692	213.902	0.330827	28.8271	2.38722	1.74436	1.83459	0.0281955	0	0.283835	0.12594	0.163534	0.12218	0.0338346	0.118421	0.0864662	0.0601504	0.0300752	0.056391	0.25	0.139098	0.306391	0.201128	0.349624	0.25	0.12594	0.466165	0.31391	0.430451	0.0864662
B9PCL_contig_4033	BHT04_PCL_gam1	429	0.829837	0.25641	0.848485	0.438228	0.508159	3.22378	3.1352	0.944056	3.14219	8.56177	17.6807	4.8648	186.981	41.6783	8.63869	234.851	27.0303	85.2261	255.303	0.95338	28.8368	9.96737	15.0653	14.7716	1.71096	0.34965	0.275058	6.87179	6.44988	6.55245	0.340326	2.7972	6.63636	1.01632	0.125874	8.0676	2.29371	0.93007	6.2331	0.547786	1.14918	1.12121	3.94172	8.69231	1.39394	3.662	3.19814
B9PCL_contig_4044	BHT04_PCL_gam1	561	0	0.026738	0.0285205	0	0.0623886	0	0.224599	0.0374332	0.0980392	0.0677362	0.185383	0.0748663	311.283	91.8342	0.142602	195.494	2.34046	47.0945	259.408	1.00357	43.5829	3.50267	4.8877	2.12656	0	0.030303	0	0.210339	0.0909091	0	0.026738	0	0.361854	0	0.0677362	0	0.103387	0.026738	0.108734	0.0285205	0.0819964	0.0819964	0.306595	0.278075	0.0623886	0.292335	0.201426
B9PCL_contig_4050	BHT04_PCL_gam1	424	0.0825472	0.0377358	0.0849057	0	0.0919811	0	0.127358	0	0	0.106132	0.193396	0	184.667	35.6297	0.0825472	220.63	0.867925	40.9528	239.184	0.379717	16.1509	4.33962	5.72877	1.37972	0	0	0	0.148585	0.808962	0	0.228774	0.0353774	0	0.0377358	0.0707547	0.0849057	0.0966981	0.134434	0.0919811	0.122642	0.242925	0	0.417453	0.240566	0.0613208	0.341981	0.158019
B9PCL_contig_4095	BHT04_PCL_gam1	457	0.509847	0.083151	0.0678337	0.185996	0.277899	0.0350109	0.223195	0.0328228	5.12691	0.207877	0.630197	0.0371991	209.313	42.4836	19.6674	223.365	8.95842	52.8972	255.322	0.317287	17.1444	7.35667	12.8053	11.3567	0.0350109	0.115974	0.107221	1.86433	1.72429	0.310722	0.0350109	0.54267	2.52079	1.17287	0.514223	1.68709	0.634573	0.960613	8.31072	5.34354	0.474836	3.04814	2.36324	2.66521	0.393873	1.93873	1.56674
B9PCL_contig_4115	BHT04_PCL_gam1	475	0	0.0652632	0	0	0.134737	0.124211	0.0863158	0	0.269474	0.107368	0.326316	0.101053	201.726	50.5621	15.4484	221.568	11.3832	53.2421	253.211	0.261053	28.5579	8.27579	10.1789	10.7095	0.0673684	0.343158	0.0863158	0.412632	4.70737	0.374737	0	0.783158	2.39368	0.997895	0.0715789	0.781053	0.258947	0.385263	0.282105	0.543158	0.303158	0.170526	0.395789	0.338947	0.122105	0.484211	0.172632
B9PCL_contig_4130	BHT04_PCL_gam1	998	0.0601202	0.0150301	0.0160321	0	0.0961924	0.0841683	0.140281	0.249499	0.210421	0.287575	0.846693	0.0951904	187.656	44.7535	0.810621	204.271	1.02104	37	232.317	0.706413	14.5331	5.80361	3.98998	3.99399	0.0501002	0.117234	0.0150301	0.462926	2.25351	0.173347	0.0160321	0.177355	0.0801603	0.12024	0.0541082	0.0410822	0.207415	0.0891784	0.0671343	0.0511022	0.137275	0.0470942	0.102204	0.0821643	0.0621242	0.108216	0.0551102
B9PCL_contig_4141	BHT04_PCL_gam1	593	0.0269815	0.0269815	0.0303541	0	0.0573356	0.234401	0.139966	0.232715	0.291737	0.29511	3.74368	0.219224	85.0506	5.68465	1.45025	69.6121	1.0253	41.8769	209.255	1.66779	2.90219	1.87521	2.15008	1.23609	0.0708263	0.079258	0.0522766	0.106239	2.41484	0.145025	0.0252951	1.54806	1.05396	0.136594	0.0725126	2.37268	0.106239	0.178752	0.0860034	0.107926	0.118044	0.0961214	0.0539629	0.15683	0.0860034	0.0556492	0.0978078
B9PCL_contig_4155	BHT04_PCL_gam1	1219	0.0287121	0.0295324	0.0689089	0.0377358	0.0828548	0.0246103	0.0557834	0.0123052	0.11813	0.0434783	0.397047	0.0689089	255.402	52.315	1.84578	245.774	2.34947	47.5989	310.745	1.04922	22.8294	5.51107	4.15587	3.03199	0	0.139459	0.0566038	0.431501	2.25021	0.236259	0.0287121	0.254307	0.232158	0.0385562	0.135357	0.231337	0.161608	0.130435	0.195242	0.146021	0.184578	0.0935193	0.145201	0.179655	0.09516	0.347826	0.0926989
B9PCL_contig_4238	BHT04_PCL_gam1	503	0.188867	0.200795	0.188867	0.0616302	0.0298211	0.10338	0.0775348	0	0.324056	0.176938	0.475149	0.0596421	313.515	66.8032	0.0675944	285.469	1.64414	60.1571	401.491	0	36.8887	7.23062	4.21074	2.70179	0.0596421	0	0.0298211	0.707753	1.9006	0.0298211	0.574553	0.508946	0.55666	0.0695825	0.238569	0.147117	0.0914513	0.0934394	0.0596421	0.129225	0.332008	0.0377734	0.202783	0.383698	0.133201	0.12326	0.198807
B9PCL_contig_4267	BHT04_PCL_gam1	676	0.288462	0.0443787	0.116864	0.118343	0.0976331	0	0.0221893	0.0798817	0.0991124	0.0443787	0.331361	0.142012	343.087	20.676	181.382	751.963	29.2027	156.472	426.533	2.44231	9.36095	46.9556	47.7041	194.139	1.56509	0.778107	0.150888	5.36834	10.0444	0.565089	0.356509	9.96893	44.6021	8.78107	18.1849	4.44083	0.591716	0.116864	0.16568	0.365385	0.366864	0.116864	0	0.634615	0.173077	0.0473373	0.357988
B9PCL_contig_4270	BHT04_PCL_gam1	1496	0.0200535	0.171123	0.152406	0.0802139	0.680481	0.128342	0.631684	0.10762	0.246658	0.165775	0.604278	0.258021	196.479	43.7179	0.651738	197.837	1.51738	45.5816	235.265	0.509358	17.8449	4.73262	2.59559	3.02005	0.0347594	0.084893	0.0601604	1.93182	1.28209	0.491979	0.277406	0.785428	0.582888	0.598262	0.331551	0.312166	0.85762	0.621658	2.12099	0.873663	0.909091	0.56885	1.38168	1.20321	0.965909	0.931818	1.23596
B9PCL_contig_4433	BHT04_PCL_gam1	943	0	0.0519618	0.21421	0.83351	14.4008	3.03818	1.06787	1.00742	0.396607	0.515376	0.597031	3.97137	189.911	53.4804	41.6288	225.878	29.1633	100.001	236.935	1.77519	28.7455	15.1495	26.9226	22.7869	0.0254507	0.0572641	0.110286	0.870626	13.1898	2.7052	0.563097	3.1368	2.60764	1.26299	1.3298	12.9576	2.15589	1.55673	1.98303	7.67975	4.26299	2.83351	0.822906	9.2842	0.504772	0.608696	0.545069
B9PCL_contig_4444	BHT04_PCL_gam1	803	0.491905	0	0.0846824	0.0958904	49.8481	0.119552	0.159402	0.236613	0.347447	0.173101	0.408468	1.65629	182.36	44.3113	35.9178	185.852	4.26401	36.6887	206.072	0.863014	20.3549	3.48941	2.75218	4.06476	0.0622665	0.0211706	0.0610212	0.117061	8.41968	1.63636	2.20548	1.83188	0.783313	0.388543	0.499377	0.174346	0.169365	1.04483	0.308842	0.276463	0.272727	0.0884184	0.0722291	0.731009	0.138232	0.150685	0.224159
B9PCL_contig_4464	BHT04_PCL_gam1	876	0.0182648	0	0.0696347	0	0.103881	0.0616438	0.113014	0.0376712	0.205479	0.417808	0.705479	0.097032	159.037	36.0057	5.42922	160.129	4.44064	37.7146	207.789	0.833333	19.9418	4.73402	1.47831	5.20548	0.0216895	0.111872	0.0399543	0.251142	1.6153	0.0251142	0.98516	0.0273973	0.234018	0.292237	0.170091	0.406393	0.156393	0.196347	0.0388128	0.0376712	0.0821918	0.0684932	0.190639	0.0719178	0.0399543	0.0742009	0.0205479
B9PCL_contig_4465	BHT04_PCL_gam1	1547	0.0213316	0.0711054	0.0103426	0.0575307	0.0717518	0.0665805	0.105365	0.0795087	0.127343	0.12605	0.408533	0.0232708	192.065	39.841	0.029735	162.952	0.890756	29.903	232.863	1.26568	18.8707	4.11829	2.95346	1.47317	0.0969619	0.10084	0.0536522	0.523594	0.760181	0.032967	0.0200388	0.0976083	0.124758	0.0588235	0.0808016	0.142857	0.156432	0.0808016	0.0995475	0.213963	0.08468	0.062702	0.120879	0.156432	0.0775695	0.181642	0.142211
B9PCL_contig_4470	BHT04_PCL_gam1	3074	0.0305791	0.0679896	0.0572544	0.0816526	0.0777489	0.0546519	0.0751464	0.0998699	0.19974	0.0985686	0.540013	0.0761223	218.537	48.2248	6.61874	202.831	1.00716	41.6226	263.699	0.432986	19.0342	4.67697	3.40956	7.8432	0.0513988	0.0712427	0.223162	0.228692	1.3123	0.0478204	0.151269	0.203643	0.228367	0.0826285	0.321731	0.243006	0.228692	0.0988939	0.144763	0.138256	0.134027	0.0689655	0.184776	0.150943	0.0933637	0.102472	0.0862069
B9PCL_contig_4519	BHT04_PCL_gam1	1317	0.0129081	0.0501139	0.0129081	0.0273349	0.0622627	0.11997	0.0425209	0.201215	0.20653	0.15262	0.556568	0.0607441	171.355	51.7532	0.0918755	136.333	4.24601	32.7555	236.598	0.287775	21.8299	3.1921	2.60364	2.06682	0.122248	0.110099	0.280182	0.593014	0.969628	0.30448	0.0531511	0.70691	0.224753	0.123007	0.0979499	0.168565	0.296128	0.110099	0.536067	0.290812	0.446469	0.346241	0.318147	2.27563	0.280942	0.255125	0.174639
B9PCL_contig_4619	BHT04_PCL_gam1	792	0.020202	0.0656566	0.0505051	0.0189394	0.218434	0.0580808	0.0909091	0.0820707	0.136364	0	0.224747	0.0643939	327.11	64.8914	0	285.924	0.32197	49.3788	408.823	0.917929	29.5139	2.66793	1.47348	4.1654	0.0378788	0.0593434	0.0795455	0.414141	2.0947	0.407828	0.0378788	0.114899	0.0618687	0.0378788	0.0227273	0.180556	0.145202	0.191919	0.142677	0.237374	0.217172	0.252525	0.229798	0.214646	0.084596	0.231061	0.217172
B9PCL_contig_4636	BHT04_PCL_gam1	644	0.0232919	0.0232919	0	0.0263975	0.130435	0.0465839	0	0.104037	0.0232919	0.0326087	0.271739	0.0838509	192.151	41.278	0	184.441	0.322981	45.2997	233.806	0.447205	17.3494	2.78727	3.78727	2.38975	0	0.0310559	0	0.0838509	3.33385	0.0372671	0.0232919	0.569876	0.0295031	0.254658	0.0745342	0.32764	0.212733	0.104037	0.052795	0.100932	0.201863	0.0729814	0.256211	0.0419255	0.113354	0.0232919	0.0791925
B9PCL_contig_4690	BHT04_PCL_gam1	541	0.0277264	0.038817	0.0277264	0.120148	0.195933	0.0554529	0.0406654	0.064695	0.136784	0.0628466	0.404806	0.110906	181.8	39.0721	7.87431	151.105	1.72274	40.1922	198.693	0.548983	20.5009	3.48244	4.69871	4.31423	0.0554529	0.208872	0	0.761553	2.77079	0	0.0295749	0.123845	0.561922	0.210721	0.548983	0.711645	0	0.133087	0.338262	0.0998152	0.175601	0.0628466	0.253235	0.421442	0.112754	0.299445	0.0942699
B9PCL_contig_4691	BHT04_PCL_gam1	504	0.654762	0	0.0297619	0.031746	12.1726	0.369048	2.2619	1.14683	0.474206	0.28373	1.05754	0.416667	133.234	44.4861	0.964286	153.113	12.2639	60.8948	195.331	2.23016	25.0417	4.76587	3.86905	2.18651	0.154762	4.20437	0.448413	17.8234	9.43452	1.91071	0	9.21032	9.25	17.2183	10.5635	26.4504	20.6567	3.93452	47.5853	18.2956	11.8631	16.5972	15.9127	15.5218	4.375	5.19246	8.69841
B9PCL_contig_4785	BHT04_PCL_gam1	917	0	0.0338059	0.139586	0.147219	0.138495	0.0970556	0.114504	0.0501636	0.0752454	0.315158	0.387132	0.139586	238.754	53.2879	9.00872	245.829	4.33806	53.9935	295.928	0.307525	25.7099	6.43402	5.73719	7.98146	0.0556161	0.236641	0.0730643	0.484188	2.45692	0.449291	0	0.389313	0.519084	0.46783	0.177754	0.269357	0.229008	0.236641	0.520174	0.205016	0.242094	0.222465	0.892039	0.285714	0.305344	0.358779	0.678299
B9PCL_contig_4802	BHT04_PCL_gam1	915	0.020765	0.0568306	0.0907104	0.0557377	0.0677596	0.0688525	0.0502732	0.0699454	0.271038	0.0360656	0.420765	0.0327869	208.21	31.5432	0.26776	178.425	0.436066	43.6667	235.435	0.507104	16.9464	2.26776	3.15191	2.16066	0.0163934	0.0229508	0	0.0502732	0.798907	0.0327869	0.0393443	0.0601093	0.261202	0.0371585	0.0437158	0.0666667	0.131148	0.137705	0.0502732	0.0502732	0.136612	0.0677596	0.0480874	0.0568306	0.0666667	0.0666667	0.0775956
B9PCL_contig_4897	BHT04_PCL_gam1	502	0	0.0418327	0.0318725	0.12749	0.123506	0.11753	0.0298805	0.059761	0.14741	0.0956175	0.458167	0.0318725	218.948	51.247	0.0298805	189.558	0.143426	46.2131	194.062	0.241036	19.4243	2.55777	2.63546	1.8745	0.0438247	0.0318725	0	0.260956	2.38048	0.0796813	0	0.139442	0.063745	0.0318725	0.125498	0.0737052	0	0.14741	0.175299	0.14741	0.063745	0.125498	0.061753	0	0	0.123506	0.0298805
B9PCL_contig_4980	BHT04_PCL_gam1	403	0.114144	0.044665	0.0744417	0.111663	0.08933	0	0.300248	0.265509	0.0769231	0.111663	0.188586	0.0397022	191.707	45.8337	0.0397022	198.082	0.426799	38.2829	271.432	0.769231	19.1141	4.08437	2.933	4.17866	0	0.0794045	0.08933	0.0397022	1.38958	0	0.342432	0.223325	0	0.101737	0.124069	0.133995	0.0794045	0.310174	0.0967742	0.0992556	0.136476	0.186104	0.312655	0.119107	0.243176	0.126551	0.25062
B9PCL_contig_5106	BHT04_PCL_gam1	443	1.0158	0.76298	0.31377	1.25508	25.149	0.659142	41.5147	9.99323	3.38826	2.36569	4.06772	5.23476	78.6095	72.0451	3.04515	6.35666	153.312	184.165	528.702	32.6524	97.7652	22.4628	82.3273	52.7133	8.56885	2.62077	0.722348	13.1512	28.8172	4.19413	8.42212	29.5621	18.9368	4.78781	10.5847	40.9661	36.6546	21.5079	31.4966	122.226	65.9255	37.1828	21.1106	70.7088	8.614	7.97968	10.5147
B9PCL_contig_5133	BHT04_PCL_gam1	1175	0.04	0.124255	0.066383	0.0510638	0.139574	0.116596	0.145532	0.156596	0.217021	0.258723	0.999149	0.132766	114.443	26.8928	0.114894	138.946	0.559149	23.9796	217.554	0.394043	10.897	1.13191	1.05702	1.69191	0.108085	0.126809	0.0340426	0.325106	0.492766	0.260426	0.012766	0.163404	0.199149	0.093617	0.144681	0.298723	0.357447	0.20766	0.142979	0.271489	0.133617	0.0868085	0.0612766	0.155745	0.08	0.146383	0.156596
B9PCL_contig_5285	BHT04_PCL_gam1	529	0.0283554	0	0.0321361	0	0.0283554	0.100189	0.128544	0	0.551985	0.251418	0.848771	0.073724	108.134	17.7675	0.168242	183.578	0.215501	37.4442	223.321	0.36673	8.2949	4.24764	1.86389	2.58601	0.0926276	0	0.0907372	0.279773	0.616257	0.0283554	0.0302457	0.327032	0.0926276	0.124764	0	0.128544	0.102079	0.153119	0.175803	0.166352	0	0.0378072	0.0283554	0.0680529	0.0642722	0.132325	0.275992
B9PCL_contig_5305	BHT04_PCL_gam1	754	0.066313	0.0649867	0.0809019	0	0.0397878	0.0198939	0.0915119	0	0.0809019	0.0265252	0.278515	0.0915119	134.829	24.8143	0.614058	162.745	0.671088	25.0955	159.672	0.80504	9.19098	5.67109	3.0305	10.691	0.0450928	0.156499	0.0198939	0.169761	0.812997	0.0291777	0.20557	0.0411141	1.35676	0.557029	0.557029	0.167109	0.202918	0.0424403	0.177719	0.18435	0.123342	0.11008	0.153846	0.241379	0.100796	0.262599	0.206897
B9PCL_contig_5425	BHT04_PCL_gam1	726	0	0.0206612	0.0482094	0.0220386	0.0716253	0.136364	0.19697	0.0977961	0.0426997	0.155647	0.46832	0.046832	163.864	39.5523	0.0344353	150.376	1.86226	30.0124	214.006	0.0730028	16.2025	3.89669	0.378788	2.28512	0.126722	0.0619835	0	0.498623	0.895317	0.046832	0.110193	0.205234	0.0743802	0.0991736	0.133609	0.0482094	0.22314	0.030303	0.0647383	0.11708	0.0206612	0.053719	0.243802	0.250689	0	0.0964187	0.162534
B9PCL_contig_5591	BHT04_PCL_gam1	1015	0.017734	0.0305419	0.0463054	0	0.0167488	0.0837438	0.079803	0.0699507	0.167488	0.0985222	0.510345	0.115271	179.004	38.5281	0.0591133	0.812808	1.01675	38.667	175.606	0.505419	19.4039	0.637438	0.165517	0.528079	0.026601	0.0325123	0.0807882	0.191133	0.134975	0	0.13399	0.0472906	0.230542	0.0522167	0.0945813	0.0758621	0.224631	0.0807882	0.137931	0.195074	0.165517	0.0817734	0.148768	0.236453	0.0325123	0.0305419	0.079803
B9PCL_contig_5632	BHT04_PCL_gam1	467	0	0.0963597	0.0321199	0.0342612	0.152034	0.122056	0.0706638	0	0.100642	0.0428266	0.310493	0	22.8437	0.222698	0	0.811563	0.389722	0.20985	219.557	0.0685225	0.0663812	0.265525	0.0321199	0.0685225	0.17773	0.254818	0	0.0385439	0.0770878	0.0406852	0.0492505	0.304069	0.175589	0.104925	0.0342612	0.0342612	0.0770878	0.169165	0.0642398	0.0321199	0.0642398	0.175589	0.216274	0.107066	0.0985011	0.0642398	0.207709
B9PCL_contig_5654	BHT04_PCL_gam1	446	0	0	0.0336323	0.0336323	0.0650224	0.0762332	0.0358744	0.159193	0.112108	0.401345	0.367713	0.058296	12.8655	0.0336323	0	1.20404	0.0336323	0.190583	154.883	0	0.139013	0.0381166	0.0941704	0.0358744	0	0.0717489	0.0358744	0.190583	0.143498	0.0784753	0.0426009	0	0.0358744	0	0.143498	0.11435	0.0336323	0	0.221973	0.0605381	0.195067	0.0358744	0.257848	0.0672646	0.044843	0.0695067	0.0426009
B9PCL_contig_5655	BHT04_PCL_gam1	955	0.0157068	0.0230366	0.0167539	0	0	0.0513089	0.0502618	0.0858639	0.156021	0.248168	0.189529	0.0157068	161.36	32.5141	0.0481675	9.38534	0.232461	25.8398	146.683	0.478534	17.422	0.420942	0.195812	0.928796	0.017801	0.0837696	0.158115	0.095288	0.0712042	0	0	0.0712042	0.0324607	0.0324607	0.0481675	0.0743455	0.095288	0.100524	0.0691099	0.170681	0.0691099	0.052356	0.0513089	0.086911	0.0481675	0.0324607	0.12356
B9PCL_contig_5808	BHT04_PCL_gam1	1521	1.48849	3.20842	2.82117	1.22156	0.101249	0.0795529	0.253123	0.0690335	0.207101	0.403024	0.721236	0.187377	160.312	0.493097	0.0999343	232.421	2.09599	23.7942	318.001	0.42998	1.02301	18.7462	7.14924	1.78041	0.0309007	0.0802104	0.0210388	0.100592	4.37015	0.13741	0.0348455	0.107824	0.191321	0.0322156	0.0815253	0.136095	0.241946	0.169625	0.224852	0.0887574	0.22551	0.0769231	0.370151	0.326759	0.420776	0.196581	0.0834977
B9PCL_contig_5814	BHT04_PCL_gam1	1377	0.0929557	0.0239651	0.0246914	0.0944081	0.0748003	0.261438	0.222222	0.0820625	0.394336	0.434277	1.36311	0.19971	66.1358	9.0276	2.1191	39.5882	0.854757	34.3893	152.722	0.42411	3.55919	2.62527	1.2549	4.34858	0.14016	0.0777052	0.0849673	0.30138	1.07335	0.114016	0.24183	0.225127	0.699346	0.866376	0.0885984	0.171387	0.347858	0.140886	0.0994916	0.129993	0.156863	0.0900508	0.151779	0.123457	0.105301	0.181554	0.110385
B9PCL_contig_5828	BHT04_PCL_gam1	424	0	0.0353774	0	0.0400943	0.183962	0.0353774	0.226415	0.143868	0.320755	0	0.290094	0.132075	234.733	61.2288	0.0778302	258.604	0.0400943	34.9623	272.967	0.346698	22.158	2.33255	3.36085	2.54245	0	0.117925	0	0.57783	0.188679	0.183962	0.0400943	0.337264	0.884434	0.108491	0.167453	0.207547	0.28066	0.181604	0.688679	0.181604	0.455189	0.370283	0.589623	2.65802	0.160377	0.228774	0.393868
B9PCL_contig_6039	BHT04_PCL_gam1	1162	0.0129088	0.0473322	0	0.070568	0.142857	0.0834768	0.178141	0.0266781	0.127367	0.19105	0.949225	0.112737	134.279	27.3046	0.0275387	121.956	0.894148	30.3201	223.892	0.571429	12.6127	1.90964	2.50086	0.724613	0.0430293	0.0972461	0.0550775	0.421687	0.690189	0.361446	0.0567986	0.2358	0.268503	0.0679862	0.306368	0.141136	0.119621	0.200516	0.291738	0.223752	0.164372	0.177281	0.363167	0.265921	0.115318	0.203959	0.20654
B9PCL_contig_6543	BHT04_PCL_gam1	845	0.0366864	0.0390533	0.0189349	0.035503	0.250888	0.147929	0.136095	0.169231	0.19645	0.12426	1.03077	0.0295858	212.208	41.2284	0.449704	214.028	0.586982	34.8663	260.925	1.02722	21.6426	4.32663	5.06391	1.4071	0	0.671006	0.138462	0.0378698	1.77396	0.581065	0	0.0591716	0.311243	0.178698	0.278107	0.47574	0.349112	0.429586	5.39408	12.6438	7.12663	2.46391	0.442604	0.951479	0.36213	0.528994	0.442604
B9PCL_contig_6553	BHT04_PCL_gam1	1232	0.0519481	0.0503247	0.0746753	0.0300325	0.0844156	0.0535714	0.0868506	0.176136	0.0560065	0.219968	0.543831	0.157468	362.96	43.9497	79.4294	321.217	2.13231	59.7865	460.988	0.539773	24.2687	19.1761	20.4391	20.5	0	0.0827922	0	0.719156	2.6875	0.12987	0.415584	0.231331	0.36039	0.659903	1.01055	1.82224	0.513799	0.17289	0.413149	0.184253	0.24513	0.159091	0.237825	0.178571	0.236201	0.17776	0.439123
B9PCL_contig_6588	BHT04_PCL_gam1	1061	0.400566	0.0895382	0.0895382	0.255419	4.7427	0.807729	4.4901	0.743638	4.35815	1.29218	2.58624	1.49199	197.434	40.983	13.147	252.942	6.79642	66.673	240.122	1.62488	20.6984	6.32328	5.26013	3.80961	0.599434	43.1178	9.4656	4.44015	9.13572	2.11499	0.496701	7.09708	6.00283	4.53346	8.84826	2.88878	4.74175	4.75778	11.7936	24.3082	16.8435	6.2017	5.58341	12.1216	3.73987	3.0443	4.61828
B9PCL_contig_6637	BHT04_PCL_gam1	1030	0.0650485	0.0834951	0.0495146	0.0805825	0.164078	0.0572816	0.0834951	0.182524	0.201942	0.173786	0.590291	0.015534	193.254	39.4981	0.586408	156.624	1.06699	37.4816	237.497	0	18.0049	4.47087	4.12524	2.33689	0.0165049	0.332039	0.0524272	0.22233	1.10971	0.11068	0.167961	1.00097	0.886408	1.16408	0.832039	0.899029	0.173786	0.159223	0.482524	0.320388	0.359223	0.170874	0.505825	1.25243	0.226214	0.172816	0.34466
B9PCL_contig_6669	BHT04_PCL_gam1	790	0.0189873	0	0.0974684	0.0670886	0.302532	0.124051	0.078481	0.0772152	0	0.1	0.517722	0.0911392	192.425	37.0101	0.424051	210.716	0.848101	38.2316	238.47	0.155696	21.9911	1.86329	3.75696	2.24684	0.0417722	0.222785	0.113924	0.496203	3.22278	0.4	0.258228	0.544304	0.23038	1.14937	0.117722	0.301266	0.244304	0.286076	0.946835	0.512658	0.105063	0.293671	0.575949	1.80759	0.14557	0.43038	0.44557
B9PCL_contig_6751	BHT04_PCL_gam1	1048	0.0171756	0.0333969	0.0839695	0.0162214	0.151718	0	0.0658397	0.162214	0.170802	0.187023	0.375954	0.0391221	204.799	55.0076	8.87977	101.515	1.46756	46.3464	189.864	0.494275	23.9103	3.03053	5.42176	4.81393	0.156489	0.0667939	0.200382	1.69084	0.971374	0.141221	0.698473	1.24427	0.676527	0.544847	0.100191	1.27958	0.803435	1.59065	0.983779	0.748092	0.917939	0.811069	1.44656	1.29866	3.36546	1.32252	1.93416
B9PCL_contig_7039	BHT04_PCL_gam1	427	0	0.192037	0.0351288	0.0374707	0.42623	0.156909	0	0.0351288	0.105386	0.177986	0.257611	0.0562061	53.2014	9.83841	0.468384	1.01639	0.126464	23.8454	205.663	0.149883	2.94614	0.234192	0.599532	0.201405	0.0421546	0.173302	0.114754	0.0468384	0.510539	0.0444965	0.0655738	0.526932	0.346604	0	0.156909	0.784543	0.145199	0.772834	1.09133	0.334895	0.229508	0.17096	0.896956	3.26464	0.709602	0.412178	0.545667
B9PCL_contig_7097	BHT04_PCL_gam1	506	0.144269	0.114625	0.215415	0.0869565	0.0948617	0.0296443	0.0988142	0	0.118577	0.120553	0.288538	0	226.538	6.39328	2.1917	237.7	0.893281	50.5968	318.476	0.296443	2.74901	6.69763	2.78261	4.82806	0.0335968	0.12253	0.0632411	0.814229	1.82213	0.0395257	0.328063	0.100791	0.0296443	0	0.0335968	0.0790514	0.100791	0.0375494	0.06917	0.175889	0.148221	0.288538	0.252964	0.0948617	0.134387	0.0652174	0.0434783
B9PCL_contig_7236	BHT04_PCL_gam1	679	0.0486009	0.0736377	0.0279823	0	0.0854197	0.0515464	0.0972018	0.184094	0.184094	0.253314	0.483063	0.0471281	199.804	38.1841	0.078056	176.627	0.110457	40.4374	265.803	0.87187	18.5906	2.26215	2.243	1.81149	0.134021	0.0486009	0.0220913	0.164948	0.291605	0.0530191	0.169367	0.107511	0.0913108	0.0471281	0	0.0441826	0.0765832	0.083947	0.116348	0.111929	0.164948	0.141384	0.0868925	0.28866	0.0220913	0.0721649	0.191458
B9PCL_contig_7490	BHT04_PCL_gam1	642	0	0.046729	0.104361	0	0.0233645	0.0514019	0	0.0545171	0.0498442	0	0.199377	0.0249221	36.3209	10.1215	6.33022	9.41121	0.579439	31.8396	109.643	0.685358	4.61994	2.3271	2.58411	3.11994	0	0.0560748	0	0	2.28349	0.0778816	0	0.076324	0.258567	0.0233645	0.632399	0.0794393	0.158879	0.0233645	0.0700935	0.161994	0.0732087	0	0.130841	0.0981308	0.0514019	0	0.0934579
B9PCL_contig_7595	BHT04_PCL_gam1	524	0.0305344	0	0	0	0.028626	0.0687023	0.0610687	0.0916031	0.0591603	0.167939	0.624046	0.101145	155.563	39.2939	0.162214	223.424	2.07252	31.8187	251.826	0.30916	19.9275	2.34924	2.19847	2.75954	0.0324427	0.156489	0	0.828244	0.944656	0.291985	0.0648855	0.162214	0.0858779	0.658397	0.0725191	0.110687	0.166031	0.0667939	0.320611	0.379771	0.385496	0.125954	0.402672	0.438931	0.0725191	0.400763	0.255725
B9PCL_contig_7906	BHT04_PCL_gam1	810	0.082716	0.180247	0.0185185	0.346914	4.89753	0.144444	3.41975	0.407407	0.12963	1.02099	0.519753	1.03951	168.886	42.4481	0.444444	131.14	5.52099	46.9432	188.291	2.26173	21.5049	4.1321	1.87654	3.01852	0.250617	0.0395062	0.0580247	0.395062	2.6716	0.0654321	0	0.885185	1.3284	1.00247	0.154321	1.51852	0.304938	0.244444	1.10617	0.234568	0.401235	0.118519	1.52469	0.835802	0.340741	1.15926	0.65679
B9PCL_contig_8173	BHT04_PCL_gam1	450	0	0.0666667	0.213333	0	0.215556	0.0666667	0.14	0.0422222	0.151111	0.0888889	0.406667	0	200.967	35.1111	0.0755556	200.744	0.213333	34.6844	230.247	0.795556	21.1	3.82	1.90667	1.54	0.0333333	0.0333333	0	0.335556	0.982222	0.715556	0.0355556	0.155556	0.153333	0.144444	0	0.222222	0.248889	0.148889	0.0844444	0.264444	0.0688889	0.0666667	0.573333	0.264444	0.0844444	0.266667	0.0777778
B9PCL_contig_8495	BHT04_PCL_gam1	1171	0.0128096	0.0563621	0.0930828	17.6755	13.5935	0.905209	31.7899	0.600342	1.05722	2.10162	0.552519	4.90436	183.26	41.8523	0.111016	168.895	0.561913	33.1358	202.476	0.398804	17.9402	2.23997	1.66183	1.93168	0.11614	0.0555081	0	0.087959	1.16909	0.370623	0.0401366	0.0683177	0.140051	0.0563621	0.114432	0.0922289	0.16994	0.332195	0.148591	0.0819812	0.0691716	0.114432	0.179334	0.130658	0.121264	0.12895	0.111016
B9PCL_contig_8759	BHT04_PCL_gam1	551	0.0272232	0	0.0562613	0.112523	0.0635209	0.143376	0.108893	0.15245	0.15971	0.239564	0.907441	0.0961887	100.359	27.608	1.28494	119.187	0.729583	4.4029	161.889	0.219601	14.6461	1.95826	1.75318	0.558984	0.0272232	0.030853	0.0852995	0.137931	0.972777	0.263158	0.0272232	0.286751	0.246824	0.0852995	0.15245	0.266788	0.114338	0.0598911	0.0544465	0.0490018	0	0.061706	0.119782	0.145191	0.0272232	0.112523	0.0381125
B9PCL_contig_8802	BHT04_PCL_gam1	679	0.0441826	0.0235641	0.0235641	0	0.438881	0	0.26215	0.17673	0.243004	0.0721649	0.225331	0.0471281	201.389	42.327	8.64212	209.904	7.71723	56.1517	238.753	0.854197	20.3814	7.62003	5.74227	9.3137	0.488954	0.108984	0.338733	0.265096	1.46097	0	0.0250368	0.338733	1.08247	1.25037	0.18704	0.961708	0.531664	0.730486	2.03535	0.664212	0.544919	0.684831	1.44477	0.686303	1.06775	1.23564	1.24153
B9PCL_contig_9751	BHT04_PCL_gam1	720	0.0430556	0.0625	0	0.0916667	0.309722	0.123611	0.0652778	0.2375	0.381944	0.559722	0.995833	0.127778	167.749	51.6569	7.20139	110.497	3.08333	48.4069	234.269	0.330556	19.7569	5.88056	4.05833	4.39167	0.181944	0.0222222	0.025	0.55	0.891667	0.05	0.0888889	0.420833	1.34583	1.01806	0.297222	0.277778	0.536111	0.0652778	0.401389	0.6125	1.00417	0.366667	1.60417	0.140278	1.06111	0.980556	0.625
B9PCL_contig_10333	BHT04_PCL_gam1	579	0.0276339	0.120898	0.145078	0.138169	0.0846287	0.120898	0.0276339	0.122625	0.138169	0.0794473	0.708117	0.162349	165.399	39.4301	0.521589	147.485	0.967185	26.1589	159	0	14.0846	2.78929	0.609672	0.357513	0.0259067	0.219344	0.0621762	0.138169	0	0.272884	0	0.0759931	0.186528	0.219344	0	0.0949914	0.219344	0.17962	0.0794473	0.124352	0.0310881	0.145078	0.165803	0.160622	0.227979	0.25734	0.124352
B9PCL_contig_11232	BHT04_PCL_gam1	759	0.0671937	0.26087	0.230567	0.171278	0.0724638	0.250329	0.0961792	0.0843215	0.0764163	0.0843215	0.72332	0.480896	202.366	38.2622	8.63241	28.2003	1.55468	34.8011	103.026	0.245059	23.2055	3.84321	5.66798	7.48485	0.0843215	0.0974967	0.375494	1.20553	1.54941	0.085639	0.0434783	1.45323	1.91436	0.0210804	0.085639	1.03953	0.498024	0.736495	2.30962	1.00527	2.31357	0.40975	1.97497	3.05402	1.21871	2.94203	1.69697
B9PCL_contig_33603	BHT04_PCL_gam1	632	54.6741	71.7674	68.6566	62.9652	162.707	116	114.318	178.543	970.31	750.573	5528.5	500.924	411.044	368.073	163.165	177.562	309.389	313.288	636.924	451.826	471.772	636.093	5869.8	488.218	69.2231	87.7247	64.4241	296.329	57.182	66.6566	126.706	84.2595	131.378	111.146	170.498	142.813	109.223	63.4937	74.0047	47.8734	102.655	60.625	130.163	106.31	42.3892	81.5095	102.47
B9PCL_contig_32	BHT04_PCL_gam2	611076	0.177219	0.26876	0.235539	0.221863	0.630697	1.13168	0.765532	1.08735	1.92355	1.80819	3.2389	1.16868	0.955904	1.252	0.934884	0.828971	1.19485	40.7294	108.601	0.588632	1.17279	1.94963	1.78249	0.961026	0.247737	0.468015	0.273115	1.51713	0.841283	0.357931	0.550732	1.54889	1.34078	0.569705	0.631571	1.75043	2.08346	1.48743	2.37685	2.64528	2.88842	3.04184	2.14108	2.64841	1.52581	1.87109	2.031
B9PCL_contig_58	BHT04_PCL_gam2	1039963	0.215853	0.342909	0.300286	0.306782	0.703901	1.20455	0.915121	1.18211	2.01666	2.1286	3.54361	1.2931	0.988674	1.3954	0.876762	0.921283	1.27415	47.4494	127.378	0.54267	1.30086	1.82489	1.69619	0.903188	0.311331	0.353612	0.284804	1.65089	0.964303	0.427469	0.659486	1.47906	1.22385	0.624669	0.696341	1.69792	2.29137	1.66717	2.8541	3.41048	3.74288	3.93537	2.63805	3.41646	1.77666	2.21057	2.43981
B9PCL_contig_178	BHT04_PCL_gam2	196473	0.195737	0.332911	0.278033	0.260463	0.508716	1.14277	0.799784	1.22792	2.09383	1.86309	3.48848	1.23166	1.29958	1.17641	0.779084	0.535056	1.65731	45.5199	123.612	0.718282	1.04917	2.5144	2.2756	1.25946	0.461773	0.329923	0.324559	1.95612	1.01442	0.461102	0.84918	1.96309	1.75725	0.872817	0.974923	2.17753	2.56248	2.22702	3.76635	3.79931	4.12012	3.91048	3.06992	3.73397	2.30585	2.78435	3.07353
B9PCL_contig_214	BHT04_PCL_gam2	1288239	0.220701	0.315403	0.293454	0.28966	0.550453	1.12045	0.72565	1.40377	1.70127	1.87538	3.28679	1.17694	0.839166	1.19385	0.734611	0.876073	1.83189	39.741	108.375	0.497054	1.12551	1.59679	1.48637	0.842356	0.255577	0.326684	0.266464	1.52091	0.804405	0.370891	0.622337	1.30607	1.19581	0.594991	0.595487	1.5259	1.97873	1.41844	2.16303	2.37474	2.55253	2.63753	2.05992	2.35548	1.42395	1.79954	1.9372
B9PCL_contig_222	BHT04_PCL_gam2	303752	0.122942	0.27321	0.171275	0.239294	0.550508	0.782849	1.02516	0.672763	1.18931	1.4233	2.54069	0.892514	0.908004	1.01924	0.8209	0.645474	1.14298	38.7845	108.651	0.496708	1.00009	1.3968	1.53699	0.877067	0.285476	0.290329	0.214455	1.28904	0.831435	0.390835	0.508392	1.34029	1.10166	0.486196	0.554548	1.44281	1.71494	1.12882	2.07278	2.27563	2.4459	2.36928	1.84489	2.05801	1.31683	1.61717	1.66944
B9PCL_contig_292	BHT04_PCL_gam2	142981	0.206797	0.436841	0.330995	0.294494	0.681286	1.17128	0.938544	1.00988	1.44519	2.28486	3.72408	1.20047	1.53051	1.86493	1.16168	0.840755	1.52272	44.9449	118.274	0.661983	1.88003	2.51198	2.16419	1.01034	0.216336	0.410418	0.308069	2.05264	1.08995	0.469496	0.640491	1.72056	1.55903	0.619502	0.628216	1.92607	2.46283	1.80283	2.96817	3.0709	3.49823	3.88498	2.61796	3.32021	2.02049	2.3887	2.81952
B9PCL_contig_354	BHT04_PCL_gam2	68149	0.52033	0.522341	0.414694	0.790488	1.39923	2.55539	2.041	4.71537	5.18005	4.59404	8.75736	3.18509	2.0222	3.3042	2.8444	1.74904	2.42294	52.2753	125.942	1.27397	2.31358	5.0439	3.3831	1.84522	0.460183	0.880204	0.611953	3.90979	1.51197	0.600654	0.713026	3.01189	2.49684	1.16192	1.08445	3.28188	4.3999	2.59765	4.8335	6.50255	6.85444	6.3602	4.22128	5.0443	3.19179	3.91849	4.38589
B9PCL_contig_363	BHT04_PCL_gam2	186610	0.219886	0.325272	0.515514	0.352178	0.378769	0.944215	0.66729	1.18856	1.99017	1.76454	3.34521	1.17497	1.07247	1.46164	1.1309	0.97983	0.983152	41.6105	114.719	0.60986	1.20571	2.59374	1.8371	0.89866	0.359418	0.247318	0.27013	1.64403	0.759423	0.368067	0.509549	1.36734	1.17076	0.547688	0.50135	1.46546	2.03848	1.42098	2.16329	2.71025	3.02551	2.86851	2.1343	2.60908	1.41203	1.74965	1.92239
B9PCL_contig_436	BHT04_PCL_gam2	4699	126.564	94.0566	73.1279	139.271	181.572	1374.75	348.325	1466.28	1257.8	1413.14	2405.23	1034.91	494.296	413.576	383.997	846.066	730.865	298.644	376.174	53.7325	303.375	250.014	204.311	109.638	76.9821	105.361	86.6648	545.232	91.0824	89.0932	58.498	142.416	142.838	99.8042	109.553	118.025	97.7921	54.4965	94.333	87.6333	84.8402	130.237	70.1654	146.995	42.9506	60.0215	77.9732
B9PCL_contig_452	BHT04_PCL_gam2	1274	0.0243328	0.0384615	0.0533752	0	0.077708	0.0722135	0.0572998	0.0510204	0.266091	0.135793	0.300628	0.0243328	0.0408163	0.0863422	0.05573	0.0926217	0.0729984	65.4608	195.814	0.0172684	0.268446	0.318681	0.102041	0.0416013	0.0416013	0.0839874	0.0368917	0.120094	0.247253	0	0.700157	0.0549451	0.11303	0.0361068	0.077708	0.0800628	0.116954	0.120879	0.164835	0.0714286	0.0682889	0.0863422	0.0879121	0.207221	0.0541601	0.159341	0.0525903
[truncated: 2,059 more rows]
[truncated: 13 more columns]
