# Supplementary material for: Microbial decomposition of biodegradable plastics on the deep-sea floor
Source: Nat Commun. 2024 Jan 26;15:568. doi: 10.1038/s41467-023-44368-8 (PMC10817984; doi:10.1038/s41467-023-44368-8)
Supplement: Supplementary file 6 — Source Data [file 41467_2023_44368_MOESM6_ESM.zip]

Archive with 33 entries (33 files):
- Source data/Source Data MF 2h.xlsx
- Source data/Source Data MF 2j.xlsx
- Source data/Source Data MF 3a-c.xlsx
- Source data/Source Data MF 4a.xlsx
- Source data/Source Data MF 4b.xlsx
- Source data/Source Data MF 4c.xlsx
- Source data/Source Data MF 4d.xlsx
- Source data/Source Data MF 4e.xlsx
- Source data/Source Data MF 5a, 5b.xlsx
- Source data/Source Data MF 5c.xlsx
- Source data/Source Data MF 5d, 5e.xlsx
- Source data/Source Data MF 6a, SF 21 (1).aln
- Source data/Source Data MF 6a, SF 21 (2).nwk
- Source data/Source Data MF 6a, SF21 (1).aln
- Source data/Source Data MF 6a, SF21 (2).nwk
- Source data/Source Data MF 6b.xlsx
- Source data/Source Data MF 6d.xlsx
- Source data/Source Data SF 13.xlsx
- Source data/Source Data SF 14.xlsx
- Source data/Source Data SF 16.xlsx
- Source data/Source Data SF 17.xlsx
- Source data/Source Data SF 18a.xlsx
- Source data/Source Data SF 18b, 18c.xlsx
- Source data/Source Data SF 18d.xlsx
- Source data/Source Data SF 19.xlsx
- Source data/Source Data SF 20.xlsx
- Source data/Source Data SF 22 (1).nwk
- Source data/Source Data SF 22 (2).fasta
- Source data/Source Data SF 23 (1).nwk
- Source data/Source Data SF 23 (2).fasta
- Source data/Source Data SF 24 (1).xlsx
- Source data/Source Data SF 24 (2).aln
- Source data/Source Data SF 24 (3).nwk
