# Supplementary material for: Microbial decomposition of biodegradable plastics on the deep-sea floor
Source: Nat Commun. 2024 Jan 26;15:568. doi: 10.1038/s41467-023-44368-8 (PMC10817984; doi:10.1038/s41467-023-44368-8)
Supplement: Supplementary file 6 — Source Data [file 41467_2023_44368_MOESM6_ESM.zip › Source data/Source Data MF 2h.xlsx]

## Sheet: Source Data MF 2h
		Source Data MF 2h | The decrease in weight and film thickness
		Time / month	Residual weight / wt. %	Film thickness / μm
		0	100.0±0.0	225.3±4.8
		3	78.4±6.5	189.9±24.6
		8	48.2±11.1	154.6±30.0
