# Supplementary material for: Microbial decomposition of biodegradable plastics on the deep-sea floor
Source: Nat Commun. 2024 Jan 26;15:568. doi: 10.1038/s41467-023-44368-8 (PMC10817984; doi:10.1038/s41467-023-44368-8)
Supplement: Supplementary file 6 — Source Data [file 41467_2023_44368_MOESM6_ESM.zip › Source data/Source Data MF 2j.xlsx]

## Sheet: Source Data MF 2j 
	Source Data MF 2j | BOD test for PHBH and cellulose.
	Sample	Cellulose	PHBH
	Time/ day	BOD-biodegradability / %
	0	0	0
	1	10.9242	8.8133
	2	27.3105	30.1985
	3	38.9881	49.8988
	4	45.5803	67.007
	5	50.6657	74.265
	6	53.491	77.5052
	7	58.388	79.4493
	8	67.2404	80.4861
	9	69.6889	82.5598
	10	71.1957	83.7263
	11	79.8597	85.0224
	12	80.9898	86.0592
	13	83.0617	86.9665
	14	84.0034	88.0033
	15	84.9451	88.3922
	16	85.3218	89.6882
	17	85.5102	89.5586
	18	86.2636	89.5586
	19	87.9587	90.0771
	20	88.5238	90.2067
	21	88.5238	90.9843
	22	88.3354	90.2067
	23	89.6539	90.8547
	24	89.6539	90.3363
	25	90.0306	89.9475
	26	90.0306	90.0771
