# Supplementary material for: Microbial decomposition of biodegradable plastics on the deep-sea floor
Source: Nat Commun. 2024 Jan 26;15:568. doi: 10.1038/s41467-023-44368-8 (PMC10817984; doi:10.1038/s41467-023-44368-8)
Supplement: Supplementary file 6 — Source Data [file 41467_2023_44368_MOESM6_ESM.zip › Source data/Source Data MF 3a-c.xlsx]

## Sheet: Source Data MF 3
		Source Data MF 3 | The decrease in weight and film thickness
			PBSA		PLLA		PP
		Time / month	Residual weight / wt. %	Film thickness / μm	Residual weight / wt. %	Film thickness / μm	Residual weight / wt. %	Film thickness / μm
		0	100.0±0.0	299.4±8.0	100.0±0.0	285.3±13.5	100.0±0.0	217.3±2.6
		3	98.7±0.1	291.1±32.8	100.0±0.1	280.8±18.5	100.0±0.0	220.7±17.7
		8	97.8±0.1	281.8±27.0	99.0±0.0	281.1±16.2	99.9±0.0	211.0±29.0
