# Supplementary material for: Microbial decomposition of biodegradable plastics on the deep-sea floor
Source: Nat Commun. 2024 Jan 26;15:568. doi: 10.1038/s41467-023-44368-8 (PMC10817984; doi:10.1038/s41467-023-44368-8)
Supplement: Supplementary file 6 — Source Data [file 41467_2023_44368_MOESM6_ESM.zip › Source data/Source Data MF 4a.xlsx]

## Sheet: Source Data MF 4a
		Source Data MF 4a | Biodegradation rate of injection-molded plastic samples.
		Place	Biodegradation rate / μg cm-2 day-1
			PHB	PHBV	PHBH	P3HB4HB	PBS	PBSA	PCL	PBAT	PLLA	PP	LDPE	PET	PS
		PJM12	190.994	145.142	188.161	173.031	7.36688	41.2321	51.6461	22.3445	-0.693199	-0.0335736	0.373023	0.177332	-0.126075
		BHT04	3.20425	6.39566	5.29074	28.0622	-2.13386	7.32234	7.00402	16.125	-1.47107	0.20861	0.850251	-58.2294	1.18343
		BHT14	19.2253	20.2583	23.5506	35.3001	-0.280974	1.76528	2.89935	5.10886	-0.162766	0.0286762	0.257672	0.216912	0.418565
		AMN13	5.15246	2.32308	2.1023	5.81254	-1.40917	0.0660558	1.37247	2.30735	-1.2701	-0.0223124	-0.0228538	0.0656007	0
