# Supplementary material for: Microbial decomposition of biodegradable plastics on the deep-sea floor
Source: Nat Commun. 2024 Jan 26;15:568. doi: 10.1038/s41467-023-44368-8 (PMC10817984; doi:10.1038/s41467-023-44368-8)
Supplement: Supplementary file 6 — Source Data [file 41467_2023_44368_MOESM6_ESM.zip › Source data/Source Data MF 4b.xlsx]

## Sheet: Source Data MF 4b
	Source Data MF 4b | Weight loss bidegradation rate of various melt-pressed films
	PHB							PHBV							PHBH							P3HB4HB							PBS							PBSA							PCL
	PJM02	BHT03	BHT08	BMS05	BMJ05	AKR05	AMN13	PJM02	BHT03	BHT08	BMS05	BMJ05	AKR05	AMN13	PJM02	BHT03	BHT08	BMS05	BMJ05	AKR05	AMN13	PJM02	BHT03	BHT08	BMS05	BMJ05	AKR05	AMN13	PJM02	BHT03	BHT08	BMS05	BMJ05	AKR05	AMN13	PJM02	BHT03	BHT08	BMS05	BMJ05	AKR05	AMN13	PJM02	BHT03	BHT08	BMS05	BMJ05	AKR05	AMN13
	107.057	16.8468	21.8426	14.2384	11.3624	4.16817	4.7	151.787	22.9077	29.2967	14.9755	nd	nd	4.9	147.757	24.3893	30.0961	14.9568	nd	nd	3.2	176.359	52.8362	76.3363	23.3251	nd	nd	4.4	6.8399	0.68477	0.47744	2.03513	0.08768	0.4429	0.1	101.293	3.91924	1.6324	2.40606	0.40018	0.34622	1.8	116.318	3.19433	1.68137	2.77707	2.6866	0.75315	1
	154.076	18.1384	25.5056	12.0502	12.1021	5.72842		112.015	14.1318	32.1671	14.6983	nd	nd		150.139	27.2039	35.874	10.4365	nd	nd		129.148	53.5473	70.6704	23.7049	nd	nd		5.51817	0.85164	0.43245	2.01846	0.03372	0.39568		77.8795	3.01635	1.4903	1.67176	0.57329	0.32149		107.324	3.28432	1.08101	2.81568	2.15603	0.85656
	78.7926	23.6311	24.9156	9.81771	11.0656	3.58588		137.084	33.3799	25.9862	14.4644	nd	nd		111.929	41.3939	24.0458	10.452	nd	nd		154.426	44.8941	54.5764	27.1493	nd	nd		13.2524	0.88954	0.4004	1.89197	0.11016	0.29002		93.0799	3.91127	1.64738	2.11005	0.29901	0.23831		134.043	2.9407	1.39214	2.0357	2.96088	0.89703
	86.4739	20.7287	28.0804	9.02079	10.4901	4.70099		115.801	16.8136	24.6073	17.9106	nd	nd		122.719	22.5336	28.1347	11.1587	nd	nd		148.82	54.048	65.0176	36.4285	nd	nd		5.46862	-3.27139	0.4747	1.99422	0.06969	0.09218		91.8521	3.25159	1.36151	2.20737	0.26529	0.20908		114.738	2.34342	1.23173	2.48047	2.66412	0.85432
		19.9048	21.8549		9.27833	9.27158		95.9302	22.7013	23.5617		nd	nd		73.8069	27.3779	19.3134		nd	nd		129.507	23.8727	58.7897		nd	nd			0.88185	0.34815						2.85341	1.36526						2.87658	1.3398
[truncated: 14 more columns]
