# Supplementary material for: Microbial decomposition of biodegradable plastics on the deep-sea floor
Source: Nat Commun. 2024 Jan 26;15:568. doi: 10.1038/s41467-023-44368-8 (PMC10817984; doi:10.1038/s41467-023-44368-8)
Supplement: Supplementary file 6 — Source Data [file 41467_2023_44368_MOESM6_ESM.zip › Source data/Source Data MF 4c.xlsx]

## Sheet: Souce Data MF 4c
		Source Data MF 4c | Biodegradation rates of various melt-pressed PHA and biodegradable polyester films.
		Depth / m	Biodegradation rate / μg cm-2 day-1
			PHB	PHBV	PHBH	P3HB4HB	PBS	PBSA	PCL	PBAT	PLLA
		5	106.6±29.3	122.5±19.7	121.3±27.8	147.7±17.6	7.8±3.2	91.0±8.4	118.1±9.8	49.1±15.9	0.4±0.1
		757	19.8±2.3	22.0±6.6	28.6±6.7	45.8±11.5	0.0±0.1	3.4±0.4	2.9±0.3	2.2±0.1	-0.1±0.2
		757	24.4±2.4	27.1±3.2	27.5±5.6	65.1±7.8	0.4±0.0	1.5±0.0	1.3±0.2	1.0±0.1	0.0±0.0
		855	12.8±2.3	17.6±1.6	13.3±2.1	31.3±6.0	2.2±0.1	2.4±0.3	2.9±0.4	2.3±0.2	0.0±0.1
		1292	10.9±1.1	n.d.	n.d.	n.d.	0.1±0.0	0.4±0.1	2.5±0.4	0.3±0.1	0.1±0.1
		5503	5.5±2.0	n.d.	n.d.	n.d.	0.3±0.2	0.3±0.1	0.8±0.0	0.3±0.2	0.1±0.1
		5552	4.73563	4.93663	3.19769	4.3932	0.11	1.83	0.96	2.31	0.7
