# Supplementary material for: Microbial decomposition of biodegradable plastics on the deep-sea floor
Source: Nat Commun. 2024 Jan 26;15:568. doi: 10.1038/s41467-023-44368-8 (PMC10817984; doi:10.1038/s41467-023-44368-8)
Supplement: Supplementary file 6 — Source Data [file 41467_2023_44368_MOESM6_ESM.zip › Source data/Source Data MF 4d.xlsx]

## Sheet: レジ袋として計算-重量減少_初島沖 _再 (2)
	Source Data MF 4e | The estimated period for biodegradation of typical plastic bag.
		Biodegradation rate / μg・cm-2・day-1																							Width /cm	Length /cm	Thicness / cm	Area / cm2	Volume / cm3	Weight / g	μg/cm2
		PHB					PHBV					PHBH					P3HB4HB								18	42	0.0015	3024	4.536	3	992.063
	PJM02	101.987	107.057	154.076	78.7926	86.4739	151.787	112.015	137.084	115.801	95.9302	147.757	150.139	111.929	122.719	73.8069	176.359	129.148	154.426	148.82	129.507
	PJM12	190.994					145.142					188.161					173.031
	BHT04	16.8467	18.1384	23.6311	20.7287	19.9048	22.9077	14.1318	33.3799	16.8136	22.7013	24.3893	27.2039	41.3939	22.5336	27.3779	52.8362	53.5473	44.8941	54.048	23.8727
	BHT08	21.8426	25.5056	24.9156	28.0804	21.8549	29.2967	32.1671	25.9862	24.6073	23.5617	30.0961	35.874	24.0458	28.1347	19.3134	76.3363	70.6704	54.5764	65.0176	58.7897
	BHT14	10.4097					10.969					12.7516					19.1135
	BMS05	22.9313	19.4072	15.8117	14.5282		24.1184	23.672	23.2953	28.8455		24.0883	16.8083	16.8332	17.9713		37.5657	38.1773	43.7247	58.669
	BMJ05	10.8597
	AKR05	5.49101
	AMN13	5.15246					2.32308					2.1023					5.81254
		PJM																						BHT
		Residual weight / wt%																						Residual weight / wt%
	day	PHB					PHBV					PHBH					P3HB4HB						day	PHB					PHBV					PHBH					P3HB4HB
	0	100	100	100	100	100	100	100	100	100	100	100	100	100	100	100	100	100	100	100	100		0	100	100	100	100	100	100	100	100	100	100	100	100	100	100	100	100	100	100	100	100
	1	89.7197	89.2086	84.4691	92.0577	91.2834	84.6999	88.7089	86.1819	88.3273	90.3302	85.1061	84.866	88.7176	87.6299	92.5603	82.223	86.9819	84.4339	84.999	86.9457		1	98.3018	98.1716	97.618	97.9106	97.9936	97.6909	98.5755	96.6353	98.3052	97.7117	97.5416	97.2578	95.8275	97.7286	97.2403	94.6741	94.6024	95.4747	94.552	97.5936
	2	79.4394	78.4172	68.9382	84.1154	82.5669	69.3998	77.4178	72.3639	76.6545	80.6605	70.2123	69.7319	77.4351	75.2599	85.1205	64.446	73.9637	68.8677	69.998	73.8914		2	96.6037	96.3433	95.236	95.8211	95.9872	95.3818	97.151	93.2706	96.6104	95.4234	95.0831	94.5157	91.655	95.4572	94.4806	89.3482	89.2049	90.9494	89.1039	95.1873
	3	69.1591	67.6259	53.4073	76.1731	73.8503	54.0997	66.1266	58.5458	64.9818	70.9907	55.3184	54.5979	66.1527	62.8898	77.6808	46.669	60.9456	53.3016	54.997	60.8371		3	94.9055	94.5149	92.854	93.7317	93.9808	93.0727	95.7265	89.9059	94.9156	93.1351	92.6247	91.7735	87.4825	93.1859	91.7209	84.0223	83.8073	86.424	83.6559	92.7809
	4	58.8788	56.8345	37.8764	68.2308	65.1337	38.7996	54.8355	44.7278	53.3091	61.3209	40.4245	39.4639	54.8703	50.5197	70.241	28.892	47.9275	37.7355	39.996	47.7828		4	93.2074	92.6866	90.4719	91.6422	91.9744	90.7636	94.3021	86.5412	93.2207	90.8468	90.1662	89.0314	83.31	90.9145	88.9612	78.6964	78.4097	81.8987	78.2078	90.3745
	5	48.5985	46.0431	22.3455	60.2885	56.4172	23.4995	43.5444	30.9097	41.6364	51.6512	25.5307	24.3298	43.5878	38.1496	62.8013	11.115	34.9093	22.1693	24.9949	34.7284		5	91.5092	90.8582	88.0899	89.5528	89.968	88.4545	92.8776	83.1765	91.5259	88.5585	87.7078	86.2892	79.1375	88.6431	86.2015	73.3705	73.0122	77.3734	72.7598	87.9682
	6	38.3183	35.2517	6.81465	52.3463	47.7006	8.19941	32.2533	17.0916	29.9636	41.9814	10.6368	9.1958	32.3054	25.7796	55.3616	-6.66203	21.8912	6.60321	9.99394	21.6741		6	89.8111	89.0299	85.7079	87.4633	87.9616	86.1454	91.4531	79.8118	89.8311	86.2703	85.2493	83.5471	74.965	86.3717	83.4418	68.0446	67.6146	72.8481	67.3118	85.5618
	7	28.038	24.4604	-8.71624	44.404	38.984	-7.10069	20.9621	3.27358	18.2909	32.3116	-4.25709	-5.93823	21.023	13.4095	47.9218	-24.439	8.87306	-8.96293	-5.00708	8.61982		7	88.1129	87.2015	83.3259	85.3739	85.9552	83.8363	90.0286	76.4471	88.1363	83.982	82.7909	80.8049	70.7925	84.1003	80.6822	62.7187	62.217	68.3228	61.8637	83.1554
	8	17.7577	13.669	-24.2471	36.4617	30.2675	-22.4008	9.671	-10.5445	6.6182	22.6419	-19.151	-21.0723	9.74054	1.03943	40.4821	-42.216	-4.14508	-24.5291	-20.0081	-4.43449		8	86.4148	85.3732	80.9439	83.2844	83.9488	81.5272	88.6041	73.0824	86.4415	81.6937	80.3325	78.0628	66.62	81.8289	77.9225	57.3929	56.8195	63.7974	56.4157	80.7491
	9	7.47739	2.8776	-39.778	28.5194	21.5509	-37.7009	-1.62012	-24.3625	-5.05453	12.9721	-34.0448	-36.2063	-1.5419	-11.3306	33.0423	-59.9931	-17.1632	-40.0952	-35.0091	-17.4888		9	84.7166	83.5448	78.5619	81.195	81.9424	79.2181	87.1796	69.7177	84.7467	79.4054	77.874	75.3206	62.4475	79.5576	75.1628	52.067	51.4219	59.2721	50.9676	78.3427
	10	-2.80291	-7.91378	-55.3089	20.5771	12.8343	-53.001	-12.9112	-38.1806	-16.7273	3.30236	-48.9387	-51.3403	-12.8243	-23.7007	25.6026	-77.7701	-30.1813	-55.6613	-50.0101	-30.5431		10	83.0185	81.7164	76.1798	79.1055	79.936	76.909	85.7551	66.3531	83.0519	77.1171	75.4156	72.5785	58.275	77.2862	72.4031	46.7411	46.0243	54.7468	45.5196	75.9363
	11	-13.0832	-18.7052	-70.8398	12.6348	4.11776	-68.3011	-24.2024	-51.9987	-28.4	-6.36741	-63.8326	-66.4744	-24.1068	-36.0708	18.1629	-95.5471	-43.1995	-71.2275	-65.0111	-43.5974		11	81.3203	79.8881	73.7978	77.0161	77.9295	74.5999	84.3307	62.9884	81.3571	74.8288	72.9571	69.8363	54.1025	75.0148	69.6434	41.4152	40.6268	50.2215	40.0715	73.53
	12	-23.3635	-29.4965	-86.3707	4.6925	-4.59881	-83.6012	-35.4935	-65.8167	-40.0727	-16.0372	-78.7264	-81.6084	-35.3892	-48.4409	10.7231	-113.324	-56.2176	-86.7936	-80.0121	-56.6517		12	79.6222	78.0597	71.4158	74.9266	75.9231	72.2908	82.9062	59.6237	79.6622	72.5405	70.4987	67.0942	49.93	72.7434	66.8837	36.0893	35.2292	45.6962	34.6235	71.1236
	13	-33.6438	-40.2879	-101.902	-3.24979	-13.3154	-98.9013	-46.7846	-79.6348	-51.7454	-25.7069	-93.6203	-96.7424	-46.6716	-60.8109	3.28339	-131.101	-69.2357	-102.36	-95.0131	-69.706		13	77.924	76.2314	69.0338	72.8372	73.9167	69.9817	81.4817	56.259	77.9674	70.2522	68.0403	64.352	45.7575	70.472	64.124	30.7634	29.8316	41.1708	29.1755	68.7172
	14	-43.9241	-51.0793	-117.432	-11.1921	-22.0319	-114.201	-58.0757	-93.4528	-63.4182	-35.3767	-108.514	-111.876	-57.9541	-73.181	-4.15635	-148.878	-82.2539	-117.926	-110.014	-82.7604		14	76.2259	74.403	66.6518	70.7477	71.9103	67.6726	80.0572	52.8943	76.2726	67.9639	65.5818	61.6099	41.585	68.2006	61.3643	25.4375	24.4341	36.6455	23.7274	66.3109
																							15	74.5277	72.5747	64.2698	68.6583	69.9039	65.3635	78.6327	49.5296	74.5778	65.6756	63.1234	58.8677	37.4125	65.9293	58.6046	20.1116	19.0365	32.1202	18.2794	63.9045
																							16	72.8296	70.7463	61.8877	66.5688	67.8975	63.0544	77.2082	46.1649	72.883	63.3873	60.6649	56.1256	33.24	63.6579	55.8449	14.7857	13.6389	27.5949	12.8313	61.4981
																							17	71.1314	68.918	59.5057	64.4794	65.8911	60.7453	75.7837	42.8002	71.1882	61.099	58.2065	53.3834	29.0675	61.3865	53.0852	9.45981	8.24138	23.0696	7.38329	59.0917
																							18	69.4333	67.0896	57.1237	62.3899	63.8847	58.4362	74.3593	39.4355	69.4934	58.8108	55.748	50.6413	24.895	59.1151	50.3255	4.13392	2.84381	18.5442	1.93525	56.6854
																							19	67.7351	65.2613	54.7417	60.3005	61.8783	56.1271	72.9348	36.0708	67.7986	56.5225	53.2896	47.8991	20.7225	56.8437	47.5658	-1.19197	-2.55376	14.0189	-3.51279	54.279
																							20	66.037	63.4329	52.3597	58.211	59.8719	53.818	71.5103	32.7061	66.1037	54.2342	50.8312	45.1569	16.55	54.5723	44.8062	-6.51787	-7.95132	9.49359	-8.96083	51.8726
																							21	64.3388	61.6045	49.9777	56.1216	57.8655	51.5089	70.0858	29.3414	64.4089	51.9459	48.3727	42.4148	12.3775	52.301	42.0465	-11.8438	-13.3489	4.96827	-14.4089	49.4663
																							22	62.6406	59.7762	47.5957	54.0321	55.8591	49.1998	68.6613	25.9767	62.7141	49.6576	45.9143	39.6726	8.205	50.0296	39.2868	-17.1697	-18.7465	0.442947	-19.8569	47.0599
																							23	60.9425	57.9478	45.2136	51.9427	53.8527	46.8907	67.2368	22.612	61.0193	47.3693	43.4558	36.9305	4.0325	47.7582	36.5271	-22.4955	-24.144	-4.08237	-25.305	44.6535
																							24	59.2443	56.1195	42.8316	49.8532	51.8463	44.5816	65.8123	19.2473	59.3245	45.081	40.9974	34.1883	-0.140003	45.4868	33.7674	-27.8214	-29.5416	-8.60769	-30.753	42.2472
																							25	57.5462	54.2911	40.4496	47.7638	49.8399	42.2725	64.3878	15.8826	57.6297	42.7927	38.539	31.4462	-4.3125	43.2154	31.0077	-33.1473	-34.9392	-13.133	-36.201	39.8408
																							26	55.848	52.4628	38.0676	45.6743	47.8335	39.9634	62.9634	12.5179	55.9349	40.5044	36.0805	28.704	-8.485	40.944	28.248	-38.4732	-40.3367	-17.6583	-41.6491	37.4344
																							27	54.1499	50.6344	35.6856	43.5849	45.8271	37.6543	61.5389	9.15324	54.2401	38.2161	33.6221	25.9619	-12.6575	38.6727	25.4883	-43.7991	-45.7343	-22.1837	-47.0971	35.0281
																							28	52.4517	48.8061	33.3036	41.4954	43.8207	35.3452	60.1144	5.78854	52.5452	35.9278	31.1636	23.2197	-16.83	36.4013	22.7286	-49.125	-51.1319	-26.709	-52.5452	32.6217
																							29	50.7536	46.9777	30.9215	39.406	41.8143	33.0361	58.6899	2.42385	50.8504	33.6395	28.7052	20.4776	-21.0025	34.1299	19.9689	-54.4509	-56.5294	-31.2343	-57.9932	30.2153
																							30	49.0554	45.1493	28.5395	37.3165	39.8079	30.727	57.2654	-0.940845	49.1556	31.3513	26.2467	17.7354	-25.175	31.8585	17.2092	-59.7768	-61.927	-35.7596	-63.4412	27.809
																							31	47.3573	43.321	26.1575	35.2271	37.8015	28.4179	55.8409	-4.30554	47.4608	29.063	23.7883	14.9933	-29.3475	29.5871	14.4495	-65.1027	-67.3245	-40.2849	-68.8893	25.4026
																							32	45.6591	41.4926	23.7755	33.1376	35.795	26.1088	54.4164	-7.67023	45.766	26.7747	21.3299	12.2511	-33.52	27.3157	11.6898	-70.4286	-72.7221	-44.8103	-74.3373	22.9962
																							33	43.961	39.6643	21.3935	31.0482	33.7886	23.7997	52.992	-11.0349	44.0712	24.4864	18.8714	9.50896	-37.6925	25.0444	8.93016	-75.7545	-78.1197	-49.3356	-79.7854	20.5899
																							34	42.2628	37.8359	19.0115	28.9587	31.7822	21.4906	51.5675	-14.3996	42.3764	22.1981	16.413	6.76681	-41.865	22.773	6.17046	-81.0804	-83.5172	-53.8609	-85.2334	18.1835
																							35	40.5647	36.0076	16.6294	26.8693	29.7758	19.1815	50.143	-17.7643	40.6815	19.9098	13.9545	4.02466	-46.0375	20.5016	3.41077	-86.4063	-88.9148	-58.3862	-90.6815	15.7771
																							36	38.8665	34.1792	14.2474	24.7798	27.7694	16.8724	48.7185	-21.129	38.9867	17.6215	11.4961	1.28251	-50.21	18.2302	0.651079	-91.7322	-94.3124	-62.9115	-96.1295	13.3708
																							37	37.1684	32.3509	11.8654	22.6904	25.763	14.5633	47.294	-24.4937	37.2919	15.3332	9.03766	-1.45965	-54.3825	15.9588	-2.10861	-97.0581	-99.7099	-67.4369	-101.578	10.9644
																							38	35.4702	30.5225	9.4834	20.6009	23.7566	12.2542	45.8695	-27.8584	35.5971	13.0449	6.57922	-4.2018	-58.555	13.6874	-4.86831	-102.384	-105.108	-71.9622	-107.026	8.55803
																							39	33.7721	28.6942	7.10139	18.5115	21.7502	9.9451	44.445	-31.2231	33.9023	10.7566	4.12077	-6.94395	-62.7275	11.4161	-7.628	-107.71	-110.505	-76.4875	-112.474	6.15166
																							40	32.0739	26.8658	4.71937	16.422	19.7438	7.636	43.0206	-34.5878	32.2075	8.46833	1.66233	-9.6861	-66.9	9.14468	-10.3877	-113.036	-115.903	-81.0128	-117.922	3.74529
																							41	30.3758	25.0374	2.33736	14.3326	17.7374	5.3269	41.5961	-37.9525	30.5127	6.18004	-0.79611	-12.4283	-71.0725	6.87329	-13.1474	-118.362	-121.3	-85.5381	-123.37	1.33893
																							42	28.6776	23.2091	-0.0446604	12.2431	15.731	3.0178	40.1716	-41.3172	28.8179	3.89175	-3.25455	-15.1704	-75.245	4.60191	-15.9071	-123.688	-126.698	-90.0635	-128.818	-1.06744
																							43	26.9795	21.3807	-2.42668	10.1537	13.7246	0.708696	38.7471	-44.6819	27.123	1.60346	-5.71299	-17.9126	-79.4175	2.33053	-18.6668	-129.013	-132.095	-94.5888	-134.266	-3.47381
																							44	25.2813	19.5524	-4.80869	8.0642	11.7182	-1.6004	37.3226	-48.0466	25.4282	-0.684833	-8.17143	-20.6547	-83.59	0.0591449	-21.4265	-134.339	-137.493	-99.1141	-139.714	-5.88018
																							45	23.5831	17.724	-7.19071	5.97475	9.71178	-3.9095	35.8981	-51.4113	23.7334	-2.97312	-10.6299	-23.3969	-87.7625	-2.21224	-24.1862	-139.665	-142.89	-103.639	-145.162	-8.28654
																							46	21.885	15.8957	-9.57272	3.88531	7.70538	-6.2186	34.4736	-54.776	22.0386	-5.26142	-13.0883	-26.139	-91.935	-4.48362	-26.9458	-144.991	-148.288	-108.165	-150.61	-10.6929
																							47	20.1868	14.0673	-11.9547	1.79586	5.69897	-8.5277	33.0492	-58.1407	20.3438	-7.54971	-15.5468	-28.8812	-96.1075	-6.755	-29.7055	-150.317	-153.686	-112.69	-156.058	-13.0993
																							48	18.4887	12.239	-14.3368	-0.293595	3.69257	-10.8368	31.6247	-61.5054	18.649	-9.838	-18.0052	-31.6233	-100.28	-9.02639	-32.4652	-155.643	-159.083	-117.215	-161.506	-15.5056
																							49	16.7905	10.4106	-16.7188	-2.38304	1.68616	-13.1459	30.2002	-64.87	16.9542	-12.1263	-20.4636	-34.3655	-104.453	-11.2978	-35.2249	-160.969	-164.481	-121.741	-166.954	-17.912
																							50	15.0924	8.58225	-19.1008	-4.47249	-0.320241	-15.455	28.7757	-68.2347	15.2594	-14.4146	-22.9221	-37.1076	-108.625	-13.5692	-37.9846	-166.295	-169.878	-126.266	-172.402	-20.3184
																							51	13.3942	6.75389	-21.4828	-6.56194	-2.32665	-17.7641	27.3512	-71.5994	13.5645	-16.7029	-25.3805	-39.8498	-112.798	-15.8405	-40.7443	-171.621	-175.276	-130.791	-177.85	-22.7248
																							52	11.6961	4.92554	-23.8648	-8.65139	-4.33305	-20.0732	25.9267	-74.9641	11.8697	-18.9912	-27.839	-42.5919	-116.97	-18.1119	-43.504	-176.946	-180.673	-135.317	-183.298	-25.1311
																							53	9.99793	3.09718	-26.2468	-10.7408	-6.33946	-22.3823	24.5022	-78.3288	10.1749	-21.2795	-30.2974	-45.3341	-121.143	-20.3833	-46.2637	-182.272	-186.071	-139.842	-188.746	-27.5375
																							54	8.29978	1.26883	-28.6288	-12.8303	-8.34586	-24.6914	23.0778	-81.6935	8.4801	-23.5677	-32.7559	-48.0762	-125.315	-22.6547	-49.0234	-187.598	-191.469	-144.367	-194.194	-29.9439
																							55	6.60162	-0.55953	-31.0109	-14.9197	-10.3523	-27.0005	21.6533	-85.0582	6.78529	-25.856	-35.2143	-50.8184	-129.488	-24.9261	-51.7831	-192.924	-196.866	-148.893	-199.642	-32.3502
																							56	4.90347	-2.38788	-33.3929	-17.0092	-12.3587	-29.3096	20.2288	-88.4229	5.09047	-28.1443	-37.6727	-53.5605	-133.66	-27.1975	-54.5428	-198.25	-202.264	-153.418	-205.09	-34.7566
																							57	3.20532	-4.21624	-35.7749	-19.0986	-14.3651	-31.6187	18.8043	-91.7876	3.39566	-30.4326	-40.1312	-56.3027	-137.833	-29.4688	-57.3025	-203.576	-207.661	-157.943	-210.538	-37.163
																							58	1.50717	-6.0446	-38.1569	-21.1881	-16.3715	-33.9278	17.3798	-95.1523	1.70085	-32.7209	-42.5896	-59.0448	-142.005	-31.7402	-60.0622	-208.902	-213.059	-162.469	-215.986	-39.5693
																							59	-0.190985	-7.87295	-40.5389	-23.2775	-18.3779	-36.2369	15.9553	-98.517	0.00603531	-35.0092	-45.0481	-61.787	-146.178	-34.0116	-62.8218	-214.228	-218.456	-166.994	-221.434	-41.9757
																							60	-1.88914	-9.70131	-42.9209	-25.367	-20.3843	-38.546	14.5308	-101.882	-1.68878	-37.2975	-47.5065	-64.5292	-150.35	-36.283	-65.5815	-219.554	-223.854	-171.519	-226.882	-44.3821
																							61	-3.58729	-11.5297	-45.303	-27.4564	-22.3907	-40.8551	13.1064	-105.246	-3.38359	-39.5858	-49.9649	-67.2713	-154.523	-38.5544	-68.3412	-224.879	-229.252	-176.045	-232.331	-46.7884
																							62	-5.28544	-13.358	-47.685	-29.5459	-24.3971	-43.1642	11.6819	-108.611	-5.0784	-41.8741	-52.4234	-70.0135	-158.695	-40.8258	-71.1009	-230.205	-234.649	-180.57	-237.779	-49.1948
																							63	-6.98359	-15.1864	-50.067	-31.6353	-26.4035	-45.4733	10.2574	-111.976	-6.77322	-44.1624	-54.8818	-72.7556	-162.868	-43.0971	-73.8606	-235.531	-240.047	-185.095	-243.227	-51.6012
																							64	-8.68175	-17.0147	-52.449	-33.7248	-28.4099	-47.7824	8.83289	-115.34	-8.46803	-46.4507	-57.3403	-75.4978	-167.04	-45.3685	-76.6203	-240.857	-245.444	-189.621	-248.675	-54.0075
																							65	-10.3799	-18.8431	-54.831	-35.8142	-30.4163	-50.0915	7.40841	-118.705	-10.1628	-48.739	-59.7987	-78.2399	-171.213	-47.6399	-79.38	-246.183	-250.842	-194.146	-254.123	-56.4139
																							66	-12.0781	-20.6714	-57.213	-37.9037	-32.4227	-52.4006	5.98392	-122.07	-11.8577	-51.0272	-62.2572	-80.9821	-175.385	-49.9113	-82.1397	-251.509	-256.239	-198.671	-259.571	-58.8203
																							67	-13.7762	-22.4998	-59.5951	-39.9931	-34.4291	-54.7097	4.55943	-125.435	-13.5525	-53.3155	-64.7156	-83.7242	-179.558	-52.1827	-84.8994	-256.835	-261.637	-203.196	-265.019	-61.2266
																							68	-15.4744	-24.3281	-61.9771	-42.0826	-36.4355	-57.0188	3.13495	-128.799	-15.2473	-55.6038	-67.174	-86.4664	-183.73	-54.454	-87.6591	-262.161	-267.034	-207.722	-270.467	-63.633
																							69	-17.1725	-26.1565	-64.3591	-44.172	-38.4419	-59.3279	1.71046	-132.164	-16.9421	-57.8921	-69.6325	-89.2085	-187.903	-56.7254	-90.4188	-267.487	-272.432	-212.247	-275.915	-66.0394
																							70	-18.8707	-27.9849	-66.7411	-46.2615	-40.4483	-61.637	0.285975	-135.529	-18.6369	-60.1804	-72.0909	-91.9507	-192.075	-58.9968	-93.1785	-272.813	-277.83	-216.772	-281.363	-68.4457
																							71	-20.5688	-29.8132	-69.1231	-48.3509	-42.4547	-63.9461	-1.13851	-138.893	-20.3317	-62.4687	-74.5494	-94.6928	-196.248	-61.2682	-95.9381	-278.138	-283.227	-221.298	-286.811	-70.8521
