# Supplementary material for: Microbial decomposition of biodegradable plastics on the deep-sea floor
Source: Nat Commun. 2024 Jan 26;15:568. doi: 10.1038/s41467-023-44368-8 (PMC10817984; doi:10.1038/s41467-023-44368-8)
Supplement: Supplementary file 6 — Source Data [file 41467_2023_44368_MOESM6_ESM.zip › Source data/Source Data MF 4e.xlsx]

## Sheet: Source Data MF 4e
		Source Data MF 4e | The weight-loss of polysaccharide esters derivatives films.
		Place	Weight loss / wt%
			CE	CEA	CETA	PR	PRA	PRTA	MU	MUA	MUTA
		PJM02	100	89.5757	12.1094	86.365	-1.58235	20.3284	82.77	10.5344	11.9869
		BHT14	15.9893	11.1816	17.8471	31.6229	8.5625	27.5601	10.634	14.5399	19.6523
		AMN13	10.7215	4.08043	11.4535	7.4892	-1.0779	-0.83949	-2.22357	10.7983	11.4754
