# Supplementary material for: Microbial decomposition of biodegradable plastics on the deep-sea floor
Source: Nat Commun. 2024 Jan 26;15:568. doi: 10.1038/s41467-023-44368-8 (PMC10817984; doi:10.1038/s41467-023-44368-8)
Supplement: Supplementary file 6 — Source Data [file 41467_2023_44368_MOESM6_ESM.zip › Source data/Source Data MF 5a, 5b.xlsx]

## Sheet: shannon_chao1_pla_cov99
Source Data MF5a, 5b | Alpha-diversity for scatter plots in Figure 5a, 5b.
	Shannon	Chao1	Biodegradation rate	site	Plastics	Material
P3HB4HB_AMN13	2.4597	40	0.17	AMN13	P3HB4HB	PHAs
P3HB4HB_BHT04	2.30002	86.1	1.1	BHT04	P3HB4HB	PHAs
P3HB4HB_BHT14	2.92473	105.667	1.09	BHT14	P3HB4HB	PHAs
P3HB4HB_PJM02	3.98831	306.275	4.6	PJM02	P3HB4HB	PHAs
P3HB4HB_PJM12	3.95314	482.705	5.32	PJM12	P3HB4HB	PHAs
PBAT_AMN13	1.53707	26	0.07	AMN13	PBAT	Biodegradable plastics
PBAT_BHT04	3.35539	143.773	0.05	BHT04	PBAT	Biodegradable plastics
PBAT_BHT14	2.89532	191.682	0.16	BHT14	PBAT	Biodegradable plastics
PBAT_PJM02	5.90619	1096.9	1.5	PJM02	PBAT	Biodegradable plastics
PBAT_PJM12	4.49057	758.879	0.69	PJM12	PBAT	Biodegradable plastics
PBSA_AMN13	1.73854	17	0	AMN13	PBSA	Biodegradable plastics
PBSA_BHT04	3.14309	162.071	0.08	BHT04	PBSA	Biodegradable plastics
PBSA_BHT14	2.52934	136.214	0.05	BHT14	PBSA	Biodegradable plastics
PBSA_PJM02	4.6058	625.529	2.8	PJM02	PBSA	Biodegradable plastics
PBSA_PJM12	4.70783	936.259	1.27	PJM12	PBSA	Biodegradable plastics
PCL_AMN13	2.62309	35.625	0.04	AMN13	PCL	Biodegradable plastics
PCL_BHT04	2.72515	134.062	0.07	BHT04	PCL	Biodegradable plastics
PCL_BHT14	2.76494	224.103	0.09	BHT14	PCL	Biodegradable plastics
PCL_PJM02	5.00667	619.562	3.7	PJM02	PCL	Biodegradable plastics
PCL_PJM12	4.74487	730.686	1.59	PJM12	PCL	Biodegradable plastics
PE_AMN13	1.84099	21.3333	0	AMN13	PE	Common plastics
PE_BHT04	4.24034	393.623	0.01	BHT04	PE	Common plastics
PE_BHT14	3.92237	399.842	0.01	BHT14	PE	Common plastics
PE_PJM02	6.44023	1280.14	0	PJM02	PE	Common plastics
PE_PJM12	6.83486	1737.75	0.01	PJM12	PE	Common plastics
PET_AMN13	1.58094	19.3333	0	AMN13	PET	Common plastics
PET_BHT04	3.37937	194.44	0.01	BHT04	PET	Common plastics
PET_BHT14	4.03909	438.016	0.01	BHT14	PET	Common plastics
PET_PJM02	6.38972	1209.48	0	PJM02	PET	Common plastics
PHB_AMN13	2.12091	37.25	0.12	AMN13	PHB	PHAs
PHB_BHT04	2.88639	104.083	0.48	BHT04	PHB	PHAs
PHB_BHT14	3.03763	151.375	0.59	BHT14	PHB	PHAs
PHB_PJM02	5.34312	865.417	3.3	PJM02	PHB	PHAs
PHB_PJM12	2.8336	165.053	5.87	PJM12	PHB	PHAs
PHBH_AMN13	1.81714	34.8	0.09	AMN13	PHBH	PHAs
PHBH_BHT04	2.68816	111.857	0.69	BHT04	PHBH	PHAs
PHBH_BHT14	3.0454	193.115	0.73	BHT14	PHBH	PHAs
PHBH_PJM02	5.68219	802.343	3.8	PJM02	PHBH	PHAs
PHBH_PJM12	2.46144	218.125	5.41	PJM12	PHBH	PHAs
PHBV_AMN13	2.55188	84	0.14	AMN13	PHBV	PHAs
PHBV_BHT04	3.24316	139.8	0.53	BHT04	PHBV	PHAs
PHBV_BHT14	3.03918	125.214	0.62	BHT14	PHBV	PHAs
PHBV_PJM02	5.48614	863.368	3.8	PJM02	PHBV	PHAs
PHBV_PJM12	2.33242	135.071	4.46	PJM12	PHBV	PHAs
PLLA_AMN13	1.598	51	0	AMN13	PLLA	PHAs
PLLA_BHT04	5.00414	835.598	0	BHT04	PLLA	Biodegradable plastics
PLLA_BHT14	4.38131	451.35	0	BHT14	PLLA	Biodegradable plastics
PLLA_PJM02	6.37734	1331.58	0	PJM02	PLLA	Biodegradable plastics
PLLA_PJM12	6.76414	1928.03	0	PJM12	PLLA	Biodegradable plastics
PP_AMN13	1.07081	18.5	0	AMN13	PP	Common plastics
PP_BHT04	5.24901	785.179	0.02	BHT04	PP	Common plastics
PP_BHT14	3.23989	302.61	0	BHT14	PP	Common plastics
PP_PJM02	6.42886	1306.42	0	PJM02	PP	Common plastics
PP_PJM12	6.48744	1445.22	0	PJM12	PP	Common plastics
PS_AMN13	1.83559	30	0	AMN13	PS	Common plastics
PS_BHT04	4.97329	679.03	0	BHT04	PS	Common plastics
PS_BHT14	2.08334	192.154	0.01	BHT14	PS	Common plastics
PS_PJM02	6.38125	1323.75	0	PJM02	PS	Common plastics
PS_PJM12	6.62241	1503.2	0.01	PJM12	PS	Common plastics
