# Supplementary material for: Microbial decomposition of biodegradable plastics on the deep-sea floor
Source: Nat Commun. 2024 Jan 26;15:568. doi: 10.1038/s41467-023-44368-8 (PMC10817984; doi:10.1038/s41467-023-44368-8)
Supplement: Supplementary file 6 — Source Data [file 41467_2023_44368_MOESM6_ESM.zip › Source data/Source Data MF 5c.xlsx]

## Sheet: taxonomy_summarize_ra_L3 (図
Source Data MF5c | Relative abundance for stacked chart in Figure 5c.
		PJM02												PJM12											BHT04												BHT14												AMN13
Assigned taxonomy	Class	PHB	PHBV	PHBH	P3HB4HB	PBSA	PCL	PBAT	PLLA	PET	PE	PS	PP	PHB	PHBV	PHBH	P3HB4HB	PBSA	PCL	PBAT	PLLA	PE	PS	PP	PHB	PHBV	PHBH	P3HB4HB	PBSA	PCL	PBAT	PLLA	PET	PE	PS	PP	PHB	PHBV	PHBH	P3HB4HB	PBSA	PCL	PBAT	PLLA	PET	PE	PS	PP	PHB
Bacteria;Proteobacteria;Gammaproteobacteria	Gammaproteobacteria	0.421967	0.300457	0.185817	0.383775	0.326758	0.233627	0.209782	0.227842	0.203968	0.21669	0.203966	0.223253	0.630828	0.721521	0.536627	0.245377	0.0357639	0.0100715	0.0218385	0.233371	0.217345	0.351355	0.348948	0.547945	0.510461	0.482705	0.810685	0.30961	0.424633	0.430844	0.448824	0.477531	0.551514	0.522102	0.392459	0.59583	0.331689	0.377479	0.351783	0.440972	0.482883	0.11326	0.389922	0.413801	0.208938	0.674361	0.530733	0.508312
	Gamma/Cellvibrionaceae_f	0.0198405	0.104322	0.075801	0.0852519	0.0113927	0.00887335	0.00270088	0.00323448	0.00139854	0.00146325	0.00161709	0.00369377	0	0	0	0	0	0	0	7.30425e-05	0	0	0	0.137485	0.200745	0.178733	0.0692426	0.00861076	0.0157834	0.0260566	0.0103909	0.19043	0.00348334	0.00264032	0.00626216	0.000281025	0	0.00072038	0.000248836	0	6.31632e-05	0.000180227	0.00043956	0.000950664	0	0	0	0.181245
	Gamma/Colwellia_g	0	0	0	0	0	0	0	0	0	0	0	0	0	0	0	0.000283849	0	0	0	0	0.000417108	0	0	0.319924	0.26084	0.114874	0.5261	0.0130523	0.0130973	0.313335	0.0640331	0.248913	0.074643	0.0476578	0.0544361	0.104513	0.0622104	0.0945949	0.0283673	0.364122	0.42932	0.0383883	0.200377	0.258777	0.0924735	0.0706338	0.165512	0.0116702
	Gamma/Chromatiales_o	0.0770604	0.0278423	0.0198572	0.00331418	0.0131131	0.0390274	0.0794649	0.0671679	0.0743412	0.0902479	0.0708541	0.0713249	0.294125	0.1339	0.297855	0.0691718	0.0123365	0.00374901	0.00822439	0.115553	0.114833	0.194303	0.169465	0.0855817	0.0353414	0.04631	0.209964	0.173367	0.264383	0.00760513	0.0180854	0.0190303	0.0285374	0.0418491	0.0549952	0.000899281	0.000800133	0.00177844	0.000817603	0.000731296	0.000663214	0.00388774	0.0177708	0.0118669	0.00521364	0.000460755	0.0172478	0
Bacteria;Proteobacteria;Alphaproteobacteria	Alphaproteobacteria	0.163367	0.308008	0.3871	0.427529	0.455366	0.427726	0.291526	0.14824	0.188235	0.192804	0.188561	0.187811	0.00548306	0.00628498	0.00371863	0.0509618	0.0646289	0.0452423	0.0953917	0.101091	0.115282	0.152259	0.145297	0.330884	0.246569	0.179857	0.0408538	0.624123	0.547444	0.369431	0.25679	0.322651	0.302315	0.268609	0.312996	0.0141918	0.0666111	0.0623354	0.0736554	0.107755	0.10084	0.29086	0.34292	0.264055	0.353195	0.0631235	0.372932	0.44831
Bacteria;Proteobacteria;Deltaproteobacteria	Deltaproteobacteria	0.0591246	0.0509216	0.0353229	0.0207312	0.0385748	0.0671455	0.113395	0.0771654	0.0425244	0.0454467	0.0454062	0.0459962	0.210592	0.171781	0.338187	0.207974	0.542854	0.558443	0.570094	0.145939	0.136811	0.0834679	0.151612	0.0103093	0.00671466	0.0199652	0.00478772	0.0211603	0.00505986	0.024722	0.0605914	0.00721549	0.0188014	0.0154679	0.035493	0.231031	0.183464	0.152045	0.0239238	0.360752	0.182447	0.133162	0.0488854	0.0661859	0.176774	0.132697	0.0230219	0.000412773
Bacteria;Proteobacteria;Epsilonproteobacteria	Epsilonproteobacteria	0.0908694	0.00112299	0	0.000810916	0.00160569	7.68256e-05	0.0200456	0.00655297	0.00371487	0.00137717	0.00497894	0.00294622	0.0109355	0.000417362	0.00923157	0.0113103	0.0186605	0.0221128	0.000410287	0.00927639	0.018449	0.019619	0.0581532	0.0389065	0.0210701	0.272646	0.11461	0.0191071	0.000895367	0.0997564	0.0133503	0.0461834	0.0325617	0.0268653	0.0147161	0.0421538	0.250075	0.0991873	0.210373	0.00343391	0.0140854	0.015551	0.0451805	0.138502	0.0895335	0.0472044	0.004135	0.0292694
Bacteria;Bacteroidetes;Flavobacteria	Flavobacteria	0.0585294	0.0699737	0.0334899	0.0423439	0.0280231	0.0715246	0.04026	0.0505755	0.0683974	0.0618437	0.0718328	0.0539554	0.000214421	0	0.000728124	0.00344986	0.00328175	0.017919	0.00736652	0.0299718	0.0184811	0.0181042	0.00852493	0.0397884	0.117349	0.0120597	0.0180963	0.0119419	0.00653826	0.0411609	0.0430541	0.0914385	0.0438987	0.057273	0.0511708	0.00615445	0.0273046	0.244817	0.112012	0.0667705	0.0688163	0.417147	0.0755102	0.0251434	0.103626	0.0135001	0.012852	0.0135089
Bacteria;Planctomycetes;Planctomycetia	Planctomycetia	0.0122217	0.0691605	0.0950472	0.00193915	0.00714914	0.0137518	0.0367151	0.0817021	0.0987282	0.0851696	0.0681731	0.0908052	9.18949e-05	4.91014e-05	0.000676115	0.00128824	0.0143966	0.00911835	0.0105929	0.0495471	0.0516251	0.0405295	0.0358793	0	0	0	0	0	0.00024987	0	0.00675187	0.000675134	0.00190394	0.00514863	0.0361192	0.000196718	0	4.50238e-05	0.00017774	6.3591e-05	0.00078954	0.000180227	0.0106122	0.00406491	0.00319483	0	0.00752496	0
Archaea;Thaumarchaeota;Group1a_c	Group1a_c	0.00809492	0.00766729	0.00351319	0.000775658	0.00458768	0.000499366	0.0122806	0.0856087	0.0685285	0.0771647	0.107366	0.0735676	0	0	7.80133e-05	0.000152842	0.000263498	9.53137e-05	0.000242442	0.0553662	0.0176469	0.00802146	0.0109934	0.000251958	0	0.000105973	0.000253095	0.000104754	0.000270692	0	0.00414319	0.000147686	0.00138468	0.00138617	0.00599378	0	0	0.0013282	0.000568768	0.000222568	0.00018949	0	0.00043956	0.00363875	0.00166601	0	0.00201162	0
Bacteria;Bacteroidetes;Bacteroidia	Bacteroidia	0.00992024	0.000387237	0	0	0.000764614	0.00103715	0.0215648	0.00886331	0.00135484	0.00120503	0.0063407	0.00184688	0.00848496	0.0125454	0.0147965	0.0125985	0.0171034	0.0196346	0.02596	0.0103964	0.0168768	0.0159684	0.0128017	0.000209965	0	0.000211945	0.000126548	0	0	0	0.00142491	4.21959e-05	0.000432713	0.000880107	0.00102878	0.0466221	0.0335056	0.0177168	0.182574	0.00203491	0.00505306	0.00324408	0.0033281	0.00340928	0.00854567	0.00785588	0.000670541	0
Bacteria;Planctomycetes;OM190_c	OM190_c	0.00547597	0.0168448	0.0273418	0.00793287	0.00317315	0.011908	0.0100439	0.0186508	0.0134172	0.0173007	0.0198306	0.0187327	0	0	0.000390066	0.000262014	0.00373688	0.0025417	0.000820574	0.00881379	0.0102352	0.004644	0.0099027	0.000944842	0.00791446	0.000211945	8.4365e-05	0.00664139	0.00385216	0.015062	0.0833023	0.00869235	0.015318	0.0358204	0.0639635	5.6205e-05	0	0.000135071	0	0	0.00018949	0.00054068	0.0162637	0.00127848	0.000333203	0.00020734	0.00778572	0.000112575
Bacteria;Firmicutes;Clostridia	Clostridia	0.010198	0.00112299	0	7.05144e-05	0.000305845	0.000345715	0.00502194	0.00256238	0.00371487	0.0012911	0.00276608	0.00250649	0.0267108	0.0199843	0.0280068	0.154152	0.0209601	0.0205878	0.00857873	0.0113216	0.0196041	0.0141307	0.00269813	0.00369538	0.00488339	0.00118689	0.000632738	6.28522e-05	0	0	0.00199487	0.00780624	0.00138468	0.00204625	0.00176682	0.00522707	0.00236706	0.00117062	0.00344815	0.000508728	0.00198964	0.000823893	0.000345369	0.000229471	0.000450804	0	0.000111757	0
Bacteria;Chloroflexi;Anaerolineae	Anaerolineae	0.00349192	0.00391109	0.0258525	0	0.00248499	0.0108708	0.00240547	0.00634294	0.00410821	0.00477707	0.00502149	0.00795919	0.000612632	0.000220956	0.0023404	0.0544553	0.0374886	0.0488642	0.0323381	0.0433872	0.0302884	0.0211588	0.0113092	0	0	0	0	0	0	0	0.00146875	0	0.000389442	0.00101212	0.00183392	0.000871178	0	0.000112559	0	6.3591e-05	0.00097903	0	0.000502355	0.00042616	0.000294002	9.2151e-05	0.000260766	0
Bacteria;Tenericutes;Mollicutes	Mollicutes	0.00388873	7.74473e-05	0	0	0.00126161	0.0011908	0.00291188	0.00235235	0	0	0.00034044	0	0.0252711	0.0157616	0.0070472	0.0792594	0.00103004	0.0107387	0.00318905	0.000657382	0.00170052	0.00109271	0.00100462	6.29895e-05	8.41963e-05	0.000254334	6.32738e-05	0	0	0.000275395	0	0.00010549	4.32713e-05	0	0	0.0223977	0.0726454	0.00792418	0.00693185	0.00289339	0.00142117	0.0042482	0	0.00150795	0.00439044	0.0229226	0	0
Bacteria;Parcubacteria_OD1;Paceibacter_c	Paceibacter_c	0	0	0.000267308	0	0.000229384	0.000192064	0.000168805	0	0.000218522	0.00012911	8.511e-05	0	0.000122526	0	7.80133e-05	0	0.0569635	0.0133757	0.0725276	0.000340865	0.000417108	0.000273177	0.00106203	0	0	0	0	0	0	0	0	0	0	6.60081e-05	0	0.00033723	0	0	0	0.0021303	0.123042	0	0.000156986	0.00042616	0.000705606	6.91133e-05	0.000149009	0
others(<5%)	others(<5%)	0.152851	0.170345	0.206247	0.114092	0.129717	0.160104	0.233879	0.283542	0.30309	0.294801	0.275331	0.29062	0.0806531	0.0514338	0.0580939	0.178759	0.182868	0.221255	0.15065	0.300521	0.345237	0.269377	0.201814	0.0270015	0.0849541	0.0307956	0.00980744	0.00724896	0.0110567	0.018748	0.0783041	0.0375121	0.0300519	0.0633237	0.0824592	0.0349314	0.0323387	0.0357038	0.0345526	0.0124002	0.0172751	0.0209835	0.0659341	0.0773316	0.0483536	0.0379662	0.0378111	7.50497e-05
The following taxonomies are included in others
Bacteria;Planctomycetes;U81766_c		0	0.000115785	0	0	0	0	0.000460675	8.3605e-05	0	0	0	0	0	0	0	0.000261912	0.000239286	0	0.000167542	0	0.000255771	0	8.60486e-05	0	0	0	0	0	0	0	0	0	0	0	0	0.000730235	0	0	0	0	0	0.00023169	0	0	0	4.60745e-05	0	0
Bacteria;Verrucomicrobia;Opitutae		0.00130553	0.00204554	0.000535066	0	0.000305052	0.000114973	0.00196834	0.00313519	0.00235048	0.00107301	0.00365786	0.00430637	0	4.91219e-05	0	0.000327389	0.0001675	0	0.000316467	0.0011624	0.000191828	0.00121597	0.000172097	0	0	0	0	0	0	0	0.000241281	0	0.000129752	0	0.000446598	0.00014043	0	6.75219e-05	0	0	0	0	0	0.00016342	0.00113685	0	0	0
Bacteria;__;__		0.0279305	0.0116943	0.0170839	0.00211216	0.00781697	0.0054804	0.0325823	0.0257504	0.0297728	0.023134	0.0240313	0.025267	0.0217638	0.0120103	0.0221749	0.0875876	0.0138786	0.016664	0.00819092	0.00990459	0.00885606	0.0061543	0.0121615	0.000377929	0.00048419	0.000254264	6.32751e-05	0	4.16502e-05	0.00207539	0.00423338	0.000590692	0.00244367	0.00197624	0.00587276	5.61719e-05	0.00050025	0.000675219	0.00113745	0.00025434	0.000789366	0.000411893	0.00213394	0.00173225	0.00337136	0.000622005	0.00316597	0
Bacteria;Cyanobacteria;PAC002560_c		0.000158247	0	0.000649723	0.000211216	0.00163966	0.00302763	0.00134015	0.00066884	0.000914077	0.000772565	0.0001276	0.000834908	0	0	5.19926e-05	6.54779e-05	0.00160322	0.00269798	0.000521241	0.0013077	0.000927169	0.00138968	0.00258146	0	0	0	0	0	0	0	0.000460627	0	0	0	0	8.42578e-05	0	0	0	0	0	0	0.00473859	0.000130736	7.84037e-05	4.60745e-05	0.00312872	0
Bacteria;Spirochaetes;Spirochaetia		0.00209677	0.00135083	7.6438e-05	0	0.00102955	7.66489e-05	0.00619817	0.00367862	0.000130582	0.000386283	0.0003828	0.000615195	0.0386537	0.0107577	0.00111784	0.0240304	0.00772894	0.00790351	0.00621766	0.0107522	0.0223799	0.00558354	0.00834672	0.000125976	0	0	0	0	0	0.00025413	8.77385e-05	0	0	0.000417206	0.00131746	0.00466227	0.00043355	0.00058519	0.00220382	0.0025434	0.0018629	0.00391299	0	0.00192836	0.00260692	0.00421581	0	0
Bacteria;Planctomycetes;Phycisphaerae		0.00613206	0.0388653	0.0246895	0.000457634	0.0071306	0.0120339	0.0103442	0.023075	0.0244624	0.0303446	0.0253924	0.026761	0	0	0.000363948	0.000611127	0.0126822	0.00596731	0.00681336	0.0212864	0.0106784	0.011713	0.0116739	0.000272949	0.000147362	0	0	0	0.000249901	0.00108005	0.0172845	0.0010759	0.00607673	0.00441361	0.00792712	0	0	0.000157551	0	0	0	0.00030892	0.00207117	0.0008171	0.000901643	0	0.00126639	0
Bacteria;Deferribacteres;Deferribacteres_c		0.00023737	0	0	0	0	0	0	8.3605e-05	0	0	0	0	0	0	0	0	0	0	0	0	0	0	8.60486e-05	0	0	0	0	0	0	0	0	0	0	0	0	0.0121612	0.0150742	0.00756246	0.0134006	0.00298849	0	0.000180203	0.000125526	0.00218983	0.0105453	0.0190979	0	0
Bacteria;Chloroflexi;GQ396871_c		0.00427266	0.00138942	0.00259889	0.000176013	0	0.000574867	0.0096323	0.00547613	0.0188909	0.00751105	0.00986772	0.0105023	0	0	0.000389945	0.00187703	0.00593429	0.00345977	0.00658997	0.0168547	0.0169448	0.0146909	0.00361404	0	0	0	0	0	0	0	0.000350954	0	0	0.000131749	0.000446598	0.000168516	0	0	0	0	0	0	0	0.000130736	0.000196009	0	0	0
Bacteria;Cloacamonas_p;Cloacamonas_c		0	0	0	0	0	0	0	0	0	0	0	0	0.00229899	0.00252978	0.000545922	0.00386319	0.0025125	0.0206316	0.00121002	0.000653848	0.00143871	0.000372236	0.00040156	0	0	0	0	0	0	0	0	0	0	0	0	0.00196602	0	0	0.000106636	0.00025434	0.0019892	0.00113271	0	6.5368e-05	3.92019e-05	0.000276447	0.000260727	0
Unassigned;__;__		0.000395617	0.000463142	0	0.00014081	0.0027836	0.00425401	0.00159142	0.00192292	0.000435275	0.000343362	0.00119093	0.000483368	0.00131809	0.00179295	0.00103985	0.00449615	0.000382858	0.00161879	5.58472e-05	0.000726498	0.00191828	7.44472e-05	0.00123336	0.000356933	6.31552e-05	0.00381396	0.00210917	8.38047e-05	0	0.00163066	0.00482562	0.00141344	0.000367631	0.000768538	0.000133979	0.00337031	0.0011339	0.0205042	0.00917072	0	6.31493e-05	5.14867e-05	0.00100421	0.0183684	0.000784037	0.00163564	0.000446961	0
Bacteria;WM88;WM88_c		0	0	0	0	0	0	0	0	0	0	0	0	0	0	0.000129982	0	0	0.0228535	0.0142783	0.000484332	0	0	8.60486e-05	0	0	0	0	0	0	0	0	0	0	0	0	0	0	0	0	0	0	0	0	0	0	0	0	0
Bacteria;Proteobacteria;Oligoflexia		0.00953436	0.00991895	0.0115804	0.0460098	0.0206292	0.0383245	0.00854343	0.00856952	0.0126665	0.00935662	0.00884692	0.00944764	6.13064e-05	4.91219e-05	0.00629111	0.00654779	0.0101218	0.00491985	0.0046167	0.00251853	0.00338896	0.0026801	0.00774438	0.0187285	0.0278936	0.0107003	0.00415507	0.00071234	0	0.00249894	0.00519851	0.01097	0.0046927	0.0118355	0.0110533	0.000983008	0.00363515	0.000495161	0.000142182	0.000190755	0.000189448	0.00324366	0.00357748	0.00366061	0.00115645	0.00066808	0.00257002	0
Bacteria;Marinimicrobia_SAR406;AYLG_c		0	0	0	0	0.000152526	0	0.000335036	0	0	0	0	0	0.000153266	0.000221049	0.000337952	0.00120043	0.00253643	0.00311062	7.44629e-05	0.0013077	0.00505147	0.0036231	0.0146856	0	0	0	0	0	0	0	0.000153542	0	0	6.58747e-05	0	8.42578e-05	0	0	0	0.000349717	0.000315746	0.000257433	0.000125526	9.8052e-05	0.000117606	4.60745e-05	7.44934e-05	0
Bacteria;Actinobacteria;MarineActino_c		0.00296712	0.000154381	0.000496847	0	0.0007245	0.000651516	0.00829215	0.00142129	0.0146688	0.0054938	0.00501893	0.00650349	0	0	0.000597915	0.00152782	0.00394822	0.00199968	0.0030716	0.0150869	0.0268559	0.0217882	0.00734282	0	4.21035e-05	0	0	0	0.000104125	0	0.000658039	6.32885e-05	0.00028113	0.000131749	0.000915526	0	0.0002001	0.000427639	0	0.00012717	0.000126299	0	0.000125526	0.00261472	0.000764436	0	7.44934e-05	0
Bacteria;Cyanobacteria;Chroobacteria		0.00581556	0.00250868	0.00202561	0.000281621	0.00125834	0.000459893	0.0108049	0.00815149	0.00983721	0.00721061	0.0126324	0.00597618	0	0	0	0.000196434	0.000239286	0.00063482	0.000186157	0.000387465	0.00124688	0.00168747	0.000975218	0	0	0	0	0	0	0	0.000658039	0	0.000129752	0.000131749	0.000156309	0	0	0	0	0	0	0	0	9.8052e-05	0	0	0	0
Bacteria;Latescibacteria_WS3;Latescibacter_c		0.00106816	0.00169819	0.000496847	7.04052e-05	0.000686368	0.00068984	0.00343412	0.00702282	0.00609385	0.00742521	0.00608226	0.00623984	0	0	0.00114384	0.00309929	0.00964322	0.0185367	0.0173685	0.0174359	0.0160176	0.0126064	0.00889169	0.000167968	0	0.000381396	0	0	0	0	0.000636104	0	0.000129752	0.000351332	0.000826206	0.000870664	0.0004002	0.000382624	0.000213273	0.00184396	0.00132613	0.00054061	0.0150631	0.00454308	0.00231291	0.000460745	0.00238379	0
Bacteria;Peregrinibacteria;Peribacteria		0.00510345	0.00138942	7.6438e-05	0.0247474	0.00480458	0.00164795	0.00502555	0.00309339	0.00113171	0.000214601	0.000935732	0.000483368	0.0033412	0.00311924	0.00590116	0.00467076	0.00148357	0.00390414	0.00206635	0.00147721	0.00393248	0.000918182	0.00326985	0.00430419	0.00955749	0.0133065	0.0022779	0.000272365	0.00528957	0.00239305	0.000745778	0.00909244	0.00110289	0.000197624	0.00116115	0.00356691	0.00890445	0.00175557	0.00522518	0	0.000284172	0.0015446	0.00147493	0.0228134	0.00141127	0.00149742	0.000633194	0
Bacteria;Acidobacteria;Thermoanaerobaculum_c		0	0.000887688	0.00149054	0	0	0	0.00092135	0.00250815	0.00304692	0.00283274	0.00259453	0.00149405	0.000214573	0	0.000597915	0.00449615	0.00354143	0.00301539	0.0111136	0.0126895	0.0240105	0.0263295	0.0041877	0	0	0	0	0	0	0	0.00061417	0	0.000302755	0.000241541	0.000267959	0	0	0.00024758	0	0	0.000126299	0	0.000313814	6.5368e-05	0.000686032	0	0	0
Bacteria;Proteobacteria;EU101270_c		0	0	0	0	0	0	0	8.3605e-05	0	0	0	0	0	0	0	0	0	0	0	0	0	0	0	0	0.000147362	0.00167391	0	0	0	0	0.000131608	0.000168769	4.32507e-05	4.39165e-05	0	0	0	0	0	0	0	0	0	0	0	0	0	0
Bacteria;Actinobacteria;Rubrobacteria		0.000751671	0.000656117	0.000496847	0	0.000228789	0	0.000837591	0.00543433	0.00404805	0.00214601	0.0016588	0.00259261	0	0	0.000155978	0.000240086	0.000765715	0.000412633	0.000409546	0.00428634	0.00482767	0.00402015	0.00240936	0	0	0	0	6.28536e-05	0	0	0.000109673	0	0.000108127	0.000153708	0	0	0	0	0	0	0	0	0	0.000392208	0.000117606	4.60745e-05	0	0
Bacteria;TM6;TM6_c		0	0	0	0	0	0.00068984	0.000502555	0.00016721	0.0012623	0.000515044	0.000595466	0.000439425	0	0	7.79889e-05	0	0.00940394	0.000603079	0.000893555	0.00104131	0.00204617	0.00201008	0.000573658	0	0	0	0	0	0	0	0	0	0.000129752	0	0.000133979	0	0	0	0	0	0	0	0	0	0.000607629	0.000368596	0	0
Bacteria;Acidobacteria;Holophagae		0.00201764	0.000424547	0.011695	0.000176013	0.00346997	0.00295098	0.00280593	0.000585235	0.000391747	0.00150221	0.000552933	0.00087885	0	0	0	0.00010913	0	0.00095223	3.72315e-05	0.000314816	0	0.000223342	0.000315512	0	0	0	0	0	0	6.35324e-05	0	0	0	0	0.000178639	0	0	0	0	0	0	0.000102973	0.000156907	6.5368e-05	0	4.60745e-05	7.44934e-05	0
Bacteria;Chloroflexi;PDJQ_c		0	0	0.000114657	0	0	0	0	0.000376223	0.0012623	0.000472123	0.000467866	0.000307598	0	0	0	0	0	0	0.000316467	0.00256696	0.00297334	0.00327568	0.00226595	0	0	0	0	0	0	0	0	0	0	0	0	0	0	0	0	0	6.31493e-05	0	6.27628e-05	0.000130736	0	0	0	0
Bacteria;Cyanobacteria;PAC001562_c		0.00023737	0.000154381	0	7.04052e-05	0	0	0	0.000125408	0.000304692	0.000128761	0	8.7885e-05	0	0	0	0	0	0	0	0	0	0	0	0	0	0	0	0	0	0	0	0	0	0	0	0	0	0	0	0	0	0	0.000721772	0	0.00150927	0	0.00011174	0
Bacteria;Bacteroidetes;Sphingobacteriia		0.0107608	0.0213817	0.0277852	0.0168972	0.00388942	0.00632354	0.0123126	0.0363682	0.0209802	0.0397013	0.0422781	0.0371314	6.13064e-05	0	0.00020797	0.000632953	0.000478572	0.000507856	0.000242005	0.00602993	0.00553104	0.00754399	0.00542106	0	0.00132626	0	0	0.000544731	0.000937129	0	0.00484755	0.00160331	0.000713637	0.0170835	0.00995914	0	0	9.00293e-05	0	0	6.31493e-05	0	0.00125526	0.000196104	0.000411619	4.60745e-05	0.00301698	0
Bacteria;Caldithrix_p;Caldithrix_c		0.000197808	0.000270166	0.00171985	0	0.000610105	0.00160963	0.00418796	0.00221553	0.000914077	0.00399159	0.00174386	0.00303203	0.000153266	0.00591919	0.000337952	0.000480171	0.0123472	0.0142517	0.00537995	0.0125684	0.0150585	0.00925627	0.00986691	0	0	0.00031783	4.21834e-05	0	0	0	0.000372889	0	0.00032438	0.000197624	0.000535918	0	0.00010005	0	0.000710909	0	0.000252597	0	0.00043934	0.000130736	0.00021561	0	0.0017506	0
Bacteria;Chloroflexi;Ardenticatenia		0.0013451	0.00154381	0.000420409	0	0.000610105	7.66489e-05	0.00113075	0.00928016	0.00901019	0.0216318	0.00578453	0.0222349	0	0	0.000233967	0	0.000143572	0	0.000223389	0.00188889	0.000863227	0.000148894	0.000717072	0	0	0	0	0	0	0	8.77385e-05	0	0	0	0	0	0	0	0	0	0	0	0	6.5368e-05	0	0	0	0
Archaea;Bathyarchaeota;MCG_c		0	7.71903e-05	0	0	0	0	0	0	0	0	0	0	0	0	0.000363948	0	0.000861429	0.000793525	0.000223389	0.00450429	0.00278151	0.000967814	0.00143414	6.29882e-05	0	0	0	0	0	0	0.000394823	4.21923e-05	0.000129752	0.000197624	0.000513588	0	0	9.00293e-05	0	0	9.47239e-05	0	0	0	0.000156807	0	0	0
Bacteria;Fusobacteria;Fusobacteria_c		0.000276932	0	0	7.04052e-05	0	0	0.00125639	0	0	0.000128761	0.000297733	0.00017577	0.00269748	0	0.00540723	0.00451797	0.0018425	0.00260276	0	0.000363249	0.000991112	0.000248157	0.000143414	0	0	0	0	0	0	0	0	0	0	0	0.00011165	0	0	0	0	0	0	0	0	0	3.92019e-05	0	0	0
Bacteria;Planctomycetes;PAC002607_c		0.000553863	0.00135083	0.000191095	7.04052e-05	0	0	0.000209398	0.000794248	0.000565857	0.00201725	0.0010208	0.00188953	0	0	0	8.73038e-05	0.000287143	0	9.30787e-05	0.000678065	0.00153462	0.00101745	0.000458926	0.00010498	0.000252621	0	0.000189825	0.000586633	0.000166601	0.000444727	0.00199605	0.000358635	0.0014489	0.00175666	0.00129513	0	0	0	0	0	6.31493e-05	0	0.000345196	9.8052e-05	3.92019e-05	0	0	0
Bacteria;Proteobacteria;Betaproteobacteria		0.00094948	0.000617522	0.000573285	0	0.0071306	0.00210785	0.00431359	0.00572695	0.00139288	0.00399159	0.0028072	0.00180164	0	0	0	0.000152782	0.000765715	0.00031741	0.00336945	0.00607836	0.00351685	0.00421868	0.00329853	0	0	0	0	0	0.000208251	0	0.00144769	0	0.000735262	0.00180058	0.00154076	0	0	0.000180059	7.10909e-05	0	0	0	0.00188288	0.000620996	0.00043122	0	0.00022348	0
Bacteria;Firmicutes;Tissierellia		0	0	0	0	0	0	0	0	8.70549e-05	0	0	0	0.000398492	0.000417537	0.00215769	0.00283737	0.00124429	0.00272973	0	0	0.00297334	0.00287863	0	0	0	0	0	0	0	0	0	0	0	0	0	0	0	0	0	0	0	0	0	0	0	0	0	0
Bacteria;Planctomycetes;FJ444691_c		0	0.00270166	0.00317218	0	0.000686368	0.00268271	8.37591e-05	0.00150489	0.00117524	0.000901326	0.001276	0.00263655	0	0	0	0	7.17858e-05	0.000349151	7.44629e-05	0.000121083	0.000799284	0.000297789	0.000745755	0	0	0	0	0.00322648	0.00208251	0.0031978	0.0051327	0.000485212	0.000389257	0.00195428	0.00553782	0	0	0	0	0	0	0	0	9.8052e-05	0	0	0	0
Bacteria;Saccharibacteria_TM7;Saccharimonas_c		7.91233e-05	0.00173678	0.000191095	0	0.00114395	0.000804814	0.00724516	0.00246635	0.00208932	0.00416327	0.00518906	0.00369117	0	0	0	0.000174608	0.000311072	0.000539597	7.44629e-05	0.0179445	0.00562696	0.000918182	0.00131941	0	0	0	0	0	0	0	0	0	0	0	4.46598e-05	0	0	0	0	0	0	0	0.000313814	0	0	0	0.000633194	0
Archaea;Euryarchaeota;DHVE6a_c		0	0	0	0	0	0	0.000670073	0	0	8.58406e-05	0	0	0	0	0.000181974	0.000130956	0.00246465	0.0113315	0.00115418	0.00213106	0.0020142	0.00223342	0.00174966	0	0	0	0	0	4.16502e-05	0	0.0012064	0.000105481	0	4.39165e-05	0.000379608	8.42578e-05	0	0	0	0	0.000126299	0.000128717	0.000125526	9.8052e-05	0.000254812	0.000207335	0	0
Bacteria;EF092200_p;EF092200_c		0.000118685	0	0	0.000246418	0.00122021	0	0	0	0	0	0	0	0	0	0	0	0	0	0	0	0	0	0	0	0.000189466	0	0	0.000209512	0.000104125	0.000952986	0.00032902	0.000210962	0.000129752	0.000307415	8.93196e-05	0	0	0	0	0	0	0	0	0	0	0	0	7.50385e-05
Bacteria;EU245920_p;EU245920_c		0	0	0	0	0	0	0	0	0	0	0	0	0	0.000147366	0	0	0.00524036	0.00279321	0.013515	0.000193733	0.000255771	7.44472e-05	0	0	0	0	0	0	0	0	0	0	0	0	0	0	0	0	0	0	0	0	0	0	0	0	0	0
Bacteria;Deinococcus-Thermus;Deinococci		0.000514302	0.000694712	0.000152876	0	7.62631e-05	0	0.000586314	0.00112867	0.00383042	0.000944247	0.00110587	0.00162587	0	0	0	0	0	0	0	0.000411682	0.00047957	0.000248157	0	0	0	0	0	0	0	0	0.000153542	0	0	0	0	0	0	0	0	0	0	0	0	0	0	0	0	0
Bacteria;Caldiserica;Caldisericia		0	0	0	0	0	0	0	0	0	0	0	0	0	4.91219e-05	0	0.000152782	0.000239286	0.000825266	0.000316467	0	0.000127885	0	0	0	0	0	0	0	0	0	0	0	0	0	0	0	0	0	0	0	0	0	0	0	0	0	0	0
Bacteria;Chloroflexi;SAR202_c		0.00023737	0.000115785	0.000152876	0.00014081	0	0	0.000209398	0.00192292	0.00452686	0.00240354	0.00374293	0.00487762	0	0	0	0	0	0	0	0.000363249	0.000767312	0.00134005	0.000573658	0	0	0	0	0	0	0	4.38693e-05	0	0	0.000109791	0	0	0	0	0	0	0	0	6.27628e-05	0	0	0	0	0
Bacteria;Chlorobi;Ignavibacteriae		0.000514302	0	0	0	0	0.000114973	0.000544434	0.00108687	0	0	0	0	0	0	0	0.000414693	0.00459429	0.00215839	0.0072229	0.00351141	0.00188631	0.00156339	0.00659706	0	0	0	0	0	0	0	0.000131608	0	0	0	0.00011165	0.000702149	0.0002668	0.000382624	0	0.00193934	0.00195763	0.00151886	0.000470721	0.00215714	0.0021757	0.00066808	0.00171335	0
Bacteria;Acidobacteria;Solibacteres		7.91233e-05	0.00154381	0.00217848	0	0.000190658	0	0.000293157	0.00225734	0.00156699	0.00197433	0.001914	0.00197741	0	0	0	0	0	0	0	0.000508548	0.000287742	0.000248157	0	0	0	0	0	0	0	0	4.38693e-05	0	0	0	0	0	0	0	0	0	0	0	0	0	0	0	0	0
Bacteria;Chlorobi;OPB56_c		0.000197808	0.000694712	0.0032104	0	0.000266921	0.00130303	0.000586314	0.00050163	0.000478802	0.000429203	0.000595466	0.000615195	0.00205377	0.00476483	0.000233967	0.000720257	0.0001675	0.000285669	0.000726014	9.68664e-05	0.000191828	0.000248157	0	0	0	0	0	0	0	0	8.77385e-05	0	8.65014e-05	6.58747e-05	6.69897e-05	0	6.67e-05	0	0	0	0	0	0	0.000130736	0	0	0	0
Bacteria;Acidobacteria;Vicinamibacter_c		7.91233e-05	0	0.000114657	0	0	0	0.000460675	0.000125408	0.00113171	0.000901326	0.0001276	0	0	0	0	0.000305563	0.000789644	0.000190446	0.00139618	0.000653848	0.00316516	0.00272973	0.000975218	0	0	0	4.21834e-05	0	0	0	0.000131608	0	0	0	4.46598e-05	0	0	0	0	0	0	0	0	0.000261472	0	0	0	0
Bacteria;Verrucomicrobia;Verrucomicrobiae		0.00316493	0.00100347	0.00259889	0.000211216	0.000457579	0.00111141	0.00745456	0.00973999	0.0182815	0.0111164	0.0125899	0.00997495	0	0	5.19926e-05	0.000130956	0.000550358	0.000285669	0.000335083	0.00469802	0.00668201	0.00858625	0.000975218	0	0	0	0	0	0.000229076	0	0.00135995	0	0.000865014	0.000658747	0.00299221	0	0	4.50146e-05	0	0	0	0	0.00122387	0.000457576	0.00160728	0.000115186	0.000819428	0
Bacteria;Chloroflexi;Caldilineae		0.00221545	0.00351216	0.00298108	0.000281621	0.000762631	0.000459893	0.00494179	0.00639579	0.0096631	0.00798318	0.00914466	0.00751417	0	0	0.000597915	0.000851212	0.00129214	0.000253928	0.000670166	0.00639318	0.0108063	0.00533538	0.00324117	0	0	0	0	0	0	0	0	0	0.000108127	0.000131749	0	0	0	0	0	0	6.31493e-05	0	6.27628e-05	0.000228788	0.000411619	0	0	0
Bacteria;Verrucomicrobia;Kiritimatiellae		0.00617162	0.000308761	0.000458628	0	0.000686368	0.000536542	0.00996733	0.00940557	0.00548446	0.00227478	0.00565693	0.00272444	0	0	0.000389945	0.000371041	0.0015075	0.00250754	0.00104248	0.00309972	0.0045719	0.00337494	0.00255278	0	0	0	0	0	0	0	0.000504497	0	0.00032438	0	0.000558248	0.000280859	0.0004002	0.000202566	0	0.000222547	0.000347321	0.000566353	0.00125526	0.00137273	0.00278333	0.000276447	0	0
Bacteria;Actinobacteria;Actinobacteria_c		0.00229458	0	0.000305752	0.000105608	0	0	0.00255465	0.000585235	0.00504919	0.00150221	0.0016588	0.00259261	0	0	0.000363948	0.000392867	0.000933215	0.000920489	0.000465393	0.00392309	0.00533922	0.00553391	0.00137678	0	0	0	0	0	0	0	0.000548366	0	0.000237879	0.00116379	0.000290289	0.000112344	0	0.000157551	0	0.00012717	0.000536769	7.723e-05	0	0.000620996	0.000352817	9.21489e-05	0	0
Bacteria;JN495242_p;JN495242_c		0	0	0	0	0	0	0	0	0	0	0	0	0	0	0	0	7.17858e-05	0.000222187	0	0	0	0	0	0	0	0	0	0	0	0	4.38693e-05	0	0	0	0	0	0	0	0	0	0	0	0	0	0	0	0	0
Bacteria;Proteobacteria;__		0.00178027	0.00181397	0.00722339	0.0081318	0.0128885	0.00919787	0.00134015	0.00125408	0.00187168	0.00244646	0.0026796	0.00439425	0	0	5.19926e-05	0.00275007	0.00148357	0.00142834	0.00013031	0.00205841	0.0017904	0.000843735	0.00212253	0	0.000105259	8.47547e-05	8.43668e-05	0	0.000187426	0.000465904	0.000965124	0.000105481	4.32507e-05	0.00171274	0.00370676	0.00014043	0	9.00293e-05	0	0.000222547	0.000789366	0	0.00367162	0.00218983	0.000254812	4.60745e-05	0.00242104	0
Bacteria;SR1;CP006913_c		0.000158247	0	0	0	0	0.000268271	8.37591e-05	0.000418025	0.000130582	0	8.50666e-05	0	0.00266683	0	0	6.54779e-05	0.004355	0.00301539	0.00346253	0	0.000287742	0	0.000114732	0	0	0	0	0	0	0	0	0	0	0	0	0	0	0	0	0	0	0	0	0	0	0.000207335	0	0
Bacteria;Acidobacteria;PAC002280_c		0.000435178	0.00609803	0.010128	0	0.00697807	0.0053271	0.00318285	0.0184349	0.00322103	0.00849822	0.00221173	0.00470185	0	0	0	0.000523823	0.000382858	0	0.000744629	0.000290599	0.00214208	0.0045661	0.000372877	0	0	0	0	0	0	0	8.77385e-05	0	0	0	0	0	0	0	0	0	0	0	0	0	0	0	0	0
Bacteria;Gemmatimonadetes;EU374070_c		0	0	0	0	0	0	0	0.000376223	0.000130582	0	0.0001276	0.000219713	0	0	0.00020797	0.000458345	0	9.5223e-05	0.000316467	0.00121083	0.00377262	0.00364791	0	0	0	0	0	0	0	0	0.000307085	0	4.32507e-05	0	0.000156309	0	0	0	0	0	0	0	0	0	5.88028e-05	0	0	0
Bacteria;Nitrospirae;Nitrospira_c		0.000158247	0.000154381	0.000343971	0	0.000266921	0	0.000418796	0.00484909	0.00165404	0.0029615	0.00272213	0.00109856	0	0	0	0	0	0	0.000707398	0.00276069	0.00150265	0.00178673	0.00585131	0	0	0	0	0	0	0	0.000263216	0	0.000259504	0.000329374	0	0	0	0	0	0	0	0	0	0.000392208	0	0	0	0
Bacteria;Actinobacteria;Thermoleophilia		0.000158247	0	0	0	0.000152526	0	0.000502555	0.000125408	0.00121877	0	0.0001276	0	0	0	0.000363948	0.000349215	0.000550358	0.000476115	0.000539856	0.00375357	0.00476373	0.00580688	0.00040156	0	0	0	0	0	0	0	0	0	0	0	0	0	0	0	0	0	0	0	0	0.000294156	3.92019e-05	0	0	0
Bacteria;Planctomycetes;GQ348069_c		0	0	0	0	0	0.000191622	0	0.000125408	0	0	0	0	0	0	0	0	0	0	0	0	0	0	0	0	0	0	0	0	0	0	0	0	0	0	4.46598e-05	8.42578e-05	6.67e-05	0	0	9.53774e-05	0	0.000102973	0	9.8052e-05	0.00021561	0	0	0
Bacteria;Gemmatimonadetes;Longimicrobia		0.000435178	0.00428406	0.0014141	0	0	0	0.000879471	0.00376223	0.00626796	0.00557964	0.00340266	0.00430637	0	0	0	0.000196434	0.000287143	0	0	0.00389887	0.00533922	0.00406978	0.00326985	0	0	0	0	0	0	0	0.000460627	0	0.000151378	4.39165e-05	6.69897e-05	0	0	0	0	0	0	0	0	0	0	0	0	0
Bacteria;Acidobacteria;EU700145_c		0.000197808	0	0	0	0	0	0.000335036	0.000961458	0.00139288	0.00120177	0.000680533	0.000966736	0	0	0	8.73038e-05	0.000119643	0	0.000204773	0.000799148	0.00230194	0.00205971	0.000631023	0	0	0	0	0	4.16502e-05	0	0.000197412	0	6.48761e-05	0	8.93196e-05	0	0	0	0	0	0	0	0	0	0	0	0	0
Bacteria;Planctomycetes;AJ224943_c		0	0	0	0	0	0	0	0	0	8.58406e-05	0	0	0	0	0	0	0	0	0	7.26498e-05	0	0.000148894	0	0.000230957	8.4207e-05	4.23774e-05	0.000105459	0	6.24753e-05	0.000211775	0.000307085	0.000189865	6.48761e-05	8.78329e-05	0.00176406	0.000168516	0	0	0	0	0	0	0	0	0	0.000115186	7.44934e-05	0
Bacteria;Firmicutes;Bacilli		0.000316493	0	0	0	0	0	0	0	0.000565857	0.000343362	0.000170133	0.000659138	0	0	0	0.00480171	7.17858e-05	0	0	0.000799148	0.000799284	0.00156339	0.00129073	0	0	0	0.000653843	0	0	0	0.00214959	0	0.000129752	0.00232757	0.00223299	0	0	0	0.00167064	0	0	0	0	0	0.000117606	4.60745e-05	0	0
Bacteria;Proteobacteria;Zetaproteobacteria		0	0	0	0	0	0	0	0	0	0	0	0	0	0	0	0	0	0	0	0	0	0	8.60486e-05	0	0	0	0	0	0	0	0.000175477	0	0	6.58747e-05	0.000156309	0	0	0	0	0	0	0	0	0.000457576	0.000137206	0	0	0
Bacteria;Lentisphaerae;Lentisphaeria		0.000197808	0	0	0	0	0	0.00276405	0.000961458	0	0.000429203	0.000978265	0.000307598	0	0	0	0.000240086	0.000861429	0.000285669	0.000670166	0.000217949	0.000191828	0	0.000688389	8.39842e-05	6.31552e-05	0.000127132	0	0	4.16502e-05	0	0.000679974	0	0.000389257	0.000307415	0.000133979	0.00014043	0.00030015	0	0	0.00012717	0.00116826	0.000334663	0.000156907	0.00140541	0.000490023	0	0.00011174	0
Bacteria;Aminicenantes_OP8;AQSP_c		0	0	0	0	0	0	0	0	0	0	0	0	0.000122613	0.00464202	0.000103985	0.00355763	0.00600608	0.00549119	0.000968018	0.00259118	0.00204617	0.000893367	0.000889169	0	0	0	0	0	0	0	8.77385e-05	0	6.48761e-05	0	0.00011165	0	0	0	0	0	0.000347321	0.00015446	0	0	3.92019e-05	0	0	0
Archaea;Euryarchaeota;DHVE5_c		0.00170115	0	0	0	0.00186845	0.000153298	0.00422983	0.0017139	0	0.000128761	0.000978265	0.00017577	0.000398492	0.00307012	0.00223568	0.00233538	0.00313465	0.00571338	0.00171265	0.00251853	0.00776904	0.00171229	0.00923589	4.19921e-05	0	0	0	0	0	0	0.000482562	0	0	0.000307415	4.46598e-05	0.000870664	6.67e-05	0	7.10909e-05	0.00012717	0.000631493	0.00272879	9.41442e-05	0.00049026	0.00294014	0.0033404	0.00100566	0
Bacteria;Cyanobacteria;__		0.00094948	0.000578927	0	0	0	0	0	0	0.000304692	0	0.000212666	8.7885e-05	0	0	0	0	0	0	0	0.000556982	0	0.000124079	0.000172097	0	0	0	0	0	0	0	0.000263216	0	0	0.000153708	0.000424268	0	0	0	0	0	0	0	0.00021967	6.5368e-05	0.000156807	0	0	0
Bacteria;Planctomycetes;Brocadia_c		0	0	0	0	0	0	0	0	0	0	0	0	0	0	0	0	7.17858e-05	9.5223e-05	0	0.000460115	0	0	0.000344195	0	0	0	4.21834e-05	0.000125707	0	0	0.00118447	0.000168769	0.000475758	0.000395248	0.000714557	0	0	0.000270088	0	0	0	7.723e-05	0	0.000751732	0.000254812	0	0	0
Bacteria;Acidobacteria;CP011806_c		0.000435178	0.000463142	0.000496847	0	0	0	0.000209398	0.00050163	0.00313398	0.00381991	0.00250946	0.00268049	0	0	7.79889e-05	0.000567475	0.00270393	0.000666561	0.00206635	0.00375357	0.00709764	0.00650172	0.00281092	0	0	0	0	0	0	0	0.00116254	0	0.000129752	0.000417206	0.000669897	0	0	0	0	6.35849e-05	0	0	0.000407958	0.00032684	0.000490023	0	0.000335221	0
Bacteria;Hydrogenedentes_NKB19;Hydrogenedens_c		0.000553863	0.00324199	0.000993694	0	0.000152526	0.00034492	0.00125639	0.00221553	0.00470097	0.00326194	0.00246693	0.00338357	0	0	0	0.000130956	0.00141179	0.00142834	0.000465393	0.00128348	0.00226997	0.00138968	0.000229463	0	0.000231569	0	0	4.19024e-05	0	4.23549e-05	0.00318052	0.000379731	4.32507e-05	0.00296436	0.00256794	0	0	0	0	0	0	0.000102973	0.000376577	0.000196104	0	0	0.000409714	0
Bacteria;Chloroflexi;Thermomicrobia		0.00047474	0	0.000114657	0	7.62631e-05	0	0.000628193	8.3605e-05	0.00143641	0.00103009	0.000595466	0.000439425	0	0	0	0	0.0001675	0	7.44629e-05	0.00142878	0.00172645	0.0012656	0	0	0	0	0	0	0	0	0	0	0	0	0	0	0	0	0	0	0.000157873	0	0	0	0	0	0	0
Bacteria;Rhodothermaeota;Rhodothermia		7.91233e-05	0.001621	0.00470094	7.04052e-05	0.000114395	0.00068984	0.000376916	0.00129588	0.00156699	0.00180265	0.00119093	0.00158193	0	0	0	0.000152782	0	6.3482e-05	0	0.00138035	0.00115097	0.00205971	0.00040156	0	0	0	0	0	0	0	0.000175477	0	0	0.000153708	0.000558248	0	0	0	0	0	0	0	0	0	0	0	0	0
Bacteria;Actinobacteria;Coriobacteriia		0	0	0	0	0	0	0.000502555	0	0	0	0	0	0	0	0.000337952	0.000174608	4.78572e-05	0	0.000651551	0.00293021	0.0017904	0.000967814	0.000286829	0	0	0	0	0	0	0	0.000219346	0	0	0	0	0	0	0	0	0	0	0	0	6.5368e-05	0	0	0	0
Bacteria;Cyanobacteria;Vampirovibrio_c		0	0.000192976	0.000267533	0	0.000114395	0	0	0.000459828	0.000130582	0	0	8.7885e-05	0.000214573	0.000147366	0.000103985	6.54779e-05	0.00114857	0.000793525	0.000502625	0	9.59141e-05	0.000148894	0.000258146	0	0	0	0	0	0	0	0	0	0	0	0	0	0	0	0	0	0	0	0	0	3.92019e-05	0	0	0
Archaea;MBGB_p;MBGB_c		0	0	0	0	0	0	0	0	0	0	0	0	0	4.91219e-05	0.000519926	0.000196434	0.00129214	0.00165053	0.000670166	0.00564247	0.00153462	0.000272973	0.00020078	0	0	0	0	0	0	0	0	0	0	0	0	0	0	0	0	0	0.000189448	0	0	0.000130736	3.92019e-05	0	0	0
Bacteria;DQ833500_p;DQ833500_c		0	0	0	0	0	0.00279769	0	0	0	0	0	0	0	0.000540341	0	0.000174608	0.000430715	0.00304714	9.30787e-05	0	0	0	0.000315512	0	0	0	0	0	0	0	0	0	0	0	0	0	0	0	0	0	0	0	0	0	0	0	0	0
Bacteria;Firmicutes;__		0.00261107	0	0	0	0	0	0	0.00033442	0.000130582	0.000386283	0.000212666	0.000263655	0.000919597	0	0.000181974	0	0.000741787	0.000380892	0	0.0001453	0.000159857	0	0	0	0	0	0	0	0	0	0	0	0	0.000109791	0	0	0	0	0	0	0	0	0	0	0	0	0	0
Bacteria;Acidobacteria;PAC002261_c		0	0	0	0	0	0	0	0	0	0	0	0	0	0	0.000103985	0.000371041	0.000861429	0.00063482	0.000465393	0.00118661	0.00246179	0.000942998	0.000114732	0	0	0	0	0	0	0	0	0	0	0	6.69897e-05	0	0	0	0	0	0	0	0	0	0	0	0	0
Bacteria;Cyanobacteria;PAC000053_c		0	0	0	0	0	0	8.37591e-05	0.000794248	0.000609385	0.000600884	0.000978265	0.00087885	0	0	0	0	0	0	0	0	0	0	0	0	0	0	0	0	0	0	0	0	0	0	0	0	0	0	0	0	0	0	0	0	0	0	0	0
Bacteria;Bacteroidetes;__		0.00217589	0.0031648	0.00133766	0.000105608	0.000266921	0.000574867	0.00104699	0.00229914	0.00383042	0.00502167	0.00212666	0.00391088	0.000459798	0.000466658	0	0	0.000191429	0.00031741	0.000148926	0.000605415	0.000351685	0.00101745	0.000631023	0.000167968	0.000463138	0	0	0	0.000166601	4.23549e-05	0.00175477	0	0.000583885	0.000834413	0.00189804	0.00137621	0	0	0	0	0	0.000128717	0.00065901	0	0.000254812	6.91117e-05	0.000372467	0
Bacteria;Planctomycetes;__		0.000435178	0.000270166	0	0	0.000686368	7.66489e-05	0.000418796	0.00033442	0.000130582	0.000429203	0.000552933	0	0	0	0	0	0.000191429	0.00031741	0	0.00171938	9.59141e-05	0.000148894	0.000143414	0	0	0	0.000168734	0	0	0	0	0	0	0	0.00011165	0	0	0	0	0	0	0	6.27628e-05	6.5368e-05	0	0	0	0
Bacteria;Thermotogae;Thermotogae_c		0	0	0	0	0	0	0	0	0	0	0	0	0.0019005	0.000564902	0.000441937	0.000458345	0	0.000285669	0.00134033	0	0	0	0.000372877	0	0	0	0	0	0	0	0	0	0	0	0	0	0	0	0	0	0	0	0	0	0	0	0	0
Bacteria;Parcubacteria_OD1;LCGL_c		7.91233e-05	0	0	0	0	0	0.00167518	0	0	0	0	0	0.000367839	0	7.79889e-05	0.000742083	0.00346965	0.00349151	0.00255036	0.000702281	0.000607456	0.000372236	0.00160624	0	0	0	0	0	0	0	0	0	0	0	8.93196e-05	8.42578e-05	0	0	0	0.000349717	0.00161031	7.723e-05	0	0.000196104	5.88028e-05	0.000138223	7.44934e-05	0
Bacteria;Planctomycetes;PAC001018_c		0.00688373	0.00192976	0.00156698	0.000352026	0.00110582	0.00034492	0.00217774	0.00355321	0.0034822	0.00579424	0.00616733	0.00457002	0	0	5.19926e-05	0.000152782	0.0018425	0.00133312	0.00102387	0.00687751	0.00955943	0.00699804	0.00266751	0	0	0	0	0	0	0	0.00179864	0	8.65014e-05	0.00037329	0.000334949	0	0	0	0	0	0.000221022	5.14867e-05	0.00122387	0.00032684	7.84037e-05	0	0.000670441	0
Bacteria;GN04;EU385751_c		0	0	0	0	0	0	0.000125639	0	0	0	0	0	0	0	0.000155978	0	0.00449858	0.00336455	0.00338806	0.00518235	0.00354882	0.00302752	0.00415902	0	0	0	0	0	0	0	0	0	0	8.78329e-05	0.00011165	0	0	0	0	0	0	0	6.27628e-05	0	3.92019e-05	0	0	0
Archaea;Euryarchaeota;Thermoplasmata		0	0	0	0	0	0	0	0	0	0	0	0	0	0	0.000129982	0	0.00122036	0.00215839	0.000297852	0.00365671	0.00258968	0.000719657	0.00177834	0	0	0	0	0	0	0	8.77385e-05	0	0.000108127	6.58747e-05	0.000312619	0	0	0	0	0	0	0	0	0	0	0	0	0
Bacteria;JN475265_p;JN475265_c		0	0	0	0	0	0	0	0	0	0	0	0	0	0	0	0	0	0.00438026	0	0	0	0	0	0	0	0	0	0	0	0	0	0	0	0	0	0	0	0	0	0	0	0	0	0	0	0	0	0
Bacteria;JN497613_p;JN497613_c		0	0	0	0	0	0	0	0	0	0	0	0	0	0	0	0	0	0	0	0	0	0	0	0	0	0	0	0	0	0	0	0	0	0	0	0	0	0	0	0	0	0	0	0	0	0	0	0
Archaea;Euryarchaeota;__		0.000197808	7.71903e-05	0	0	0	0	0.000125639	0	0	0	0.0001276	0	0	0	0	0	0.000287143	0.00368196	0	0.000532765	0.000415628	0.000446683	0.000544975	0	0	0	0	0	0	0	0	0	0	0	0	0	0	0	0	0	0	0	6.27628e-05	0	0	0	0	0
Bacteria;Gemmatimonadetes;Gemmatimonadetes_c		0	0	0	0	0	0	0	0	0	0	0	0	0	0	0.000181974	0	0.000550358	0.000253928	0	0.000363249	0.000447599	0.00017371	0.000258146	0	0	0	0	0	0	0	0.000131608	0	0	4.39165e-05	4.46598e-05	0	0	0	0	0	0	0	0	6.5368e-05	0	0	0	0
Archaea;Euryarchaeota;Methanomicrobia		0	0	0	0	0	0	0	0	0	0	0	0	0	0	0	0	0	0.000158705	0.000297852	0.000242166	0	0	0.000143414	0	0	0	0	0	4.16502e-05	0	0	0	0	0	0	0	0	0	0	0	0.000189448	0	0	0	0	0	0	0
Bacteria;GU363019_p;GU363019_c		0	0	0	0	0	0	0	0	0	0	0	0	0	0	0	0	0	0.000793525	0.000484009	0	0.000127885	0	0	0	0	0	0	0	0	0	0	0	0	0	0	0	0	0	0	0	0	0	0	0	0	0	0	0
Bacteria;Omnitrophica_OP3;AB015559_c		0	0	0	0	0	0	0	0	0	0	0	0	0	0	0	0	0	0	0.000335083	0.000290599	0.000383656	0.000124079	0	0	0	0	0	0	0	0	0	0	0	0	0	0	0	0	0	0	0	0	0	0	0	0	0	0
Bacteria;Planctomycetes;PAC000043_c		0.000316493	0	0	0	0	0.000651516	8.37591e-05	0.000292618	0.000217637	0.000300442	0.0002552	0	0	0	0	0	0	6.3482e-05	0	0	0	0	0	0	0	0	0	0	0	0	0	0	0	8.78329e-05	0	0	0	0	0	0	0	0	0	0	0	0	0	0
Bacteria;Acidobacteria;Blastocatellia		0	0.00127364	0	0	0	0	0	0	0.000261165	0.000600884	0.0003828	0	0	0	0	0	0	0	0	0.000339032	0.000639427	0.000397052	0.000717072	0	0	0	0	0	0	0	0.000109673	0	0	0	0	0	0	0	0	0	0.000189448	0	0	0	5.88028e-05	0	0	0
Bacteria;Firmicutes;Erysipelotrichi		0	0	0	0	0	0	0.000125639	0.00016721	0.00017411	8.58406e-05	0	0.000131828	0.000153266	0	0	8.73038e-05	0.000622144	0	0	0.000266383	0.000511542	0	0	0	0	0	0	0	0	0	0	0	0	8.78329e-05	0	0	0	0	0	0	0	0	0	0	0	0	0	0
Archaea;__;__		0	0	0	7.04052e-05	0	0	0.000167518	0	0	0	0	0	0	0	0.000129982	6.54779e-05	0.000837501	0.00031741	0.000874939	0.000871797	0.000351685	0.000794104	0.000602341	0	0	0	0	0	0	0	6.58039e-05	0	0	0	0	0	0	6.75219e-05	0	0	0	0	0	0	0	0	0	0
Bacteria;Fibrobacteres;Chitinivibrionia		0.00407485	0	0	0.00014081	0.000305052	0	0.00330848	0.00472369	0.000217637	0	0.00106333	0.00035154	0	0	0	0	0	0	0	0	0	0.000744472	0.000631023	0	0	0	0	0	0	0	4.38693e-05	0	4.32507e-05	0	0	0	0	0	7.10909e-05	0	0	0	0	0	0	0	0	0
Bacteria;JN441182_p;JN441182_c		0	0	0	0	0	0	0	0	0	0	0	0	0	0	0	0	9.57144e-05	0	0	7.26498e-05	0.000127885	0	0	0	0	0	0	0	0	0	0	0	0	0	0	0	0	0	0	0	0	0	0	0	0	0	0	0
Bacteria;Planctomycetes;EU589258_c		0.000158247	0.00154381	0.00317218	0	7.62631e-05	0.000268271	0.000376916	0.00050163	0.000565857	0.00115885	0.00144613	0.000922793	0	0	0	0	9.57144e-05	0.000920489	0.000167542	0.00150143	0.000511542	0.00034742	0.00108995	0	0	0	0	0	0	0	8.77385e-05	0	0	0.000834413	0.000245629	0	0	9.00293e-05	0	0	0	0	6.27628e-05	0	0	0	0.00022348	0
Bacteria;Acidobacteria;Thermotomaculum_c		0	0	0	0	0	0	0	0	0	0	0	0	0	0	0	0	7.17858e-05	6.3482e-05	7.44629e-05	0.000121083	0.000127885	0	0.000143414	0	0	0	0	0	0	0	0	0	0	0	0	0	0	0	0	0	0	5.14867e-05	0	0	0	0	0	0
Bacteria;EU048619_p;EU048619_c		0	0	0	0	0	0	0	0	0	0	0	0	0	0	0	0	0.000215357	0.000571338	0	7.26498e-05	9.59141e-05	0.000322605	0.000229463	0	0	0	0	0	0	0	0	0	0	0	0	0	0	0	0	9.53774e-05	6.31493e-05	0	0	0	0	0	0	0
Bacteria;BRC1;FP245541_c		0	0.000154381	0.000840818	0	0.000266921	0.000153298	0.000209398	0.000418025	0.000565857	0.000472123	0.000340266	0.00035154	0	0	0	0	0.000215357	0.000222187	3.72315e-05	0.000532765	0.000191828	0	0.000573658	0	0	0	0	0	0	0	8.77385e-05	0	0	0.000131749	0	0	0	0	0	0	6.31493e-05	0	0	0	3.92019e-05	0	0	0
Bacteria;Chlamydiae;Chlamydiae_c		0.000356055	0.00165959	0.000840818	0	0.000190658	0.000268271	0.00092135	0.00100326	0.000957604	0.000772565	0.000212666	0.00105462	0	0	0	0	0.00201	6.3482e-05	0.000614319	0.000339032	0.00124688	0.000694841	0.000458926	0	0	0	0	0	0	0	0.000175477	0	0	4.39165e-05	6.69897e-05	0	0	0	0	0	0	0	0.000156907	0	0	0	0	0
Bacteria;Firmicutes;Negativicutes		0	0	0	0	0	0	0	0	0	0	0	0	0	0	0	0	0	0	0	0	0.000319714	0	0	0	0	0	0	0	0	0	0.000570301	0	0	0.00125162	0.000379608	0	0	0	0	0	0	0	0	0	3.92019e-05	0	0	0
Bacteria;Firmicutes;CU918251_c		0	0	0	0	0	0	0.000209398	0	0	0	0	0	0	0	0	0	0	0	0	0	0	0	0	0	0	0	0	0	0	0	0	0	0	0	0	0.00143238	0	0	0	0	0	7.723e-05	0	0.00032684	0	0	0	0
Bacteria;Cyanobacteria;DQ520188_c		0	0	0	7.04052e-05	0	0	0	8.3605e-05	0	0	0.0001276	8.7885e-05	0	0	0	0	0.000335	0.000349151	0.000223389	0	9.59141e-05	0	0.000717072	0	0	0	0	0	0	0	4.38693e-05	0	0	4.39165e-05	0.00122814	0	0	4.50146e-05	0	0	0	0	6.27628e-05	0	0	0	0.00022348	0
Bacteria;HQ912765_p;HQ912765_c		0	0	0	0	0	0	0.000125639	0	0	0	0	0	0	0	5.19926e-05	0.000130956	0	9.5223e-05	5.58472e-05	0.000242166	0.000671398	0.000446683	0	0	0	0	0	0	0	0	0	0	0	0	0	0	0	0	0	0	0	0	0	0	0	0	0	0
Bacteria;JN454959_p;JN454959_c		0	0	0	0	0	0	0	0	0	0	0	0	0	0	0	0	0	0	0	0	0	0	0	0	0	0	0	0	0	0	0	0	0	0	0	0	0	0	0	0	0	0	0	0	0	0	0	0
Bacteria;JS1;AQYX_c		0	0	0	0	0	0	0	0	0	0	0	0	0	0	0.000103985	4.36519e-05	0	0	0	0.000339032	0	0.000148894	0	0	0	0	0	0	0	0	0	0	8.65014e-05	0	0	0	0	0	0	0	0	0	0	9.8052e-05	0	0	0	0
Bacteria;TDNP;TDNP_c		0.000118685	0	0	0	0	0	0	0	0	0	0	0	0.000122613	0.000147366	0.00020797	0	0	0	0	0	0	0	5.73658e-05	0	0	0	0	0	0	0	0	0	0	0	0	0.000505547	0.0002668	0	0	0.000317925	0.000284172	0.000180203	6.27628e-05	0.000261472	0	0	0	0
Bacteria;Chloroflexi;__		0	0	0	0	0	0.000383245	0	0.000418025	0.00034822	0.000214601	0	0.000263655	0	0	0	0	0.000119643	0	0	0.000508548	0	0	0	0	0	0	0	0	0	0	0	0	0	0	4.46598e-05	0	0	0	0	0	0	0	0	0	0	0	0	0
Bacteria;Chloroflexi;EU181507_c		0	0	0	0	0	0	0	0	0	0	0	0	0	0	0.000103985	0	0	9.5223e-05	0	0.000266383	0.000159857	0	0	0	0	0	0	0	0	0	4.38693e-05	0	0	0	0	0	0	0	0	0	0	0	0	0	0	0	0	0
Bacteria;Lentisphaerae;__		0	7.71903e-05	0	0	0	0	0	0	0	0	0	0	0	0	0	0	0	0	0	0	0	0	0	0	0	0	0	0	0	0	0.000263216	0	0	4.39165e-05	0.000602907	0	0	0	0	0	0	0	0	0	0	0	0	0
Bacteria;WS5;WS5_c		0	0	0	0	0	0	0	0	0	0	0	0	0	0	0	6.54779e-05	0	0	0	0.000242166	0.000159857	0.000397052	0	0	0	0	0	0	0	0	0	0	0	0	0	0	0	0	0	0	0	0	0	0	0	0	0	0
Bacteria;SR1;__		0	0	0	0	0	0	0	0.000292618	0	0	0.001276	0	0	0	0	0	0	0	0	0	0	0	0	0	0	0	0	0	0	0	0	0	0	0	0	0	0	0	0	0	0	0	0	0	0	0	0	0
Bacteria;Fibrobacteres;Fibrobacteria		0	0	0	0	0	0	0	0	0	0	0	0	0	0	0	0	0	0	0	0	0	0	0	0	0	0	0	0	0	0	0.000109673	0	0.00028113	0.000197624	4.46598e-05	0	0	0	0	0	0	0	0	0	0	0	0	0
Bacteria;JN466029_p;JN466029_c		0	0	0	0	0	0	0	0	0	0	0	0	0	0	0	0	0	0	0	0	0	0	0	0	0	0	0	0	0	0	0	0	0	0	0	0	0	0	0	0	0	0	0	0	0	0	0	0
Bacteria;Omnitrophica_OP3;AY373410_c		0	0	0	0	0	0	0	0.00033442	0.000261165	0	0.000170133	0.000439425	0	0	0	0	0	0	0	0	0	0.000124079	0.000143414	0	0	0	0	0	0	0	0	0	0	0	0	0	0	0	0	0	0	0	0	0	0	0	0	0
Bacteria;Acidobacteria;__		0.000158247	0	0	0	0	0	0.000125639	0.000543433	0.00052233	0.000557964	0	0.00052731	0	0	0	8.73038e-05	0	0	3.72315e-05	7.26498e-05	0.000255771	9.9263e-05	0	0	0	0	0	0	0	0	0	0	0	0	0	0	0	0	0	0	0	0	0	0	3.92019e-05	0	0	0
Bacteria;DQ787710_p;DQ787710_c		0	0	0	0	0	0	0	0	0	0	0	0	0	0	0	0	0.000430715	0.000285669	3.72315e-05	0.000121083	0	0	0.000745755	0	0	0	0	0	0	0	0	0	0	0	0	0	0	0	0	0	0	0	0	0	0	0	0	0
Bacteria;Omnitrophica_OP3;AQSZ_c		0	0.000115785	0	0	0	0	0.000251277	0.000125408	0.000217637	0.000171681	0.000212666	0	0	0	0	0.000152782	0.000287143	0	0.00013031	7.26498e-05	0.000767312	0.000223342	0.00160624	0	0	0	0	0	0	0	0.000175477	0	0	0	0	0	0	4.50146e-05	0	0	0	0	9.41442e-05	6.5368e-05	0	0	0	0
Bacteria;Acetothermia_OP1;Acetothermus_c		0	0	0	0	0	0	0	0	0	0	0	0	0	0	0	0	0	0	0.000148926	0.000266383	0.000223799	0	0.000544975	0	0	0	0	0	0	0	0	0	0	0	0	0	0	0	0	0	0	0	0	0	0	0	0	0
Bacteria;Lentisphaerae;Oligosphaeria		0	0	0	0	0	0	0.000670073	0.000543433	0	0	0	0	0	0	0	6.54779e-05	7.17858e-05	9.5223e-05	0	0.000363249	0.000575484	0	8.60486e-05	0	0	0	0	0	0	0	4.38693e-05	0	4.32507e-05	0	0	0	0	0	0	0	0	0	0	0	0	0	0	0
Bacteria;Proteobacteria;Hydrogenophilalia		0	0	0	0	0	0	0	0	0	0	0	0	0	0	0	0	0	0	0	0	0	0	0	0	0	0	0	0	0	0	0	0	0	0	0	0	0	0	0	0	0	0	0	0	0	0	0	0
Archaea;Euryarchaeota;DHVE4b_c		0	0	0	0	0	0	0	0	0	0	0	0	0	0	0	0	0	0	0	0	0	0	0.000229463	0	0	0	0	0	0	0	0	0	0	0	0	0	0	0	0	0	0	0	0	0	0	0	0	0
Bacteria;Planctomycetes;JQ278812_c		0.000197808	0	0	0.000105608	0	0	0	0	0	0	0.000297733	0	0	0	7.79889e-05	0	0	0	0	0	0	0	0	0	0	0	0	0	0	0.000127065	6.58039e-05	0	0	0	0	0	0	0	0	0	0	0	0	0	0	0	0	0
Archaea;AAG_p;MHVG2_c		0	0	0	0	0	0	0	0	0	0	0	0	0	0	0	0	4.78572e-05	0	0	0	0.000159857	7.44472e-05	0	0	0	0	0	0	0	0	0	0	0	0	0	0	0	0	0	0	0	0	0	0	0	0	0	0
Bacteria;Planctomycetes;JN515085_c		0	0	0	0	0	0	0	0	0	0	0	0	0	0	0	0	0	0	0	0	0	0	0	0	0	0	0	0	0	0	0	0	0	0	0	0	0	0	0	0	0	0	0	0	0	0	0	0
Bacteria;JN427826_p;JN427826_c		0	0	0	0	0	0	0	0	0	0	0	0	0	0	0	0	0	0	0	0	0	0	0	0	0	0	0	0	0	0	0	0	0	0	0	0	0	0	0	0	0	0	0	0	0	0	0	0
Bacteria;BRC1;EU246057_c		0	0	0	0	0	0	0.000209398	8.3605e-05	0	0	0	0	0	0	0	0	0.0001675	0.000444374	0	0.000339032	0.000671398	0.000372236	0.000487609	0	0	0	0	0	0	0	4.38693e-05	0	0	0	0	0	0	0	0	0	0	0	0.000188288	0	0	0	0	0
Bacteria;Chloroflexi;Dehalococcoidia		0	0	0	0	0	0	0	0	0	0	0	0	0	0	0	0	7.17858e-05	0	0	0.000242166	6.39427e-05	0.000248157	0	0	0	0	0	0	0	0	0.000241281	0	4.32507e-05	4.39165e-05	0	0	0	0	0	0	0	0	0	0	0	0	0	0
Bacteria;SR1;AB476296_c		0	0.000385951	0	7.04052e-05	0	0	0	8.3605e-05	0	0.000128761	0.000467866	8.7885e-05	0	0	0	0	0	0	0	0	0	0	0	0	0	0	0	0	0	0	0	0	0	0	0	0	0	0	0	0	0	0	0	0	0	0	0	0
Bacteria;Elusimicrobia;Elusimicrobia_c		0	0	0	0	0	0	0	0	0	0	0	0	0	0	0	0.000174608	0.000335	0	0	7.26498e-05	0	7.44472e-05	0	0	0	0	0	0	0	0	0	0	0	0	0	0	0	0	0	0	0	0	0	0	0	0	0	0
Bacteria;Elusimicrobia;EU488113_c		0	0	0	0	0	0	0	0	0	0	0	0	0	0	0	0	0	0	0.000353699	0	0.000255771	0	0	0	0	0	0	0	0	0	0	0	0	0	0	0	0	0	0	0	0	0	0	0	0	0	0	0
Bacteria;JN509359_p;JN509359_c		0	0	0	0	0	0	0.000125639	0	0	0	0	0	0	0	0	0	4.78572e-05	0	0.00013031	0	0	0	0	0	0	0	0	0	0	0	0	0	0	0	0	0	0	0	0	0	0	0	0	0	0	0	0	0
Bacteria;Acidobacteria;PAC001852_c		0	0	0	0	0	0	0	0	0	0	0	0	0	0	0	0	0	0	0	0	0.000319714	0.000248157	0	0	0	0	0	0	0	0	0	0	0	0	0	0	0	0	0	0	0	0	0	0	3.92019e-05	0	0	0
Bacteria;EU491789_p;EU491789_c		0	0	0	0	0	0	0	0	0	0	0	0	0	0	0	0	0	0	0	0	0	0	0	0	0	0	0	0	0	0	0	0	0	0.000395248	0	0	0	0	0	0	0	0	0	0	0	0	0	0
Bacteria;Fibrobacteres;__		0	0	0	0	0	0	0	0	0	0	0	0	0	0	5.19926e-05	0	0	0	0	0	0	0	0	0	0	0	0	0	0	0	0	0	0	0	0	0	0	0	0	0	0	0	0	0	0	0	0	0
Bacteria;Chloroflexi;EU245088_c		0	0	0	0	0	0	0	0	0	0	0	0	0	0	0	0	0.000143572	0	0	0.000266383	9.59141e-05	0	0	0	0	0	0	0	0	0	0	0	0	0	0	0	0	0	0	0	0	0	0	0	3.92019e-05	0	0	0
Bacteria;Actinobacteria;__		0	0	0	0	0	0	0	0	0	0	0	0	0	0	0	0	0	0	5.58472e-05	0	0	0	0	0	0	0	0	0	0	0	0	0	0	0	0	0	0	0	0	0	0	0	0	0	0	0	0	0
Bacteria;Omnitrophica_OP3;__		0	0	0	0	0	0	0	0	0	0	0	0	0	0	0	0	0	0	0	0	0	0	0	0	0	0	0	0	0	0	0	0	0	0	4.46598e-05	0	0	0	0	0	0	0	0	0	0	0	0	0
Bacteria;Rhodothermaeota;Balneolia		0	0	0	0	7.62631e-05	0	0	8.3605e-05	0	0	0	0	0	0	0	0	0	0	0	0	0	0	0	0	0	0	0	0	0	0	0.000197412	0	0	0.000131749	0	0	0	0	0	0	0	0	0	0	0	0	0	0
Bacteria;Verrucomicrobia;Spartobacteria		0.00023737	0	0	0	0	0	0	0	0	0	0	0	0	0	0	0.000130956	0	0	0	0	0	0	0	0	0	0	0	0	0	0	0	0	0	0.000131749	0	0	0	0	0	0	0	0	0	0	0	0	0	0
Bacteria;EU266861_p;EU266861_c		0	0	0	0	0	0	0	0	0	0	0	0	0	0	0	0	0.000119643	0.000222187	0.00026062	0	0	0	0	0	0	0	0	0	0	0	0	0	0	0	0	0	0	0	0	0	0	0	0	0	0	0	0	0
Bacteria;WS1;WS1_c		0	0	0	0	0	0	0	0	0	0	0	0	0	0	5.19926e-05	0	0.000239286	0.000190446	0	0.000169516	9.59141e-05	0	0	0	0	0	0	0	0	0	4.38693e-05	0	0	0	0	0	0	0	0	0	0	0	0	0	0	0	0	0
Archaea;Thaumarchaeota;Nitrososphaeria		0	0.000154381	0	0	0	0	0	0	0	0	0	0	0	0	0	0	0	0	0	0	0.000191828	9.9263e-05	0	0	0	0	0	0	0	0	6.58039e-05	0	0	0	0	0	0	0	0	0	0	0	0	0.00016342	5.88028e-05	0	0	0
Bacteria;Fibrobacteres;Chitinispirillia		0	0	0	0	0	0	8.37591e-05	0	0	0	0	0	0	0	0	0	0	0	0	0.000121083	0	0	8.60486e-05	0	0	0	0	0	0	0	0	0	0	0	0	0	0	0	0	0	0	0	0	0	0	0	0	0
Bacteria;Planctomycetes;JN508910_c		0	0	0	0	0	0	0	0	0	0	0	0	0	0	0	0	0	0	0	0.000121083	0	0	0	0	0	0	0	0	0	0	0	0	0	0	0	0	0	0	0	0	0	0	0	0	0	0	0	0
Bacteria;Planctomycetes;FJ516762_c		0	0	0	0	0	0	0	0	0	0	0	0	0	0	0	0	0	0	0	0	0	0	0	0	0	0	0	0	0	0	0	0	0	0	0	0	0	0	0	0	0	0	0	0	0	0	0	0
Bacteria;FN550079_p;FN550079_c		0	0	0	0	0	0	0	0	0	0	0	0	0	0	0	0	0	0	0	4.84332e-05	0	0	0.000114732	0	0	0	0	0	0	0	0	0	0	0	0	0	0	0	0	0	0	0	0	0	0	0	0	0
Bacteria;JN537230_p;JN537230_c		0	0	0	0	0	0	0	0	0	0	0	0	0	0	0	0	0	0	0	0	0	0	0	0	0	0	0	0	0	0	0	0	0	0	0	0	0	0	0	0	0	0	0	0	0	0	0	0
Bacteria;JQ580043_p;JQ580043_c		0	0	0	0	0	0	8.37591e-05	0	0	0	0	0	0	0	0	0	0	0	0	0	0	0	8.60486e-05	0	0	0	0	0	0	0	0	0	0	0	0	0	0	0	0	0	0	0	0	0	0	0	0	0
Bacteria;Planctomycetes;EU385896_c		0	0	0	0	0	0	0	0	0	0	0	0	0	0	0	0	0	0	3.72315e-05	0.000726498	0	0	0	0	0	0	0	0	0	0	6.58039e-05	0	0	0	0	0	0	0	0	0	0	0	0	0	0	0	0	0
Bacteria;Armatimonadetes;Fimbriimonadia		0	0	0	0	0	0	0	0.000125408	0.000261165	0	0	0	0	0	0	0	0	0	0	0	6.39427e-05	4.96315e-05	0	0	0	0	0	0	0	0	0	0	0	0	0	0	0	0	0	0	0	0	0	0	0	0	0	0
Bacteria;JN539338_p;JN539338_c		0	0	0	0	0	0	0	0	0	0	0	0	0	0	0	0	0.000143572	0	0	7.26498e-05	0.000255771	0	0.000143414	0	0	0	0	0	0	0	0	0	0	0	0	0	0	0	0	0	0	0	0	0	0	0	0	0
Bacteria;Cyanobacteria;FJ810552_c		0	0	0	0	0	0	0	0.00016721	0.000304692	0.000214601	0.000680533	0	0	0	0	0	0	0	0	0	0	0	0	0	0	0	0	0	0	0	0	0	0	0	0	0	0	0	0	0	0	0	0	0	0	0	0	0
Bacteria;JQ072929_p;JQ072929_c		0	0	0	0	0	0	8.37591e-05	0	0	0	0	0	0	0	0	0	0	0	0	0	0	0	0	0	0	0	0	0	0	0	0	0	0	0	0	0	0	0	0	0	0	0	0	0	0	0	0	0
Bacteria;DQ499300_p;DQ499300_c		0	0	0	0	7.62631e-05	0	8.37591e-05	0	0	0	0	0.000131828	0	0	0	0	0	0	3.72315e-05	0	0	0	0	0	0	0	0	0	0	0	0	0	0	0	0	0	0	0	0	0	0	0	0	6.5368e-05	0	0	0	0
Bacteria;JMYB36;JMYB36_c		0	0	0	0	0	0	0	0	0	0	0	0	0	0	0	0	0	0	0	0.000121083	0	0	0	0	0	0	0	0	0	0	0	0	0	0	8.93196e-05	0	0	0	0	0	0	0	0	0	0	0	0	0
Bacteria;Armatimonadetes;Armatimonadia		0	0	0	0	0	0	0	0	0	0	0	0	0	0	0	0	0	0	0	0	0	0	0	0	0	0	0	0	0	0	0	0	0	0	0	0	0	0	0	0	0	0	0	0	0	0	0	0
Bacteria;Cyanobacteria;Hormogoneae		0	0	0	0	0	0	0	0	0	0	0	0	0	0	0	0	0	0	0	0	0	0	0	0	0	0	0	0	0	0	0	0	0	0	0	0	0	0	0	0	0	0	0	0	0	0	0	0
Archaea;Euryarchaeota;Methanobacteria		0	0	0	0	0	0	0	0	0	0	0	0	0	0	0	4.36519e-05	0	0	0	0.000193733	0	0	0	0	0	0	0	0	0	0	0	0	0	0	0	0	0	0	0	0	0	0	0	0	0	0	0	0
Bacteria;Actinobacteria;OPB41		0	0	0	0	0	0	0	0	0	0	0	0	0	0	5.19926e-05	0	4.78572e-05	0	0	0.000169516	0	9.9263e-05	0	0	0	0	0	0	0	0	0	0	0	0	0	0	0	0	0	0	0	0	0	0	0	0	0	0
Bacteria;JN537925_p;JN537925_c		0	0	0	0	0	0	0	0	0	0	0	0	0	0	0	0	0	0	0	0.000169516	0	0	0	0	0	0	0	0	0	0	0	0	0	0	0	0	0	0	0	0	0	0	0	0	0	0	0	0
Bacteria;Omnitrophica_OP3;FP245540_c		0	0	0	0	0	0	0.000125639	0	0	0	0	0	0	0	0	0	0	9.5223e-05	0	0.0001453	0	0	0.000372877	0	0	0	0	0	0	0	6.58039e-05	0	0	0	0	0	0	0	0	0	0	0	9.41442e-05	0	0	0	0	0
Bacteria;JN453005_p;JN446133_c		0	0	0	0	0	0	0	0	0	0	0	0	0	0	0	0	0	0	0	0	0	0	0	0	0	0	0	0	0	0	0	0	0	0	0	0	0	0	0	0	0	0	0	0	0	0	0	0
Bacteria;SR1;AF068794_c		0	0	0	0	0	0	0	0	0	0	0	0	0	0	0	0.000152782	0	0	0	0	0	0	0	0	0	0	0	0	0	0	0	0	0	0	0	0	0	0	0	0	0	0	0	0	0	0	0	0
Bacteria;Omnitrophica_OP3;EU522667_c		0	0	0	0	0	0	0	0	0	0	0	0	0	0	0	0	9.57144e-05	9.5223e-05	0	0	0	0	0	0	0	0	0	0	0	0	0	0	0	0	0	0	0	0	0	0	0	0	0	0	0	0	0	0
Bacteria;GQ347214_p;GQ347214_c		0.000118685	0	0	0	0	0	0	0	8.70549e-05	8.58406e-05	0	0	0	0	0	0	0	0	0	0	0	0	0	0	0	0	0	0	0	0	4.38693e-05	0	0	0	0	0	0	0	0	0	0	0	0	0	0	0	0	0
Bacteria;WS1;DQ330736_c		0	0	0	0	0	0	0	0	0	0	0	0	0	0	0	0	0	0	0	0	0	0	0	0	0	0	0	0	0	0	0	0	0	0	0	0	0	0	0	0	0	0	0	0	5.88028e-05	0	0	0
Bacteria;Synergistetes;Synergistia		0	0	0	0	0	0	0	0	0	0	0	0	0	0	0	0.000130956	0	0	0	0	0	0	0	0	0	0	0	0	0	0	0	0	0	0	0	0	0	0	0	0	0	0	0	0	0	0	0	0
Bacteria;Microgenomates_OP11;Microgenomatus_c		0	0	0	0	0	0	0	0	0	0	0	0	0	0	0	0	0	0.000349151	0	9.68664e-05	0	4.96315e-05	0	0	0	0	0	0	0	0	0	0	0	0	0	0	0	0	0	0	0	0	0	0	0	0	0	0
Bacteria;GQ246394_p;GQ246394_c		0	0	0	0	0	0	0	0	0	0	0	0	0	0	0	0	0	0	0	0.0001453	0	0	0	0	0	0	0	0	0	0	0	0	0	0	0	0	0	4.50146e-05	0	0	0	0	0	0	0	0	0	0
Archaea;Euryarchaeota;DQ522902_c		0	0	0	0	0	0	0	0	0	0	0	0	0	0	0	0	0	0	0	0	0	0	0	0	0	0	0	0	0	0	0	0	0	0	0	0	0	0	0	0	0	0	0	0	0	0	0	0
Bacteria;Kazan;CP011216_c		0	0	0	0	0	0	0	0	0	0	0	0	0	0	0	0	0	0	0	0	0.000127885	0	0	0	0	0	0	0	0	0	0	0	0	0	0	0	0	0	0	0	0	0	0	0	0	0	0	0
Bacteria;Armatimonadetes;PAC000535_c		0	0	0	0	0	0	0	0	0	0	0	0	0	0	0	0	0	0	0	0	0	0	0	0	0	0	0	0	0	0	0	0	0	0	0	0	0	0	0	0	0	0	0	0.000130736	0	0	0	0
Bacteria;Fibrobacteres;JN468304_c		0	0	0	0	0	0	0	0	0	0	0	0	0	0	0	0	4.78572e-05	0	0	0	0	0	0	0	0	0	0	0	0	0	0	0	0	0	0	0	0	0	0	0	0	0	0	0	0	0	0	0
Bacteria;Parcubacteria_OD1;EU488087_c		0	0	0	0	0	0	0	0	0	0	0	0	0	0	0	0	0	0.000158705	5.58472e-05	9.68664e-05	0	0	0	0	0	0	0	0	0	0	0	0	0	0	0	0	0	0	0	0	0	0	0	0	0	0	0	0
Bacteria;FN553925_p;FN553925_c		0	0	0	0	0	0	0	0	0	0	0	0	0	0	0	0	0	9.5223e-05	0	0	0	0	0	0	0	0	0	0	0	0	0	0	0	0	0	0	0	0	0	0	0	0	0	0	0	0	0	0
Archaea;Euryarchaeota;AB237754_c		0	0	0	0	0	0	0	0	0	0	0	0	0	0	0	0	0	0	0	0	9.59141e-05	0	0.000143414	0	0	0	0	0	0	0	0	0	0	0	0	0	0	0	0	0	0	0	0	0	0	0	0	0
Bacteria;Armatimonadetes;PAC000296_c		0	0	0	0	0	0	0	0	0	0	0	0	0	0	0	0	0	0	0	0	0	0	0	0	0	0	0	0	0	0	0	0	0	0	0	0	0	0	0	0	0	0	0	0	0	0	0	0
Bacteria;CPR3;LBQB_c		0	0	0	0	0	0	0	0	0	0	0	0	0	0	0	0	0	0	0	0	0	0	0	0	0	0	0	0	0	0	0	0	0	0	0	0	0	0	0	0	0	0	0	0	0	0	0	0
Bacteria;WWE3;CP006914_c		0	0	0	0	0	0	0	0	0	0	0	0	0	0	0	0	0	0	0	0	0	0	0	0	0	0	0	0	0	0	0	0	0	0	0	0	0	0	0	0	0	0	0	0	0	0	0	0
Bacteria;Verrucomicrobia;__		0	0	0	0	0	0	0	0	0	0	0	8.7885e-05	0	0	0	0	0	0	0	0	0	0	0	0	0	0	0	0	0	0	0	0	0	0	0	0	0	0	0	0	0	0	0	0	0	0	0	0
Bacteria;AD3;PAC000071_c		0	0	0	0	0	0	0	0	0	0	0	0	0	0	0	0	0	0	0	0	0.000127885	9.9263e-05	0	0	0	0	0	0	0	0	0	0	0	0	0	0	0	0	0	0	0	0	0	0	0	0	0	0
Bacteria;SR1;JN223430_c		0	0	0	0	0	0	0	0	0	0	0	0	0.000122613	0	0	0	0	0	0	0	0	0	0	0	0	0	0	0	0	0	0	0	0	0	0	0	0	0	0	0	0	0	0	0	0	0	0	0
Bacteria;Chloroflexi;EU133950_c		0	0	0	0	0	0	0	0	0	0	0	0	0	0	0	0	0	0	0	0	0	0	0.000114732	0	0	0	0	0	0	0	0	0	0	0	0	0	0	0	0	0	0	0	0	0	0	0	0	0
Bacteria;JN447567_p;JN447567_c		0	0	0	0	0	0	0	0	0	0	0	0	0	0	0	0	0	0	0	0	0	0	0	0	0	0	0	0	0	0	0	0	0	0	0	0	0	0	0	0	0	0	0	0	0	0	0	0
Bacteria;JN453005_p;JN453005_c		0	0	0	0	0	0	8.37591e-05	0	0	0	0	0	0	0	0	0	0	0	0	7.26498e-05	0	0	0	0	0	0	0	0	0	0	0	0	0	0	0	0	0	0	0	0	0	0	0	0	0	0	0	0
Bacteria;Chloroflexi;Ktedonobacteria		0	0	0	0	0	0	0	0	0	0	0	0	0	0	0	0	0	0	0	0	0	0	0	0	0	0	0	0	0	0	0	0	0	0	0	0	0	0	0	0	0	0	0	0	0	0	0	0
Bacteria;JF344564_p;JF344564_c		0	0	0	0	0	0	0	0	0	0	0	0	0	0	0	0	0	0	0	0	0	0	0	0	0	0	0	0	0	0	0	0	0	0	0	0	0	0	0	0	0	0	0	0	0	0	0	0
Bacteria;EU700159_p;EU700159_c		0	0	0	0	0	0	0	0	0	0	0	0	0	0	0	0	0	0	0	0	0	0	0	0	0	0	0	0	0	0	0	0	0	0	0	0	0	0	0	0	0	0	0	0	0	0	0	0
Bacteria;JQ072981_p;JQ072981_c		0	0	0	0	0	0	0	0	0	0	0	0	0	0	0	0	0	0	0	0	0	0	0	0	0	0	0	0	0	0	0	0	0	0	0	0	0	0	0	0	0	0	0	0	0	0	0	0
Bacteria;Omnitrophica_OP3;HM243796_c		0	0	0	0	0	0	0	0	0	0	0	0	0	0	0	0	0	0	0	0	0	0	0	0	0	0	0	0	0	0	0	0	0	0	0	0	0	0	0	0	0	0	0	0	0	0	0	0
Bacteria;Omnitrophica_OP3;JQ278884_c		0	0	0	0	0	0	0	0	0	0	0	0	0	0	0	0	0	0	0	0	0	0	0	0	0	0	0	0	0	0	0	0	0	0	0	0	0	0	0	0	0	0	0	0	0	0	0	0
Bacteria;Acidobacteria;PAC001813_c		0	0	0	0	0	0	0	0	0	0	0	0	0	0	0	0	0	0	0	0	0	0	0	0	0	0	0	0	0	0	0	0	0	0	0	0	0	0	0	0	0	0	0	0	5.88028e-05	0	0	0
Bacteria;Berkelbacteria;LBVO_c		0	0	0	0	0	0	0	0	0	0	0	0	0	0	0	0	0	0	0	0	9.59141e-05	0	0	0	0	0	0	0	0	0	0	0	0	0	0	0	0	0	0	0	0	0	0	0	0	0	0	0
Archaea;Euryarchaeota;DHVE4a_c		0	0	0	0	0	0	0	0	0	0	0	0	0	0	0	0	0	0	0	0	9.59141e-05	0	0	0	0	0	0	0	0	0	0	0	0	0	0	0	0	0	0	0	0	0	0	0	0	0	0	0
Bacteria;JN468336_p;JN468336_c		0	0	0	0	0	0	0	0	0	0	0	0	0	0	0	0	0	0	0	0	0	0	0	0	0	0	0	0	0	0	0	0	0	0	0	0	0	0	0	0	0	0	0	0	0	0	0	0
Bacteria;Chloroflexi;EF516615_c		0	0	0	0	0	0	0	0	0	0	0	0	0	0	0	0	0	0	0	0	0	0	0	0	0	0	0	0	0	0	0	0	0	0	0	0	0	0	0	0	0	0	0	0	0	0	0	0
Archaea;Euryarchaeota;DQ522913_c		0	0	0	0	0	0	0	0	0	0	0	0	0	0	0	0	0	0	0	0	0	0	0	0	0	0	0	0	0	0	0	0	0	0	0	0	0	0	0	0	0	0	0	0	0	0	0	0
Bacteria;Planctomycetes;JN508204_c		0	0	0	0	0	0	0	0	0	0	0	0	0	0	0	0	0	0	0	0	6.39427e-05	0	0	0	0	0	0	0	0	0	0	0	0	0	0	0	0	0	0	0	0	0	0	0	0	0	0	0
Bacteria;JN488140_p;JN488140_c		0	0	0	0	0	0	0	8.3605e-05	0	0	0	0	0	0	0	0	0	0	0	0	0	0	0	0	0	0	0	0	0	0	0	0	0	0	0	0	0	0	0	0	0	0	0	0	0	0	0	0
Bacteria;Parcubacteria_OD1;__		0	0	0	0	0	0	0	0	0	0	0	0	0	0	0	0	0	0	0	0	0	0	0	0	0	0	0	0	0	0	0	0	0	0	0	0	0	0	0	0	0	0	0	0	0	0	0	0
Bacteria;Chloroflexi;Chloroflexia		0	0	0	0	0	0	0	0	0	0	8.50666e-05	0	0	0	0	0	0	0	0	0	0	0	0	0	0	0	0	0	0	0	0	0	0	0	0	0	0	0	0	0	0	0	0	0	0	0	0	0
[truncated: 11 more columns]
