# Supplementary material for: Microbial decomposition of biodegradable plastics on the deep-sea floor
Source: Nat Commun. 2024 Jan 26;15:568. doi: 10.1038/s41467-023-44368-8 (PMC10817984; doi:10.1038/s41467-023-44368-8)
Supplement: Supplementary file 6 — Source Data [file 41467_2023_44368_MOESM6_ESM.zip › Source data/Source Data MF 5d, 5e.xlsx]

## Sheet: ordination_bray_all_points
Source Data MF5d, 5e | NMDS plot data in Figure 5d, 5e.
	MDS1	MDS2	site	Plastics	Material
CE_AMN13	-0.332227	0.0680893	AMN12	CE	Cellulose
CE_BHT04	-0.0327177	-0.286504	BHT04	CE	Cellulose
CE_BHT14	0.126836	-0.316772	BHT14	CE	Cellulose
CE_PJM12	0.479017	0.0389704	PJM12	CE	Cellulose
CEA_AMN13	-0.381763	0.167793	AMN12	CEA	Cellulose
CEA_BHT04	-0.114849	-0.199478	BHT04	CEA	Cellulose
CEA_BHT14	-0.0191006	-0.198534	BHT14	CEA	Cellulose
CEA_PJM02	0.0678571	0.257916	PJM02	CEA	Cellulose
CEA_PJM12	0.393422	0.159341	PJM12	CEA	Cellulose
CETA_AMN13	-0.382872	0.148951	AMN12	CETA	Cellulose
CETA_BHT04	-0.108585	-0.162449	BHT04	CETA	Cellulose
CETA_BHT14	0.0268236	-0.155781	BHT14	CETA	Cellulose
CETA_PJM02	0.12771	0.262924	PJM02	CETA	Cellulose
CETA_PJM12	0.171979	0.169468	PJM12	CETA	Cellulose
PR_AMN13	-0.327368	0.0744195	AMN12	PR	Paramylon
PR_BHT04	-0.07798	-0.255747	BHT04	PR	Paramylon
PR_BHT14	0.226784	-0.410017	BHT14	PR	Paramylon
PR_PJM12	0.582309	-0.0668496	PJM12	PR	Paramylon
PRA_AMN13	-0.361703	0.149322	AMN12	PRA	Paramylon
PRA_BHT04	-0.14956	-0.116788	BHT04	PRA	Paramylon
PRA_BHT14	-0.0331019	-0.201686	BHT14	PRA	Paramylon
PRA_PJM02	0.110399	0.250295	PJM02	PRA	Paramylon
PRA_PJM12	0.271344	0.222899	PJM12	PRA	Paramylon
PRTA_AMN13	-0.373873	0.140946	AMN12	PRTA	Paramylon
PRTA_BHT04	-0.0930842	-0.168546	BHT04	PRTA	Paramylon
PRTA_BHT14	-0.00263718	-0.197504	BHT14	PRTA	Paramylon
PRTA_PJM02	0.107501	0.246751	PJM02	PRTA	Paramylon
PRTA_PJM12	0.284014	0.194857	PJM12	PRTA	Paramylon
MU_AMN13	-0.340971	0.076642	AMN12	MU	Mutan
MU_BHT04	-0.163222	-0.277464	BHT04	MU	Mutan
MU_BHT14	0.075047	-0.299632	BHT14	MU	Mutan
MU_PJM12	0.526556	0.0530099	PJM12	MU	Mutan
MUA_AMN13	-0.364605	0.121603	AMN12	MUA	Mutan
MUA_BHT04	-0.0967016	-0.136738	BHT04	MUA	Mutan
MUA_BHT14	-0.00476341	-0.179431	BHT14	MUA	Mutan
MUA_PJM02	0.102083	0.243459	PJM02	MUA	Mutan
MUA_PJM12	0.257583	0.176765	PJM12	MUA	Mutan
MUTA_AMN13	-0.387826	0.154003	AMN12	MUTA	Mutan
MUTA_BHT04	-0.146118	-0.175713	BHT04	MUTA	Mutan
MUTA_BHT14	-0.00718504	-0.203308	BHT14	MUTA	Mutan
MUTA_PJM02	0.0803934	0.260861	PJM02	MUTA	Mutan
MUTA_PJM12	0.241902	0.197601	PJM12	MUTA	Mutan
P3HB4HB_AMN13	-0.336592	0.0554824	AMN12	P3HB4HB	PHAs
P3HB4HB_BHT04	-0.0571731	-0.253082	BHT04	P3HB4HB	PHAs
P3HB4HB_BHT14	0.0937602	-0.263138	BHT14	P3HB4HB	PHAs
P3HB4HB_PJM02	-0.00293682	0.377861	PJM02	P3HB4HB	PHAs
P3HB4HB_PJM12	0.356442	0.0158763	PJM12	P3HB4HB	PHAs
PBAT_AMN13	-0.356064	0.110081	AMN12	PBAT	Biodegradable plastics
PBAT_BHT04	-0.142933	-0.13079	BHT04	PBAT	Biodegradable plastics
PBAT_BHT14	-0.0272117	-0.239375	BHT14	PBAT	Biodegradable plastics
PBAT_PJM02	0.130549	0.230726	PJM02	PBAT	Biodegradable plastics
PBAT_PJM12	0.326405	0.146911	PJM12	PBAT	Biodegradable plastics
PBSA_AMN13	-0.372856	0.171242	AMN12	PBSA	Biodegradable plastics
PBSA_BHT04	-0.141432	-0.229227	BHT04	PBSA	Biodegradable plastics
PBSA_BHT14	0.00754218	-0.252476	BHT14	PBSA	Biodegradable plastics
PBSA_PJM02	0.0334126	0.267639	PJM02	PBSA	Biodegradable plastics
PBSA_PJM12	0.316988	0.12581	PJM12	PBSA	Biodegradable plastics
PCL_AMN13	-0.328728	0.081391	AMN12	PCL	Biodegradable plastics
PCL_BHT04	-0.133344	-0.240813	BHT04	PCL	Biodegradable plastics
PCL_BHT14	0.020094	-0.237202	BHT14	PCL	Biodegradable plastics
PCL_PJM02	0.0458914	0.2827	PJM02	PCL	Biodegradable plastics
PCL_PJM12	0.329056	0.129037	PJM12	PCL	Biodegradable plastics
PE_AMN13	-0.372795	0.149886	AMN12	PE	Common plastics
PE_BHT04	-0.053798	-0.180848	BHT04	PE	Common plastics
PE_BHT14	0.0532082	-0.188346	BHT14	PE	Common plastics
PE_PJM02	0.0931555	0.247423	PJM02	PE	Common plastics
PE_PJM12	0.210919	0.198768	PJM12	PE	Common plastics
PET_AMN13	-0.390885	0.145016	AMN12	PET	Common plastics
PET_BHT04	-0.0756815	-0.221981	BHT04	PET	Common plastics
PET_BHT14	0.0341721	-0.178049	BHT14	PET	Common plastics
PET_PJM02	0.118314	0.239688	PJM02	PET	Common plastics
PHB_AMN13	-0.344653	0.0663577	AMN12	PHB	PHAs
PHB_BHT04	-0.0828247	-0.235383	BHT04	PHB	PHAs
PHB_BHT14	0.103307	-0.243713	BHT14	PHB	PHAs
PHB_PJM02	0.144857	0.20606	PJM02	PHB	PHAs
PHB_PJM12	0.420659	-0.151944	PJM12	PHB	PHAs
PHBH_AMN13	-0.361174	0.0654488	AMN12	PHBH	PHAs
PHBH_BHT04	0.0431407	-0.254207	BHT04	PHBH	PHAs
PHBH_BHT14	0.0919556	-0.228129	BHT14	PHBH	PHAs
PHBH_PJM02	0.114144	0.30794	PJM02	PHBH	PHAs
PHBH_PJM12	0.409667	-0.0674842	PJM12	PHBH	PHAs
PHBV_AMN13	-0.334877	0.0830993	AMN12	PHBV	PHAs
PHBV_BHT04	-0.0890159	-0.22465	BHT04	PHBV	PHAs
PHBV_BHT14	0.100628	-0.25358	BHT14	PHBV	PHAs
PHBV_PJM02	0.0865383	0.279825	PJM02	PHBV	PHAs
PHBV_PJM12	0.425239	-0.189336	PJM12	PHBV	PHAs
PLLA_AMN13	-0.354106	0.146355	AMN12	PLLA	PHAs
PLLA_BHT04	-0.0255938	-0.142953	BHT04	PLLA	Biodegradable plastics
PLLA_BHT14	0.025573	-0.182067	BHT14	PLLA	Biodegradable plastics
PLLA_PJM02	0.100161	0.239101	PJM02	PLLA	Biodegradable plastics
PLLA_PJM12	0.215463	0.19422	PJM12	PLLA	Biodegradable plastics
PP_AMN13	-0.394412	0.147663	AMN12	PP	Common plastics
PP_BHT04	-0.0173431	-0.140004	BHT04	PP	Common plastics
PP_BHT14	0.0297458	-0.209001	BHT14	PP	Common plastics
PP_PJM02	0.123625	0.241059	PJM02	PP	Common plastics
PP_PJM12	0.233592	0.174513	PJM12	PP	Common plastics
PS_AMN13	-0.377955	0.158504	AMN12	PS	Common plastics
PS_BHT04	-0.0342163	-0.169735	BHT04	PS	Common plastics
PS_BHT14	0.111432	-0.220827	BHT14	PS	Common plastics
PS_PJM02	0.094557	0.233933	PJM02	PS	Common plastics
PS_PJM12	0.20766	0.18078	PJM12	PS	Common plastics
