# Supplementary material for: Microbial decomposition of biodegradable plastics on the deep-sea floor
Source: Nat Commun. 2024 Jan 26;15:568. doi: 10.1038/s41467-023-44368-8 (PMC10817984; doi:10.1038/s41467-023-44368-8)
Supplement: Supplementary file 6 — Source Data [file 41467_2023_44368_MOESM6_ESM.zip › Source data/Source Data MF 6a, SF 21 (1).aln]

CLUSTAL multiple sequence alignment


B9PCLJ1_gene_38146           MEAR------------------------KFVGVRKDEYNVKQFVKR--MF-GKGKVSRVT
G9PST2_gene_38045            MIER------------------------KILETNLRNFQVNSTLAK--SL-KRVGFSSSK
A6P3HBT2_gene_40373          MIEK------------------------KIIQAKLVEYKITEFVKK--QS-KDLAVKAVT
E6PHBHT2_gene_32616          MIER------------------------KVLQSKMLEHSISDFLKK--TL-GDVPIKDII
G7P4BHJ1_gene_74040          MIER------------------------EIIKDKFLEFNVTNFIRS--TL-GDVPIKDIS
G7P4BHJ1_gene_75874          MIER------------------------EIIKDKFLEFNVTNFIRT--TL-GDVPIKDIS
G9PSJ1_gene_11687            MSAVKN-------VIKD-----------NYNMML-----LKDYLRE--AI-KDAGFSHAE
PETJ0_gene_14090             MSAVKN-------VIKD-----------NYNMML-----LKDYLRE--AI-KDAGFSHAE
PLLAJ0_gene_3342             MSAVKN-------VIKD-----------NYNMML-----LKDYLRE--AI-KDAGFSHAE
LDPEJ0_gene_21434            MSAVKN-------VIKD-----------NYNMML-----LKDYLRE--AI-KDAGFSHAE
G9PS_gene_13797              MTHVAHPYIQRIGINRDWRSRWFAADPKKFREYLRTDAAIRKLLDG--RL-KGMSVDATE
G9PS_gene_84881              MTHVAHPFIQRIGINRDWRSRWFTTEPKKYREYLRTDAAVRKLIDG--RL-KGMSVEPIE
B9PCLT2_gene_42359           MGKKVNPKIFRIGITRTWPSRWFEAGE-KYKRSVEQDVSVRRYLTK--KL-REAGVDQVI
A6P3HBJ1_gene_3316           MGQKANPVSLRLGIVQGWDSVWWNSK--NLGKWVVEDEKIREVIFK--KF-RKAEIERVK
G7P4BHJ1_gene_44734          MGQKANPVSLRLGIVQGWDSVWWNSK--NLGKWVVEDEKIREVIFK--KF-RKAEIERVK
E6PHBH_gene_9051             ------------------------------------------------------------
G8LDPET2_gene_22028          VGQKVHPKGIRIGVNRSWDSKWYANKR-NFAKFFLQDTEIRKSIHA--KI-ADAGIARIE
C5PETT2_gene_8693            MGKKVSPISLRIGITRTWDSRWFSKK--DYQTKFLQDLEIRKFLKS--HC-VKAGVSKVE
C7PHBVT2_gene_8918           MGKKVSPISLRIGITRTWDSRWFSKK--DYQTKFLQDLEIRKFLKS--HC-VKAGVSKVE
C9PLLAT2_gene_4286           MGKKVSPISLRIGITRTWDSRWFSKK--DYQTKFLQDLEIRKFLKS--HC-VKAGVSKVE
A6P3HBT2_gene_38854          MGKKVSPISLRIGITRTWDSKWYAKR--DFKQKFLQDLEIRKFLEK--KL-AKAGISKIE
F9PPT2_gene_18466            MGQKVHPLGFRIGITEPWRSRWYANKK-DFGTLLYEDQQIRKFIKK--EY-HSAAVPRID
C9PLLAT2_gene_18186          MGQKVHPTGYRIGTIEPWRSRWYASKK-DYGRLLLGDKKIRDYIHK--EF-GSAGISRVE
C9PLLAT2_gene_32838          MGQKVHPTGFRLSSIEPWRSRWYAKKK-KYGPTLIQDYQIRRYISK--EY-KAAGIPRIE
A8EcoflexJ1_gene_61435       MGQKVDPRGLRIGINKIWTSRWYDDK--KYQQNLKQDILLREMIKA--KF-KKAAISSVE
B8PBSAT2_gene_28336          MGQKVDPRGFRIGINKTWSSRWYNKK--NYSANLEKDTLIREYVET--NF-KHAAIASVD
B9PCLT2_gene_7819            MGQKVDPRGFRIGINKTWSSRWYNKK--NYSANLEKDTLIREYVET--NF-KHAAIASVD
B9PCLJ1_gene_52215           MGQKVDPRGLRIGINKTWNSRWYNKK--NYKENLEKDTLIREYVLK--NF-KHAAISSVD
G7P4BHJ1_gene_34511          MGQKVNPIGMRVGVVKNWSSVWFDEKE-QYRKNLHEDLRIEKYVKT--KH-KNAGISSVV
G7P4BHJ1_gene_57117          MGQKVNPIGLRLGINKTWKSKWYVDPR-EYADTLHEDLLIRKTLLNCPET-KGADISDIE
G7P4BHJ1_gene_59489          VGQKVDPRGLRLGITRTWDSNWFAEKD-NYLNYFHEDLQIKDFIKG--KY-YHAGVSSIK
B8PBSAJ1_gene_43888          MGQKTHPYGFRLGYNKGWLSLWYAKGK-SYIDLFHTDIQIRKIIKK--KY-KHAGIASIE
B9PCLJ1_gene_8686            MGQKTHPYGFRLGYNKGWLSLWYAKGK-NYIELFHTDIQIRKLIKK--KY-KHAGIASIE
G7P4BHJ1_gene_2028           MGQKTHPVGFRVGIVKDWSSTWFTQK--HFADWLDEDQKIRKYVQA--RV-GSAGIADIR
B9PCLT2_gene_9888            MGQKTHPIGFRLGIVKDWNSTWFTDK--HYADWLNEDMLLRKYVMA--RV-GNAGVESVK
C5PETT2_gene_22444           MGQKTHPIGFRLGIVKDWNSTWITNK--HFADWLNEDLLLRKYVMA--RV-GNAGVESVK
PHBVJ0_gene_32158            MGQKIHPYGFRLGVTTDWKSRWIADRQ-EYRDYLAEDAAIRRYLMG--QL-PNAAISRIE
PBSJ0_gene_59134             MGQKVHPYGFRLGVTTDWKSRWIADRQ-EYRDYLAEDAGIRRYLMN--QL-PNAAISRIE
EcoflexJ0_gene_35935         MGQKINPYGFRLGVTTDWKSRWIADRQ-EYRDYLIEDSEIRSYLMG--QL-PNAAISRIE
P4HBJ0_gene_55893            MGQKINPYGFRLGVTTDWKSRWIADRQ-EYRDYLIEDSEIRSYLMG--QL-PNAAISRIE
PBSAJ0_gene_55745            MGQKINPYGFRLGVTTDWKSRWIADRQ-EYRDYLIEDSEIRSYLMG--QL-PNAAISRIE
PBSJ0_gene_62530             MGQKINPYGFRLGVTTDWKSRWIADRQ-EYRDYLIEDSEIRSYLMG--QL-PNAAISRIE
PCLJ0_gene_80698             MGQKINPYGFRLGVTTDWKSRWIADRQ-EYRDYLIEDSEIRSYLMG--QL-PNAAISRIE
PHBHJ0_gene_75638            MGQKINPYGFRLGVTTDWKSRWIADRQ-EYRDYLIEDSEIRSYLMG--QL-PNAAISRIE
C5PET_gene_82307             MGQKIHPYGFRLGITTDWKSRWIADRA-EYREYLHEDSSIRTYLME--QL-PNAAISRIE
C7PHBV_gene_62080            MGQKIHPYGFRLGITTDWKSRWIADRA-EYREYLHEDSSIRTYLME--QL-PNAAISRIE
A8EcoflexT2_gene_79200       MGQKIHPYGFRLGITTDWKSRWIADRA-EYREYLHEDSAIRTYLMD--QL-PNAAISRIE
A6P3HB_gene_122503           MGQKIHPYGFRLGITTDWKSRWIADRD-EYREYLHEDSSIRTYLME--QL-PNAAISRIE
A8EcoflexT2_gene_105123      MGQKIHPYGFRLGITTDWKSRWIADRD-EYREYLHEDSSIRTYLME--QL-PNAAISRIE
C7PHBV_gene_81554            MGQKIHPYGFRLGITTDWKSRWIADRD-EYREYLHEDSSIRTYLME--QL-PNAAISRIE
A8EcoflexT2_gene_84193       MGQKIHPYGFRLGITTDWKSRWIADRA-EYREYLHEDSDIRIYLME--QL-PNAAISRIE
C7PHBV_gene_49905            MGQKIHPYGFRLGITTDWKSRWIADRA-EYREYLHEDSDIRIYLME--QL-PNAAISRIE
G8LDPE_gene_3935             MGQKIHPYGFRLGITTDWKSRWIADRA-EYREYLHEDSDIRIYLME--QL-PNAAISRIE
A8Ecoflex_gene_47637         MGQKIHPYGFRLGITTDWKSRWIADRA-EYREYLHEDSDIRVYLME--QL-PNAAISRIE
G7P4BHJ1_gene_13067          MGRKVNPNGFRLKINKTWDARWYAEGD-DYVNMLHQDFEIRELVRK--TN-DRAGVSRVE
G7P4BHJ1_gene_62967          MGQKVNPVGMRVGVIRNWDSRWYADKN-KVPALVKEDADIRSYLNT--YY-KNAAVSHIE
A6P3HBJ1_gene_24158          MGQKVNPIGLRIGVIHDWESRWYADKN-DVADLLHEDIKIRELIYD--VY-KNASVSKIE
G7P4BHJ1_gene_22200          MGQKVNPIGLRIGVIHDWESRWYADKN-DVADLLHEDIKIRELIYD--LY-KNASVSKIE
A6P3HBT2_gene_42485          MGQKVSPVGLRIGIIRDWDSRWYADKN-DVADLLHEDLKIRALLED--FY-KNAAVSKII
C7PHBVT2_gene_1428           MGQKVSPVGLRIGIIRDWDSRWYADKN-DVADLLHEDLKIRALLED--FY-KNAAVSKII
G7P4BHT2_gene_62152          MGQKVSPVGLRIGIIRDWDSRWYADKN-DVADLLHEDLKIRALLED--FY-KNAAVSKII
A6P3HBT2_gene_64910          MGQKVNPNGLRVGIIKDWDSRWYADKN-DVADLLHEDLRIRKFLEE--FY-VNASVSKIL
G8LDPET2_gene_523            MGQKVNPNGLRVGIIKDWDSRWYADKN-DVADLLHEDLRIRKFLEE--FY-VNASVSKIL
G9PST2_gene_40429            MGQKVNPNGLRVGIIKDWDSRWYADKN-DVADLLHEDLRIRKFLEE--FY-VNASVSKIL
E6PHBHT2_gene_32465          MGQKVHPIGLRIGIIRDWDSRWYADKN-DVADLLHEDIKVRKLLRE--LY-ANAAVSRIE
A6P3HBT2_gene_69554          MGQKVHPIGLRIGIIRDWDSRWYADKN-DVADLLHEDIKVRDLLRE--LY-ANAAVSRIE
A8EcoflexT2_gene_27726       MGQKVHPIGLRIGIIRDWDSRWYADKN-DVADLLHEDIKVRDLLRE--LY-ANAAVSRIE
G7P4BHJ1_gene_13948          MGQKVSPVGLRVGIIRDWDSRWYADKN-DVADLLHEDLKIRALLEE--FY-ANASVSRIE
A6P3HBT2_gene_55051          MGQKVSPVGLRIGIIKDWDSRWYADKN-DFADLLLEDLKIRSLLEE--LY-ANSSVSRIE
F9PPJ1_gene_14793            LGQKTHPVGFRLQVNKAWRSNWFSGKG-EYAIDLAEDIQIRKYLKH--RL-PDAGIAGID
A8EcoflexT2_gene_122067      LGQKVNPIGFRVGIIRGWESNWYENG--SYAEKLNEDKKLRMYIRN--RL-KKAGISRII
B8PBSAT2_gene_71026          LGQKTNPIGLRVGTIRGWESNWYESK--SYATKLKEDKDVRSYVRQ--RL-NKAGVSRII
C5PETT2_gene_102867          LGQKTNPIGLRVGKIRGWESNWYENK--SYALKLKEDSEIRSYVRK--RL-VKAGVSRIV
F9PPT2_gene_49747            LGQKTNPIGLRVGKIRGWESNWYENK--SYALKLKEDSEIRSYVRK--RL-VKAGVSRIV
G9PST2_gene_94105            LGQKTNPIGLRVGKIRGWESNWYENK--SYDLKLKEDSEIRSYVRK--RL-VKAGVSRIV
PHBHJ0_gene_8747             MGQKTHPIGLRLGISKTWDSHWYGGN--DYSDKLVEDHQIRSYLEA--RI-ARGGVAKIV
P3HBx1J0_gene_64716          MGQKTNPIGNRLGIIRGWESNWFADK--DYADKVVEDERIRTYLKA--RI-SKGGIARVV
PCLJ0_gene_111722            MGQKVNPIGLRLGIIKGWDSAWFDSK--SYADKIVEDNKIRKYVHA--RI-PKGGISRIV
G7P4BHT2_gene_13514          MGQKTNPISNRLGIIRGWDSHWYGGK--NFAEKIAEDNKIRKYLKA--RL-AKASVSRVI
C7PHBVT2_gene_20163          MGQKTNPISNRLGIIRGWDSHWYGGK--NFAEKIAEDNKIRKYLKA--RL-VKASVSRVI
E6PHBHT2_gene_16646          MGQKTNPISNRLGIIRGWDSHWYGGK--NFAEKIAEDNKIRKYLKA--RL-VKASVSRVI
E6PHBHT2_gene_35926          MGQKTNPISNRLGIIRGWDSHWYGGK--NFAEKIAEDNKIRKYLKA--RL-VKASVSRVI
G7P4BHJ1_gene_131086         MGQKTNPIGNRLGIIKGWDSNWYGGK--KFDAKLIEDDKIRKYLNA--RL-AKAGISRII
G8LDPET2_gene_64838          MGQKTNPIGFRLGIIKGWDSNWYGGK--KFDDKLVEDFKIRNYLSA--RL-VKASVAKIA
A6P3HBT2_gene_57885          MGQKTNPIGLRLGIIKGWDSNWFGGK--KFEDKLVEDMKIRKYLSA--RL-VKASVAKIA
E6PHBHJ1_gene_16168          MGQKVNPIGNRLGIIRGWDSNWYGGK--NYGDKLYEDYKIRRYLKV--RL-AKASVAKII
A6P3HBT2_gene_31455          MGQKCNPISNRLGIIKGWDSNWYGGN--KYADKLAEDAKIRRYLTA--RL-EKASVSKII
E6PHBH_gene_57598            MGQKTNPIANRLGFIRGWDSAWYGGN--DYGDRLAEDFQIRRYLYA--RL-RKASISRII
G8LDPE_gene_83469            -----------LGIIRGWESNWYGGN--DYGDKLAEDDKIRKYIRA--RL-FKASVSRVI
PCLJ0_gene_124484            MGQKTNPIGNRLGIIRGWESNWYGGN--DYGDKLAEDDKIRKYIHA--RL-AKASVSRVI
T67PP_gene_36714             MGQKTNPIGNRLGIIRGWESNWYGGN--DYGDKLAEDDKIRRYIHA--RL-SKASVSRVI
T68LDPE_gene_53040           MGQKTNPIGNRLGIIRGWESNWYGGN--DYGDKLAEDDKIRRYIHA--RL-SKASVSRVI
T69PS_gene_23059             MGQKTNPIGNRLGIIRGWESNWYGGN--DYGDKLAEDDKIRRYIHA--RL-SKASVSRVI
T702PET_gene_104242          MGQKTNPIGNRLGIIRGWESNWYGGN--DYGDKLAEDDKIRRYIHA--RL-SKASVSRVI
PCLJ0_gene_132819            MGQKTNPIGNRLGIIRGWESNWYGGN--DYGDKLAEDDKIRKYIYA--RL-SKASVSRVI
A8EcoflexT2_gene_158214      MGQKTNPIGNRLGIIRGWESNWYGGN--DYGDKLAEDYKIREYVHA--RL-SKASVSRVI
C5PET_gene_46926             MGQKTNPIGNRLGIIRGWESNWYGGN--DYGDKLAEDYKIREYVHA--RL-SKASVSRVI
C7PHBV_gene_110658           MGQKTNPIGNRLGIIRGWESNWYGGN--DYGDKLAEDYKIREYVHA--RL-SKASVSRVI
C5PET_gene_89841             -------------------------------DKLAEDYKIREYVHA--RL-SKASVSRVI
C7PHBV_gene_71914            MGQKTNPIGNRLGIIRGWESNWYGGN--DYGDKLAEDYKIREYVHA--RL-SKASVSRVI
A6P3HB_gene_16823            MGQKTNPIGNRLGIIRGWESNWYGGN--DYGDKLAEDYKIREYVHA--RL-SKASVSRVI
T69PS_gene_40934             MGQKTNPIGNRLGIIRGWESNWYGGN--DYGDKLAEDDKIRKYIHA--RL-AKASVSRVI
P3HBx1J0_gene_46564          MGQKTNPIGNRLGIIRGWESNWYGGN--DYGDKLAEDDKIRKYIRA--RL-SKASVSRVI
A8Ecoflex_gene_74818         MGQKTNPIGNRLGIIRGWESNWYGGN--DYGDKLAEDDKIRKYVHA--RL-QKASVSRVI
C9PLLAT2_gene_16017          MGQKTNPIGNRLGIIRGWESNWYGGN--DYGDKLAEDDKIRKYVHA--RL-QKASVSRVI
G9PS_gene_41382              MGQKTNPIGLRLGIIKGWDSNWYGGN--DFGDRIAEDHKIRTYLQA--RL-TKASISKII
G7P4BHT2_gene_111608         -------------------------------------------------L-AKASISKII
G7P4BH_gene_60207            MGQKTNPIGNRLGIIHGWESNWYGGN--DYAAKIVEDDKIRKYLLA--RL-TKASISKII
A6P3HB_gene_80069            MGQKCNPIGNRLGFIHGWDSNWYGGD--NYKDKIVEDDKIRRYLKA--RL-NRASISKVI
G9PS_gene_21754              MGQKTNPIGNRLGFIQGWESNWYGGD--NYKDKLIEDDKIRRYLRA--RL-SRASIAKII
C5PETT2_gene_168770          ------------GFIQGWESNWYGGK--NYGDKLIEDNKIRKYLNA--RL-SRASIAKII
C5PETT2_gene_47915           MGQKVNPIGNRLGIIKGWDSNWYGGK--DYSTKLVEDHKIREYLNA--RL-AKASISKII
B9PCLJ1_gene_56518           MGQKVNPIGNRLGIIKGWDSNWYGGR--NYADKLAEDNKIRKYLEA--RL-AKASISKIV
A8EcoflexJ1_gene_91900       MGQKVNPIGNRLGIIKGWDSNWYGGR--NYADKLVEDNKIRKYLEA--RL-AKASISKIV
G7P4BHJ1_gene_59217          MGQKINPIGNRLGIIKGWDSNWYGGR--NYAEKLVEDNKIRKYLEA--RL-AKASISKIV
G8LDPET2_gene_69169          MGQKTNPIGFRLGIIKGWDSNWFGGK--SFEAKLIEDNKIRKYLYV--RL-SKASVSKIY
G9PST2_gene_105045           MGQKTNPIGFRLGIIKGWDSNWFGGK--SFEAKLIEDNKIRKYLYV--RL-SKASVSKIY
A6P3HBT2_gene_6319           MGQKANPIGLRLGIIKGWDSSWYGGK--NFAEKIKEDDTIRKYLYA--RL-SKASVSTIF
A6P3HBT2_gene_56785          VGQKVNPIGYRLGVNKQSDSVWFATGQ-TFIQNLHEDLRVKKYLKT--RL-KEAMLSGIT
EcoflexJ0_gene_66247         VGQKVHPIGFRLGFNKRWSSRWCADKS-SYAKTLKEDLELRKYIMK--KM-ELSGVPYID
PBSAJ0_gene_53176            MGQKVHPYGFRLGYIKGWHSNWYSKD--NFGETLQEDIKIRQYVDK--NL-ANASIARTE
PCLJ0_gene_21173             MGQKVHPYGFRLGYIKGWHSNWYSKD--NFGETLQEDIKIRQYVDK--NL-ANASIARTE
C7PHBV_gene_35693            MGQKIHPYGFRLGYIKGWHSNWYAKD--NYGDTLQEDLRIRKYIEK--NL-SNASISKTE
PCLJ0_gene_60576             MGQKVHPYGFRLGYIKGWHSNWYSKD--NYGQTLQEDLKIRKYIEK--NL-SNASIAKTE
A6P3HB_gene_81525            MGQKVHPYGFRLGYIKGWHSNWYAKD--GYGDLLHEDLAIRKYVEK--NM-KNAAVASTE
C7PHBV_gene_77934            MGQKVHPYGFRLGYIKGWHSNWYAKD--GYGDLLHEDLAIRKYVEK--NM-KNAAVASTE
E6PHBH_gene_56378            MGQKVHPYGFRLGYIKGWQSNWYAKD--NYATQLKEDLLIRAYVEK--NM-KNAAVAKTE
C7PHBVJ1_gene_25162          MGQKVSPHGLRVGVINDWDSKWYANKK-DFGALLKEDHELRTYIKK--TL-YTAGISRVY
G7P4BHJ1_gene_94565          MGQKVSPHGLRVGVINDWDSKWYANKK-DFGALLKEDHELRTYIKK--TL-YTAGISRVY
G7P4BHJ1_gene_93122          MGQKVSPHGLRVGVIKDWDSKWYANKR-NFADLLIEDHEIRTYIKK--KL-YTAGISRVY
G7P4BHJ1_gene_49161          MGQKVNPHGLRVGVIKDWDSKWYAEK--DFADYLVEDHTLRTFIKK--KL-YSAGVSKIE
G7P4BHJ1_gene_64472          MGQKVHPHGARVGVIKDWDARWYADKK-DFAANLLEDYKIREYTKK--KL-YPAGISRIE
PHBHJ0_gene_68084            VGQKVNPIGLRVGVNRTWNSRWYAEGS-QYAQQLHEDLQLRQYLKK--KL-KHAGVGTID
G7P4BHT2_gene_119971         MGQKINPISFRLAVSKDWRSKWYATGN-DYTDKLHEDLKIRKYLKK--RL-HLSGVSKVV
PHBHJ0_gene_84894            -------------MNKNWSSKWIARQ--EYADYLHLDLNLRKVLKE--KL-SKASVSRID
G8LDPE_gene_22631            MGQKVKPIGLRIGINKTWDSCWYAGKK-DYADKLHEDLKIRTFLQT--KL-KSAGISKVI
PBSAJ0_gene_72559            MGQKVNPIGLRLGINRTSDSRWYADSE-DYGRLLHEDIAIRKAIRA--KL-KQAGISKII
PCLJ0_gene_126430            MGQKVNPIGLRLGINRTSDSRWYADSE-DYGRLLHEDIAIRKAIRA--KL-KQAGISKII
A8Ecoflex_gene_163519        MGQKVNPIGLRLGINRTADSRWYADSA-DFGRLLHEDISIRKAIRV--KL-KQAGISKII
C7PHBV_gene_158319           MGQKVNPIGLRLGINRTADSRWYADSA-DFGRLLHEDISIRKAIRV--KL-KQAGISKII
E6PHBH_gene_4324             MGQKVNPIGLRLGINRTADSRWYADSA-DFGRLLHEDISIRKSIRA--KL-KQAGISRII
A6P3HB_gene_114243           MGQKVNPIGLRLGINRTADSRWYADSA-DFGRLLHEDISIRKAIRA--KL-KQAGISKII
A8Ecoflex_gene_163510        MGQKVNPIGLRLGINRTADSRWYADSA-DFGRLLHEDISIRKSIRA--KL-KQAGISKII
A8EcoflexT2_gene_553         MGQKVNPIGLRLGINRTADSRWYADSA-DFGRLLHEDISIRKSIRA--KL-KQAGISKII
G8LDPE_gene_21746            MGQKVNPIGLRLGINRTADSRWYADSA-DFGRLLHEDISIRKSIRA--KL-KQAGISKII
B9PCL_gene_15158             MGQKVNPIGLRLGINRTADSRWYADSA-DFGRLLHEDISIRKSIRA--KL-KQAGISKII
G7P4BH_gene_47629            MGQKVNPIGLRLGINRTADSRWYADSA-DFGRLLHEDISIRKSIRA--KL-KQAGISKII
B9PCL_gene_1729              MGQKVNPIGLRLGINRTADSRWYADSA-DFGRLLHEDISIRKAIRA--KL-KQAGISKII
G8LDPE_gene_4142             MGQKVNPIGLRLGINRTADSRWYADSA-DFGRLLHEDISIRKAIRA--KL-KQAGISKII
PBSJ0_gene_2748              MGQKVNPIGLRLGINRTADSRWYADSA-DFGRLLHEDLAIQKHVKK--RL-GQAGISRII
PCLJ0_gene_62836             MGQKVNPIGLRLGINRTADSRWYADSA-DFGRLLHEDLAIQKHVKK--RL-GQAGISRII
PHBHJ0_gene_153959           MGQKVNPIGLRLGINRTSDSRWYADSE-DFGRLLHEDLKIQKHIKS--KL-GQAGISRII
G8LDPE_gene_79478            MGRKVNPIGLRVGINRTWDSRWFSDR--DYAEKLIQDLKLRRFIEK--EL-KAAGVSKVL
G8LDPE_gene_17819            MGQKVNPIGLRLGINRTWDSRWYSGK--EYGDRLIQDLKLRQYVQK--KL-KSAGISRVV
G9PS_gene_7877               MGQKVNPIGLRLGINRTWDSRWYSGK--EYGDRLIQDLKLRQYVQK--KL-KSAGISRVV
C9PLLAT2_gene_88153          MGQKVNPISMRLGINRTWDSRWFSGK--EYGDRLVQDLKLRQYIKT--KL-KSAGISRVV
G7P4BHJ1_gene_32918          MGQKVNPIGIRVGINRTWDSRWYSGK--DYAGKLIEDLKLREYVKE--KL-KAAGISKVI
T54PHBH_gene_2826            MGQKINPIGLRVGINRTWDSRWYAGR--DYADKLIDDLKLREYIHE--HL-KAAGISKVI
T58Ecoflex_gene_11131        MGQKINPIGLRVGINRTWDSRWYAGR--DYADKLIDDLKLREYIHE--HL-KAAGISKVI
T702PET_gene_16178           MGQKINPIGLRVGINRTWDSRWYAGR--DYADKLIDDLKLREYIHE--HL-KAAGISKVI
T60PBSA_gene_1542            MGQKINPIGLRVGINRTWDSRWYAGR--DYADKLIDDLKLREYIHE--HL-KAAGISKVI
T67PP_gene_45807             MGQKINPIGLRVGINRTWDSRWYAGR--DYADKLIDDLKLREYIHE--HL-KAAGISKVI
T61PCL_gene_10917            MGQKTNPIGLRVGINRTWDSRWYAGR--DYADKLIDDLKLREYIHE--HL-KAAGISKVI
T62PLLA_gene_24633           MGQKTNPIGLRVGINRTWDSRWYAGR--DYADKLIDDLKLREYIHE--HL-KAAGISKVI
T702PET_gene_58903           MGQKTNPIGLRVGINRTWDSRWYAGR--DYADKLIDDLKLREYIHE--HL-KAAGISKVI
T68LDPE_gene_57809           MGQKINPIGLRVGINRTWDSRWYAGR--DYADKLIDDLKLREYIHE--HL-KAAGISKVI
T702PET_gene_58880           MGQKINPIGLRVGINRTWDSRWYAGR--DYADKLIDDLKLREYIHE--HL-KAAGISKVI
T54PHBH_gene_14646           MGQKINPIGLRVGINRTWDSRWYAGR--DYADKLIDDLKLREYIHE--HL-KAAGISKVI
T57P4BH_gene_580             MGQKINPIGLRVGINRTWDSRWYAGR--DYADKLIDDLKLREYIHE--HL-KAAGISKVI
T50P3HB_gene_2556            MGQKINPIGLRVGINRTWDSRWYAGR--DYADKLIDDLKLREYIHE--HL-KAAGISKVI
T52PHBV_gene_7095            MGQKINPIGLRVGINRTWDSRWYAGR--DYADKLIDDLKLREYIHE--HL-KAAGISKVI
T62PLLA_gene_59803           -------------------------------------------------------ISKVI
A8Ecoflex_gene_2533          MGQKINPIGLRVGINRTWDSRWYAGR--DYADKLIDDLKLREYIHE--HL-KAAGISKVI
B9PCL_gene_6632              MGQKINPIGLRVGINRTWDSRWYAGR--DYADKLIDDLKLREYIHE--HL-KAAGISKVI
B8PBSAT2_gene_31342          MGQKINPIGLRVGINRTWDSRWYAG-R-DYADKLIDDLKLREFVQE--HL-KSAGISKVI
G8LDPET2_gene_56468          MGQKINPIGLRVGINRTWDSRWYAGR--DYADKLVDDLKLREFVQE--HL-KSAGISKVI
A6P3HBT2_gene_43487          MGRKINPIGLRVGINRTWDSRWYAGR--DYADKLIDDLKLREYVKE--SL-KSAGISKVI
G8LDPET2_gene_31485          MGRKINPIGLRVGINRTWDSRWYAGR--DYADKLIDDLKLREYVKE--SL-KSAGISKVI
G9PST2_gene_71305            MGRKINPIGLRVGINRTWDSRWYAGR--DYADKLIDDLKLREYVKE--SL-KSAGISKVI
PHBHJ0_gene_155274           MGQKINPIGLRVGINRTWDSRWYAGR--DYADKLIDDLKLREYVQE--HL-KAAGISKVI
P3HBx1J0_gene_35107          MGQKINPIGLRVGINRTWDSRWYAGR--DYADKLVDDLKLREYVQE--HL-KAAGISKVI
PHBHJ0_gene_42378            MGQKVNPIGLRVGINRTWDSRWYAGR--DYADKLVDDLKLREYVQE--HL-KAAGISKVI
PHBVJ0_gene_27580            MGQKVNPIGLRVGINRTWDSRWYAGR--DYADKLVDDLKLREYVQE--HL-KAAGISKVI
T61PCL_gene_57356            MGQKVNPIGIRVGINRTWDSRWFDDR--NYADKLIQDLELRKYVKE--NL-KAAGISKVI
PBSAJ0_gene_132723           MGQKVNPIGIRVGINRTWDSRWFDDR--NYADKLVQDLELRKYVQT--KL-KAAGISKVV
C5PETT2_gene_12075           MGQKVNPIGLRLGINRTWESRWYAGTA-DYGNLLHDDLAMRAFIFK--EL-KAASVSRVI
A6P3HB_gene_7327             MGQKINPIGLRLGINRTWESRWYANTS-EYGDLLHADLAMRSFIMK--EL-KAASVSRVI
C5PET_gene_47966             MGQKINPIGLRLGINRTWESRWYANTA-DYGDLLHADLAMRAFIMK--EL-KAASVSRVI
C7PHBV_gene_81551            MGQKINPIGLRLGINRTWESRWYANTA-DYGDLLHADLAMRAFIMK--EL-KAASVSRVI
G8LDPE_gene_32391            MGQKVNPIGLRLGINRTWESRWYANTA-EYGNLLHDDLAMRAFIMK--EL-KAASISRVI
G8LDPE_gene_61020            MGQKVNPIGLRLGINRTWESRWYANTA-EYGNLLHDDLAMRAFIMK--EL-KAASISRVI
PHBHJ0_gene_131483           MGQKSNPIGLRLQINRTWDSRWYAEGA-DYGNLLMEDIKMRKYILE--TV-PQAAISKVV
PHBHJ0_gene_82985            MGQKSNPIGLRLQINRTWDSRWYAEGR-DYAGQLKEDIEIRKYITK--NL-PQAAISKVV
PCLJ0_gene_77018             MGQKSNPIGLRLQINRTWDSRWYAEGR-DYAGLLKEDLAIRKYIMK--NL-PQAAISKVV
PHBHJ0_gene_82880            MGQKSNPIGLRLQINRTWDSRWYAEGR-DYAGLLKEDITIRKYILK--NL-PQAAISKVV
PHBVJ0_gene_4368             MGQKSNPIGLRLQINRTWDSRWYAEGR-DYAGLLKEDITIRKYILK--NL-PQAAISKVV
PCLJ0_gene_70754             MGQKVSPIGLRLGVNRTWESRWYAEK--DYAEKLHKDIELREYIHK--NL-KSAGVSRVV
T702PET_gene_44239           MGQKINPIGMRIGINRTWDSRWYAEGE-EYGRMLHEDLKIREYVMT--EL-KAASVSRVV
A8Ecoflex_gene_44165         MGQKINPIGLRLGIIRTWESRWYADKK-DFAGKLHEDIRLRAFIKK--EL-AQAGISKVI
PCLJ0_gene_17650             MGQKVNPIGLRLGINRTWESRWYADKG-EYAGNLHEDLKLREFIMK--EL-SQAGVSKVV
C5PETT2_gene_25321           MGQKVNPIGMRLGINRTWDSRWFADGA-EYSKLLHEDLKIRDFVME--DR-RRAGISKVI
G9PST2_gene_63247            MGQKVNPIGMRLGINRTWDSRWFADGA-EYSKLLHEDLKIRDFVME--DR-RRAGISKVI
P4HBJ0_gene_92509            MGQKINPVGMRLGINRTWDSRWYATKA-EYGDLLLEDFKIREHILK--YR-RQAGISKVV
P4HBJ0_gene_92623            MGQKINPVGMRLGINRTWDSRWYATKA-EYGDLLLEDFKIREHILK--YR-RQAGISKVV
PHBHJ0_gene_129885           MGQKINPVGMRLGINRTWDSRWYATKA-EYGDLLLEDFKIREHILK--YR-RQAGISKVV
PBSAJ0_gene_65449            MGQKVNPIGMRLGINRTWDSRWFADKN-GYGDLLHEDMRIRQFILE--SR-RAAGISKVV
PCLJ0_gene_90592             MGQKVNPIGMRLGINRTWDSRWFADKN-GYGDLLHEDMRIRQFILE--SR-RAAGISKVV
PCLJ0_gene_186890            MGQKVNPIGMRLGINRTWDSRWFADKN-SYGDLLHEDMRIRDFILE--SR-RAAGISKVV
A6P3HBT2_gene_88328          MGQKVNPIGLRVGINRTWDSRWFADKG--YADLLHEDLKIRKFLFK--TLGPQAAVSKIT
A6P3HBT2_gene_95475          MGQKVNPISLRLGVNRTWDSRLFATKA-NYANLLHEDLKIRAFLKK--KLGPQAAVAHIE
G7P4BHT2_gene_75454          MGQKVNPISLRLGVNRTWDSRLFATKA-NYANLLHEDLKIRAFLKK--KLGPQAAVAHIE
G8LDPET2_gene_39021          MGQKVNPISLRLGVNRTWDSRLFATKA-NYANLLHEDLKIRAFLKK--KLGPQAAVAHIE
T702PET_gene_8217            MGQKINPIGFRLGINRTWDSRWYADAG-EYGKLLHEDLKIRNMLEK--KL-AAAGISKII
T50P3HB_gene_16557           MGQKINPIGFRLGINRTWDSRWYADAG-EYGKLLHEDLKIRNMLEK--KL-AAAGISKII
T61PCL_gene_37357            MGQKINPIGFRLGINRTWDSRWYADAG-EYGKLLHEDLKIRNMLEK--KL-AAAGISKIV
T60PBSA_gene_43463           MGQKINPIGFRLGINRTWDSRWYADAG-EYGKLLHEDLKIRNMLEK--KL-AAAGISKIV
A8Ecoflex_gene_140856        MGQKINPIGFRLGINRTWDSRWYADAG-EYGKLLHEDLKIRNMLEK--KL-AAAGISKIV
E6PHBH_gene_75815            MGQKINPIGFRLGINRTWDSRWYADAG-EYGKLLHEDLKIRNMLEK--KL-AAAGISKIV
C7PHBV_gene_132243           MGQKINPIGFRLGINRTWDSRWYADAG-EYGKLLHEDLKIRNMLEK--KL-AAAGISKVV
A8Ecoflex_gene_52961         MGQKVNPIGLRVGINRTWDSRWYAER--DYANLLHEDVRIREFLEK--DL-VQAGVSRVI
B8PBSA_gene_30719            MGQKVNPIGLRVGINRTWDSRWYAER--DYANLLHEDVRIREFLEK--DL-VQAGVSRVI
B9PCL_gene_42469             MGQKVNPIGLRVGINRTWDSRWYAER--DYANLLHEDVRIREFLEK--DL-VQAGVSRVI
A8EcoflexT2_gene_50286       MGQKVNPIGLRVGINRTWDSRWYAEK--GFADLLHEDIRIREFLEK--DL-AQAGVSRII
A8EcoflexT2_gene_50333       MGQKVNPIGLRVGINRTWDSRWYAEK--GFADLLHEDIRIREFLEK--DL-VQAGVSKII
A8EcoflexT2_gene_80209       MGQKVNPIGLRVGINRTWDSRWYAEK--DFANLLHEDIRIREFLEK--DL-VQAGVSKII
PBSAJ0_gene_80124            MGQKVNPIGLRVGINRTWDSRWYAEK--EFGNLLHEDVRIREYLEK--EL-AQAGVSRVI
PCLJ0_gene_38929             MGQKVNPIGLRVGINRTWDSRWYAEG--GFADLLHEDLRIREFVEK--EL-AQAGVARVV
PHBHJ0_gene_33673            MGQKVNPIGLRVGINRTWDSRWYAEG--GFADLLHEDLRIREFVEK--EL-AQAGVARVV
EcoflexJ0_gene_4630          LGQKVNPTGLRVGINRTWDSRWFARGH-EYGDLLHEDMRIRNHIMK--MQ-RQAGISKVV
PBSAJ0_gene_3007             LGQKVNPTGLRVGINRTWDSRWFARGH-EYGDLLHEDMRIRNHIMK--MQ-RQAGISKVV
PBSJ0_gene_18644             LGQKVNPTGLRVGINRTWDSRWFARGH-EYGDLLHEDMRIRNHIMK--MQ-RQAGISKVV
F9PP_gene_25929              MGQKVNPIGLRLGVNRTWDSRWYAGDG-EYAKLLHEDIAIRKMLRE--KL-KNASVSKIV
P4HBJ0_gene_93205            MGQKVNPIGLRLQINRTWDSRWFANTR-EYGGLLHEDLKIRAFIKK--KC-AQAGVSRVI
PCLJ0_gene_150972            MGNKVNPIGLRLQVNRTWDSRWYAPTR-EYGALLHEDLAIKKFIRK--NY-AQAGVSRVT
PCLJ0_gene_192749            MGNKVNPIGLRLQVNRTWDSRWYAPTK-EYGDLLHEDLAIKKFIRK--NC-AQAGVSRVT
F9PP_gene_45200              MGQKINPIGFRLQVNRTWDSRWYANSK-DFGNLLLEDVKMRDFIKK--EC-VQSGISRVI
G9PS_gene_46101              MGQKINPIGFRLQVNRTWDSRWYANSK-DFGGLLLEDVKMRDFIKK--EC-VQSGISRVI
G9PS_gene_87481              MGQKINPIGFRLQVNRTWDSRWYANSK-EFGGLLLEDVKMRDFIKK--EC-VQSGISRVI
A8EcoflexT2_gene_20565       MGQKINPIGFRLQVNRTWDSRWFAESK-DFGDLLLEDLKIREFIKK--EC-VQAGISRVI
T52PHBV_gene_6435            MGQKINPIGFRLQVNRTWDSRWFAESK-DFGDLLLEDLEIRDFIKK--EC-VQAGISRVI
T57P4BH_gene_13402           MGQKINPIGFRLQVNRTWDSRWFAESK-DFGDLLLEDLEIRDFIKK--EC-VQAGISRVI
PCLJ0_gene_30773             MGNKVNPIGMRLQVNRTWDSRWYADTK-DFGDMLLEDVKIRRFIFE--EC-KQAGVSRVI
F9PPT2_gene_27685            MGHKVNPIGFRLQINRTWDSRWYADTK-DYGNLLLEDIKMRAFIHE--EC-KQAGVSKVI
G8LDPE_gene_123476           MGHKINPIGLRMQINRTWESRWYAEGK-EYGKLLHEDLEMRAYVKK--NA-VQAGISRVI
G9PS_gene_46094              MGQKVNPIGMRLQVNRTWDSRWYANSN-EFGDLLLEDVAIRKFIFD--DC-KQSGIARVI
G9PS_gene_21146              MGQKINPIGMRLQINRTWDSRWYAESK-DFGDMLLEDIAMRKFINE--DC-KQAGVSKVI
G9PS_gene_188361             MGQKINPIGMRLQINRTWDSRWYAESK-DFGNLLLEDIKMRAFINE--DC-KQAGISRVI
C9PLLAT2_gene_59340          MGQKVNPIGMRLQINRTWDSRWYAESK-DFGNLLLEDIKMRKFINE--DC-KQAGISRVI
C5PETT2_gene_26915           MGQKVNPIGMRLQINRTWDSRWYAESK-DFGNLLLEDIKMRAFIND--DC-KQAGISRVI
T58Ecoflex_gene_10310        MGQKINPIGMRMQINRTWDSRWYAESK-DFGNLLMEDIKMRAFIKD--DC-KQAGISRVI
F9PPT2_gene_79926            -----------------------AESK-DFGNLLLEDIKMRKFINE--DC-KQAGISRVI
G8LDPE_gene_116467           MGQKVNPIGMRLQINRTWDSRWYAESK-DFGNLLLEDIKMRKFINE--DC-KQAGISRVI
E6PHBH_gene_64359            MGQKVNPIGMRLQINRTWDSRWYAESK-DFGNLLLEDIKMRKFINE--DC-KQAGISRVI
C7PHBV_gene_67710            MGQKVNPIGMRLQINRTWDSRWYAESK-DFGNLLLEDIKMRKFINE--DC-KQAGISRVI
B9PCL_gene_45423             MGQKVNPIGMRLQINRTWDSRWYAESK-DFGNLLLEDIKMRKFINE--DC-KQAGISRVI
A8EcoflexT2_gene_9982        MGQKVNPIGMRLQINRTWDSRWYAESK-DFGNLLLEDIKMRKFINE--DC-KQAGISRVI
C5PET_gene_73                MGQKVNPIGMRLQINRTWDSRWYAESK-DFGNLLLEDIKMRKFINE--DC-KQAGISRVI
B9PCLT2_gene_37239           MGQKVNPIGMRLQINRTWDSRWYAESK-DFGNLLLEDIKMRKFINE--DC-KQAGISRVI
G9PST2_gene_81161            MGQKINPIGMRLQVNRTWDSRWYAESK-DFGNLLLEDIKMRAFIND--DC-KQAGISRVI
G8LDPET2_gene_70778          MGQKINPIGMRLQVNRTWDSRWYAESK-DFGNLLLEDIKMRAFIND--DC-KQAGISRVI
G8LDPET2_gene_84653          MGQKINPIGMRLQVNRTWDSRWYAESK-DFGNLLLEDIKMRAFIND--DC-KQAGISRVI
G7P4BHT2_gene_8359           MGQKINPIGMRLQVNRTWDSRWYAESK-DFGNLLLEDIKMRAFIND--DC-KQAGISRVI
C9PLLAT2_gene_40234          MGQKVNPIGMRLQINRTWDSRWYAESK-DFGNLLLEDIKMRAFIND--DC-KQAGISRVI
E6PHBH_gene_29889            MGQKINPIGMRLQINRTWDSRWYAESK-DFGNLLLEDIKMRAFIND--DC-KQAGISRVI
B8PBSAT2_gene_60239          MGQKVNPIGMRLQINRTWDSRWYAESK-DFGNLLLEDIKMRAFIND--DC-KQAGISRVI
G7P4BH_gene_44271            MGQKVNPIGMRLQINRTWDSRWYAESK-DFGNLLLEDIKMRAFIND--DC-KQAGISRVI
F9PP_gene_34459              MGQKVNPIGMRLQINRTWDSRWYAESK-DFGNLLLEDIKMRAFIND--DC-KQAGISRVI
F9PPT2_gene_28910            -----------------------AESK-DFGNLLLEDIKMRAFIND--DC-KQAGISRVI
A8Ecoflex_gene_3634          MGQKVNPIGMRLQINRTWDSRWYAESK-DFGNLLLEDIKMRKFINE--DC-KQAGISRVI
A8EcoflexT2_gene_10004       MGQKVNPIGMRLQINRTWDSRWYAESK-DFGNLLLEDIKMRKFINE--DC-KQAGISRVI
B8PBSA_gene_9294             MGQKVNPIGMRLQINRTWDSRWYAESK-DFGNLLLEDIKMRKFINE--DC-KQAGISRVI
B9PCL_gene_38677             MGQKVNPIGMRLQINRTWDSRWYAESK-DFGNLLLEDIKMRKFINE--DC-KQAGISRVI
C7PHBV_gene_67824            MGQKVNPIGMRLQINRTWDSRWYAESK-DFGNLLLEDIKMRKFINE--DC-KQAGISRVI
E6PHBH_gene_12715            MGQKVNPIGMRLQINRTWDSRWYAESK-DFGNLLLEDIKMRKFINE--DC-KQAGISRVI
C7PHBVT2_gene_3520           MGQKVNPIGMRLQVNRTWDSRWYAESK-DFGNLLLEDIKMRAFIND--DC-KQAGISRVI
C5PETT2_gene_26905           MGQKVNPIGMRLQVNRTWDSRWYAESK-DFGNLLLEDIKMRAFIND--DC-KQAGISRVI
E6PHBHT2_gene_20098          MGQKVNPIGMRLQVNRTWDSRWYAESK-DFGNLLLEDIKMRAFIND--DC-KQAGISRVI
C9PLLAT2_gene_9498           MGQKVNPIGMRLQVNRTWDSRWYAESK-DFGNLLLEDIKMRAFIND--DC-KQAGISRVI
A6P3HB_gene_107518           ------------------------------------------------------------
PCLJ0_gene_38980             MGQKVNPIGMRLQVNRTWDSRWYADTK-DYGDLLLEDLKMREFIKD--YA-KQAGVSKVI
EcoflexJ0_gene_52001         MGQKVNPIGMRLQVNRTWDSRWYADTA-EYGDLLLEDLKIRDFIKE--DC-KQAGVSRVI
P4HBJ0_gene_2459             MGQKVNPIGMRLQVNRTWDSRWYADTA-EYGDLLLEDLKIRDFIKE--DC-KQAGVSRVI
P3HBx1J0_gene_30449          MGQKVNPIGMRLQVNRTWDSRWYADTA-EYGDLLLEDIKIREFINE--EC-KQAGISRVI
EcoflexJ0_gene_13296         MGQKVNPIGMRLQVNRTWDSRWYADTA-EYGDLLMEDIKMREFIGE--EC-KQAGISRVI
PBSAJ0_gene_6690             MGQKVNPIGMRLQVNRTWDSRWYADTA-EYGDLLMEDIKMREFIGE--EC-KQAGISRVI
PBSAJ0_gene_6665             MGQKVNPIGMRLQVNRTWDSRWYADTA-EYGDLLMEDIKMREFIGE--EC-KQAGISRVI
PCLJ0_gene_347               MGQKVNPIGMRLQVNRTWDSRWYADTA-EYGDLLMEDIKMREFIGE--EC-KQAGISRVI
A8Ecoflex_gene_20624         MGHKVNPIGMRLQVNRTWDSRWYAESK-DFGDLLLEDIKIREFVKE--EC-KQAGISRVI
PBSJ0_gene_23540             MGNKVNPIGMRLQVNRTWDSRWYAESK-DFGNLLLEDIAIRDFINE--EC-KQAGISRVI
PCLJ0_gene_38890             MGNKVNPIGMRLQVNRTWDSRWYAESK-DFGNLLLEDIAIRDFINE--EC-KQAGISRVI
A8Ecoflex_gene_6927          MGNKVNPIGMRLQVNRTWDSRWYADTK-DFGDLLLEDLAIRAFIKK--EC-HQAGISRVI
G8LDPE_gene_51704            MGNKVNPIGMRLQVNRTWDSRWYADTK-DFGNLLLEDLAIRAFIKK--EC-HQAGISRVI
C5PET_gene_156262            MGNKVNPIGMRLQVNRTWDSRWYADTK-DFGNLLLEDLAIRAFIKK--EC-HQAGISRVI
T58Ecoflex_gene_24374        MGNKVNPIGMRLQVNRTWDSRWFANTK-DFGDLLLEDLKIRDFIKK--DC-KQAGISRVI
T61PCL_gene_23561            MGNKVNPIGMRLQVNRTWDSRWFANTK-DFGDLLLEDLKIRDFIKK--DC-KQAGISRVI
T67PP_gene_39977             MGNKVNPIGMRLQVNRTWDSRWFANTK-DFGDLLLEDLKIRDFIKK--DC-KQAGISRVI
T61PCL_gene_33653            MGNKVNPIGMRLQVNRTWDSRWYANTK-DFGDLLLEDLKIRDFIKT--EC-KQAGISRVI
G9PS_gene_31318              MGNKVNPIGMRLQVNRTWDSRWYADTK-DFGDLLLEDLKIRDFVKT--DC-KQAGISRVI
B9PCL_gene_33391             MGNKVNPIGMRLQVNRTWDSRWYADTK-DFGDLLLEDIKIREFVKD--DC-KQAGISRII
B8PBSA_gene_82854            MGNKVNPIGMRLQVNRTWDSRWYADTK-DFGDLLLEDIKIRDFIKT--DC-KQAGISRII
B9PCL_gene_37204             MGNKVNPIGMRLQVNRTWDSRWYADTK-DFGDLLLEDIKIRDFIKT--DC-KQAGISRII
A8Ecoflex_gene_92182         MGNKVNPIGMRLQVNRTWDSRWYADTK-DFGNLLLEDIKIRDFVKT--EC-KQAGISRII
C5PET_gene_44538             MGNKVNPIGMRLQVNRTWDSRWYADTK-DFGDLLLEDIKIRDFVKT--EC-KQAGISRII
EcoflexJ0_gene_45810         MGHKVNPIGMRLQVNRTWDSRWYADTK-DYGDLLLEDIAIREFINE--EC-KQAGVSRVI
P3HBx1J0_gene_26640          MGHKVNPIGMRLQVNRTWDSRWYADTK-DYGDLLLEDLKIREFIGE--EC-KQAGVSRVI
P4HBJ0_gene_111930           -----------------WDSRWYADTK-DYGDLLLEDLKIREFIGE--EC-KQAGVSRVI
EcoflexJ0_gene_62373         MGQKVNPIGMRLQVNRTWDSRWYADSK-DFGDLLLEDIRMREFIKE--EC-KQAGISRVI
A8EcoflexT2_gene_20543       MGQKVNPIGMRLQINRTWDSRWYAESK-DFGNLLLEDIRMREFIKE--EC-KQAGISRVI
B8PBSA_gene_51345            MGQKVNPIGMRLQINRTWDSRWYAESK-DFGNLLLEDIRMREFIKE--EC-KQAGISRVI
P4HBJ0_gene_98760            MGHKVNPIGMRLQVNRTWDSRWYADTK-DFGDLLLEDIKIREFIKE--EC-KQAGVARVI
PHBVJ0_gene_46703            MGHKVNPIGMRLQVNRTWDSRWYADTK-DFGDLLLEDIKIREFIKE--EC-KQAGVARVI
PCLJ0_gene_39013             MGHKVNPIGMRLQVNRTWDSRWYADTK-DYGDLLLEDIAIRDFIHE--EC-KQAGVARVI
F9PPT2_gene_30858            MGNKVNPVGMRLQVNRTWDSRWYANTK-DYGDLLLEDLRIRDFIKT--EC-KQAGVARVI
F9PPT2_gene_52848            MGNKVNPVGMRLQVNRTWDSRWYADTK-DYGDLLLEDLRIREFIKD--EC-KQAGIARVI
C5PET_gene_44572             MGNKVNPVGMRLQVNRTWDSRWYADTK-DYGDLLLEDLRIRDFIGK--EC-KQAGVARVI
C7PHBV_gene_19721            MGNKVNPVGMRLQVNRTWDSRWYADTK-DYGDLLLEDLRIRDFIGK--EC-KQAGVARVI
F9PPT2_gene_19092            MGNKVNPVGMRLQVNRTWDSRWYADTK-DYGDLLLEDLRIRDFIGK--EC-KQAGVARVI
P3HBx1J0_gene_60083          MGNKTNPIGMRLQVNRTWDSRWYADTK-DYGDLLLEDLAIRDFIHD--EC-KQAGVARVI
P4HBJ0_gene_93288            MGNKTNPIGMRLQVNRTWDSRWYADTK-DYGDLLLEDLKIREFIHE--EC-KQAGIARVI
PBSAJ0_gene_17772            -------------VNRTWDSRWYADTK-DFGDLLLEDIKIREFIAT--EC-KQAGVARVI
P4HBJ0_gene_127403           ------------------DSRWYADTK-DFGNLLLEDVKIREFINT--EC-KQAGVARVI
PCLJ0_gene_172021            ------------------------------------------------EC-KQAGVARVI
P3HBx1J0_gene_4668           MGQKVNPIGMRLQVNRTWDSRWFANTK-DYGDLLLEDIKMREFIKE--EC-KQAGVARVI
P3HBx1J0_gene_21274          MGQKVNPIGMRLQVNRTWDSRWFANTK-DYGDLLLEDIAMREFIKE--EC-KQAGVARVI
A6P3HB_gene_19012            MGNKVNPIGMRLQVNRTWDSRWYANTK-DYGDLLLEDLRIREFINK--EC-KQAGVARVI
B9PCL_gene_55605             MGNKVNPIGMRLQVNRTWDSRWYANTK-DYGDLLLEDLRIREFINK--EC-KQAGVARVI
C7PHBV_gene_1239             MGNKVNPIGMRLQVNRTWDSRWYANTK-DYGDLLLEDLRIREFINK--EC-KQAGVARVI
P4HBJ0_gene_112117           -----------------WDSRWYADTK-DYGDLLLEDLAIREFIQT--EC-KQAGIARVI
PHBHJ0_gene_25117            MGNKVNPIGMRLQVNRTWDSRWYADTK-DYGDLLLEDLKIREFIQD--EC-KQAGVARVI
PHBHJ0_gene_74993            MGNKVNPIGMRLQVNRTWDSRWYADTK-DYGDLLLEDLAIREFIQT--EC-KQAGIARVI
EcoflexJ0_gene_13292         ----------------------------------------------------------VI
P4HBJ0_gene_98440            MGNKVNPVGMRLQVNRTWDSRWYADTK-DYGDLLLEDIKIREFIKE--EC-KQAGIARVI
EcoflexJ0_gene_118467        MGHKVNPVGMRLQINRTWDSRWYADTK-DYGDLLLEDLKIREFIKT--EC-KQAGVARVI
P4HBJ0_gene_37287            MGHKVNPVGMRLQINRTWDSRWYADTK-DYGDLLLEDLKIREFIKT--EC-KQAGIARVI
PCLJ0_gene_91970             MGHKVNPVGMRLQINRTWDSRWYADTK-DYGDLLLEDLKIREFIKT--EC-KQAGIARVI
PHBHJ0_gene_94355            MGQKVSPVGLRLGVNRTWDSRWYAEGE-EYGSLLHEDLRIREFVLK--NL-SQAGISKVV
G8LDPE_gene_27935            MGQKINPIGLRLGINRTWDSRWYAEGD-EYGKLLHEDFAIRKFLQK--KL-KAAGISKII
A8Ecoflex_gene_121475        MGQKINPIGLRLGINRTWDSRWYAEGD-EYGKLLHEDFAIRKFLQK--KL-KAAGISKII
C9PLLA_gene_8294             MGQKINPIGLRLGINRTWDSRWYAEGD-EYGKLLHEDFAIRKFLQK--KL-KAAGISKII
G9PS_gene_31303              MGQKINPIGLRLGINRTWDSRWYAEGD-EYGQLLHEDFAIRKFLQK--KL-KAAGISKII
T60PBSA_gene_61066           MGQKINPISLRLGINRTWDSRWYAEGE-EYGKLLHEDFAIRKFLQK--KL-KAAGISKII
T58Ecoflex_gene_28482        MGQKINPISLRLGINRTWDSRWYAEGE-EYGKLLHEDFAIRKFLQK--KL-KAAGISKII
T61PCL_gene_33964            MGQKINPISLRLGINRTWDSRWYAEGE-EYGKLLHEDFAIRKFLQK--KL-KAAGISKII
T67PP_gene_49230             MGQKINPISLRLGINRTWDSRWYAEGE-EYGKLLHEDFAIRKFLQK--KL-KAAGISKII
T69PS_gene_14608             MGQKINPISLRLGINRTWDSRWYAEGE-EYGKLLHEDFAIRKFLQK--KL-KAAGISKII
T702PET_gene_17339           MGQKINPIGFRLGINRTWDSRWYAEGH-EYGKLLHEDFAIRKFLQK--KL-KAAGISKII
T68LDPE_gene_25119           MGQKINPIGFRLGINRTWDSRWYAEGE-EYGKLLHEDFAIRKFLQK--KL-KAAGISKII
T61PCL_gene_56325            MGQKINPISMRLGVNRTWDSRWFAGKR-EYGDLLHEDIKIRDYLMT--AL-SQASIAKVV
T60PBSA_gene_76214           -GQKINPISMRLGVNRTWDSRWFAGKR-EYGDLLHEDIKIRDYLMN--AL-SQASIAKVV
F9PPT2_gene_15530            MGQKINPIGMRLGINRTWDSRWYASKK-EFGNLLHEDLKIRAYLDK--KL-SAASIAKIV
T67PP_gene_67984             MGQKINPIGFRLGINRTWDSRWFATKS-EYGQLLHEDLAIRAYLEK--EL-SAASIAKVV
T58Ecoflex_gene_28042        --------------------------------------------EK--EL-SAASIAKVV
T68LDPE_gene_46623           MGQKINPIGFRLGINRTWDSRWFATKS-EYGQLLHEDLAIRAYLEK--EL-SAASIAKVV
T61PCL_gene_2740             MGQKINPIGFRLGINRTWDSRWFATKS-EYGQLLHEDLAIRAYLEK--EL-SAASIAKVV
T57P4BH_gene_4829            MGQKINPIGFRLGINRTWDSRWFATKS-EYGQLLHEDLAIRAYLEK--EL-SAASIAKVV
A8Ecoflex_gene_106710        MGQKINPIGFRLGINRTWDSRWFATKA-EYGQLVHEDLAIRAYLEK--EL-SAASIAKVV
G8LDPET2_gene_106177         MGQKINPIGFRLGINRTWDSRWFATKA-EYGQLVHEDLAIRAYLEK--EL-SAASIAKVV
E6PHBH_gene_77409            MGQKINPIGFRLGINRTWDSRWFATKG-EYGQLVHEDLAIRAYLET--EL-SAASIAKVV
F9PP_gene_70670              MGQKINPIGFRLGINRTWDSRWFATKG-EYGQLVHEDLAIRAYLET--EL-SAASIAKVV
G9PST2_gene_54842            MGQKINPIGFRLGINRTWDSRWFATKG-EYGQLVHEDLAIRAYLET--EL-SAASIAKVV
G7P4BH_gene_73704            MGQKINPIGFRLGINRTWDSRWFATKG-EYGQLVHEDLAIRAYLET--EL-SAASIAKVV
C5PET_gene_22410             MGQKINPIGFRLGINRTWDSRWFATKG-EYGQLVHEDLAIRAYLET--EL-SAASIAKVV
C7PHBV_gene_32470            MGQKINPIGFRLGINRTWDSRWFATKG-EYGQLVHEDLAIRAYLET--EL-SAASIAKVV
A6P3HB_gene_3158             MGQKINPIGFRLGINRTWDSRWFATKG-EYGQLVHEDLAIRAYLET--EL-SAASIAKVV
B8PBSA_gene_26342            MGQKINPIGFRLGINRTWDSRWFATKG-EYGQLVHEDLAIRAYLET--EL-SAASIAKVV
T58Ecoflex_gene_22376        MGQKINPIGFRLGINRTWDSRWFATKG-EYGQLVHEDLAIRAYLEK--EL-SAASIAKVV
T60PBSA_gene_28889           MGQKINPIGFRLGINRTWDSRWFATKG-EYGQLVHEDLAIRAYLEK--EL-SAASIAKVV
G9PS_gene_31257              MGQKINPISFRLGINRTWDSRWFAHKG-EYGDLLHQDIKIRNYLMK--EL-KAASIAKVV
G9PS_gene_40880              MGQKINPISFRLGINRTWDSRWYAHKN-EYGDLLHQDIKIRNYLMK--EL-KAASIAKVV
C5PETT2_gene_158574          MGQKINPIGLRLQINRTWDSRWFADR--NYAELLIKDLEAKKYIHT--NM-KPAGISQVK
B8PBSA_gene_5448             MGQKINPISLRLGINRTWDSRWFATKG-EYGELLHEDLAIRSYLEK--EL-KAASISKVV
B9PCL_gene_30390             MGQKINPISLRLGINRTWDSRWFATKG-EYGELLHEDLAIRSYLEK--EL-KAASISKVV
A8Ecoflex_gene_91227         MGQKINPISLRLGINRTWDSRWFATKG-EYGELLHEDLAIRSYLEK--EL-KAASISKVV
A8EcoflexT2_gene_67365       MGQKINPISLRLGINRTWDSRWFATKG-EYGELLHEDLAIRSYLEK--EL-KAASISKVV
G9PS_gene_17039              MGQKINPISLRLGINRTWDSRWFATKG-EYGELLHEDLAIRSYLEK--EL-KAASISKVV
C5PET_gene_60394             MGQKINPISLRLGINRTWDSRWFATKG-EYGELLHEDLAIRSYLEK--EL-KAASISKVV
C7PHBV_gene_84036            MGQKINPISLRLGINRTWDSRWFATKG-EYGELLHEDLAIRSYLEK--EL-KAASISKVV
G8LDPET2_gene_71500          MGQKINPISLRLGINRTWDSRWFATKG-EYGELLHEDLAIRSYLEK--EL-KAASISKVV
G8LDPE_gene_17665            MGQKINPISLRLGINRTWDSRWFATKG-EYGELLHEDLAIRSYLEK--EL-KAASISKVV
B8PBSAT2_gene_3466           MGQKINPISLRLGINRTWDSRWFATKG-EYGELLHEDLAIRTYLEK--EL-KAASISKVV
PHBHJ0_gene_117343           MGHKVNPIGMRLGINRTWDSRWYANKN-EYGDLLHEDFRIREYLLK--EL-KQAAVSKVV
EcoflexJ0_gene_82989         MGQKINPIGFRLGINRTWDSRWYADQG-EYGDLLHEDMKIREYLIK--EL-KQAGVSKVV
P4HBJ0_gene_124356           MGQKINPIGFRLGINRTWDSRWYADQG-EYGDLLHEDMKIREYLIK--EL-KQAGVSKVV
P4HBJ0_gene_137884           -------------------------------------MKIREYLIK--EL-KQAGVSKVV
F9PPT2_gene_7153             MGQKVNPIGMRLGINRTWDSRWYADGS-EYGKLLHEDIKIRNFLEK--RL-KQAGVSRII
PBSAJ0_gene_51381            MGQKVNPIGMRLGVNRTWDSRWFANKG-EFGDLLMEDIKIRTMLEK--EL-KQAAVSKIV
EcoflexJ0_gene_36366         MGQKINPIGLRLGINRTWDSRWFASKG-EYGELLQEDLKIRKALRK--EL-KQAAVSKIV
EcoflexJ0_gene_52458         MGQKINPIGLRLGINRTWDSRWYAGKA-EFGDLLQEDLKIRKMLKK--EL-KQAAVSKIV
P4HBJ0_gene_15751            MGQKINPIGLRLGINRTWDSRWYAGKA-EFGDLLQEDLKIRKMLKK--EL-KQAAVSKIV
C5PETT2_gene_33770           MGQKVNPIGLRLGINRTWDSRWYAPTG-EYGKLLHEDMAIREMLMK--KL-KQASVSKIV
G8LDPET2_gene_62161          MGQKVNPIGLRLGINRTWDSRWYAPTG-EYGKLLHEDMAIREMLMK--KL-KQASVSKIV
G9PST2_gene_90956            MGQKVNPIGLRLGINRTWDSRWYAPTG-EYGKLLHEDMAIREMLMK--KL-KQASVSKIV
EcoflexJ0_gene_74580         MGHKVNPIGLRLGINRTWDSRWYAGKT-EYGALLHEDYAIRNMLSE--LL-KQAAVSKIV
P4HBJ0_gene_93268            MGHKVNPIGLRLGINRTWDSRWYAGKT-EYGALLHEDYAIRNMLSE--LL-KQAAVSKIV
C5PETT2_gene_18420           MGQKVHPNGIRLGIIRDWDSKWFATGR-DYSEQLIEDQHIRTYLKT--RL-ANAAVSKIR
PBSAJ0_gene_41989            MGQKIHPIGFRLPVTKAWTSRWYAQGS-EYAKMLNDDLRVREYLRR--KL-KTASVGKVL
PCLJ0_gene_14772             MGQKIHPIGFRLPVTKAWTSRWYAQGS-EYAKMLNDDLRVREYLRR--KL-KTASVGKVL
EcoflexJ0_gene_43030         MGQKVQPNGMRLGVIREHRAKWYAGNS-EYADNLVQDLKIRQYLEK--RL-KNAAVSDIT
P4HBJ0_gene_24438            MGQKVQPNGMRLGVIREHRAKWYAGNS-EYADNLVQDLKIRQYLEK--RL-KNAAVSDIT
PBSJ0_gene_10254             MGQKVQPNGMRLGVIREHRAKWYAGNS-EYADNLVQDLKIRQYLEK--RL-KNAAVSDIT
F9PPT2_gene_30733            MGQKVHPIGIRLGISKPWNSRWYADKK-DFSDYLIKDIKVRTFLKK--EL-ANASVSKID
P3HBx1J0_gene_79723          MGQKVHPIGIRLGISKQHNSKWYAEKD-QFADQLVKDIKVREFLHE--KL-KHASISKIE
P3HBx1J0_gene_100407         MGQKVHPIGIRLGISKQHNSKWYAEKG-QFADQLVKDIKVREYLHD--KL-KHASISKIE
A6P3HB_gene_34426            MGRKVHPVGIRLGISSDWNSTWYADKQ-WYAKYLNDDLVVREYLKK--KL-AHASVSRIQ
B8PBSA_gene_61848            MGRKVHPVGIRLGISSDWNSTWYADKQ-WYAKYLNDDLVVREYLKK--KL-AHASVSRIQ
B9PCL_gene_32612             MGRKVHPVGIRLGISSDWNSTWYADKQ-WYAKYLNDDLVVREYLKK--KL-AHASVSRIQ
C5PET_gene_26967             MGRKVHPVGIRLGISSDWNSTWYADKQ-WYAKYLNDDLVVREYLKK--KL-AHASVSRIQ
C7PHBV_gene_75687            MGRKVHPVGIRLGISSDWNSTWYADKQ-WYAKYLNDDLVVREYLKK--KL-AHASVSRIQ
G7P4BH_gene_51816            MGRKVHPVGIRLGISSDWNSTWYADKQ-WYAKYLNDDLVVREYLKK--KL-AHASVSRIQ
A8Ecoflex_gene_154372        MGNKVHPIGVRLGISSDWNSTWYADKQ-WYAKYLNDDLVVREYLKK--KL-AHASVSRIQ
B8PBSA_gene_32776            MGNKVHPIGVRLGISSDWNSTWYADKQ-WYAKYLNDDLVVREYLKK--KL-AHASVSRIQ
C5PET_gene_69913             MGNKVHPIGVRLGISSDWNSTWYADKQ-WYAKYLNDDLVVREYLKK--KL-AHASVSRIQ
C7PHBV_gene_114685           MGNKVHPIGVRLGISSDWNSTWYADKQ-WYAKYLNDDLVVREYLKK--KL-AHASVSRIQ
E6PHBH_gene_35238            MGNKVHPIGVRLGISSDWNSTWYADKQ-WYAKYLNDDLVVREYLKK--KL-AHASVSRIQ
F9PP_gene_1067               MGNKVHPIGVRLGISSDWNSTWYADKQ-WYAKYLNDDLVVREYLKK--KL-AHASVSRIQ
G8LDPE_gene_67756            MGNKVHPIGVRLGISSDWNSTWYADKQ-WYAKYLNDDLVVREYLKK--KL-AHASVSRIQ
G9PS_gene_94628              MGNKVHPIGVRLGISSDWNSTWYADKQ-WYAKYLNDDLVVREYLKK--KL-AHASVSRIQ
A8EcoflexT2_gene_92385       MGQKVHPIGIRLGISQDWNSTWYADNE-DYANYLNDDIKIRAFLKK--EL-SHASVSRIQ
PCLJ0_gene_36144             MGQKVHPIGIRLGISAEWNSTWYAGNA-DYANFLNEDIKVREFLKE--KL-SHASVSRIE
C9PLLAT2_gene_23903          MGQKVHPIGIRLGISAEWNSTWYAGNA-DYANFLNEDIKVREYLRE--KL-AHASVSRIE
A8EcoflexT2_gene_111887      MGQKVHPIGIRLGISAEWNSTWYAGNA-DYANFLNEDIQVREYLRE--KL-AHASVSRIE
B8PBSA_gene_42259            MGQKVHPIGIRLGISAEWNSTWYAGNA-DYANFLNEDIQVREYLRE--KL-AHASVSRIE
G7P4BH_gene_5668             MGQKVHPIGIRLGISAEWNSTWYAGNA-DYANFLNEDIQVREYLRE--KL-AHASVSRIE
E6PHBH_gene_11595            MGQKVHPIGIRLGISAEWNSTWYAGNA-DYANFLNEDIQVREYLRE--KL-AHASVSRIE
B8PBSA_gene_26878            MGQKVHPIGIRLGISAEWNSTWYAGNA-DYANFLNEDIKVREYLRE--KL-AHASVSRIE
B9PCL_gene_27125             MGQKVHPIGIRLGISAEWNSTWYAGNA-DYANFLNEDIKVREYLRE--KL-AHASVSRIE
F9PPT2_gene_33347            MGQKVHPIGIRLGISAEWNSTWYAGNA-DYANFLNEDIKVREYLRE--KL-AHASVSRIE
C9PLLA_gene_4897             MGQKVHPTGIRLGIVKKHNSIWYADPK-SYAKFLLTDLSVREFVMK--TL-SRASVSKVE
F9PP_gene_26388              MGQKVHPIGIRLGISTDWNSKWYASSA-DFANLLIADTKVREYIRK--KL-ANANVSKIH
F9PP_gene_24087              MGQKVHPIGMRLGISADWTAKWYASKK-DFPNLLNSDIQVREHLRK--KL-ANANVSRIQ
G9PS_gene_166880             ---------------------------------LNSDIQVREHLRK--KL-ANANVSRIQ
G9PS_gene_60222              MGQKVHPVGMRLGISADWNAKWYASKK-DFPNLLNSDIEVREHLRK--KL-ASANVSRIQ
C9PLLA_gene_8273             MGQKVHPVGMRLGISADWNAKWYASKK-DFPNLLNSDIEVREHLRK--KL-ASANVSRIQ
A8EcoflexT2_gene_59798       MGQKVHPVGMRLGISADWNAKWYASKK-DFPNLLNSDIEVREHLRK--KL-ASANVSRIQ
G8LDPE_gene_48893            MGQKVHPVGMRLGISADWNAKWYASKK-DFPNLLNSDIEVREHLRK--KL-ASANVSRIQ
G9PS_gene_80901              MGQKVHPVGMRLGISADWNAKWYASKK-DFPNLLNADIQVREYLRK--KL-ANANVSRIQ
F9PP_gene_18405              MGQKVHPVGMRLGISADWNAKWYASKK-DFPNLLNADIQVREYLRK--KL-ANANVSRIQ
F9PP_gene_18403              MGQKVHPVGIRLGISADWNAKWYASKK-DFPNLLNSDIQVREYLRK--KL-ANANVSRIQ
G9PS_gene_60705              MGQKVHPVGIRLGISADWNAKWYASKK-DFPNLLNSDIQVREYLRK--KL-ANANVSRIQ
F9PP_gene_59232              MGQKVHPTGIRLGIVKNWNSTWYAEGR-DFADNLEGDLKVRRYLMK--EL-KSASVSKIE
C5PETT2_gene_52054           MGQKIHPVGFRLGIASDWRSKWYAEGK-DYAKFLHKDLAVRAHLEE--KL-KHASVSRIQ
A8EcoflexT2_gene_48381       MGQKIHPVGFRLGIASDWRSKWYAEGK-EYSEFLHKDLAVREYIEE--KL-KSASVSRIQ
T58Ecoflex_gene_23303        MGQKVHPTGIRLGISKPWVSTWYASSK-DFSDQLFGDHKVRAFLTK--EL-KTASVSKIV
T60PBSA_gene_31991           MGQKVHPTGIRLGISKPWVSTWYASSK-DFSDQLFGDHKVRAFLTK--EL-KTASVSKIV
T67PP_gene_28913             MGQKVHPTGIRLGISKPWVSTWYASSK-DFSDQLFGDHKVRAFLTK--EL-KTASVSKIV
T68LDPE_gene_24290           MGQKVHPTGIRLGISKPWVSTWYASSK-DFSDQLFGDHKVRAFLTK--EL-KTASVSKIV
T69PS_gene_29340             MGQKVHPTGIRLGISKPWVSTWYASSK-DFSDQLFGDHKVRAFLTK--EL-KTASVSKIV
T702PET_gene_14137           MGQKVHPTGIRLGISKPWVSTWYASSK-DFSDQLFGDHKVRAFLTK--EL-KTASVSKIV
T60PBSA_gene_26371           MGQKVHPTGIRLGISKPWVSTWYANSK-DFSAQLFGDHKVRTFLTK--EL-KAASVSKIV
T61PCL_gene_21972            MGQKVHPTGIRLGISKPWVSTWYANSK-DFSAQLFGDHKVRTFLTK--EL-KAASVSKIV
T62PLLA_gene_2614            MGQKVHPTGIRLGISKPWVSTWYANSK-DFSAQLFGDHKVRTFLTK--EL-KAASVSKIV
T67PP_gene_48516             MGQKVHPTGIRLGISKPWVSTWYANSK-DFSAQLFGDHKVRTFLTK--EL-KAASVSKIV
T68LDPE_gene_49370           MGQKVHPTGIRLGISKPWVSTWYANSK-DFSAQLFGDHKVRTFLTK--EL-KAASVSKIV
T702PET_gene_7582            MGQKVHPTGIRLGISKPWVSTWYANSK-DFSAQLFGDHKVRTFLTK--EL-KAASVSKIV
T57P4BH_gene_14195           MGQKVHPTGIRLGISKPWVSTWYANSK-DFSAQLFGDHKVRTFLTK--EL-KAASVSKIV
T58Ecoflex_gene_44602        MGQKVHPTGIRLGISKPWVSTWYANSK-DFSAQLFGDHKVRTFLTK--EL-KAASVSKIV
T52PHBV_gene_15462           MGQKVHPTGIRLGISKPWVSTWYANSK-DFSAQLFGDHKVRTFLTK--EL-KAASVSKIV
T54PHBH_gene_16828           MGQKVHPTGIRLGISKPWVSTWYANSK-DFSAQLFGDHKVRTFLTK--EL-KAASVSKIV
T67PP_gene_48527             LRVATXXTGIRLGISKPWVSTWYASTK-DFSGQLFGDHKVRTFLTK--EL-KAASVSKIV
T60PBSA_gene_26379           MGQKVHPTGIRLGISKPWVSTWYASTK-DFSGQLFGDHKVRTFLTK--EL-KAASVSKIV
T69PS_gene_61002             -------------------------------GQLFGDHKVRTFLTK--EL-KAASVSKIV
T61PCL_gene_34780            MGQKVHPTGIRLGISKPWTSTWYANTA-DYADNLFNDHQVRQYLTK--AL-KSASLSKIV
T60PBSA_gene_28262           MGQKVHPTGIRLGISKPWTSTWYANTA-DYADNLYNDHQVRQYLTK--QL-KNASLSKIV
T61PCL_gene_59068            MGQKVHPTGIRLGISKPWTSTWYANTA-DYADNLYNDHQVRQYLTK--QL-KNASLSKIV
T57P4BH_gene_21828           MGQKVHPTGIRLGISKPWTSTWYANTA-DYADNLYNDHQVRQYLTK--QL-KNASLSKIV
T67PP_gene_62181             MGQKVHPTGIRLGISKPWTSTWYANTA-DYADNLYNDHQVRQYLTK--QL-KNASLSKIV
T68LDPE_gene_4669            MGQKVHPTGIRLGISKPWTSTWYANTA-DYADNLYNDHQVRQYLTK--QL-KNASLSKIV
T69PS_gene_40352             MGQKVHPTGIRLGISKPWTSTWYANTA-DYADNLYNDHQVRQYLTK--QL-KNASLSKIV
T702PET_gene_12011           MGQKVHPTGIRLGISKPWTSTWYANTA-DYADNLYNDHQVRQYLTK--QL-KNASLSKIV
T60PBSA_gene_9128            MGQKVHPNGIRLGIVKPWNATWFANTN-EFADNLDGDFKVRQFLTK--EL-QKASLSRIV
T61PCL_gene_43313            MGQKVHPNGIRLGIVKPWNATWFANTN-EFADNLDGDFKVRQFLTK--EL-QKASLSRIV
T62PLLA_gene_10977           MGQKVHPNGIRLGIVKPWNATWFANTN-EFADNLDGDFKVRQFLTK--EL-QKASLSRIV
T67PP_gene_50205             MGQKVHPNGIRLGIVKPWNATWFANTN-EFADNLDGDFKVRQFLTK--EL-QKASLSRIV
T68LDPE_gene_42004           MGQKVHPNGIRLGIVKPWNATWFANTN-EFADNLDGDFKVRQFLTK--EL-QKASLSRIV
T702PET_gene_47030           MGQKVHPNGIRLGIVKPWNATWFANTN-EFADNLDGDFKVRQFLTK--EL-QKASLSRIV
T60PBSA_gene_59633           MGQKVHPNGIRLGITKPFASTWFASNK-DFADNLHGDHLVRAYLSE--KL-KRASLSKIV
T68LDPE_gene_27453           MGQKVHPNGIRLGITKPFASTWFASNK-DFADNLHGDHLVRAYLSE--KL-KRASLSKIV
T57P4BH_gene_20461           MGQKVHPNGIRLGITKPFASTWFASSK-DFADNLHGDHLVREYLSE--KL-KRASLSKIV
T60PBSA_gene_33770           MGQKVHPNGIRLGITKPFASTWFASSK-DFADNLHGDHLVREYLSE--KL-KRASLSKIV
T702PET_gene_12631           MGQKVHPNGIRLGITKPFASTWFASSK-DFADNLHGDHLVREYLSE--KL-KRASLSKIV
T62PLLA_gene_9208            MGQKVHPNGIRLGITKPFASTWFASSK-DFADNLHGDHLVREYLSE--KL-KRASLSKIV
T67PP_gene_20372             MGQKVHPNGIRLGITKPFASTWFASSK-DFADNLHGDHLVREYLSE--KL-KRASLSKIV
T68LDPE_gene_27491           MGQKVHPNGIRLGITKPFASTWFASSK-DFADNLHGDHLVREYLSE--KL-KRASLSKIV
T69PS_gene_14961             MGQKVHPNGIRLGITKPFASTWFASSK-DFADNLHGDHLVREYLSE--KL-KRASLSKIV
T58Ecoflex_gene_36055        MGQKVHPTGIRLGITKPFASTWFANSK-DFASNLDGDHKVREYLTE--KL-KRASLSKVV
T60PBSA_gene_14631           MGQKVHPTGIRLGITKPFASTWFANSK-DFASNLDGDHKVREYLTE--KL-KRASLSKVV
T69PS_gene_1170              MGQKVHPTGIRLGITKPFASTWFANSK-DFASNLDGDHKVREYLTE--KL-KRASLSKVV
T61PCL_gene_60220            MGQKVHPTGIRLGITKPFASTWFANSK-DFASNLDGDHKVREYLTE--KL-KRASLSKVV
T62PLLA_gene_24191           MGQKVHPTGIRLGITKPFASTWFANSK-DFASNLDGDHKVREYLTE--KL-KRASLSKVV
T67PP_gene_19497             MGQKVHPTGIRLGITKPFASTWFANSK-DFASNLDGDHKVREYLTE--KL-KRASLSKVV
T68LDPE_gene_19000           MGQKVHPTGIRLGITKPFASTWFANSK-DFASNLDGDHKVREYLTE--KL-KRASLSKVV
T702PET_gene_14149           MGQKVHPTGIRLGITKPFASTWFANSK-DFASNLDGDHKVREYLTE--KL-KRASLSKVV
G7P4BH_gene_43748            MGQKVHPTGIRLGITKPFASTWFASSK-DFASNLDGDHKVREYLKE--KL-KRASLSKVV
A6P3HB_gene_19052            MGQKVHPTGIRLGITKPFASTWFAGNK-DFASNLDGDHKVREYLKE--KL-KRASLSKVV
C5PET_gene_32694             MGQKVHPTGIRLGITKPFASTWFAGNK-DFASNLDGDHKVREYLKE--KL-KRASLSKVV
C7PHBV_gene_80965            MGQKVHPTGIRLGITKPFASTWFAGNK-DFASNLDGDHKVREYLKE--KL-KRASLSKVV
A8Ecoflex_gene_60984         MGQKVNPTGIRLGITKPFASTWFASNK-DFASNLDGDHKVREFLKE--KL-KRASLSKVV
G7P4BH_gene_28378            MGQKVNPTGIRLGITKPFASTWFASNK-DFASNLDGDHKVREFLKE--KL-KRASLSKVV
G8LDPE_gene_87257            MGQKVNPTGIRLGITKPFASTWFASNK-DFASNLDGDHKVREFLKE--KL-KRASLSKVV
G7P4BHT2_gene_103521         MGQKVNPTGIRLGITKPFASTWFASTK-DFASNLDGDHKVREFLKE--KL-KRASLSKVV
A8Ecoflex_gene_80237         MGQKVNPTGIRLGITKPFASTWFASSK-DFASNLDGDHKVREFLKE--KL-KRASLSKVV
F9PP_gene_58449              MGQKVNPTGIRLGITKPFASTWFASSK-DFASNLDGDHKVREFLKE--KL-KRASLSKVV
C9PLLAT2_gene_49166          MGQKVNPTGIRLGITKPFASTWFASSK-DFASNLDGDHKVREFLKE--KL-KRASLSKVV
F9PPT2_gene_56475            MGQKVNPTGIRLGITKPFASTWFASSK-DFASNLDGDHKVREFLKE--KL-KRASLSKVV
A8Ecoflex_gene_65577         MGQKVNPTGIRLGITKPFASTWFASSK-DFASNLDGDHKVREFLKE--KL-KRASLSKVV
C5PET_gene_32678             MGQKVNPTGIRLGITKPFASTWFASSK-DFASNLDGDHKVREFLKE--KL-KRASLSKVV
G7P4BHT2_gene_126597         -------------------------------SNLDGDHKVREFLKE--KL-KRASLSKVV
PHBHJ0_gene_65925            MGQKVHPTGIRLGISKDWNAKWYAGNS-EYAGLLNSDLKIRDFIKN--RL-KDAAVSRIH
LDPEJ0_gene_6304             MGQKVHPTGIRLGIVKKHSSTWYASPQ-DYSRQLVTDIKVRDYVLK--TL-AKASVCRVD
G8LDPE_gene_63787            MGQKVHPTGIRLGIVKKHTSTWYAGPK-EYADNLVTDLQVREYLFK--KL-KSASVSRID
G8LDPE_gene_74408            MGQKVHPTGIRLGIVKKHASTWYASPK-NYAEYLLTDLQVREYLLN--RL-KAASVSRIE
P4HBJ0_gene_181883           MGQKVHPTGIRLGITKQHKSVWYADQA-TYAEKLITDIETREYLEK--KL-ANASVSRID
PBSJ0_gene_38485             MGQKVHPTGMRLGIVTDHTSVWYADGP-DYAEKLHNDLLVREFLQK--KL-AQASVSRIE
F9PPT2_gene_32484            MGQKVHPIGIRLGIVKDHTSIWYADSK-NYTGQLINDLEVRKYLEK--AL-DHASVSRIV
G8LDPE_gene_129265           MGQKVHPIGIRLGIVKDHTSIWYADSK-NYTSQLITDLEVRKYIEK--AL-DHASVSRIV
F9PP_gene_101070             MGQKVHPVGIRLGIVKDHTSIWYADSK-NYTSQLLTDLEVRKYVEK--AL-DHASVSRVV
G9PS_gene_104239             MGQKVHPVGIRLGIVKDHTSIWYADSK-NYTKQLLTDLEVRKYVEK--AL-DHASVSRIV
B8PBSA_gene_31165            MGQKVHPIGIRLGIVKQHTSVWYAEGR-TYADYLFTDLKVREYIQN--KL-KAASVSRVE
B9PCL_gene_28072             MGQKVHPIGIRLGIVKQHTSVWYAEGR-TYADYLFTDLKVREYIQN--KL-KAASVSRVE
EcoflexJ0_gene_88222         MGQKVHPNGIRLGIVKKHTSTWYADKA-DYADKLYTDLKVREFLEK--KL-AHASVSRID
P4HBJ0_gene_22050            MGQKVHPNGIRLGIVKKHTSTWYADKA-DYADKLYTDLKVREFLEK--KL-AHASVSRID
PHBHJ0_gene_4828             MGQKVHPNGIRLGIVKKHTSTWYADKA-DYADKLYTDLKVREFLEK--KL-AHASVSRID
PHBVJ0_gene_32025            MGQKVHPNGIRLGIVKKHTSTWYADKA-DYADKLYTDLKVREFLEK--KL-AHASVSRID
PHBHJ0_gene_43594            MGQKVHPTGIRLGIVKKHTSTWYAGSD-AYADKLFNDLNVREYLQK--SL-AHASVSRIE
C9PLLA_gene_21977            MGQKVHPTGIRLGIVKKHTSVWYAGQK-DYADKLISDLEVRDFISK--KL-SHASVSRIE
C9PLLA_gene_23433            MGQKVHPTGIRLGIVKKHTSVWYAGQK-DYADKLINDLEVRDFISK--KL-SHASVSRIE
B8PBSA_gene_34807            MGQKVHPTGIRLGIVKRHTSTWYADGD-QYAVKLYSDLKVREYIQK--KL-SHASVSRVE
A8EcoflexT2_gene_46524       MGQKVHPTGIRLGIVKRHTSTWYADGD-QYAVKLYSDLKVREYILK--KL-SHASVSRVE
B8PBSA_gene_58734            MGQKVHPTGIRLGIVKRHTSTWYADGD-QYAVKLYSDLKVREYILK--KL-SHASVSRVE
T702PET_gene_26734           MGQKVHPTGIRLGIVTKHTSTWYAEA--DYAEKLVTDLKVREYIQK--KL-VKASVSRIE
EcoflexJ0_gene_35242         MGQKVHPTGIRLGIVKKHTSTWYADSD-EYADKLNVDLKVRDYIQR--KL-AHASVSRVE
EcoflexJ0_gene_46267         MGQKVHPTGIRLGIVKKHTSTWYADSE-DYANKLNTDLKVRDYIQR--KL-AHASVSRIE
EcoflexJ0_gene_31815         MGQKVHPTGIRLGIVKKHTSTWYADSD-EYADKLYTDLTVREFIQK--QL-AHASVSRIQ
PBSAJ0_gene_5289             MGQKVHPTGIRLGIVKKHTSTWYADSD-EYADKLYTDLTVREFIQK--QL-AHASVSRIQ
PCLJ0_gene_3029              MGQKVHPTGIRLGIVKKHTSTWYADSD-EYADKLYTDLTVREFIQK--QL-AHASVSRIQ
PBSJ0_gene_10578             MGQKVHPTGIRLGIVKKHTSTWYADSD-EYADKLYTDLTVREYIQE--KL-AHASVSRID
PCLJ0_gene_173019            MGQKVHPTGIRLGIVKKHTSTWYADSD-EYADKLYTDLTVREYIQE--KL-AHASVSRID
T52PHBV_gene_22612           MGQKVHPTGIRLGIVKKHTSTWFASKT-DYADKLNIDLKVRSYIKK--TL-SNASVSRVE
A6P3HB_gene_6397             MGQKVHPTGIRLGIIKKHTSTWFASKA-DYADKLNCDLKVRSYIKK--TL-SNASVSRVE
C5PET_gene_6331              MGQKVHPTGIRLGIIKKHTSTWFASKA-DYADKLNCDLKVRSYIKK--TL-SNASVSRVE
C7PHBV_gene_71982            MGQKVHPTGIRLGIIKKHTSTWFASKA-DYADKLNCDLKVRSYIKK--TL-SNASVSRVE
G7P4BH_gene_60859            MGQKVHPTGIRLGIIKKHTSTWFASKA-DYADKLNCDLKVRSYIKK--TL-SNASVSRVE
T50P3HB_gene_1442            MGQKVHPTGIRLGIVTKHTSTWFASKS-DYADKLNCDLKVRSYIKK--TL-SNASVSRVE
T52PHBV_gene_3588            MGQKVHPTGIRLGIVTKHTSTWFASKS-DYADKLNCDLKVRSYIKK--TL-SNASVSRVE
T54PHBH_gene_11071           MGQKVHPTGIRLGIVTKHTSTWFASKS-DYADKLNCDLKVRSYIKK--TL-SNASVSRVE
T57P4BH_gene_8490            MGQKVHPTGIRLGIVTKHTSTWFASKS-DYADKLNCDLKVRSYIKK--TL-SNASVSRVE
T61PCL_gene_31612            MGQKVHPTGIRLGIVTKHTSTWFASKS-DYADKLNCDLKVRSYIKK--TL-SNASVSRVE
PBSAJ0_gene_37180            MGQKVHPTGIRLGIVKKHTSTWYAGSD-EYADKLYADLSVRKYIEE--KL-ANASVSRVD
P3HBx1J0_gene_31008          MGQKVHPTGIRLGIVKKHTSTWFASKG-DYADKLNTDLKVRNYIQK--TL-SNASVSRVD
PHBHJ0_gene_836              MGQKVHPTGIRLGIVKKHTSTWFASKG-DYADKLNTDLKVRNYIQK--TL-SNASVSRVD
PHBVJ0_gene_9563             MGQKVHPTGIRLGIVKKHTSTWFASKG-DYADKLNTDLKVRNYIQK--TL-SNASVSRVD
EcoflexJ0_gene_50412         MGQKVHPTGIRLGIVKKHTSTWFASKA-DYADKLNTDLKVRGYIQK--TL-SNASVSRVD
P3HBx1J0_gene_34073          MGQKVHPTGIRLGIVKKHTSTWFASKA-DYADKLNTDLKVRGYIQK--TL-SNASVSRVD
P4HBJ0_gene_83418            MGQKVHPTGIRLGIVKKHTSTWFASKA-DYADKLNTDLKVRGYIQK--TL-SNASVSRVD
P3HBx1J0_gene_12056          MGQKVHPTGIRLGIVKKHTSTWFATKS-DYADKLNTDLKVRDYIQK--SL-ASASVSRVD
P4HBJ0_gene_55627            MGQKVHPTGIRLGIVKKHTSTWFATKS-DYADKLNTDLKVRDYIQK--SL-ASASVSRVD
PHBVJ0_gene_49926            MGQKVHPTGIRLGIVKKHTSTWFATKS-DYADKLNTDLKVRDYIQK--SL-ASASVSRVD
B9PCL_gene_64274             MGQKVHPTGIRLGIVKKHTSTWYAGSD-QYADKLYTDLKVRKFIQE--KL-AHASVSRVE
PCLJ0_gene_80462             MGQKVHPTGIRLGIVKKHTSTWYAGSD-LYADKLYTDLKVREYIEK--EL-SHASVSRIE
PHBHJ0_gene_61569            MGQKVHPTGIRLGIVKKHTSTWYAGSD-LYADKLYTDLKVREYIEK--EL-SHASVSRIE
T67PP_gene_18813             MGQKVHPTGIRLGIVKKHTSTWYAGND-EYADKLYTDLKVREYIQK--QL-AHASVSRVE
T68LDPE_gene_33947           MGQKVHPTGIRLGIVKKHTSTWYAGND-EYADKLYTDLKVREYIQK--QL-AHASVSRVE
T69PS_gene_11889             MGQKVHPTGIRLGIVKKHTSTWYAGND-EYADKLYTDLKVREYIQK--QL-AHASVSRVE
EcoflexJ0_gene_17059         MGQKVHPTGIRLGIVKKHTSTWYAGSD-EYADKLNTDLKVREYIQK--SL-AHASVSRVD
P4HBJ0_gene_83098            MGQKVHPTGIRLGIVKKHTSTWYAGSD-EYADKLNTDLKVREYIQK--SL-AHASVSRVD
A6P3HB_gene_32361            MGQKVHPTGIRLGIVKKHTSTWYAGSD-DYADKLNADLKVRAYIQK--AL-ESASVSRIE
C5PET_gene_5032              MGQKVHPTGIRLGIVKKHTSTWYAGSD-DYADKLNADLKVRAYIQK--AL-ESASVSRIE
G7P4BH_gene_56401            MGQKVHPTGIRLGIVKKHTSTWYAGSD-DYADKLNADLKVRAYIQK--AL-ESASVSRIE
C7PHBV_gene_41119            MGQKVHPTGIRLGIVKKHTSTWYAGSD-DYADKLNADLKVRAYIQK--AL-ESASVSRIE
G7P4BHT2_gene_75474          MGQKVHPTGIRLGIVKKHTSTWYAGSD-DYADKLNADLKVRAYIQK--AL-ESASVSRIE
A6P3HB_gene_9847             MGQKVHPTGIRLGIVKKHTSTWYAGSD-EYADKLNTDLQVRAYIQK--AL-ENASVSRVE
C5PET_gene_3664              MGQKVHPTGIRLGIVKKHTSTWYAGSD-EYADKLNTDLQVRAYIQK--AL-ENASVSRVE
C7PHBV_gene_68992            MGQKVHPTGIRLGIVKKHTSTWYAGSD-EYADKLNTDLQVRAYIQK--AL-ENASVSRVE
A6P3HB_gene_41022            MGQKVHPTGIRLGIVKKHTSTWYAGSD-EYADKLNTDLNVRAYIQK--EL-ANASVSRVE
G7P4BH_gene_15287            MGQKVHPTGIRLGIVKKHTSTWYAGSD-EYADKLNTDLNVRAYIQK--EL-ANASVSRVE
E6PHBH_gene_17853            MGQKVHPTGIRLGIVKKHTSTWYAGSD-EYADKLNTDLNVRAYIQK--EL-ANASVSRVE
A8Ecoflex_gene_34988         MGQKVHPTGIRLGIVKKHTSTWYAGSD-EYADKLNTDLNVRAYIQK--EL-ANASVSRVE
C7PHBV_gene_51163            MGQKVHPTGIRLGIVKKHTSTWYAGSD-EYADKLNTDLNVRAYIQK--EL-ANASVSRVE
C5PET_gene_32684             MGQKVHPTGIRLGIVKKHTSTWYAGSD-EYADKLNTDLNVRAYIQK--EL-ANASVSRVE
EcoflexJ0_gene_66701         MGQKVHPTGIRLGIVKKHTSTWYAGSD-EYADKLNTDLKVRAYIQK--EL-ANASVSRVD
P4HBJ0_gene_62293            MGQKVHPTGIRLGIVKKHTSTWYAGSD-EYADKLNTDLKVRAYIQK--EL-ANASVSRVD
B8PBSA_gene_83438            MGQKVHPTGYRLGIVKSHTSVWYADGK-DYAEKLNSDLKVREFILK--RL-EQASVSRVD
PCLJ0_gene_39430             MGQKVHPTGIRLGITKDHNSVWYAGKD-TYADQLLTDIQVRSTIEK--RL-EKASVSKVV
B9PCL_gene_62884             MGQKVHPTGMRLGITKDHNSIWYAGKD-KYADQLLTDIKVRALIEK--RL-TKASVSKVV
A8Ecoflex_gene_42899         MGQKVHPTGIRLGITKDHNSVWYAGSD-KYADNLLTDIQVRTLIEK--RL-VKASVSKVV
G7P4BHT2_gene_33312          MGQKVHPTGIRLGITKDHNSVWYAGSD-KYADNLLTDIQVRTLIEK--RL-VKASVSKVV
G8LDPE_gene_67023            MGQKVHPTGIRLGITKDHNSVWYAGSD-KYADNLLTDIQVRTLIEK--RL-VKASVSKVV
T702PET_gene_39639           MGQKVHPTGIRLGIVKDHNSVWYAGKD-KYADNLLADIAVRSLIEK--RL-EKASVSKVV
G8LDPE_gene_7256             MGQKVHPTGIRLGIVKDHNSVWYAGKD-KYADNLLADIAVRSLIEK--RL-EKASVSKVV
G9PS_gene_119271             MGQKVHPTGIRLGIVKDHNSVWYAEKG-EYAKNLLNDIKVREYLMK--RL-ERASISKVT
PBSAJ0_gene_29019            MGQKVHPTGIRLGIVKDHTSTWYANNQ-NYSKQLLNDLQVRKYLEE--KL-VQASVSRIE
A8Ecoflex_gene_70118         MGQKIHPTGIRLGIVKDHTSVWYADKG-EYAVKLLSDLKVRKYLEE--KL-VNASVSRIE
G8LDPE_gene_31008            MGQKVHPTGIRLGIVKDHTSVWYADKN-EYASKLLNDLKVREYLEG--QL-KAASVSRIE
T60PBSA_gene_47179           MGQKVHPNGIRLGIVKDHTSVWYADKR-EYASKLLNDLQVREYLEK--QL-EKASVSRIE
T67PP_gene_20418             MGQKVHPNGIRLGIVKDHTSVWYADKR-EYASKLLNDLQVREYLEK--QL-EKASVSRIE
T68LDPE_gene_48153           MGQKVHPNGIRLGIVKDHTSVWYADKR-EYASKLLNDLQVREYLEK--QL-EKASVSRIE
T69PS_gene_8366              MGQKVHPNGIRLGIVKDHTSVWYADKR-EYASKLLNDLQVREYLEK--QL-EKASVSRIE
PBSAJ0_gene_59596            MGQKVHPTGIRLGIVKDHTSVWYADKS-EYASKLQNDLQVREYLDK--QL-EKASVSRIE
LDPEJ0_gene_9224             MGQKVHPIGFRLGVIKDWTSTWYADSH-NFADYLNTDLDVRRFLRK--EL-ANASVSRIQ
G9PS_gene_176235             MGQKIHPTGFRLGIATDWTSKWFAEGS-DYADFLYEDLQIRDFIKE--KL-SQAAVSRIQ
F9PPJ1_gene_23554            -----------------WTSKWYAETG-QYADFLSEDLKVREYIKK--KL-AQAAVSRIG
F9PPJ1_gene_56726            -----------------WTSKWYAETG-QYADFLSEDLKVREYIKK--KL-AQAAVSRIG
F9PPJ1_gene_7232             MGQKVHPTGFRLGIATDWTSKWYADSG-QFADFLDEDMKIREFLKK--KL-AQAAVSRIQ
EcoflexJ0_gene_33599         MGQKVHPTGIRLGIATDWTSKWYAGSD-QYADFLHEDMKIRGFLKK--TL-SQAAVSRIA
PPJ0_gene_2411               MGQKVHPTGIRLGIATDWTSKWYAGSD-QYADFLHEDMKIRGFLKK--TL-SQAAVSRIA
A6P3HBJ1_gene_350            MGQKVHPIGYRLGISADWNSKWYASKK-DFSDFLIADVEVRKYVMK--KL-AHASVSRVR
C7PHBVJ1_gene_11150          MGQKVHPIGYRLGISADWNSKWYASKK-DFSDFLIADVEVRKYVMK--KL-AHASVSRVR
E6PHBHJ1_gene_4139           MGQKVHPIGYRLGISADWNSKWYASKK-DFSDFLIADVEVRKYVMK--KL-AHASVSRVR
G7P4BHJ1_gene_39542          MGQKVHPIGYRLGISADWNSKWYASKK-DFSDFLIADVEVRKYVMK--KL-AHASVSRVR
P3HBx1J0_gene_17248          MGQKVHPIGYRLGISADWNSKWYADKK-DFSNFLIADVEVRKFVMK--KL-AHASVSRVR
P3HBx1J0_gene_76457          --------------------------------------------MK--KL-AHASVSRVR
A6P3HBJ1_gene_159            MGQKVHPIGFRLGISADWNSKWYAGKK-DFSDFLIADVEVRKFIMN--KL-AHASVSRIR
C7PHBVJ1_gene_2253           MGQKVHPIGFRLGISADWNSKWYAGKK-DFSDFLIADVEVRKFIMN--KL-AHASVSRIR
E6PHBHJ1_gene_4639           MGQKVHPIGFRLGISADWNSKWYAGKK-DFSDFLIADVEVRKFIMN--KL-AHASVSRIR
G7P4BHJ1_gene_58305          MGQKVHPIGFRLGISADWNSKWYAGKK-DFSDFLIADVEVRKFIMN--KL-AHASVSRIR
A6P3HBT2_gene_10842          MGQKVHPIGFRLGISADWNSKWYAGQK-DFSDFLLADVEVRKFIMK--KL-SHASVSKIR
B8PBSAT2_gene_35969          MGQKVHPIGFRLGISADWNSKWYAGQK-DFSDFLLADVEVRKFIMK--KL-SHASVSKIR
C7PHBVT2_gene_15810          MGQKVHPIGFRLGISADWNSKWYAGQK-DFSDFLLADVEVRKFIMK--KL-SHASVSKIR
E6PHBHT2_gene_1377           MGQKVHPIGFRLGISADWNSKWYAGQK-DFSDFLLADVEVRKFIMK--KL-SHASVSKIR
G8LDPET2_gene_24661          MGQKVHPIGFRLGISADWNSKWYAGQK-DFSDFLLADVEVRKFIMK--KL-SHASVSKIR
G9PST2_gene_32946            MGQKVHPIGFRLGISADWNSKWYAGQK-DFSDFLLADVEVRKFIMK--KL-SHASVSKIR
G7P4BHT2_gene_38548          MGQKVHPIGFRLGISADWNSKWYAGQK-DFSDFLLADVEVRKFIMK--KL-AHASVSKIR
E6PHBH_gene_16232            MGQKVHPIGFRLGISADWNSKWYASTK-DFSDFLIADVEVRKFIMK--KL-AHASVSRIR
G7P4BHT2_gene_130369         MGQKVHPIGFRLGISADWNSKWYASTK-DFSNFLFADIEVRKFIMK--KL-AHASVSRIR
G7P4BHJ1_gene_27602          MGQKVHPTGFRLGISVDWNSRWYAGKE-NFADYLYADLEVRKYLQE--KL-AHASVSKIK
C7PHBVJ1_gene_4812           MGQKVHPTGFRLGISVDWNSRWYAGKE-NFADFLYADLEVRKYLQK--KL-AHASVSKIK
E6PHBHJ1_gene_1464           MGQKVHPTGFRLGISVDWNSRWYAGKE-NFADFLYADLEVRKYLQK--KL-AHASVSKIK
P3HBx1J0_gene_27299          MGQKVHPTGFRLGISVDWNSRWYAGKE-NFADFLYADLEVRKYLQK--KL-AHASVSKIK
EcoflexJ0_gene_72594         VGQKVHPTGIRLGIATDWNSKWYAETK-DFSKFLHTDVQVREFIKK--KL-AHASVSKVR
P3HBx1J0_gene_934            VGQKVHPTGIRLGIATDWNSKWYAETK-DFSKFLHTDVQVREFIKK--KL-AHASVSKVR
P4HBJ0_gene_7447             VGQKVHPTGIRLGIATDWNSKWYAETK-DFSKFLHTDVQVREFIKK--KL-AHASVSKVR
PHBVJ0_gene_11494            VGQKVHPTGIRLGIATDWNSKWYAETK-DFSKFLHTDVQVREFIKK--KL-AHASVSKVR
G9PS_gene_127177             MGQKVHPNGIRLGIVTDFTSKWYADSS-NYADMLNTDLQVRDFLKT--KL-MQASVSRIQ
C5PETT2_gene_174115          -------IGIRLGIIKDWTSKWYANSK-DYADFLNKDIEVRSFLEK--KL-AHASVSRIQ
C9PLLAJ1_gene_61729          MGQKVHPIGIRLGIVKDWASKWYADSK-TFPEHIRMDHVIRVYIKK--KX----------
PETJ0_gene_182               MGQKVHPTGIRLGIVKDWTSKWYADSQ-SFAGYIAQDHQVRKYIKK--KL-KDASVSKIA
PPJ0_gene_76788              MGQKVHPTGIRLGIVKDWTSKWYADSA-EFAGYIAQDHDVRKYIKK--KL-KDASVSKIA
LDPEJ0_gene_21012            MGQKVHPTGIRLGIVKDWTSKWYADSH-SFAGYIAQDHAVRKYIKK--KL-KDASVSKIA
PLLAJ0_gene_10867            MGQKVHPTGIRLGIVKDWTSKWYADSH-SFAGYIAQDHAVRKYIKK--KL-KDASVSKIA
F9PPJ1_gene_58989            MGQKVHPTGIRLGIVKDWTSTWYAGSD-NFADYLNTDLEIREFIRK--RL-SQASVSRIQ
G9PS_gene_124357             MGQKVHPIGIRLGIVKDWTSTWYADSK-DYADFLNLDLEVRAFMKK--RL-ERASVSRIE
C5PETT2_gene_24554           MGQKVHPIGIRLGIVKDWTSKWYANSQ-NYADLLNTDLEIRDFLRK--RL-SKASVSRIQ
F9PPT2_gene_57561            MGQKVHPTGIRLGIVKQHTSKWYANSK-DYADLLNTDLEVRAYLKK--RL-SQASVSRIQ
EcoflexJ0_gene_4360          MGQKVHPIGIRLGIVKDWTSKWYADSK-DFADLLNNDLEVRAYLKK--RL-SQASVSRIQ
F9PPJ1_gene_38220            MGQKVHPTGIRLGIVKDWTSKWYADSK-QFADLLNSDLKVREYLKK--RL-SQASVSRIQ
C9PLLAJ1_gene_8670           MGQKVHPTGIRLGIVKDWTSKWYADSK-HYADLLNNDLEVREFLKK--RL-SQASVSRIQ
C5PETT2_gene_160288          MGQKVHPTGIRLGIVKDWSSNWYADSK-NYANFLNDDIAVRSYLTK--KL-QNASVSKIQ
F9PPT2_gene_23887            MGQKVHPTGIRLGIVKDWTSRWYADSK-SYPILLEQDLLARAFLKK--KL-MNASVSRIQ
G9PS_gene_29955              MGQKVHPTGIRLGIVKDWTSRWYANSQ-NYPVFLFQDLKVREYIKK--KL-AHASVSRIQ
G9PS_gene_80898              MGQKVHPTGIRLGIVKDWTSRWYANSQ-NYPVFLLQDLKVREYIKE--KL-AHASVSRIQ
G7P4BHJ1_gene_60269          VGQKTHPYGFRLGYNNTWRSRWYAGGK-EYANLLHEDLQLRDFLRE--RL-ANAAVSAID
G9PSJ1_gene_9029             LGQKTHPYGFRLSYNKTWHSRWYASG--DYADILHQDLELRTKLKK--RL-SHAGVSEID
P4HBJ0_gene_38298            LGQKTHPYGFRLAYNKTWHSRWYADS--DYADTLHQDLSLRSRLKK--RL-SHAGVSEID
PHBVJ0_gene_16009            LGQKTHPYGFRLAYNKTWHSRWYADS--DYADTLHQDLSLRSRLKK--RL-SHAGVSEID
A6P3HBT2_gene_14123          VGQKVHPIGFRIGVNKTWSSTWYANKK-DYRKNLYEDVKIRKFLKK--RL-MQAGLSSIQ
C7PHBVT2_gene_40552          VGQKVHPIGFRIGVNKTWSSTWYANKK-DYRKNLYEDVKIRKFLKK--RL-MQAGLSSIQ
E6PHBHT2_gene_8554           VGQKVHPIGFRIGVNKTWSSTWYANKK-DYRKNLYEDVKIRKFLKK--RL-MQAGLSSIQ
G7P4BHT2_gene_467            VGQKVHPIGFRIGVNKTWSSTWYANKK-DYRKNLYEDVKIRKFLKK--RL-MQAGLSSIQ
G8LDPET2_gene_23840          VGQKVHPIGFRIGVNKTWSSTWYANKK-DYRKNLYEDVKIRKFLKK--RL-MQAGLSSIQ
G9PST2_gene_10907            VGQKVHPIGFRIGVNKTWSSTWYANKK-DYRKNLYEDVKIRKFLKK--RL-MQAGLSSIQ
G7P4BHT2_gene_2925           MGQKVNPIGLRLGINRNWESRWFPKKS-TMPENVAEDNKIRKFVKK--EL-YYAGIAQTL
G7P4BHT2_gene_56586          MGQKVNPIGLRLGINRNWESRWFPSFS-KMPANIAEDDKIRKFVKK--EL-YYAGIAQTM
A8Ecoflex_gene_52791         MGQKVNPIGLRLGINRNWDSRWFPNFSKKMPENVLEDDKVRRFVKK--EL-YYAGIAQTI
C7PHBVT2_gene_30292          MGQKVNPIGLRLGINRNWDSRWFPSFK-KMPANVAEDDKIRKFIKK--EL-YYAGVAQTI
G7P4BHT2_gene_70352          MGQKVNPIGLRLGINRNWDSRWFPSFK-KMPANVAEDDKIRKFIKK--EL-YYAGVAQTI
E6PHBHT2_gene_33325          MGQKVNPIGLRLGINRNWDSRWFPSFK-KMPANVAEDDKIRKFIKK--EL-YYAGVAQTI
C7PHBVT2_gene_34490          MGQKCNPIGLRLGINRNWDSRWFPSFN-KMPANVAEDDKIRKFIKK--EL-YYAGIAQTI
E6PHBHT2_gene_32809          MGQKCNPIGLRLGINRNWDSRWFPSFN-KMPANVAEDDKIRKFIKK--EL-YYAGIAQTI
G7P4BHT2_gene_52773          MGQKCNPIGLRLGINRNWDSRWFPSFN-KMPANVAEDDKIRKFIKK--EL-YYAGIAQTI
A6P3HB_gene_95815            MGQKVNPIGLRLGINRNWDSRWFPSFK-KMPANVSEDDKIRKFIKK--EL-YYAGIAQTI
C5PET_gene_94032             MGQKVNPIGLRLGINRNWDSRWFPTFS-KMPANVLEDDRIRKFVKK--EL-YYAGIAQTV
C7PHBV_gene_143164           MGQKVNPIGLRLGINRNWDSRWFPTFS-KMPANVLEDDRIRKFVKK--EL-YYAGIAQTV
E6PHBHT2_gene_47857          ------------------------------------------------------------
G7P4BHT2_gene_70361          MGQKVNPIGLRLGINRNWDSRWFPKFS-TMPANVSEDNNIRKFVKK--EL-YYAGVAATI
C7PHBVT2_gene_60912          ------------------------------------------------------------
E6PHBH_gene_29456            MGQKVNPIGLRLGINRNWDSRWFPKFS-TMPANVSEDNNIRKFVKK--EL-YYAGVAATI
T58Ecoflex_gene_17939        MGQKVNPIGLRLGINRNWESRWFPKFS-TMPANVSEDDKIRKFVKK--EL-YYAGVAQTI
T60PBSA_gene_9480            MGQKVNPIGLRLGINRNWESRWFPKFS-TMPANVSEDDKIRKFVKK--EL-YYAGVAQTI
T61PCL_gene_39364            MGQKVNPIGLRLGINRNWESRWFPKFS-TMPANVSEDDKIRKFVKK--EL-YYAGVAQTI
T62PLLA_gene_14795           MGQKVNPIGLRLGINRNWESRWFPKFS-TMPANVSEDDKIRKFVKK--EL-YYAGVAQTI
T67PP_gene_14971             MGQKVNPIGLRLGINRNWESRWFPKFS-TMPANVSEDDKIRKFVKK--EL-YYAGVAQTI
T68LDPE_gene_22270           MGQKVNPIGLRLGINRNWESRWFPKFS-TMPANVSEDDKIRKFVKK--EL-YYAGVAQTI
T69PS_gene_13515             MGQKVNPIGLRLGINRNWESRWFPKFS-TMPANVSEDDKIRKFVKK--EL-YYAGVAQTI
T702PET_gene_33702           MGQKVNPIGLRLGINRNWESRWFPKFS-TMPANVSEDDKIRKFVKK--EL-YYAGVAQTI
G7P4BHT2_gene_70367          MGQKVNPIGLRLGINRNWDSRWFPKFS-TMPANVSEDDKIRKFVKK--EL-YYAGVAQTI
G7P4BH_gene_10313            MGQKVNPIGLRLGINRNWDSRWFPKFS-TMPANVAEDDKIRKFVKK--EL-YYAGVAATI
G8LDPE_gene_67046            MGQKVNPIGLRLGINRNWDSRWFPKFS-TMPANVAEDDKIRKFVKK--EL-YYAGVAATI
A8Ecoflex_gene_115587        MGQKVNPIGLRLGINRNWDSRWFPKFS-TMPANVSEDDKIRKFVKK--EL-YYAGVAATI
G7P4BHT2_gene_95015          MGQKVNPIGLRLGINRNWDSRWFPKFS-TMPANVSEDDKIRKFVKK--EL-YYAGVAATI
C5PETT2_gene_25161           MGQKVNPIGLRLGLNRNWDSRWFPSKE-NTATYIGEDYKIRKFIKK--EL-YYAGVAQIL
C5PETT2_gene_11333           MGQKVNPIGLRLGLNRNWDSRWYPSKE-TTVQNIGEDHKIRTFVKK--EL-YYAGVAQII
C7PHBVT2_gene_21006          MGQKVNPIGLRLGLNRNWDSRWYPSKE-TTVQNIGEDHKIRTFVKK--EL-YYAGVAQII
G8LDPET2_gene_28981          MGQKVNPIGLRLGLNRNWDSRWYPSKE-TTVQNIGEDHKIRTFVKK--EL-YYAGVAQII
G9PST2_gene_31362            MGQKVNPIGLRLGLNRNWDSRWYPSKE-TTVQNIGEDHKIRTFVKK--EL-YYAGVAQII
C5PETT2_gene_72572           MGQKVNPIGLRLGINRNWESRWFPAKG-RTADFIAEDYKIRKFLKK--EL-YYAGVSNII
C5PETT2_gene_87069           MGQKVNPIGLRLGINRNWESRWYPSFD-TAAANLGEDYKIRTFLKK--EL-YYAGVANII
G7P4BHT2_gene_59814          MGHKVNPIGLRLGINRNWESRWFPNFK-TASAALGEDYKIRTYLKK--EL-YYAGVANII
G8LDPET2_gene_94138          MGHKVNPIGLRLGINRNWESRWFPNFK-TASAALGEDYKIRTYLKK--EL-YYAGVANII
E6PHBHT2_gene_22457          MGQKVNPIGLRLGINRNWESRWFPNFK-TAPAALGEDHKIRTYLKK--EL-YYAGVANII
E6PHBHJ1_gene_19665          MGQKVHPYGFRLGYNKNWLSRWYSKK--NYQEYVFEDDKLRKWVKK--KL-FQAGISRIE
G7P4BHJ1_gene_31702          MGQKVHPYGFRLGYNKNWLSRWFSKK--DYPAFVLEDDKIRKYVKS--IL-FQAGIARIE
G7P4BHJ1_gene_6858           MGQKVHPYGFRLGYNKNWLSRWYSKK--DYPAFVLQDDQVRKFVKK--KL-YQAGVSRLE
C7PHBVJ1_gene_43102          -----HPYGFRLGYNKNWLSRWYSRK--DYPAFVLQDDQVRKFVKK--KL-YQAGVSRIE
A6P3HBJ1_gene_14711          MGQKVHPYGFRLGYNKNWVSRWYSKK--DYPAFVLQDDQIRKFVKK--KL-YQAGIARLE
E6PHBHJ1_gene_9482           MGQKVHPYGFRLGYNKNWLSRWYSKK--DYPAFVLQDDQIRKFVKK--KL-FQAGIARLE
PBSJ0_gene_31337             MGQKTHPYGFRLNVVRTWQSKWYEDK--NYATWLHEDLSLRRAINK--RF-KNAGIAHVT
P3HBx1J0_gene_22763          MGQKTHPYGFRVGVIKTWSSKWYEHGD-KYRRWLHEDIRIKRAIKK--YL-YNASIAGIE
PCLJ0_gene_134008            MGQKTHPYGFRVGVIKTWSSKWYQAGP-KYRQWLHEDVRIKRAIKK--YL-YNASIAGVE
A8Ecoflex_gene_74900         MGQKTHPIGFRLGVIKTWSSKWYEEK--NYSKWLHEDIKLKKYIKK--KL-QHAGVSYID
B8PBSA_gene_67822            MGQKTHPIGFRLGVIKTWSSKWYEEK--NYSKWLHEDIKLKRFVKK--KL-QHAGVSYID
PHBVJ0_gene_32677            MGQKTHPIGFRLGVIKSWSSKWYEEK--NYAKWLHEDLKLKKFIKK--SL-QNAAVSYID
PBSJ0_gene_52357             MGQKTHPIGFRLGIIKTWSSKWYEEK--NYSKWLHEDLKLKKYIKK--KL-QNAAVSYID
PCLJ0_gene_51119             MGQKTHPIGFRLGIIKTWSSKWYEEK--NYSKWLHEDLKLKRFIKK--RL-QNAAVSYID
A8EcoflexJ1_gene_1349        LGQKVHPISFRLGIIKNWDSRWFAGD--QYSTFVYEDYKIRQFLKK--RV-YQAGVSKIE
A8EcoflexT2_gene_24044       LGQKVHPIGFRLGINRTWESRWYADS--DYSEKLHADLKLRNFLKK--RL-YHAGISKIE
G8LDPET2_gene_5848           LGQKVHPIGFRLGINRTWESRWYADS--DYSEKLHADLKLRNFLKK--RL-YHAGISKIE
G9PST2_gene_51839            LGQKVHPIGFRLGINRTWESRWYADS--DYSEKLHADLKLRNFLKK--RL-YHAGISKIE
G7P4BHJ1_gene_67847          LGQKVHPIGFRLGINRTWESRWYADS--DYSEKLHADLKLRNFLKQ--RL-YHAGISKIE
A6P3HBT2_gene_82428          LGQKVHPIGFRLGINRTWESRWYADS--DYSEKLHADLKLRNFLKQ--RL-YHAGISKIE
G8LDPET2_gene_28179          LGQKVHPIGFRLGINRTWESRWYADS--DYSEKLHADLKLRNFLKQ--RL-YHAGISKIE
A8EcoflexJ1_gene_4544        LGQKVNPIGLRLNITRTWESIWYADK--DYASNLYQDQKVRKYLKK--RL-YHAGISRIV
B8PBSAJ1_gene_1954           LGQKVNPIGLRLNITRSWESIWYADK--DYASNLHEDQLIRKFLKK--RL-YHAGLARII
B8PBSAJ1_gene_40034          LGQKVNPIGLRLNITRSWESIWYADK--DYASNLHEDQLIRKFLKK--RL-YHAGLARII
B8PBSAJ1_gene_40157          LGQKVNPIGLRLNITRSWESIWYADK--DYASNLHEDQLIRKFLKK--RL-YHAGLARII
G8LDPET2_gene_3464           LGQKVNPLGIRLNITRTWDSIWYADK--DYSNYLIEDQKIRKFLKN--RL-SHASLSKII
G9PST2_gene_31698            LGQKVNPLGIRLNITRTWDSIWYADK--DYSNYLIEDQKIRKFLKN--RL-SHASLSKII
G9PST2_gene_67159            LGQKVNPLGIRLNITRTWDSIWYADK--DYSKNLIEDQRIRKFLKN--RL-SHASLSKII
C7PHBVT2_gene_4821           LGQKVNPLGLRLNITRTWDSIWYADK--EYSVFLIEDQKIRKYIKK--RL-YHAGLSKII
E6PHBH_gene_91958            LGQKVNPLGLRLNITRTWDSIWYADK--EYSKFLIEDQKIRKYIKK--RL-YHAGLSKII
A6P3HBT2_gene_7778           LGQKVNPLGLRLNITRTWDSIWYADK--EYSVFLIEDQKIRKYIKK--RL-YHAGLSKII
E6PHBHT2_gene_12755          LGQKVNPLGLRLNITRTWDSIWYADK--EYSVFLIEDQKIRKYIKK--RL-YHAGLSKII
A6P3HBJ1_gene_32952          LGQKVNPIGQRLNITRTWDSIWYADK--EYSTFLIEDQKIRKYIKK--RL-YHAGLSKII
C7PHBVJ1_gene_1875           LGQKVNPIGQRLNITRTWDSIWYADK--EYSTFLIEDQKIRKYIKK--RL-YHAGLSKII
G7P4BHJ1_gene_18399          LGQKVNPLGLRLNITRTWDSIWYADK--EYSAFLIEDQKIRKYIKK--RL-YHAGLSKIV
A6P3HBJ1_gene_609            LGQKVNPLGLRLNITRTWDSIWYADK--EYSAFLIEDQKIRKYIKK--RL-YHAGLSKIV
B8PBSAJ1_gene_61757          ---------------------------------LIEDQKLKKFLKK--RL-QHAGLAKVR
A8EcoflexT2_gene_15785       LGQKVNPLGLRLNITRTWDSIWYADK--QYSTYLIEDQKIKKFLHK--RL-LHAGLSKVK
B8PBSAT2_gene_804            LGQKVNPLGLRLNITRTWDSIWYADK--QYSTYLIEDQKIKKFLHK--RL-LHAGLSKVK
B9PCLT2_gene_3990            LGQKVNPLGLRLNITRTWDSIWYADK--QYSTYLIEDQKIKKFLHK--RL-LHAGLSKVK
A8EcoflexJ1_gene_29236       LGQKVNPHGLRLNITRTWDSIWYADK--EYSAFLIEDQKLKKFLKT--RL-QHAGLSKVK
A8EcoflexJ1_gene_16976       LGQKINPHGLRLNITRTWDSIWYADK--EYSTYLIEDQKLKKFLKK--RL-QHAGLSKVK
B8PBSAJ1_gene_20049          LGQKINPHGLRLNITRTWDSIWYADK--EYSTYLIEDQKLKKFLKK--RL-QHAGLSKVT
A8EcoflexJ1_gene_61145       LGQKVNPHGLRLNITRTWDSIWYADK--EYANYLIEDQNINKFLKK--RL-SHAGLSKVK
G8LDPET2_gene_38567          LGQKVNPHGLRLNITRTWDSIWYADK--EYSTYLIEDQKIKKFLKK--RL-AHAGLSRVK
A8EcoflexT2_gene_128498      LGQKINPHGLRLNITRTWDSIWYADK--EYSTYLIEDQKLKKFLKK--RL-AHAGLSKVK
B8PBSAT2_gene_20835          LGQKINPHGLRLNITRTWDSIWYADK--EYSTYLIEDQKLKKFLKK--RL-AHAGLSKVK
B9PCLT2_gene_46084           LGQKINPHGLRLNITRTWDSIWYADK--EYSTYLIEDQKLKKFLKK--RL-AHAGLSKVK
G9PST2_gene_63443            LGQKINPHGLRLNITRTWDSIWYADK--EYSTYLIEDQKLKKFLKK--RL-AHAGLSKVK
A6P3HBT2_gene_82328          LGQKVNPIGIRLGIIKTWDSRWYAGK--EYSSFVIQDFKIRKYLKA--RL-KHAGISKIE
B9PCLJ1_gene_36572           LGQKVNPIGLRLGIIGTWDSRWYADK--EYAHFVYEDYKIRKFLKK--KL-YHAGISKIE
A6P3HBT2_gene_55140          LGQKVHPTGLRLGIIRTWDSRWYADK--EYASFVEEDFKVRKFLKK--KL-YHAGISKIE
G9PST2_gene_62570            LGQKVNPTGLRLGIIRTWDSRWYADK--EYASFVEEDFKIRKFLKK--KL-YHAGISKIE
G8LDPET2_gene_75000          LGQKVNPTGLRLGIIRTWDSRWYADK--EYASFVEEDFKIRKFLKK--KL-YHAGISKIE
A6P3HBT2_gene_75198          LGQKVNPTGLRLGIIRTWDSRWYADK--EYASFVEEDFKIRKFLKK--KL-YHAGISKIE
G7P4BHJ1_gene_137830         -----------------------------------EDFKVRKFLKK--KL-YHAGISKIE
A6P3HBT2_gene_42329          LGQKVNPTGLRLGIIRTWDSRWYADK--EYASFVEEDFKVRKFLKK--KL-YHAGISKIE
A8EcoflexT2_gene_133618      LGQKVNPTGLRLGIIRTWDSRWYADK--EYASFVEEDFKVRKFLKK--KL-YHAGISKIE
E6PHBHT2_gene_36278          LGQKVNPTGLRLGIIRTWDSRWYADK--EYASFVEEDFKVRKFLKK--KL-YHAGISKIE
G8LDPET2_gene_9942           LGQKVNPTGLRLGIIRTWDSRWYADK--EYASFVEEDFKVRKFLKK--KL-YHAGISKIE
G9PST2_gene_17651            LGQKVNPTGLRLGIIRTWDSRWYADK--EYASFVEEDFKVRKFLKK--KL-YHAGISKIE
G7P4BHJ1_gene_88353          LGQKVNPTGLRLGIIRTWDSRWYADK--EYASFVEEDFKVRKYLKK--KL-YHAGISKIE
G7P4BHJ1_gene_103262         LGQKVNPTGLRLGIIRTWDSRWYADK--DYASFVEEDFKVRKYLKK--KL-YHAGISKIE
E6PHBHT2_gene_36296          LGQKVNPIGLRLGIIKTWDSRWYADK--EYANFVEEDFKVRKYLKK--KL-YHAGISKIE
G9PST2_gene_17712            LGQKVNPIGLRLGIIRTWDSRWYADK--EYANFVEEDFKVRKYLKK--KL-YHAGISKIE
B8PBSAJ1_gene_16331          LGQKVHPTSLRLGIIRTWDSRWYADK--EYASYVEEDFKVRKFLKK--KL-FHAGISKIE
A6P3HBT2_gene_48883          LGQKVHPTGLRLGIIRTWDSRWYADK--EYADYVEEDFKVRKFLKK--KL-YHAGISKIE
B9PCLT2_gene_43756           LGQKVHXXGLRLGIIRTWDSRWYADK--EYADYVEEDFKVRKFLKK--KL-YHAGISKIE
A8EcoflexJ1_gene_40169       LGQKVHPTGLRLGIIRTWDSRWYADK--EYASFVEEDFKVRKFLKK--KL-YHAGISKIE
B8PBSAJ1_gene_81377          LGQKVHPTGLRLGIIRTWDSRWYADK--EYASFVEEDFKVRKFLKK--KL-YHAGISKIE
B8PBSAJ1_gene_83931          LGQKVHPTGLRLGIIRTWDSRWYADK--EYASFVEEDFKVRKFLKK--KL-YHAGISKIE
B9PCLJ1_gene_17870           LGQKVHPIGLRLGIIRTWDSRWYADK--EYAAFVEEDFKVRKFLKQ--KL-YHAGISKIE
B9PCLJ1_gene_2784            LGQKVHPTSLRLGIIRTWDSRWYADK--EYASFVEEDFKVRKFLKK--KL-YHAGISKIE
B9PCLT2_gene_16219           LGQKVHPTSLRLGIIRTWDSRWYADK--EYASFVEEDFKVRKFLKK--KL-YHAGISKIE
B9PCLJ1_gene_7212            LGQKVHPTSLRLGIIRTWDSRWYADK--EYASFVEEDFKVRKFLKK--KL-YHAGISKIE
A8EcoflexJ1_gene_125210      -----------LGIVKTWESRWYAGK--QYADYILEDHKIRRFVKK--KL-YHAGVSRIE
B8PBSAJ1_gene_39903          -----------LGIVKTWDSRWYADK--EYSGYIYEDYKLRQFLKK--RL-FHAGVSRIE
B9PCLJ1_gene_81280           LGQKVNPIGLRLGIVKTWESKWYSDK--KYADYIQQDFELRNYVKK--KL-YHAGISRVE
B9PCLJ1_gene_81290           LGQKVNPIGLRLGIVKTWESKWYSDK--KYADYIQQDFELRNYVKK--KL-YHAGISRVE
B9PCLJ1_gene_51655           LGQKVNPIGLRLGIVKTWESRWYAGK--KYADYIFEDFNIRNFIKK--KL-NHAGIARIE
A8EcoflexJ1_gene_47723       LGQKVNPISLRLGIVKTWESRWFAGK--KYADYIFEDYQIRKFIKE--KL-HHAGVAKIE
                                                                                         

B9PCLJ1_gene_38146           IEYTPVG------ERILVATHRPGWIIGRKGEKINELTE---------------VLKK-R
G9PST2_gene_38045            LKKTPLG------EKITIVASRPGLVVGRKGANIKALTR---------------TLKS-Q
A6P3HBT2_gene_40373          FERNPVG------ERVTIYTSTPGLVIGREGSNIKKLTI---------------DLKK-E
E6PHBHT2_gene_32616          FEKTPLG------ERVTIFTSAPGLVIGREGSNIKKLTK---------------LLKA-R
G7P4BHJ1_gene_74040          VEKSPTG------ERITIFTSAPGLVIGREGSNIKKLTA---------------QLRE-E
G7P4BHJ1_gene_75874          VEKGPTG------ERITIFTSAPGLVIGREGSNIKKLTT---------------QLRT-E
G9PSJ1_gene_11687            ISKTPVG------TRVALHVTRPGIVIGRKGTGIRALTE---------------KLAT-D
PETJ0_gene_14090             ISKTPVG------TRVALHVTRPGIVIGRKGSGIRSLTE---------------KLAS--
PLLAJ0_gene_3342             ISKTPVG------TRVALHVTRPGIVIGRKGSGIRSLTE---------------KLAS--
LDPEJ0_gene_21434            ISKTPVG------TRVALHVTRPGIVIGRKGSGIRSLTE---------------KLAS--
G9PS_gene_13797              IER-DEK-----VLRIIIKTARPGLVIGRSGEGAQKLKK---------------DIDM--
G9PS_gene_84881              IER-DEK-----VLRILIKTSRPGLVIGRSGEGAIKLKK---------------DVDM--
B9PCLT2_gene_42359           IKR-NAD-----KIEINIHTAKPGLIIGRGGTGIDDLKK---------------KVHS--
A6P3HBJ1_gene_3316           IER-NLG-----FLRVIVKTGKPALLIGQKGSEIEKLKK---------------AILA--
G7P4BHJ1_gene_44734          IER-NLG-----FLRVIVKTGKPALLIGQKGSEIEKLKK---------------AILA--
E6PHBH_gene_9051             ---------------VDIFTSKASLILGKTGEQVEAMKT---------------KLQN--
G8LDPET2_gene_22028          IER-SIK-----NVVINIYTSKPGVIIGRQGAAIDQLKT---------------DLEK--
C5PETT2_gene_8693            IVR-NTG-----KIEIVIHAAKPGMIVGRGGEEISALQK---------------LLRD--
C7PHBVT2_gene_8918           IVR-NTG-----KIEIVIHAAKPGMIVGRGGEEISALQK---------------LLRD--
C9PLLAT2_gene_4286           IVR-NTG-----KIEIVIHAAKPGMIVGRGGEEISALQK---------------LLRD--
A6P3HBT2_gene_38854          IIR-TSA-----KIKITIHTPKPGMIVGRGGEAIGELQR---------------FMIQ--
F9PPT2_gene_18466            IER-TRE-----RVTVIIHTARPGLLIGRRGAQVEKLND---------------ELTK--
C9PLLAT2_gene_18186          IER-TGE-----AVNVVIYTARPGVLVGRKGVRVDALKA---------------ELQK--
C9PLLAT2_gene_32838          IER-TGE-----AVNVIVHTARPGVLVGRKGVRVDQLKL---------------ELQR--
A8EcoflexJ1_gene_61435       IER-SVA-----KIRIVIYTNRPGMIIGRGGQGLDDLKR---------------MIKQKY
B8PBSAT2_gene_28336          IER-SVA-----KLRMIIRTNRPGVMIGRGGKGLEELRQ---------------QLERKF
B9PCLT2_gene_7819            IER-SVA-----KLRMIIRTNRPGVMIGRGGKGLEELRQ---------------QLERKF
B9PCLJ1_gene_52215           IER-SVA-----KLRMIIRTNRPGVIIGRGGKGLEELKQ---------------SLERKF
G7P4BHJ1_gene_34511          IER-LAD-----KVNVHIHAARPGLLIGKKGAFHEVIRN---------------EIQK--
G7P4BHJ1_gene_57117          IIR-HPQ-----RITVVIKTSRPGIIIGAKGSNIEKIGI---------------RLQN--
G7P4BHJ1_gene_59489          IERTSPS-----HVVIIINTAKAGIIIGRKGSEIEALKA---------------TIEK--
B8PBSAJ1_gene_43888          VKR-ISD-----TIRVQINTARPGIIIGKGGSGVQQIKK---------------LIKDYT
B9PCLJ1_gene_8686            VKR-ISD-----TIRVQINTARPGIIIGKGGSGVQQIKK---------------LLKDFT
G7P4BHJ1_gene_2028           IKR-FRE-----RVHVIVATSRPGVVIGRRGAQAESLRQ---------------ELEK--
B9PCLT2_gene_9888            IKR-FRE-----KVTIIVATSRPGVVIGKKGTKADQLRA---------------ELQK--
C5PETT2_gene_22444           IKR-FRE-----KVTIVIATSRPGVVIGRKGTKADQLRA---------------ELQK--
PHBVJ0_gene_32158            VER-TRD-----KLQVDVHTARPGIVIGRKGSEADRLRA---------------GLTK--
PBSJ0_gene_59134             VER-TRD-----KLQIDVHTARPGIVIGRKGSEADRLRT---------------GLTK--
EcoflexJ0_gene_35935         VER-TRD-----KLQIDVHTARPGIVIGRKGSEADRLRQ---------------GLSK--
P4HBJ0_gene_55893            VER-TRD-----KLQIDVHTARPGIVIGRKGSEADRLRQ---------------GLSK--
PBSAJ0_gene_55745            VER-TRD-----KLQIDVHTARPGIVIGRKGSEADRLRQ---------------GLSK--
PBSJ0_gene_62530             VER-TRD-----KLQIDVHTARPGIVIGRKGSEADRLRQ---------------GLSK--
PCLJ0_gene_80698             VER-TRD-----KLQIDVHTARPGIVIGRKGSEADRLRQ---------------GLSK--
PHBHJ0_gene_75638            VER-TRD-----KLQIDVHTARPGIVIGRKGSEADRLRQ---------------GLSK--
C5PET_gene_82307             VER-TRD-----KLQIDVHTARPGIVIGRKGSEADRLRQ---------------GLTK--
C7PHBV_gene_62080            VER-TRD-----KLQIDVHTARPGIVIGRKGSEADRLRQ---------------GLTK--
A8EcoflexT2_gene_79200       VER-TRD-----KLQIDVHTARPGIVIGRKGSEADRLRQ---------------GLTK--
A6P3HB_gene_122503           VER-TRD-----KLQIDVHTARPGIVIGRKGSEADRLRQ---------------GLTK--
A8EcoflexT2_gene_105123      VER-TRD-----KLQIDVHTARPGIVIGRKGSEADRLRQ---------------GLTK--
C7PHBV_gene_81554            VER-TRD-----KLQIDVHTARPGIVIGRKGSEADRLRQ---------------GLTK--
A8EcoflexT2_gene_84193       VER-TRD-----KLQIDVHTARPGIVIGRKGSEADRLRQ---------------GLTK--
C7PHBV_gene_49905            VER-TRD-----KLQIDVHTARPGIVIGRKGSEADRLRQ---------------GLTK--
G8LDPE_gene_3935             VER-TRD-----KLQIDVHTARPGIVIGRKGSEADRLRQ---------------GLTK--
A8Ecoflex_gene_47637         VER-TRD-----KLQIDVHTARPGIVIGRKGSEADRLRQ---------------GLTK--
G7P4BHJ1_gene_13067          IERFPGN------VKVFVHTAKPGVLIGRKGENVKVLRK---------------KLEA--
G7P4BHJ1_gene_62967          IER-VKGKGGKDRVKITLHTAKPGVVIGRDAVTKKIVVS---------------KLEK--
A6P3HBJ1_gene_24158          IER-SKK-----RVIITVNTAKPGMVIGRGAETKKAVVA---------------QLQK--
G7P4BHJ1_gene_22200          IER-SKK-----RVIITVNTAKPGMVIGRNAETKKAVVA---------------KLQK--
A6P3HBT2_gene_42485          IER-SKG-----RVILTVHTAKPGMVFGRESAIKNEIVA---------------KLQA--
C7PHBVT2_gene_1428           IER-SKG-----RVILTVHTAKPGMVFGRESAIKNEIVA---------------KLQA--
G7P4BHT2_gene_62152          IER-SKG-----RVILTVHTAKPGMVFGRESAIKNEIVA---------------KLQA--
A6P3HBT2_gene_64910          IER-SKN-----RVTLTLHTAKPGMVIGREQVYKKEVVA---------------KLQQ--
G8LDPET2_gene_523            IER-SKN-----RVTLTLHTAKPGMVIGREQVYKKEVVA---------------KLQQ--
G9PST2_gene_40429            IER-SKN-----RVTLTLHTAKPGMVIGREQVYKKEVVA---------------KLQQ--
E6PHBHT2_gene_32465          IER-SKN-----RVIITVNTAKPGMVIGREASVKKAVVA---------------KLQK--
A6P3HBT2_gene_69554          IER-SKN-----RVIITVNTAKPGMVIGREASVKKTVVA---------------KLQK--
A8EcoflexT2_gene_27726       IER-SKN-----RVIITVNTAKPGMVIGREASVKKAVVA---------------KLQK--
G7P4BHJ1_gene_13948          IER-SKG-----RVIITVHTAKPGMVIGREGSVKNAVVA---------------KLQK--
A6P3HBT2_gene_55051          IER-SKG-----RVIITVHTAKPGMVIGREGSVKNTVVA---------------KLQK--
F9PPJ1_gene_14793            IAR-TSK-----VATITINTARPGIVIGRGGEEVARLKN---------------EISQ--
A8EcoflexT2_gene_122067      IDR-TSK-----NVVITIHTSRPGVVIGKSGKEIAQLEQ---------------ELKS--
B8PBSAT2_gene_71026          INR-TTK-----NVILTIHTSRPGVVIGKSGKEITQLEQ---------------ELKK--
C5PETT2_gene_102867          INR-TRK-----NVIITIHTSRPGVVIGKSGKEISQLEQ---------------ELKK--
F9PPT2_gene_49747            INR-TRK-----NVIITIHTSRPGVVIGKSGKEISQLEQ---------------ELKK--
G9PST2_gene_94105            INR-TRK-----NVIITIHTSRPGVVIGKSGKEISQLEQ---------------ELKK--
PHBHJ0_gene_8747             IER-TLK-----RITITIHTSRPGIVIGRGGAEVDRLKE---------------EIKK--
P3HBx1J0_gene_64716          IER-ALK-----RITVTIHTSRPGIVIGKGGQEVDKIRE---------------ELRK--
PCLJ0_gene_111722            IER-TLK-----RITLTVHTARPGVVIGKGGSEVDKIKE---------------ELKN--
G7P4BHT2_gene_13514          IER-TLK-----LVTVTVNTARPGIIIGKGGQEVDKLKE---------------ELKK--
C7PHBVT2_gene_20163          IER-TLK-----LVTITVNTARPGIIIGKGGQEVDKLKE---------------ELKK--
E6PHBHT2_gene_16646          IER-TLK-----LVTITVNTARPGIIIGKGGQEVDKLKE---------------ELKK--
E6PHBHT2_gene_35926          IER-TLK-----LVTVTVNTARPGIIIGKGGQEVDKLKE---------------ELKK--
G7P4BHJ1_gene_131086         IER-TLK-----LVTVTIHTARPGIIIGKGGSEVDKLKE---------------ELKK--
G8LDPET2_gene_64838          IER-TLK-----LVTITIHTARPGIIIGKGGQEVDKLKE---------------ELKK--
A6P3HBT2_gene_57885          IER-TLK-----LVTITVHTARPGIIIGKGGQEVDKLKE---------------ELKK--
E6PHBHJ1_gene_16168          IER-SVK-----MITITIHTARPGIIIGRGGQEVDKLKE---------------ELKK--
A6P3HBT2_gene_31455          IER-SLK-----MITITVNTARPGFVIGKGGDEVDKLRE---------------ELKK--
E6PHBH_gene_57598            IER-TLK-----LITVTIHTARPGIIIGKGGSEVDKLKE---------------ELKK--
G8LDPE_gene_83469            IER-TLK-----LVTVTITTARPGIIIGKGGQEVDKLKE---------------ELKK--
PCLJ0_gene_124484            IER-TLK-----LITITITTARPGIIIGKGGQEVDKLKE---------------ELKK--
T67PP_gene_36714             IER-TLK-----LVTVTITTARPGIIIGKGGQEVDKLKE---------------ELKK--
T68LDPE_gene_53040           IER-TLK-----LVTVTITTARPGIIIGKGGQEVDKLKE---------------ELKK--
T69PS_gene_23059             IER-TLK-----LVTVTITTARPGIIIGKGGQEVDKLKE---------------ELKK--
T702PET_gene_104242          IER-TLK-----LVTVTITTARPGIIIGKGGQEVDKLKE---------------ELKK--
PCLJ0_gene_132819            IER-TLK-----LVTVTITTARPGIIIGKGGQEVDKLKE---------------ELKK--
A8EcoflexT2_gene_158214      IER-TLK-----LVTVTITTARPGIIIGKGGQEVDKLKE---------------ELKK--
C5PET_gene_46926             IER-TLK-----LVTVTITTARPGIIIGKGGQEVDKLKE---------------ELKK--
C7PHBV_gene_110658           IER-TLK-----LVTVTITTARPGIIIGKGGQEVDKLKE---------------ELKK--
C5PET_gene_89841             IER-TLK-----LVTVTITTARPGIIIGKGGQEVDKLKE---------------ELKK--
C7PHBV_gene_71914            IER-TLK-----LVTVTITTARPGIIIGKGGQEVDKLKE---------------ELKK--
A6P3HB_gene_16823            IER-TLK-----LVTVTITTARPGIIIGKGGQEVDKLKE---------------ELKK--
T69PS_gene_40934             IER-TLK-----LVTITITTARPGIIIGKGGSEVDRLKE---------------ELKK--
P3HBx1J0_gene_46564          IER-TLK-----LVTVTITTARPGIIIGKGGQEVDKLKE---------------ELKK--
A8Ecoflex_gene_74818         IER-TLK-----LVTVTITTARPGIIIGKGGQEVDKLKE---------------ELKK--
C9PLLAT2_gene_16017          IER-TLK-----LVTVTITTARPGIIIGKGGQEVDKLKE---------------ELKK--
G9PS_gene_41382              IER-TVK-----IITVTINTSRPGIIIGKGGQEVDKLKE---------------ELKK--
G7P4BHT2_gene_111608         IER-TLK-----LITITINTARPGIIIGKGGQEVDKLKE---------------ELKK--
G7P4BH_gene_60207            IER-TIK-----LVTVTINTARPGVIIGKGGKEVDKLKE---------------ELKK--
A6P3HB_gene_80069            IER-TLK-----LVTVTINTARPGVIIGKGGQEVDKLKE---------------ELKK--
G9PS_gene_21754              IER-TLK-----LVTVTVNTARPGVIIGKGGSEVDKLKE---------------ELKK--
C5PETT2_gene_168770          IER-TLK-----LVTVTINTARPGVIIGKGGQEVDKLKE---------------ELKK--
C5PETT2_gene_47915           IER-TLK-----LITVTVNTARPGIIIGKGGQEVDKLKE---------------ELKN--
B9PCLJ1_gene_56518           IER-TLK-----LITVTVNTARPGIIIGKGGQEVDKLKE---------------ELKK--
A8EcoflexJ1_gene_91900       IER-TLK-----LITVTVNTARPGIIIGKGGQEVDKLKE---------------ELKK--
G7P4BHJ1_gene_59217          IER-TLK-----LITVTVNTARPGIIIGKGGQEVDKLKE---------------ELKK--
G8LDPET2_gene_69169          IER-TLK-----LITVTINTARPGIIIGKQGSEVDKLKE---------------ELMK--
G9PST2_gene_105045           IER-TLK-----LITVTINTARPGIIIGKQGSEVDKLKE---------------ELMK--
A6P3HBT2_gene_6319           IER-TLK-----LVTITINTARPGIIIGKGGQEVDKLKE---------------ELKK--
A6P3HBT2_gene_56785          ISR-KTK-----SITVDIATARPGQVIGRKGSEIEKLRN---------------ELTV--
EcoflexJ0_gene_66247         IER-ASD-----QLKIILYTSRPGVVIGRRGSEIDKLKE---------------KINS--
PBSAJ0_gene_53176            ITR-TSG-----QVKVTVYSAKPGVAIGKKGAGIDKIRN---------------DLKK--
PCLJ0_gene_21173             ITR-TSG-----QVKVTVYSAKPGVAIGKKGAGIDKIRN---------------DLKK--
C7PHBV_gene_35693            ITR-TSD-----QVKVTVYSAKPGIAIGKKGAGIDKIRI---------------DLKK--
PCLJ0_gene_60576             ITR-TSD-----QVKVTVYSAKPGVAIGKKGAGIDKIRN---------------DLKK--
A6P3HB_gene_81525            ISR-TSN-----QIKVTVNTAKPGVAIGKKGAGIEKIRK---------------DLGK--
C7PHBV_gene_77934            ISR-TSN-----QIKVTVNTAKPGVAIGKKGAGIEKIRK---------------DLGK--
E6PHBH_gene_56378            IER-TSD-----QVKVTVFTAKPGVAIGKKGAGIEKIRG---------------DLKK--
C7PHBVJ1_gene_25162          IDR-TED-----KVRINIFTAKPGMVVGRGGENIAKLKV---------------GLSK--
G7P4BHJ1_gene_94565          IDR-TED-----KVRINIFTAKPGMVVGRGGENIAKLKV---------------GLSK--
G7P4BHJ1_gene_93122          IDRAANN-----RVHINIFTAKPGMIVGKGGENIKALRA---------------ELTK--
G7P4BHJ1_gene_49161          IER-ASE-----RIKINIHSAKPGIIIGKGGTAIDTLRA---------------ELQK--
G7P4BHJ1_gene_64472          IER-AAN-----KVIIGIHTGKPGIVIGKAGAGIEALKK---------------DLSK--
PHBHJ0_gene_68084            IER-AAN-----KVKITIHSARPGVVIGKKGAGIDSLKL---------------EVQK--
G7P4BHT2_gene_119971         IER-AWN-----SVRVTLSTARPGLVIGRKGSEIEKLTN---------------DISK--
PHBHJ0_gene_84894            IER-AAN-----KLKLNILTARPGIIIGKKGSEVEKLKR---------------WISQ--
G8LDPE_gene_22631            VER-PAD-----KACVTIYTAKPGVVIGKKGSDIESIKG---------------KLKK--
PBSAJ0_gene_72559            IER-PHK-----KCLITIHTARPGLVIGKKGGDIEALRR---------------SLSG--
PCLJ0_gene_126430            IER-PHK-----KCLITIHTARPGLVIGKKGGDIEALRR---------------SLSG--
A8Ecoflex_gene_163519        IER-PHK-----KCLITIHTARPGLVIGKKGGDIEALRR---------------SLSS--
C7PHBV_gene_158319           IER-PHK-----KCLITIHTARPGLVIGKKGGDIEALRR---------------SLSS--
E6PHBH_gene_4324             IER-PHK-----KCLITIHTARPGLVIGKKGGDIEALRR---------------SLSS--
A6P3HB_gene_114243           IER-PHK-----KCLITIHTARPGLVIGKKGGDIEALRR---------------SLSS--
A8Ecoflex_gene_163510        IER-PHK-----KCLITIHTARPGLVIGKKGGDIEALRR---------------SLSS--
A8EcoflexT2_gene_553         IER-PHK-----KCLITIHTARPGLVIGKKGGDIEALRR---------------SLSS--
G8LDPE_gene_21746            IER-PHK-----KCLITIHTARPGLVIGKKGGDIEALRR---------------SLSS--
B9PCL_gene_15158             IER-PHK-----KCLITIHTARPGLVIGKKGGDIEALRR---------------SLSS--
G7P4BH_gene_47629            IER-PHK-----KCLITIHTARPGLVIGKKGGDIEALRR---------------SLSS--
B9PCL_gene_1729              IER-PHK-----KCLITIHTARPGLVIGKKGGDIEALRR---------------SLSS--
G8LDPE_gene_4142             IER-PHK-----KCLITIHTARPGLVIGKKGGDIEALRR---------------SLSS--
PBSJ0_gene_2748              IER-PHK-----KCLVTIHTARPGLVIGKKGADIENLRR---------------QLAS--
PCLJ0_gene_62836             IER-PHK-----KCLVTIHTARPGLVIGKKGADIENLRR---------------QLAS--
PHBHJ0_gene_153959           IER-PHK-----KCLVTIHTARPGLVIGKKGADIEGLRR---------------QLAT--
G8LDPE_gene_79478            IER-AAK-----NVRVTVHTARPGVIIGKKGADIEKLRS---------------KISA--
G8LDPE_gene_17819            IER-AAK-----TIKVTVYTARPGVIIGKKGADIEKLRR---------------DLSQ--
G9PS_gene_7877               IER-AAK-----TIKVTVYTARPGVIIGKKGADIEKLRR---------------DLSQ--
C9PLLAT2_gene_88153          IER-AAK-----TIKVTVYTARPGVIIGKKGADIEKLRR---------------DLSQ--
G7P4BHJ1_gene_32918          IER-AAT-----NTKVTVYTARPGVIIGKKGADIEKLRK---------------DLSN--
T54PHBH_gene_2826            IER-AAK-----TTKVTIYTARPGVIIGKKGADIESLRQ---------------NLSR--
T58Ecoflex_gene_11131        IER-AAK-----TTKVTIYTARPGVIIGKKGADIESLRQ---------------NLSR--
T702PET_gene_16178           IER-AAK-----TTKVTIYTARPGVIIGKKGADIESLRQ---------------NLSR--
T60PBSA_gene_1542            IER-AAK-----TTKVTIYTARPGVIIGKKGADIESLRQ---------------NLSR--
T67PP_gene_45807             IER-AAK-----TTKVTIYTARPGVIIGKKGADIESLRQ---------------NLSR--
T61PCL_gene_10917            IER-AAK-----TTKVTIYTARPGVIIGKKGADIESLRQ---------------NLSR--
T62PLLA_gene_24633           IER-AAK-----TTKVTIYTARPGVIIGKKGADIESLRQ---------------NLSR--
T702PET_gene_58903           IER-AAK-----TTKVTIYTARPGVIIGKKGADIESLRQ---------------NLSR--
T68LDPE_gene_57809           IER-AAK-----TTKVTIYTARPGVIIGKKGADIETLRQ---------------NLSR--
T702PET_gene_58880           IER-AAK-----TTKVTIYTARPGVIIGKKGADIETLRQ---------------NLSR--
T54PHBH_gene_14646           IER-AAK-----TTKVTIYTARPGVIIGKKGADIETLRQ---------------NLSR--
T57P4BH_gene_580             IER-AAK-----TTKVTIYTARPGVIIGKKGADIETLRQ---------------NLSR--
T50P3HB_gene_2556            IER-AAK-----TTKVTIYTARPGVIIGKKGADIETLRQ---------------NLSR--
T52PHBV_gene_7095            IER-AAK-----TTKVTIYTARPGVIIGKKGADIETLRQ---------------NLSR--
T62PLLA_gene_59803           IER-AAK-----TTKVTIYTARPGVIIGKKGADIETLRQ---------------NLSR--
A8Ecoflex_gene_2533          IER-AAK-----TTKVTIYTARPGVIIGKKGADIETLRQ---------------SLSR--
B9PCL_gene_6632              IER-AAK-----TTKVTIYTARPGVIIGKKGADIETLRQ---------------SLSR--
B8PBSAT2_gene_31342          IER-AAK-----STKVTVHTARPGVIIGKKGADIEKLRQ---------------KLSK--
G8LDPET2_gene_56468          IER-AAK-----STKVTVHTARPGVIIGKKGADIEKLRQ---------------KLSK--
A6P3HBT2_gene_43487          IER-VAK-----STKVTVHTARPGVIIGKKGADIEKLRQ---------------KLSN--
G8LDPET2_gene_31485          IER-VAK-----STKVTVHTARPGVIIGKKGADIEKLRQ---------------KLSN--
G9PST2_gene_71305            IER-VAK-----STKVTVHTARPGVIIGKKGADIEKLRQ---------------KLSN--
PHBHJ0_gene_155274           IER-VAK-----TTKVTVHTARPGVIIGKKGADIEKLRQ---------------KLSK--
P3HBx1J0_gene_35107          IER-AAK-----TTKVTVHTARPGVIIGKKGADIEKLRQ---------------KLSK--
PHBHJ0_gene_42378            IER-AAK-----STKVTVHTARPGVIIGKKGADIEKLRQ---------------KLSR--
PHBVJ0_gene_27580            IER-AAK-----STKVTVHTARPGVIIGKKGADIEKLRQ---------------KLSR--
T61PCL_gene_57356            IER-AAK-----NTRVTVYTARPGVIIGKKGADIETLRK---------------ELSK--
PBSAJ0_gene_132723           IER-AAK-----NTRVTVYTARPGVIIGKKGADIESLRK---------------QLSQ--
C5PETT2_gene_12075           IER-PHK-----KCRITIYTARPGVVIGKKGGDIEKLRK---------------KLAD--
A6P3HB_gene_7327             IER-PHK-----KCRITIYTARPGVVIGKKGGDIEKLRL---------------KLAE--
C5PET_gene_47966             IER-PHK-----KCRITIYTARPGVVIGKKGGDIEKLRL---------------KLAS--
C7PHBV_gene_81551            IER-PHK-----KCRITIYTARPGVVIGKKGGDIEKLRL---------------KLAS--
G8LDPE_gene_32391            IER-PHK-----KCRITIYTARPGVVIGKKGGDIEKLRK---------------KLAD--
G8LDPE_gene_61020            IER-PHK-----KCRITIYTARPGIVIGKKGGDIEKLRK---------------KLSD--
PHBHJ0_gene_131483           IER-PAK-----TCRVSIYAARPGVIIGKKGADIEKLRR---------------KLSE--
PHBHJ0_gene_82985            IER-PAK-----LCRVSIYAARPGVIIGKKGADIEKLRA---------------KLST--
PCLJ0_gene_77018             IER-PAK-----LCRVSIYAARPGVIIGKKGADIEKLRA---------------KLAS--
PHBHJ0_gene_82880            IER-PAK-----LCRVSIYAARPGVIIGKKGADIEKLRA---------------KLST--
PHBVJ0_gene_4368             IER-PAK-----LCRVSIYAARPGVIIGKKGADIEKLRA---------------KLST--
PCLJ0_gene_70754             IER-AAS-----NIRVTIHSARPGVIIGKKGADIEGLKN---------------KLSK--
T702PET_gene_44239           IER-PAK-----KARVTIYSARPGVIIGKKGADIDKLRQ---------------KIAS--
A8Ecoflex_gene_44165         IER-PAK-----RARITIHTARPGVVIGKKGQDIEKLRL---------------RLSK--
PCLJ0_gene_17650             IER-PAK-----RARITIHTARPGVIIGKKGADIEKLRL---------------KLSK--
C5PETT2_gene_25321           IER-PHK-----KCRVTIHTARPGVLIGKAGADIAKLNQ---------------KLSR--
G9PST2_gene_63247            IER-PHK-----KCRVTIHTARPGVLIGKAGADIAKLNQ---------------KLSR--
P4HBJ0_gene_92509            IER-PHK-----KCRVTVHSARPGILIGKKGSDIEKLKG---------------ALKK--
P4HBJ0_gene_92623            IER-PHK-----KCRVTVHSARPGILIGKKGSDIEKLKG---------------ALKK--
PHBHJ0_gene_129885           IER-PHK-----KCRVTVHSARPGILIGKKGSDIEKLKG---------------ALKK--
PBSAJ0_gene_65449            IER-PHK-----KCRITVHTARPGILIGKKGNDIEVLRK---------------KLSN--
PCLJ0_gene_90592             IER-PHK-----KCRITVHTARPGILIGKKGNDIEVLRK---------------KLSN--
PCLJ0_gene_186890            IER-PHK-----KCRVTVHTARPGILIGKKGSDIETLRK---------------KLSA--
A6P3HBT2_gene_88328          IER-PTG-----KCRVNVHSARPGVVIGKKGADIEKLRN---------------KIAK--
A6P3HBT2_gene_95475          IER-PAG-----KCRVAIHSARPGVVIGKKGADIENLRR---------------EISK--
G7P4BHT2_gene_75454          IER-PAG-----KCRVAIHSARPGVVIGKKGADIENLRR---------------EISK--
G8LDPET2_gene_39021          IER-PAG-----KCRVAIHSARPGVVIGKKGADIENLRR---------------EISK--
T702PET_gene_8217            IER-PHK-----TCRVSIHTARPGVVIGKKGSDIERIKR---------------MVSK--
T50P3HB_gene_16557           IER-PHK-----TCRVSIHTARPGVVIGKKGSDIERIKR---------------MVSK--
T61PCL_gene_37357            IER-PHK-----TCRVSIHTARPGVVIGKKGSDIERIKR---------------MVGK--
T60PBSA_gene_43463           IER-PHK-----TCRVSIHTARPGVVIGKKGSDIERIKR---------------MVGK--
A8Ecoflex_gene_140856        IER-PHK-----TCRVSIHTARPGVVIGKKGSDIERIKR---------------MVGK--
E6PHBH_gene_75815            IER-PHK-----TCRVSIHTARPGVVIGKKGSDIERIKR---------------MVGK--
C7PHBV_gene_132243           IER-PHK-----TCRVSIHTARPGVVIGKKGSDIERIKR---------------MVGK--
A8Ecoflex_gene_52961         IER-PAK-----KCRVTIHTARPGVIIGKKGADIEKLRS---------------KIAT--
B8PBSA_gene_30719            IER-PAK-----KCRVTIHTARPGVIIGKKGADIEKLRS---------------KIAT--
B9PCL_gene_42469             IER-PAK-----KCRVTIHTARPGVIIGKKGADIEKLRS---------------KIAT--
A8EcoflexT2_gene_50286       IER-PAK-----KCRVTIYSARPGVIIGKKGADIEKLRS---------------KIAK--
A8EcoflexT2_gene_50333       IER-PAK-----KCRVTIYSARPGVIIGKKGADIEKLRS---------------KIAK--
A8EcoflexT2_gene_80209       IER-PAK-----KCRVTIYSARPGVIIGRKGADIEKLRS---------------RIAK--
PBSAJ0_gene_80124            IER-PAK-----KCRVTIHSARPGVIIGKKGADIEKLRA---------------KIAK--
PCLJ0_gene_38929             IER-PAK-----KCRVTIHSARPGVIIGKKGADIEKLRS---------------KIAK--
PHBHJ0_gene_33673            IER-PAK-----KCRVTIHSARPGVIIGKKGADIEKLRA---------------KIAK--
EcoflexJ0_gene_4630          IER-PHK-----KCRVTIHTARPGVLIGKKGADIDKLRG---------------QVGR--
PBSAJ0_gene_3007             IER-PHK-----KCRVTIHTARPGVLIGKKGADIDKLRG---------------QVGR--
PBSJ0_gene_18644             IER-PHK-----KCRVTIHTARPGVLIGKKGADIDKLRG---------------QVGR--
F9PP_gene_25929              IER-PHK-----KCRVTIHTARPGVVIGKKGSDIEVLRK---------------ALSK--
P4HBJ0_gene_93205            IER-PHR-----KCRVTIQTARPGVIIGKKGADIENLRK---------------EVAK--
PCLJ0_gene_150972            IER-PHR-----KCRVTIHTARPGVIIGKKGADIEKLRQ---------------KLLK--
PCLJ0_gene_192749            IER-PHR-----KCRVTIHTARPGVIIGKKGADIEKLRK---------------QLSQ--
F9PP_gene_45200              IER-PHK-----KCRVTIHAARPGVIIGKKGADIEVLRK---------------KLSA--
G9PS_gene_46101              IER-PHK-----KCRVTIHAARPGVIIGKKGADIEVLRK---------------KLSL--
G9PS_gene_87481              IER-PHK-----KCRVTIHAARPGVIIGKKGADIEVLRK---------------KLSL--
A8EcoflexT2_gene_20565       IER-PHK-----KCRVTIHSARPGVIIGKKGADIETLRR---------------KLAA--
T52PHBV_gene_6435            IER-PHK-----KCRVTIHSARPGVIIGKKGADIETLRK---------------KVSA--
T57P4BH_gene_13402           IER-PHK-----KCRVTIHSARPGVIIGKKGADIETLRK---------------KVSA--
PCLJ0_gene_30773             IER-PHK-----KCRVTVHTARPGVIIGKKGADIETLRK---------------KLAA--
F9PPT2_gene_27685            IER-PHR-----KCRVTVHTARPGVIIGKKGADIETLRR---------------KLAT--
G8LDPE_gene_123476           IER-PHR-----KCRVTIHAARPGVIIGKKGADIEVLRK---------------KLAA--
G9PS_gene_46094              IER-PHK-----KCRVTIHAARPGVIIGKKGADIETLRK---------------KIAT--
G9PS_gene_21146              IER-PHK-----KCRVTIHTARPGVIIGKKGADIETLRK---------------KLAN--
G9PS_gene_188361             IER-PHK-----KCRVTVHTARPGVIIGKKGADIETLRQ---------------KLAN--
C9PLLAT2_gene_59340          IER-PHK-----KCRVTVHTARPGVIIGKKGADIETLRK---------------KLAA--
C5PETT2_gene_26915           IER-PHK-----KCRVTVHTARPGVIIGKKGADIETLRK---------------KLAA--
T58Ecoflex_gene_10310        IER-PHK-----KCRVTVHTARPGVIIGKKGADIETLRK---------------KLAA--
F9PPT2_gene_79926            IER-PHK-----KCRVTVHTARPGVII---------------------------------
G8LDPE_gene_116467           IER-PHK-----KCRVTVHTARPGVIIGKKGADIETLRR---------------KLAA--
E6PHBH_gene_64359            IER-PHK-----KCRVTVHTARPGVIIGKKGADIETLRR---------------KLAA--
C7PHBV_gene_67710            IER-PHK-----KCRVTVHTARPGVIIGKKGADIETLRR---------------KLAA--
B9PCL_gene_45423             IER-PHK-----KCRVTVHTARPGVIIGKKGADIETLRR---------------KLAA--
A8EcoflexT2_gene_9982        IER-PHK-----KCRVTVHTARPGVIIGKKGADIETLRR---------------KLAA--
C5PET_gene_73                IER-PHK-----KCRVTVHTARPGVIIGKKGADIETLRR---------------KLAA--
B9PCLT2_gene_37239           IER-PHK-----KCRVTVHTARPGVIIGKKGADIETLRR---------------KLAA--
G9PST2_gene_81161            IER-PHK-----KCRVTVHTARPGVIIGKKGADIETLRR---------------KLAA--
G8LDPET2_gene_70778          IER-PHK-----KCRVTVHTARPGVIIGKKGADIETLRR---------------KLAA--
G8LDPET2_gene_84653          IER-PHK-----KCRVTVHTARPGVIIGKKGADIETLRR---------------KLAA--
G7P4BHT2_gene_8359           IER-PHK-----KCRVTVHTARPGVIIGKKGADIETLRR---------------KLAA--
C9PLLAT2_gene_40234          IER-PHK-----KCRVTVHTARPGVIIGKKGADIETLRK---------------KLAA--
E6PHBH_gene_29889            IER-PHK-----KCRVTVHTARPGVIIGKKGADIETLRK---------------KLAA--
B8PBSAT2_gene_60239          IER-PHK-----KCRVTVHTARPGVIIGKKGADIETLRK---------------KLAA--
G7P4BH_gene_44271            IER-PHK-----KCRVTVHTARPGVIIGKKGADIETLRK---------------KLAA--
F9PP_gene_34459              IER-PHK-----KCRVTVHTARPGVIIGKKGADIETLRK---------------KLAA--
F9PPT2_gene_28910            IER-PHK-----KCRVTVHTARPGVIIGKKGADIETLRR---------------KLAA--
A8Ecoflex_gene_3634          IER-PHK-----KCRVTVHTARPGVIIGKKGADIETLRK---------------KLAA--
A8EcoflexT2_gene_10004       IER-PHK-----KCRVTVHTARPGVIIGKKGADIETLRK---------------KLAA--
B8PBSA_gene_9294             IER-PHK-----KCRVTVHTARPGVIIGKKGADIETLRK---------------KLAA--
B9PCL_gene_38677             IER-PHK-----KCRVTVHTARPGVIIGKKGADIETLRK---------------KLAA--
C7PHBV_gene_67824            IER-PHK-----KCRVTVHTARPGVIIGKKGADIETLRK---------------KLAA--
E6PHBH_gene_12715            IER-PHK-----KCRVTVHTARPGVIIGKKGADIETLRK---------------KLAA--
C7PHBVT2_gene_3520           IER-PHK-----KCRVTVHTARPGVIIGKKGADIETLRK---------------KLAA--
C5PETT2_gene_26905           IER-PHK-----KCRVTVHTARPGVIIGKKGADIETLRK---------------KLAA--
E6PHBHT2_gene_20098          IER-PHK-----KCRVTVHTARPGVIIGKKGADIETLRK---------------KLAA--
C9PLLAT2_gene_9498           IER-PHK-----KCRVTVHTARPGVIIGKKGADIETLRK---------------KLAA--
A6P3HB_gene_107518           ---------------------------GKKGADIETLRK---------------KLAA--
PCLJ0_gene_38980             IER-PHK-----KCRVTIHTARPGVIIGKKGADIEVLRK---------------KLAA--
EcoflexJ0_gene_52001         IER-PHK-----KCRVTIHTARPGVIIGKKGADIEVLRK---------------KLAK--
P4HBJ0_gene_2459             IER-PHK-----KCRVTIHTARPGVIIGKKGADIEVLRK---------------KLAK--
P3HBx1J0_gene_30449          IER-PHK-----KCRVTIHTARPGVIIGKKGADIEVLRK---------------KIAN--
EcoflexJ0_gene_13296         IER-PHK-----KCRVTIHTARPGVIIGKKGADIEVLRK---------------KLAN--
PBSAJ0_gene_6690             IER-PHK-----KCRVTIHTARPGVIIGKKGADIEVLRK---------------KLAN--
PBSAJ0_gene_6665             IER-PHK-----KCRVTIHTARPGVIIGKKGADIEVLRK---------------KLAN--
PCLJ0_gene_347               IER-PHK-----KCRVTIHTARPGVIIGKKGADIEVLRK---------------KLAN--
A8Ecoflex_gene_20624         IER-PHK-----KCRVTIHTARPGVIIGKKGADIETLRK---------------KIAA--
PBSJ0_gene_23540             IER-PHK-----KCRVTIHTARPGVIIGKKGADIETLRK---------------KIAA--
PCLJ0_gene_38890             IER-PHK-----KCRVTIHTARPGVIIGKKGADIETLRK---------------KIAA--
A8Ecoflex_gene_6927          IER-PHK-----KCRVTIHTARPGVIIGKKGADIEGLRK---------------KLAA--
G8LDPE_gene_51704            IER-PHK-----KCRVTIHTARPGVIIGKKGADIEGLRK---------------KLAA--
C5PET_gene_156262            IER-PHK-----KCRVTIHTARPGVIIGKKGADIEGLRK---------------KLAA--
T58Ecoflex_gene_24374        IER-PHK-----KCRVTIHTARPGVIIGKKGADIETLRK---------------KIAT--
T61PCL_gene_23561            IER-PHK-----KCRVTIHTARPGVIIGKKGADIETLRK---------------KIAT--
T67PP_gene_39977             IER-PHK-----KCRVTIHTARPGVIIGKKGADIETLRK---------------KIAT--
T61PCL_gene_33653            IER-PHK-----KCRVTIHTARPGVIIGKKGADIETLRK---------------KIAT--
G9PS_gene_31318              IER-PHK-----KCRVTIHTARPGVIIGKKGADIETLRK---------------KIAT--
B9PCL_gene_33391             IER-PHK-----KCRVTIHTARPGVIIGKKGADIETLRK---------------KIAT--
B8PBSA_gene_82854            IER-PHK-----KCRVTIHTARPGVIIGKKGADIETLRK---------------KIAT--
B9PCL_gene_37204             IER-PHK-----KCRVTIHTARPGVIIGKKGADIETLRK---------------KIAT--
A8Ecoflex_gene_92182         IER-PHK-----KCRVTIHTARPGVIIGKKGADIETLRK---------------KIAT--
C5PET_gene_44538             IER-PHK-----KCRVTIHTARPGVIIGKKGADIETLRK---------------KIAT--
EcoflexJ0_gene_45810         IER-PHK-----KCRVTIHTARPGVIIGKKGADIETLRR---------------KIAA--
P3HBx1J0_gene_26640          IER-PHK-----KCRVTVHTARPGVIIGKKGADIEGLRK---------------KLAA--
P4HBJ0_gene_111930           IER-PHK-----KCRVTVHTARPGVIIGKKGADIEGLRK---------------KLAA--
EcoflexJ0_gene_62373         IER-PHR-----KCRVTIHTARPGVIIGKKGADIETLRK---------------KLAA--
A8EcoflexT2_gene_20543       IER-PHR-----KCRVTIHTARPGVIIGKKGADIETLRK---------------KLAA--
B8PBSA_gene_51345            IER-PHR-----KCRVTIHTARPGVIIGKKGADIETLRK---------------KLAA--
P4HBJ0_gene_98760            IER-PHK-----KCRVTIHTARPGVIIGKKGADIETLRR---------------KLSA--
PHBVJ0_gene_46703            IER-PHK-----KCRVTIHTARPGVIIGKKGADIETLRR---------------KLSA--
PCLJ0_gene_39013             IER-PHK-----KCRVTVHTARPGVIIGKKGADIEGLRK---------------KLAN--
F9PPT2_gene_30858            IER-PHK-----KCRVTIHTARPGVIIGKKGADIETLRK---------------KIAS--
F9PPT2_gene_52848            IER-PHK-----KCRVTIHTARPGVIIGKKGADIEGLRK---------------KISS--
C5PET_gene_44572             IER-PHK-----KCRVTIHTARPGVIIGKKGADIETLRK---------------KIAS--
C7PHBV_gene_19721            IER-PHK-----KCRVTIHTARPGVIIGKKGADIETLRK---------------KIAS--
F9PPT2_gene_19092            IER-PHK-----KCRVTIHTARPGVIIGKKGADIETLRK---------------KIAS--
P3HBx1J0_gene_60083          IER-PHK-----KCRVTIHTARPGVIIGKKGADIETLRK---------------KIAN--
P4HBJ0_gene_93288            IER-PHK-----KCRVTIHTARPGVIIGKKGADIETLRK---------------KIAS--
PBSAJ0_gene_17772            IER-PHK-----KCRVTIHTARPGVIIGKKGADIEVLRK---------------KLAA--
P4HBJ0_gene_127403           IER-PHK-----KCRVTIHTARPGVIIGKKGADIEVLRS---------------KLAK--
PCLJ0_gene_172021            IER-PHK-----KCRVTIHTARPGVIIGKKGADIEVLRK---------------KLAS--
P3HBx1J0_gene_4668           IER-PHK-----KCRVTIHTARPGVIIGKKGADIEVLRK---------------KLAA--
P3HBx1J0_gene_21274          IER-PHK-----KCRVTIHTARPGVIIGKKGADIEVLRK---------------KLAA--
A6P3HB_gene_19012            IER-PHK-----KCRVTIHTARPGVIIGKKGADIETLRK---------------KIAS--
B9PCL_gene_55605             IER-PHK-----KCRVTIHTARPGVIIGKKGADIETLRK---------------KIAS--
C7PHBV_gene_1239             IER-PHK-----KCRVTIHTARPGVIIGKKGADIETLRK---------------KIAS--
P4HBJ0_gene_112117           IER-PHK-----KCRVTIHTARPGVIIGKKGADIETLRK---------------KIAN--
PHBHJ0_gene_25117            IER-PHK-----KCRVTIHTARPGVIIGKKGADIETLRK---------------KIAN--
PHBHJ0_gene_74993            IER-PHK-----KCRVTIHTARPGVIIGKKGADIETLRK---------------KIAN--
EcoflexJ0_gene_13292         IER-PHK-----KCRVTIHTARPGVIIGKKGADIEVLRK---------------KLSN--
P4HBJ0_gene_98440            IER-PHK-----KCRVTIHTARPGVIIGKKGADIEVLRK---------------KLAA--
EcoflexJ0_gene_118467        IER-PHK-----KCRVTIHTARPGVIIGKKGADIEVLRK---------------KIAA--
P4HBJ0_gene_37287            IER-PHK-----KCRVTIHTARPGVIIGKKGADIEVLRK---------------KIAA--
PCLJ0_gene_91970             IER-PHK-----KCRVTIHTARPGVIIGKKGADIEVLRK---------------KIAA--
PHBHJ0_gene_94355            IER-PAK-----KCRVTIYSARPGVIIGKKGADIEKLRS---------------KIAK--
G8LDPE_gene_27935            IER-PHK-----KCRVTINTARPGVVIGKKGADIEALRR---------------AISK--
A8Ecoflex_gene_121475        IER-PHK-----KCRVTINTARPGVVIGKKGADIEALRR---------------AISK--
C9PLLA_gene_8294             IER-PHK-----KCRVTINTARPGVVIGKKGADIEALRR---------------AISK--
G9PS_gene_31303              IER-PHK-----KCRVTINTARPGVVIGKKGADIEALRR---------------AISK--
T60PBSA_gene_61066           IER-PHK-----KCRVTINTARPGVVIGKKGADIEALRR---------------SISK--
T58Ecoflex_gene_28482        IER-PHK-----KCRVTINTARPGVVIGKKGADIEALRR---------------AISK--
T61PCL_gene_33964            IER-PHK-----KCRVTINTARPGVVIGKKGADIEALRR---------------AISK--
T67PP_gene_49230             IER-PHK-----KCRVTINTARPGVVIGKKGADIEALRR---------------AISK--
T69PS_gene_14608             IER-PHK-----KCRVTINTARPGVVIGKKGADIEALRR---------------AISK--
T702PET_gene_17339           IER-PHK-----KCRVTINTARPGVVIGKKGADIEALRR---------------SISK--
T68LDPE_gene_25119           IER-PHK-----KCRVTINTARPGVVIGKKGADIEALRR---------------AISK--
T61PCL_gene_56325            IER-PHK-----KCRVSIHAARPGIIIGKKGADIEVLRK---------------KLGT--
T60PBSA_gene_76214           IER-PHK-----KCRVSIHAARPGIIIGKKGADIEVLRK---------------KLGT--
F9PPT2_gene_15530            IER-PHK-----KCRVTIHSARPGIIIGKKGADIETLRK---------------ALGN--
T67PP_gene_67984             IER-PHK-----KCRVSIHAARPGIIIGKKGADIEKLRK---------------KVGT--
T58Ecoflex_gene_28042        IER-PHK-----KCRVSIHAARPGIIIGKKGADIEKLRK---------------KVGT--
T68LDPE_gene_46623           IER-PHK-----KCRVSIHAARPGIIIGKKGADIEKLRK---------------KVGT--
T61PCL_gene_2740             IER-PHK-----KCRVSIHAARPGIIIGKKGADIEKLRK---------------KVGT--
T57P4BH_gene_4829            IER-PHK-----KCRVSIHAARPGIIIGKKGADIEKLRK---------------KVGT--
A8Ecoflex_gene_106710        IER-PHK-----KCRVSIHAARPGIIIGKKGADIEKLRK---------------KVGT--
G8LDPET2_gene_106177         IER-PHK-----KCRVSIHAARPGIIIGKKGADIEKLRK---------------KVGT--
E6PHBH_gene_77409            IER-PHK-----KCRVSIHAARPGIIIGKKGADIEKLRK---------------KVGT--
F9PP_gene_70670              IER-PHK-----KCRVSIHAARPGIIIGKKGADIEKLRK---------------KVGT--
G9PST2_gene_54842            IER-PHK-----KCRVSIHAARPGIIIGKKGADIEKLRK---------------KVGT--
G7P4BH_gene_73704            IER-PHK-----KCRVSIHAARPGIIIGKKGADIEKLRK---------------KVGT--
C5PET_gene_22410             IER-PHK-----KCRVSIHAARPGIIIGKKGADIEKLRK---------------KVGT--
C7PHBV_gene_32470            IER-PHK-----KCRVSIHAARPGIIIGKKGADIEKLRK---------------KVGT--
A6P3HB_gene_3158             IER-PHK-----KCRVSIHAARPGIIIGKKGADIEKLRK---------------KVGT--
B8PBSA_gene_26342            IER-PHK-----KCRVSIHAARPGIIIGKKGADIEKLRK---------------KVGT--
T58Ecoflex_gene_22376        IER-PHK-----KCRVSIHAARPGIIIGKKGADIEKLRK---------------KVGT--
T60PBSA_gene_28889           IER-PHK-----KCRVSIHAARPGIIIGKKGADIEKLRK---------------KVGT--
G9PS_gene_31257              IER-PHK-----KCRITIHSARPGIIIGKKGADIEKLKR---------------KIST--
G9PS_gene_40880              IER-PHK-----KCRITIHSARPGIIIGKKGADIEKLKR---------------KIST--
C5PETT2_gene_158574          IER-AAK-----NVTVTIYAGRPGMIIGKKGADIERLKR---------------KVST--
B8PBSA_gene_5448             IER-PHK-----KCRVTIHAGRPGLIIGKKGADIERLKR---------------KVST--
B9PCL_gene_30390             IER-PHK-----KCRVTIHAGRPGLIIGKKGADIERLKR---------------KVST--
A8Ecoflex_gene_91227         IER-PHK-----KCRVTIHAGRPGLIIGKKGADIERLKR---------------KVST--
A8EcoflexT2_gene_67365       IER-PHK-----KCRVTIHAGRPGLIIGKKGADIERLKR---------------KVST--
G9PS_gene_17039              IER-PHK-----KCRVTIHAGRPGLIIGKKGADIERLKR---------------KVST--
C5PET_gene_60394             IER-PHK-----KCRVTIHAGRPGLIIGKKGADIERLKR---------------KVST--
C7PHBV_gene_84036            IER-PHK-----KCRVTIHAGRPGLIIGKKGADIERLKR---------------KVST--
G8LDPET2_gene_71500          IER-PHK-----KCRVTIHAGRPGLIIGKKGADIERLKR---------------KVST--
G8LDPE_gene_17665            IER-PHK-----KCRVTIHAGRPGLIIGKKGADIERLKR---------------KVST--
B8PBSAT2_gene_3466           IER-PHK-----KCRVTIHAGRPGLIIGKKGADIERLKR---------------KVST--
PHBHJ0_gene_117343           IER-PHK-----KCRVSIHSGRPGVVIGKKGADIERLRK---------------KIAD--
EcoflexJ0_gene_82989         IER-PHK-----KCRVSIHTARPGLIIGKKGADIEKLRK---------------KLSD--
P4HBJ0_gene_124356           IER-PHK-----KCRVSIHTARPGLIIGKKGADIEKLRK---------------KLSD--
P4HBJ0_gene_137884           IER-PHK-----KCRVSIHTARPGLIIGKKGADIEKLRK---------------KLSD--
F9PPT2_gene_7153             IER-PHK-----KCRVTIYSARPGVVIGKKGADIEKLRQ---------------LIMK--
PBSAJ0_gene_51381            IER-PHR-----KCRISIHTARPGIVIGKKGADIDKIKS---------------KVRK--
EcoflexJ0_gene_36366         IER-PHR-----KCRVSIHTARPGIVIGKKGADIEKLRN---------------KVKK--
EcoflexJ0_gene_52458         IER-PHR-----KCRVSIHTARPGIVIGKKGSDIERLRA---------------KVKK--
P4HBJ0_gene_15751            IER-PHR-----KCRVSIHTARPGIVIGKKGSDIERLRA---------------KVKK--
C5PETT2_gene_33770           IER-PHK-----KCRVSIHTARPGVVIGKKGADIEVLRR---------------QIST--
G8LDPET2_gene_62161          IER-PHK-----KCRVSIHTARPGVVIGKKGADIEVLRR---------------QIST--
G9PST2_gene_90956            IER-PHK-----KCRVSIHTARPGVVIGKKGADIEVLRR---------------QIST--
EcoflexJ0_gene_74580         IER-PHK-----KCRVTIHSARPGIVIGRKGADIEKLRR---------------KVGK--
P4HBJ0_gene_93268            IER-PHK-----KCRVTIHSARPGIVIGRKGADIEKLRR---------------KVGK--
C5PETT2_gene_18420           IER-NAE-----NINVRIHTARPGIVIGKKGQDIEKLRA---------------QLNA--
PBSAJ0_gene_41989            IER-PAK-----NARITIFSARPGVVIGKKGEDIEQLKV---------------DLQR--
PCLJ0_gene_14772             IER-PAK-----NARITIFSARPGVVIGKKGEDIEQLKV---------------DLQR--
EcoflexJ0_gene_43030         IQR-PAQ-----NMSVTVHTARPGIVIGKKGEDIDRMRR---------------ELTK--
P4HBJ0_gene_24438            IQR-PAQ-----NMSVTVHTARPGIVIGKKGEDIDRMRR---------------ELTK--
PBSJ0_gene_10254             IER-PAQ-----NMSVTVHTARPGIVIGKKGEDIDRMRR---------------ELSK--
F9PPT2_gene_30733            IER-PAK-----NARITIHTARPGIVIGKKGEDIERLKQ---------------TVSK--
P3HBx1J0_gene_79723          IER-PAK-----NARITIHTARPGIVIGKKGEDIEQLKN---------------TLSK--
P3HBx1J0_gene_100407         IER-PAK-----NARITIHTARPGIVIGKKGEDIEHLKN---------------TLSK--
A6P3HB_gene_34426            INR-PAR-----SAVITIHTARPGIVIGRQGADIEKLRH---------------ELAP--
B8PBSA_gene_61848            INR-PAR-----SAVITIHTARPGIVIGRQGADIEKLRH---------------ELAP--
B9PCL_gene_32612             INR-PAR-----SAVITIHTARPGIVIGRQGADIEKLRH---------------ELAP--
C5PET_gene_26967             INR-PAR-----SAVITIHTARPGIVIGRQGADIEKLRH---------------ELAP--
C7PHBV_gene_75687            INR-PAR-----SAVITIHTARPGIVIGRQGADIEKLRH---------------ELAP--
G7P4BH_gene_51816            INR-PAR-----SAVITIHTARPGIVIGRQGADIEKLRH---------------ELAP--
A8Ecoflex_gene_154372        INR-PAR-----SAVVTIHTARPGIVIGRQGADIEKLRH---------------EIAP--
B8PBSA_gene_32776            INR-PAR-----SAVVTIHTARPGIVIGRQGADIEKLRH---------------EIAP--
C5PET_gene_69913             INR-PAR-----SAVVTIHTARPGIVIGRQGADIEKLRH---------------EIAP--
C7PHBV_gene_114685           INR-PAR-----SAVVTIHTARPGIVIGRQGADIEKLRH---------------EIAP--
E6PHBH_gene_35238            INR-PAR-----SAVVTIHTARPGIVIGRQGADIEKLRH---------------EIAP--
F9PP_gene_1067               INR-PAR-----SAVVTIHTARPGIVIGRQGADIEKLRH---------------EIAP--
G8LDPE_gene_67756            INR-PAR-----SAVVTIHTARPGIVIGRQGADIEKLRH---------------EIAP--
G9PS_gene_94628              INR-PAR-----SAVVTIHTARPGIVIGRQGADIEKLRH---------------EIAP--
A8EcoflexT2_gene_92385       IQR-PAK-----SIIVTIHSARPGIVIGKKGEDVERLRR---------------KLAP--
PCLJ0_gene_36144             ISR-PAR-----AVVITIHTARPGIVIGKKGEDVERLRA---------------QIAP--
C9PLLAT2_gene_23903          ISR-PAR-----AVVITVHTARPGIVIGKKGEDVERLRA---------------TVAP--
A8EcoflexT2_gene_111887      ISR-PAR-----AVVITVHTARPGIVIGKKGEDVERLRA---------------KVAP--
B8PBSA_gene_42259            ISR-PAR-----AVVITVHTARPGIVIGKKGEDVERLRA---------------KVAP--
G7P4BH_gene_5668             ISR-PAR-----AVVITVHTARPGIVIGKKGEDVERLRA---------------KVAP--
E6PHBH_gene_11595            ISR-PAR-----AVVITVHTARPGIVIGKKGEDVERLRA---------------KVAP--
B8PBSA_gene_26878            ISR-PAR-----AVVITVHTARPGIVIGKKGEDVERLRA---------------KVAP--
B9PCL_gene_27125             ISR-PAR-----AVVITVHTARPGIVIGKKGEDVERLRA---------------KVAP--
F9PPT2_gene_33347            ISR-PAR-----AVVITVHTARPGIVIGKKGEDVERLRA---------------IVAP--
C9PLLA_gene_4897             IQR-ASE-----TAKVTIFTARPGIVIGKKGEDVEKLRK---------------QIAK--
F9PP_gene_26388              IER-PTR-----AAVITIHTARPGVVIGKKGADIEKLRE---------------DIAA--
F9PP_gene_24087              IER-PTG-----SANVTIHTARPGVVIGKKGADIEILRK---------------EISG--
G9PS_gene_166880             IER-PTG-----SANVTIHTARPGVVIGKKGADIEILRK---------------EISG--
G9PS_gene_60222              IER-PTG-----SANVTIHTARPGVVIGKKGADIEILRK---------------EISG--
C9PLLA_gene_8273             IER-PTG-----SANVTIHTARPGVVIGKKGADIEILRK---------------EISG--
A8EcoflexT2_gene_59798       IER-PTG-----SANVTIHTARPGVVIGKKGADIEILRK---------------EISG--
G8LDPE_gene_48893            IER-PTG-----SANVTIHTARPGVVIGKKGADIEILRK---------------EISG--
G9PS_gene_80901              IER-PTG-----SANITIHTARPGVVIGKKGADIEILRK---------------EVSK--
F9PP_gene_18405              IER-PTG-----SANITIHTARPGVVIGKKGADIEILRK---------------EVSK--
F9PP_gene_18403              IER-PTG-----SANITIHTARPGVVIGKKGADIEILRN---------------EVSK--
G9PS_gene_60705              IER-PTG-----SANITIHTARPGVVIGKKGADIEILRK---------------EVSK--
F9PP_gene_59232              IER-PSK-----ALSITIHTARPGIVIGKKGEDIEKLRK---------------KVTA--
C5PETT2_gene_52054           IER-PAK-----SAFVTIHTARPGVVIGKKGEDIERLRT---------------ETAK--
A8EcoflexT2_gene_48381       IER-PAK-----SAFVTIHTARPGVVIGKKGEDIEKLRA---------------ETAR--
T58Ecoflex_gene_23303        IER-PAK-----SIRVTIHTARPGVVIGKKGEDVEKLRQ---------------AVTK--
T60PBSA_gene_31991           IER-PAK-----SIRVTIHTARPGVVIGKKGEDVEKLRQ---------------AVTK--
T67PP_gene_28913             IER-PAK-----SIRVTIHTARPGVVIGKKGEDVEKLRQ---------------AVTK--
T68LDPE_gene_24290           IER-PAK-----SIRVTIHTARPGVVIGKKGEDVEKLRQ---------------AVTK--
T69PS_gene_29340             IER-PAK-----SIRVTIHTARPGVVIGKKGEDVEKLRQ---------------AVTK--
T702PET_gene_14137           IER-PAK-----SIRVTIHTARPGVVIGKKGEDVEKLRQ---------------AVTK--
T60PBSA_gene_26371           IER-PAK-----SIRVTIHTARPGVVIGKKGEDVEKLRQ---------------AVTK--
T61PCL_gene_21972            IER-PAK-----SIRVTIHTARPGVVIGKKGEDVEKLRQ---------------AVTK--
T62PLLA_gene_2614            IER-PAK-----SIRVTIHTARPGVVIGKKGEDVEKLRQ---------------AVTK--
T67PP_gene_48516             IER-PAK-----SIRVTIHTARPGVVIGKKGEDVEKLRQ---------------AVTK--
T68LDPE_gene_49370           IER-PAK-----SIRVTIHTARPGVVIGKKGEDVEKLRQ---------------AVTK--
T702PET_gene_7582            IER-PAK-----SIRVTIHTARPGVVIGKKGEDVEKLRQ---------------AVTK--
T57P4BH_gene_14195           IER-PAK-----SIRVTIHTARPGVVIGKKGEDVEKLRQ---------------AVTK--
T58Ecoflex_gene_44602        IER-PAK-----SIRVTIHTARPGVVIGKKGEDVEKLRQ---------------AVTK--
T52PHBV_gene_15462           IER-PAK-----SIRVTIHTARPGVVIGKKGEDVEKLRQ---------------AVTK--
T54PHBH_gene_16828           IER-PAK-----SIRVTIHTARPGVVIGKKGEDVEKLRQ---------------AVTK--
T67PP_gene_48527             IER-PAK-----SIRVTIHTARPGVVIGKKGEDVEKLRQ---------------AVTK--
T60PBSA_gene_26379           IER-PAK-----SIRVTIHTARPGVVIGKKGEDVEKLRQ---------------AVTK--
T69PS_gene_61002             IER-PAK-----SIRVTIQTARPGVVIGKKGEDVEKLRQ---------------AVTK--
T61PCL_gene_34780            IER-PAK-----SIRVTIHTARPGVVIGKKGEDVEKLRK---------------QITK--
T60PBSA_gene_28262           IER-PAK-----SIRVTIHTARPGVVIGKKGEDVEKLRN---------------YVSK--
T61PCL_gene_59068            IER-PAK-----SIRVTIHTARPGVVIGKKGEDVEKLRN---------------YVSK--
T57P4BH_gene_21828           IER-PAK-----SIRVTIHTARPGVVIGKKGEDVEKLRN---------------YVSK--
T67PP_gene_62181             IER-PAK-----SIRVTIHTARPGVVIGKKGEDVEKLRN---------------YVSK--
T68LDPE_gene_4669            IER-PAK-----SIRVTIHTARPGVVIGKKGEDVEKLRN---------------YVSK--
T69PS_gene_40352             IER-PAK-----SIRVTIHTARPGVVIGKKGEDVEKLRN---------------YVSK--
T702PET_gene_12011           IER-PAK-----SIRVTIHTARPGVVIGKKGEDVEKLRN---------------YVSK--
T60PBSA_gene_9128            IER-PAK-----SIRVTIHTARPGVVIGKKGEDVEKLRA---------------AVAK--
T61PCL_gene_43313            IER-PAK-----SIRVTIHTARPGVVIGKKGEDVEKLRA---------------AVAK--
T62PLLA_gene_10977           IER-PAK-----SIRVTIHTARPGVVIGKKGEDVEKLRA---------------AVAK--
T67PP_gene_50205             IER-PAK-----SIRVTIHTARPGVVIGKKGEDVEKLRA---------------AVAK--
T68LDPE_gene_42004           IER-PAK-----SIRVTIHTARPGVVIGKKGEDVEKLRA---------------AVAK--
T702PET_gene_47030           IER-PAK-----SIRVTIHTARPGVVIGKKGEDVEKLRA---------------AVAK--
T60PBSA_gene_59633           IER-PAK-----SIRVTIHTARPGVVIGKKGEDVEKLRL---------------QVSK--
T68LDPE_gene_27453           IER-PAK-----SIRVTIHTARPGVVIGKKGEDVEKLRL---------------QVSK--
T57P4BH_gene_20461           IER-PAK-----SIRVTIHTARPGVVIGKKGEDVEKLRL---------------AVSK--
T60PBSA_gene_33770           IER-PAK-----SIRVTIHTARPGVVIGKKGEDVEKLRL---------------AVSK--
T702PET_gene_12631           IER-PAK-----SIRVTIHTARPGVVIGKKGEDVEKLRL---------------AVSK--
T62PLLA_gene_9208            IER-PAK-----SIRVTIHTARPGVVIGKKGEDVEKLRL---------------AVSK--
T67PP_gene_20372             IER-PAK-----SIRVTIHTARPGVVIGKKGEDVEKLRL---------------AVSK--
T68LDPE_gene_27491           IER-PAK-----SIRVTIHTARPGVVIGKKGEDVEKLRL---------------AVSK--
T69PS_gene_14961             IER-PAK-----SIRVTIHTARPGVVIGKKGEDVEKLRL---------------AVSK--
T58Ecoflex_gene_36055        IER-PAK-----SIRVTIHTARPGVVIGKKGEDVEKLRL---------------AVSK--
T60PBSA_gene_14631           IER-PAK-----SIRVTIHTARPGVVIGKKGEDVEKLRL---------------AVSK--
T69PS_gene_1170              IER-PAK-----SIRVTIHTARPGVVIGKKGEDVEKLRL---------------AVSK--
T61PCL_gene_60220            IER-PAK-----SIRVTIHTARPGVVIGKKGEDVEKLRL---------------AVSK--
T62PLLA_gene_24191           IER-PAK-----SIRVTIHTARPGVVIGKKGEDVEKLRL---------------AVSK--
T67PP_gene_19497             IER-PAK-----SIRVTIHTARPGVVIGKKGEDVEKLRL---------------AVSK--
T68LDPE_gene_19000           IER-PAK-----SIRVTIHTARPGVVIGKKGEDVEKLRL---------------AVSK--
T702PET_gene_14149           IER-PAK-----SIRVTIHTARPGVVIGKKGEDVEKLRL---------------AVSK--
G7P4BH_gene_43748            IER-PAK-----SIRVTIHTARPGVVIGKKGEDVEKLRL---------------AVSK--
A6P3HB_gene_19052            IER-PAK-----SIRVTIHTARPGVVIGKKGEDVEKLRL---------------AVSK--
C5PET_gene_32694             IER-PAK-----SIRVTIHTARPGVVIGKKGEDVEKLRL---------------AVSK--
C7PHBV_gene_80965            IER-PAK-----SIRVTIHTARPGVVIGKKGEDVEKLRL---------------AVSK--
A8Ecoflex_gene_60984         IER-PAK-----SIRVTIHTARPGVVIGKKGEDVEKLRL---------------AVSK--
G7P4BH_gene_28378            IER-PAK-----SIRVTIHTARPGVVIGKKGEDVEKLRL---------------AVSK--
G8LDPE_gene_87257            IER-PAK-----SIRVTIHTARPGVVIGKKGEDVEKLRL---------------AVSK--
G7P4BHT2_gene_103521         IER-PAK-----SIRVTIHTARPGVVIGKKGEDVEKLRL---------------AVSK--
A8Ecoflex_gene_80237         IER-PAK-----SIRVTIHTARPGVVIGKKGEDVEKLRL---------------AVSK--
F9PP_gene_58449              IER-PAK-----SIRVTIHTARPGVVIGKKGEDVEKLRL---------------AVSK--
C9PLLAT2_gene_49166          IER-PAK-----SIRVTIHTARPGVVIGKKGEDVEKLRL---------------AVSK--
F9PPT2_gene_56475            IER-PAK-----SIRVTIHTARPGVVIGKKGEDVEKLRL---------------AVSK--
A8Ecoflex_gene_65577         IER-PAK-----SIRVTIHTARPGVVIGKKGEDVEKLRL---------------AVSK--
C5PET_gene_32678             IER-PAK-----SIRVTIHTARPGVVIGKKGEDVEKLRL---------------AVSK--
G7P4BHT2_gene_126597         IER-PAK-----SIRVTIHTARPGVVIGKKGEDVEKLRL---------------AVSK--
PHBHJ0_gene_65925            IER-PAK-----TARITIHTARPGIVIGKKGEDIERLRR---------------IVSS--
LDPEJ0_gene_6304             IER-PSE-----NAKVTIHSARPGIVIGKKGEDVERLRT---------------QLAK--
G8LDPE_gene_63787            IER-PSD-----NARITISTARPGIVIGKRGEDVEKIRR---------------EVAK--
G8LDPE_gene_74408            IER-PAE-----NARITIKTARPGIVIGKRGEDVEKLRK---------------EVSK--
P4HBJ0_gene_181883           IER-PAQ-----TARITIHTARPGIVIGKKGEDVDKLRK---------------ELTA--
PBSJ0_gene_38485             IQR-PAQ-----TARITIHTARPGIVIGKKGEDVEKLRQ---------------AVSK--
F9PPT2_gene_32484            IER-PAQ-----TARITIHTARPGIVIGKKGEDVDTLRK---------------TLSK--
G8LDPE_gene_129265           IER-PAQ-----TARITIHTARPGIVIGKKGEDVDTLRK---------------KLTE--
F9PP_gene_101070             IER-PAQ-----TARITIHTARPGIVIGKKGEDVDTLRK---------------KLTE--
G9PS_gene_104239             IER-PAQ-----TARITIHTARPGIVIGKKGEDVDTLRK---------------KLTE--
B8PBSA_gene_31165            IQR-PAQ-----TAKITIHTARPGIVIGKKGEDVEKLRQ---------------ELTK--
B9PCL_gene_28072             IQR-PAQ-----TAKITIHTARPGIVIGKKGEDVEKLRQ---------------ELTK--
EcoflexJ0_gene_88222         IER-PAQ-----TARVTIHTARPGIVIGKKGEDVEKLRG---------------ELNQ--
P4HBJ0_gene_22050            IER-PAQ-----TARVTIHTARPGIVIGKKGEDVEKLRG---------------ELNQ--
PHBHJ0_gene_4828             IER-PAQ-----TARVTIHTARPGIVIGKKGEDVEKLRG---------------ELNQ--
PHBVJ0_gene_32025            IER-PAQ-----TARVTIHTARPGIVIGKKGEDVEKLRG---------------ELNQ--
PHBHJ0_gene_43594            IER-PAN-----TARVTIHTARPGIVIGKKGEDVEKLRN---------------ELTK--
C9PLLA_gene_21977            IER-PAQ-----TARITIHTARPGIVIGKKGEDVEKLRN---------------EVSA--
C9PLLA_gene_23433            IER-PAQ-----TARITIHTARPGIVIGKKGEDVERLRN---------------EVSA--
B8PBSA_gene_34807            IER-PAN-----TARVTIHTARPGIVIGKKGEDVEKLRN---------------EVSK--
A8EcoflexT2_gene_46524       IER-PAN-----TARVTIHTARPGIVIGKKGEDVEKLRN---------------EVSK--
B8PBSA_gene_58734            IER-PAN-----TARVTIHTARPGIVIGKKGEDVEKLRN---------------EVSK--
T702PET_gene_26734           IER-PAN-----TARITIHTARPGIVIGKKGEDVDKLRA---------------EIGK--
EcoflexJ0_gene_35242         IER-PAN-----TARVTIHTARPGIVIGKKGEDVEVLRS---------------DVSK--
EcoflexJ0_gene_46267         IER-PAN-----TARVTIHTARPGIVIGKKGEDVEVLRT---------------EVSK--
EcoflexJ0_gene_31815         IER-PAN-----TARVTIHTARPGIVIGKKGEDVDVLRA---------------EVSK--
PBSAJ0_gene_5289             IER-PAN-----TARVTIHTARPGIVIGKKGEDVDVLRA---------------EVSK--
PCLJ0_gene_3029              IER-PAN-----TARVTIHTARPGIVIGKKGEDVDVLRA---------------EVSK--
PBSJ0_gene_10578             IER-PAN-----TARVTIHTARPGIVIGKKGEDVEVLRA---------------EVTK--
PCLJ0_gene_173019            IER-PAN-----TARVTIHTARPGIVIGKKGEDVEVLRA---------------EVTK--
T52PHBV_gene_22612           IER-PAN-----TARITIHTARPGIVIGKKGEDVEKLRT---------------ALSA--
A6P3HB_gene_6397             IER-PAN-----TARITIHTARPGIVIGKKGEDVEKLRK---------------ALSA--
C5PET_gene_6331              IER-PAN-----TARITIHTARPGIVIGKKGEDVEKLRK---------------ALSA--
C7PHBV_gene_71982            IER-PAN-----TARITIHTARPGIVIGKKGEDVEKLRK---------------ALSA--
G7P4BH_gene_60859            IER-PAN-----TARITIHTARPGIVIGKKGEDVEKLRK---------------ALSA--
T50P3HB_gene_1442            IER-PAN-----TARITIHTARPGIVIGKKGEDVEKLRK---------------ALSA--
T52PHBV_gene_3588            IER-PAN-----TARITIHTARPGIVIGKKGEDVEKLRK---------------ALSA--
T54PHBH_gene_11071           IER-PAN-----TARITIHTARPGIVIGKKGEDVEKLRK---------------ALSA--
T57P4BH_gene_8490            IER-PAN-----TARITIHTARPGIVIGKKGEDVEKLRK---------------ALSA--
T61PCL_gene_31612            IER-PAN-----TARITIHTARPGIVIGKKGEDVEKLRK---------------ALSA--
PBSAJ0_gene_37180            IER-PAN-----TAKVTIHTARPGIVIGKKGEDVEKLRA---------------EVSK--
P3HBx1J0_gene_31008          IER-PAN-----TARITIHTARPGIVIGKKGEDVEKLRT---------------ELSK--
PHBHJ0_gene_836              IER-PAN-----TARITIHTARPGIVIGKKGEDVEKLRT---------------ELSK--
PHBVJ0_gene_9563             IER-PAN-----TARITIHTARPGIVIGKKGEDVEKLRT---------------ELSK--
EcoflexJ0_gene_50412         IER-PAN-----TARITIHTARPGIVIGKKGEDVEKLRT---------------ELSK--
P3HBx1J0_gene_34073          IER-PAN-----TARITIHTARPGIVIGKKGEDVEKLRT---------------ELSK--
P4HBJ0_gene_83418            IER-PAN-----TARITIHTARPGIVIGKKGEDVEKLRT---------------ELSK--
P3HBx1J0_gene_12056          IER-PAN-----TARITIHTARPGIVIGKKGEDVEKLRT---------------ELSK--
P4HBJ0_gene_55627            IER-PAN-----TARITIHTARPGIVIGKKGEDVEKLRT---------------ELSK--
PHBVJ0_gene_49926            IER-PAN-----TARITIHTARPGIVIGKKGEDVEKLRT---------------ELSK--
B9PCL_gene_64274             IER-PAN-----TARVTIHTARPGIVIGKKGEDVDKLRA---------------DISK--
PCLJ0_gene_80462             IER-PAN-----TARVTIHTARPGIVIGKKGEDVEKLRA---------------AISK--
PHBHJ0_gene_61569            IER-PAN-----TARVTIHTARPGIVIGKKGEDVEKLRA---------------AISK--
T67PP_gene_18813             IER-PAN-----TARVTIHTARPGIVIGKKGEDVEKLRA---------------AVSK--
T68LDPE_gene_33947           IER-PAN-----TARVTIHTARPGIVIGKKGEDVEKLRA---------------AVSK--
T69PS_gene_11889             IER-PAN-----TARVTIHTARPGIVIGKKGEDVEKLRA---------------AVSK--
EcoflexJ0_gene_17059         IER-PAN-----TARITIHTARPGIVIGKKGEDVEKLRA---------------AVSK--
P4HBJ0_gene_83098            IER-PAN-----TARITIHTARPGIVIGKKGEDVEKLRA---------------AVSK--
A6P3HB_gene_32361            IER-PAN-----TARITIHTARPGIVIGKKGEDVEKLRA---------------AVSK--
C5PET_gene_5032              IER-PAN-----TARITIHTARPGIVIGKKGEDVEKLRA---------------AVSK--
G7P4BH_gene_56401            IER-PAN-----TARITIHTARPGIVIGKKGEDVEKLRA---------------AVSK--
C7PHBV_gene_41119            IER-PAN-----TARITIHTARPGIVIGKKGEDVEKLRA---------------AVSK--
G7P4BHT2_gene_75474          IER-PAN-----TARITIHTARPGIVIGKKGEDVEKLRA---------------AVSK--
A6P3HB_gene_9847             IER-PAN-----TARITIHTARPGIVIGKKGEDVEKLRT---------------AVSK--
C5PET_gene_3664              IER-PAN-----TARITIHTARPGIVIGKKGEDVEKLRT---------------AVSK--
C7PHBV_gene_68992            IER-PAN-----TARITIHTARPGIVIGKKGEDVEKLRT---------------AVSK--
A6P3HB_gene_41022            IER-PAN-----TARITIHTARPGIVIGKKGEDVEKLRA---------------AVSK--
G7P4BH_gene_15287            IER-PAN-----TARITIHTARPGIVIGKKGEDVEKLRA---------------AVSK--
E6PHBH_gene_17853            IER-PAN-----TARITIHTARPGIVIGKKGEDVEKLRA---------------AVSK--
A8Ecoflex_gene_34988         IER-PAN-----TARITIHTARPGIVIGKKGEDVEKLRA---------------AVSK--
C7PHBV_gene_51163            IER-PAN-----TARITIHTARPGIVIGKKGEDVEKLRA---------------AVSK--
C5PET_gene_32684             IER-PAN-----TARITIHTARPGIVIGKKGEDVEKLRA---------------AVSK--
EcoflexJ0_gene_66701         IER-PAN-----TARITIHTARPGIVIGKKGEDVEKLRT---------------AVSK--
P4HBJ0_gene_62293            IER-PAN-----TARITIHTARPGIVIGKKGEDVEKLRT---------------AVSK--
B8PBSA_gene_83438            IER-PSQ-----NARITIHTARPGIVIGKKGEDVDKLRR---------------SISE--
PCLJ0_gene_39430             IER-PAQ-----TAKITIHTARPGIVIGKKGEDVDKLRQ---------------DVSA--
B9PCL_gene_62884             IER-PAQ-----TAKVTIHTARPGIVIGKKGEDVDKLRK---------------DVSE--
A8Ecoflex_gene_42899         IER-PSQ-----NAKVTIHTARPGIVIGKKGEDVEKLRK---------------EITD--
G7P4BHT2_gene_33312          IER-PSQ-----NAKVTIHTARPGIVIGKKGEDVEKLRK---------------EITD--
G8LDPE_gene_67023            IER-PSQ-----NAKVTIHTARPGIVIGKKGEDVEKLRK---------------EITD--
T702PET_gene_39639           IER-PAQ-----SAKVTIHTARPGIVIGKKGEDVEVLRK---------------DVSE--
G8LDPE_gene_7256             IER-PAQ-----SAKVTIHTARPGIVIGKKGEDVEVLRK---------------DVSE--
G9PS_gene_119271             IER-PAQ-----NARITIHTARPGIVIGKKGEDVEKLRK---------------EIGE--
PBSAJ0_gene_29019            IQR-PAQ-----TARITIHTARPGIVIGKKGEDVEKLRN---------------AVSG--
A8Ecoflex_gene_70118         IER-PAQ-----NAKITIFTARPGIVIGKKGEDVEKLRN---------------ACSK--
G8LDPE_gene_31008            IER-PAQ-----NAKITIYTARPGIVIGKKGEDVEKLRN---------------AISK--
T60PBSA_gene_47179           IER-PAQ-----NAKITIHTARPGIVIGKKGEDVEKLRN---------------AVSA--
T67PP_gene_20418             IER-PAQ-----NAKITIHTARPGIVIGKKGEDVEKLRN---------------AVSA--
T68LDPE_gene_48153           IER-PAQ-----NAKITIHTARPGIVIGKKGEDVEKLRN---------------AVSA--
T69PS_gene_8366              IER-PAQ-----NAKITIHTARPGIVIGKKGEDVEKLRN---------------AVSA--
PBSAJ0_gene_59596            IER-PAQ-----NAKITIHTARPGIVIGKKGEDVEKLRN---------------TVSE--
LDPEJ0_gene_9224             IER-PAK-----NARVVIHTARPGIVIGRKGEDIEHLRG---------------KLSA--
G9PS_gene_176235             IAR-PSK-----SLVVTIHSARPGIIIGTKGKDIEELRL---------------AVSK--
F9PPJ1_gene_23554            IAR-PAK-----AIVITVHTARPGIIIGKKGEDIEKLRK---------------EISA--
F9PPJ1_gene_56726            IAR-PAK-----AIVITVHTARPGIIIGKKGEDIEKLRK---------------EIST--
F9PPJ1_gene_7232             ISR-PAK-----SIAVTIHTARPGIIIGKKGEDIERLRI---------------EVAA--
EcoflexJ0_gene_33599         IAR-PAK-----SIVVTIHTARPGIIIGKKGEDIEKLRR---------------QVAG--
PPJ0_gene_2411               IAR-PAK-----SIVVTIHTARPGIIIGKKGEDIEKLRR---------------QVAG--
A6P3HBJ1_gene_350            IER-PAN-----TAIVTIFSARPGVVIGKKGEDIDRLRK---------------EVSK--
C7PHBVJ1_gene_11150          IER-PAN-----TAIVTIFSARPGVVIGKKGEDIDRLRK---------------EVSK--
E6PHBHJ1_gene_4139           IER-PAN-----TAIVTIFSARPGVVIGKKGEDIDRLRK---------------EVSK--
G7P4BHJ1_gene_39542          IER-PAN-----TAIVTIFSARPGVVIGKKGEDIDRLRK---------------EVSK--
P3HBx1J0_gene_17248          IER-PAN-----TAIVTIFSARPGVVIGKKGEDIDRLRK---------------EVSK--
P3HBx1J0_gene_76457          IER-PAN-----TAIVTIFSARPGVVIGKKGEDIDRLRK---------------EISK--
A6P3HBJ1_gene_159            IER-PAN-----TAIVTIFSARPGVVIGKKGEDIDRLRK---------------EVSK--
C7PHBVJ1_gene_2253           IER-PAN-----TAIVTIFSARPGVVIGKKGEDIDRLRK---------------EVSK--
E6PHBHJ1_gene_4639           IER-PAN-----TAIVTIFSARPGVVIGKKGEDIDRLRK---------------EVSK--
G7P4BHJ1_gene_58305          IER-PAN-----TAIVTIFSARPGVVIGKKGEDIDRLRK---------------EVSK--
A6P3HBT2_gene_10842          IER-PAN-----TAVVTIFSARPGVVIGKKGEDIDRLRK---------------EVSS--
B8PBSAT2_gene_35969          IER-PAN-----TAVVTIFSARPGVVIGKKGEDIDRLRK---------------EVSS--
C7PHBVT2_gene_15810          IER-PAN-----TAVVTIFSARPGVVIGKKGEDIDRLRK---------------EVSS--
E6PHBHT2_gene_1377           IER-PAN-----TAVVTIFSARPGVVIGKKGEDIDRLRK---------------EVSS--
G8LDPET2_gene_24661          IER-PAN-----TAVVTIFSARPGVVIGKKGEDIDRLRK---------------EVSS--
G9PST2_gene_32946            IER-PAN-----TAVVTIFSARPGVVIGKKGEDIDRLRK---------------EVSS--
G7P4BHT2_gene_38548          IER-PAN-----TAVVTIFSARPGVVIGKKGEDIDRLRK---------------EVSS--
E6PHBH_gene_16232            IER-PAN-----TAVVTIFSARPGVVIGKKGEDIDRLRK---------------EVSA--
G7P4BHT2_gene_130369         IER-PAN-----TAVVTIFSARPGVVIGKKGEDIDRLRK---------------EVSG--
G7P4BHJ1_gene_27602          IER-PAN-----TAKVTVHTARPGVVIGKKGEDIDRLRN---------------DVSK--
C7PHBVJ1_gene_4812           IER-PAN-----TAKVTIHTARPGVVIGKKGEDIDALRN---------------DVAK--
E6PHBHJ1_gene_1464           IER-PAN-----TAKVTIHTARPGVVIGKKGEDIDALRN---------------DVAK--
P3HBx1J0_gene_27299          IER-PAN-----TAKVTIHTARPGVVIGKKGEDIDALRN---------------DVAK--
EcoflexJ0_gene_72594         IER-PAK-----NALITIYTARPGVVIGKKGEDIELLRG---------------EVTK--
P3HBx1J0_gene_934            IER-PAK-----NALITIYTARPGVVIGKKGEDIELLRG---------------EVTK--
P4HBJ0_gene_7447             IER-PAK-----NALITIYTARPGVVIGKKGEDIELLRG---------------EVTK--
PHBVJ0_gene_11494            IER-PAK-----NALITIYTARPGVVIGKKGEDIELLRG---------------EVTK--
G9PS_gene_127177             IDR-PAS-----NAHITIHTARPGLVIGKKGEDIDSLRK---------------EVTK--
C5PETT2_gene_174115          IDR-PAH-----NARITIHTARPGIVIGKKGEDIEKLKT---------------TIAK--
C9PLLAJ1_gene_61729          --------------------------IGKKGEDIEKLRA---------------EVAK--
PETJ0_gene_182               IER-PSK-----KCNITIHTARPGIVIGKKGEDIEKLRA---------------EVAS--
PPJ0_gene_76788              IER-PSK-----KCNITIHTARPGIVIGKKGEDIEKLRA---------------EVSS--
LDPEJ0_gene_21012            IER-PSK-----KCNITIHTARPGIVIGKKGEDIEKLRA---------------EVSS--
PLLAJ0_gene_10867            IER-PSK-----KCNITIHTARPGIVIGKKGEDIEKLRA---------------EVSS--
F9PPJ1_gene_58989            IAR-PAS-----NAVITVHTARPGIVIGKKGEDIDRLRK---------------EVSN--
G9PS_gene_124357             IQR-PAS-----NAIITVHSARPGIVIGKKGEDIERLRA---------------EVSK--
C5PETT2_gene_24554           IDR-PAN-----NAHITIHTARPGLVIGKKGEDIDALRA---------------EASK--
F9PPT2_gene_57561            IDR-PAN-----NAHITIHTARPGIVIGKKGEDIDTLRK---------------EVSR--
EcoflexJ0_gene_4360          IDR-PAN-----NAHITIHTARPGLVIGKKGEDIDSLRR---------------DISE--
F9PPJ1_gene_38220            IDR-PAN-----NAHITVHTARPGLVIGKKGEDIDALRA---------------EVSG--
C9PLLAJ1_gene_8670           IDR-PAN-----NAHITVHTARPGLVIGKKGEDIDALRA---------------EVSS--
C5PETT2_gene_160288          IER-PAK-----NARITIHTARPGIVIGKKGEDIAKLKQ---------------ETSD--
F9PPT2_gene_23887            INR-PGE-----NAQITIHTARPGIVIGKKGGDIDTLRA---------------EVSK--
G9PS_gene_29955              INR-PAN-----NAQITVHTARPGIVIGKKGEDIDKLRR---------------EVSS--
G9PS_gene_80898              INR-PAN-----NAQITVHTARPGIVIGKKGEDIDKLKL---------------EVSK--
G7P4BHJ1_gene_60269          IER-TAN-----KLRVNILSGRPGIIIGRKGAEVDKLRD---------------DLMR--
G9PSJ1_gene_9029             IER-AAD-----RLRVTIYTSRPGIIIGRKGAEVDKLRD---------------DLRK--
P4HBJ0_gene_38298            IER-AAD-----RLRVTIYTSRPGIIIGRKGTEVDKLRD---------------ALRK--
PHBVJ0_gene_16009            IER-AAD-----RLRVTIYTSRPGIIIGRKGTEVDKLRD---------------ALRK--
A6P3HBT2_gene_14123          IER-MGS-----KIRITLNTSRPGIVIGKKGSEIEKLKK---------------ELKS--
C7PHBVT2_gene_40552          IER-MGS-----KIRITLNTSRPGIVIGKKGSEIEKLKK---------------ELKS--
E6PHBHT2_gene_8554           IER-MGS-----KIRITLNTSRPGIVIGKKGSEIEKLKK---------------ELKS--
G7P4BHT2_gene_467            IER-MGS-----KIRITLNTSRPGIVIGKKGSEIEKLKK---------------ELKS--
G8LDPET2_gene_23840          IER-MGS-----KIRITLNTSRPGIVIGKKGSEIEKLKK---------------ELKS--
G9PST2_gene_10907            IER-MGS-----KIRITLNTSRPGIVIGKKGSEIEKLKK---------------ELKS--
G7P4BHT2_gene_2925           IER-TTK-----KVRVTIVAARPGIVIGKKGADVEKLKN---------------SLKA--
G7P4BHT2_gene_56586          IER-TAK-----KVRVTVVAARPGIIIGKKGADVEKLKN---------------NLAK--
A8Ecoflex_gene_52791         IER-TAK-----KVRVTIVAARPGIVIGKKGADVEKLKT---------------NLAN--
C7PHBVT2_gene_30292          VER-TAK-----KVRVTIVAARPGIVIGKKGADVEKLKT---------------NLAN--
G7P4BHT2_gene_70352          VER-TAK-----KVRVTIVAARPGIVIGKKGADVEKLKT---------------NLAN--
E6PHBHT2_gene_33325          VER-TAK-----KVRVTIVAARPGIVIGKKGADVEKLKT---------------NLAN--
C7PHBVT2_gene_34490          IER-TAK-----KVRVTIVAARPGIVIGKKGADVEKLKA---------------KIAK--
E6PHBHT2_gene_32809          IER-TAK-----KVRVTIVAARPGIVIGKKGADVEKLKA---------------KIAK--
G7P4BHT2_gene_52773          IER-TAK-----KVRVTIVAARPGIVIGKKGADVEKLKA---------------KIAK--
A6P3HB_gene_95815            IER-TAK-----KVRVTIVAARPGIVIGKKGADVEKLKT---------------KLAA--
C5PET_gene_94032             IER-TAK-----KIRVTIVAARPGIVIGKKGADVEKLKT---------------NLAN--
C7PHBV_gene_143164           IER-TAK-----KIRVTIVAARPGIVIGKKGADVEKLKT---------------NLSN--
E6PHBHT2_gene_47857          -----------------------GIIIGKKGADVEKLKT---------------NLSN--
G7P4BHT2_gene_70361          VER-TAK-----KVRVTIVAARPGIIIGKKGADVEKLKT---------------NLSN--
C7PHBVT2_gene_60912          -------------------------IIGKKGADVEKLKT---------------NLSN--
E6PHBH_gene_29456            VER-TAK-----KVRVTIVAARPGIIIGKKGADVEKLKT---------------NLSN--
T58Ecoflex_gene_17939        VER-TAK-----KIRVTIVAARPGIIIGKKGADVEKLKV---------------NLAK--
T60PBSA_gene_9480            VER-TAK-----KIRVTIVAARPGIIIGKKGADVEKLKV---------------NLAK--
T61PCL_gene_39364            VER-TAK-----KIRVTIVAARPGIIIGKKGADVEKLKV---------------NLAK--
T62PLLA_gene_14795           VER-TAK-----KIRVTIVAARPGIIIGKKGADVEKLKV---------------NLAK--
T67PP_gene_14971             VER-TAK-----KIRVTIVAARPGIIIGKKGADVEKLKV---------------NLAK--
T68LDPE_gene_22270           VER-TAK-----KIRVTIVAARPGIIIGKKGADVEKLKV---------------NLAK--
T69PS_gene_13515             VER-TAK-----KIRVTIVAARPGIIIGKKGADVEKLKV---------------NLAK--
T702PET_gene_33702           VER-TAK-----KIRVTIVAARPGIIIGKKGADVEKLKV---------------NLAK--
G7P4BHT2_gene_70367          VER-TAK-----KVRVTIVAARPGIIIGKKGADVEKLKN---------------NLAN--
G7P4BH_gene_10313            VER-TAK-----KVRVTIVAARPGIIIGKKGADVEKLKT---------------NLSN--
G8LDPE_gene_67046            VER-TAK-----KVRVTIVAARPGIIIGKKGADVEKLKT---------------NLSN--
A8Ecoflex_gene_115587        VER-TAK-----KVRVTIVAARPGIIIGKKGADVEKLKN---------------NLSN--
G7P4BHT2_gene_95015          VER-TAK-----KVRVTIVAARPGIIIGKKGADVEKLKN---------------NLSN--
C5PETT2_gene_25161           IER-TAK-----KSRVTIVSARPGIIIGKKGADIEKLRV---------------KLSK--
C5PETT2_gene_11333           IER-TAK-----KLRVTIVSARPGIIIGKKGADIEKLRK---------------KLFK--
C7PHBVT2_gene_21006          IER-TAK-----KLRVTIVSARPGIIIGKKGADIEKLRK---------------KLFK--
G8LDPET2_gene_28981          IER-TAK-----KLRVTIVSARPGIIIGKKGADIEKLRK---------------KLFK--
G9PST2_gene_31362            IER-TAK-----KLRVTIVSARPGIIIGKKGADIEKLRK---------------KLFK--
C5PETT2_gene_72572           IER-TVK-----KLRINIVTARPGIIIGKKGADIEKLKA---------------TLIK--
C5PETT2_gene_87069           IER-TAK-----RLRVTIVAARPGIIIGKRGADIEKLKT---------------NLQN--
G7P4BHT2_gene_59814          IER-TIK-----RLRVTIVAARPGIIIGKKGADIEKLKT---------------NLQK--
G8LDPET2_gene_94138          IER-TIK-----RLRVTIVAARPGIIIGKKGADIEKLKT---------------NLQK--
E6PHBHT2_gene_22457          IER-TVK-----RLRVTIVAARPGIIIGKKGADIEKLKT---------------AVQK--
E6PHBHJ1_gene_19665          IER-PGN-----KVRLIIYTARPGIVIGRKGVEIEKLRE---------------DLRK--
G7P4BHJ1_gene_31702          IER-AGG-----KVRLILHTARPGIVIGRKGVEIEKLRD---------------DLRK--
G7P4BHJ1_gene_6858           IER-AGG-----KIRLIIHTARPGIVIGRKGVEIEKLRE---------------ELRN--
C7PHBVJ1_gene_43102          IER-AGG-----KIRLIIHTARPGIVIGRKGVEIEKLRE---------------ELRS--
A6P3HBJ1_gene_14711          IER-AGG-----KVRLIIHTARPGIVIGRKGVEIEKLRE---------------ELRN--
E6PHBHJ1_gene_9482           IER-AGG-----KVRLIIHTARPGIVIGRKGVEIEKLRE---------------ELRS--
PBSJ0_gene_31337             IER-AAS-----KVKVIIGTSRPGIIIGRRGAGVEQLKA---------------DLQK--
P3HBx1J0_gene_22763          IER-AAN-----RAKVIVYTARPGMVIGKGGKGIETLKV-GNLDSAGKDETKFPGVSS--
PCLJ0_gene_134008            IER-AAN-----RAKVIVYTARPGMVIGKGGKGIEILKTGNLDDKQAKEDQKFPGVVS--
A8Ecoflex_gene_74900         VER-AAT-----KCKINIYTARPGIVIGKRGAGVEQLKA---------------DIQK--
B8PBSA_gene_67822            VER-AAT-----KCKINIYTARPGIVIGKRGAGVEELKA---------------AIQK--
PHBVJ0_gene_32677            IER-AAN-----KAKINIYTARPGIVIGKRGAGVEKLKK---------------EVQS--
PBSJ0_gene_52357             IER-AAN-----KAKINIYTARPGIVIGKRGAGVEQLKK---------------DVQA--
PCLJ0_gene_51119             IER-AAN-----KAKINIYTARPGFVIGKRGAGVETLKR---------------DVQS--
A8EcoflexJ1_gene_1349        IER-AAS-----KVRIRVHTARPGIVIGKKGVEIEKTKK---------------DLEK--
A8EcoflexT2_gene_24044       LER-AAN-----KVKINIFAARPGIIIGKKGSEVEVLKK---------------DLAK--
G8LDPET2_gene_5848           LER-AAN-----KVKINIFAARPGIIIGKKGSEVEVLKK---------------DLAK--
G9PST2_gene_51839            LER-AAN-----KVKINIFAARPGIIIGKKGSEVEVLKK---------------DLAK--
G7P4BHJ1_gene_67847          LER-AAN-----KVKINIFAARPGIIIGKKGSEVEVLKK---------------DLAK--
A6P3HBT2_gene_82428          LER-AAN-----KVKINIFAARPGIIIGKKGSEVEVLKK---------------DLAK--
G8LDPET2_gene_28179          LER-AAN-----KVKINIFAARPGIIIGKKGSEVEVLKK---------------DLAK--
A8EcoflexJ1_gene_4544        IER-TGE-----KIRVKLFTARPGIVIGKKGSEIENLKK---------------DLEL--
B8PBSAJ1_gene_1954           IER-TGE-----KVKIKLLTARPGIVIGKKGAEIEALKR---------------DLEQ--
B8PBSAJ1_gene_40034          IER-TGE-----KVKIKLFTARPGIVIGKKGAEIEALKR---------------DLEQ--
B8PBSAJ1_gene_40157          IER-TGE-----KVKIKLFTARPGIVIGKKGAEIEALKR---------------DLEQ--
G8LDPET2_gene_3464           LER-TGE-----KVRVKLFTARPGIVIGKKGSEIELLKK---------------DLER--
G9PST2_gene_31698            LER-TGE-----KVRVKLFTARPGIVIGKKGSEIELLKK---------------DLER--
G9PST2_gene_67159            LER-TGE-----KVRVKLFTARPGIVIGKKGSEIELLKK---------------DLEK--
C7PHBVT2_gene_4821           IER-TGD-----KVRIKLFTARPGIVIGKKGAEIEILKK---------------DLEN--
E6PHBH_gene_91958            IER-TGD-----KVRVKLFTARPGIVIGKKGAEIEILKK---------------DLEN--
A6P3HBT2_gene_7778           IER-TGD-----KVRVKLFTARPGIVIGKKGAEIEILKK---------------DLEN--
E6PHBHT2_gene_12755          IER-TGD-----KVRVKLFTARPGIVIGKKGAEIEILKK---------------DLEN--
A6P3HBJ1_gene_32952          IER-TGD-----KVRIKLSTARPGIVIGKKGAEIEVLKK---------------DIEN--
C7PHBVJ1_gene_1875           IER-TGD-----KVRIKLSTARPGIVIGKKGAEIEVLKK---------------DIEN--
G7P4BHJ1_gene_18399          IER-TGD-----KVRIKLFTARPGIVIGKKGAEIEILKK---------------DIEN--
A6P3HBJ1_gene_609            IER-TGD-----KVRIKLFTARPGIVIGKKGAEIEILKK---------------DIEN--
B8PBSAJ1_gene_61757          IER-TGE-----TVRIKLFTARPGIVIGKKGAEIEILKG---------------ELEK--
A8EcoflexT2_gene_15785       IER-TGE-----KVRIKLFTARPGIVIGKKGAEIEILKN---------------EIEK--
B8PBSAT2_gene_804            IER-TGE-----KVRIKLFTARPGIVIGKKGAEIEILKN---------------EIEK--
B9PCLT2_gene_3990            IER-TGE-----KVRIKLFTARPGIVIGKKGAEIEILKN---------------EIEK--
A8EcoflexJ1_gene_29236       IER-TGD-----QVRIKLFTARPGIVIGKKGSEIEILKK---------------ELER--
A8EcoflexJ1_gene_16976       IER-TGE-----QVRIKLNTARPGIVIGKKGAEIEVLKK---------------ELEN--
B8PBSAJ1_gene_20049          IER-TGE-----QVRIKLNTARPGIVIGKKGAEIEVLKK---------------ELEN--
A8EcoflexJ1_gene_61145       IER-TGE-----QVRIKLFTARPGIVIGKKGAEIEILKK---------------ELEK--
G8LDPET2_gene_38567          IER-TGE-----QVRIKLFTARPGIVIGKKGAEIEILKK---------------ELEK--
A8EcoflexT2_gene_128498      IER-TGE-----QVRIKLFTARPGIVIGKKGAEIEILKK---------------ELEK--
B8PBSAT2_gene_20835          IER-TGE-----QVRIKLFTARPGIVIGKKGAEIEILKK---------------ELEK--
B9PCLT2_gene_46084           IER-TGE-----QVRIKLFTARPGIVIGKKGAEIEILKK---------------ELEK--
G9PST2_gene_63443            IER-TGE-----QVRIKLFTARPGIVIGKKGAEIEILKK---------------ELEK--
A6P3HBT2_gene_82328          IDR-SAK-----RIRLRLFTARPGIVIGKKGSEIGLLKA---------------DLIK--
B9PCLJ1_gene_36572           IER-FSK-----RIRLRVFAARPGIIIGKKGSEIALLKK---------------ELDK--
A6P3HBT2_gene_55140          IER-FSK-----QIRLRVFAARPGIIIGKKGAEIALLKK---------------ELEN--
G9PST2_gene_62570            IER-FSK-----QIRLRVFAARPGIIIGKKGAEIALLKN---------------ELEK--
G8LDPET2_gene_75000          IER-FSK-----QIRLRVFAARPGIIIGKKGAEIALLKN---------------ELEK--
A6P3HBT2_gene_75198          IER-FSK-----QIRLRVFAARPGIIIGKKGAEIALLKN---------------ELEK--
G7P4BHJ1_gene_137830         IER-FSK-----QIRLRVFAARPGIIIGKKGAEIALLKN---------------ELEK--
A6P3HBT2_gene_42329          IER-FSK-----QIRLRVFAARPGIIIGKKGAEIALLKN---------------ELEK--
A8EcoflexT2_gene_133618      IER-FSK-----QIRLRVFAARPGIIIGKKGAEIALLKN---------------ELEK--
E6PHBHT2_gene_36278          IER-FSK-----QIRLRVFAARPGIIIGKKGAEIALLKN---------------ELEK--
G8LDPET2_gene_9942           IER-FSK-----QIRLRVFAARPGIIIGKKGAEIALLKN---------------ELEK--
G9PST2_gene_17651            IER-FSK-----QIRLRVFAARPGIIIGKKGAEIALLKN---------------ELEK--
G7P4BHJ1_gene_88353          IER-FSK-----QIRLRVFAARPGIIIGKKGAEIALLKN---------------ELEK--
G7P4BHJ1_gene_103262         IER-FSK-----QIRLRVFAARPGIIIGKKGAEIALLKN---------------ELEK--
E6PHBHT2_gene_36296          IER-FSK-----QIRLRVFAARPGIIIGKKGAEIALLKN---------------ELEK--
G9PST2_gene_17712            IER-FSK-----QIRLRVFAARPGIIIGKKGAEIALLKN---------------ELEK--
B8PBSAJ1_gene_16331          IER-FSK-----QIRLRVFAARPGIIIGKKGSEIALLKQ---------------ELEK--
A6P3HBT2_gene_48883          IER-FSK-----QIRLRVFAARPGIIIGKKGSEIALLKK---------------ELEK--
B9PCLT2_gene_43756           IER-FSK-----QIRLRVFAARPGIIIGKKGSEIALLKK---------------ELEK--
A8EcoflexJ1_gene_40169       IER-FSK-----QIRLRVFAARPGIIIGKKGSEIALLKQ---------------ELEK--
B8PBSAJ1_gene_81377          IER-FSK-----QIRLRVFAARPGIIIGKKGSEIALLKQ---------------ELEK--
B8PBSAJ1_gene_83931          IER-FSK-----QIRLRVFAARPGIIIGKKGSEIALLKQ---------------ELEK--
B9PCLJ1_gene_17870           IER-FSK-----QIRLRVFAARPGIIIGKKGSEIALLKE---------------ELEK--
B9PCLJ1_gene_2784            IER-FSK-----QIRLRVFAARPGIIIGKKGSEIALLKT---------------ELEK--
B9PCLT2_gene_16219           IER-FSR-----QIRLRVFAARPGIIIGKKGSEIALLKT---------------ELEK--
B9PCLJ1_gene_7212            IER-FSR-----QIRLRVFAARPGIIIGKKGSEIALLKT---------------ELEK--
A8EcoflexJ1_gene_125210      IER-SSK-----RIRLRIYTSRPGIVIGKKGSEISQLKN---------------AVEK--
B8PBSAJ1_gene_39903          IER-SSK-----RIRLRIFTARPGIVIGKKGAEISLLKK---------------ELEK--
B9PCLJ1_gene_81280           IER-SAK-----RIRLRIYTARPGIVIGKKGSEIERLKQ---------------ELES--
B9PCLJ1_gene_81290           IER-SAK-----RIRLRIYTARPGIVIGKKGSEIERLKQ---------------ELES--
B9PCLJ1_gene_51655           IER-SAK-----RVRLRIFTARPGIVIGKKGSEIERLKK---------------ELES--
A8EcoflexJ1_gene_47723       IER-STR-----RVRLRIFTARPGIVIGKKGSEIEKLKK---------------ALEG--
                                                                                         

B9PCLJ1_gene_38146           FK------ME--------NPH---VDIDEIGRPEFDAQLVADDIALTLERFGASKYKASS
G9PST2_gene_38045            FK------LE--------NPQ---IEIEEVKNQNLDALIIAEKIQSSLERFGTKKFKGVG
A6P3HBT2_gene_40373          FK------FE--------NPQ---IKIGEVKEAYLSAPIVAKMIANDLARFGSQKFKLSG
E6PHBHT2_gene_32616          FK------FE--------NPQ---IKIGEVEQTHLSAAIVAKLIANDLSRFGSQKFKLTG
G7P4BHJ1_gene_74040          FS------FE--------NPQ---IKIGEVKEMFLSAAIVARRIANDLARFGSQKFKLTG
G7P4BHJ1_gene_75874          FG------FE--------NPQ---IKIGEVKEMFLSAAIVARRISNDLARFGSQKFKLTG
G9PSJ1_gene_11687            FA------LK--------NPQ---ISVVEIEKPELAPSVMCNRMASHLER--GTAFRRAT
PETJ0_gene_14090             -D------FG------LKNPQ---ISVVEIEKPELAPSVMCNRMASHLER--GTAFRRAT
PLLAJ0_gene_3342             -D------FG------LKNPQ---ISVVEIEKPELAPSVMCNRMASHLER--GTAFRRAT
LDPEJ0_gene_21434            -D------FG------LKNPQ---ISVVEIEKPELAPSVMCNRMASHLER--GTAFRRAT
G9PS_gene_13797              -L------LRKLKLEEKPDIK---IDIEEIRSPETSAAIVGQMVVEGLEK--RMPFRRVL
G9PS_gene_84881              -L------LRKLKLEEKPDIK---IDVEEIRSPETSAAIVGQMVVEGLEK--RMPFRRVL
B9PCLT2_gene_42359           -KFLKNFKPG--------SIK---LNVMEVSRPNLSAQIVLQSMALDIEK--RMPFKRVM
A6P3HBJ1_gene_3316           -L------IS------DQKTTKVDIKIEEVRRTSTSAQIIATNLALQIER--SF-YKRAM
G7P4BHJ1_gene_44734          -L------IS------DQKTTKVDIKIEEVRRTSTSAQIIATNLALQIER--SF-YKRAM
E6PHBH_gene_9051             -K------LG------G-KFI---INVKEIKQPDINAKIVAFSVANQIEK--RMPYKRAI
G8LDPET2_gene_22028          -K------FN------E-RFE---INIKEIKKPDLEAELVADVIARQIEK--RFAYRRAA
C5PETT2_gene_8693            -K------YN--------EMF--AVTVQEIRKPEADAELIAQNIADQVER--RFPYRRVC
C7PHBVT2_gene_8918           -K------YN--------EMF--AVTVQEIRKPEADAELIAQNIADQVER--RFPYRRVC
C9PLLAT2_gene_4286           -K------YN--------EMF--AVTVQEIRKPEADAELIAQNIADQVER--RFPYRRVC
A6P3HBT2_gene_38854          -K------FG--------GVF--EVNVQEVRKPDADAKLIAENIAQQISK--RFPYRRVV
F9PPT2_gene_18466            -I------CN------K-PVA---IRTVEISKPELSAQLVAENIAEQLSR--RASYRRAL
C9PLLAT2_gene_18186          -M------TG------T-TCH---LTLHEIKRPELESVLVAEVIAEALVK--RMAFRRAI
C9PLLAT2_gene_32838          -I------TG------M-TCH---LTVREIKRPELEAKLVAEVVAEALEK--RMAFRRAI
A8EcoflexJ1_gene_61435       FF------KE------KSELK---IDVKEIKSLEENAQLLADDIAFQLEK--RVAFRRVL
B8PBSAT2_gene_28336          LF------KE------KLQVQ---IDIIEVRSIEEDAQLLANDAAFQIEK--RVAFRRIM
B9PCLT2_gene_7819            LF------KE------KLQVQ---IDIIEVRSIEEDAQLLANDAAFQIEK--RVAFRRIM
B9PCLJ1_gene_52215           LF------KE------KLQVQ---IDIVEVRSIEEDAQLLANDAAFQIEK--RMAFRRVM
G7P4BHJ1_gene_34511          -I------AS------K-KAY---VFIVEVKKPDKNAQVVAHQVAQQLEN--RFPYRRAT
G7P4BHJ1_gene_57117          -I------AG------K-KIQ---IKIKEIKNPESDAQIIALNIARQLKS--RSSFRRTL
G7P4BHJ1_gene_59489          -M------TG------K-KAI---IKVQEVKGFNRDATLVAESIATAIEK--RVAYKKAV
B8PBSAJ1_gene_43888          GM------TA------E-KVL---VDVIEIKYPEIVAQLIAEGIAYQIER--RISFRRAM
B9PCLJ1_gene_8686            GM------TA------D-KVL---VDVIEIKYPEIVAQLIAEGIAYQIER--RISFRRAM
G7P4BHJ1_gene_2028           -L------TG------K-KIK---LDVDEVKKPELSAPLVAEHIAVQLAS--RVSFRRAM
B9PCLT2_gene_9888            -M------IG------K-NVK---LDVEEVKKPELSAPLVADHIAAQLVG--RVAFRRAM
C5PETT2_gene_22444           -M------VG------K-NVK---LDVEEVKKPELSAPLVADHIAAQLVG--RVAFRRAM
PHBVJ0_gene_32158            -L------TG------NARIK---LNIVEIKQPELDAALIAQGVADQLMG--RMAFRRAM
PBSJ0_gene_59134             -L------TG------NPRVK---LNIVEIKQPELDAALIAQGVADQLMG--RMAFRRAM
EcoflexJ0_gene_35935         -I------TG------NPRVK---LNIIEIKQPELDAALIAQGVADQLAG--RMAFRRAM
P4HBJ0_gene_55893            -I------TG------NPRVK---LNIIEIKQPELDAALIAQGVADQLAG--RMAFRRAM
PBSAJ0_gene_55745            -I------TG------NPRVK---LNIIEIKQPELDAALIAQGVADQLAG--RMAFRRAM
PBSJ0_gene_62530             -I------TG------NPRVK---LNIIEIKQPELDAALIAQGVADQLAG--RMAFRRAM
PCLJ0_gene_80698             -I------TG------NPRVK---LNIIEIKQPELDAALIAQGVADQLAG--RMAFRRAM
PHBHJ0_gene_75638            -I------TG------NPRVK---LNIIEIKQPELDAALIAQGVADQLAG--RMAFRRAM
C5PET_gene_82307             -I------TG------NARVK---LNIVEIKQPELDAALIAQGVADQLAG--RMAFRRAM
C7PHBV_gene_62080            -I------TG------NARVK---LNIVEIKQPELDAALIAQGVADQLAG--RMAFRRAM
A8EcoflexT2_gene_79200       -I------TG------NARVK---LNIVEIKQPEMDAALIAQGVADQLAG--RMAFRRAM
A6P3HB_gene_122503           -I------TG------NPRVK---LNIVEIKQPEMDAALIAQGVADQLAG--RMAFRRAM
A8EcoflexT2_gene_105123      -I------TG------NPRVK---LNIVEIKQPEMDAALIAQGVADQLAG--RMAFRRAM
C7PHBV_gene_81554            -I------TG------NPRVK---LNIVEIKQPEMDAALIAQGVADQLAG--RMAFRRAM
A8EcoflexT2_gene_84193       -I------TG------NSRVK---LNIVEIKQPELDAALIAQGVADQLAG--RMAFRRAM
C7PHBV_gene_49905            -I------TG------NSRVK---LNIVEIKQPELDAALIAQGVADQLAG--RMAFRRAM
G8LDPE_gene_3935             -I------TG------NSRVK---LNIVEIKQPELDAALIAQGVADQLAG--RMAFRRAM
A8Ecoflex_gene_47637         -I------TG------NSRVK---LNIVEIKQPELDAALIAQGVADQLAG--RMAFRRAM
G7P4BHJ1_gene_13067          -L------VG------K-KVD---LEIVEIKDPDLDAYLVANNIADQLNR--RISYRRAI
G7P4BHJ1_gene_62967          -I------TG------K-EIV---FNVVEVVRPERVATLVAQNIAQQLEN--RASFRRVQ
A6P3HBJ1_gene_24158          -L------TN------K-TVY---LNVVEIKRAEIDALLVAQNIAHQLEN--RASFRRVQ
G7P4BHJ1_gene_22200          -L------TN------K-TVY---LNVVEIKRAETDALLVAQNIAHQLEN--RASFRRVQ
A6P3HBT2_gene_42485          -L------TG------K-DVF---MNIQEVKRPDIEAVLVAESIAKQLEN--RASFRRVQ
C7PHBVT2_gene_1428           -L------TG------K-DVF---MNIQEVKRPDIEAVLVAESIAKQLEN--RASFRRVQ
G7P4BHT2_gene_62152          -L------TG------K-DVF---MNIQEVKRPDIEAVLVAESIAKQLEN--RASFRRVQ
A6P3HBT2_gene_64910          -L------SG------K-QVF---LNVVEIKRPEKDAHLVAQNIAHQLEN--RASFRRVQ
G8LDPET2_gene_523            -L------SG------K-QVF---LNVVEIKRPEKDAHLVAQNIAHQLEN--RASFRRVQ
G9PST2_gene_40429            -L------SG------K-QVF---LNVVEIKRPEKDAHLVAQNIAHQLEN--RASFRRVQ
E6PHBHT2_gene_32465          -L------TD------K-EVF---LNVVEIKRPEIDANLVAESIANQLEN--RASFRRVQ
A6P3HBT2_gene_69554          -L------TG------K-EVF---LNVVEIKRPEVDARLVAESIASQLEN--RASFRRVQ
A8EcoflexT2_gene_27726       -L------TD------K-EVF---LNVVEIKRPEVDARLVAESIASQLEN--RASFRRVQ
G7P4BHJ1_gene_13948          -L------TD------K-QVY---INVKEIKRPETDAQLVASSIAHQLEN--RASFRRVQ
A6P3HBT2_gene_55051          -L------TN------K-EIF---LNVKEIKRPEKDAKLVAASIANQLEN--RASFRRVQ
F9PPJ1_gene_14793            -L------TR------K-DVQ---INIKEVKRPELNAALVGSNIAHQLIK--KMSYRRVV
A8EcoflexT2_gene_122067      -I------TD------K-EVK---VQISEIKRPELDAYLVAENIGIQLKG--RISFRRAM
B8PBSAT2_gene_71026          -L------TN------K-EVK---VQINEIKRPELDAYLVGENIANQLKG--RVSFRRAM
C5PETT2_gene_102867          -V------TN------K-EVK---VQISEIKRPELDAYLVGQNIANQLKG--RISFRRAM
F9PPT2_gene_49747            -V------TN------K-EVK---VQISEIKRPELDAYLVGQNIANQLKG--RISFRRAM
G9PST2_gene_94105            -V------TN------K-EVK---VQISEIKRPELDAYLVGQNIANQLKG--RISFRRAM
PHBHJ0_gene_8747             -I------TQ------K-EVQ---INIFEIKRPELNAKLVSEMIAQQLAA--RISFRRAM
P3HBx1J0_gene_64716          -L------TG------K-DVQ---INIVEIRKPEMDAAIVGESIAKQLEA--RINHRRAI
PCLJ0_gene_111722            -L------TG------K-DLQ---INIFEIKRPELDAKLVGESIAQQLQA--RISFRRAM
G7P4BHT2_gene_13514          -I------TS------K-EVQ---INIFEIKRPELDAVLVGENIARQLVG--RVAYRRAI
C7PHBVT2_gene_20163          -L------TN------K-EVQ---INIFEIKRPELDAALVGENIARQLVG--RVAYRRAI
E6PHBHT2_gene_16646          -L------TN------K-EVQ---INIFEIKRPELDAALVGENIARQLVG--RVAYRRAI
E6PHBHT2_gene_35926          -L------TG------K-EVQ---INIFEIKRPELDAALVGENIARQLVG--RVAYRRAI
G7P4BHJ1_gene_131086         -L------TS------K-EVQ---INISEIKRPELDAVIVANNIAKQIEG--RISFRRAI
G8LDPET2_gene_64838          -L------TK------K-EVQ---INISEIKRPELEATLVARNVASQIEG--RISFRRAI
A6P3HBT2_gene_57885          -L------TK------K-EVQ---INISEIKRPELEATLVAKNVASQIEG--RISFRRAI
E6PHBHJ1_gene_16168          -I------TK------K-EVQ---INIYEIKRPELDAALVASNVARQIEG--KIAYRRAV
A6P3HBT2_gene_31455          -I------TN------K-DVQ---INIFEIKRPELEAELVAANVARQIEG--KIAYRRAT
E6PHBH_gene_57598            -I------TS------N-EVQ---INIYEIKRPELEARLVAESVARQIEG--RISYRRAI
G8LDPE_gene_83469            -I------TG------K-DVQ---INIFEIKRPELDAHLVAASVARQIES--RISYKRAI
PCLJ0_gene_124484            -I------TN------K-EVQ---INIHEIKRPELDANLVAASVARQIES--RISYRRAI
T67PP_gene_36714             -L------TG------K-EVQ---INIHEIKRPELDAFLVGQSVARQIEG--RISFRRAI
T68LDPE_gene_53040           -L------TG------K-EVQ---INIHEIKRPELDAFLVGQSVARQIEG--RISFRRAI
T69PS_gene_23059             -L------TG------K-EVQ---INIHEIKRPELDAFLVGQSVARQIEG--RISFRRAI
T702PET_gene_104242          -L------TG------K-EVQ---INIHEIKRPELDAFLVGQSVARQIEG--RISFRRAI
PCLJ0_gene_132819            -I------TG------K-EVQ---LNIFEIKRPELDAYLVASSVARQIEN--RISYKRAI
A8EcoflexT2_gene_158214      -I------TG------K-EVQ---INIFEIKRPELDAFLVGSSIARQIEN--RISYRRAI
C5PET_gene_46926             -I------TG------K-EVQ---INIFEIKRPELDAFLVGSSIARQIEN--RISYRRAI
C7PHBV_gene_110658           -I------TG------K-EVQ---INIFEIKRPELDAFLVGSSIARQIEN--RISYRRAI
C5PET_gene_89841             -I------TG------K-EVQ---INIFEIKRPELDAFLVGSSIARQIEN--RISYRRAI
C7PHBV_gene_71914            -I------TG------K-EVQ---INIFEIKRPELDAFLVGSSIARQIEN--RISYRRAI
A6P3HB_gene_16823            -I------TG------K-EVQ---INIFEIKRPELDAFLVGSSIARQIEN--RISYRRAI
T69PS_gene_40934             -I------SG------K-DVQ---INIHEIKRPELDAHLVGSSIARQIEN--RISYRRAI
P3HBx1J0_gene_46564          -I------TG------K-DVQ---INIHEIKRPEMDAYLVASSIARQIEN--RISYRRAI
A8Ecoflex_gene_74818         -I------TG------K-DVQ---INIHEIKRPEMDAHLVGASIARQIEN--RISYRRAI
C9PLLAT2_gene_16017          -I------TG------K-DVQ---INIHEIKRPEMDAHLVGASIARQIEN--RISYRRAI
G9PS_gene_41382              -I------TK------K-DVQ---INIFEIKRPELDARLVADSIARQIEG--RVSFRRAV
G7P4BHT2_gene_111608         -I------TD------K-EVQ---INIFEIKRPELDAVIVANNIARQIEG--RIAYRRAT
G7P4BH_gene_60207            -I------TS------K-EVQ---INIFEIKRPELDAKLVADGVARQIEG--RISFRRAI
A6P3HB_gene_80069            -L------TK------K-EIQ---INIFEVKRPELDARLVADGIARQLEA--RISFRRAI
G9PS_gene_21754              -L------TK------K-EIQ---INIFEVKRPELDARLVADGIARQLEA--RISFRRAI
C5PETT2_gene_168770          -L------TN------K-DIQ---INIFEVKRPELDARLVADGIARQLEA--RISFRRAI
C5PETT2_gene_47915           -I------TK------K-EVQ---INIFEVKRPELDATIVANNIARQLEG--KVSYRRAI
B9PCLJ1_gene_56518           -I------TR------K-EVQ---INIFEVKRPELDATIVGNAVARQIEG--KVSYRRAI
A8EcoflexJ1_gene_91900       -I------TR------K-EVQ---INIFEVKRPELDATIVGNAIARQIEG--KVSYRRAI
G7P4BHJ1_gene_59217          -I------TR------K-EVQ---INIFEVKRPELDATIVGNAIARQIEG--KVSYRRAI
G8LDPET2_gene_69169          -L------TG------K-EIQ---INISEIKRPELDAFLVAQSVAQQIEG--RVSYRRAT
G9PST2_gene_105045           -L------TG------K-EIQ---INISEIKRPELDAFLVAQSVAQQIEG--RVSYRRAT
A6P3HBT2_gene_6319           -L------TG------K-EIQ---INISEIKRPELDANLVAQTIARQVEG--RVSYRRAL
A6P3HBT2_gene_56785          -L------INKKRESAL-NVF---VNVQEIKNPWTDSSLVGQEIGRQLER--RVSFRRAM
EcoflexJ0_gene_66247         -K------TG------K-DVV---IDIVEIKNPDLNAQLVASNIAMQLER--RISFRRAL
PBSAJ0_gene_53176            -I------TK------G-SLF---FNIAEVKRPDAEAKLIAENIAAQLEK--RVAFRRAM
PCLJ0_gene_21173             -I------TK------G-SLF---FNIAEVKRPDAEAKLIAENIAAQLEK--RVAFRRAM
C7PHBV_gene_35693            -L------TK------G-SLI---FNIAEVKRPDAEAKLIAENIAQQLEK--RVAFRRAM
PCLJ0_gene_60576             -M------TA------G-ALF---FNIAEVKRPDAEAKLIAENIAAQLEK--RVAFRRAM
A6P3HB_gene_81525            -L------TK------S-QLI---FNIAEVKRPDAEAKLIAENIAAQLEK--RVAFRRAM
C7PHBV_gene_77934            -L------TK------S-QLI---FNIAEVKRPDAEAKLIAENIAAQLEK--RVAFRRAM
E6PHBH_gene_56378            -I------TK------G-TLI---FNIAEVKRPDADAKLIAENIAAQLEK--RVAFRRAM
C7PHBVJ1_gene_25162          -L------TD------K-FVQ---LDISEVQNVDTDAQLVSENVAFSLER--RVSFRRAM
G7P4BHJ1_gene_94565          -L------TD------K-FVQ---LDISEVQNVDTDAQLVSENVAFSLER--RVSFRRAM
G7P4BHJ1_gene_93122          -M------TG------K-TIN---LDISEVVNVDKDAQLVAENVAFSLER--RVSFRRAM
G7P4BHJ1_gene_49161          -M------VT------G-KVI---VNIVEVKRPEKNSQLVAESVAQQLEN--RISFRRAM
G7P4BHJ1_gene_64472          -L------TK------D-AIN---INIYEVRRPEANAQLVAESIAQQLER--RISFRRAM
PHBHJ0_gene_68084            -K------TE------S-EVF---LNIQEVRKPEADAALAAESIAQQLER--RMSWRRVL
G7P4BHT2_gene_119971         -L------CG------GCQVK---IDILEIRKPELDAQLVCENVAVQLER--RIAFRRAM
PHBHJ0_gene_84894            -R------TN------Q-DVT---INIKEVKKPELEAQLIAEAICQQLER--RISFRRAM
G8LDPE_gene_22631            -I------VE------S-EVQ---LNIVEVRRPEIDAVLVAQNIAQQLEK--RVSFRRAL
PBSAJ0_gene_72559            -L------TE------D-EVR---VNLVEIRKPEIDATLIADDIARQLER--RASFRRTM
PCLJ0_gene_126430            -L------TE------D-EVR---VNLVEIRKPEIDATLIADDIARQLER--RASFRRTM
A8Ecoflex_gene_163519        -L------TN------D-EVR---VNLVEIRKPEIDATLIADDIARQLER--RASFRRTM
C7PHBV_gene_158319           -L------TN------D-EVR---VNLVEIRKPEIDATLIADDIARQLER--RASFRRTM
E6PHBH_gene_4324             -L------TN------D-EVR---VNLVEIRKPEIDATLIADDIARQLER--RASFRRTM
A6P3HB_gene_114243           -L------TD------D-EVR---VNLVEIRKPEIDATLIADDIARQLER--RASFRRTM
A8Ecoflex_gene_163510        -L------TD------D-EVR---VNLVEIRKPEIDATLIADDIARQLER--RASFRRTM
A8EcoflexT2_gene_553         -L------TD------D-EVR---VNLVEIRKPEIDATLIADDIARQLER--RASFRRTM
G8LDPE_gene_21746            -L------TD------D-EVR---VNLVEIRKPEIDATLIADDIARQLER--RASFRRTM
B9PCL_gene_15158             -L------TD------D-EVR---VNLVEIRKPEIDATLIADDIARQLER--RASFRRTM
G7P4BH_gene_47629            -L------TD------D-EVR---VNLVEIRKPEIDATLIADDIARQLER--RASFRRTM
B9PCL_gene_1729              -L------TD------D-EVR---VNLVEIRKPEIDATLIADDIARQLER--RASFRRTM
G8LDPE_gene_4142             -L------TD------D-EVR---VNLVEIRKPEIDATLIADDIARQLER--RASFRRTM
PBSJ0_gene_2748              -M------TE------D-EVR---VNLVEIRKPELDATLVAEDIARQLER--RGSFRRAM
PCLJ0_gene_62836             -M------TE------D-EVR---VNLVEIRKPELDATLVAEDIARQLER--RGSFRRAM
PHBHJ0_gene_153959           -M------TD------D-EVR---VNLVEIRKPELDATLVAEDIARQLER--RGSFRRAM
G8LDPE_gene_79478            -K------LG------A-EVA---LNIVEIRKPDVDSQLVAEGIAQQLER--RVSFRRAM
G8LDPE_gene_17819            -R------AG------G-DVS---LNIIEIRKPETDAQLVAEGVCQQLER--RVSFRRAM
G9PS_gene_7877               -R------AG------G-DVS---LNIIEIRKPETDAQLVAEGVCQQLER--RVSFRRAM
C9PLLAT2_gene_88153          -R------AG------G-DVS---LNIVEIRKPETDAQLVAEGVCQQLER--RVSFRRAM
G7P4BHJ1_gene_32918          -R------AG------G-DVA---LNIVEIRKPEIDAQLVSESIAQQLER--RVSFRRAV
T54PHBH_gene_2826            -R------AG------G-EVG---LNIIEVRKPEVDAQLVAENVAQQLER--RVSFRRAM
T58Ecoflex_gene_11131        -R------AG------G-EVG---LNIIEVRKPEVDAQLVAENVAQQLER--RVSFRRAM
T702PET_gene_16178           -R------AG------G-EVG---LNIIEVRKPEVDAQLVAENVAQQLER--RVSFRRAM
T60PBSA_gene_1542            -R------AG------G-EVG---LNIIEVRKPEVDAQLVAENVAQQLER--RVSFRRAM
T67PP_gene_45807             -R------AG------G-EVG---LNIIEVRKPEVDAQLVAENVAQQLER--RVSFRRAM
T61PCL_gene_10917            -R------AG------G-EVG---LNIVEVRKPEVDAQLVAENVAQQLER--RVSFRRAM
T62PLLA_gene_24633           -R------AG------G-EVG---LNIVEVRKPEVDAQLVAENVAQQLER--RVSFRRAM
T702PET_gene_58903           -R------AG------G-EVG---LNIVEVRKPEVDAQLVAENVAQQLER--RVSFRRAM
T68LDPE_gene_57809           -R------AG------G-EVG---LNIVEVRKPEVDAQLVAENVAQQLER--RVSFRRAM
T702PET_gene_58880           -R------AG------G-EVG---LNIVEVRKPEVDAQLVAENVAQQLER--RVSFRRAM
T54PHBH_gene_14646           -R------AG------G-EVG---LNIVEVRKPEVDAQLVAENVAQQLER--RVSFRRAM
T57P4BH_gene_580             -R------AG------G-EVG---LNIVEVRKPEVDAQLVAENVAQQLER--RVSFRRAM
T50P3HB_gene_2556            -R------AG------G-EVG---LNIVEVRKPEVDAQLVAENVAQQLER--RVSFRRAM
T52PHBV_gene_7095            -R------AG------G-EVG---LNIVEVRKPEVDAQLVAENVAQQLER--RVSFRRAM
T62PLLA_gene_59803           -R------AG------G-EVG---LNIVEVRKPEVDAQLVAENVAQQLER--RVSFRRAM
A8Ecoflex_gene_2533          -R------AG------G-EVG---LNIVEVRKPEVDAQLVAENVAQQLER--RVSFRRAM
B9PCL_gene_6632              -R------AG------G-EVG---LNIVEVRKPEVDAQLVAENVAQQLER--RVSFRRAM
B8PBSAT2_gene_31342          -I------AK------G-EVG---LNIVEVRKPEVDAQLVAEGVAQQLER--RVSFRRAM
G8LDPET2_gene_56468          -I------AK------G-EVG---LNIVEVRKPEVDAQLVAEGVAQQLER--RVSFRRAM
A6P3HBT2_gene_43487          -I------AG------G-EVG---LNIVEVRKPEVDAQLVAEGVAQQLER--RVSFRRAM
G8LDPET2_gene_31485          -I------AG------G-EVG---LNIVEVRKPEVDAQLVAEGVAQQLER--RVSFRRAM
G9PST2_gene_71305            -I------AG------G-EVG---LNIVEVRKPEVDAQLVAEGVAQQLER--RVSFRRAM
PHBHJ0_gene_155274           -I------AG------G-DVG---LNIVEVRKPEVDAQLVAEGVCQQLER--RVSFRRAM
P3HBx1J0_gene_35107          -I------AG------G-DVG---LNIVEVRKPEVDAQLVAEGVCQQLER--RVSFRRAM
PHBHJ0_gene_42378            -I------AG------S-DVG---LNIVEVRKPEVDAQLVAEGVCQQLER--RVSFRRAM
PHBVJ0_gene_27580            -I------AG------S-DVG---LNIVEVRKPEVDAQLVAEGVCQQLER--RVSFRRAM
T61PCL_gene_57356            -R------AG------S-DVA---LNIVEVRKPELDAQLVAEGVCQQLER--RVSFRRAM
PBSAJ0_gene_132723           -R------AG------N-DVA---LNIVEIRKPETDAQLVAEGVCQQLER--RVSFRRAM
C5PETT2_gene_12075           -M------AD------C-EVF---LNLVEVRKPEVDANIVADSIAQQLER--RVSYRRAM
A6P3HB_gene_7327             -V------AD------C-EVF---LNLVEVRKPEVDANIVADSIAQQLER--RVSYRRAM
C5PET_gene_47966             -L------AD------C-EVF---LNLVEVRKPEVDANIVADSIAQQLER--RVSYRRAM
C7PHBV_gene_81551            -L------AD------C-EVF---LNLVEVRKPEVDANIVADSIAQQLER--RVSYRRAM
G8LDPE_gene_32391            -I------AE------C-EVF---LNLVEVRKPEVDANIVADSIAQQLER--RVSYRRAM
G8LDPE_gene_61020            -I------SQ------C-EVF---LNLVEVRKPEVDANIVADSIAQQLER--RVSYRRAM
PHBHJ0_gene_131483           -M------SS------S-DVS---LNIVEIRKPEVDAQLVAQGIGDQLIR--RVAFRRAM
PHBHJ0_gene_82985            -M------TS------S-EVK---LNIVEIRKPEIDAKLVAQGIADQLIR--RVAFRRAM
PCLJ0_gene_77018             -M------TE------S-EVK---LNIVEIRKPEVDAKLVAQGVADQLIR--RVAFRRAM
PHBHJ0_gene_82880            -M------TS------S-EVK---LNIVEIRKPEIDAKLVAQGIGDQLIR--RVAFRRAM
PHBVJ0_gene_4368             -M------TS------S-EVK---LNIVEIRKPEIDAKLVAQGIGDQLIR--RVAFRRAM
PCLJ0_gene_70754             -L------AG------G-EVS---LNIVEVRKPELDAQLVADGIAQQLER--RVSFRRAM
T702PET_gene_44239           -M------TT------AQDVS---LNIVEIRKPEIDAQLVADNVAQQLER--RVSFRRAM
A8Ecoflex_gene_44165         -M------TG------N-DVR---LNIVEIRKPEMDAQLVADGIAQQLER--RISFRRAM
PCLJ0_gene_17650             -M------AG------S-DVR---LNIVEIRKPEMDAKLVADSIAQQLER--RVSFRRAM
C5PETT2_gene_25321           -F------TD------S-DVH---VNITEIRKPEIDATLVAEGIAQQLER--RVAFRRAM
G9PST2_gene_63247            -F------TD------S-DVH---VNITEIRKPEIDATLVAEGIAQQLER--RVAFRRAM
P4HBJ0_gene_92509            -Y------TD------S-EVH---LNIVEVRKPEIDANLVAEGIAQQLER--RVAFRRAM
P4HBJ0_gene_92623            -Y------TD------S-EVH---LNIVEVRKPEIDANLVAEGIAQQLER--RVAFRRAM
PHBHJ0_gene_129885           -Y------TD------S-EVH---LNIVEVRKPEIDANLVAEGIAQQLER--RVAFRRAM
PBSAJ0_gene_65449            -M------TD------S-EVH---LNILEVRKPEVDANLVAEAIAQQLER--RVAFRRAM
PCLJ0_gene_90592             -M------TD------S-EVH---LNILEVRKPEVDANLVAEAIAQQLER--RVAFRRAM
PCLJ0_gene_186890            -M------TD------S-DVH---LNILEVRKPEIDANLVAEGIAQQLER--RVAFRRAM
A6P3HBT2_gene_88328          -M------TS------S-DVA---LNIIEIRKPEIDAKLVADNIANQLER--RVAYRRAM
A6P3HBT2_gene_95475          -M------TS------A-EVA---LNIVEIRKPEIDAQLVADNIAGQLER--RVAFRRAM
G7P4BHT2_gene_75454          -M------TS------A-EVA---LNIVEIRKPEIDAQLVADNIAGQLER--RVAFRRAM
G8LDPET2_gene_39021          -M------TS------A-EVA---LNIVEIRKPEIDAQLVADNIAGQLER--RVAFRRAM
T702PET_gene_8217            -M------TD------G-EVT---INIVEVRKPEVDARLVAEAVAQQLER--RVAFRRAM
T50P3HB_gene_16557           -M------TD------G-EVT---INIVEVRKPEVDARLVAEAVAQQLER--RVAFRRAM
T61PCL_gene_37357            -M------TD------G-EVT---INIIEVRKPEVDARLVAEAVAQQLER--RVAFRRAM
T60PBSA_gene_43463           -M------TD------G-EVT---INIIEVRKPEVDARLVAEAVAQQLER--RVAFRRAM
A8Ecoflex_gene_140856        -M------TD------G-EVT---INIVEVRKPEVDARLVAEAVAQQLER--RVAFRRAM
E6PHBH_gene_75815            -M------TD------G-EVT---INIVEVRKPEVDARLVAEAVAQQLER--RVAFRRAM
C7PHBV_gene_132243           -M------TD------G-EVT---INIVEVRKPEVDARLVAEAVAQQLER--RVAFRRAM
A8Ecoflex_gene_52961         -M------TS------S-EVH---LNIVEIRKPEIDAKLVAENIGQQLAR--RVAYRRAM
B8PBSA_gene_30719            -M------TS------S-EVH---LNIVEIRKPEIDAKLVAENIGQQLAR--RVAYRRAM
B9PCL_gene_42469             -M------TS------S-EVH---LNIVEIRKPEIDAKLVAENIGQQLAR--RVAYRRAM
A8EcoflexT2_gene_50286       -M------TA------S-EVH---LNIVEIRKPEIDAKLVAENIGQQLAR--RVAYRRAM
A8EcoflexT2_gene_50333       -M------TA------S-EVH---LNIVEIRKPEIDAKLVAENISQQLTR--RVAYRRAM
A8EcoflexT2_gene_80209       -M------TA------S-EVH---LNIVEIRKPEIDAKLVAENIGQQLAR--RVAYRRAM
PBSAJ0_gene_80124            -M------TS------S-EVH---LNIVEIRKPEIDAKLVAENIGQQLAR--RVAYRRAM
PCLJ0_gene_38929             -M------TS------S-EVH---LNIVEIRKPEIDAKLVAENIGQQLAR--RVAYRRAM
PHBHJ0_gene_33673            -M------TS------S-EVH---LNIVEIRKPEIDAKLVAENIGQQLAR--RVAYRRAM
EcoflexJ0_gene_4630          -L------TD------S-EVH---LNIVEVRKPEIDATLVAESIAQQLER--RVAFRRAM
PBSAJ0_gene_3007             -L------TD------S-EVH---LNIVEVRKPEIDATLVAESIAQQLER--RVAFRRAM
PBSJ0_gene_18644             -L------TD------S-EVH---LNIVEVRKPEIDATLVAESIAQQLER--RVAFRRAM
F9PP_gene_25929              -R------VD------G-EVF---LNLVEVRKPEIDATLVAEGIAQQLLR--RIAFRRAM
P4HBJ0_gene_93205            -L------TD------S-ELH---LNIVEIRKPEVDAQLLAENIAQQLER--RVAFRRAM
PCLJ0_gene_150972            -L------TD------S-ELH---LNIVEVRKPEIDARLVGENIAQQLER--RIAFRRAI
PCLJ0_gene_192749            -F------TD------S-ELH---LNIVEVRKPEIDAQLVGENIAQQLER--RIAFRRAI
F9PP_gene_45200              -L------TD------S-ELH---LNIVEVRKPELDAKLVAEGVAQQLER--RISFRRAM
G9PS_gene_46101              -L------TD------S-ELH---LNIVEVRKPELDAKLVAEGVAQQLER--RISFRRAM
G9PS_gene_87481              -L------TD------S-ELH---LNIVEVRKPELDAKLVAEGVAQQLER--RISFRRAM
A8EcoflexT2_gene_20565       -L------TD------S-ELH---LNIVEVRKPELDAQLVAESVAQQLER--RVSFRRAM
T52PHBV_gene_6435            -L------TA------S-ELH---LNIVEVRKPELDAALVAESVAQQLER--RVSFRRAM
T57P4BH_gene_13402           -L------TA------S-ELH---LNIVEVRKPELDAALVAESVAQQLER--RVSFRRAM
PCLJ0_gene_30773             -M------TD------S-EVH---LNIVEVRKPELDAQLVAENVAQQLER--RVSFRRAM
F9PPT2_gene_27685            -M------TA------S-ELH---LNIVEIRKPELDAQLVAENIAQQLER--RVSFRRAM
G8LDPE_gene_123476           -F------TD------S-ELH---LNIVEVRKPDIDAALVAENIAQQLER--RVSFRRAM
G9PS_gene_46094              -M------TD------S-ELH---LNIVEVRKPEMDARLVGENIAQQLER--RVSFRRAM
G9PS_gene_21146              -M------TD------S-ELH---LNIVEVRKPEMDAQLVADSIAQQLER--RISFRRAM
G9PS_gene_188361             -M------TD------S-ELH---LNIVEVRKPEMDAQLVAEGISQQLER--RISFRRAM
C9PLLAT2_gene_59340          -M------TD------S-ELH---LNIVEVRKPEMDAALVAENIAQQLER--RVSFRRAM
C5PETT2_gene_26915           -M------TD------S-ELH---LNIVEVRKPEMDAALVAENIAQQLER--RVSFRRAM
T58Ecoflex_gene_10310        -M------TD------S-ELH---LNIVEVRKPEMDAALVAENIAQQLER--RVSFRRAM
F9PPT2_gene_79926            --------XD------S-ELH---LNIVEVRKPEMDAALVAENIAQQLER--RVSFRRAM
G8LDPE_gene_116467           -M------TD------S-ELH---LNIVEVRKPEMDAALVAENIAQQLER--RVSFRRAM
E6PHBH_gene_64359            -M------TD------S-ELH---LNIVEVRKPEMDAALVAENIAQQLER--RVSFRRAM
C7PHBV_gene_67710            -M------TD------S-ELH---LNIVEVRKPEMDAALVAENIAQQLER--RVSFRRAM
B9PCL_gene_45423             -M------TD------S-ELH---LNIVEVRKPEMDAALVAENIAQQLER--RVSFRRAM
A8EcoflexT2_gene_9982        -M------TD------S-ELH---LNIVEVRKPEMDAALVAENIAQQLER--RVSFRRAM
C5PET_gene_73                -M------TD------S-ELH---LNIVEVRKPEMDAALVAENIAQQLER--RVSFRRAM
B9PCLT2_gene_37239           -M------TD------S-ELH---LNIVEVRKPEMDAALVAENIAQQLER--RVSFRRAM
G9PST2_gene_81161            -M------TD------S-ELH---LNIVEVRKPEMDAALVAENIAQQLER--RVSFRRAM
G8LDPET2_gene_70778          -M------TD------S-ELH---LNIVEVRKPEMDAALVAENIAQQLER--RVSFRRAM
G8LDPET2_gene_84653          -M------TD------S-ELH---LNIVEVRKPEMDAALVAENIAQQLER--RVSFRRAM
G7P4BHT2_gene_8359           -M------TD------S-ELH---LNIVEVRKPEMDAALVAENIAQQLER--RVSFRRAM
C9PLLAT2_gene_40234          -M------TD------S-ELH---LNIVEVRKPEMDAALVAENIAQQLER--RVSFRRAM
E6PHBH_gene_29889            -M------TD------S-ELH---LNIVEVRKPEMDAALVAENIAQQLER--RVSFRRAM
B8PBSAT2_gene_60239          -M------TD------S-ELH---LNIVEVRKPEMDAALVAENIAQQLER--RVSFRRAM
G7P4BH_gene_44271            -M------TD------S-ELH---LNIVEVRKPEMDAALVAENIAQQLER--RVSFRRAM
F9PP_gene_34459              -M------TD------S-ELH---LNIVEVRKPEMDAALVAENIAQQLER--RVSFRRAM
F9PPT2_gene_28910            -M------TD------S-ELH---LNIVEVRKPEMDAALVAENIAQQLER--RVSFRRAM
A8Ecoflex_gene_3634          -M------TD------S-ELH---LNIVEVRKPEMDAALVAENIAQQLER--RVSFRRAM
A8EcoflexT2_gene_10004       -M------TD------S-ELH---LNIVEVRKPEMDAALVAENIAQQLER--RVSFRRAM
B8PBSA_gene_9294             -M------TD------S-ELH---LNIVEVRKPEMDAALVAENIAQQLER--RVSFRRAM
B9PCL_gene_38677             -M------TD------S-ELH---LNIVEVRKPEMDAALVAENIAQQLER--RVSFRRAM
C7PHBV_gene_67824            -M------TD------S-ELH---LNIVEVRKPEMDAALVAENIAQQLER--RVSFRRAM
E6PHBH_gene_12715            -M------TD------S-ELH---LNIVEVRKPEMDAALVAENIAQQLER--RVSFRRAM
C7PHBVT2_gene_3520           -M------TD------S-ELH---LNIVEVRKPEMDAALVAENIAQQLER--RVSFRRAM
C5PETT2_gene_26905           -M------TD------S-ELH---LNIVEVRKPEMDAALVAENIAQQLER--RVSFRRAM
E6PHBHT2_gene_20098          -M------TD------S-ELH---LNIVEVRKPEMDAALVAENIAQQLER--RVSFRRAM
C9PLLAT2_gene_9498           -M------TD------S-ELH---LNIVEVRKPEMDAALVAENIAQQLER--RVSFRRAM
A6P3HB_gene_107518           -M------TD------S-ELH---LNIVEVRKPEMDAALVAENIAQQLER--RVSFRRAM
PCLJ0_gene_38980             -M------TA------S-ELH---LNIVEVRKPELDAALVAESIAQQLER--RVAFRRAI
EcoflexJ0_gene_52001         -M------TD------S-ELH---LNIVEVRKPEVDAALVAESIAQQLER--RVSFRRAM
P4HBJ0_gene_2459             -M------TD------S-ELH---LNIVEVRKPEVDAALVAESIAQQLER--RVSFRRAM
P3HBx1J0_gene_30449          -I------TE------S-ELH---LNIVEVRKPELDAALVAESIAQQLER--RVSFRRAM
EcoflexJ0_gene_13296         -L------TD------S-ELH---LNIVEVRKPELDAALVAESIAQQLER--RVSFRRAM
PBSAJ0_gene_6690             -L------TD------S-ELH---LNIVEVRKPELDAALVAESIAQQLER--RVSFRRAM
PBSAJ0_gene_6665             -M------TD------S-ELH---LNIVEVRKPELDAALVAESIAQQLER--RVSFRRAM
PCLJ0_gene_347               -M------TD------S-ELH---LNIVEVRKPELDAALVAESIAQQLER--RVSFRRAM
A8Ecoflex_gene_20624         -M------TD------S-ELH---LNIVEVRKPDLDAALVAESIAQQLER--RVSFRRAM
PBSJ0_gene_23540             -M------TD------S-ELH---LNIVEVRKPELDAQLVGESIAQQLER--RVSFRRAM
PCLJ0_gene_38890             -M------TD------S-ELH---LNIVEVRKPELDAQLVGESIAQQLER--RVSFRRAM
A8Ecoflex_gene_6927          -F------TD------S-ELH---LNIVEVRKPELDAALVGESIAQQLER--RVSFRRAM
G8LDPE_gene_51704            -F------TD------S-ELH---LNIVEVRKPELDAALVGESIAQQLER--RVSFRRAM
C5PET_gene_156262            -F------TD------S-ELH---LNIVEVRKPELDAALVGESIAQQLER--RVSFRRAM
T58Ecoflex_gene_24374        -M------TP------S-ELH---LNIVEVRKPELDAALVGESIAQQLER--RVSFRRAM
T61PCL_gene_23561            -M------TP------S-ELH---LNIVEVRKPELDAALVGESIAQQLER--RVSFRRAM
T67PP_gene_39977             -M------TP------S-ELH---LNIVEVRKPELDAALVGESIAQQLER--RVSFRRAM
T61PCL_gene_33653            -M------TA------S-ELH---LNIVEVRKPELDAALVGESIAQQLER--RVSFRRAM
G9PS_gene_31318              -M------TD------S-ELH---LNIVEVRKPELDAALVGESIAQQLER--RVSFRRAM
B9PCL_gene_33391             -M------TA------S-ELH---LNIVEVRKPELDAALVGESIAQQLER--RVSFRRAM
B8PBSA_gene_82854            -M------TA------S-ELH---LNIVEVRKPELDAALVGESIAQQLER--RVSFRRAM
B9PCL_gene_37204             -M------TA------S-ELH---LNIVEVRKPELDAALVGESIAQQLER--RVSFRRAM
A8Ecoflex_gene_92182         -M------TA------S-ELH---LNIVEVRKPELDAALVGESIAQQLER--RVSFRRAM
C5PET_gene_44538             -M------TA------S-ELH---LNIVEVRKPELDAALVGESIAQQLER--RVSFRRAM
EcoflexJ0_gene_45810         -I------TE------S-ELH---LNIVEVRKPELDAQLVAESIAQQLER--RVSFRRAM
P3HBx1J0_gene_26640          -M------TD------S-ELH---LNIVEVRKPELDAPLVAESIAQQLER--RVSFRRAM
P4HBJ0_gene_111930           -M------TD------S-ELH---LNIVEVRKPELDAPLVAESIAQQLER--RVSFRRAM
EcoflexJ0_gene_62373         -M------TD------S-ELH---LNIVEVRKPELDAALVGESIAQQLER--RVSFRRAM
A8EcoflexT2_gene_20543       -I------TE------S-ELH---LNIVEVRKPELDAALVGENIAQQLER--RVSFRRAM
B8PBSA_gene_51345            -I------TE------S-ELH---LNIVEVRKPELDAALVGENIAQQLER--RVSFRRAM
P4HBJ0_gene_98760            -M------TD------S-ELH---LNIVEVRKPELDAQLVAESIAQQLER--RVSFRRAM
PHBVJ0_gene_46703            -M------TD------S-ELH---LNIVEVRKPELDAQLVAESIAQQLER--RVSFRRAM
PCLJ0_gene_39013             -M------TD------S-ELH---LNIVEVRKPELDAQLVSESIAQQLER--RVSFRRAM
F9PPT2_gene_30858            -M------TD------S-DLH---LNIVEVRKPEMDAQLVGESIAQQLER--RVSFRRAM
F9PPT2_gene_52848            -M------TA------S-ELH---LNIVEVRKPELDAQLVGENIAQQLER--RVSFRRAM
C5PET_gene_44572             -M------TA------S-ELH---LNIVEVRKPELDAQLVGESIAQQLER--RVSFRRAM
C7PHBV_gene_19721            -M------TA------S-ELH---LNIVEVRKPELDAQLVGESIAQQLER--RVSFRRAM
F9PPT2_gene_19092            -M------TA------S-ELH---LNIVEVRKPELDAQLVGESIAQQLER--RVSFRRAM
P3HBx1J0_gene_60083          -M------TD------S-ELH---LNIVEVRKPELDARLVGESIAQQLER--RVSFRRAM
P4HBJ0_gene_93288            -M------TD------S-ELH---LNIVEVRKPELDAQLVGESIAQQLER--RVSFRRAM
PBSAJ0_gene_17772            -M------TD------S-ELH---LNIVEVRKPELDAQLVAESISQQLER--RVSFRRAM
P4HBJ0_gene_127403           -M------TD------S-ELH---LNIVEVRKPELDAQLVGESIAQQLER--RVSFRRAM
PCLJ0_gene_172021            -M------TD------S-ELH---LNIVEVRKPELDAQLVAESIAQQLER--RVSFRRAM
P3HBx1J0_gene_4668           -M------TE------S-ELH---LNIVEVRKPELDAQLVAENIAQQLER--RVSFRRAM
P3HBx1J0_gene_21274          -M------TD------S-ELH---LNIVEVRKPELDAQLVAESIAQQLER--RVSFRRAM
A6P3HB_gene_19012            -M------TD------S-ELH---LNIVEVRKPELDAMLVGDSIAQQLER--RVSFRRAM
B9PCL_gene_55605             -M------TD------S-ELH---LNIVEVRKPELDAMLVGDSIAQQLER--RVSFRRAM
C7PHBV_gene_1239             -M------TD------S-ELH---LNIVEVRKPELDAMLVGDSIAQQLER--RVSFRRAM
P4HBJ0_gene_112117           -M------TD------S-ELH---LNIVEVRKPELDAALVGESIAQQLER--RVSFRRAM
PHBHJ0_gene_25117            -M------TD------S-ELH---LNIVEVRKPELDAQLVGESIAQQLER--RVSFRRAM
PHBHJ0_gene_74993            -M------TD------S-ELH---LNIVEVRKPELDAALVGESIAQQLER--RVSFRRAM
EcoflexJ0_gene_13292         -M------TD------S-ELH---LNIVEVRKPELDAQLVAESIAQQLER--RVSFRRAM
P4HBJ0_gene_98440            -M------TD------S-ELH---LNIVEVRKPELDAALVGESIAQQLER--RVSFRRAM
EcoflexJ0_gene_118467        -M------TD------S-ELH---LNIVEVRKPELDAQLVGESIAQQLER--RVSFRRAM
P4HBJ0_gene_37287            -M------TD------S-ELH---LNIVEVRKPELDAQLVGESIAQQLER--RVSFRRAM
PCLJ0_gene_91970             -M------TD------S-ELH---LNIVEVRKPELDAQLVGESIAQQLER--RVSFRRAM
PHBHJ0_gene_94355            -F------TS------S-EVS---LNIVEVRKPEIDAKLIADNIAQQLER--RVAFRRAM
G8LDPE_gene_27935            -M------TE------S-EVH---LNIVEIRKPEIDAMLVADNIAQQLER--RVAFRRAM
A8Ecoflex_gene_121475        -M------TD------S-EVH---LNIVEVRKPEIDAMLVADNIAQQLER--RVAFRRAM
C9PLLA_gene_8294             -M------TD------S-EVH---LNIVEVRKPEIDAMLVADNIAQQLER--RVAFRRAM
G9PS_gene_31303              -M------TD------S-EVH---LNIVEVRKPEIDAMLVADNIAQQLER--RVAFRRAM
T60PBSA_gene_61066           -M------TA------S-EVH---LNIVEVRKPEIDAMLVADNIAQQLER--RVAFRRAM
T58Ecoflex_gene_28482        -M------TE------S-EVH---LNIVEVRKPEIDAMLVADNIAQQLER--RVAFRRAM
T61PCL_gene_33964            -M------TE------S-EVH---LNIVEVRKPEIDAMLVADNIAQQLER--RVAFRRAM
T67PP_gene_49230             -M------TE------S-EVH---LNIVEVRKPEIDAMLVADNIAQQLER--RVAFRRAM
T69PS_gene_14608             -M------TE------S-EVH---LNIVEVRKPEIDAMLVADNIAQQLER--RVAFRRAM
T702PET_gene_17339           -M------TE------S-EVH---LNIVEVRKPEIDAMLVADNIAQQLER--RVAFRRAM
T68LDPE_gene_25119           -M------TE------S-EVH---LNIVEVRKPEIDAMLVADNIAQQLER--RVAFRRAM
T61PCL_gene_56325            -M------TD------S-EIH---INIVEIRKPEIDATIVAQSIAQQLER--RVAFRRAM
T60PBSA_gene_76214           -M------TD------S-EIH---INIVEIRKPEIDATIVAQSIAQQLER--RVAFRRAM
F9PPT2_gene_15530            -I------TA------S-DVH---INIVEVRKPEIDATIVAQSIAQQLER--RIAFRRAM
T67PP_gene_67984             -M------TD------S-EVH---INIVEVRKPEIDATIVAQSIAQQLER--RIAFRRAM
T58Ecoflex_gene_28042        -M------TD------S-EVH---INIVEVRKPEINATIVAQSIAQQLER--RIAFRRAM
T68LDPE_gene_46623           -M------TD------S-EVH---INIVEVRKPEINATIVAQSIAQQLER--RIAFRRAM
T61PCL_gene_2740             -M------TD------S-EVH---INIVEVRKPEINATIVAQSIAQQLER--RIAFRRAM
T57P4BH_gene_4829            -M------TD------S-EVH---INIVEVRKPEINATIVAQSIAQQLER--RIAFRRAM
A8Ecoflex_gene_106710        -F------TD------S-EVH---INIVEVRKPEIDATIVAQSIAQQLER--RIAFRRAM
G8LDPET2_gene_106177         -F------TD------S-EVH---INIVEVRKPEIDATIVAQSIAQQLER--RIAFRRAM
E6PHBH_gene_77409            -L------TD------S-EVH---INIVEVRKPEIDATIVAQSIAQQLER--RIAFRRAM
F9PP_gene_70670              -L------TD------S-EVH---INIVEVRKPEIDATIVAQSIAQQLER--RIAFRRAM
G9PST2_gene_54842            -L------TD------S-EVH---INIVEVRKPEIDATIVAQSIAQQLER--RIAFRRAM
G7P4BH_gene_73704            -L------TD------S-EVH---INIVEVRKPEIDATIVAQSIAQQLER--RIAFRRAM
C5PET_gene_22410             -L------TD------S-EVH---INIVEVRKPEIDATIVAQSIAQQLER--RIAFRRAM
C7PHBV_gene_32470            -L------TD------S-EVH---INIVEVRKPEIDATIVAQSIAQQLER--RIAFRRAM
A6P3HB_gene_3158             -L------TD------S-EVH---INIVEVRKPEIDATIVAQSIAQQLER--RIAFRRAM
B8PBSA_gene_26342            -L------TD------S-EVH---INIVEVRKPEIDATIVAQSIAQQLER--RIAFRRAM
T58Ecoflex_gene_22376        -M------TD------S-EVH---INIVEVRKPEIDATIVAQSIAQQLER--RIAFRRAM
T60PBSA_gene_28889           -M------TD------S-EVH---INIVEVRKPEIDATIVAQSIAQQLER--RIAFRRAM
G9PS_gene_31257              -M------TD------S-EVH---LNIVEIRKPEMDATIVAQSIAQQLER--RVAFRRAM
G9PS_gene_40880              -M------TD------S-EVH---LNIVEIRKPEMDATIVAQSIAQQLER--RVAFRRAM
C5PETT2_gene_158574          -M------TA------S-EVH---LNIVEIRKPEVDATIVAQSIAQQLER--RIAFRRAM
B8PBSA_gene_5448             -M------TA------S-EVH---LNIVEIRKPEVDATIVAQSIAQQLER--RIAFRRAM
B9PCL_gene_30390             -M------TA------S-EVH---LNIVEIRKPEVDATIVAQSIAQQLER--RIAFRRAM
A8Ecoflex_gene_91227         -M------TA------S-EVH---LNIVEIRKPEVDATIVAQSIAQQLER--RIAFRRAM
A8EcoflexT2_gene_67365       -M------TA------S-EVH---LNIVEIRKPEVDATIVAQSIAQQLER--RIAFRRAM
G9PS_gene_17039              -M------TA------S-EVH---LNIVEIRKPEVDATIVAQSIAQQLER--RIAFRRAM
C5PET_gene_60394             -M------TA------S-EVH---LNIVEIRKPEVDATIVAQSIAQQLER--RIAFRRAM
C7PHBV_gene_84036            -M------TA------S-EVH---LNIVEIRKPEVDATIVAQSIAQQLER--RIAFRRAM
G8LDPET2_gene_71500          -M------TA------S-EVH---LNIVEIRKPEVDATIVAQSIAQQLER--RIAFRRAM
G8LDPE_gene_17665            -M------TA------S-EVH---LNIVEIRKPEVDATIVAQSIAQQLER--RIAFRRAM
B8PBSAT2_gene_3466           -M------TA------S-EVH---LNIVEIRKPEVDATIVAQSIAQQLER--RIAFRRAM
PHBHJ0_gene_117343           -I------TN------S-EVH---LNIVEVRKPEIDATLVAASIAQQLER--RVAFRRAM
EcoflexJ0_gene_82989         -M------TN------S-ETH---LNIIEVRKPEIDATLVAQSIAQQLER--RVAFRRAM
P4HBJ0_gene_124356           -M------TN------S-ETH---LNIIEVRKPEIDATLVAQSIAQQLER--RVAFRRAM
P4HBJ0_gene_137884           -M------TN------S-ETH---LNIIEVRKPEIDATLVAQSIAQQLER--RVAFRRAM
F9PPT2_gene_7153             -M------TD------A-DVH---LNIVEVRKPELDANLVAENIAQQLER--RVAFRRAM
PBSAJ0_gene_51381            -Y------TD------S-EVH---INIVEVRKPETDATLVAQGIAQQLER--RVAFRRAV
EcoflexJ0_gene_36366         -F------TD------S-EVH---INIVEVRKPETDANLVAQGIAQQLER--RVAFRRAM
EcoflexJ0_gene_52458         -F------TD------S-EVH---INIVEVRKPETDANLVAQGIAQQLER--RVAFRRAM
P4HBJ0_gene_15751            -F------TD------S-EVH---INIVEVRKPETDANLVAQGIAQQLER--RVAFRRAM
C5PETT2_gene_33770           -M------TG------S-EVH---LNIVEVRKPETDATLVAENIAQQLER--RIAFRRAM
G8LDPET2_gene_62161          -M------TG------S-EVH---LNIVEVRKPETDATLVAENIAQQLER--RIAFRRAM
G9PST2_gene_90956            -M------TG------S-EVH---LNIVEVRKPETDATLVAENIAQQLER--RIAFRRAM
EcoflexJ0_gene_74580         -L------TD------S-DVH---INIVEVRKPETDANLVAQSIAQQLER--RVAFRRAM
P4HBJ0_gene_93268            -L------TD------S-DVH---INIVEVRKPETDANLVAQSIAQQLER--RVAFRRAM
C5PETT2_gene_18420           -L------VK------G-IVS---VSVEELRKPELDAQLVADSIAQQLVG--RVAYRRAT
PBSAJ0_gene_41989            -M------MG------V-PVH---VNIEEIRKPETDAKLIADSITQQLER--RIMFRRAM
PCLJ0_gene_14772             -M------MG------V-PVH---VNIEEIRKPETDAKLIADSITQQLER--RIMFRRAM
EcoflexJ0_gene_43030         -I------AG------I-NVD---VSVEEIRKPEIDATLVADSICQQLEK--RVMFRRAM
P4HBJ0_gene_24438            -I------AG------I-NVD---VSVEEIRKPEIDATLVADSICQQLEK--RVMFRRAM
PBSJ0_gene_10254             -I------AG------I-NVD---VSVEEIRKPEIDATLVADSICQQLEK--RVMFRRAM
F9PPT2_gene_30733            -M------MG------V-PTH---VNVAEIRKPELDADLIAQGIASQLER--RIMFRRAM
P3HBx1J0_gene_79723          -M------MG------L-PTH---VNVNEIRKPELDARLVAEGIASQLER--RIMFRRAM
P3HBx1J0_gene_100407         -M------MG------L-PTH---VSVNEIRKPELDARLVAEGIASQLER--RIMFRRAM
A6P3HB_gene_34426            -L------LG------L-NVNTVKVNIAEIRKPELDAQLVAEGVAQQLER--RVMFRRAM
B8PBSA_gene_61848            -L------LG------L-NVNTVKVNIAEIRKPELDAQLVAEGVAQQLER--RVMFRRAM
B9PCL_gene_32612             -L------LG------L-NVNTVKVNIAEIRKPELDAQLVAEGVAQQLER--RVMFRRAM
C5PET_gene_26967             -L------LG------L-NVNTVKVNIAEIRKPELDAQLVAEGVAQQLER--RVMFRRAM
C7PHBV_gene_75687            -L------LG------L-NVNTVKVNIAEIRKPELDAQLVAEGVAQQLER--RVMFRRAM
G7P4BH_gene_51816            -L------LG------L-NVNTVKVNIAEIRKPELDAQLVAEGVAQQLER--RVMFRRAM
A8Ecoflex_gene_154372        -L------MG------L-NVNTVKVNIAEIRKPELDAQLVAEGVAQQLER--RVMFRRAM
B8PBSA_gene_32776            -L------MG------L-NVNTVKVNIAEIRKPELDAQLVAEGVAQQLER--RVMFRRAM
C5PET_gene_69913             -L------MG------L-NVNTVKVNIAEIRKPELDAQLVAEGVAQQLER--RVMFRRAM
C7PHBV_gene_114685           -L------MG------L-NVNTVKVNIAEIRKPELDAQLVAEGVAQQLER--RVMFRRAM
E6PHBH_gene_35238            -L------MG------L-NVNTVKVNIAEIRKPELDAQLVAEGVAQQLER--RVMFRRAM
F9PP_gene_1067               -L------MG------L-NVNTVKVNIAEIRKPELDAQLVAEGVAQQLER--RVMFRRAM
G8LDPE_gene_67756            -L------MG------L-NVNTVKVNIAEIRKPELDAQLVAEGVAQQLER--RVMFRRAM
G9PS_gene_94628              -L------MG------L-NVNTVKVNIAEIRKPELDAQLVAEGVAQQLER--RVMFRRAM
A8EcoflexT2_gene_92385       -M------LG------I-NINNVKINIAEIRKPELDAQLVAEGVAQQLER--RVMFRRAM
PCLJ0_gene_36144             -M------LN------M-PVSSVKINIAEIRKPELDATLIAESVAQQLER--RVMFRRAM
C9PLLAT2_gene_23903          -M------MR------T-HINNVKINIAEIRKPELDARLIAEGVAQQLER--RVMFRRAM
A8EcoflexT2_gene_111887      -M------MR------T-HINNVKINIAEIRKPELDARLIAEGVAQQLER--RVMFRRAM
B8PBSA_gene_42259            -M------MR------T-HINNVKINIAEIRKPELDARLIAEGVAQQLER--RVMFRRAM
G7P4BH_gene_5668             -M------MR------T-HINNVKINIAEIRKPELDARLIAEGVAQQLER--RVMFRRAM
E6PHBH_gene_11595            -M------MR------T-HINNVKINIAEIRKPELDARLIAEGVAQQLER--RVMFRRAM
B8PBSA_gene_26878            -M------MR------T-HINNVKINIAEIRKPELDARLIAEGVAQQLER--RVMFRRAM
B9PCL_gene_27125             -M------MR------T-HINNVKINIAEIRKPELDARLIAEGVAQQLER--RVMFRRAM
F9PPT2_gene_33347            -M------MR------T-HINNVKINIAEIRKPELDARLIAEGVAQQLER--RVMFRRAM
C9PLLA_gene_4897             -R------MG------C-SVQ---VNIEEIRKPELDAKLVAQNIASQLER--RVMFRRAM
F9PP_gene_26388              -L------ID------L-HPNNVKVNIAEIRKPELDALLVAESITQQLER--RVMFRRAM
F9PP_gene_24087              -L------MG------L-HVNSVKVNIEEIRKPELDAKLVAESIAQQLER--RVMFRRAM
G9PS_gene_166880             -L------MG------L-HVNSVKVNIEEIRKPELDAKLVAESIAQQLER--RVMFRRAM
G9PS_gene_60222              -L------MG------L-HVNSVKVNIEEIRKPELDAKLVAESIAQQLER--RVMFRRAM
C9PLLA_gene_8273             -L------MG------L-HVNSVKVNIEEIRKPELDAKLVAESIAQQLER--RVMFRRAM
A8EcoflexT2_gene_59798       -L------MG------L-HVNSVKVNIEEIRKPELDAKLVAESIAQQLER--RVMFRRAM
G8LDPE_gene_48893            -L------MG------L-HVNSVKVNIEEIRKPELDAKLVAESIAQQLER--RVMFRRAM
G9PS_gene_80901              -I------IG------L-HVNSVKVNIEEIRKPELDAKLVAESIAQQLER--RVMFRRAM
F9PP_gene_18405              -I------IG------L-HVNSVKVNIEEIRKPELDAKLVAESIAQQLER--RVMFRRAM
F9PP_gene_18403              -I------IG------L-HANAVKVNIEEIRKPELDAKLVAESIAQQLER--RVMFRRAM
G9PS_gene_60705              -I------IG------L-HVNAVKVNIEEIRKPELDAKLVAESIAQQLER--RVMFRRAM
F9PP_gene_59232              -L------TG------A-KTQ---INIEQIRKPELDAKLVAESVAQQLER--RIMFRRAM
C5PETT2_gene_52054           -M------ME------L-HPNNVKVNIEEIRKPELDAKLVAEGIANQLER--RIMFRRAM
A8EcoflexT2_gene_48381       -M------MG------L-HPNNVKVNIEEIRKPELDAKLVAEGIASQLER--RIMFRRAM
T58Ecoflex_gene_23303        -I------AG------V-PAQ---INISEVRKPELDAQLVADGIASQLER--RVMFRRAM
T60PBSA_gene_31991           -I------AG------V-PAQ---INISEVRKPELDAQLVADGIASQLER--RVMFRRAM
T67PP_gene_28913             -I------AG------V-PAQ---INISEVRKPELDAQLVADGIASQLER--RVMFRRAM
T68LDPE_gene_24290           -I------AG------V-PAQ---INISEVRKPELDAQLVADGIASQLER--RVMFRRAM
T69PS_gene_29340             -I------AG------V-PAQ---INISEVRKPELDAQLVADGIASQLER--RVMFRRAM
T702PET_gene_14137           -I------AG------V-PAQ---INISEVRKPELDAQLVADGIASQLER--RVMFRRAM
T60PBSA_gene_26371           -I------AG------V-PAQ---INISEVRKPELDAQLVADGIASQLER--RVMFRRAM
T61PCL_gene_21972            -I------AG------V-PAQ---INISEVRKPELDAQLVADGIASQLER--RVMFRRAM
T62PLLA_gene_2614            -I------AG------V-PAQ---INISEVRKPELDAQLVADGIASQLER--RVMFRRAM
T67PP_gene_48516             -I------AG------V-PAQ---INISEVRKPELDAQLVADGIASQLER--RVMFRRAM
T68LDPE_gene_49370           -I------AG------V-PAQ---INISEVRKPELDAQLVADGIASQLER--RVMFRRAM
T702PET_gene_7582            -I------AG------V-PAQ---INISEVRKPELDAQLVADGIASQLER--RVMFRRAM
T57P4BH_gene_14195           -I------AG------V-PAQ---INISEVRKPELDAQLVADGIASQLER--RVMFRRAM
T58Ecoflex_gene_44602        -I------AG------V-PAQ---INISEVRKPELDAQLVADGIASQLER--RVMFRRAM
T52PHBV_gene_15462           -I------AG------V-PAQ---INISEVRKPELDAQLVADGIASQLER--RVMFRRAM
T54PHBH_gene_16828           -I------AG------V-PAQ---INISEVRKPELDAQLVADGIASQLER--RVMFRRAM
T67PP_gene_48527             -I------AG------V-PAQ---INISEVRKPELDAQLVADGIASQLER--RVMFRRAM
T60PBSA_gene_26379           -I------AG------V-PAQ---INISEVRKPELDAQLVADGIASQLER--RVMFRRAM
T69PS_gene_61002             -I------AG------V-PAQ---INISEVRKPELDAQLVADGIASQLER--RVMFRRAM
T61PCL_gene_34780            -L------AG------V-PAQ---INIAEVRKPELDGQLVADSIASQLER--RVMFRRAM
T60PBSA_gene_28262           -L------AG------V-PAQ---INIAEVRKPELDGQLVADSISSQLER--RVMFRRAM
T61PCL_gene_59068            -L------AG------V-PAQ---INIAEVRKPELDGQLVADSISSQLER--RVMFRRAM
T57P4BH_gene_21828           -L------AG------V-PAQ---INIAEVRKPELDGQLVADSISSQLER--RVMFRRAM
T67PP_gene_62181             -L------AG------V-PAQ---INIAEVRKPELDGQLVADSISSQLER--RVMFRRAM
T68LDPE_gene_4669            -L------AG------V-PAQ---INIAEVRKPELDGQLVADSISSQLER--RVMFRRAM
T69PS_gene_40352             -L------AG------V-PAQ---INIAEVRKPELDGQLVADSISSQLER--RVMFRRAM
T702PET_gene_12011           -L------AG------V-PAQ---INIAEVRKPELDGQLVADSISSQLER--RVMFRRAM
T60PBSA_gene_9128            -I------AG------V-PAQ---INIAEVRKPELDGQLVADSIASQLER--RVMFRRAM
T61PCL_gene_43313            -I------AG------V-PAQ---INIAEVRKPELDGQLVADSIASQLER--RVMFRRAM
T62PLLA_gene_10977           -I------AG------V-PAQ---INIAEVRKPELDGQLVADSIASQLER--RVMFRRAM
T67PP_gene_50205             -I------AG------V-PAQ---INIAEVRKPELDGQLVADSIASQLER--RVMFRRAM
T68LDPE_gene_42004           -I------AG------V-PAQ---INIAEVRKPELDGQLVADSIASQLER--RVMFRRAM
T702PET_gene_47030           -I------AG------V-PAQ---INIAEVRKPELDGQLVADSIASQLER--RVMFRRAM
T60PBSA_gene_59633           -I------AG------V-PAQ---INIAEVRKPEMDAQLVADSIGSQLER--RVMFRRAM
T68LDPE_gene_27453           -I------AG------V-PAQ---INIAEVRKPEMDAQLVADSIGSQLER--RVMFRRAM
T57P4BH_gene_20461           -I------AG------V-PAQ---INIAEVRKPEMDSQLVADSIASQLER--RVMFRRAM
T60PBSA_gene_33770           -I------AG------V-PAQ---INIAEVRKPEMDSQLVADSIASQLER--RVMFRRAM
T702PET_gene_12631           -I------AG------V-PAQ---INIAEVRKPEMDSQLVADSIASQLER--RVMFRRAM
T62PLLA_gene_9208            -I------AG------V-PAQ---INIAEVRKPEMDSQLVADSIASQLER--RVMFRRAM
T67PP_gene_20372             -I------AG------V-PAQ---INIAEVRKPEMDSQLVADSIASQLER--RVMFRRAM
T68LDPE_gene_27491           -I------AG------V-PAQ---INIAEVRKPEMDSQLVADSIASQLER--RVMFRRAM
T69PS_gene_14961             -I------AG------V-PAQ---INIAEVRKPEMDSQLVADSIASQLER--RVMFRRAM
T58Ecoflex_gene_36055        -I------AG------V-PAQ---INIAEVRKPEMDAQLVADSIASQLER--RVMFRRAM
T60PBSA_gene_14631           -I------AG------V-PAQ---INIAEVRKPEMDAQLVADSIASQLER--RVMFRRAM
T69PS_gene_1170              -I------AG------V-PAQ---INIAEVRKPEMDAQLVADSIASQLER--RVMFRRAM
T61PCL_gene_60220            -I------AG------V-PAQ---INIAEVRKPEMDAQLVADSIASQLER--RVMFRRAM
T62PLLA_gene_24191           -I------AG------V-PAQ---INIAEVRKPEMDAQLVADSIASQLER--RVMFRRAM
T67PP_gene_19497             -I------AG------V-PAQ---INIAEVRKPEMDAQLVADSIASQLER--RVMFRRAM
T68LDPE_gene_19000           -I------AG------V-PAQ---INIAEVRKPEMDAQLVADSIASQLER--RVMFRRAM
T702PET_gene_14149           -I------AG------V-PAQ---INIAEVRKPEMDAQLVADSIASQLER--RVMFRRAM
G7P4BH_gene_43748            -I------AG------V-PAQ---INIAEVRKPEMDAQLVADSIASQLER--RVMFRRAM
A6P3HB_gene_19052            -I------AG------V-PAQ---INIAEVRKPEMDAQLVADSIASQLER--RVMFRRAM
C5PET_gene_32694             -I------AG------V-PAQ---INIAEVRKPEMDAQLVADSIASQLER--RVMFRRAM
C7PHBV_gene_80965            -I------AG------V-PAQ---INIAEVRKPEMDAQLVADSIASQLER--RVMFRRAM
A8Ecoflex_gene_60984         -I------AG------V-PAQ---INIAEVRKPEMDAQLVADSIASQLER--RVMFRRAM
G7P4BH_gene_28378            -I------AG------V-PAQ---INIAEVRKPEMDAQLVADSIASQLER--RVMFRRAM
G8LDPE_gene_87257            -I------AG------V-PAQ---INIAEVRKPEMDAQLVADSIASQLER--RVMFRRAM
G7P4BHT2_gene_103521         -I------AG------V-PAQ---INIAEVRKPEMDAQLVADSIASQLER--RVMFRRAM
A8Ecoflex_gene_80237         -I------AG------V-PAQ---INIAEVRKPEMDAQLVADSIASQLER--RVMFRRAM
F9PP_gene_58449              -I------AG------V-PAQ---INIAEVRKPEMDAQLVADSIASQLER--RVMFRRAM
C9PLLAT2_gene_49166          -I------AG------V-PAQ---INIAEVRKPEMDAQLVADSIASQLER--RVMFRRAM
F9PPT2_gene_56475            -I------AG------V-PAQ---INIAEVRKPEMDAQLVADSIASQLER--RVMFRRAM
A8Ecoflex_gene_65577         -I------AG------V-PAQ---INIAEVRKPEMDAQLVADSIASQLER--RVMFRRAM
C5PET_gene_32678             -I------AG------V-PAQ---INIAEVRKPEMDAQLVADSIASQLER--RVMFRRAM
G7P4BHT2_gene_126597         -I------AG------V-PAQ---INIAEVRKPEMDAQLVADSIASQLER--RVMFRRAM
PHBHJ0_gene_65925            -M------TG------V-PTH---ISVNEVRKPELDAQLVAESIADQLER--RIMFRRAM
LDPEJ0_gene_6304             -L------MG------V-PVH---INIEEVRKPDLNAYLLAQSIAQQLER--RVMFRRAM
G8LDPE_gene_63787            -L------MG------I-PVH---INIQEIRKPDLNAKLVADNIASQLER--RVMFRRAM
G8LDPE_gene_74408            -R------MG------V-PVH---INIEEIRKPELDAKLVADSVASQLER--RVMFRRAM
P4HBJ0_gene_181883           -K------MG------V-PVS---INIEEIRKPDIDAKLVAQNVAQQLER--RVMFRRAM
PBSJ0_gene_38485             -M------MG------V-PVH---INIEEIRKPELDAYLVAQNVAQQLER--RVQFRRAM
F9PPT2_gene_32484            -M------MG------V-PVH---VNIEEIRKPDLDAKLVAQNVAQQLER--RVMFRRAM
G8LDPE_gene_129265           -M------MG------V-PVH---VNIEEIRKPDLDAKLVAQNVAQQLER--RVMFRRAM
F9PP_gene_101070             -M------MG------V-PVH---VNIEEIRKPDLDAKLVAQNVAQQLER--RVMFRRAM
G9PS_gene_104239             -M------MG------V-PVH---VNIEEIRKPDLDAKLVAQNVAQQLER--RVMFRRAM
B8PBSA_gene_31165            -Q------MG------V-PVH---INIEEIRKPELDGALVAQSVAQQLER--RVMFRRAM
B9PCL_gene_28072             -Q------MG------V-PVH---INIEEIRKPELDGALVAQSVAQQLER--RVMFRRAM
EcoflexJ0_gene_88222         -M------MG------V-PVH---INIEEIRKPDIDATLVAQSVAQQLER--RVMFRRAM
P4HBJ0_gene_22050            -M------MG------V-PVH---INIEEIRKPDIDATLVAQSVAQQLER--RVMFRRAM
PHBHJ0_gene_4828             -M------MG------V-PVH---INIEEIRKPDIDATLVAQSVAQQLER--RVMFRRAM
PHBVJ0_gene_32025            -M------MG------V-PVH---INIEEIRKPDIDATLVAQSVAQQLER--RVMFRRAM
PHBHJ0_gene_43594            -K------MG------V-PVH---INIEEIRKPDIDATLVAQSVASQLER--RVMFRRAM
C9PLLA_gene_21977            -Q------MG------V-PVH---INIEEVRKPDLDAILVADGVASQLER--RVMFRRAM
C9PLLA_gene_23433            -Q------MG------V-PVH---INIEEVRKPDLDAILVAESVASQLER--RVMFRRAM
B8PBSA_gene_34807            -Q------MG------V-AVH---VNIEEIRKPDLDAALVAQSVASQLER--RIMFRRAM
A8EcoflexT2_gene_46524       -Q------MG------V-QVH---VNIEEIRKPDLDAALVAQSVASQLER--RIMFRRAM
B8PBSA_gene_58734            -Q------MG------V-SVH---VNIEEIRKPDLDAALVAQSVASQLER--RIMFRRAM
T702PET_gene_26734           -R------MG------V-PVH---INIEEIRKPDLDATLVAQGVASQLER--RVMFRRAM
EcoflexJ0_gene_35242         -Q------MG------I-PVH---INIEEIRKPDLDASLVAQSVASQLER--RVMFRRAM
EcoflexJ0_gene_46267         -Q------MG------I-PVH---INIEEIRKPDLDASLVAQSVASQLER--RVMFRRAM
EcoflexJ0_gene_31815         -R------MG------I-PVH---INIEEIRKPDLDASLVAQSVASQLER--RVMFRRAM
PBSAJ0_gene_5289             -R------MG------I-PVH---INIEEIRKPDLDASLVAQSVASQLER--RVMFRRAM
PCLJ0_gene_3029              -R------MG------I-PVH---INIEEIRKPDLDASLVAQSVASQLER--RVMFRRAM
PBSJ0_gene_10578             -R------MG------I-PVH---INIEEIRKPDLDASLVAQSVASQLER--RVMFRRAM
PCLJ0_gene_173019            -R------MG------I-PVH---INIEEIRKPDLDASLVAQSVASQLER--RVMFRRAM
T52PHBV_gene_22612           -Q------MG------C-AVH---INIEEIRKPDLDAALVAQSVASQLER--RVMFRRAM
A6P3HB_gene_6397             -Q------MG------C-AVH---INIEEIRKPDLDAALVAQSVSSQLER--RVMFRRAM
C5PET_gene_6331              -Q------MG------C-AVH---INIEEIRKPDLDAALVAQSVSSQLER--RVMFRRAM
C7PHBV_gene_71982            -Q------MG------C-AVH---INIEEIRKPDLDAALVAQSVSSQLER--RVMFRRAM
G7P4BH_gene_60859            -Q------MG------C-AVH---INIEEIRKPDLDAALVAQSVSSQLER--RVMFRRAM
T50P3HB_gene_1442            -Q------MG------C-AVH---INIEEIRKPDLDAALVAQSVSSQLER--RVMFRRAM
T52PHBV_gene_3588            -Q------MG------C-AVH---INIEEIRKPDLDAALVAQSVSSQLER--RVMFRRAM
T54PHBH_gene_11071           -Q------MG------C-AVH---INIEEIRKPDLDAALVAQSVSSQLER--RVMFRRAM
T57P4BH_gene_8490            -Q------MG------C-AVH---INIEEIRKPDLDAALVAQSVSSQLER--RVMFRRAM
T61PCL_gene_31612            -Q------MG------C-AVH---INIEEIRKPDLDAALVAQSVSSQLER--RVMFRRAM
PBSAJ0_gene_37180            -R------MG------V-PVH---INIEEIRKPDLDAQLVAESVSSQLER--RVMFRRAM
P3HBx1J0_gene_31008          -Q------MG------V-AVH---INIEEIRKPDLDATLVAQSVAQQLER--RVMFRRAM
PHBHJ0_gene_836              -Q------MG------V-AVH---INIEEIRKPDLDATLVAQSVAQQLER--RVMFRRAM
PHBVJ0_gene_9563             -Q------MG------V-AVH---INIEEIRKPDLDATLVAQSVAQQLER--RVMFRRAM
EcoflexJ0_gene_50412         -Q------MG------V-PVH---INIEEIRKPDLDATLVAQSVAQQLER--RVMFRRAM
P3HBx1J0_gene_34073          -Q------MG------V-PVH---INIEEIRKPDLDATLVAQSVAQQLER--RVMFRRAM
P4HBJ0_gene_83418            -Q------MG------V-PVH---INIEEIRKPDLDATLVAQSVAQQLER--RVMFRRAM
P3HBx1J0_gene_12056          -Q------MG------V-PVH---INIEEIRKPDLDATLVAQSVAQQLER--RVMFRRAM
P4HBJ0_gene_55627            -Q------MG------V-PVH---INIEEIRKPDLDATLVAQSVAQQLER--RVMFRRAM
PHBVJ0_gene_49926            -Q------MG------V-PVH---INIEEIRKPDLDATLVAQSVAQQLER--RVMFRRAM
B9PCL_gene_64274             -Q------MG------V-PVH---INIEEIRKPDLDATLVAQSVAQQLER--RVMFRRAM
PCLJ0_gene_80462             -Q------MG------V-PVH---INIEEIRKPDLDASLVAQSVAQQLER--RVMFRRAM
PHBHJ0_gene_61569            -Q------MG------V-PVH---INIEEIRKPDLDASLVAQSVAQQLER--RVMFRRAM
T67PP_gene_18813             -Q------MG------V-PVH---INIEEIRKPDLDAALVAQSVAQQLER--RVMFRRAM
T68LDPE_gene_33947           -Q------MG------V-PVH---INIEEIRKPDLDAALVAQSVAQQLER--RVMFRRAM
T69PS_gene_11889             -Q------MG------V-PVH---INIEEIRKPDLDAALVAQSVAQQLER--RVMFRRAM
EcoflexJ0_gene_17059         -Q------MG------V-PVH---INIEEIRKPDLDAALVAQSVAQQLER--RVMFRRAM
P4HBJ0_gene_83098            -Q------MG------V-PVH---INIEEIRKPDLDAALVAQSVAQQLER--RVMFRRAM
A6P3HB_gene_32361            -V------MG------V-PVH---INIEEVRKPDLDATLVAQGVASQLER--RVMFRRAM
C5PET_gene_5032              -V------MG------V-PVH---INIEEVRKPDLDATLVAQGVASQLER--RVMFRRAM
G7P4BH_gene_56401            -V------MG------V-PVH---INIEEVRKPDLDATLVAQGVASQLER--RVMFRRAM
C7PHBV_gene_41119            -V------MG------V-PVH---INIEEVRKPDLDATLVAQGVASQLER--RVMFRRAM
G7P4BHT2_gene_75474          -V------MG------V-PVH---INIEEVRKPDLDATLVAQGVASQLER--RVMFRRAM
A6P3HB_gene_9847             -L------MG------V-PVH---INIEEVRKPDLDATLVAQGVASQLER--RVMFRRAM
C5PET_gene_3664              -L------MG------V-PVH---INIEEVRKPDLDATLVAQGVASQLER--RVMFRRAM
C7PHBV_gene_68992            -L------MG------V-PVH---INIEEVRKPDLDATLVAQGVASQLER--RVMFRRAM
A6P3HB_gene_41022            -Q------MG------V-PVH---INIEEIRKPDLDAALVAQGVASQLER--RVMFRRAM
G7P4BH_gene_15287            -Q------MG------V-PVH---INIEEIRKPDLDAALVAQGVASQLER--RVMFRRAM
E6PHBH_gene_17853            -Q------MG------V-PVH---INIEEIRKPDLDAALVAQGVASQLER--RVMFRRAM
A8Ecoflex_gene_34988         -Q------MG------V-PVH---INIEEIRKPDLDAALVAQGVASQLER--RVMFRRAM
C7PHBV_gene_51163            -Q------MG------V-PVH---INIEEIRKPDLDAALVAQGVASQLER--RVMFRRAM
C5PET_gene_32684             -Q------MG------V-PVH---INIEEIRKPDLDAALVAQGVASQLER--RVMFRRAM
EcoflexJ0_gene_66701         -E------MG------V-PVH---INIEEIRKPDLDATLVAQGVAQQLER--RVMFRRAM
P4HBJ0_gene_62293            -E------MG------V-PVH---INIEEIRKPDLDATLVAQGVAQQLER--RVMFRRAM
B8PBSA_gene_83438            -M------MG------I-PVH---INIEEIRKPELDARLCAQNVAQQLER--RVMFRRAM
PCLJ0_gene_39430             -M------MG------V-PVH---LNIEEIRKPDLDAKLVGQSVASQLER--RVMFRRAM
B9PCL_gene_62884             -M------MG------V-PVH---VNIEEIRKPDLDAKLVGQSVASQLER--RVMFRRAM
A8Ecoflex_gene_42899         -M------MG------I-PVH---INIEEIRKPDLDAKLVAQSVASQLER--RIMFRRAM
G7P4BHT2_gene_33312          -M------MG------I-PVH---INIEEIRKPDLDAKLVAQSVASQLER--RIMFRRAM
G8LDPE_gene_67023            -M------MG------I-PVH---INIEEIRKPDLDAKLVAQSVASQLER--RIMFRRAM
T702PET_gene_39639           -L------MG------I-PVH---INIEEVRKPDLDAKLVAQSVANQLER--RVMFRRAM
G8LDPE_gene_7256             -L------MG------I-PVH---INIEEVRKPDLDAKLVAQSVANQLER--RVMFRRAM
G9PS_gene_119271             -M------MG------I-PVH---INIEEIRKPDLDAKLVAAGVANQLER--RVMFRRAM
PBSAJ0_gene_29019            -M------MG------V-PVH---INIEEIRKPELDAKLVAQNIAGQLER--RVMFRRAM
A8Ecoflex_gene_70118         -M------MG------V-PAH---INIEEIRKPELDAKLVAQSVASQLER--RVMFRRAM
G8LDPE_gene_31008            -M------MG------V-PVH---INIEEIRKPDLDAKLVAQSVASQLER--RVMFRRAM
T60PBSA_gene_47179           -M------MG------V-PVH---INIEEVRKPELDAKLVAQSVASQLER--RVMFRRAM
T67PP_gene_20418             -M------MG------V-PVH---INIEEVRKPELDAKLVAQSVASQLER--RVMFRRAM
T68LDPE_gene_48153           -M------MG------V-PVH---INIEEVRKPELDAKLVAQSVASQLER--RVMFRRAM
T69PS_gene_8366              -M------MG------V-PVH---INIEEVRKPELDAKLVAQSVASQLER--RVMFRRAM
PBSAJ0_gene_59596            -M------MG------V-PVH---INIEEIRKPELDARLVAQGVAGQLER--RVMFRRAM
LDPEJ0_gene_9224             -M------MG------V-PVQ---IKIEEIRRPELDAKLVAENVAQQLER--RIMFRRAM
G9PS_gene_176235             -L------TT------V-HINNVKINISEIRKPELDAQLVAESIASQLER--RVMFRRAM
F9PPJ1_gene_23554            -L------VD------I-HPNNVKINIEEIRKPELDAQLVAESIAQQLER--RVMFRRAM
F9PPJ1_gene_56726            -L------VD------I-HPNNVKINIEEIRKPELDAQLVAESIAQQLER--RVMFRRAM
F9PPJ1_gene_7232             -L------VS------V-HINNVKINIEEIRKPELDAQLVAEGIASQLER--RVMFRRAM
EcoflexJ0_gene_33599         -L------VG------I-HINNVKINIEEIRKPELDAQLVAESIAQQLER--RVMFRRAM
PPJ0_gene_2411               -L------VG------I-HINNVKINIEEIRKPELDAQLVAESIAQQLER--RVMFRRAM
A6P3HBJ1_gene_350            -I------MN------I-PVH---INIEEVRKPELDANLVAENIAQQLAK--RIMFRRAM
C7PHBVJ1_gene_11150          -I------MN------I-PVH---INIEEVRKPELDANLVAENIAQQLAK--RIMFRRAM
E6PHBHJ1_gene_4139           -I------MN------I-PVH---INIEEVRKPELDANLVAENIAQQLAK--RIMFRRAM
G7P4BHJ1_gene_39542          -I------MN------I-PVH---INIEEVRKPELDANLVAENIAQQLAK--RIMFRRAM
P3HBx1J0_gene_17248          -I------MD------I-PVH---INIEEVRKPELDANLVAENIAQQLAK--RIMFRRAM
P3HBx1J0_gene_76457          -I------MD------I-PVH---INIEEVRKPELDANLVAENIAQQLAK--RIMFRRAM
A6P3HBJ1_gene_159            -I------MN------I-PVH---INIEEIRKPELDANLVAENISQQLAK--RIMFRRAM
C7PHBVJ1_gene_2253           -I------MN------I-PVH---INIEEIRKPELDANLVAENISQQLAK--RIMFRRAM
E6PHBHJ1_gene_4639           -I------MN------I-PVH---INIEEIRKPELDANLVAENISQQLAK--RIMFRRAM
G7P4BHJ1_gene_58305          -I------MN------I-PVH---INIEEIRKPELDANLVAENISQQLAK--RIMFRRAM
A6P3HBT2_gene_10842          -I------MN------I-PVH---INIEEIRKPELDANLVAENISQQLAK--RIMFRRAM
B8PBSAT2_gene_35969          -I------MN------I-PVH---INIEEIRKPELDANLVAENISQQLAK--RIMFRRAM
C7PHBVT2_gene_15810          -I------MN------I-PVH---INIEEIRKPELDANLVAENISQQLAK--RIMFRRAM
E6PHBHT2_gene_1377           -I------MN------I-PVH---INIEEIRKPELDANLVAENISQQLAK--RIMFRRAM
G8LDPET2_gene_24661          -I------MN------I-PVH---INIEEIRKPELDANLVAENISQQLAK--RIMFRRAM
G9PST2_gene_32946            -I------MN------I-PVH---INIEEIRKPELDANLVAENISQQLAK--RIMFRRAM
G7P4BHT2_gene_38548          -I------MN------I-PVH---INIEEIRKPELDANLVAENISQQLAK--RIMFRRAM
E6PHBH_gene_16232            -I------MK------I-PVH---INIEEIRKPELDANLVAENISQQLAK--RIMFRRAM
G7P4BHT2_gene_130369         -I------MH------I-PVH---INIEEIRKPELDANLVAENISQQLAK--RIMFRRAM
G7P4BHJ1_gene_27602          -I------MG------I-PVH---VNIEEIRKPELDAHLVAENIAQQLAK--RIMFRRAM
C7PHBVJ1_gene_4812           -I------MG------I-PVH---VNIEEIRKPELDAKLVAENISQQLAK--RIMFRRAM
E6PHBHJ1_gene_1464           -I------MG------I-PVH---VNIEEIRKPELDAKLVAENISQQLAK--RIMFRRAM
P3HBx1J0_gene_27299          -I------MG------I-PVH---VNIEEIRKPELDAKLVAENISQQLAK--RIMFRRAM
EcoflexJ0_gene_72594         -M------MG------I-PVH---INIEEVRKPELDAQLVAENIAQQLER--RVMFRRAI
P3HBx1J0_gene_934            -M------MG------I-PVH---INIEEVRKPELDAQLVAENIAQQLER--RVMFRRAI
P4HBJ0_gene_7447             -M------MG------I-PVH---INIEEVRKPELDAQLVAENIAQQLER--RVMFRRAI
PHBVJ0_gene_11494            -M------MG------I-PVH---INIEEVRKPELDAQLVAENIAQQLER--RVMFRRAI
G9PS_gene_127177             -R------MG------I-PVH---ISIEEIRKPELDAQLVSESIASQLER--RIMFRRAM
C5PETT2_gene_174115          -M------MG------I-PVH---INIEEIRKPEVDAVLVAQSVAQQLER--RIMFRRAM
C9PLLAJ1_gene_61729          -M------IG----MLIQDVR---INISEVRKPELDAQLVAEGIAQQLER--RVMFRRAM
PETJ0_gene_182               -M------IG------M-AIQDVRININEVRKPELDAQLVAEGIAQQLER--RVMFRRAM
PPJ0_gene_76788              -M------IG------M-PIQDVRININEVRKPELDAQLVAEGIAQQLER--RVMFRRAM
LDPEJ0_gene_21012            -M------IG------M-PIQDVRININEVRKPELDAQLVAEGIAQQLER--RVMFRRAM
PLLAJ0_gene_10867            -M------IG------M-AIQDVRINISEVRKPELDAQLVAEGIAQQLER--RVMFRRAM
F9PPJ1_gene_58989            -K------MG------I-PVS---INIEEIRKPELDATLVAESVAQQLER--RIMFRRAM
G9PS_gene_124357             -K------MN------M-PVH---INIEEIRKPEIDAQLVAEGVAQQLER--RIMYRRAM
C5PETT2_gene_24554           -R------MG------I-PVH---ISIEEIRKPELDAQLVAESIAQQLER--RIMFRRAM
F9PPT2_gene_57561            -R------MG------V-PVH---VSVEEIRKPELDAQLVAEGICQQLER--RVMFRRAM
EcoflexJ0_gene_4360          -R------MG------I-PVH---VSVEEIRKPELDAQLVAEGICQQLER--RIMFRRAM
F9PPJ1_gene_38220            -M------MG------V-PVH---MSIEEIRKPELDAQLVAEGIAQQLER--RVMFRRAM
C9PLLAJ1_gene_8670           -M------MG------I-PVH---MSIEEIRKPELDAQLVAEGIAQQLER--RVMFRRAM
C5PETT2_gene_160288          -M------MG------I-PVH---INVEEIRKPELDSVLVAQNIAQQLEK--RIMFRRAM
F9PPT2_gene_23887            -M------MG------V-PVQ---INVEEIRKPELDAQLVAEGVAQQLER--RIMFRRAM
G9PS_gene_29955              -M------MS------V-PVK---INVEEIRKPELDATLVAEGIAQQLEK--RIMYRRAM
G9PS_gene_80898              -M------MG------V-PVK---INVEEIRKPELDATLVAEGIAQQLEK--RIMYRRAM
G7P4BHJ1_gene_60269          -R------YG------Q-DIH---INIQEIQRPEIDAHLIAGNVARQLER--RIAFRRAM
G9PSJ1_gene_9029             -M------TG------R-EVH---INIQEIQRPELDAQLVAQSIAGQLVR--RVSFRRVM
P4HBJ0_gene_38298            -M------TG------R-EVH---INIQEIQRPELDAQLVSFSIAGQLER--RVSFRRVM
PHBVJ0_gene_16009            -M------TG------R-EVH---INIQEIQRPELDAQLVSFSIAGQLER--RVSFRRVM
A6P3HBT2_gene_14123          -L------TD------V-DVL---LVIREIKKPETDAQLVAENISMQLLR--RIAFRRAM
C7PHBVT2_gene_40552          -L------TD------V-DVL---LVIREIKKPETDAQLVAENISMQLLR--RIAFRRAM
E6PHBHT2_gene_8554           -L------TD------V-DVL---LVIREIKKPETDAQLVAENISMQLLR--RIAFRRAM
G7P4BHT2_gene_467            -L------TD------V-DVL---LVIREIKKPETDAQLVAENISMQLLR--RIAFRRAM
G8LDPET2_gene_23840          -L------TD------V-DVL---LVIREIKKPETDAQLVAENISMQLLR--RIAFRRAM
G9PST2_gene_10907            -L------TD------V-DVL---LVIREIKKPETDAQLVAENISMQLLR--RIAFRRAM
G7P4BHT2_gene_2925           -L------VG------K-DIA---VNIKEERKPFLSGQLAAENIAQQLER--RVAFRRAM
G7P4BHT2_gene_56586          -L------VG------R-EVA---VNIKEERKPFLSGQLAAENVAQQLER--RVAFRRAM
A8Ecoflex_gene_52791         -L------IG------R-EVA---VNIKEERKPQTSAQLSAENVAQQLER--RVAFRRAM
C7PHBVT2_gene_30292          -L------VG------K-EIA---VNIKEERKPQLSGQLSAENVAQQLER--RVAFRRAM
G7P4BHT2_gene_70352          -L------VG------K-EIA---VNIKEERKPQLSGQLSAENVAQQLER--RVAFRRAM
E6PHBHT2_gene_33325          -L------VG------K-EIA---VNIKEERKPQLSGQLSAENVAQQLER--RVAFRRAM
C7PHBVT2_gene_34490          -L------VG------K-EIA---INIKEERKPQLSGQLSAENVAQQLER--RVAFRRAM
E6PHBHT2_gene_32809          -L------VG------K-EIA---INIKEERKPQLSGQLSAENVAQQLER--RVAFRRAM
G7P4BHT2_gene_52773          -L------VG------K-EIA---INIKEERKPQLSGQLSAENVAQQLER--RVAFRRAM
A6P3HB_gene_95815            -L------TG------K-EIA---VNIKEERKPQLSGQLSAENVAQQLER--RVAFRRAM
C5PET_gene_94032             -L------VG------R-EVA---VNIKEERKPQLSGQLSAENVAQQLER--RVAFRRAM
C7PHBV_gene_143164           -L------VG------K-EIA---VNIKEERKPQLSGQLSAENVAQQLER--RVAFRRAM
E6PHBHT2_gene_47857          -L------VG------K-EIA---VNIKEERKPQLNGQLSAENVAQQLER--RVAFRRAM
G7P4BHT2_gene_70361          -L------VG------K-EIA---VNIKEERKPQLNGQLSAENVAQQLER--RVAFRRAM
C7PHBVT2_gene_60912          -L------VG------K-EIA---VNIKEERKPQLNGQLSAENVAQQLER--RVAFRRAM
E6PHBH_gene_29456            -L------VG------K-EIA---VNIKEERKPQLNGQLSAENVAQQLER--RVAFRRAM
T58Ecoflex_gene_17939        -L------VG------K-EIA---VNIKEERKPQLSGQLSAENVAQQLER--RVAFRRAM
T60PBSA_gene_9480            -L------VG------K-EIA---VNIKEERKPQLSGQLSAENVAQQLER--RVAFRRAM
T61PCL_gene_39364            -L------VG------K-EIA---VNIKEERKPQLSGQLSAENVAQQLER--RVAFRRAM
T62PLLA_gene_14795           -L------VG------K-EIA---VNIKEERKPQLSGQLSAENVAQQLER--RVAFRRAM
T67PP_gene_14971             -L------VG------K-EIA---VNIKEERKPQLSGQLSAENVAQQLER--RVAFRRAM
T68LDPE_gene_22270           -L------VG------K-EIA---VNIKEERKPQLSGQLSAENVAQQLER--RVAFRRAM
T69PS_gene_13515             -L------VG------K-EIA---VNIKEERKPQLSGQLSAENVAQQLER--RVAFRRAM
T702PET_gene_33702           -L------VG------K-EIA---VNIKEERKPQLSGQLSAENVAQQLER--RVAFRRAM
G7P4BHT2_gene_70367          -L------VG------K-EIA---VNIKEERKPQLSGQLSAENVAQQLER--RVAFRRAM
G7P4BH_gene_10313            -L------VG------K-EIA---VNIKEERKPQLSGQLSAENVAQQLER--RVAFRRAM
G8LDPE_gene_67046            -L------VG------K-EIA---VNIKEERKPQLSGQLSAENVAQQLER--RVAFRRAM
A8Ecoflex_gene_115587        -L------VG------K-EIA---VNIKEERKPQLSGQLSAENVAQQLER--RVAFRRAM
G7P4BHT2_gene_95015          -L------VG------K-EIA---VNIKEERKPQLSGQLSAENVAQQLER--RVAFRRAM
C5PETT2_gene_25161           -I------IG------K-EIN---VNIKEERRPQTSAQLCAENVATQLER--RVAFRRAM
C5PETT2_gene_11333           -L------VG------K-EVN---VNIQEERKPQTSAQLAAENVATQLER--RVAFRRAM
C7PHBVT2_gene_21006          -L------VG------K-EVN---VNIQEERKPQTSAQLAAENVATQLER--RVAFRRAM
G8LDPET2_gene_28981          -L------VG------K-EVN---VNIQEERKPQTSAQLAAENVATQLER--RVAFRRAM
G9PST2_gene_31362            -L------VG------K-EVN---VNIQEERKPQTSAQLAAENVATQLER--RVAFRRAM
C5PETT2_gene_72572           -M------LG------K-DVA---INIKEEKRPQASGQLAAENVAMQLER--RTAFRRAM
C5PETT2_gene_87069           -L------IG------K-SIS---VNIKEEKKAQTSAQLVAENVATQLER--RIAFRRAM
G7P4BHT2_gene_59814          -L------IG------K-TVS---VNIKEEKKAQTSAQLVAENVATQLER--RVAFRRAM
G8LDPET2_gene_94138          -L------IG------K-TVS---VNIKEEKKAQTSAQLVAENVATQLER--RVAFRRAM
E6PHBHT2_gene_22457          -L------VG------K-AIS---INIKEEKKAQTSAQLVAENVATQLER--RVAFRRAM
E6PHBHJ1_gene_19665          -K------FQ------R-EFT---IEVNEVRRPETDAQLVAENIAAQLER--RVAFRRAM
G7P4BHJ1_gene_31702          -K------FN------V-EFT---IEVNEIRRPEVEAQLVAENIALQLER--RVAFRRAM
G7P4BHJ1_gene_6858           -K------FQ------T-EFT---IEVNEIRRPEVEAQLVAENIAQQLER--RIAFRRAM
C7PHBVJ1_gene_43102          -K------FQ------T-EFT---IEVNEIRRPEVEAQLVAENIAQQLER--RIAFRRAM
A6P3HBJ1_gene_14711          -K------FQ------T-EFT---IEVNEIRRPEVEAQLVAENIAQQLER--RIAFRRAM
E6PHBHJ1_gene_9482           -K------FQ------T-EFT---IEVNEIRRPEVEAQLVAENIAQQLER--RIAFRRAM
PBSJ0_gene_31337             -L------TQ------N-ELF---IDIQEVRKAETNAQLVAENIATQLER--RVAFRRAM
P3HBx1J0_gene_22763          -F------TE------N-EVF---IDVQEVRKAETNAQLVAENIGAQLER--RIAFRRAM
PCLJ0_gene_134008            -F------TD------N-EVF---IDVQEVRKAETNAQLVAENVAAQLER--RIAFRRAM
A8Ecoflex_gene_74900         -L------TT------S-EVF---LNIVEVRKAETNAQLVAENIATQLER--RIAFRRAM
B8PBSA_gene_67822            -L------TT------N-EVF---LNIVEVRKAETNAQLVAENIATQLER--RIAFRRAM
PHBVJ0_gene_32677            -L------TD------N-EVF---LNIVEVRKAETNAQLVAENIATQLER--RIAFRRAM
PBSJ0_gene_52357             -L------TE------N-EVF---LNIVEVRKAETNAQLVAENIATQLER--RIAFRRAM
PCLJ0_gene_51119             -L------TE------N-EVF---LNIVEVRKAETNAQLVAENIATQLER--RIAFRRAM
A8EcoflexJ1_gene_1349        -M------IK------R-DVI---LDIQEVRKAEVDAQLVAENVATQLVR--RVAFRRAM
A8EcoflexT2_gene_24044       -I------TN------D-ECF---INIQEVRKPEVDAQLVAENVVLQLER--RVAFRRAM
G8LDPET2_gene_5848           -I------TN------D-ECF---INIQEVRKPEVDAQLVAENVVLQLER--RVAFRRAM
G9PST2_gene_51839            -I------TN------D-ECF---INIQEVRKPEVDAQLVAENVVLQLER--RVAFRRAM
G7P4BHJ1_gene_67847          -I------TD------D-ECF---INIQEVRKPEVDAQLVAENVVLQLER--RVAFRRAM
A6P3HBT2_gene_82428          -I------TD------D-ECF---INIQEVRKPEVDAQLVAENVVLQLER--RVAFRRAM
G8LDPET2_gene_28179          -I------TD------D-ECF---INIQEVRKPEVDAQLVAENVVLQLER--RVAFRRAM
A8EcoflexJ1_gene_4544        -K------FG------R-ECM---IDIQEVRRPEADAQLVAENIAMQLER--RIAFRRAM
B8PBSAJ1_gene_1954           -K------FG------R-RCL---IDIQEVRRPEADAQLVAENIAMQLER--RIAFRRAM
B8PBSAJ1_gene_40034          -K------FG------R-RCL---IDIQEVRRPEADAQLVAENIAMQLER--RIAFRRAM
B8PBSAJ1_gene_40157          -K------FG------R-RCL---IDIQEVRRPEADAQLVAENIAMQLER--RIAFRRAM
G8LDPET2_gene_3464           -L------IN------R-KAV---IDIQEVRRPEADAQLVAENIAQQLVR--RVAFRRAM
G9PST2_gene_31698            -L------IN------R-KAV---IDIQEVRRPEADAQLVAENIAQQLVR--RVAFRRAM
G9PST2_gene_67159            -L------IN------R-KVV---IDIQEVRRPEADAQLVADNIAQQLIR--RVAFRRAM
C7PHBVT2_gene_4821           -L------VN------R-KVT---IDIQEVRRPEADAQLVAESIASQLER--RIAFRRAM
E6PHBH_gene_91958            -L------IN------R-KVT---LDIQEVRRPEADAQLVAESIASQLER--RIAFRRAM
A6P3HBT2_gene_7778           -L------IN------R-KVT---LDIQEVRRPEADAQLVAESIASQLER--RIAFRRAM
E6PHBHT2_gene_12755          -L------IN------R-KVT---LDIQEVRRPEADAQLVAESIASQLER--RIAFRRAM
A6P3HBJ1_gene_32952          -L------IQ------R-KVT---LDIQEVRRPEADAQLVAESIASQLER--RIAFRRAM
C7PHBVJ1_gene_1875           -L------IQ------R-KVT---LDIQEVRRPEADAQLVAESIASQLER--RIAFRRAM
G7P4BHJ1_gene_18399          -L------IQ------R-KVN---LDIQEVRRPEADAQLVAESIAAQLER--RVAFRRAM
A6P3HBJ1_gene_609            -L------IQ------R-KVN---LDIQEVRRPEADAQLVAESIASQLER--RVAFRRAM
B8PBSAJ1_gene_61757          -L------IS------K-KVA---LDIQEVRRPEADAQLVAENIAQQLVR--RVAFRRAM
A8EcoflexT2_gene_15785       -L------IS------R-KVT---LDIQEVRRPEADAQLVADNIAQQLIR--RVAFRRAM
B8PBSAT2_gene_804            -L------IS------R-KVT---LDIQEVRRPEADAQLVADNIAQQLIR--RVAFRRAM
B9PCLT2_gene_3990            -L------IS------R-KVT---LDIQEVRRPEADAQLVADNIAQQLIR--RVAFRRAM
A8EcoflexJ1_gene_29236       -L------IS------R-KVT---LDIQEVRRPEADAQLVAENIAQQLVR--RVAFRRAM
A8EcoflexJ1_gene_16976       -L------IQ------R-KVT---LDIQEVRRPEADAQLVAENIAQQLIR--RVAFRRAM
B8PBSAJ1_gene_20049          -L------IK------R-KVT---LDIQEVRRPEADAQLVAENIAQQLIR--RVAFRRAM
A8EcoflexJ1_gene_61145       -L------IS------R-KVA---LDIQEVRRPEADAQLVAENIAQQLIR--RVAFRRAM
G8LDPET2_gene_38567          -L------IS------R-KVT---LDIQEVRRPEADAQLVAENIAQQLIR--RVAFRRAM
A8EcoflexT2_gene_128498      -L------IS------R-KVT---LDIQEVRRPEADAQLVAENIAQQLIR--RVAFRRAM
B8PBSAT2_gene_20835          -L------IS------R-KVT---LDIQEVRRPEADAQLVAENIAQQLIR--RVAFRRAM
B9PCLT2_gene_46084           -L------IS------R-KVT---LDIQEVRRPEADAQLVAENIAQQLIR--RVAFRRAM
G9PST2_gene_63443            -L------IS------R-KVT---LDIQEVRRPEADAQLVAENIAQQLIR--RVAFRRAM
A6P3HBT2_gene_82328          -M------LSSDSTDYP-EVM---IDIQEIKRPEIDAQMVAENVASQLER--RVAFRRAM
B9PCLJ1_gene_36572           -M------LK------P-DVL---IDIKEVRRPEIDAQLVAENIALQLER--RIAFRRAM
A6P3HBT2_gene_55140          -M------IT------P-TVL---IDIKEVRRPEIDAQLVAENIAQQLER--RIAFRRAM
G9PST2_gene_62570            -M------LN------P-DIL---IDIKEVRRPETDAQLVAENIASQLEK--RIAFRRAM
G8LDPET2_gene_75000          -M------LN------P-DIL---IDIKEVRRPETDAQLVAENIASQLEK--RIAFRRAM
A6P3HBT2_gene_75198          -M------LN------P-DIL---IDIKEVRRPETDAQLVAENIASQLEK--RIAFRRAM
G7P4BHJ1_gene_137830         -M------LN------P-EVL---IDIKEVRRPETDAQLVAENIASQLEK--RIAFRRAM
A6P3HBT2_gene_42329          -M------LN------P-EVL---IDIKEVRRPETDAQLVAENIASQLEK--RIAFRRAM
A8EcoflexT2_gene_133618      -M------LN------P-EVL---IDIKEVRRPETDAQLVAENIASQLEK--RIAFRRAM
E6PHBHT2_gene_36278          -M------LN------P-EVL---IDIKEVRRPETDAQLVAENIASQLEK--RIAFRRAM
G8LDPET2_gene_9942           -M------LN------P-EVL---IDIKEVRRPETDAQLVAENIASQLEK--RIAFRRAM
G9PST2_gene_17651            -M------LN------P-EVL---IDIKEVRRPETDAQLVAENIASQLEK--RIAFRRAM
G7P4BHJ1_gene_88353          -M------LN------P-EVL---IDIKEVRRPETDAQLVAENIASQLEK--RIAFRRAM
G7P4BHJ1_gene_103262         -M------LN------P-EVL---IDIKEVRRPETDAQLVAENIASQLEK--RIAFRRAM
E6PHBHT2_gene_36296          -M------LN------P-DVL---IDIKEVRRPEIDAQLVAENIASQLEK--RIAFRRAM
G9PST2_gene_17712            -M------LN------P-DVL---IDIKEVRRPETDAQLVAENIASQLEK--RIAFRRAM
B8PBSAJ1_gene_16331          -M------LD------P-AVL---IDIKEVRRPEIDAQLVAENIALQLER--RIAFRRAM
A6P3HBT2_gene_48883          -M------LN------P-DVL---IDIKEVRRPEIDAQLVAENIASQLER--RIAFRRAM
B9PCLT2_gene_43756           -M------LK------P-DVL---IDIKEVRRPEIDAQLVAENIASQLER--RIAFRRAM
A8EcoflexJ1_gene_40169       -R------LE------P-SVL---IDIKEVRRPEVDAQLVAENIALQLER--RIAFRRAM
B8PBSAJ1_gene_81377          -M------LN------P-SVL---IDIKEVRRPEIDAQLVSENIALQLER--RIAFRRAM
B8PBSAJ1_gene_83931          -M------LN------P-SVL---IDIKEVRRPEIDAQLVSENIALQLER--RIAFRRAM
B9PCLJ1_gene_17870           -M------LE------P-SVL---IDIKEVRRPEIDAQLVAENIALQLER--RIAFRRAM
B9PCLJ1_gene_2784            -M------LE------P-AVL---IDIKEVRRPEIDAQLVAENIALQLER--RIAFRRAM
B9PCLT2_gene_16219           -M------LE------P-AVL---IDIKEVRRPEIDAQLVAENIALQLER--RIAFRRAM
B9PCLJ1_gene_7212            -M------LE------P-TVL---IDIKEVRRPEIDAQLVAENIALQLER--RIAFRRAM
A8EcoflexJ1_gene_125210      -L------TS------H-EIM---IDIQEVRKPETNAQLVAENVAMQIER--RVAFRRAM
B8PBSAJ1_gene_39903          -M------VS------H-DVM---IDIQEVRKPEIDAQLVAENVALQIER--RVAFRRAM
B9PCLJ1_gene_81280           -K------VS------Q-EVM---IDIQEVRKPEIDAQLVAENVAMQIER--RVAFRRAM
B9PCLJ1_gene_81290           -K------VS------Q-EVM---IDIQEVRKPEIDAQLVAENVAMQIER--RVAFRRAM
B9PCLJ1_gene_51655           -L------VS------Q-EVL---IDIQEVRKPEVDAQLVAENVAMQIER--RVAFRRAM
A8EcoflexJ1_gene_47723       -R------VS------Q-EVL---IDIQEIRKPEVDAQLVAENVAMQIER--RVAFRRAM
                                                     .   :         :        :        :   

B9PCLJ1_gene_38146           YRALGRIKNG-GALGAEIVVSGKLPS--DRARVWRFAFGYLK--KTGDASKLVDRAETVA
G9PST2_gene_38045            HKSMEDVMNA-GALGVEILLSGKIPS--QRAKRWRFYKGYLK-KSGDTAVSDVAVAYSSA
A6P3HBT2_gene_40373          FKSLTRIMDA-GAMGCEIKISGKLPS--SRAKSWRFHKGYLK-KTGYVSDFLVDKGIESV
E6PHBHT2_gene_32616          FKALNGIMHS-GAMGVEIKLSGKLPS--SRSKSWRFAKGYLK-KTGYVSDFLIDKAIESV
G7P4BHJ1_gene_74040          FRALTGIMDA-GAMGVEIKISGKLPS--SRAKSWRFAKGYLK-KTGYVSDFLVDKAIDKV
G7P4BHJ1_gene_75874          FRALSGIMDA-GAMGVEIKISGKLPS--SRAKSWRFAKGYLK-KTGYVSDFLVDHAIDKV
G9PSJ1_gene_11687            MWTLKQIMEG-GAMGVQITISGKLRG--DRSAFEKHTQGILP-RAGHHAEVIVSEDIAHV
PETJ0_gene_14090             MWTLKQIMEG-GAMGVQITISGKLRG--DRSAFEKHTQGILP-RAGHHAEILVDEDIAHV
PLLAJ0_gene_3342             MWTLKQIMEG-GAMGVQITISGKLRG--DRSAFEKHTQGILP-RAGHHAEILVDEDIAHV
LDPEJ0_gene_21434            MWTLKQIMEG-GAMGVQITISGKLRG--DRSAFEKHTQGILP-RAGHHAELVVDEDIAHV
G9PS_gene_13797              KQTVEKAMANRDVEGVRILVSGRLGGA-DMARREQQKKGRIP-LQTLRAD--IDFARVRA
G9PS_gene_84881              KQTVEKAMANRDVQGVRIIVSGRLGGA-DMARKEQQKKGRIP-LQTLRAD--IDFARVRA
B9PCLT2_gene_42359           KQAMNRIERA-GALGVKVSVSGRLNGA-EIARNEKLSSGKIP-LQTLRAD--IDYARGVA
A6P3HBJ1_gene_3316           KKIIFDAMKD-GVKGIKIKVSGRLNGA-DMARSEWYSEGRIP-TQTLRAD--IDYAIARA
G7P4BHJ1_gene_44734          KKIIFDAMKD-GVKGIKIKVSGRLNGA-DMARSEWYSEGRIP-TQTLRAD--IDYAIARA
E6PHBH_gene_9051             KQAIQKAMEK-GAKGIKIKIGGRLNGA-EIARKETFKDGNIP-TQTIRAN--IDYTTIRA
G8LDPET2_gene_22028          KMAIQKAMES-GAKGIKVYLGGRLNGV-EIARSEMFTEGKIP-TQTLRAD--ISYALERA
C5PETT2_gene_8693            KMAVEKARES-GAKGVKVLISGRLNGV-DIARKETYLEGTVP-LHTLRAD--IDYATAEA
C7PHBVT2_gene_8918           KMAVEKARES-GAKGVKVLISGRLNGV-DIARKETYLEGTVP-LHTLRAD--IDYATAEA
C9PLLAT2_gene_4286           KMAVEKARES-GAKGVKVLISGRLNGV-DIARKETYLEGTVP-LHTLRAD--IDYATAEA
A6P3HBT2_gene_38854          KMAVEKAKES-GVKGIKVLVGGRLNGV-DIARSEKYAYGRVP-LHTLRAD--IDYASERA
F9PPT2_gene_18466            KKSAELTMQA-GALGVKIDIAGRLGGA-EIARTQKIAMGSVP-LSTLDAW--IDYGFAQA
C9PLLAT2_gene_18186          KRAIQTTMQS-GALGIKVEVNGRLGGA-EMARTAKEREGRVP-LSTLQAH--IDYGTAKA
C9PLLAT2_gene_32838          KKAIQTTIQA-GAKGIKVEINGRLGGS-EMARQAKEREGRVP-LSTLRAH--VDYGMANA
A8EcoflexJ1_gene_61435       KTTINNVMQNRKVKGIRVELSGRLGGA-EMSRKEWLSEGNLP-LHTLRAD--IDFAKSTA
B8PBSAT2_gene_28336          KMMLDKVMQNRNVFGVKIQLSGRLGGA-EMSRVEWLSKGNIP-LHTLRAN--IDYAKATA
B9PCLT2_gene_7819            KMMLDKVMQNRNVFGVKIQLSGRLGGA-EMSRVEWLSKGNIP-LHTLRAN--IDYAKATA
B9PCLJ1_gene_52215           KMMLDKVMQNRNVDGIKVQLSGRLGGA-EMSRVEWLSKGNIP-LHTLRAN--IDYATATA
G7P4BHJ1_gene_34511          KQAITGALRS-GAKGIKIMVSGRLNGA-EMARTETYKEGRIP-LHTIRAD--IEYGFAEA
G7P4BHJ1_gene_57117          KMAVNNSMKT-GIQGIKVKVSGRLGGA-EMSRTEQYKAGRVP-LHTLRAN--IDYGFAEA
G7P4BHJ1_gene_59489          KQAITRAEKA-GVEGIKVMVSGRLNGA-EIARSEWSFSGRVP-LHTLRAD--IDYATATA
B8PBSAJ1_gene_43888          RKAVDSSIRA-GALGIKIRVAGRLGGA-EIARAEWYLVGKLP-LQTLKAD--IDYGFTEA
B9PCLJ1_gene_8686            RKAVDSSIRA-GAMGIKIRVSGRLGGT-EIARAEWYLVGKLP-LQTLKAD--IDYGFTEA
G7P4BHJ1_gene_2028           KKAIQTAMRM-GAKGIRVRAAGRLGGA-EMARVESYAEGSVP-LHTIRAD--IEYGTATG
B9PCLT2_gene_9888            KKSIATAMRM-GAKGIKIRCAGRLGGA-EMARIETYHDGSVP-LHTLRAD--IDYGVATA
C5PETT2_gene_22444           KKSIATAMRM-GAKGIKIRCAGRLNGA-EMARIETYHDGSVP-LHTIRAD--IDYGVATA
PHBVJ0_gene_32158            KRAMQNAMKA-GAKGVRIQSSGRLGGA-EMGRTEWYREGRVP-LHTLRAD--IDYGLREA
PBSJ0_gene_59134             KRAMQNAMKA-GAKGIRIQSSGRLGGA-EMGRTEWYREGRVP-LHTLRAD--IDYGLREA
EcoflexJ0_gene_35935         KRAVQNAMKA-GAKGIRIQSSGRLGGA-EMGRIEWYREGQVP-LHTLRAD--IDYGLREA
P4HBJ0_gene_55893            KRAVQNAMKA-GAKGIRIQSSGRLGGA-EMGRIEWYREGQVP-LHTLRAD--IDYGLREA
PBSAJ0_gene_55745            KRAVQNAMKA-GAKGIRIQSSGRLGGA-EMGRIEWYREGQVP-LHTLRAD--IDYGLREA
PBSJ0_gene_62530             KRAVQNAMKA-GAKGIRIQSSGRLGGA-EMGRIEWYREGQVP-LHTLRAD--IDYGLREA
PCLJ0_gene_80698             KRAVQNAMKA-GAKGIRIQSSGRLGGA-EMGRIEWYREGQVP-LHTLRAD--IDYGLREA
PHBHJ0_gene_75638            KRAVQNAMKA-GAKGIRIQSSGRLGGA-EMGRIEWYREGQVP-LHTLRAD--IDYGLREA
C5PET_gene_82307             KRAVQNAMKA-GAKGIKIQSSGRLGGA-EMGRIEWYREGRVP-LHTLRAD--IDYGLREA
C7PHBV_gene_62080            KRAVQNAMKA-GAKGIKIQSSGRLGGA-EMGRIEWYREGRVP-LHTLRAD--IDYGLREA
A8EcoflexT2_gene_79200       KRAVQNAMKA-GAKGIKIQSSGRLGGA-EMGRIEWYREGRVP-LHTLRAD--IDYGLREA
A6P3HB_gene_122503           KRAVQNAMKA-GAKGIKIQSSGRLGGA-EMGRIEWYREGRVP-LHTLRAD--IDYGLREA
A8EcoflexT2_gene_105123      KRAVQNAMKA-GAKGIKIQSSGRLGGA-EMGRIEWYREGRVP-LHTLRAD--IDYGLREA
C7PHBV_gene_81554            KRAVQNAMKA-GAKGIKIQSSGRLGGA-EMGRIEWYREGRVP-LHTLRAD--IDYGLREA
A8EcoflexT2_gene_84193       KRAVQNAMKA-GAKGIKIQSSGRLGGA-EMGRIEWYREGRVP-LHTLRAD--IDYGLREA
C7PHBV_gene_49905            KRAVQNAMKA-GAKGIKIQSSGRLGGA-EMGRIEWYREGRVP-LHTLRAD--IDYGLREA
G8LDPE_gene_3935             KRAVQNAMKA-GAKGIKIQSSGRLGGA-EMGRIEWYREGRVP-LHTLRAD--IDYGLREA
A8Ecoflex_gene_47637         KRAVQNAMKA-GAKGIKIQSSGRLGGA-EMGRIEWYREGRVP-LHTLRAD--IDYGLREA
G7P4BHJ1_gene_13067          SRALQQAMRA-GAEGIKIQVSGRLGGA-DMARTVWQREGRVP-LHTLRAD--IDYATAKA
G7P4BHJ1_gene_62967          KIAISRALKT-GAKGARTLVSGRLGGA-EMARSEGYSEGQVP-LHTLRAD--VDYAVAEA
A6P3HBJ1_gene_24158          KVAIQRALKA-GAKGCRTLISGRLGGA-EMARSEGYSEGNVP-LHTLRAN--IDYALAEA
G7P4BHJ1_gene_22200          KVAIQRALKS-GAKGCKTLISGRLGGA-EMARSEGYSEGNVP-LHTLRAN--IDYALAEA
A6P3HBT2_gene_42485          KMAIQRAMRA-GAKGCKTLISGRLGGA-EMARSEGYTEGNVP-LHTLRAD--IDYAAAEA
C7PHBVT2_gene_1428           KMAIQRAMRA-GAKGCKTLISGRLGGA-EMARSEGYTEGNVP-LHTLRAD--IDYAAAEA
G7P4BHT2_gene_62152          KMAIQRAMRA-GAKGCKTLISGRLGGA-EMARSEGYSEGNVP-LHTLRAD--IDYAAAEA
A6P3HBT2_gene_64910          KMAIQRAIRS-GAKGCKTLVSGRLGGA-EMARSEGYSEGNVP-LHTLRAD--IDYAAAEA
G8LDPET2_gene_523            KMAIQRAIRS-GAKGCKTLVSGRLGGA-EMARSEGYSEGNVP-LHTLRAD--IDYAAAEA
G9PST2_gene_40429            KMAIQRAIRS-GAKGCKTLVSGRLGGA-EMARSEGYSEGNVP-LHTLRAD--IDYAAAEA
E6PHBHT2_gene_32465          KMAIQRAMRA-GAKGCKTLISGRLGGA-EMARSEGYSEGNVP-LHTLRAN--IDYSAAEA
A6P3HBT2_gene_69554          KMAIQRAMRA-GAKGCKTLISGRLGGA-EMARSEGYSEGNVP-LHTLRAN--IDYSAAEA
A8EcoflexT2_gene_27726       KMAIQRAMRA-GAKGCKTLISGRLGGA-EMARSEGYSEGNVP-LHTLRAN--IDYSAAEA
G7P4BHJ1_gene_13948          KMAIQRAIRA-GAKGCKTLVSGRLGGA-EMARAEGYSEGNVP-LHTLRAN--IDYATAEA
A6P3HBT2_gene_55051          KMAIQRAMRA-GAKGCKTLVSGRLGGA-EMARAEGYSEGNVP-LHTLRAD--IDYAAAEA
F9PPJ1_gene_14793            NKAIQSTMRM-GAEGIRVNVAGRLGGA-EIARSEKFMEGKVP-LHTLRAD--IDYALTEA
A8EcoflexT2_gene_122067      KSAIQSARRM-GADGIKVMCAGRLGGA-EMARTEQYREGKIP-LHTLRSD--IDYGTFTS
B8PBSAT2_gene_71026          KQAITSSMRM-GAEGIRVMCSGRLGGA-EMARTEQYKDGRIP-LHTIRAD--IDYASVTS
C5PETT2_gene_102867          KQSIQSSMRM-GAEGIRVMCSGRLGGA-EMARTEQYKEGRIP-LHTIRAD--IDYASVTS
F9PPT2_gene_49747            KQSIQSSMRM-GAEGIRVMCSGRLGGA-EMARTEQYKEGRIP-LHTIRAD--IDYASVTS
G9PST2_gene_94105            KQSIQSSMRM-GAEGIRVMCSGRLGGA-EMARTEQYKEGRIP-LHTIRAD--IDYASVTS
PHBHJ0_gene_8747             KTALASTMRM-GAEGIKIMCSGRLGGA-EMARTEQYKEGRIP-LQTLRAD--IDYALTES
P3HBx1J0_gene_64716          KMAIQSTIRA-GAEGIKVRISGRVGGS-EMARTEEYKEGRTP-LHTFRSD--IDYALTEA
PCLJ0_gene_111722            KQAIASSMRV-GAQGIKVKCSGRLGGA-EMARSEQYKEGRIP-LHTLRAD--IDYAISEA
G7P4BHT2_gene_13514          KTSIAATMRV-GAEGIKILISGRLNGA-EMARAEIYKDGRIP-MHTFRAD--IDYAHSEA
C7PHBVT2_gene_20163          KTAIAATMRV-GAEGIKILISGRLNGA-EMARSEIYADGRVS-MHTFRAD--IDYAHSEA
E6PHBHT2_gene_16646          KTAIAATMRV-GAEGIKILISGRLNGA-EMARSEIYADGRVS-MHTFRAD--IDYAHSEA
E6PHBHT2_gene_35926          KTAIAATMRV-GAEGIKILISGRLNGA-EMARSEIYKDGRIP-LHTFRAD--IDYAHSEA
G7P4BHJ1_gene_131086         KTSVASTMRI-GAEGIKVLISGRLGGA-EMARSEQYKDGRIP-LHTLRAD--IDYAQAEA
G8LDPET2_gene_64838          KTSITSTMRA-GAEGIKILISGRVGGA-EMARSEMYKEGRIP-LHTLRAD--IDYSLVEA
A6P3HBT2_gene_57885          KTSIASTMRA-GAEGIKILISGRVGGA-EMARSEMYKDGRIP-LHTLRAD--IDYSLAEA
E6PHBHJ1_gene_16168          KMAIASTMRM-GAEGIKILVSGRLNGA-EMARSEMYKDGRIP-LHTFRAD--IDYALAEA
A6P3HBT2_gene_31455          KMAIAATMRM-GAEGIKIQVSGRLNGA-EMARSEMYKEGRTP-LHTLRAD--IDYALVEA
E6PHBH_gene_57598            KMAIQSTMRM-GAEGIKVQISGRLNGA-EMARSENYKEGRTP-LHTFRAN--IDYALVEA
G8LDPE_gene_83469            KMAIASATRM-NAEGIKIQISGRLNGA-EMARSEHFKEGRIP-LSTFRAD--IDYAFVES
PCLJ0_gene_124484            KMAIAAAIRM-NAEGIKIQISGRLNGA-EMARSESYKEGRIP-LSTFRAD--VDYALVEA
T67PP_gene_36714             KMAIAAAMRM-NAEGIKIQISGRLNGA-EMARTESYKDGRIP-LSTFRAD--IDYALVEA
T68LDPE_gene_53040           KMAIAAAMRM-NAEGIKIQISGRLNGA-EMARTESYKDGRIP-LSTFRAD--IDYALVEA
T69PS_gene_23059             KMAIAAAMRM-NAEGIKIQISGRLNGA-EMARTESYKDGRIP-LSTFRAD--IDYALVEA
T702PET_gene_104242          KMAIAAAMRM-NAEGIKIQISGRLNGA-EMARTESYKDGRIP-LSTFRAD--IDYALVEA
PCLJ0_gene_132819            KMAIAAAMRM-NAEGIKIQISGRLNGA-EMARSEHYKDGRIP-LSTFRAD--IDYALVEA
A8EcoflexT2_gene_158214      KMAIAATMRM-NAEGIKIQISGRLNGA-EMARSEHYKDGRIP-LSTFRAD--IDYALVEA
C5PET_gene_46926             KMAIAATMRM-NAEGIKIQISGRLNGA-EMARSEHYKDGRIP-LSTFRAD--IDYALVEA
C7PHBV_gene_110658           KMAIAATMRM-NAEGIKIQISGRLNGA-EMARSEHYKDGRIP-LSTFRAD--IDYALVEA
C5PET_gene_89841             KMAIAATMRM-NAEGIKIQISGRLNGA-EMARSEHYKDGRIP-LSTFRAD--IDYALVEA
C7PHBV_gene_71914            KMAIAATMRM-NAEGIKIQISGRLNGA-EMARSEHYKDGRIP-LSTFRAD--IDYALVEA
A6P3HB_gene_16823            KMAIAATMRM-NAEGIKIQISGRLNGA-EMARSEHYKDGRIP-LSTFRAD--IDYALVEA
T69PS_gene_40934             KMAIAAAMRM-NAEGIKVQISGRLNGA-EMARSESYKDGRIP-LSTFRAD--IDYALVES
P3HBx1J0_gene_46564          KMAIAAAMRM-NAEGIKVQISGRLNGA-EMARSESYKDGRIP-LSTFRAD--IDYALVES
A8Ecoflex_gene_74818         KMAITAAMRM-NAEGIKVQISGRLNGA-EMARSESYKDGRIP-LSTFRAD--IDYALVEA
C9PLLAT2_gene_16017          KMAITAAMRM-NAEGIKVQISGRLNGA-EMARSESYKDGRIP-LSTFRAD--IDYALVEA
G9PS_gene_41382              KMALSSTMRM-GAEGIKVLCSGRLGGA-EMARSEAYKDGRTP-LHTLRAD--IDYALAEA
G7P4BHT2_gene_111608         KMAIASTMRM-GAEGIKIQISGRLNGA-EMARSEMYKEGRTP-LHTLRAN--IDYHLAEA
G7P4BH_gene_60207            KMSIASSMRM-GAEGIKIKISGRLNGA-EMARSEMYKEGRTP-LHTFRAD--IDYALAEA
A6P3HB_gene_80069            KMSIASTMRM-GAEGIKVKISGRLNGA-EMARSEMYKDGRTP-LHTFRAD--IDYALSEA
G9PS_gene_21754              KMSIASTMRM-GAEGIKVKISGRLNGA-EMARSEMYKDGRTP-LHTFRAD--IDYALAEA
C5PETT2_gene_168770          KMSIASTMRM-GAEGIKVKISGRLNGA-EMARSEMYKDGRTP-LHTFRAD--IDYALAEA
C5PETT2_gene_47915           KMGIASTMRM-GAEGVKILVSGRLGGA-EMARAESYKDGRIP-LHTLRAD--IDYALAEA
B9PCLJ1_gene_56518           KMAIASTMRM-GAEGIKVQISGRLGGA-EMARTEVYKEGRTP-LHTLRAD--IDYALSEA
A8EcoflexJ1_gene_91900       KMAIASTMRM-GAEGIKVQISGRLGGA-EMARTEVYKEGRTP-LHTFRAD--IDYALSEA
G7P4BHJ1_gene_59217          KMAIASTMRM-GAEGIKVQISGRLGGA-EMARTEAYKEGRTP-LHTFRAD--IDYTLSEA
G8LDPET2_gene_69169          KMAIASTMRV-GAQGVKILVSGRVGGA-EMARSEMYKEGRIP-LHTIRAD--IDYALVEA
G9PST2_gene_105045           KMAIASTMRV-GAQGVKILVSGRVGGA-EMARSEMYKEGRIP-LHTIRAD--IDYALVEA
A6P3HBT2_gene_6319           KTAIASTMRV-GAGGIKVLISGRIGGA-EMARTEMYKEGRIP-LHTLRAD--IDYALVEA
A6P3HBT2_gene_56785          KFAIRNAMRN-GAQGIKIQCSGRLGGA-EMARTERYQEGRTP-LHTLRAD--IDYALTEV
EcoflexJ0_gene_66247         KRTIQVAMQG-GAQGIKVQVSGRIGGA-EIARVEGYNEGRVP-LQTLRAD--IDYGFSEA
PBSAJ0_gene_53176            KKVMTSAFRS-GVKGIKVKCAGRLGGA-EMARSEGYSERKVP-LHTLRAD--IDYEIAEA
PCLJ0_gene_21173             KKVMTSAFRS-GVKGIKVKCAGRLGGA-EMARSEGYSERKVP-LHTLRAD--IDYEIAEA
C7PHBV_gene_35693            KKVMTSAFRS-GVKGIKVKCAGRLGGA-EMARAEGYSERKVP-LHTLRAD--IDYDTAEA
PCLJ0_gene_60576             KKVMTSAFRS-GVKGIKVKCSGRLGGA-EMARNEGYSERKVP-LHTLRAD--IDYDIAEA
A6P3HB_gene_81525            KKVMQAAFRA-GVKGIKVRTAGRLGGA-EMARAEGYSERKVP-LHTLRAD--IDYNTATA
C7PHBV_gene_77934            KKVMQAAFRA-GVKGIKVRTAGRLGGA-EMARAEGYSERKVP-LHTLRAD--IDYNTATA
E6PHBH_gene_56378            KKVMQSAFRA-GVKGIRVRTAGRLGGA-EMARAEGYSERKVP-LHTLRAD--IDYATAEA
C7PHBVJ1_gene_25162          KQVMQRAMRS-GAQGIKVQCSGRLGGA-EMARTEHYSEGNVP-LSTLRAD--IDYGFGEA
G7P4BHJ1_gene_94565          KQVMQRAMRS-GAQGIKVQCSGRLGGA-EMARTEHYSEGNVP-LSTLRAD--IDYGFGEA
G7P4BHJ1_gene_93122          KQVMGRAMKS-GAEGIKVMTSGRLGGA-EMARNESYSEGNVP-LSTLRAD--IDYGFAEA
G7P4BHJ1_gene_49161          KQSIGRSMKS-GVKGIKITCAGRLGGA-DMARTESYNEGTIP-LQTLRAD--IDYGFAEA
G7P4BHJ1_gene_64472          KQAIGRAMKSNGIKGIKTQVAGRLGGA-DIARTESYNEGSIP-LQTLRAD--IQYGFAEA
PHBHJ0_gene_68084            KKAIAAAIRA-GVKGIKVQVGGRLDGA-EIARSEWYTEKSVP-LHTLRAD--IEYGTSEA
G7P4BHT2_gene_119971         KRAVATAMEF-GAEGIRIRCSGRLGGA-DIARAEWYREGKVP-LQTLRVP--IDYGFCEA
PHBHJ0_gene_84894            KKAEENALRF-GAKGIKIKVSGRLNGA-EIARSEEYLSGQMP-LQTLRAN--VNYGFSEA
G8LDPE_gene_22631            KRSIQSAMRM-GALGIRINCAGRLGGA-EIARTEWYREGRVP-LHTLRAD--IDYGVAEA
PBSAJ0_gene_72559            KRSIQSAMRL-GADGVRIMVAGRLGGA-EIARTEQYAEGSVP-LHTLRAD--IDYGTAEA
PCLJ0_gene_126430            KRSIQSAMRL-GADGVRIMVAGRLGGA-EIARTEQYAEGSVP-LHTLRAD--IDYGTAEA
A8Ecoflex_gene_163519        KRSIQSAMRL-GADGIRIMVAGRLGGA-EIARTEQYAEGSVP-LHTLRAD--IDYGTAEA
C7PHBV_gene_158319           KRSIQSAMRL-GADGIRIMVAGRLGGA-EIARTEQYAEGSVP-LHTLRAD--IDYGTAEA
E6PHBH_gene_4324             KRSIQSAMRL-GADGVRIMVAGRLGGA-EIARTEQYAEGSVP-LHTLRAD--IDYGTAEA
A6P3HB_gene_114243           KRSIQSAMRL-GADGIRVMVAGRLGGA-EIARTEQYAEGSVP-LHTLRAD--IDYGTAEA
A8Ecoflex_gene_163510        KRSIQSAMRL-GADGVRIMVAGRLGGA-EIARTEQYAEGSVP-LHTLRAD--IDYGTAEA
A8EcoflexT2_gene_553         KRSIQSAMRL-GADGVRIMVAGRLGGA-EIARTEQYAEGSVP-LHTLRAD--IDYGTAEA
G8LDPE_gene_21746            KRSIQSAMRL-GADGVRIMVAGRLGGA-EIARTEQYAEGSVP-LHTLRAD--IDYGTAEA
B9PCL_gene_15158             KRSIQSAMRL-GADGVRIMVAGRLGGA-EIARTEQYAEGSVP-LHTLRAD--IDYGTAEA
G7P4BH_gene_47629            KRSIQSAMRL-GADGVRIMVAGRLGGA-EIARTEQYAEGSVP-LHTLRAD--IDYGTAEA
B9PCL_gene_1729              KRSIQSAMRL-GADGVRIMVAGRLGGA-EIARTEQYAEGSVP-LHTLRAD--IDYGTAEA
G8LDPE_gene_4142             KRSIQSAMRL-GADGVRIMVAGRLGGA-EIARTEQYAEGSVP-LHTLRAD--IDYGTAEA
PBSJ0_gene_2748              KRSIQNTMRL-GAEGVKIMVAGRLGGA-EIARTEQYSEGSVP-LHTLRAD--IDYGTAEA
PCLJ0_gene_62836             KRSIQNTMRL-GAEGVKIMVAGRLGGA-EIARTEQYSEGSVP-LHTLRAD--IDYGTAEA
PHBHJ0_gene_153959           KRSIQNTMRL-GAEGVKIMVSGRLGGA-EIARTEQYSEGSVP-LHTLRAD--IDYGTAEA
G8LDPE_gene_79478            KRAVQSAQRM-GCLGIRVNVSGRLGGA-DIARTEWYREGRVP-LHTLRAD--IDYGTAEG
G8LDPE_gene_17819            KRAVQGTMRL-GSKGIRINVSGRLGGA-DIARTEWYREGRVP-LHTLRAE--IDYGFSEA
G9PS_gene_7877               KRAVQGTMRL-GSKGIRINVSGRLGGA-DIARTEWYREGRVP-LHTLRAE--IDYGFSEA
C9PLLAT2_gene_88153          KRAVQGTMRL-GSKGIRINVSGRLGGA-DIARTEWYREGRVP-LHTLRAE--IDYGFSEA
G7P4BHJ1_gene_32918          KRAVQSALRL-GAQGIRVNVSGRLGGA-DIARTEWYREGRVP-LHTLRAD--LDYGTAEA
T54PHBH_gene_2826            KRAVQNAMRF-GSQGIRINVSGRLGGA-DIARTEWYREGRVP-LHTLRAD--VDYGTAEA
T58Ecoflex_gene_11131        KRAVQNAMRF-GSQGIRINVSGRLGGA-DIARTEWYREGRVP-LHTLRAD--VDYGTAEA
T702PET_gene_16178           KRAVQNAMRF-GSQGIRINVSGRLGGA-DIARTEWYREGRVP-LHTLRAD--VDYGTAEA
T60PBSA_gene_1542            KRAVQNAMRF-GSQGIRINVSGRLGGA-DIARTEWYREGRVP-LHTLRAD--VDYGTAEA
T67PP_gene_45807             KRAVQNAMRF-GSQGIRINVSGRLGGA-DIARTEWYREGRVP-LHTLRAD--VDYGTAEA
T61PCL_gene_10917            KRAVQNAMRF-GSLGIRINVSGRLGGA-DIARTEWYREGRVP-LHTLRAD--VDYGTAEA
T62PLLA_gene_24633           KRAVQNAMRF-GSLGIRINVSGRLGGA-DIARTEWYREGRVP-LHTLRAD--VDYGTAEA
T702PET_gene_58903           KRAVQNAMRF-GSLGIRINVSGRLGGA-DIARTEWYREGRVP-LHTLRAD--VDYGTAEA
T68LDPE_gene_57809           KRAVQNAMRF-GSQGIRINVSGRLGGA-DIARTEWYREGRVP-LHTLRAD--VDYGTAEA
T702PET_gene_58880           KRAVQNAMRF-GSQGIRINVSGRLGGA-DIARTEWYREGRVP-LHTLRAD--VDYGTAEA
T54PHBH_gene_14646           KRAVQNAMRF-GSQGIRINVSGRLGGA-DIARTEWYREGRVP-LHTLRAD--VDYGTAEA
T57P4BH_gene_580             KRAVQNAMRF-GSQGIRINVSGRLGGA-DIARTEWYREGRVP-LHTLRAD--VDYGTAEA
T50P3HB_gene_2556            KRAVQNAMRF-GSQGIRINVSGRLGGA-DIARTEWYREGRVP-LHTLRAD--VDYGTAEA
T52PHBV_gene_7095            KRAVQNAMRF-GSQGIRINVSGRLGGA-DIARTEWYREGRVP-LHTLRAD--VDYGTAEA
T62PLLA_gene_59803           KRAVQNAMRF-GSQGIRINVSGRLGGA-DIARTEWYREGRVP-LHTLRAD--VDYGTAEA
A8Ecoflex_gene_2533          KRAVQNAMRF-GSQGIRINVSGRLGGA-DIARTEWYREGRVP-LHTLRAD--VDYGTAEA
B9PCL_gene_6632              KRAVQNAMRF-GSQGIRINVSGRLGGA-DIARTEWYREGRVP-LHTLRAD--VDYGTAEA
B8PBSAT2_gene_31342          KRAVQNAMRF-GSLGIRINVSGRLGGA-DIARTEWYREGRVP-LHTLRAD--VDYGTAEA
G8LDPET2_gene_56468          KRAVQNAMRF-GSLGIRINVSGRLGGA-DIARTEWYREGRVP-LHTLRAD--VDYGTCEA
A6P3HBT2_gene_43487          KRAVQNALRF-GSKGIRINVSGRLGGA-DIARMEWYREGRVP-LHTLRAD--VDYGTCEA
G8LDPET2_gene_31485          KRAVQNALRF-GSKGIRINVSGRLGGA-DIARMEWYREGRVP-LHTLRAD--VDYGTCEA
G9PST2_gene_71305            KRAVQNALRF-GSKGIRINVSGRLGGA-DIARMEWYREGRVP-LHTLRAD--VDYGTCEA
PHBHJ0_gene_155274           KRAVQNALRF-GAKGIRINVSGRLGGA-DIARTEWYREGRVP-LHTLRAD--VDYGFAEA
P3HBx1J0_gene_35107          KRAVQNSLRF-GAKGIRINVSGRLGGA-DIARTEWYREGRVP-LHTLRAD--VDYGTAEA
PHBHJ0_gene_42378            KRAVQNALRF-GAKGIRINVSGRLGGA-DIARTEWYREGRVP-LHTLRAD--VDYGTAEA
PHBVJ0_gene_27580            KRAVQNALRF-GAKGIRINVSGRLGGA-DIARTEWYREGRVP-LHTLRAD--VDYGTAEA
T61PCL_gene_57356            KRAVQSALRL-GSLGIRINVSGRLGGA-DIARTEWYREGRVP-LHTLRAD--MDYGFSEA
PBSAJ0_gene_132723           KRAVQNALRF-GALGIRLNVSGRLGGA-DIARTEWYREGRVP-LHTLRAD--LDYGFAEA
C5PETT2_gene_12075           KRSLQSAMRM-GAIGCKMRLGGRLGGV-EIARVEQYQEGSVP-LHTLRAD--IDYGTARA
A6P3HB_gene_7327             KRSLQSAMRM-GAIGCKMKLGGRLGGV-EIARVEQYQEGSVP-LHTLRAD--IDYGTARA
C5PET_gene_47966             KRSLQSAMRM-GAIGCKMKLGGRLGGV-EIARVEQYQEGSVP-LHTLRAD--IDYGTARA
C7PHBV_gene_81551            KRSLQSAMRM-GAIGCKMKLGGRLGGV-EIARVEQYQEGSVP-LHTLRAD--IDYGTARA
G8LDPE_gene_32391            KRSLQSAMRM-GAIGCKMKLGGRLGGV-EIARVEQYQEGSVP-LHTLRAD--IDYGTASA
G8LDPE_gene_61020            KRSLQSAMRM-GAIGCKMKLGGRLGGV-EIARVEQYQEGSVP-LHTLRAD--IDYGTARA
PHBHJ0_gene_131483           KRAVQSALRL-GAEGIKIVCGGRLGGA-EIARVEWYREGRVP-LHTLRAN--IDYAEHEA
PHBHJ0_gene_82985            KRAMQSAMRL-GAEGIKIVCGGRLGGA-EIARVEQYREGRVP-LHTLRAN--IDYAEAEA
PCLJ0_gene_77018             KRAVQSALRL-GAEGIKITCGGRLGGA-EIARVEWYREGRVP-LHTLRAN--IDYAETEA
PHBHJ0_gene_82880            KRAVQSALRL-GAEGIKIVCGGRLGGA-EIARVEWYREGRVP-LHTLRAN--IDYAETEA
PHBVJ0_gene_4368             KRAVQSALRL-GAEGIKIVCGGRLGGA-EIARVEWYREGRVP-LHTLRAN--IDYAETEA
PCLJ0_gene_70754             KRGVQSAMRM-GALGIRVNCAGRLGGA-EIARTEWYREGRVP-LHTLRAN--IDYATSEG
T702PET_gene_44239           KRVMQSAMRL-GALGIRINTAGRLGGA-EIARTEWYREGRVP-LHTLRSD--IDYAEAKA
A8Ecoflex_gene_44165         KRSVQSAMRL-GALGIRINCSGRLGGA-EIARTEWYREGRVP-LHTLRAN--IDYGTSTS
PCLJ0_gene_17650             KRSVQSAMRL-GALGIRINCAGRLGGA-EIARTEWYREGRVP-LHTLRAN--VDYGTSTG
C5PETT2_gene_25321           KRAMQSAQRL-GALGIRINSSGRLAGA-EIARMEWYREGQVP-LHTLRAD--IDYGTALS
G9PST2_gene_63247            KRAMQSAQRL-GALGIRINSSGRLAGA-EIARMEWYREGQVP-LHTLRAD--IDYGTALS
P4HBJ0_gene_92509            KRSVQSAMRL-GAEGIRINCAGRLGGA-EIARMEWYREGRVP-LHTLRAN--IDYGTAKG
P4HBJ0_gene_92623            KRSVQSAMRL-GAEGIRINCAGRLGGA-EIARMEWYREGRVP-LHTLRAN--IDYGTAKG
PHBHJ0_gene_129885           KRSVQSAMRL-GAEGIRINCAGRLGGA-EIARMEWYREGRVP-LHTLRAN--IDYGTAKG
PBSAJ0_gene_65449            KRAVQSAMRL-GALGIRINCGGRLGGA-EIARTEWYREGRVP-LHTLRAD--IDYGVARG
PCLJ0_gene_90592             KRAVQSAMRL-GALGIRINCGGRLGGA-EIARTEWYREGRVP-LHTLRAD--IDYGVARG
PCLJ0_gene_186890            KRAVQSAMRL-GALGIRINCGGRLGGA-EIARTEWYREGRVP-LHTLRAN--IDYGVARG
A6P3HBT2_gene_88328          KRAVQSAMRL-GALGIRINCSGRLGGA-EIARMEWYREGRVP-LHTLRAD--MDYGVASA
A6P3HBT2_gene_95475          KRAVQSAMRL-GALGIRINCSGRLGGA-EIARMEWYREGRVP-LHTIRAD--IDYGVSEA
G7P4BHT2_gene_75454          KRAVQSAMRL-GALGIRINCSGRLGGA-EIARMEWYREGRVP-LHTIRAD--IDYGVSEA
G8LDPET2_gene_39021          KRAVQSAMRL-GALGIRINCSGRLGGA-EIARMEWYREGRVP-LHTIRAD--IDYGVSEA
T702PET_gene_8217            KRAVQGAMRQ-GALGIRINCAGRLGGA-EIARTEWYREGRVP-LHTLRSN--IDYGVAKA
T50P3HB_gene_16557           KRAVQGAMRQ-GALGIRINCAGRLGGA-EIARTEWYREGRVP-LHTLRSN--IDYGVAKA
T61PCL_gene_37357            KRAVQGAMRQ-GALGIRINCAGRLGGA-EIARTEWYREGRVP-LHTLRSN--IDYGVAKA
T60PBSA_gene_43463           KRAVQGAMRQ-GALGIRINCAGRLGGA-EIARTEWYREGRVP-LHTLRSN--IDYGVAKA
A8Ecoflex_gene_140856        KRAVQGAMRQ-GALGIRINCAGRLGGA-EIARTEWYREGRVP-LHTLRSN--IDYGVAKA
E6PHBH_gene_75815            KRAVQGAMRQ-GALGIRINCAGRLGGA-EIARTEWYREGRVP-LHTLRSN--IDYGVAKA
C7PHBV_gene_132243           KRAVQGAMRQ-GALGIRINCAGRLGGA-EIARTEWYREGRVP-LHTLRSN--IDYGVAKA
A8Ecoflex_gene_52961         KRAVQSAMRL-GAQGIRINCAGRLGGA-EIARTEWYREGRVP-LHTLRAN--IDYGVARS
B8PBSA_gene_30719            KRAVQSAMRL-GAQGIRINCAGRLGGA-EIARTEWYREGRVP-LHTLRAN--IDYGVARS
B9PCL_gene_42469             KRAVQSAMRL-GAQGIRINCAGRLGGA-EIARTEWYREGRVP-LHTLRAN--IDYGVARS
A8EcoflexT2_gene_50286       KRAVQSALRL-GAEGIRINCAGRLGGA-EIARTEWYREGRVP-LHTLRAN--IDYGTARS
A8EcoflexT2_gene_50333       KRAVQSALRL-GAEGIRINCAGRLGGA-EIARTEWYREGRVP-LHTLRAN--IDYGTARS
A8EcoflexT2_gene_80209       KRAVQSALRL-GAEGIRINCAGRLGGA-EIARTEWYREGRVP-LHTLRAN--IDYGTSRS
PBSAJ0_gene_80124            KRAVQSALRL-GAEGIRINCAGRLGGA-EIARTEWYREGRVP-LHTLRAN--IDYGTARS
PCLJ0_gene_38929             KRAVQSALRL-GAEGIRINCAGRLGGA-EIARTEWYREGRVP-LHTLRAN--IDYGTARS
PHBHJ0_gene_33673            KRAVQSALRL-GAEGIRINCAGRLGGA-EIARTEWYREGRVP-LHTLRAN--IDYGTARS
EcoflexJ0_gene_4630          KRSVQSALRL-GALGIRINVAGRLGGA-EIARTEWYREGRVP-LHTLRAD--IDFGYGEA
PBSAJ0_gene_3007             KRSVQSALRL-GALGIRINVAGRLGGA-EIARTEWYREGRVP-LHTLRAD--IDFGYGEA
PBSJ0_gene_18644             KRSVQSALRL-GALGIRINVAGRLGGA-EIARTEWYREGRVP-LHTLRAD--IDFGYGEA
F9PP_gene_25929              KRSLQSAMRM-GAKGCKILVAGRLGGA-EIARSEQYQDGSVP-LHTLRAN--IDYGTAEA
P4HBJ0_gene_93205            KRAVQNAMRM-GALGIRINAGGRLGGA-EIARVEWYREGRVP-LHTLRAD--IDYAHSEA
PCLJ0_gene_150972            KRAVQNAMRM-GALGIRINCAGRLGGA-EIARTEWYREGRVP-LHTLRAD--IDYAHVEA
PCLJ0_gene_192749            KRAVQNAMRM-GALGIRINCAGRLGGA-EIARTEWYREGRVP-LHTLRAD--IDYAHVEA
F9PP_gene_45200              KRAVQNTMRM-GALGIRINVAGRLGGA-EIARTEWYREGRVP-LHTLRAD--IDYATHEA
G9PS_gene_46101              KRAVQNTMRM-GALGIRINVAGRLGGA-EIARTEWYREGRVP-LHTLRAD--IDYATHEA
G9PS_gene_87481              KRAVQNTMRM-GALGIRINVAGRLGGA-EIARTEWYREGRVP-LHTLRAD--IDYATHEA
A8EcoflexT2_gene_20565       KRAVQNAMRM-GALGIRINCAGRLGGA-EIARTEWYREGRVP-LHTLRAD--IDYARCEG
T52PHBV_gene_6435            KRAVQNAMRM-GALGIRINVAGRLGGA-EIARTEWYREGRVP-LHTLRAD--IDYARAEA
T57P4BH_gene_13402           KRAVQNAMRM-GALGIRINVAGRLGGA-EIARTEWYREGRVP-LHTLRAD--IDYARAEA
PCLJ0_gene_30773             KRAVQNSMRM-GALGIRLNLAGRLGGA-EIARTEWYREGRVP-LHTLRAD--IDYASVSA
F9PPT2_gene_27685            KRAVQNAMRM-GSLGIRVNVAGRLGGA-EIARTEWYREGRVP-LHTLRAD--IDYAHSEA
G8LDPE_gene_123476           KRSVQNAMRM-GALGIRINIAGRLGGA-EIARTEWYAEGRVP-RHTLRAD--IDYAHAES
G9PS_gene_46094              KRAVQNAMRM-GALGIRVNVAGRLGGA-EIARTEWYREGRVP-LHTLRAD--IDYAHYEA
G9PS_gene_21146              KRSVQNTMRM-GALGIRVNVAGRLGGA-EIARTEWYREGRVP-LHTLRAD--IDYATTEA
G9PS_gene_188361             KRSVQNTMRM-GALGIRVNVAGRLGGA-EIARTEWYREGRVP-LHTLRAD--IDYANVEA
C9PLLAT2_gene_59340          KRSVQNTMRM-GALGIRVNVAGRLGGA-EIARTEWYREGRVP-LHTLRAD--IDYAHAEA
C5PETT2_gene_26915           KRTVQTTMRM-GALGIRVNVAGRLGGA-EIARTEWYREGRVP-LHTLRAD--IDYAHAEA
T58Ecoflex_gene_10310        KRSVQTTMRM-GAQGIRVNVAGRLGGA-EIARTEWYREGRVP-LHTLRAD--IDYAHAEA
F9PPT2_gene_79926            KRSVQNTMRM-GALGIRVNVAGRLGGA-EIARTEWYREGRVP-LHTLRAD--IDYAHAEA
G8LDPE_gene_116467           KRSVQNTMRM-GALGIRVNVAGRLGGA-EIARTEWYREGRVP-LHTLRAD--IDYAHAEA
E6PHBH_gene_64359            KRSVQNTMRM-GALGIRVNVAGRLGGA-EIARTEWYREGRVP-LHTLRAD--IDYAHAEA
C7PHBV_gene_67710            KRSVQNTMRM-GALGIRVNVAGRLGGA-EIARTEWYREGRVP-LHTLRAD--IDYAHAEA
B9PCL_gene_45423             KRSVQNTMRM-GALGIRVNVAGRLGGA-EIARTEWYREGRVP-LHTLRAD--IDYAHAEA
A8EcoflexT2_gene_9982        KRSVQNTMRM-GALGIRVNVAGRLGGA-EIARTEWYREGRVP-LHTLRAD--IDYAHAEA
C5PET_gene_73                KRSVQNTMRM-GALGIRVNVAGRLGGA-EIARTEWYREGRVP-LHTLRAD--IDYAHAEA
B9PCLT2_gene_37239           KRSVQNTMRM-GALGIRVNVAGRLGGA-EIARTEWYREGRVP-LHTLRAD--IDYAHAEA
G9PST2_gene_81161            KRTVQTTMRM-GALGIRVNVAGRLGGA-EIARTEWYREGRVP-LHTLRAD--IDYAHAEA
G8LDPET2_gene_70778          KRTVQTTMRM-GALGIRVNVAGRLGGA-EIARTEWYREGRVP-LHTLRAD--IDYAHAEA
G8LDPET2_gene_84653          KRSVQTTMRM-GALGIRVNVAGRLGGA-EIARTEWYREGRVP-LHTLRAD--IDYAHAEA
G7P4BHT2_gene_8359           KRSVQTTMRM-GALGIRVNVAGRLGGA-EIARTEWYREGRVP-LHTLRAD--IDYAHAEA
C9PLLAT2_gene_40234          KRTVQTTMRM-GALGIRVNVAGRLGGA-EIARTEWYREGRVP-LHTLRAD--IDYAHAEA
E6PHBH_gene_29889            KRTVQTTMRM-GALGIRVNVAGRLGGA-EIARTEWYREGRVP-LHTLRAD--IDYAHAEA
B8PBSAT2_gene_60239          KRTVQTTMRM-GALGIRVNVAGRLGGA-EIARTEWYREGRVP-LHTLRAD--IDYAHAEA
G7P4BH_gene_44271            KRTVQTTMRM-GALGIRVNVAGRLGGA-EIARTEWYREGRVP-LHTLRAD--IDYAHAEA
F9PP_gene_34459              KRSVQNTMRM-GALGIRVNVAGRLGGA-EIARTEWYREGRVP-LHTLRAD--IDYAHAEA
F9PPT2_gene_28910            KRSVQNTMRM-GALGIRVNVAGRLGGA-EIARTEWYREGRVP-LHTLRAD--IDYAHAEA
A8Ecoflex_gene_3634          KRTVQTTMRM-GALGIRVNVAGRLGGA-EIARTEWYREGRVP-LHTLRAD--IDYAHAEA
A8EcoflexT2_gene_10004       KRTVQTTMRM-GALGIRVNVAGRLGGA-EIARTEWYREGRVP-LHTLRAD--IDYAHAEA
B8PBSA_gene_9294             KRTVQTTMRM-GALGIRVNVAGRLGGA-EIARTEWYREGRVP-LHTLRAD--IDYAHAEA
B9PCL_gene_38677             KRTVQTTMRM-GALGIRVNVAGRLGGA-EIARTEWYREGRVP-LHTLRAD--IDYAHAEA
C7PHBV_gene_67824            KRTVQTTMRM-GALGIRVNVAGRLGGA-EIARTEWYREGRVP-LHTLRAD--IDYAHAEA
E6PHBH_gene_12715            KRTVQTTMRM-GALGIRVNVAGRLGGA-EIARTEWYREGRVP-LHTLRAD--IDYAHAEA
C7PHBVT2_gene_3520           KRSVQTTMRM-GALGIRVNVAGRLGGA-EIARTEWYREGRVP-LHTLRAD--IDYAHAEA
C5PETT2_gene_26905           KRSVQTTMRM-GALGIRVNVAGRLGGA-EIARTEWYREGRVP-LHTLRAD--IDYAHAEA
E6PHBHT2_gene_20098          KRSVQTTMRM-GALGIRVNVAGRLGGA-EIARTEWYREGRVP-LHTLRAD--IDYAHAEA
C9PLLAT2_gene_9498           KRSVQTTMRM-GALGIRVNVAGRLGGA-EIARTEWYREGRVP-LHTLRAD--IDYAHAEA
A6P3HB_gene_107518           KRSVQTTMRM-GALGIRVNVAGRLGGA-EIARTEWYREGRVP-LHTLRAD--IDYAHAEA
PCLJ0_gene_38980             KRSAQNAMRM-GALGIRINVAGRLGGA-EIARTEWTREGRVP-LHTLRAD--IDYALAEA
EcoflexJ0_gene_52001         KRAAQNAMRM-GALGIRVNCAGRLGGA-EIARTEWLREGRVP-LHTLRAD--IDYALAEA
P4HBJ0_gene_2459             KRAAQNAMRM-GALGIRVNCAGRLGGA-EIARTEWLREGRVP-LHTLRAD--IDYALAEA
P3HBx1J0_gene_30449          KRAGQNAMRM-GALGIRVNCAGRLGGA-EIARTEWIREGRVP-LHTLRAD--IDYALAEA
EcoflexJ0_gene_13296         KRAGQNAMRM-GALGIRVNCAGRLGGA-EIARTEWIREGRVP-LHTLRAD--IDYAPAEA
PBSAJ0_gene_6690             KRAGQNAMRM-GALGIRVNCAGRLGGA-EIARTEWIREGRVP-LHTLRAD--IDYAPAEA
PBSAJ0_gene_6665             KRAGQNAMRM-GALGIRVNCAGRLGGA-EIARTEWIREGRVP-LHTLRAD--IDYALAEA
PCLJ0_gene_347               KRAGQNAMRM-GALGIRVNCAGRLGGA-EIARTEWIREGRVP-LHTLRAD--IDYALAEA
A8Ecoflex_gene_20624         KRSVQNTMRQ-GALGIRVNVAGRLGGA-EIARTEWYREGRVP-LHTLRAD--IDYAPYEA
PBSJ0_gene_23540             KRAVQNAMRM-GALGIRVNVAGRLGGA-EIARTEWYREGRVP-LHTLRAD--IDYAHVEA
PCLJ0_gene_38890             KRAVQNAMRM-GALGIRVNVAGRLGGA-EIARTEWYREGRVP-LHTLRAD--IDYAHVEA
A8Ecoflex_gene_6927          KRAVQNAMRM-GALGIRVNLAGRLGGA-EIARTEWYREGRVP-LHTLRAD--IDYAHVEA
G8LDPE_gene_51704            KRAVQNAMRM-GALGIRVNLAGRLGGA-EIARTEWYREGRVP-LHTLRAD--IDYAHVEA
C5PET_gene_156262            KRAVQNAMRM-GALGIRVNLAGRLGGA-EIARTEWYREGRVP-LHTLRAD--IDYAHVEA
T58Ecoflex_gene_24374        KRAVQNAMRM-GALGIRVNVAGRLGGA-EIARTEWYREGRVP-LHTLRSD--IDYAPVEA
T61PCL_gene_23561            KRAVQNAMRM-GALGIRVNVAGRLGGA-EIARTEWYREGRVP-LHTLRSD--IDYAPVEA
T67PP_gene_39977             KRAVQNAMRM-GALGIRVNVAGRLGGA-EIARTEWYREGRVP-LHTLRSD--IDYAPVEA
T61PCL_gene_33653            KRAVQNAMRM-GALGIRVNVAGRLGGA-EIARTEWYREGRVP-LHTLRAD--IDYAHVEA
G9PS_gene_31318              KRSVQNAMRM-GALGIRVNLAGRLGGA-EIARTEWYREGRVP-LHTLRAD--IDYAHVEA
B9PCL_gene_33391             KRSVQNAMRM-GALGIRINLAGRLGGA-EIARTEWYREGRVP-LHTLRAD--IDYAHVEA
B8PBSA_gene_82854            KRSVQNAMRM-GALGIRINLAGRLGGA-EIARTEWYREGRVP-LHTLRAD--IDYAHVEA
B9PCL_gene_37204             KRSVQNAMRM-GALGIRINLAGRLGGA-EIARTEWYREGRVP-LHTLRAD--IDYAHVEA
A8Ecoflex_gene_92182         KRSVQNAMRM-GALGIRINLAGRLGGA-EIARTEWYREGRVP-LHTLRAD--IDYAHVEA
C5PET_gene_44538             KRSVQNAMRM-GALGIRINLAGRLGGA-EIARTEWYREGRVP-LHTLRAD--IDYAHVEA
EcoflexJ0_gene_45810         KRSVQNAMRM-GALGIRVNVAGRLGGA-EIARTEWYREGRVP-LHTLRAD--IDYALAEA
P3HBx1J0_gene_26640          KRAVQNAMRM-GALGIRVNVAGRLGGA-EIARTEWYREGRVP-LHTLRAD--IDYAHAEA
P4HBJ0_gene_111930           KRAVQNAMRM-GALGIRVNVAGRLGGA-EIARTEWYREGRVP-LHTLRAD--IDYAHAEA
EcoflexJ0_gene_62373         KRAVQNAMRM-GALGIRVNVAGRLGGA-EIARTEWYREGRVP-LHTLRAD--IDYAHAEA
A8EcoflexT2_gene_20543       KRAVQNAMRM-GALGIRVNVAGRLGGA-EIARTEWYREGRVP-LHTLRAD--IDYAHAEA
B8PBSA_gene_51345            KRAVQNAMRM-GALGIRVNVAGRLGGA-EIARTEWYREGRVP-LHTLRAD--IDYAHAEA
P4HBJ0_gene_98760            KRSVQNAMRM-GALGIRVNVAGRLGGA-EIARTEWYREGRVP-LHTLRAD--IDYAHAEA
PHBVJ0_gene_46703            KRSVQNAMRM-GALGIRVNVAGRLGGA-EIARTEWYREGRVP-LHTLRAD--IDYAHAEA
PCLJ0_gene_39013             KRAVQNAMRM-GAEGIRVNVAGRLGGA-EIARTEWYREGRVP-LHTLRAD--IDYAHYEA
F9PPT2_gene_30858            KRAVQNAMRM-GALGIRVNVAGRLGGA-EIARTEWYREGRVP-LHTLRAD--IDYALSEA
F9PPT2_gene_52848            KRAVQNAMRM-GALGIRVNVAGRLGGA-EIARTEWYREGRVP-LHTLRAD--IDYAHSEA
C5PET_gene_44572             KRAVQNAMRM-GALGIRVNVAGRLGGA-EIARTEWYREGRVP-LHTLRAD--IDYAHSEA
C7PHBV_gene_19721            KRAVQNAMRM-GALGIRVNVAGRLGGA-EIARTEWYREGRVP-LHTLRAD--IDYAHSEA
F9PPT2_gene_19092            KRAVQNAMRM-GALGIRVNVAGRLGGA-EIARTEWYREGRVP-LHTLRAD--IDYAHSEA
P3HBx1J0_gene_60083          KRAVQNAMRM-GAEGIRVNVAGRLGGA-EIARTEWYREGRVP-LHTLRAD--IDHAHVEA
P4HBJ0_gene_93288            KRAVQNAMRM-GALGIRVNVAGRLGGA-EIARTEWYREGRVP-LHTLRAD--IDHSHVEA
PBSAJ0_gene_17772            KRSVQNAMRM-GALGIRVNVAGRLGGA-EIARTEWYREGRVP-LHTLRAD--IDYAHSEA
P4HBJ0_gene_127403           KRAVQNAMRM-GALGIRVNVAGRLGGA-EIARTEWYREGRVP-LHTLRAD--IDYALTEA
PCLJ0_gene_172021            KRGVQNAMRM-GSLGIRVNVAGRLGGA-EIARTEWYREGRVP-LHTLRAD--IDYAHAEA
P3HBx1J0_gene_4668           KRGVQNAMRM-GALGIRVNVAGRLGGA-EIARTEWYREGRVP-LHTLRAD--IDYAASEA
P3HBx1J0_gene_21274          KRGVQNAMRM-GALGIRVNVAGRLGGA-EIARTEWYREGRVP-LHTLRAD--IDYAAGEA
A6P3HB_gene_19012            KRAVQNAMRM-GALGIRVNVAGRLGGA-EIARTEWYREGRVP-LHTLRAD--IDYANVEA
B9PCL_gene_55605             KRAVQNAMRM-GALGIRVNVAGRLGGA-EIARTEWYREGRVP-LHTLRAD--IDYANVEA
C7PHBV_gene_1239             KRAVQNAMRM-GALGIRVNVAGRLGGA-EIARTEWYREGRVP-LHTLRAD--IDYANVEA
P4HBJ0_gene_112117           KRAVQNAMRM-GALGIRVNVAGRLGGA-EIARTEWYREGRVP-LHTLRAD--IDYAHAEA
PHBHJ0_gene_25117            KRAVQNAMRM-GALGIRVNVSGRLGGA-EIARTEWYREGRVP-LHTLRAD--IDYANVEA
PHBHJ0_gene_74993            KRAVQNAMRM-GALGIRVNVSGRLGGA-EIARTEWYREGRVP-LHTLRAD--IDYAGVKA
EcoflexJ0_gene_13292         KRSVQNAMRM-GALGIRVNVAGRLGGA-EIARTEWYREGRVP-LHTLRAD--IDYAHAEA
P4HBJ0_gene_98440            KRSVQNAMRM-GALGIRVNVAGRLGGA-EIARTEWYREGRVP-LHTLRAD--IDYAHSEA
EcoflexJ0_gene_118467        KRAVQNAMRM-GALGIRVNVAGRLGGA-EIARTEWYREGRVP-LHTLRAD--IDYAHSEA
P4HBJ0_gene_37287            KRAVQNAMRM-GALGIRVNVAGRLGGA-EIARTEWYREGRVP-LHTLRAD--IDYAHSEA
PCLJ0_gene_91970             KRAVQNAMRM-GALGIRVNVAGRLGGA-EIARTEWYREGRVP-LHTLRAD--IDYAHSEA
PHBHJ0_gene_94355            KRSVQSAIRL-GAGGIRINCSGRLGGA-EIARTEWYREGRVP-LHTLRAD--IDYGVGSA
G8LDPE_gene_27935            KRAVQSAMRL-GAGGIRINCAGRLGGA-EIARTEWYREGRVP-LHTMRAD--IDYGVASA
A8Ecoflex_gene_121475        KRAVQSAMRL-GAGGIRINCAGRLGGA-EIARTEWYREGRVP-LHTMRAD--IDYGVASA
C9PLLA_gene_8294             KRAVQSAMRL-GAGGIRINCAGRLGGA-EIARTEWYREGRVP-LHTMRAD--IDYGVASA
G9PS_gene_31303              KRAVQSAMRL-GAGGIRINCAGRLGGA-EIARTEWYREGRVP-LHTMRAD--IDYGVASA
T60PBSA_gene_61066           KRAVQSAMRL-GAGGIRINCAGRLGGA-EIARTEWYREGRVP-LHTMRAD--IDYGVASA
T58Ecoflex_gene_28482        KRAVQSAMRL-GAGGIRINCAGRLGGA-EIARTEWYREGRVP-LHTMRAD--IDYGVASA
T61PCL_gene_33964            KRAVQSAMRL-GAGGIRINCAGRLGGA-EIARTEWYREGRVP-LHTMRAD--IDYGVASA
T67PP_gene_49230             KRAVQSAMRL-GAGGIRINCAGRLGGA-EIARTEWYREGRVP-LHTMRAD--IDYGVASA
T69PS_gene_14608             KRAVQSAMRL-GAGGIRINCAGRLGGA-EIARTEWYREGRVP-LHTMRAD--IDYGVASA
T702PET_gene_17339           KRAVQSAMRL-GAGGIRINCAGRLGGA-EIARTEWYREGRVP-LHTMRAD--IDYGVASA
T68LDPE_gene_25119           KRAVQSAMRL-GAGGIRINCAGRLGGA-EIARTEWYREGRVP-LHTMRAD--IDYGVASA
T61PCL_gene_56325            KRSVQSAMRL-GALGIRINCSGRLGGA-EIARMEWYREGRVP-LHTLRAD--IDYGTARA
T60PBSA_gene_76214           KRSVQSAMRL-GALGIRINCSGRLGGA-EIARMEWYREGRVP-LHTLRAD--IDYGTARA
F9PPT2_gene_15530            KRSVQSAMRL-GALGIRINCSGRLGGA-EIARMEWYREGRVP-LHTLRAD--IDYGTASA
T67PP_gene_67984             KRSVQAAMRL-GAQGIRINCAGRLGGA-EIARMEWYREGRVP-LHTLRAD--IDYGTAEA
T58Ecoflex_gene_28042        KRSVQAAMRL-GAQGIRINCAGRLGGA-EIARMEWYREGRVP-LHTLRAD--IDYGTAEA
T68LDPE_gene_46623           KRSVQAAMRL-GAQGIRINCAGRLGGA-EIARMEWYREGRVP-LHTLRAD--IDYGTAEA
T61PCL_gene_2740             KRSVQAAMRL-GAQGIRINCAGRLGGA-EIARMEWYREGRVP-LHTLRAD--IDYGTAEA
T57P4BH_gene_4829            KRSVQAAMRL-GAQGIRINCAGRLGGA-EIARMEWYREGRVP-LHTLRAD--IDYGTAEA
A8Ecoflex_gene_106710        KRSVQSAMRL-GAQGIRINCAGRLGGA-EIARMEWYREGRVP-LHTLRAD--IDYGTAEA
G8LDPET2_gene_106177         KRSVQSAMRL-GAQGIRINCAGRLGGA-EIARMEWYREGRVP-LHTLRAD--IDYGTAEA
E6PHBH_gene_77409            KRSVQSAMRL-GAQGIRINCAGRLGGA-EIARMEWYREGRVP-LHTLRAD--IDYGTAEA
F9PP_gene_70670              KRSVQSAMRL-GAQGIRINCAGRLGGA-EIARMEWYREGRVP-LHTLRAD--IDYGTAEA
G9PST2_gene_54842            KRSVQSAMRL-GAQGIRINCAGRLGGA-EIARMEWYREGRVP-LHTLRAD--IDYGTAEA
G7P4BH_gene_73704            KRSVQSAMRL-GAQGIRINCAGRLGGA-EIARMEWYREGRVP-LHTLRAD--IDYGTAEA
C5PET_gene_22410             KRSVQSAMRL-GAQGIRINCAGRLGGA-EIARMEWYREGRVP-LHTLRAD--IDYGTAEA
C7PHBV_gene_32470            KRSVQSAMRL-GAQGIRINCAGRLGGA-EIARMEWYREGRVP-LHTLRAD--IDYGTAEA
A6P3HB_gene_3158             KRSVQSAMRL-GAQGIRINCAGRLGGA-EIARMEWYREGRVP-LHTLRAD--IDYGTAEA
B8PBSA_gene_26342            KRSVQSAMRL-GAQGIRINCAGRLGGA-EIARMEWYREGRVP-LHTLRAD--IDYGTAEA
T58Ecoflex_gene_22376        KRSVQSAMRL-GAQGIRINCAGRLGGA-EIARMEWYREGRVP-LHTLRAD--IDYGVAEA
T60PBSA_gene_28889           KRSVQSAMRL-GAQGIRINCAGRLGGA-EIARMEWYREGRVP-LHTLRAD--IDYGVAEA
G9PS_gene_31257              KRAVQSAMRL-GAGGIRINCGGRLGGA-EIARMEWYREGRVP-LHTMRAD--IDYGTAEA
G9PS_gene_40880              KRAVQSAMRL-GAGGIRINCGGRLGGA-EIARMEWYREGRVP-LHTMRAD--IDYGTAEA
C5PETT2_gene_158574          KRSVQSAIRL-GAQGIRINCGGRLGGA-EIARMEWYREGRVP-LHTLRAD--IDYGTAEA
B8PBSA_gene_5448             KRSVQSAIRL-GAQGIRINCGGRLGGA-EIARMEWYREGRVP-LHTLRAD--IDYGTAEA
B9PCL_gene_30390             KRSVQSAIRL-GAQGIRINCGGRLGGA-EIARMEWYREGRVP-LHTLRAD--IDYGTAEA
A8Ecoflex_gene_91227         KRSVQSAIRL-GAQGIRINCGGRLGGA-EIARMEWYREGRVP-LHTLRAD--IDYGTAEA
A8EcoflexT2_gene_67365       KRSVQSAIRL-GAQGIRINCGGRLGGA-EIARMEWYREGRVP-LHTLRAD--IDYGTAEA
G9PS_gene_17039              KRSVQSAIRL-GAQGIRINCGGRLGGA-EIARMEWYREGRVP-LHTLRAD--IDYGTAEA
C5PET_gene_60394             KRSVQSAIRL-GAQGIRINCGGRLGGA-EIARMEWYREGRVP-LHTLRAD--IDYGTAEA
C7PHBV_gene_84036            KRSVQSAIRL-GAQGIRINCGGRLGGA-EIARMEWYREGRVP-LHTLRAD--IDYGTAEA
G8LDPET2_gene_71500          KRSVQSAIRL-GAQGIRINCGGRLGGA-EIARMEWYREGRVP-LHTLRAD--IDYGTAEA
G8LDPE_gene_17665            KRSVQSAIRL-GAQGIRINCGGRLGGA-EIARMEWYREGRVP-LHTLRAD--IDYGTAEA
B8PBSAT2_gene_3466           KRSVQSAIRL-GAQGIRINCGGRLGGA-EIARMEWYREGRVP-LHTLRAD--IDYGTAEA
PHBHJ0_gene_117343           KRAVQSAMRL-GAQGIRINCGGRLGGA-EIARIEWYREGRVP-LHTLRAD--IDYGVASA
EcoflexJ0_gene_82989         KRAVQSAMRL-GALGIKITSAGRLGGA-EIARTEWYREGRVP-LHTLRAD--IDYGVAEA
P4HBJ0_gene_124356           KRAVQSAMRL-GALGIKITSAGRLGGA-EIARTEWYREGRVP-LHTLRAD--IDYGVAEA
P4HBJ0_gene_137884           KRAVQSAMRL-GALGIKITSAGRLGGA-EIARTEWYREGRVP-LHTLRAD--IDYGVAEA
F9PPT2_gene_7153             KRSVQSAMRM-GAGGIRITAGGRLGGA-EIARVEWYREGRVP-LHTLRAD--IDYGTTEA
PBSAJ0_gene_51381            KRGVQTAMRM-GAQGIRANVAGRLGGA-DIARTEWYREGRVP-LHTLRAD--IDYGTAEA
EcoflexJ0_gene_36366         KRAVQTAIRM-GAGGIRVNVAGRLGGA-DIARTEWYREGRVP-LHTLRAD--IDYGFAEA
EcoflexJ0_gene_52458         KRAVQTSIRM-GAGGIRVNVAGRLGGA-DIARTEWYREGRVP-LHTLRAD--IDYGFAEA
P4HBJ0_gene_15751            KRAVQTSIRM-GAGGIRVNVAGRLGGA-DIARTEWYREGRVP-LHTLRAD--IDYGFAEA
C5PETT2_gene_33770           KRAMQSAMRM-GAQGIRINAGGRLGGA-EIARMEWYREGRVP-LHTLRAD--IDYGTATA
G8LDPET2_gene_62161          KRAMQSAMRM-GAQGIRINAGGRLGGA-EIARMEWYREGRVP-LHTLRAD--IDYGTATA
G9PST2_gene_90956            KRAMQSAMRM-GAQGIRINAGGRLGGA-EIARMEWYREGRVP-LHTLRAD--IDYGTATA
EcoflexJ0_gene_74580         KRAVQSAMRM-GAEGIRINCAGRLGGA-EIARTEWYREGRVP-LHTLRAD--IDYGTAEA
P4HBJ0_gene_93268            KRAVQSAMRM-GAEGIRINCAGRLGGA-EIARTEWYREGRVP-LHTLRAD--IDYGTAEA
C5PETT2_gene_18420           KRSLQNAMRL-GAEGIKIMVSGRLNGA-EIARKEWYREGRVP-LHTLRAD--VDYATSEA
PBSAJ0_gene_41989            KRAMQNAMRL-GAQGVKIMCAGRLNGA-EIARSEWYREGRVP-LHTLRAS--IDYGTSEA
PCLJ0_gene_14772             KRAMQNAMRL-GAQGVKIMCAGRLNGA-EIARSEWYREGRVP-LHTLRAS--IDYGTSEA
EcoflexJ0_gene_43030         KRAVTSAMRA-GAKGVKVMVAGRLNGA-EIARSEWYREGRVP-LHTLRAD--IDYGTGEA
P4HBJ0_gene_24438            KRAVTSAMRA-GAKGVKVMVAGRLNGA-EIARSEWYREGRVP-LHTLRAD--IDYGTGEA
PBSJ0_gene_10254             KRAVTSAMRA-GAKGVKVMVSGRLNGA-EIARSEWYREGRVP-LHTLRAD--IDYGTGEA
F9PPT2_gene_30733            KRAVSSAMRL-GALGIKVAIGGRLNGA-EIARTEWYREGRVP-LHTFRAN--VDYAMGKA
P3HBx1J0_gene_79723          KRAVSSAMRL-GALGIRVAVAGRLNGA-EIARTEWYREGQVP-LHTLRAD--IDYSTAKA
P3HBx1J0_gene_100407         KRAVSSAMRL-GALGIRVAVAGRLNGA-EIARTEWYREGQVP-LHTLRAD--IDYSTAKA
A6P3HB_gene_34426            KRVIGNTMRL-GAVGVKVAVAGRLNGA-EIARREWYHDGRVP-LHTLRAD--IDYGFAEA
B8PBSA_gene_61848            KRVIGNTMRL-GAVGVKVAVAGRLNGA-EIARREWYHDGRVP-LHTLRAD--IDYGFAEA
B9PCL_gene_32612             KRVIGNTMRL-GAVGVKVAVAGRLNGA-EIARREWYHDGRVP-LHTLRAD--IDYGFAEA
C5PET_gene_26967             KRVIGNTMRL-GAVGVKVAVAGRLNGA-EIARREWYHDGRVP-LHTLRAD--IDYGFAEA
C7PHBV_gene_75687            KRVIGNTMRL-GAVGVKVAVAGRLNGA-EIARREWYHDGRVP-LHTLRAD--IDYGFAEA
G7P4BH_gene_51816            KRVIGNTMRL-GAVGVKVAVAGRLNGA-EIARREWYHDGRVP-LHTLRAD--IDYGFAEA
A8Ecoflex_gene_154372        KRVIGNTMRL-GAQGVKVAVSGRLNGA-EIARREWYHDGRVP-LHTLRAD--IDYGFAEA
B8PBSA_gene_32776            KRVIGNTMRL-GAQGVKVAVSGRLNGA-EIARREWYHDGRVP-LHTLRAD--IDYGFAEA
C5PET_gene_69913             KRVIGNTMRL-GAQGVKVAVSGRLNGA-EIARREWYHDGRVP-LHTLRAD--IDYGFAEA
C7PHBV_gene_114685           KRVIGNTMRL-GAQGVKVAVSGRLNGA-EIARREWYHDGRVP-LHTLRAD--IDYGFAEA
E6PHBH_gene_35238            KRVIGNTMRL-GAQGVKVAVSGRLNGA-EIARREWYHDGRVP-LHTLRAD--IDYGFAEA
F9PP_gene_1067               KRVIGNTMRL-GAQGVKVAVSGRLNGA-EIARREWYHDGRVP-LHTLRAD--IDYGFAEA
G8LDPE_gene_67756            KRVIGNTMRL-GAQGVKVAVSGRLNGA-EIARREWYHDGRVP-LHTLRAD--IDYGFAEA
G9PS_gene_94628              KRVIGNTMRL-GAQGVKVAVSGRLNGA-EIARREWYHDGRVP-LHTLRAD--IDYGFAEA
A8EcoflexT2_gene_92385       KRVLTNTMRL-GAQGVKISVSGRLNGA-EIARREWYHDGRVP-LHTLRAD--IDYGVAEA
PCLJ0_gene_36144             KRVLTNTMRL-GAQGVKISVSGRLNGA-EIARREWYHDGRVP-LHTLRAD--IDYGTAEA
C9PLLAT2_gene_23903          KRVITNTMRL-GAQGVKISVSGRLNGA-EIARREWYHDGRVP-LHTLRAD--IDYGTAEA
A8EcoflexT2_gene_111887      KRVLTNTMRL-GAQGVKISVSGRLNGA-EIARREWYHDGRVP-LHTLRAD--IDYGTAEA
B8PBSA_gene_42259            KRVLTNTMRL-GAQGVKISVSGRLNGA-EIARREWYHDGRVP-LHTLRAD--IDYGTAEA
G7P4BH_gene_5668             KRVLTNTMRL-GAQGVKISVSGRLNGA-EIARREWYHDGRVP-LHTLRAD--IDYGTAEA
E6PHBH_gene_11595            KRVLTNTMRL-GAQGVKISVSGRLNGA-EIARREWYHDGRVP-LHTLRAD--IDYGTAEA
B8PBSA_gene_26878            KRVLTNTMRL-GAQGVKISVSGRLNGA-EIARREWYHDGRVP-LHTLRAD--IDYGTAEA
B9PCL_gene_27125             KRVLTNTMRL-GAQGVKISVSGRLNGA-EIARREWYHDGRVP-LHTLRAD--IDYGTAEA
F9PPT2_gene_33347            KRVLTNTMRL-GAQGVKISVSGRLNGA-EIARREWYHDGRVP-LHTLRAD--IDYGTAEA
C9PLLA_gene_4897             KRAQQNAMRA-GAEGVRVQVSGRLGGA-EIARAEWYKEGRVP-LHTLRAD--IDYATYEA
F9PP_gene_26388              KRAIQNTMRM-GALGIKIKVSGRLNGA-EIARSESYHEGQVP-LHTLRAD--IDYGVTEA
F9PP_gene_24087              KRSIQNTMRM-GAQGIKIKIGGRLNGA-EIARSEQYHEGRVP-LHTLRAD--IDYGTHEA
G9PS_gene_166880             KRSIQNTMRM-GAQGIKIKIGGRLNGA-EIARSEQYHEGRVP-LHTLRAD--IDYGTHEA
G9PS_gene_60222              KRSIQNTMRM-GAQGIKIKIGGRLNGA-EIARSEQYHEGRVP-LHTLRAD--IDYGTHEA
C9PLLA_gene_8273             KRSIQNTMRM-GAQGIKIKIGGRLNGA-EIARSEQYHEGRVP-LHTLRAD--IDYGTHEA
A8EcoflexT2_gene_59798       KRSIQNTMRM-GAQGIKIKIGGRLNGA-EIARSEQYHEGRVP-LHTLRAD--IDYGTHEA
G8LDPE_gene_48893            KRSIQNTMRM-GAQGIKIKIGGRLNGA-EIARSEQYHEGRVP-LHTLRAD--IDYGTHEA
G9PS_gene_80901              KRSIQNTMRM-GAQGIKIKIGGRLNGA-EIARSEMYHEGRVP-LHTLRAD--IDYGTHEA
F9PP_gene_18405              KRSIQNTMRM-GAQGIKIKIGGRLNGA-EIARSEMYHEGRVP-LHTLRAD--IDYGTHEA
F9PP_gene_18403              KRSIQNTMRM-GAQGIKIKIGGRLNGA-EIARSEMYAEGRVP-LHTLRAD--IDYGTHEA
G9PS_gene_60705              KRSIQNTMRM-GAQGIKIKIGGRLNGA-EIARSEMYHEGRVP-LHTLRAD--IDYGTHEA
F9PP_gene_59232              KRAVQNAMRL-GAEGIKIQVGGRLGGA-EIARSEWYREGRVP-LHTLRAD--IDYSTAEA
C5PETT2_gene_52054           KRAVGNAMRL-GAEGIKISCGGRLNGA-EIARTEWYREGRVP-LHTLRAD--IDYATAKA
A8EcoflexT2_gene_48381       KRAVGNAMRL-GALGIKISCGGRLNGA-EIARTEWYREGRVP-LQTLRAD--IDYSTAKA
T58Ecoflex_gene_23303        KRSVQNAMRI-GSKGIKVEVSGRLGGA-EIARSEWYREGRVP-LHTLRAD--IDYATSEA
T60PBSA_gene_31991           KRSVQNAMRI-GSKGIKVEVSGRLGGA-EIARSEWYREGRVP-LHTLRAD--IDYATSEA
T67PP_gene_28913             KRSVQNAMRI-GSKGIKVEVSGRLGGA-EIARSEWYREGRVP-LHTLRAD--IDYATSEA
T68LDPE_gene_24290           KRSVQNAMRI-GSKGIKVEVSGRLGGA-EIARSEWYREGRVP-LHTLRAD--IDYATSEA
T69PS_gene_29340             KRSVQNAMRI-GSKGIKVEVSGRLGGA-EIARSEWYREGRVP-LHTLRAD--IDYATSEA
T702PET_gene_14137           KRSVQNAMRI-GSKGIKVEVSGRLGGA-EIARSEWYREGRVP-LHTLRAD--IDYATSEA
T60PBSA_gene_26371           KRSVQNAMRI-GSKGIKVEVSGRLGGA-EIARSEWYREGRVP-LHTLRAD--IDYATSEA
T61PCL_gene_21972            KRSVQNAMRI-GSKGIKVEVSGRLGGA-EIARSEWYREGRVP-LHTLRAD--IDYATSEA
T62PLLA_gene_2614            KRSVQNAMRI-GSKGIKVEVSGRLGGA-EIARSEWYREGRVP-LHTLRAD--IDYATSEA
T67PP_gene_48516             KRSVQNAMRI-GSKGIKVEVSGRLGGA-EIARSEWYREGRVP-LHTLRAD--IDYATSEA
T68LDPE_gene_49370           KRSVQNAMRI-GSKGIKVEVSGRLGGA-EIARSEWYREGRVP-LHTLRAD--IDYATSEA
T702PET_gene_7582            KRSVQNAMRI-GSKGIKVEVSGRLGGA-EIARSEWYREGRVP-LHTLRAD--IDYATSEA
T57P4BH_gene_14195           KRSVQNAMRI-GSKGIKVEVSGRLGGA-EIARSEWYREGRVP-LHTLRAD--IDYATSEA
T58Ecoflex_gene_44602        KRSVQNAMRI-GSKGIKVEVSGRLGGA-EIARSEWYREGRVP-LHTLRAD--IDYATSEA
T52PHBV_gene_15462           KRSVQNAMRI-GSKGIKVEVSGRLGGA-EIARSEWYREGRVP-LHTLRAD--IDYATSEA
T54PHBH_gene_16828           KRSVQNAMRI-GSKGIKVEVSGRLGGA-EIARSEWYREGRVP-LHTLRAD--IDYATSEA
T67PP_gene_48527             KRSVQNAMRI-GAKGIKVEVSGRLGGA-EIARSEWYREGRVP-LHTLRAD--IDYATSEA
T60PBSA_gene_26379           KRSVQNAMRI-GAKGIKVEVSGRLGGA-EIARSEWYREGRVP-LHTLRAD--IDYATSEA
T69PS_gene_61002             KRSVQNAMRI-GAKGIKVEVSGRLGGA-EIARSEWYREGRVP-LHTLRAD--IDYATSEA
T61PCL_gene_34780            KRAVQNAMRI-GAKGIKVQVSGRLGGA-EIARAEWYREGRVP-LHTFRAD--IDYATSEA
T60PBSA_gene_28262           KRAVQNAMRL-GAKGIKVEVSGRLGGA-EIARSEWYREGRVP-LHTFRAD--IDYATSEA
T61PCL_gene_59068            KRAVQNAMRL-GAKGIKVEVSGRLGGA-EIARSEWYREGRVP-LHTFRAD--IDYATSEA
T57P4BH_gene_21828           KRAVQNAMRL-GAKGIKVEVSGRLGGA-EIARSEWYREGRVP-LHTFRAD--IDYATSEA
T67PP_gene_62181             KRAVQNAMRL-GAKGIKVEVSGRLGGA-EIARSEWYREGRVP-LHTFRAD--IDYATSEA
T68LDPE_gene_4669            KRAVQNAMRL-GAKGIKVEVSGRLGGA-EIARSEWYREGRVP-LHTFRAD--IDYATSEA
T69PS_gene_40352             KRAVQNAMRL-GAKGIKVEVSGRLGGA-EIARSEWYREGRVP-LHTFRAD--IDYATSEA
T702PET_gene_12011           KRAVQNAMRL-GAKGIKVEVSGRLGGA-EIARSEWYREGRVP-LHTFRAD--IDYATSEA
T60PBSA_gene_9128            KRAVQNAMRL-GAKGIKVQVGGRLGGA-EIARSEWYREGRVP-LHTLRAD--IDYATSSA
T61PCL_gene_43313            KRAVQNAMRL-GAKGIKVQVGGRLGGA-EIARSEWYREGRVP-LHTLRAD--IDYATSSA
T62PLLA_gene_10977           KRAVQNAMRL-GAKGIKVQVGGRLGGA-EIARSEWYREGRVP-LHTLRAD--IDYATSSA
T67PP_gene_50205             KRAVQNAMRL-GAKGIKVQVGGRLGGA-EIARSEWYREGRVP-LHTLRAD--IDYATSSA
T68LDPE_gene_42004           KRAVQNAMRL-GAKGIKVQVGGRLGGA-EIARSEWYREGRVP-LHTLRAD--IDYATSSA
T702PET_gene_47030           KRAVQNAMRL-GAKGIKVQVGGRLGGA-EIARSEWYREGRVP-LHTLRAD--IDYATSSA
T60PBSA_gene_59633           KRAVQNAMRL-GAKGIKVEVSGRLGGA-DIARTEWYREGRVP-LHTLRAD--IDYAIARG
T68LDPE_gene_27453           KRAVQNAMRL-GAKGIKVEVSGRLGGA-DIARTEWYREGRVP-LHTLRAD--IDYAIARG
T57P4BH_gene_20461           KRAVQNAMRL-GAKGIKVEVSGRLGGA-DIARSEWYREGRVP-LHTLRAD--IDYSIARA
T60PBSA_gene_33770           KRAVQNAMRL-GAKGIKVEVSGRLGGA-DIARSEWYREGRVP-LHTLRAD--IDYSIARA
T702PET_gene_12631           KRAVQNAMRL-GAKGIKVEVSGRLGGA-DIARSEWYREGRVP-LHTLRAD--IDYSIARA
T62PLLA_gene_9208            KRAVQNAMRL-GAKGIKVEVSGRLGGA-DIARSEWYREGRVP-LHTLRAD--IDYSIARA
T67PP_gene_20372             KRAVQNAMRL-GAKGIKVEVSGRLGGA-DIARSEWYREGRVP-LHTLRAD--IDYSIARA
T68LDPE_gene_27491           KRAVQNAMRL-GAKGIKVEVSGRLGGA-DIARSEWYREGRVP-LHTLRAD--IDYSIARA
T69PS_gene_14961             KRAVQNAMRL-GAKGIKVEVSGRLGGA-DIARSEWYREGRVP-LHTLRAD--IDYSIARA
T58Ecoflex_gene_36055        KRAVQNAMRL-GAKGIKVQVSGRLGGA-DIARAEWYREGRVP-LHTLRAD--IDYAIARG
T60PBSA_gene_14631           KRAVQNAMRL-GAKGIKVQVSGRLGGA-DIARAEWYREGRVP-LHTLRAD--IDYAIARG
T69PS_gene_1170              KRAVQNAMRL-GAKGIKVQVSGRLGGA-DIARAEWYREGRVP-LHTLRAD--IDYAIARG
T61PCL_gene_60220            KRAVQNAMRL-GAKGIKVQVSGRLGGA-DIARAEWYREGRVP-LHTLRAD--IDYAIARG
T62PLLA_gene_24191           KRAVQNAMRL-GAKGIKVQVSGRLGGA-DIARAEWYREGRVP-LHTLRAD--IDYAIARG
T67PP_gene_19497             KRAVQNAMRL-GAKGIKVQVSGRLGGA-DIARAEWYREGRVP-LHTLRAD--IDYAIARG
T68LDPE_gene_19000           KRAVQNAMRL-GAKGIKVQVSGRLGGA-DIARAEWYREGRVP-LHTLRAD--IDYAIARG
T702PET_gene_14149           KRAVQNAMRL-GAKGIKVEVSGRLGGA-DIARAEWYREGRVP-LHTLRAD--IDYAIARG
G7P4BH_gene_43748            KRAVQNAMRL-GAKGIKVQVSGRLGGA-DIARAEWYREGRVP-LHTLRAD--IDYAIARG
A6P3HB_gene_19052            KRAVQNAMRL-GAKGIKVQVSGRLGGA-DIARAEWYREGRVP-LHTLRAD--IDYAIARG
C5PET_gene_32694             KRAVQNAMRL-GAKGIKVQVSGRLGGA-DIARAEWYREGRVP-LHTLRAD--IDYAIARG
C7PHBV_gene_80965            KRAVQNAMRL-GAKGIKVQVSGRLGGA-DIARAEWYREGRVP-LHTLRAD--IDYAIARG
A8Ecoflex_gene_60984         KRAVQNAMRL-GAKGIKVQVSGRLGGA-DIARAEWYREGRVP-LHTLRAD--IDYAIARG
G7P4BH_gene_28378            KRAVQNAMRL-GAKGIKVQVSGRLGGA-DIARAEWYREGRVP-LHTLRAD--IDYAIARG
G8LDPE_gene_87257            KRAVQNAMRL-GAKGIKVQVSGRLGGA-DIARAEWYREGRVP-LHTLRAD--IDYAIARG
G7P4BHT2_gene_103521         KRAVQNAMRL-GAKGIKVQVSGRLGGA-DIARAEWYREGRVP-LHTLRAD--IDYAIARG
A8Ecoflex_gene_80237         KRAVQNAMRL-GAKGIKVQVSGRLGGA-DIARAEWYREGRVP-LHTLRAD--IDYAIARG
F9PP_gene_58449              KRAVQNAMRL-GAKGIKVQVSGRLGGA-DIARAEWYREGRVP-LHTLRAD--IDYAIARG
C9PLLAT2_gene_49166          KRAVQNAMRL-GAKGIKVQVSGRLGGA-DIARAEWYREGRVP-LHTLRAD--IDYAIARG
F9PPT2_gene_56475            KRAVQNAMRL-GAKGIKVQVSGRLGGA-DIARAEWYREGRVP-LHTLRAD--IDYAIARG
A8Ecoflex_gene_65577         KRAVQNAMRL-GAKGIKVQVSGRLGGA-DIARAEWYREGRVP-LHTLRAD--IDYAIARG
C5PET_gene_32678             KRAVQNAMRL-GAKGIKVQVSGRLGGA-DIARAEWYREGRVP-LHTLRAD--IDYAIARG
G7P4BHT2_gene_126597         KRAVQNAMRL-GAKGIKVQVSGRLGGA-DIARAEWYREGRVP-LHTLRAD--IDYAIARG
PHBHJ0_gene_65925            KRSVGNAMRL-GALGIKVAVAGRLNGA-DIARSEWYREGRVP-LHTLRAD--VDYGTAVG
LDPEJ0_gene_6304             KRAVQNCLRQ-GAQGIRVQVSGRLGGA-EIARTEWYREGRVP-LHTLRAD--IDYATYEA
G8LDPE_gene_63787            KRAVQNTMKI-GALGIKVQVSGRLGGA-EIARSEWYREGRVP-LHTLRAD--IDYASVRA
G8LDPE_gene_74408            KRAVQNAMRI-GAQGIKVSVAGRLGGA-EIARTEWYREGRVP-LHTLRAD--IDYASVRA
P4HBJ0_gene_181883           KRVVQNAMRQ-GALGVKVQVGGRLGGA-EIARTEWYREGRVP-LHTLRAD--IDYATHEA
PBSJ0_gene_38485             KRVIQNAMRL-GAEGIKVRVAGRLGGA-EIARSESYAEGRVP-LHTLRAD--IDYATAEA
F9PPT2_gene_32484            KRVVQNAMRQ-GAEGIKVQIGGRLGGA-EIARSEWYREGRVP-LHTLRAD--IDYATFEA
G8LDPE_gene_129265           KRVVQNAMRQ-GAEGIKVQIGGRLGGA-EIARSEWYREGRVP-LHTLRAD--IDYATYEA
F9PP_gene_101070             KRVVQNAMRQ-GAEGIKVQIGGRLGGA-EIARSEWYREGRVP-LHTLRAD--IDYSTYEA
G9PS_gene_104239             KRVVQNAMRQ-GAEGIKVQIGGRLGGA-EIARSEWYREGRVP-LHTLRAD--IDYSTYEA
B8PBSA_gene_31165            KRAVQNAMRI-GAKGIKIQVGGRLGGA-EIARTEWYREGRVP-LHTLRAD--IDYATAEA
B9PCL_gene_28072             KRAVQNAMRI-GAKGIKIQVGGRLGGA-EIARTEWYREGRVP-LHTLRAD--IDYATAEA
EcoflexJ0_gene_88222         KRAVQNAMRQ-GAEGIKIQVGGRLGGA-EIARTEWYREGRVP-LHTLRAD--IDYGTAEG
P4HBJ0_gene_22050            KRAVQNAMRQ-GAEGIKIQVGGRLGGA-EIARTEWYREGRVP-LHTLRAD--IDYGTAEG
PHBHJ0_gene_4828             KRAVQNAMRQ-GAEGIKIQVGGRLGGA-EIARTEWYREGRVP-LHTLRAD--IDYGTAEG
PHBVJ0_gene_32025            KRAVQNAMRQ-GAEGIKIQVGGRLGGA-EIARTEWYREGRVP-LHTLRAD--IDYGTAEG
PHBHJ0_gene_43594            KRVVQNAMRQ-GAQGIKVQVGGRLGGA-EIARSEWYREGRVP-LHTLRAD--IDYATAEA
C9PLLA_gene_21977            KRAVQNAMRQ-GAKGIKIQVGGRLGGA-EIARSEWYREGRVP-LHTLRAD--IDYGTAEA
C9PLLA_gene_23433            KRAVQNAMRQ-GAKGIKIQVGGRLGGA-EIARSEWYREGRVP-LHTLRAD--IDYGTAEA
B8PBSA_gene_34807            KRAVQNAMRQ-GAEGIKIQVGGRLGGA-EIARSEWYREGRVP-LHTLRAD--IDYSTAEA
A8EcoflexT2_gene_46524       KRAVQNAMRQ-GAEGIKIQVGGRLGGA-EIARSEWYREGRVP-LHTLRAD--IDYSTAEA
B8PBSA_gene_58734            KRAVQNAMRQ-GAEGIKIQVGGRLGGA-EIARSEWYREGRVP-LHTLRAD--IDYSTAEA
T702PET_gene_26734           KRAVQNAMRQ-GAEGIKIQVGGRLGGA-EIARSEWYREGRVP-LHTLRAD--VDYATAEA
EcoflexJ0_gene_35242         KRAVQNAMRQ-GAEGIKIQVSGRLGGA-EIARTEWYREGRVP-LHTLRAD--IDYATAEA
EcoflexJ0_gene_46267         KRAVQNAMRQ-GAEGIKIQVGGRLGGA-EIARSEWYREGRVP-LHTLRAD--IDYATAEA
EcoflexJ0_gene_31815         KRAVQNAMRQ-GAEGIKIQVGGRLGGA-EIARSEWYREGRVP-LHTLRAD--IDYATAEA
PBSAJ0_gene_5289             KRAVQNAMRQ-GAEGIKIQVGGRLGGA-EIARSEWYREGRVP-LHTLRAD--IDYATAEA
PCLJ0_gene_3029              KRAVQNAMRQ-GAEGIKIQVGGRLGGA-EIARSEWYREGRVP-LHTLRAD--IDYATAEA
PBSJ0_gene_10578             KRAVQNAMRQ-GAEGIKIQVGGRLGGA-EIARSEWYREGRVP-LHTLRAD--IDYATAEA
PCLJ0_gene_173019            KRAVQNAMRQ-GAE-------XRLGGA-EIARSEWYREGRVP-LHTLRAD--IDYATAEA
T52PHBV_gene_22612           KRAVQNAMRQ-GAQGVKVQVGGRLGGA-EIARSEWYREGRVP-LHTLRAD--IDYSTAEA
A6P3HB_gene_6397             KRAVQNAMRQ-GAQGVKVQVGGRLGGA-EIARSEWYREGRVP-LHTLRAD--IDYSTAEA
C5PET_gene_6331              KRAVQNAMRQ-GAQGVKVQVGGRLGGA-EIARSEWYREGRVP-LHTLRAD--IDYSTAEA
C7PHBV_gene_71982            KRAVQNAMRQ-GAQGVKVQVGGRLGGA-EIARSEWYREGRVP-LHTLRAD--IDYSTAEA
G7P4BH_gene_60859            KRAVQNAMRQ-GAQGVKVQVGGRLGGA-EIARSEWYREGRVP-LHTLRAD--IDYSTAEA
T50P3HB_gene_1442            KRAVQNAMRQ-GAQGVKVQVGGRLGGA-EIARSEWYREGRVP-LHTLRAD--IDYSTAEA
T52PHBV_gene_3588            KRAVQNAMRQ-GAQGVKVQVGGRLGGA-EIARSEWYREGRVP-LHTLRAN--IDYSTAEA
T54PHBH_gene_11071           KRAVQNAMRQ-GAQGVKVQVGGRLGGA-EIARSEWYREGRVP-LHTLRAN--IDYSTAEA
T57P4BH_gene_8490            KRAVQNAMRQ-GAQGVKVQVGGRLGGA-EIARSEWYREGRVP-LHTLRAN--IDYSTAEA
T61PCL_gene_31612            KRAVQNAMRQ-GAQGVKVQVGGRLGGA-EIARSEWYREGRVP-LHTLRAN--IDYSTAEA
PBSAJ0_gene_37180            KRAVQNAMRQ-GAEGIKIQVSGRLGGA-EIARSEWYREGRVP-LHTLRAD--IDYATAEA
P3HBx1J0_gene_31008          KRAVQNAMRQ-GAEGVKVQVSGRLGGA-EIARTEWYREGRVP-LHTLRAD--IDYATAEG
PHBHJ0_gene_836              KRAVQNAMRQ-GAEGVKVQVSGRLGGA-EIARTEWYREGRVP-LHTLRAD--IDYATAEG
PHBVJ0_gene_9563             KRAVQNAMRQ-GAEGVKVQVSGRLGGA-EIARTEWYREGRVP-LHTLRAD--IDYATAEG
EcoflexJ0_gene_50412         KRAVQNAMRQ-GAEGVKIQVSGRLGGA-EIARTEWYREGRVP-LHTLRAD--IDYATAEA
P3HBx1J0_gene_34073          KRAVQNAMRQ-GAEGVKIQVSGRLGGA-EIARTEWYREGRVP-LHTLRAD--IDYATAEA
P4HBJ0_gene_83418            KRAVQNAMRQ-GAEGVKIQVSGRLGGA-EIARTEWYREGRVP-LHTLRAD--IDYATAEA
P3HBx1J0_gene_12056          KRAVQNAMRQ-GAEGVKVQVSGRLGGA-EIARTEWYREGRVP-LHTLRAD--IDYATAEG
P4HBJ0_gene_55627            KRAVQNAMRQ-GAEGVKVQVSGRLGGA-EIARTEWYREGRVP-LHTLRAD--IDYATAEG
PHBVJ0_gene_49926            KRAVQNAMRQ-GAEGVKVQVSGRLGGA-EIARTEWYREGRVP-LHTLRAD--IDYATAEG
B9PCL_gene_64274             KRAVQNAMRQ-GAEGIKIQVGGRLGGA-EIARSEWYREGRVP-LHTLRAD--IDYAPAEA
PCLJ0_gene_80462             KRAVQNAMRQ-GAEGIKIQVSGRLGGA-EIARTEWYREGRVP-LHTLRAD--IDYATAEA
PHBHJ0_gene_61569            KRAVQNAMRQ-GAEGIKIQVSGRLGGA-EIARTEWYREGRVP-LHTLRAD--IDYATAEA
T67PP_gene_18813             KRAVQNAMRQ-GAEGIKIQVSGRLGGA-EIARTEWYREGRVP-LHTLRAD--IDYAPAEG
T68LDPE_gene_33947           KRAVQNAMRQ-GAEGIKIQVSGRLGGA-EIARTEWYREGRVP-LHTLRAD--IDYAPAEG
T69PS_gene_11889             KRAVQNAMRQ-GAEGIKIQVSGRLGGA-EIARTEWYREGRVP-LHTLRAD--IDYAPAEG
EcoflexJ0_gene_17059         KRAVQNAMRQ-GAEGIKIQVGGRLGGA-EIARSEWYREGRVP-LHTLRAD--IDYATAEA
P4HBJ0_gene_83098            KRAVQNAMRQ-GAEGIKIQVGGRLGGA-EIARSEWYREGRVP-LHTLRAD--IDYATAEA
A6P3HB_gene_32361            KRAVQNAMRQ-GAQGIKIQVGGRLGGA-EIARSEWYREGRVP-LHTLRAD--IDYAPAEA
C5PET_gene_5032              KRAVQNAMRQ-GAQGIKIQVGGRLGGA-EIARSEWYREGRVP-LHTLRAD--IDYAPAEA
G7P4BH_gene_56401            KRAVQNAMRQ-GAQGIKIQVGGRLGGA-EIARSEWYREGRVP-LHTLRAD--IDYAPAEA
C7PHBV_gene_41119            KRAVQNAMRQ-GAQGIKIQVGGRLGGA-EIARSEWYREGRVP-LHTLRAD--IDYAPAEA
G7P4BHT2_gene_75474          KRAVQNAMRQ-GAQGIKIQVGGRLGGA-EIARSEWYREGRVP-LHTLRAD--IDYAPAEA
A6P3HB_gene_9847             KRAVQNAMRQ-GAQGIKIQVGGRLGGA-EIARSEWYREGRVP-LHTLRAD--IDYATAEA
C5PET_gene_3664              KRAVQNAMRQ-GAQGIKIQVGGRLGGA-EIARSEWYREGRVP-LHTLRAD--IDYATAEA
C7PHBV_gene_68992            KRAVQNAMRQ-GAQGIKIQVGGRLGGA-EIARSEWYREGRVP-LHTLRAD--IDYATAEA
A6P3HB_gene_41022            KRAVQNAMRQ-GAEGIKIQVGGRLGGA-EIARSEWYREGRVP-LHTLRAD--IDYSPAEA
G7P4BH_gene_15287            KRAVQNAMRQ-GAEGIKIQVGGRLGGA-EIARSEWYREGRVP-LHTLRAD--IDYSPAEA
E6PHBH_gene_17853            KRAVQNAMRQ-GAEGIKIQVGGRLGGA-EIARSEWYREGRVP-LHTLRAD--IDYSPAEA
A8Ecoflex_gene_34988         KRAVQNAMRQ-GAEGIKIQVGGRLGGA-EIARSEWYREGRVP-LHTLRAD--IDYSPAEA
C7PHBV_gene_51163            KRAVQNAMRQ-GAEGIKIQVGGRLGGA-EIARSEWYREGRVP-LHTLRAD--IDYSPAEA
C5PET_gene_32684             KRAVQNAMRQ-GAEGIKIQVGGRLGGA-EIARSEWYREGRVP-LHTLRAD--IDYSPAEA
EcoflexJ0_gene_66701         KRAVQNAMRQ-GAEGIKIQVGGRLGGA-EIARSEWYREGRVP-LHTLRAD--IDYATAEA
P4HBJ0_gene_62293            KRAVQNAMRQ-GAEGIKIQVGGRLGGA-EIARSEWYREGRVP-LHTLRAD--IDYATAEA
B8PBSA_gene_83438            KRVVQNAMRL-GAEGIKLQLSGRLGGA-EIARTEWYREGRVP-LHTLRAD--IDYATYEA
PCLJ0_gene_39430             KRAVQNAMRG-GAQGIKIQVSGRLGGA-EIARSEWYREGRVP-LHTLRAD--IDYSTYEA
B9PCL_gene_62884             KRAVQNAMRS-GALGIKIQVGGRLGGA-EIARSEWYREGRVP-LHTLRAD--IDYATYEA
A8Ecoflex_gene_42899         KRAVQNAMRG-GAEGIKIQVGGRLGGA-EIARSEWYREGRVP-LHTLRAD--IDYGTCEA
G7P4BHT2_gene_33312          KRAVQNAMRG-GAEGIKIQVGGRLGGA-EIARSEWYREGRVP-LHTLRAD--IDYGTCEA
G8LDPE_gene_67023            KRAVQNAMRG-GAEGIKIQVGGRLGGA-EIARSEWYREGRVP-LHTLRAD--IDYGTCEA
T702PET_gene_39639           KRAVQNAMRG-GAQGIKIQVGGRLGGA-EIARSEWYREGRVP-LHTLRAD--IDYSTYEA
G8LDPE_gene_7256             KRAVQNAMRG-GAQGIKIQVGGRLGGA-EIARSEWYREGRVP-LHTLRAD--IDYSTYEA
G9PS_gene_119271             KRAVQNAMRQ-GAKGIKIQVGGRLGGA-EIARSEWYREGRVP-LHTLRAD--VDYSTHEA
PBSAJ0_gene_29019            KRAVQNAMRA-GAKGIKVQVSGRLGGA-EIARAEWYREGRVP-LHTLRAD--IDYATYEA
A8Ecoflex_gene_70118         KRAVQNAMRL-GAKGIKIQVGGRLGGA-EIARSEWYREGRVP-LHTFRAD--IDYSAYEA
G8LDPE_gene_31008            KRSVQNAMRQ-GAQGIKIQVGGRLGGA-EIARSEWYREGRVP-LHTLRAD--IDYGTYEA
T60PBSA_gene_47179           KRAVQNAMRL-GAKGIKIQVGGRLGGA-EIARSEWYREGRVP-LHTLRAD--IDYATYEA
T67PP_gene_20418             KRAVQNAMRL-GAKGIKIQVGGRLGGA-EIARSEWYREGRVP-LHTLRAD--IDYATYEA
T68LDPE_gene_48153           KRAVQNAMRL-GAKGIKIQVGGRLGGA-EIARSEWYREGRVP-LHTLRAD--IDYATYEA
T69PS_gene_8366              KRAVQNAMRL-GAKGIKIQVGGRLGGA-EIARSEWYREGRVP-LHTLRAD--IDYATYEA
PBSAJ0_gene_59596            KRAVQNAMRL-GAKGIKIQLGGRLGGA-EIARSEWYREGRVP-LHTLRAD--IDYATYEA
LDPEJ0_gene_9224             KRAVSNSMRV-GAKGIRICVAGRLGGA-EIARTEWYREGRVP-LHTLRAD--IDYGVAEA
G9PS_gene_176235             RRSVSNAMRL-GAEGIKINVSGRLNGA-EIARNEWYREGRVP-LHTLRAD--VDYGFAEA
F9PPJ1_gene_23554            RRSVSNAMRI-GAEGIKINVSGRLNGA-EIARNEWYREGRVP-LHTLRAD--VDYGTAEA
F9PPJ1_gene_56726            RRSVSNAMRI-GAEGIKINVSGRLNGA-EIARNEWYREGRVP-LHTLRAD--VDYGTAEA
F9PPJ1_gene_7232             RRSVTNAMRI-GAEGIKINVSGRLNGA-EIARNEWYREGRVP-LHTLRAD--VDYGFAEA
EcoflexJ0_gene_33599         RRSVSNAMRI-GAEGIKINISGRLNGA-EIARNEWYREGRVP-LHTLRAD--VDYGTAEA
PPJ0_gene_2411               RRSVSNAMRI-GAEGIKINISGRLNGA-EIARNEWYREGRVP-LHTLRAD--VDYGTAEA
A6P3HBJ1_gene_350            KRAVSNAMRL-GALGIKVSVAGRLNGA-EIARTEWYREGRVP-LHTLRAD--IDYGTAES
C7PHBVJ1_gene_11150          KRAVSNAMRL-GALGIKVSVAGRLNGA-EIARTEWYREGRVP-LHTLRAD--IDYGTAES
E6PHBHJ1_gene_4139           KRAVSNAMRL-GALGIKVSVAGRLNGA-EIARTEWYREGRVP-LHTLRAD--IDYGTAES
G7P4BHJ1_gene_39542          KRAVSNAMRL-GALGIKVSVAGRLNGA-EIARTEWYREGRVP-LHTLRAD--IDYGTAES
P3HBx1J0_gene_17248          KRAVSNAMRL-GALGIKVSVAGRLNGA-EIARTEWYREGRVP-LHTLRAD--IDYGTAES
P3HBx1J0_gene_76457          KRAVSNAMRL-GALGIKVSVAGRLNGA-EIARTEWYREGRVP-LHTLRAD--IDYGTAES
A6P3HBJ1_gene_159            KRAVSNAMRL-GAIGIKVSVAGRLNGA-EIARTEWYREGRVP-LHTLRAD--IDYGTAES
C7PHBVJ1_gene_2253           KRAVSNAMRL-GAIGIKVSVAGRLNGA-EIARTEWYREGRVP-LHTLRAD--IDYGTAES
E6PHBHJ1_gene_4639           KRAVSNAMRL-GAIGIKVSVAGRLNGA-EIARTEWYREGRVP-LHTLRAD--IDYGTAES
G7P4BHJ1_gene_58305          KRAVSNAMRL-GAIGIKVSVAGRLNGA-EIARTEWYREGRVP-LHTLRAD--IDYGTAES
A6P3HBT2_gene_10842          KRAVTNAMRL-GAIGIKVAVAGRLNGA-EIARTEWYREGRVP-LHTLRAD--IDYGTAES
B8PBSAT2_gene_35969          KRAVTNAMRL-GAIGIKVAVAGRLNGA-EIARTEWYREGRVP-LHTLRAD--IDYGTAES
C7PHBVT2_gene_15810          KRAVTNAMRL-GAIGIKVAVAGRLNGA-EIARTEWYREGRVP-LHTLRAD--IDYGTAES
E6PHBHT2_gene_1377           KRAVTNAMRL-GAIGIKVAVAGRLNGA-EIARTEWYREGRVP-LHTLRAD--IDYGTAES
G8LDPET2_gene_24661          KRAVTNAMRL-GAIGIKVAVAGRLNGA-EIARTEWYREGRVP-LHTLRAD--IDYGTAES
G9PST2_gene_32946            KRAVTNAMRL-GAIGIKVAVAGRLNGA-EIARTEWYREGRVP-LHTLRAD--IDYGTAES
G7P4BHT2_gene_38548          KRAVSNAMRL-GAIGIKVAVAGRLNGA-EIARTEWYREGRVP-LHTLRAD--IDYGTAES
E6PHBH_gene_16232            KRAVSNAMRL-GAIGIKVAVAGRLNGA-EIARTEWYREGRVP-LHTLRAD--IDYGTAES
G7P4BHT2_gene_130369         KRAVSNAMRL-GAIGIKVAVAGRLNGA-EIARTEWYREGRVP-LHTLRAD--IDYGTAES
G7P4BHJ1_gene_27602          KRAVTNAMRL-GAQGIKVSVAGRLNGA-EIARTEWYREGRVP-LHTLRAN--IDYGTAES
C7PHBVJ1_gene_4812           KRAVTNAMKL-GALGIKVSVSGRLNGA-EIARTEWYREGRVP-LHTLRAN--VDYGTAES
E6PHBHJ1_gene_1464           KRAVTNAMKL-GALGIKVSVSGRLNGA-EIARTEWYREGRVP-LHTLRAN--VDYGTAES
P3HBx1J0_gene_27299          KRAVTNAMKL-GALGIKVSVSGRLNGA-EIARTEWYREGRVP-LHTLRAN--VDYGTAES
EcoflexJ0_gene_72594         KRSVQNAMRL-GAEGIKINVAGRLNGA-EIARSEWYREGRVP-LHTFRAN--IDYGFAEA
P3HBx1J0_gene_934            KRSVQNAMRL-GAEGIKINVAGRLNGA-EIARSEWYREGRVP-LHTFRAN--IDYGFAEA
P4HBJ0_gene_7447             KRSVQNAMRL-GAEGIKINVAGRLNGA-EIARSEWYREGRVP-LHTFRAN--IDYGFAEA
PHBVJ0_gene_11494            KRSVQNAMRL-GAEGIKINVAGRLNGA-EIARSEWYREGRVP-LHTFRAN--IDYGFAEA
G9PS_gene_127177             KRSVQNSMRL-GAQGVKINVAGRLNGA-EIARAEWYREGXXV------------------
C5PETT2_gene_174115          KRSVTNAMRL-GAQGIKINVSGRLNGA-EIARAEWYREGRVP-LHTFRAD--VDYGTAEA
C9PLLAJ1_gene_61729          KRAVTNTMRV-GAEGIKVKVGGRLNGA-EIARSEWYREGRVP-LHTLRAD--IDYGTAEA
PETJ0_gene_182               KRAVTNTMRV-GAEGIKVKVGGRLNGA-EIARSEWYREGRVP-LHTLRAD--IDYGTAEA
PPJ0_gene_76788              KRAVTNTMRV-GAEGIKVKVGGRLNGA-EIARSEWYREGRVP-LHTLRAD--IDYGTAEA
LDPEJ0_gene_21012            KRAVTNTMRV-GAEGIKVKVGGRLNGA-EIARSEWYREGRVP-LHTLRAD--IDYGTAEA
PLLAJ0_gene_10867            KRAVTNTMRV-GAEGIKVKVGGRLNGA-EIARSEWYREGRVP-LHTLRAD--IDYGTAEA
F9PPJ1_gene_58989            KRAVSNSMRI-GAQGIKIKVGGRLNGA-EIARSEWYREGXXE------------------
G9PS_gene_124357             KRAVSNAMRL-GAQGIKINVAGRLNGA-EIARSEWYREGRVP-LHTLRAD--IDYGFAEA
C5PETT2_gene_24554           KRAVQNSMRL-GAEGIKVKIGGRLNGA-EIARSEWYHEGRVP-LHTLRAD--IDYGVARA
F9PPT2_gene_57561            KRSVQTSMRL-GAQGIKINVAGRLNGA-EIARAEWYREGRVP-LHTLRAD--IDYGFAEA
EcoflexJ0_gene_4360          KRAVQNAMRL-GAGGVKVNMGGRLNGA-EIARSEWYREGRVP-LHTLRAD--IDYGFAEA
F9PPJ1_gene_38220            KRSVQNAMRL-GAEGIKVNIGGRLNGA-EIARSEWYREGRVP-LHTLRAD--IDYGFAEA
C9PLLAJ1_gene_8670           KRSVQNAMRL-GAGGIKVNIGGRLNGA-EIARSEWYREGRVP-LHTLRAD--IDYGFAEA
C5PETT2_gene_160288          KRAVTNAMRL-GAKGIKISVSGRLNGA-EIARGEWYREGRVP-LHTLRAD--IDYGIARA
F9PPT2_gene_23887            KRAVTNTMRL-GAEGIKIKVSGRLNGA-DIARNEWYREGRVP-LHTLRAD--IDYGVTEA
G9PS_gene_29955              KRAVTNTMRL-GAEGIKINVAGRLNGA-EIARGEWYREGRVP-LHTLRAD--IDYGTAEA
G9PS_gene_80898              KRAVTNTMRL-GAEGIKINVAGRLNGA-EIARGEWYREGRVP-LHTLRAD--IDYGTAEA
G7P4BHJ1_gene_60269          RRAIENALRF-GAQGIKIRCAGRLNGA-EIARAEWYQQGRLP-LHTLKAD--IDYGFVTA
G9PSJ1_gene_9029             KKSMESAFRF-GAKGVKIMVSGRLGGA-EIARREWYQEGRLP-LHTLKAD--IDYGFYEA
P4HBJ0_gene_38298            KKSMESAFRF-GAKGVKIMISGRLGGA-EIARREWYQEGRLP-LHTLKAD--IDYGFAEA
PHBVJ0_gene_16009            KKSMESAFRF-GAKGVKIMISGRLGGA-EIARREWYQEGRLP-LHTLKAD--IDYGFAEA
A6P3HBT2_gene_14123          KKSVLQTMKS-GVQGIKVMCSGRLAGA-DMARTEWYIRGRVP-LQTLRAD--IDYGTAEA
C7PHBVT2_gene_40552          KKSVLQTMKS-GVQGIKVMCSGRLAGA-DMARTEWYIRGRVP-LQTLRAD--IDYGTAEA
E6PHBHT2_gene_8554           KKSVLQTMKS-GVQGIKVMCSGRLAGA-DMARTEWYIRGRVP-LQTLRAD--IDYGTAEA
G7P4BHT2_gene_467            KKSVLQTMKS-GVQGIKVMCSGRLAGA-DMARTEWYIRGRVP-LQTLRAD--IDYGTAEA
G8LDPET2_gene_23840          KKSVLQTMKS-GVQGIKVMCSGRLAGA-DMARTEWYIRGRVP-LQTLRAD--IDYGTAEA
G9PST2_gene_10907            KKSVLQTMKS-GVQGIKVMCSGRLAGA-DMARTEWYIRGRVP-LQTLRAD--IDYGTAEA
G7P4BHT2_gene_2925           KRVMQNAIKG-GAKGIKVSVSGRLGGA-EMARTEWYLEGRVP-LHTLRAR--IDYGFAEG
G7P4BHT2_gene_56586          KRVMQNAIKA-GAKGIKVSVSGRLGGA-EMARTEWYLEGRVP-LHTLRAR--IDY-----
A8Ecoflex_gene_52791         KRVMQNALKG-GAKGIKVAVAGRLGGA-EMARTEWYLEGRVP-LHTLRAR--IDYGFAEA
C7PHBVT2_gene_30292          KRVMQNAIKG-GAKGIKVSVSGRLGGA-EMARTEWYLEGRVP-LHTLRAR--IDYGFAEA
G7P4BHT2_gene_70352          KRVMQNAIKG-GAKGIKVSVSGRLGGA-EMARTEWYLEGRVP-LHTLRAR--IDYGFAEA
E6PHBHT2_gene_33325          KRVMQNAIKG-GAKGIKVSVSGRLGGA-EM------------------------------
C7PHBVT2_gene_34490          KRVMQNAIKS-GAKGIKVSVSGRLGGA-EMARTEWYLEGRVP-LHTLRAK--IDYGFAEG
E6PHBHT2_gene_32809          KRVMQNAIKS-GAKGIKVSVSGRLGGA-EMARTEWYLEGRVP-LHTLRAK--IDYGFAEG
G7P4BHT2_gene_52773          KRVMQNAIKS-GAKGIKVSVSGRLGGA-EMARTEWYLEGRVP-LHTLRAK--IDYGFAEG
A6P3HB_gene_95815            KRVMQNAIKS-GAKGIKVSVSGRLGGA-EMARTEWYLEGRVP-LHTLRAR--IDYGFAEG
C5PET_gene_94032             KRVMQNAMKS-GAKGIKVSVSGRLGGA-EMARTEWYLEGRVP-LHTLRAR--IDYGFAEA
C7PHBV_gene_143164           KRVMQNAMKG-GAKGIKVAVAGRLGGA-EMARTEWYLEGRVP-LHTLRAR--IDYGFAEA
E6PHBHT2_gene_47857          KRVMQNAMKG-GAKGIKVAVAGRLGGA-XMARTEWYLEGRVP-LHTLRAR--IDYGFAEA
G7P4BHT2_gene_70361          KRVMQNAMKG-GAKGIKVAVAGRLGGA-EMARTEWYLEGRVP-LHTLRAR--IDY-----
C7PHBVT2_gene_60912          KRVMQNAMKG-GAKGIKVAVAGRLGGA-EMARTEWYLEGRVP-LHTLRAR--IDYGFAEA
E6PHBH_gene_29456            KRVMQNAMKG-GAKGIKVAVAGRLGGA-EMARTEWYLEGRVP-LHTLRAR--IDYGFAEA
T58Ecoflex_gene_17939        KRVMQNALKS-GAKGIKVSVSGRLGGA-EMARTEWYLEGRVP-LHTLRAR--IDYGFAEA
T60PBSA_gene_9480            KRVMQNALKS-GAKGIKVSVSGRLGGA-EMARTEWYLEGRVP-LHTLRAR--IDYGFAEA
T61PCL_gene_39364            KRVMQNALKS-GAKGIKVSVSGRLGGA-EMARTEWYLEGRVP-LHTLRAR--IDYGFAEA
T62PLLA_gene_14795           KRVMQNALKS-GAKGIKVSVSGRLGGA-EMARTEWYLEGRVP-LHTLRAR--IDYGFAEA
T67PP_gene_14971             KRVMQNALKS-GAKGIKVSVSGRLGGA-EMARTEWYLEGRVP-LHTLRAR--IDYGFAEA
T68LDPE_gene_22270           KRVMQNALKS-GAKGIKVSVSGRLGGA-EMARTEWYLEGRVP-LHTLRAR--IDYGFAEA
T69PS_gene_13515             KRVMQNALKS-GAKGIKVSVSGRLGGA-EMARTEWYLEGRVP-LHTLRAR--IDYGFAEA
T702PET_gene_33702           KRVMQNALKS-GAKGIKVSVSGRLGGA-EMARTEWYLEGRVP-LHTLRAR--IDYGFAEA
G7P4BHT2_gene_70367          KRVMQNALKS-GAKGIKVSVSGRLGGA-EMARTEWYLEGRVP-LHTLRAR--IDYGFAEA
G7P4BH_gene_10313            KRVMQNAMKS-GAKGIKVSVSGRLGGA-EMARTEWYLEGRVP-LHTLRAR--IDYGFAEA
G8LDPE_gene_67046            KRVMQNAMKS-GAKGIKVSVSGRLGGA-EMARTEWYLEGRVP-LHTLRAR--IDYGFAEA
A8Ecoflex_gene_115587        KRVMQNAMKS-GAKGIKVSVSGRLGGA-EMARTEWYLEGRVP-LHTLRAR--IDYGFAEA
G7P4BHT2_gene_95015          KRVMQNAMKS-GAKGIKVSVSGRLGGA-EMARTEWYLEGRVP-LHTLRAR--IDYGFAEA
C5PETT2_gene_25161           KKVMQAAMQK-GAKGIKVSVAGRLGGA-EMARTEWYLEGRVP-LHTLRAK--IDYGFAEA
C5PETT2_gene_11333           KKVMQGAMKG-GAKGIKISVAGRLGGA-EMARTEWYLEGRVP-LHTLRAR--IDYGFAEA
C7PHBVT2_gene_21006          KKVMQGAMKG-GAKGIKISVAGRLGGA-EMARTEWYLEGRVP-LHTLRAR--IDYGFAEA
G8LDPET2_gene_28981          KKVMQGAMKG-GAKGIKISVAGRLGGA-EMARTEWYLEGRVP-LHTLRAR--IDYGFAEA
G9PST2_gene_31362            KKVMQGAMKG-GAKGIKISVAGRLGGA-EMARTEWYLEGRVP-LHTLRAR--IDYGFAEA
C5PETT2_gene_72572           KKVIQGALKS-GAKGIKVSVSGRLGGA-EMARTEWYLEGRVP-LHTLRAK--IDYGFAEA
C5PETT2_gene_87069           KKTMQNAQRS-GAKGIKIAVAGRLGGA-EMARTEWYREGRVP-LHTLRAK--IDYGFAEA
G7P4BHT2_gene_59814          KKVMQGAQRS-GAKGIKVAVAGRLGGA-EMARTEWYLEGRVP-LHTLRAK--IDYGFAEA
G8LDPET2_gene_94138          KKVMQGAQRS-GAKGIKVAVAGRLGGA-EMARTEWYLEGRVP-LHTLRAK--IDYGFAEA
E6PHBHT2_gene_22457          KKVMQGAQRS-GAKGIKVAVAGRLGGA-EMARTEWYLEGRVP-LHTLRAK--IDYGFAEA
E6PHBHJ1_gene_19665          KRTLGLARRF-GAEGIKVLCSGRLAGA-EIARDECYHDGSVP-LQTLRAD--IDYGYAVA
G7P4BHJ1_gene_31702          KRTVGLSRRF-GAEGIKIACSGRLAGA-EIARSEWYRDGRVP-LHTLRAD--IDYGYAVA
G7P4BHJ1_gene_6858           KRTVGLARKF-GAEGIKVACAGRLAGA-EIARGEWYRDGRVP-LHTLRAD--IDYGFAEA
C7PHBVJ1_gene_43102          KRTVGLARKF-GAEGIKVACAGRLAGA-EIARGEWYRDGRVP-LHTLRAD--IDYGFAEA
A6P3HBJ1_gene_14711          KRTVGLARKF-GAEGIKVACAGRLAGA-EIARGEWYRDGRVP-LHTLRAD--IDYGFAEA
E6PHBHJ1_gene_9482           KRTVGLARKF-GAEGIKVACAGRLAGA-EIARGEWYRDGRVP-LHTLRAD--IDYGFAEA
PBSJ0_gene_31337             KKAVSIAMKF-GAKGIRVYAAGRLGGA-EIAREEQYREGRVP-LHTLRAD--IEYGTATA
P3HBx1J0_gene_22763          KKAVAIAMKF-GAKGIRVRCAGRLGGS-EMSRVETYREGRVP-LHTLRAD--IEFGLAEA
PCLJ0_gene_134008            KKAVGIAMKF-GAKGIRIRCAGRLGGS-DMSRIEMYREGRVP-LHTLRAD--IEFGLAEA
A8Ecoflex_gene_74900         KKAVQTAMKF-GAKGIRVNCGGRLGGA-EMGRREWYREGRVP-LHTLRAD--IDYGFTEA
B8PBSA_gene_67822            KKAVQTAMKF-GAKGIRVNCGGRLGGA-EMGRKEWYREGRVP-LHTLRAD--IDYGFTEA
PHBVJ0_gene_32677            KKAVQTAMKF-GGKGIRVASAGRLGGS-EMSRREWYREGRVP-LHTLRAD--IDYGCTEA
PBSJ0_gene_52357             KKAVQTAVKF-GGKGIRVASAGRLGGA-EMSRREWYREGRVP-LHTLRAD--IDYGFTEA
PCLJ0_gene_51119             KKAVQTAMKF-GSKGIRVASAGRLGGA-EMSRREWYREGRVP-LHTLRAD--IDYGFTEA
A8EcoflexJ1_gene_1349        KKSVTSALRF-GAQGIKIACSGRLGGA-EMARREWYREGRVP-LHTIRAN--IDYGFAEA
A8EcoflexT2_gene_24044       KRSVSMALKF-GAKGIKINCAGRLGGA-EMSRTEWYREGRVP-LHTLRAD--IDYGFAEA
G8LDPET2_gene_5848           KRSVSMALKF-GAKGIKINCAGRLGGA-EMSRTEWYREGRVP-LHTLRAD--IDYGFAEA
G9PST2_gene_51839            KRSVSMALKF-GAKGIKINCAGRLGGA-EMSRTEWYREGRVP-LHTLRAD--IDYGFAEA
G7P4BHJ1_gene_67847          KRSVSMALKF-GAKGIKINCAGRLGGA-EMSRTEWYREGRVP-LHTLRAD--IDYGFAEA
A6P3HBT2_gene_82428          KRSVSMALKF-GAKGIKINCAGRLGGA-EMSRTEWYREGRVP-LHTLRAD--IDYGFAEA
G8LDPET2_gene_28179          KRSVSMALKF-GAKGIKINCAGRLGGA-EMSRTEWYREGRVP-LHTLRAD--IDYGFAEA
A8EcoflexJ1_gene_4544        KKSISSAQRF-GVKGIKISCAGRLGGA-EMSRTEWFKEGRVP-LHTLRAD--IDYGTAEA
B8PBSAJ1_gene_1954           KKSINSALRF-GVQGIKISCAGRLGGA-EMSRTEWFKEGRVP-LHTLRAD--IDYGTAEA
B8PBSAJ1_gene_40034          KKSINSALRF-GVQGIKISCAGRLGGA-EMSRTEWFKEGRVP-LHTLRAD--IDYGTAEA
B8PBSAJ1_gene_40157          KKSINSALRF-GVQGIKISCAGRLGGA-EMSRTEWFKEGRVP-LHTLRAD--IDYGTAEA
G8LDPET2_gene_3464           KKAVTSAQRF-GVKGIKISCSGRLGGA-EMSRCEWVREGRVP-LHTLRAD--VDYALAEA
G9PST2_gene_31698            KKAVTSAQRF-GVKGIKISCSGRLGGA-EMSRCEWVREGRVP-LHTLRAD--VDYALAEA
G9PST2_gene_67159            KKAVTSAQRF-GVKGIKISCSGRLGGA-EMSRCEWVREGRVP-LHTLRAD--VDYALSEA
C7PHBVT2_gene_4821           KKSVNSALRF-GVQGIKISCSGRLGGA-EMSRCEWVREGRVP-LHTLRAD--VDYALAEA
E6PHBH_gene_91958            KKSVNSALRF-GVQGIKISCSGRLGGA-EMSRCEWVREGRVP-LHTLRAD--VDYAVAEA
A6P3HBT2_gene_7778           KKSVNSALRF-GVQGIKISCSGRLGGA-EMSRCEWVREGRVP-LHTLRAD--VDYAVAEA
E6PHBHT2_gene_12755          KKSVNSALRF-GVQGIKISCSGRLGGA-EMSRCEWVREGRVP-LHTLRAD--VDYAVAEA
A6P3HBJ1_gene_32952          KKSVNSALRF-GVQGIKISCSGRLGGA-EMSRCEWVREGRVP-LHTLRAD--VDYATAEA
C7PHBVJ1_gene_1875           KKSVNSALRF-GVQGIKISCSGRLGGA-EMSRCEWVREGRVP-LHTLRAD--VDYATAEA
G7P4BHJ1_gene_18399          KKAVSSAQRF-GVQGIKISCSGRLGGA-EMSRCEWVREGRVP-LHTLRAD--VDYATAEA
A6P3HBJ1_gene_609            KKAVNSAQRF-GVQGIKISCSGRLGGA-EMSRCEWVREGRVP-LHTLRAD--VDYATAEA
B8PBSAJ1_gene_61757          KKAVSSALRF-GVQGIKISCSGRLGGA-EMSRCEWVREGRVP-LHTLRAD--VDYALAEA
A8EcoflexT2_gene_15785       KKAVSSALRF-GVQGIKISCSGRLGGA-EMSRCEWVREGRVP-LHTLRAD--VDYALSEA
B8PBSAT2_gene_804            KKAVSSALRF-GVQGIKISCSGRLGGA-EMSRCEWVREGRVP-LHTLRAD--VDYALSEA
B9PCLT2_gene_3990            KKAVSSALRF-GVQGIKISCSGRLGGA-EMSRCEWVREGRVP-LHTLRAD--VDYALSEA
A8EcoflexJ1_gene_29236       KKAVSSALRF-GVKGIKISCSGRLGGA-EMSRCEWVREGRVP-LHTLRAD--VDYALAEA
A8EcoflexJ1_gene_16976       KKAVSSALRF-GVQGIKISCSGRLGGA-EMSRCEWVREGRVP-LHTLRAD--VDYALAEA
B8PBSAJ1_gene_20049          KKAVSSALRF-GVQGIKISCSGRLGGA-EMSRCEWVREGRVP-LHTLRAD--VDYALAEA
A8EcoflexJ1_gene_61145       KKAVSSALRF-GVQGIKISCSGRLGGA-EMSRCEWVREGRVP-LHTLRAD--VDYALAEA
G8LDPET2_gene_38567          KKAVSSALRF-GVQGIKISCSGRLGGA-EMSRCEWVREGRVP-LHTLRAD--VDYALAEA
A8EcoflexT2_gene_128498      KKAVSSALRF-GVQGIKISCSGRLGGA-EMSRCEWVREGRVP-LHTLRAD--IDYALAEA
B8PBSAT2_gene_20835          KKAVSSALRF-GVQGIKISCSGRLGGA-EMSRCEWVREGRVP-LHTLRAD--IDYALAEA
B9PCLT2_gene_46084           KKAVSSALRF-GVQGIKISCSGRLGGA-EMSRCEWVREGRVP-LHTLRAD--IDYALAEA
G9PST2_gene_63443            KKAVSSALRF-GVQGIKISCSGRLGGA-EMSRCEWVREGRVP-LHTLRAD--IDYALAEA
A6P3HBT2_gene_82328          KRCVSSGMRF-GAQGVKIICAGRLGGA-EMARTEWFREGRVP-LHTLRAD--IDYGFAEA
B9PCLJ1_gene_36572           KRSVSSAMRF-GAQGIKIICSGRLGGA-EMARTEWYKEGRIP-LHTLRAD--VNYGFIEA
A6P3HBT2_gene_55140          KRSVSTAMRF-GAKGVKIICSGRLGGA-EMARTEWYKEGRIP-LHTLRAD--VDYGFIEA
G9PST2_gene_62570            KRSVSSAMRF-GAKGIKIICAGRLGGA-EMARTEWYKEGRIP-LHTLRAD--VDYGFIEA
G8LDPET2_gene_75000          KRSVSSAMRF-GAKGIKIICAGRLGGA-EMARTEWYKEGRIP-LHTLRAD--VDYGFIEA
A6P3HBT2_gene_75198          KRSVSSAMRF-GAKGIKIICAGRLGGA-EMARTEWYKEGRIP-LHTLRAD--VDYGFIEA
G7P4BHJ1_gene_137830         KRSVSSAMRF-GAKGIKIICSGRLGGA-EMARTEWYKEGRIP-LHTLRAD--VDYGFIEA
A6P3HBT2_gene_42329          KRSVSSAMRF-GAKGIKIICSGRLGGA-EMARTEWYKEGRIP-LHTLRAD--VDYGFIEA
A8EcoflexT2_gene_133618      KRSVSSAMRF-GAKGIKIICSGRLGGA-EMARTEWYKEGRIP-LHTLRAD--VDYGFIEA
E6PHBHT2_gene_36278          KRSVSSAMRF-GAKGIKIICSGRLGGA-EMARTEWYKEGRIP-LHTLRAD--VDYGFIEA
G8LDPET2_gene_9942           KRSVSSAMRF-GAKGIKIICSGRLGGA-EMARTEWYKEGRIP-LHTLRAD--VDYGFIEA
G9PST2_gene_17651            KRSVSSAMRF-GAKGIKIICSGRLGGA-EMARTEWYKEGRIP-LHTLRAD--VDYGFIEA
G7P4BHJ1_gene_88353          KRSVSSAMRF-GAKGIKIICSGRLGGA-EMARTEWYKEGRIP-LHTLRAD--VDYGFIEA
G7P4BHJ1_gene_103262         KRSVSSAMRF-GAKGIKIICSGRLGGA-EMARTEWYKEGRIP-LHTLRAD--VDYGFIEA
E6PHBHT2_gene_36296          KRSVSSAMRF-GAKGIKIICSGRLGGA-EMARTEWYKEGRIP-LHTLRAD--IDYGFIEA
G9PST2_gene_17712            KRSVSSAMRF-GAKGIKIICSGRLGGA-EMARTEWYKEGRIP-LHTLRAD--VDYGFIEA
B8PBSAJ1_gene_16331          KRSVSSAMRF-GAKGIKIICAGRLGGA-EMARTEWYKEGRIP-LHTLRAD--VDYGFTEA
A6P3HBT2_gene_48883          KRSVSSAMRF-GAKGIKIICSGRLGGA-EMARTEWYKEGRIP-LHTLRAD--VDYGFIEA
B9PCLT2_gene_43756           KRSVSSAMRF-GAKGIKIICAGRLGGA-EMARTEWYKEGRIP-LHTLRAD--VDYGFIEA
A8EcoflexJ1_gene_40169       KRSVSSAMRF-GAKGIKIICAGRLGGA-EMARTEWYKEGRIP-LHTLRAD--VDYGFTEA
B8PBSAJ1_gene_81377          KRSVSSAMRF-GAKGVKIICAGRLGGA-EMARTEWYKEGRIP-LHTLRAD--VDYGFTEA
B8PBSAJ1_gene_83931          KRSVSSAMRF-GAKGVKIICAGRLGGA-EMARTEWYKEGRIP-LHTLRAD--VDYGFTEA
B9PCLJ1_gene_17870           KRSVSSAMRF-GAKGIKIICSGRLGGA-EMARTEWYKEGRIP-LHTLRAD--VDYGFIEA
B9PCLJ1_gene_2784            KRSVSSAMRF-GAKGIKIICSGRLGGA-EMARTEWYKEGRIP-LHTLRAD--VDYGFIEA
B9PCLT2_gene_16219           KRSVSSAMRF-GAKGIKIICSGRLGGA-EMARTEWYKEGRIP-LHTLRAD--VDYGFIEA
B9PCLJ1_gene_7212            KRSVSSAMRF-GAKGIKIICSGRLGGA-EMARTEWYKEGRIP-LHTLRAD--VDYGFIEA
A8EcoflexJ1_gene_125210      KRAVTSAMRF-GAQGIKIAAGGRLGGA-EMARSEWYREGRVP-LHTLRAD--IDYGFAEA
B8PBSAJ1_gene_39903          KRAVSSAMRF-GALGIKIICAGRLGGA-EMARTEWYREGRVP-LHTLRAD--IDYGFTEA
B9PCLJ1_gene_81280           KRGVTSAIRF-GAQGIKIICAGRLGGA-EMARTEWYREGRVP-LHTLRAD--IDYGFTEA
B9PCLJ1_gene_81290           KRGVTSAIRF-GAQGIKIICAGRLGGA-EMARTEWYREGRVP-LHTLRAD--IDYGFTEA
B9PCLJ1_gene_51655           KRGVTSAMRF-GAEGVKIICSGRLGGA-EMARREWYKEGRVP-LHTLRAD--IDYGFTEA
A8EcoflexJ1_gene_47723       KRGVSSAMRF-GAQGVKIICSGRLGGA-EMARTEWYREGRVP-LHTLRAD--IDYGITEA
                                                   :: .                                  

B9PCLJ1_gene_38146           DTKQGVVGIKVAILAP--G--VKMPDQ--IV--VDEE-----------------------
G9PST2_gene_38045            NLKSGTVGIQVRIMLP--DTWLPDRVD--VH----EP---------------EVTS----
A6P3HBT2_gene_40373          TLKTGVVGIKVQIMLP--GTPLPDKIV---F----KT---------------EVAP----
E6PHBHT2_gene_32616          TLKTGVVGIQVQIMLP--DTPLPDKINYLAD-VLPTE-----------------------
G7P4BHJ1_gene_74040          TLKTGVVGIQVSIMQP--NTPLPDKIE-YLE----NV---------------VPKE----
G7P4BHJ1_gene_75874          TLKTGVVGIKVSIMLP--ETPLPDRIE-YLE----NV---------------VSEE----
G9PSJ1_gene_11687            KTAMGLIGIRIRIAKK--EKLVPEFEM--KV--VNPK---------------KTKQ----
PETJ0_gene_14090             QTAMGLIGIRIRIARK--ERLVPEFEM--RK-EKVKK---------------GKEE----
PLLAJ0_gene_3342             QTAMGLIGIRIRIARK--ERLVPEFEM--RK-EKVKK---------------GKEE----
LDPEJ0_gene_21434            QTAMGLIGIRIRIARK--ERLVPEFEM--RK-EKPKK---------------GKEE----
G9PS_gene_13797              LLPYGIIGIKVWIYRG--E--VFEDRR--AN----KS-----------------------
G9PS_gene_84881              LLPYGIIGIKVWIYRG--E--VFTDRK--SG----QD-----------------------
B9PCLT2_gene_42359           STTYGAIGLKVWIYKG--Y--KFDKTE--EK----KG---------------EVVG----
A6P3HBJ1_gene_3316           YTKYGVTGIKVWLFKG--E--VLGKKN--LF----EE---------------NLNP----
G7P4BHJ1_gene_44734          YTKYGVTGIKVWLFKG--E--VLGKKN--LF----EE---------------NLNP----
E6PHBH_gene_9051             ETVYGTIGLKVWIYKG--D--VYKKNK--KL----DS-----------------------
G8LDPET2_gene_22028          NTTYGVIGVKVWIYRG--E--VFENKE---V----KK-----------------------
C5PETT2_gene_8693            NTMYGVIGIKVWVYRG--L--VFKNKS--LN---DQQ-----------------------
C7PHBVT2_gene_8918           NTMYGVIGIKVWVYRG--L--VFKNKS--LN---DQQ-----------------------
C9PLLAT2_gene_4286           NTMYGVIGIKVWVYRG--L--VFKNKS--LN---DQQ-----------------------
A6P3HBT2_gene_38854          DTMYGVIGVKVWIYNG--L--VFKNGE-------IEQ-----------------------
F9PPT2_gene_18466            ATSMGVIGVKCWIYRG--RYADFGVAR---------------------------------
C9PLLAT2_gene_18186          ATTYGIIGVKVWIYKG--D--IERGKL--ID----HR---------------KTMS----
C9PLLAT2_gene_32838          ETTYGIIGVKVWIYKG--D--IAPGER--ID---YQS---------------QGAG----
A8EcoflexJ1_gene_61435       YTTYGTLGVKVWLHKDKQEQEIIQSKS--------RR-----------------------
B8PBSAT2_gene_28336          RTTYGAIGVKVWLNKR--D--QLEQEQ--GK----RP---------------ERRP----
B9PCLT2_gene_7819            RTTYGAIGVKVWLNKR--D--QLEQEQ--GK----RP---------------ERRP----
B9PCLJ1_gene_52215           RTTYGAIGVKIWLNKK--D--QLEQQN--------QP-----------------------
G7P4BHJ1_gene_34511          MTGFGLIGVKVWVYNG--D--ILSKNE--NE----EQ---------------EDKY----
G7P4BHJ1_gene_57117          DTTFGLIGVKVWVFTG--E--VYKRDR--KE----DA---------------GLLV----
G7P4BHJ1_gene_59489          RTTYGAIGLKVWICNG--E--VLPTKK---------------------------------
B8PBSAJ1_gene_43888          FTDYGQIGIKVWVYAS--D--KKKERF-KKQ----EP-----------------------
B9PCLJ1_gene_8686            FTDYGQIGIKVWVYAS--DKKKIKYKK--LE----PE-----------------------
G7P4BHJ1_gene_2028           RSQYGAIGVKVWICKG--E--VFPSEY--------KE-----------------------
B9PCLT2_gene_9888            RTTYGAIGVKVWICKG--E--IFPAEF--KE----KL-----------------------
C5PETT2_gene_22444           RTQYGAIGVKVWICKG--E--IFPHEF--KA----QL-----------------------
PHBVJ0_gene_32158            HTTYGRIGVKVWLYKG--D--ILPYKA--TT----DKATREAAMAVGEAAGAAEAPRPVV
PBSJ0_gene_59134             HTTYGRIGVKVWLYKG--D--ILPYKA--TT----DKAAKEAAMAVGEAAGAADAPRTVV
EcoflexJ0_gene_35935         HTTAGRIGVKVWLYKG--D--ILPYKP--QS----DK---------------AAREAAMA
P4HBJ0_gene_55893            HTTAGRIGVKVWLYKG--D--ILPYKP--QS----DK---------------AAREAAMA
PBSAJ0_gene_55745            HTTAGRIGVKVWLYKG--D--ILPYKP--QS----DK---------------AAREAAMA
PBSJ0_gene_62530             HTTAGRIGVKVWLYKG--D--ILPYKP--QS----DK---------------AAREAAMA
PCLJ0_gene_80698             HTTAGRIGVKVWLYKG--D--ILPYKP--QS----DK---------------AAREAAMA
PHBHJ0_gene_75638            HTTAGRIGVKVWLYKG--D--ILPYKP--QS----DK---------------AAREAAMA
C5PET_gene_82307             HTTAGRIGVKVWLYKG--D--ILPYKA-STD---KSA---------------KDAA----
C7PHBV_gene_62080            HTTAGRIGVKVWLYKG--D--ILPYKA--ST----DK---------------SAKD----
A8EcoflexT2_gene_79200       HTAAGRIGVKVWLYKG--D--ILPYKA-SAD----KA---------------AKDA----
A6P3HB_gene_122503           HTTAGRIGVKVWLYKG--D--ILPYKA--SS---DKA---------------AKDA----
A8EcoflexT2_gene_105123      HTTAGRIGVKVWLYKG--D--ILPYKA--SS----DK---------------AAKD----
C7PHBV_gene_81554            HTTAGRIGVKVWLYKG--D--ILPYKA--SS----DK---------------AAKD----
A8EcoflexT2_gene_84193       HTTAGRIGVKVWLYKG--D--ILPYKA--SS----DK---------------TKDA----
C7PHBV_gene_49905            HTTAGRIGVKVWLYKG--D--ILPYKA--SS----DK---------------TKDA----
G8LDPE_gene_3935             HTTAGRIGVKVWLYKG--D--ILPYKA--SS-DKTKDAAAAATAAAPAPLPVVSSA----
A8Ecoflex_gene_47637         HTTAGRIGVKVWLYKG--D--ILPYKA--SS----DK---------------TKDA----
G7P4BHJ1_gene_13067          ITTYSAVGVKVWIYKG--E--ILDASH-ILA----PE-----------------------
G7P4BHJ1_gene_62967          HTTYGILGVKVWIYNG--E--VLPGQT--RE----EN-----------------------
A6P3HBJ1_gene_24158          ATQYGKLGVKVWIYKG--E--ILPSKK--KG----AK-----------------------
G7P4BHJ1_gene_22200          ATQYGKLGVKVWIYKG--E--ILPTKK--KG----AK-----------------------
A6P3HBT2_gene_42485          ATTYGKLGIKVWIYKG--E--ILPERN---------------------------------
C7PHBVT2_gene_1428           ATTYGKLGIKVWIYKG--E--ILPERN--RG---GKK-----------------------
G7P4BHT2_gene_62152          ATTYGKLGIKVWIYKG--E--ILPERN--RG---GKK-----------------------
A6P3HBT2_gene_64910          DTTYGKLGIKVWIYKG--E--ILPAKK--RG---GTK-----------------------
G8LDPET2_gene_523            DTTYGKLGIKVWIYKG--E--ILPAKK---------------------------------
G9PST2_gene_40429            DTTYGKLGIKVWIYKG--E--ILPAKK---------------------------------
E6PHBHT2_gene_32465          TTTYGKLGIKVWIYKG--E--ILPAKK---------------------------------
A6P3HBT2_gene_69554          TTTYGKLGIKVWIYKG--E--ILPAKK--------RG-----------------------
A8EcoflexT2_gene_27726       TTTYGKLGIKVWIYKG--E--VLPAKK--RG----------------------GVK----
G7P4BHJ1_gene_13948          DTTYGKLGIKVWIYKG--E--VLRDRQ--------RG-----------------------
A6P3HBT2_gene_55051          NTTYGKLGIKVWIYKG--E--VLPQKK--RG---GKN-----------------------
F9PPJ1_gene_14793            NTSYGVIGIKIWICNG--E--VRGK-----------------------------------
A8EcoflexT2_gene_122067      QTIYGSIGIKVWIYKG--E--VLGKRL--------SD-----------------------
B8PBSAT2_gene_71026          HTIYGAIGVKVWICRG--E--ILGKRV--------TD-----------------------
C5PETT2_gene_102867          HTIYGAIGVKVWICKG--E--ILGKRS--------TD-----------------------
F9PPT2_gene_49747            HTIYGAIGVKVWICKG--E--ILGKRS--------TD-----------------------
G9PST2_gene_94105            HTIYGAIGVKVWICKG--E--ILGKRS--------TD-----------------------
PHBHJ0_gene_8747             RTIYGIIGVKVWIFRG--E--LYGKVD--LS----PN---------------AGGG----
P3HBx1J0_gene_64716          LTVYGIIGIKVWICKG--E--VFGKRD--LS----PN---------------AGVE----
PCLJ0_gene_111722            DTIYGKIGIKVWIFKG--E--VFGKRD--LS----PN---------------VGQS----
G7P4BHT2_gene_13514          LTKVGMIGIKVWISKG--E--VYGKRD--LS----PQ---------------LKPK----
C7PHBVT2_gene_20163          LTKVGQIGIKVWISKG--E--VYGKRD--LS----PQ-----------------------
E6PHBHT2_gene_16646          LTKVGQIGIKVWISKG--E--VYGKRD--LS----PQ---------------LKPK----
E6PHBHT2_gene_35926          LTKVGQIGIKVWISKG--E--VYGKRD--LA----PQ-----------------------
G7P4BHJ1_gene_131086         HTTYGRIGIKVWICKG--L--VYGKPD--LF----AQ---------------GSAS----
G8LDPET2_gene_64838          HTTYGRIGIKVWIMKG--E--IFGKPE--LV----PT-----------------------
A6P3HBT2_gene_57885          HTTYGRIGIKVWICKG--E--IYGKPE--LV----PT-----------------------
E6PHBHJ1_gene_16168          LTKTGMIGVKTWICRG--E--VYGKRD--LS----PN---------------VGMS----
A6P3HBT2_gene_31455          LTKTGLVGVKVWICRG--E--VFGKRD--LS----PN-----------------------
E6PHBH_gene_57598            HTTYGRIGVKVWICNG--E--VYGKRD--LS----PN-----------------------
G8LDPE_gene_83469            NTTYGKLGIKVWIMKG--E--VYGKRE--LS----PL---------------VGLS----
PCLJ0_gene_124484            HTTYGRLGIKVWIMKG--E--VYGKRE--LS----PL---------------VGLS----
T67PP_gene_36714             HTTYGRLGVKVWIMKG--E--VYGKRE--LS----PL---------------VGLQ----
T68LDPE_gene_53040           HTTYGRLGVKVWIMKG--E--VYGKRE--LS----PL---------------VGLQ----
T69PS_gene_23059             HTTYGRLGVKVWIMKG--E--VYGKRE--LS----PL---------------VGLQ----
T702PET_gene_104242          HTTYGRLGVKVWIMKG--E--VYGKRE--LS----PL---------------VGLQ----
PCLJ0_gene_132819            HTTYGRLGVKVWIMKG--E--VYGKRE--LS----PL---------------VGLS----
A8EcoflexT2_gene_158214      HTTYGRLGVKVWIMKG--E--VYGKRE--LS----PL---------------VGLS----
C5PET_gene_46926             HTTYGRLGVKVWIMKG--E--VYGKRE--LS----PL---------------VGLS----
C7PHBV_gene_110658           HTTYGRLGVKVWIMKG--E--VYGKRE--LS----PL---------------VGLS----
C5PET_gene_89841             HTTYGRLGVKVWIMKG--E--VYGKRE--LS----PL---------------VGLS----
C7PHBV_gene_71914            HTTYGRLGVKVWIMKG--E--VYGKRE--LS----PL---------------VGLS----
A6P3HB_gene_16823            HTTYGRLGVKVWIMKG--E--VYGKRE--LS----PL---------------VGLS----
T69PS_gene_40934             HTTYGRIGVKVWIMKG--E--VYGKRE--LS----PL---------------VGLS----
P3HBx1J0_gene_46564          HTTYGRLGVKVWIMKG--E--VYGKRE--LS----PL---------------VGLA----
A8Ecoflex_gene_74818         HTTYGRLGIKVWIMKG--E--VYGKRE--LS----PL-----------------------
C9PLLAT2_gene_16017          HTTYGRLGIKVWIMKG--------------------------------------------
G9PS_gene_41382              HTTYGRIGIKVWICKG--E--VYGKRD--LS----PN-----------------------
G7P4BHT2_gene_111608         LTTYGLLGIKVWICKG--E--IYGKPD--LT----PN-----------------------
G7P4BH_gene_60207            HTTYGRIGIKVWICKG--E--VYGKRD--LS----PN---------------VGLQ----
A6P3HB_gene_80069            HTTYGRLGIKVWICKG--E--VYGKRD--LS----PN---------------VGMA----
G9PS_gene_21754              HTTYGRLGIKVWIMKG--E--VYGKRD--LS----PN-----------------------
C5PETT2_gene_168770          QTTYGLLGIKVWI-----------------------------------------------
C5PETT2_gene_47915           HTKVGVVGVKVWICNG--E--VFGKRD--LS----PN---------------VGAD----
B9PCLJ1_gene_56518           LTKVGLVGVKVWICKG--E--VFGKRD--LS----PN---------------LGAA----
A8EcoflexJ1_gene_91900       LTKVGLIGIKVWICKG--E--VYGKRD--LS----PN-----------------------
G7P4BHJ1_gene_59217          LTKVGLIGIKVWICRG--E--VYGKRD--LS----PN-----------------------
G8LDPET2_gene_69169          HTTYGLLGIKVWIFKG--E--VYGKRD--LG---IAD-----------------------
G9PST2_gene_105045           HTTYGLLGIKVWIFKG--E--VYGKRD--LG----IA---------------DNVD----
A6P3HBT2_gene_6319           HTTYGRLGVKVWIFKE--E--IFGKPD--IS---IAA---------------RTKT----
A6P3HBT2_gene_56785          NTTYGIIGIKVWVYKG--D--ILS------------------------------------
EcoflexJ0_gene_66247         KTAYGLIGCKVWICVG--E--KTKKEA--------QK-----------------------
PBSAJ0_gene_53176            KTTYGIIGVKVWVYKG--E--IYK------------------------------------
PCLJ0_gene_21173             KTTYGIIGVKVWVYKG--E--IYK------------------------------------
C7PHBV_gene_35693            KTQYGIIGVKVWVYKG--E--IYKK-----------------------------------
PCLJ0_gene_60576             KTAYGIIGVKVWVYKG--E--VYK------------------------------------
A6P3HB_gene_81525            HTTYGAIGVKVWVYKG--E--IYK------------------------------------
C7PHBV_gene_77934            HTTYGAIGVKVWVYKG--E--IYK------------------------------------
E6PHBH_gene_56378            HTTYGVIGVKVWVYKG--E--VYI------------------------------------
C7PHBVJ1_gene_25162          DTTYGKIGVKVWIYKG--E--VLPT-P--GG----RV---------------LKRK----
G7P4BHJ1_gene_94565          DTTYGKIGVKVWIYKG--E--VLPT-P--GG----RV---------------LKRK----
G7P4BHJ1_gene_93122          DTTYGKIGVKVWINKG--E--VLPTIS--EG---TRL---------------QRKE----
G7P4BHJ1_gene_49161          DTIYGKIGVKVWIYHG--E--VLPTKASVEG----SK-----------------------
G7P4BHJ1_gene_64472          MTTYGLIGVKVWVYRG--E--VMGKQL--VN----DR---------------QERP----
PHBHJ0_gene_68084            LTTYGILGIKVWIYKG--D--ILPTSE--------KE-----------------------
G7P4BHT2_gene_119971         ATVYGIIGIKCWINKK--E----------EA----PQ-----------------------
PHBHJ0_gene_84894            LTTYGIIGVKVWVNKG--------------------------------------------
G8LDPE_gene_22631            NTTYGVIGLKVWIFKG--E--LSETPV--------EN-----------------------
PBSAJ0_gene_72559            ETTYGIIGIKVWVYKG--E--IMEHDP--MA----QD---------------KRLE----
PCLJ0_gene_126430            ETTYGIIGIKVWVYKG--E--IMEHDP--MA----QD---------------KRLE----
A8Ecoflex_gene_163519        ATTYGIIGIKVWVYKG--E--IMEHDP--MA----QD---------------KRLE----
C7PHBV_gene_158319           ATTYGIIGIKVWVYKG--E--IMEHDP--MA----QD---------------KRLE----
E6PHBH_gene_4324             ATTYGIIGIKVWVYKG--E--IMEHDP--MA----QD---------------KRLE----
A6P3HB_gene_114243           ATTYGIIGIKVWVYKG--E--IMEHDP--MA----QD---------------KRLE----
A8Ecoflex_gene_163510        ATTYGIIGIKVWVYKG--E--IMEHDP--MA----QD---------------KRLE----
A8EcoflexT2_gene_553         ATTYGIIGIKVWVYKG--E--IMEHDP--MA----QD---------------KRLE----
G8LDPE_gene_21746            ATTYGIIGIKVWVYKG--E--IMEHDP--MA----QD---------------KRLE----
B9PCL_gene_15158             ATTYGIIGIKVWVYKG--E--IMEHDP--MA----QD---------------KRLE----
G7P4BH_gene_47629            ATTYGIIGIKVWVYKG--E--IMEHDP--MA----QD---------------KRLE----
B9PCL_gene_1729              ATTYGIIGIKVWVYKG--E--IMEHDP--MA----QD---------------KRLE----
G8LDPE_gene_4142             ATTYGIIGIKVWVYKG--E--IMEHDP--MA----QD---------------KRLE----
PBSJ0_gene_2748              LTTYGIIGIKIWIYKG--E--IMEHDP--MA----RD---------------RRQE----
PCLJ0_gene_62836             LTTYGIIGIKIWIYKG--E--IMEHDP--MA----RD---------------RRQE----
PHBHJ0_gene_153959           LTTYGIIGIKIWIYKG--E--IMEHDP--MA----RD---------------RRAE----
G8LDPE_gene_79478            LTTYGIIGIKVWIYKG--D--VMEHDP--MA----RD---------------RRIA----
G8LDPE_gene_17819            LTTYGIIGVKVWIYKG--D--ILSHDP--MA----SD---------------NRLT----
G9PS_gene_7877               LTTYGIIGVKVWIYKG--D--ILSHDP--MA----SD---------------NRLT----
C9PLLAT2_gene_88153          LTTYGIIGVKVWIYKG--D--ILAHDP--SA----SD---------------KRLT----
G7P4BHJ1_gene_32918          DTTYGIIGVKVWIYKG--D--VLEHDP--QA----RD---------------KRVQ----
T54PHBH_gene_2826            LTTYGIIGVKIWLYKG--D--IMENDP--MA----HD---------------KRLS----
T58Ecoflex_gene_11131        LTTYGIIGVKIWLYKG--D--IMENDP--MA----HD-----------------------
T702PET_gene_16178           LTTYGIIGVKIWLYKG--D--IMENDP--MA----HD-----------------------
T60PBSA_gene_1542            LTTYGIIGVKIWLYKG--D--IMENDP--MA----HD-----------------------
T67PP_gene_45807             LTTYGIIGVKIWLYKG--D--IMENDP--MA----HD-----------------------
T61PCL_gene_10917            LTTYGIIGVKIWLYKG--D--IMENDP--MA----HD---------------KRLA----
T62PLLA_gene_24633           LTTYGIIGVKIWLYKG--D--IMENDP--MA----HD-----------------------
T702PET_gene_58903           LTTYGIIGVKIWLYKG--D--IMENDP--MA----HD-----------------------
T68LDPE_gene_57809           LTTYGIIGVKIWLYKG--D--IMENDP--MA----HD---------------KRLA----
T702PET_gene_58880           LTTYGIIGVKIWLYKG--D--IMENDP--MA----HD-----------------------
T54PHBH_gene_14646           LTTYGIIGVKIWLYKG--D--IMENDP--MA----HD-----------------------
T57P4BH_gene_580             LTTYGIIGVKIWLYKG--D--IMENDP--MA----HD-----------------------
T50P3HB_gene_2556            LTTYGIIGVKIWLYKG--D--IMENDP--MA----HD-----------------------
T52PHBV_gene_7095            LTTYGIIGVKIWLYKG--D--IMENDP--MA----HD-----------------------
T62PLLA_gene_59803           LTTYGIIGVKIWLYKG--D--IMENDP--MA----HD-----------------------
A8Ecoflex_gene_2533          LTTYGIIGVKIWLYKG--D--IMENDP--MA----HD-----------------------
B9PCL_gene_6632              LTTYGIIGVKIWLYKG--D--IMENDP--MA----HD-----------------------
B8PBSAT2_gene_31342          LTTYGIIGVKIWLYKG--D--IMENDP--MA----HD---------------KRAS----
G8LDPET2_gene_56468          LTTYGIIGVKIWLYKG--D--IMENDP--MA---HDK---------------RIAD----
A6P3HBT2_gene_43487          LTTYGIIGVKIWLYKG--D--IMENDP--MA---HDK---------------RLAE----
G8LDPET2_gene_31485          LTTYGIIGVKIWLYKG--D--IMENDP--MA----HD---------------KRLA----
G9PST2_gene_71305            LTTYGIIGVKIWLYKG--D--IMENDP--MA----HD---------------KRLA----
PHBHJ0_gene_155274           LTTYGIIGVKIWLYKG--D--IMENDP--MA----RD---------------KRLS----
P3HBx1J0_gene_35107          LTTFGIIGVKIWLYKG--D--IMENDP--MA----RD-----------------------
PHBHJ0_gene_42378            LTTYGIIGVKIWLYKG--D--IMENDP--MA----RD-----------------------
PHBVJ0_gene_27580            LTTYGIIGVKIWLYKG--D--IMENDP--MA----RD-----------------------
T61PCL_gene_57356            LTTYGIIGVKVWLYKG--D--VMSHDP--MA----RD---------------KRMQ----
PBSAJ0_gene_132723           LTTYGIIGVKVWLYKG--D--VMSHDP--MA----RD---------------KRMQ----
C5PETT2_gene_12075           MTTMGIIGIKVWINKG--E--IMEHDP--YA----QE---------------KRMN----
A6P3HB_gene_7327             MTAMGIIGIKVWINKG--E--IMEHDP--YA----QE---------------KRMN----
C5PET_gene_47966             MTAMGIIGIKVWINKG--E--IMEHDP--YA----QE---------------KRMN----
C7PHBV_gene_81551            MTAMGIIGIKVWINKG--E--IMEHDP--YA----QE---------------KRMN----
G8LDPE_gene_32391            MTTMGIIGIKVWINKG--E--IMEHDP--YA----QE---------------KRMN----
G8LDPE_gene_61020            MTTMGIIGIKVWINKG--E--IMEHDP--YA----QE---------------KRMN----
PHBHJ0_gene_131483           LTAYGIIGIKVWIFKG--E--ILGHDP--MA----QD-----------------------
PHBHJ0_gene_82985            LTAYGIIGIKVWVFKG--E--ILGNDP--TA----QD---------------RLMM----
PCLJ0_gene_77018             LTAYGIIGIKCWIFKG--E--ILAHDP--TA----QD---------------RLMM----
PHBHJ0_gene_82880            LTAYGIIGIKVWIFKG--E--ILAHDP--TA----QD---------------RLMM----
PHBVJ0_gene_4368             LTAYGIIGIKVWIFKG--E--ILAHDP--TA----QD-----------------------
PCLJ0_gene_70754             LTTYGIIGVKVWIFKG--D--IMEHDP--MG----RD---------------KAET----
T702PET_gene_44239           HTAYGVIGIKTWIYKG--D--IMEHDP--MA----RD---------------KRID----
A8Ecoflex_gene_44165         HTTYGACGVKVWIFKG--E--IMAHDP--MA----VE-----------------------
PCLJ0_gene_17650             HTTYGAIGIKVWIFKG--E--IMEHDP--MA----TE-----------------------
C5PETT2_gene_25321           KTAYGIIGLKVWIYKG--E--ILEHDP--MA----HE---------------RRAK----
G9PST2_gene_63247            KTAYGIIGLKVWIYKG--E--ILEHDP--MA----HE---------------RRAK----
P4HBJ0_gene_92509            VTAYGIIGIKVWIFKG--E--IMEHDP--MA----QE---------------RRSI----
P4HBJ0_gene_92623            VTAYGIIGIKVWIFKG--E--IMEHDP--MA----QE---------------RISI----
PHBHJ0_gene_129885           VTAYGIIGIKVWIFKG--E--IMEHDP--MA----QE-----------------------
PBSAJ0_gene_65449            STAYGIIGIKVWIFKG--E--ILEHDP--MA----QE---------------RRAI----
PCLJ0_gene_90592             STAYGIIGIKVWIFKG--E--ILEHDP--MA----QE---------------RRAI----
PCLJ0_gene_186890            STAYGIIGIKVWIFKG--E--ILEHDP--MA----QE---------------RRAI----
A6P3HBT2_gene_88328          HTTMGVCGVKVWIFKG--E--ILDHDP--MA----QE---------------NRAL----
A6P3HBT2_gene_95475          HTTMGICGVKVWIFRG--E--VLEHDP--MA----RS---------------KKAM----
G7P4BHT2_gene_75454          HTTMGICGVKVWIFRG--E--VLEHDP--MA----RS-----------------------
G8LDPET2_gene_39021          HTTMGICGVKVWIFRG--E--VLEHDP--MA----RS-----------------------
T702PET_gene_8217            HTAYGVIGIKVWIFKG--E--IMEHDP--MA----QE---------------RLAL----
T50P3HB_gene_16557           HTAYGVIGIKVWIFKG--E--IMEHDP--MA----QE-----------------------
T61PCL_gene_37357            HTAYGVIGIKVWIYKG--D--IMEHDP--MA----QE---------------RLAL----
T60PBSA_gene_43463           HTAYGVIGIKVWIYKG--D--IMEHDP--MA----QE---------------RLAL----
A8Ecoflex_gene_140856        HTAYGVIGIKVWIFKG--D--IMEHDP--MA----QE---------------RLAL----
E6PHBH_gene_75815            HTAYGVIGIKVWIFKG--D--IMEHDP--MA----QE---------------RLAL----
C7PHBV_gene_132243           HTAYGVIGIKVWIFKG--D--IMEHDP--MA----QE---------------RLAL----
A8Ecoflex_gene_52961         LTTYGIIGIKVWIYKG--E--IMEHDP--MG----QE---------------KAQE----
B8PBSA_gene_30719            LTTYGIIGIKVWIYKG--E--IMEHDP--MG----QE---------------KAQE----
B9PCL_gene_42469             LTTYGIIGIKVWIYKG--E--IMEHDP--MG----QE---------------KAQE----
A8EcoflexT2_gene_50286       LTTYGIIGIKVWIYKG--E--IMEHDP--MA----QE---------------KAQE----
A8EcoflexT2_gene_50333       LTTYGIIGIKVWIYKG--E--IMEHDP--MA----QE---------------KAQE----
A8EcoflexT2_gene_80209       LTTYGIIGIKVWIYKG--E--IMEHDP--MG----QE---------------KAQE----
PBSAJ0_gene_80124            LTTYGIIGIKVWIYKG--E--IMEHDP--MA----QE---------------KAQE----
PCLJ0_gene_38929             LTTYGIIGIKVWIYKG--E--IMEHDP--MA----QE-----------------------
PHBHJ0_gene_33673            LTTYGIIGIKVWIYKG--E--IMEHDP--MA----QE-----------------------
EcoflexJ0_gene_4630          KTAYGIIGIKVWIYKG--E--IIEHDP--MA----AE---------------KRAL----
PBSAJ0_gene_3007             KTAYGIIGIKVWIYKG--E--IIEHDP--MA----AE---------------KRAL----
PBSJ0_gene_18644             KTAYGIIGIKVWIYKG--E--IIEHDP--MA----AE---------------KRAL----
F9PP_gene_25929              KTAMGIIGIKVWINKG--E--IMEHDP--MA----QE---------------RKLQ----
P4HBJ0_gene_93205            HTAYGICGIKVWIFKG--E--IMEHDP--QA----HD---------------RRQA----
PCLJ0_gene_150972            KTAHGIIGIKIWIFKC--E--TPEYAP--PD----DETQEISGRERSVSSDVRALA----
PCLJ0_gene_192749            KTAYGIIGIKTWIFKG--E--ILEHDP--QA----RD---------------RRQA----
F9PP_gene_45200              LTAYGIIGIKVWIFKG--E--IMEHDP--AA----RD---------------RKAQ----
G9PS_gene_46101              LTAYGIIGIKVWIFKG--E--IMEHDP--AA----RD---------------RKAQ----
G9PS_gene_87481              LTAYGIIGIKVWIFKG--E--IMEHDP--AA----RD---------------RKAQ----
A8EcoflexT2_gene_20565       LTAYGIIGIKVWIFKG--E--IMEHDP--QA----HD---------------RRIA----
T52PHBV_gene_6435            LTAYGIIGIKVWIFKG--E--IMEHDP--QA----HD---------------RRIA----
T57P4BH_gene_13402           LTAYGIIGIKVWIFKG--E--IMEHDP--QA----HD---------------RRIA----
PCLJ0_gene_30773             KTAYGIIGIKCWIFKG--E--IMEHDP--SA----RE---------------RKAQ----
F9PPT2_gene_27685            MTPYGIIGIKTWIFKG--E--IMEHDP--SA----HD---------------RRHA----
G8LDPE_gene_123476           LTAYGIIGIKVWIFKG--E--IM-------------------------------------
G9PS_gene_46094              LTAYG-------------------------------------------------------
G9PS_gene_21146              LTAYGIIGIKVWIFKG--E--IMEHDP--QA----HD---------------RRRQ----
G9PS_gene_188361             VTAYGIIGIKVWIFKG--E--IMEHDP--AA----RD---------------RRLQ----
C9PLLAT2_gene_59340          MTAYGIIGIKVWIFKG--E--IMXXRS-------TSA-----------------------
C5PETT2_gene_26915           MTAYGIIGIKVWIFKG--E--IMEHDP--AA----RD---------------RKQQ----
T58Ecoflex_gene_10310        MTAYGIIGIKVWIFKG--E--IMEHDP--QA----RD---------------RRLE----
F9PPT2_gene_79926            MTAYGIIGIKVWIFKG--E--IMEHDP--QA----RD---------------RKLE----
G8LDPE_gene_116467           MTAYGIIGIKVWIFKG--E--IMEHDP--QA----RD---------------RKLE----
E6PHBH_gene_64359            MTAYGIIGIKVWIFKG--E--IMEHDP--QA----RD---------------RKLE----
C7PHBV_gene_67710            MTAYGIIGIKVWIFKG--E--IMEHDP--QA----RD---------------RKLE----
B9PCL_gene_45423             MTAYGIIGIKVWIFKG--E--IMEHDP--QA----RD---------------RKLE----
A8EcoflexT2_gene_9982        MTAYGIIGIKVWIFKG--E--IMEHDP--QA----RD---------------RKLE----
C5PET_gene_73                MTAYGIIGIKVWIFKG--E--IMEHDP--QA----RD---------------RKLE----
B9PCLT2_gene_37239           MTAYGIIGIKVWIFKG--E--IMEHDP--QA----RD---------------RKLE----
G9PST2_gene_81161            MTAYGIIGIKVWIFKG--E--IMEHDP--QA----RD---------------RRLE----
G8LDPET2_gene_70778          MTAYGIIGIKVWIFKG--E--IMEHDP--QA----RD---------------RRLE----
G8LDPET2_gene_84653          MTAYGIIGIKVWIFKG--E--IMEHDP--QA----RD---------------RRLE----
G7P4BHT2_gene_8359           MTAYGIIGIKVWIFKG--E--IMEHDP--QA----RD---------------RRLE----
C9PLLAT2_gene_40234          MTAYGIIGIKVWIFKG--E--IMEHDP--QA----RD---------------RRLE----
E6PHBH_gene_29889            MTAYGIIGIKVWIFKG--E--IMEHDP--QA----RD---------------RKLE----
B8PBSAT2_gene_60239          MTAYGIIGIKVWIFKG--E--IMEHDP--QA----RD---------------RKLE----
G7P4BH_gene_44271            MTAYGIIGIKVWIFKG--E--IMEHDP--QA----RD---------------RKLE----
F9PP_gene_34459              MTAYGIIGIKVWIFKG--E--IMEHDP--QA----RD---------------RKLE----
F9PPT2_gene_28910            MTAYGIIGIKVWIFKG--E--IMEHDP--QA----RD---------------RKLE----
A8Ecoflex_gene_3634          MTAYGIIGIKVWIFKG--E--IMEHDP--QA----RD---------------RKLE----
A8EcoflexT2_gene_10004       MTAYGIIGIKVWIFKG--E--IMEHDP--QA----RD---------------RKLE----
B8PBSA_gene_9294             MTAYGIIGIKVWIFKG--E--IMEHDP--QA----RD---------------RKLE----
B9PCL_gene_38677             MTAYGIIGIKVWIFKG--E--IMEHDP--QA----RD---------------RKLE----
C7PHBV_gene_67824            MTAYGIIGIKVWIFKG--E--IMEHDP--QA----RD---------------RKLE----
E6PHBH_gene_12715            MTAYGIIGIKVWIFKG--E--IMEHDP--QA----RD---------------RKLE----
C7PHBVT2_gene_3520           MTAYGIIGIKVWIFKG--E--IMEHDP--QA----RD---------------RRLE----
C5PETT2_gene_26905           MTAYGIIGIKVWIFKG--E--IMEHDP--QA----RD---------------RRLE----
E6PHBHT2_gene_20098          MTAYGIIGIKVWIFKG--E--IMEHDP--QA----RD---------------RRLE----
C9PLLAT2_gene_9498           MTAYGIIGIKVWIFKG--E--IMEHDP--QA----RD---------------RRLE----
A6P3HB_gene_107518           MTAYGIIGIKVWIFKG--E--IMEHDP--QA----RD---------------RKLE----
PCLJ0_gene_38980             KTAYGIIGIKVWIFKG--E--IMEHDP--AA----RD---------------RRQQ----
EcoflexJ0_gene_52001         KTAYGIIGIKVWIFKG--E--IMEHDP--AA----RD---------------RRQQ----
P4HBJ0_gene_2459             KTAYGIIGIKVWIFKG--E--IMEHDP--AA----RD---------------RRQQ----
P3HBx1J0_gene_30449          MTPYGIIGIKVWIFKG--E--IMEHDP--AA----RD---------------RRQQ----
EcoflexJ0_gene_13296         MTPYGIIGIKVWIFKG--E--IMEHDP--AA----RD---------------RRQQ----
PBSAJ0_gene_6690             MTPYGIIGIKVWIFKG--E--IMEHDP--AA----RD---------------RRQQ----
PBSAJ0_gene_6665             MTPYGIIGIKVWIFKG--E--IMEHDP--AA----RD---------------RRQQ----
PCLJ0_gene_347               MTPYGIIGIKVWIFKG--E--IMEHDP--AA----RD---------------RRQQ----
A8Ecoflex_gene_20624         MTAYGIIGIKVWIFKG--E--IMEHDP--QA----RD---------------RRLE----
PBSJ0_gene_23540             TTAYGIIGIKTWIFKG--E--ILEHDP--SA----RE---------------RKAQ----
PCLJ0_gene_38890             TTAYGIIGIKTWIFKG--E--ILEHDP--SA----RE---------------RKAQ----
A8Ecoflex_gene_6927          MTAYGIIGIKTWIFKG--E--IMEHDP--AA----RD---------------RKAQ----
G8LDPE_gene_51704            LTAYGIIGIKTWIFKG--E--IMEHDP--AA----RD---------------RKAQ----
C5PET_gene_156262            LTAYGII-----------------------------------------------------
T58Ecoflex_gene_24374        LTAYGIIGIKVWIFKG--E--IMEHDP--AA----HD---------------RRLQ----
T61PCL_gene_23561            LTAYGIIGIKVWIFKG--E--IMEHDP--AA----HD---------------RRLQ----
T67PP_gene_39977             LTAYGIIGIKVWIFKG--E--IMEHDP--AA----HD---------------RRLQ----
T61PCL_gene_33653            KTAYGIIGIKTWIFKG--E--IMEHDP--SA----HD---------------RRLQ----
G9PS_gene_31318              KTAYGIIGIKTWIFKG--E--IMEHDP--QA----RD---------------RKAQ----
B9PCL_gene_33391             MTAYGIIGIKTWIFKG--E--IMEHDP--QA----RD---------------RKAQ----
B8PBSA_gene_82854            MTAYGIIGIKTWIFKG--E--IMEHDP--QA----RD---------------RKAQ----
B9PCL_gene_37204             MTAYGIIGIKTWIFKG--E--IMEHDP--QA----RD---------------RKAQ----
A8Ecoflex_gene_92182         MTAYGIIGIKTWIFKG--E--IMEHDP--QA----RD---------------RKAQ----
C5PET_gene_44538             MTAYGIIGIKTWIFKG--E--IME------------------------------------
EcoflexJ0_gene_45810         KTAYGIIGIKVWIFKG--E--IMEHDP--QA----RD---------------RRHQ----
P3HBx1J0_gene_26640          LTAYGIIGIKVWIFKG--E--IMEHDP--SA----RD---------------RRQE----
P4HBJ0_gene_111930           LTAYGIIGIKVWIFKG--E--IMEHDP--SA----RD---------------RRQE----
EcoflexJ0_gene_62373         STAYGIIGIKTWIFKG--E--IMEHDP--QA----RD---------------RRQA----
A8EcoflexT2_gene_20543       KTAYGIIGIKTWIFKG--E--IMEHDP--QA----RD---------------RRQA----
B8PBSA_gene_51345            KTAYGIIGIKTWIFKG--E--IMEHDP--QA----RD---------------RRQA----
P4HBJ0_gene_98760            STPYGIIGIKVWIFKG--E--IMEHDP--QA----RD---------------RRQA----
PHBVJ0_gene_46703            STPYGIIGIKVWIFKG--E--IMEHDP--QA----RD---------------RRQA----
PCLJ0_gene_39013             STPYGIIGIKVWIFKG--E--IMEHDP--AA----RD---------------RRQQ----
F9PPT2_gene_30858            MTPYGIIGIKVWIFKG--E--IMEHDP--AA----RD---------------RKAA----
F9PPT2_gene_52848            KTAYGIIGIKVWIFKG--E--IMEHDP--AA----RD---------------RKAA----
C5PET_gene_44572             MTAYGIIGIKVWIFKG--E--IMEHDP--AA----RD---------------RRAQ----
C7PHBV_gene_19721            MTAYGIIGIKVWIFKG--E--IMEHDP--AA----RD---------------RRAQ----
F9PPT2_gene_19092            MTAYGIIGIKVWIFKG--E--IMEHDP--AA----RD---------------RRAQ----
P3HBx1J0_gene_60083          ETPYGIIGIKV-------------------------------------------------
P4HBJ0_gene_93288            MTPYGIIGIKVWIFKG--E--IMEHDP--QA----RD---------------RKSQ----
PBSAJ0_gene_17772            MTAYGIIGIKVWIFKG--E--IMEHDP--QA----RD---------------RRAQ----
P4HBJ0_gene_127403           ATPYGIIGIKVWIFKG--E--IMEHDP--QA----RD---------------RKAQ----
PCLJ0_gene_172021            KTPYGIIGIKVWIFKG--E--IMEHDP--QA----RD---------------RKAQ----
P3HBx1J0_gene_4668           MTAYGIIGIKVWIFKG--E--IMEHDP--QA----RD---------------RKAQ----
P3HBx1J0_gene_21274          MTAYGIIGIKVWIFKG--E--IMEHDP--QA----RD---------------RKAQ----
A6P3HB_gene_19012            MTAYGIIGIKVWIFKG--E--IMEHDP--QA----RD---------------RKAQ----
B9PCL_gene_55605             MTAYGIIGIKVWIFKG--E--IMEHDP--QA----RD---------------RKAQ----
C7PHBV_gene_1239             MTAYGIIGIKVWIFKG--E--IMEHDP--QA----RD---------------RKAQ----
P4HBJ0_gene_112117           STPYGIIGIKVWIFKG--E--IMEHDP--SA----RD---------------RKAQ----
PHBHJ0_gene_25117            TTPYGIIGIKVWIFKG--E--IMEHDP--QA----RD---------------RKAQ----
PHBHJ0_gene_74993            TTPYGIIGIKVWIFKG--E--IMEHDP--QA----RD---------------RKAQ----
EcoflexJ0_gene_13292         MTPYGIIGIKTWIFKG--E--IMEHDP--SA----RD---------------RRAA----
P4HBJ0_gene_98440            MTPYGIIGIKVWIFKG--E--IMEHDP--QA----RD---------------RKAQ----
EcoflexJ0_gene_118467        MTPYGIIGIKTWIFKG--E--IMEHDP--AA----RD---------------RRSQ----
P4HBJ0_gene_37287            MTPYGIIGIKTWIFKG--E--IM-------------------------------------
PCLJ0_gene_91970             MTPYGIIGIKTWIFKG--E--IMEHDP--AA----RD---------------RRSQ----
PHBHJ0_gene_94355            HTAYGVCGIKVWVFKG--E--ILEHDP--MA----HE---------------RRAN----
G8LDPE_gene_27935            HTAYGVIGIKCWIFKG--E--ILEHDP--MA----HD---------------NRAN----
A8Ecoflex_gene_121475        HTAYGVIGIKCWIFKG--E--ILEHDP--MA----HD---------------NRAN----
C9PLLA_gene_8294             HTAYGVIGIKCWIFKG--E--ILEHDP--MA----HD---------------NRAN----
G9PS_gene_31303              HTAYGVIGIKCWIFKG--E--ILEHDP--MA----HD---------------NRAN----
T60PBSA_gene_61066           HTAYGVIGIKCWIFKG--E--ILEHDP--MA----HD---------------NRAN----
T58Ecoflex_gene_28482        HTAYGVIGIKCWIFKG--E--ILEHDP--MA----HD---------------NRAN----
T61PCL_gene_33964            HTAYGVIGIKCWIFKG--E--ILEHDP--MA----HD---------------NRAN----
T67PP_gene_49230             HTAYGVIGIKCWIFKG--E--ILEHDP--MA----HD---------------NRAN----
T69PS_gene_14608             HTAYGVIGIKCWIFKG--E--ILEHDP--MA----HD---------------NRAN----
T702PET_gene_17339           HTAYGVIGIKCWIFKG--E--ILEHDP--MA----HD---------------NRAN----
T68LDPE_gene_25119           HTAYGVIGIKCWIFKG--E--ILEHDP--MA----HD---------------NRAN----
T61PCL_gene_56325            ATAYGICGVKVWIFKG--E--ILEHDP--MA----SD---------------RRNA----
T60PBSA_gene_76214           ATAYGICGVKVWIFKG--E--ILEHDP--MA----SD---------------RRNA----
F9PPT2_gene_15530            TTAYGICGVKVWIFKG--E--ILEHDP--MA----SE---------------RRAV----
T67PP_gene_67984             ATAYGICGVKVWIFKG--E--ILEHDP--YA----SE---------------RRAL----
T58Ecoflex_gene_28042        ATAYGICGVKVWIFKG--E--ILEHDP--YA----SE---------------RRAL----
T68LDPE_gene_46623           ATAYGICGVKVWIFKG--E--ILEHDP--YA----SE---------------RRAL----
T61PCL_gene_2740             ATAYGICGVKVWIFKG--E--ILEHDP--YA----SE---------------RRAL----
T57P4BH_gene_4829            ATAYGICGVKVWIFKG--E--ILEHDP--YA----SE---------------RRAL----
A8Ecoflex_gene_106710        KTAYGICGVKVWIFKG--E--ILEHDP--YA----SE---------------RRAT----
G8LDPET2_gene_106177         KTAYGICGVKVWIFKG--E--ILEHDP--YA----SE---------------RRAT----
E6PHBH_gene_77409            KTAYGICGVKVWIFKG--E--ILEHDP--YA----SE---------------RRAI----
F9PP_gene_70670              KTAYGICGVKVWIFKG--E--ILEHDP--YA----SE---------------RRAI----
G9PST2_gene_54842            KTAYGICGVKVWIFKG--E--ILEHDP--YA----SE---------------RRAI----
G7P4BH_gene_73704            KTAYGICGVKVWIFKG--E--ILEHDP--YA----SE---------------RRAI----
C5PET_gene_22410             KTAYGICGVKVWIFKG--E--ILEHDP--YA----SE---------------RRAI----
C7PHBV_gene_32470            KTAYGICGVKVWIFKG--E--ILEHDP--YA----SE---------------RRAI----
A6P3HB_gene_3158             KTAYGICGVKVWIFKG--E--ILEHDP--YA----SE---------------RRAI----
B8PBSA_gene_26342            KTAYGICGVKVWIFKG--E--ILEHDP--YA----SE---------------RRAI----
T58Ecoflex_gene_22376        KTAYGICGVKVWIFKG--E--ILEHDP--YA----SE---------------RRAI----
T60PBSA_gene_28889           KTAYGICGVKVWIFKG--E--ILEHDP--YA----SE---------------RRAI----
G9PS_gene_31257              ATAYGICGVKVWIFKG--E--ILEHDP--MA----SE---------------RRSI----
G9PS_gene_40880              ATAYGICGVKVWIFKG--E--ILEHDP--MA----SE---------------RRSV----
C5PETT2_gene_158574          ATAYGICGVKVWIFKG--E--ILEHDP--MA----SE---------------RRSI----
B8PBSA_gene_5448             ATAYGICGVKVWIFKG--E--ILEHDP--MA----SE---------------RRSI----
B9PCL_gene_30390             ATAYGICGVKVWIFKG--E--ILEHDP--MA----SE---------------RRSI----
A8Ecoflex_gene_91227         ATAYGICGVKVWIFKG--E--ILEHDP--MA----SE---------------RRSI----
A8EcoflexT2_gene_67365       ATAYGICGVKVWIFKG--E--ILEHDP--MA----SE---------------RRSI----
G9PS_gene_17039              ATAYGICGVKVWIFKG--E--ILEHDP--MA----SE---------------RRSI----
C5PET_gene_60394             ATAYGICGVKVWIFKG--E--ILEHDP--MA----SE---------------RRSI----
C7PHBV_gene_84036            ATAYGICGVKVWIFKG--E--ILEHDP--MA----SE---------------RRSI----
G8LDPET2_gene_71500          ATAYGICGVKVWIFKG--E--ILEHDP--MA----SE---------------RRSI----
G8LDPE_gene_17665            ATAYGICGVKVWIFKG--E--ILEHDP--MA----SE---------------RRSI----
B8PBSAT2_gene_3466           ATAYGICGVKVWIFKG--E--ILEHDP--MA----SE---------------RRSI----
PHBHJ0_gene_117343           HTAYGVCGVKVWIFKG--E--ILEHDP--MA----SE---------------RRAT----
EcoflexJ0_gene_82989         LTAYGICGIKVWIFKG--E--ILEHDP--MA----SE-----------------------
P4HBJ0_gene_124356           LTAYGICGIKVWIFKG--E--ILEHDP--MA----SE-----------------------
P4HBJ0_gene_137884           LTAYGICGIKVWIFKG--E--ILEHDP--MA----SE-----------------------
F9PPT2_gene_7153             LTAYGIIGIKVWIFKG--E--ILEHDP--MA----QE---------------RRLK----
PBSAJ0_gene_51381            STTYGIIGVKVWIFKG--E--VMEHDP--MA----HE-----------------------
EcoflexJ0_gene_36366         ETTYGIIGIKVWIFKG--E--VLEHDP--TA----HE-----------------------
EcoflexJ0_gene_52458         ATTYGIIGIKVWIFKG--E--VLEHDP--TA----HE-----------------------
P4HBJ0_gene_15751            ATTYGIIGIKVWIFKG--E--VLEHDP--TA----HE-----------------------
C5PETT2_gene_33770           HTAYGTCGIKVWIYKG--D--IMEHDP--MA----QE-----------------------
G8LDPET2_gene_62161          HTAYGTCGIKVWIYKG--D--IMEHDP--MA----QE-----------------------
G9PST2_gene_90956            HTAYGTCGIKVWIYKG--D--IMEHDP--MA----QE-----------------------
EcoflexJ0_gene_74580         LTAYGISGIKVWIYKG--E--IMEHDP--MA----SE-----------------------
P4HBJ0_gene_93268            LTAYGISGIKVWIYKG--E--IMEHDP--MA----SE-----------------------
C5PETT2_gene_18420           LTTYGILGIKVWIYKG--E--VFSTDP--AA--TTTE-----------------------
PBSAJ0_gene_41989            ITTYGIIGVKVWIYHG--EHLAPGDAP--AN----DR---------------DAAG----
PCLJ0_gene_14772             ITTYGIIGVKVWIYHG--EHLAPGDAP--AN----DR---------------DAAG----
EcoflexJ0_gene_43030         HTTYGVIGVKVWIFKG--E--VFQQTN--TVVEEAPE-----------------------
P4HBJ0_gene_24438            HTTYGVIGVKVWIFKG--E--VFQQTN--TV----VE---------------EAPE----
PBSJ0_gene_10254             HTTYGVIGVKVWIFKG--E--VFQQTN--TV----VE---------------EAPE----
F9PPT2_gene_30733            HTTYGVLGIKVWVYKG--D--IFDLHA-SQE----QE-----------------------
P3HBx1J0_gene_79723          YTTYGVIGIKVWIYKG--E--VFDLEN--HN----SE---------------SDKK----
P3HBx1J0_gene_100407         YTTYGVIGIKVWIYKG--E--VFDLES--YN----SE---------------SDKK----
A6P3HB_gene_34426            NTTYGIIGVKVWICKG--E--VFDLEQ--------KR-----------------------
B8PBSA_gene_61848            NTTYGIIGVKVWICKG--E--VFDLEQ--------KR-----------------------
B9PCL_gene_32612             NTTYGIIGVKVWICKG--E--VFDLEQ--------KR-----------------------
C5PET_gene_26967             NTTYGIIGVKVWICKG--E--VFDLEQ--------KR-----------------------
C7PHBV_gene_75687            NTTYGIIGVKVWICKG--E--VFDLEQ--------KR-----------------------
G7P4BH_gene_51816            NTTYGIIGVKVWICKG--E--VFDLEQ--------KR-----------------------
A8Ecoflex_gene_154372        KTTYGIIGVKVWICKG--E--VFDLEQ--------KR-----------------------
B8PBSA_gene_32776            KTTYGIIGVKVWICKG--E--VFDLEQ-------KRA-----------------------
C5PET_gene_69913             KTTYGIIGVKVWICKG--E--VFDLEQ-------KRA-----------------------
C7PHBV_gene_114685           KTTYGIIGVKVWICKG--E--VFDLEQ-------KRA-----------------------
E6PHBH_gene_35238            KTTYGIIGVKVWICKG--E--VFDLEQ-------KRA-----------------------
F9PP_gene_1067               KTTYGIIGVKVWICKG--E--VFDLEQ-------KRA-----------------------
G8LDPE_gene_67756            KTTYGIIGVKVWICKG--E--VFDLEQ-------KRA-----------------------
G9PS_gene_94628              KTTYGIIGVKVWICKG--E--VFDLEQ--------KR-----------------------
A8EcoflexT2_gene_92385       HTTYGVIGIKVWICHG--E--VFDLEE-KRS----KS-----------------------
PCLJ0_gene_36144             KTTYGIIGIKVWVCNG--E--VFDLEQ--KR----EQ---------------NEKK----
C9PLLAT2_gene_23903          KTTYGIIGIKVWVYNG--E--VFDLEE--KR----AK---------------SEKK----
A8EcoflexT2_gene_111887      KTTYGIIGIKVWVCNG--E--VFDLEEKRAK----SE-----------------------
B8PBSA_gene_42259            KTTYGIIGIKVWVCNG--E--VFDLEEKRAK----SE-----------------------
G7P4BH_gene_5668             KTTYGIIGIKVWVCNG--E--VFDLEEKRAK----SE-----------------------
E6PHBH_gene_11595            KTTYGIIGIKVWVCNG--E--VFDLEE--KR----AK---------------SEKK----
B8PBSA_gene_26878            KTTYGIIGIKVWVCNG--E--VFDLEEKRAK----SD-----------------------
B9PCL_gene_27125             KTTYGIIGIKVWVCNG--E--VFDLEE--KR----AK---------------SDKK----
F9PPT2_gene_33347            KTTYGIIGIKVWVCNG--E--IFDLEE--KR----AK---------------SEKK----
C9PLLA_gene_4897             HTTYGVIGVKVWIFKG--E--VYEDLY--KQ----KP-----------------------
F9PP_gene_26388              LTTYGILGVKVWIYKG--E--IFDLHK-KQE----AD-----------------------
F9PP_gene_24087              LTTYGILGIKVWIYKG--E--VFDLYK--EP----EK---------------KESG----
G9PS_gene_166880             LTTYGILGIKVWIYKG--E--VFDLYK--------EP-----------------------
G9PS_gene_60222              LTTYGILGIKVWIYKG--E--VFDLYK--EP----EK---------------KDSG----
C9PLLA_gene_8273             LTTYGILGIKVWIYKG--E--VFDLYK--EP----EK---------------KESG----
A8EcoflexT2_gene_59798       LTTYGILGIKVWIYKG--E--VFDLYK--EP----EK-----------------------
G8LDPE_gene_48893            LT----------------------------------------------------------
G9PS_gene_80901              LTTYGILGIKVWIYKG--E--VFDLYKDLES----KD-----------------------
F9PP_gene_18405              LTTYGILGIKVWIYKG--E--VFDLYK--DL----ES---------------KDAT----
F9PP_gene_18403              LTTYGILGIKVWIYKG--------------------------------------------
G9PS_gene_60705              LTTYGILGIKVWIYKG--E--VFDLYK--DL----ES---------------KDAT----
F9PP_gene_59232              HTTYGVLGVKVWIFKG--E--ILPGQE--MK----PV---------------VEEP----
C5PETT2_gene_52054           HTTYGVIGIKVWIYKG--E--VFDLEQ--KQ----ND-----------------------
A8EcoflexT2_gene_48381       HTTYGVIGIKVWIYKG--D--VFDLEQ--KT----NA---------------SAGR----
T58Ecoflex_gene_23303        LTTYGIIGVKVWIFKG--E--VIGGLP--LV----QE-----------------------
T60PBSA_gene_31991           LTTYGIIGVKVWIFKG--E--VIGGLP--LV----QE-----------------------
T67PP_gene_28913             LTTYGIIGVKVWIFKG--E--VIGGLP--LV----QE-----------------------
T68LDPE_gene_24290           LTTYGIIGVKVWIFKG--E--VIGGLP--LV----QE-----------------------
T69PS_gene_29340             LTTYGIIGVKVWIFKG--E--VIGGLP--LV----QE-----------------------
T702PET_gene_14137           LTTYGIIGVKVWIFKG--E--VIGGLP--LV----QE-----------------------
T60PBSA_gene_26371           LTTYGIIGVKVWIFKG--E--VIGGLP--LV----QE-----------------------
T61PCL_gene_21972            LTTYGIIGVKVWIFKG--E--VIGGLP--LV----QE-----------------------
T62PLLA_gene_2614            LTTYGIIGVKVWIFKG--E--VIGGLP--LV----QE-----------------------
T67PP_gene_48516             LTTYGIIGVKVWIFKG--E--VIGGLP--LV----QE-----------------------
T68LDPE_gene_49370           LTTYGIIGVKVWIFKG--E--VIGGLP--LV----QE-----------------------
T702PET_gene_7582            LTTYGIIGVKVWIFKG--E--VIGGLP--LV----QE-----------------------
T57P4BH_gene_14195           LTTYGIIGVKVWIFKG--E--VIGGLP--LV----QE-----------------------
T58Ecoflex_gene_44602        LTTYGIIGVKVWIFKG--E--VIGGLP--LV----QE-----------------------
T52PHBV_gene_15462           LTTYGIIGVKVWIFKG--E--VIGGLP--LV----QE-----------------------
T54PHBH_gene_16828           LTTYGIIGVKVWIFKG--E--VIGGLP--LV----QE-----------------------
T67PP_gene_48527             LTTYGIIGVKVWIFKG--E--VIGGLP--LV----QE-----------------------
T60PBSA_gene_26379           LTTYGIIGVKVWIFKG--E--VIGGLP--LV----QE-----------------------
T69PS_gene_61002             LTTYGIIGVKVWIFKG--E--VIGGLP--LV----QE-----------------------
T61PCL_gene_34780            ATTYGIIGVKVWIFKG--E--VLGGMP--LT----HE-----------------------
T60PBSA_gene_28262           STTYGIIGVKVWIFKG--E--VLGGLP--TT----QE-----------------------
T61PCL_gene_59068            STTYGIIGVKVWIFKG--E--VLGGLP--TT-QEQPP-----------------------
T57P4BH_gene_21828           STTYGIIGVKVWIFKG--E--VLGGLP--TT-QEQPP-----------------------
T67PP_gene_62181             STTYGIIGVKVWIFKG--E--VLGGLP--TT-QEQPP-----------------------
T68LDPE_gene_4669            STTYGIIGVKVWIFKG--E--VLGGLP--TT-QEQPP-----------------------
T69PS_gene_40352             STTYGIIGVKVWIFKG--E--VLGGLP--TT-QEQPP-----------------------
T702PET_gene_12011           STTYGIIGVKVWIFKG--E--VLGGLP--TT-QEQPP-----------------------
T60PBSA_gene_9128            HTQYGVIGIKVWIFKG--E--ILGGMP--AANAVEPK-----------------------
T61PCL_gene_43313            HTQYGVIGIKVWIFKG--E--ILGGMP--AA----NA---------------VEPK----
T62PLLA_gene_10977           HTQYGVIGIKVWIFKG--E--ILGGMP--AA----NA---------------VEPK----
T67PP_gene_50205             HTQYGVIGIKVWIFKG--E--ILGGMP--AA----NA---------------VEPK----
T68LDPE_gene_42004           HTQYGVIGIKVWIFKG--E--ILGGMP--AA----NA---------------VEPK----
T702PET_gene_47030           HTQYGVIGIKVWIFKG--E--ILGGMP--AA----NA---------------VEPK----
T60PBSA_gene_59633           ETTYGTIGVKVWIFKG--E--VIGNMP--LV----AE-----------------------
T68LDPE_gene_27453           ETTYGTIGVKVWIFKG--E--VIGNMP--LV----AE-----------------------
T57P4BH_gene_20461           DTTYGVIGIKVWIFKG--E--VIGKMP--LQ----AE-----------------------
T60PBSA_gene_33770           DTTYGVIGIKVWIFKG--E--VIGKMP--LQ----AE-----------------------
T702PET_gene_12631           DTTYGVIGIKVWIFKG--E--VIGKMP--LQ----AE-----------------------
T62PLLA_gene_9208            DTTYGVIGIKVWIFKG--E--VIGKMP--LQ----AE-----------------------
T67PP_gene_20372             DTTYGVIGIKVWIFKG--E--VIGKMP--LQ----AE-----------------------
T68LDPE_gene_27491           DTTYGVIGIKVWIFKG--E--VIGKMP--LQ----AE-----------------------
T69PS_gene_14961             DTTYGVIGIKVWIFKG--E--VIGKMP--LQ----AE-----------------------
T58Ecoflex_gene_36055        DTTYGVIGIKVWIFKG--E--IIGKMP--LV----AE-----------------------
T60PBSA_gene_14631           DTTYGVIGIKVWIFKG--E--IIGKMP--LV----AE-----------------------
T69PS_gene_1170              DTTYGVIGIKVWIFKG--E--IIGKMP--LV----AE-----------------------
T61PCL_gene_60220            DTTYGVIGIKVWIFKG--E--IIGKMP--LV----AE-----------------------
T62PLLA_gene_24191           DTTYGVIGIKVWIFKG--E--IIGKMP--LV----AE-----------------------
T67PP_gene_19497             DTTYGVIGIKVWIFKG--E--IIGKMP--LV----AE-----------------------
T68LDPE_gene_19000           DTTYGVIGIKVWIFKG--E--IIGKMP--LV----AE-----------------------
T702PET_gene_14149           DTTYGVIGIKVWIFKG--E--IIGKMP--LV----AE-----------------------
G7P4BH_gene_43748            NTTYGVIGIKVWIFKG--E--IIGKMP--LQ----AE-----------------------
A6P3HB_gene_19052            NTTYGVIGIKVWIFKG--E--IIGNMP--LV----AE-----------------------
C5PET_gene_32694             NTTYGVIGIKVWIFKG--E--IIGNMP--LV----AE-----------------------
C7PHBV_gene_80965            NTTYGVIGIKVWIFKG--E--IIGNMP--LV----AE-----------------------
A8Ecoflex_gene_60984         DTTYGVIGIKVWIFKG--E--IIGNMP--LQ----AE-----------------------
G7P4BH_gene_28378            DTTYGVIGIKVWIFKG--E--IIGNMP--LV----AE-----------------------
G8LDPE_gene_87257            DTTYGVIGIKVWIFKG--E--IIGNMP--LV----AE-----------------------
G7P4BHT2_gene_103521         DTTYGVIGIKVWIFKG--E--IIGKMP--LV----AE-----------------------
A8Ecoflex_gene_80237         DTTYGVIGIKVWIFKG--E--IIGKMP--LV----AE-----------------------
F9PP_gene_58449              DTTYGVIGIKVWIFKG--E--IIGKMP--LV----AE-----------------------
C9PLLAT2_gene_49166          NTTYGVIGIKVWIFKG--E--IIGKMP--LV----AE-----------------------
F9PPT2_gene_56475            NTTYGVIGIKVWIFKG--E--IIGKMP--LV----AE-----------------------
A8Ecoflex_gene_65577         NTTYGVIGIKVWIFKG--E--IIGKMP--LV----AE-----------------------
C5PET_gene_32678             NTTYGVIGIKVWIFKG--E--IIGKMP--LV----AE-----------------------
G7P4BHT2_gene_126597         NTTYGVIGIKVWIFKG--E--IIGKMP--LV----AE-----------------------
PHBHJ0_gene_65925            QTTYGVLGIKVWIYKG--E--VFDLYG--TP----KE-----------------------
LDPEJ0_gene_6304             HTTYGVIGVKVWIFKG--E--ILEGIT--DS----AE---------------EKPK----
G8LDPE_gene_63787            ETTYGTIGVKVWIFKG--E--ILGGMEEQAA----PE-----------------------
G8LDPE_gene_74408            ETTYGTIGVKVWIFKG--E--ILEGMEPVEE----PK-----------------------
P4HBJ0_gene_181883           LTTYGILGIKVWIFKG--------------------------------------------
PBSJ0_gene_38485             LTTYGILGVKVWIFKG--E--ILGTRE--EA----PA---------------KEQQ----
F9PPT2_gene_32484            ATTYGILGVKVWIFKG--E--VIGDEE--QA----TD-----------------------
G8LDPE_gene_129265           ATTYGILGVKVWIFKG--E--VIGDEQ--DT----DP-----------------------
F9PP_gene_101070             ATTYGILGVKVWIFKG--E--VIGEEQ--EI---DPK-----------------------
G9PS_gene_104239             ATTYGILGVKVWIFKG--E--VIGEEQ--ET----DP-----------------------
B8PBSA_gene_31165            HTTYGVIGVKVWIFKG--E--IIGGQP--------EE-----------------------
B9PCL_gene_28072             HTTYGVIGVKVWIFKG--E--IIGGQP--------EE-----------------------
EcoflexJ0_gene_88222         LTTYGIIGVKVWIFKG--E--ILGGLE--QV----EQ---------------QKKK----
P4HBJ0_gene_22050            LTTYGIIGVKVWIFKG--E--ILGGLE--QV----EQ---------------QKKK----
PHBHJ0_gene_4828             LTTYGIIGVKVWIFKG--E--ILGGLE--QV----EQ---------------QKKK----
PHBVJ0_gene_32025            LTTYGIIGVKVWIFKG--E--ILGGLE--QV----EQ---------------QKKK----
PHBHJ0_gene_43594            ATTYGIIGVKVWIFKG--E--VIGDVE--QA----EE-----------------------
C9PLLA_gene_21977            STTYGIIGVKVWIFKG--E--VIGGEQ--AA--QVPA---------------KKAP----
C9PLLA_gene_23433            STTYGIIGVKVWIFKG--E--VIGGEEAAQA----PA-----------------------
B8PBSA_gene_34807            LTTYGIIGVKVWIFKG--E--VIGGVE--------PV-----------------------
A8EcoflexT2_gene_46524       LTTYGIIGVKVWIFKG--E--VIGGVE--------PV-----------------------
B8PBSA_gene_58734            LTTYGIIGVKVWIFKG--E--VIGGVE--------PV-----------------------
T702PET_gene_26734           ATTYGIIGVKVWIFKG--E--VIGDTP--AE----VT-----------------------
EcoflexJ0_gene_35242         STTYGIIGVKVWIFKG--E--IIGDMD-QQT----ES-----------------------
EcoflexJ0_gene_46267         ATTYGIIGVKVWIFKG--E--VIGGVE--------AE-----------------------
EcoflexJ0_gene_31815         STTYGIIGIKVWIFKG--E--VIGDMP--QQ----EA-----------------------
PBSAJ0_gene_5289             STTYGIIGIKVWIFKG--E--VIGDMP--QQ----EA-----------------------
PCLJ0_gene_3029              STTYGIIGIKVWIFKG--E--VIGDMP--QQ----EA-----------------------
PBSJ0_gene_10578             STTYGIIGVKVWIFKG--E--IIGDVEAQEA----SP-----------------------
PCLJ0_gene_173019            STTYGIIGVKVWIFKG--E--IIGDVE--AQ----EA-----------------------
T52PHBV_gene_22612           ATTYGIIGVKVWIFKG--E--VIGGVE--EA----EK-----------------------
A6P3HB_gene_6397             ATTYGIIGVKVWIFKG--E--VIGDVV--EA----EK-----------------------
C5PET_gene_6331              ATTYGIIGVKVWIFKG--E--VIGDVV--EA----EK-----------------------
C7PHBV_gene_71982            ATTYGIIGVKVWIFKG--E--VIGDVV--EA----EK-----------------------
G7P4BH_gene_60859            ATTYGIIGVKVWIFKG--E--VIGDVV--EA----EK-----------------------
T50P3HB_gene_1442            ATTYGIIGVKVWIFKG--E--VIGDVV--EA----EK-----------------------
T52PHBV_gene_3588            ATTYGIIGVKVWIFKG--E--VIGDVV--EP----EK-----------------------
T54PHBH_gene_11071           ATTYGIIGVKVWIFKG--E--VIGDVV--EP----EK-----------------------
T57P4BH_gene_8490            ATTYGIIGVKVWIFKG--E--VIGDVV--EP----EK-----------------------
T61PCL_gene_31612            ATTYGIIGVKVWIFKG--E--VIGDVV--EP----EK-----------------------
PBSAJ0_gene_37180            ATTYGIIGVKVWIFKG--E--IIGDVE--QA----EP-----------------------
P3HBx1J0_gene_31008          LTTYGIIGVKVWIFKG--E--IIGDME--------EA-----------------------
PHBHJ0_gene_836              LTTYGIIGVKVWIFKG--E--IIGDME--------EA-----------------------
PHBVJ0_gene_9563             LTTYGIIGVKVWIFKG--E--IIGDME--------EA-----------------------
EcoflexJ0_gene_50412         STTYGIIGVKVWIFKG--E--IIGGME--EV----ET-----------------------
P3HBx1J0_gene_34073          STTYGIIGVKVWIFKG--E--IIGGME--EV----ET-----------------------
P4HBJ0_gene_83418            STTYGIIGVKVWIFKG--E--IIGGME--EV----ET-----------------------
P3HBx1J0_gene_12056          LTTYGIIGVKVWIFKG--E--IIGGME--------EP-----------------------
P4HBJ0_gene_55627            LTTYGIIGVKVWIFKG--E--IIGGME--------EP-----------------------
PHBVJ0_gene_49926            LTTYGIIGVKVWIFKG--E--IIGGME--------EP-----------------------
B9PCL_gene_64274             STTYGIIGVKVWIFKG--E--VIGGAE--VV----EP-----------------------
PCLJ0_gene_80462             STTYGIIGVKVWIFKG--E--VIGGET--AV----EE-----------------------
PHBHJ0_gene_61569            STTYGIIGVKVWIFKG--E--VIGGET--AV----EE-----------------------
T67PP_gene_18813             LTTYGIIGVKVWIFKG--E--VIGGIP--AV----EE-----------------------
T68LDPE_gene_33947           LTTYGIIGVKVWIFKG--E--VIGGIP--AV----EE-----------------------
T69PS_gene_11889             LTTYGIIGVKVWIFKG--E--VIGGIP--AV----EE-----------------------
EcoflexJ0_gene_17059         STTYGIIGVKVWIFKG--E--VIGGIE--EV----EA-----------------------
P4HBJ0_gene_83098            STTYGIIGVKVWIFKG--E--VIGGIE--EV----EA-----------------------
A6P3HB_gene_32361            STTYGIIGVKVWIFKG--E--VIGDME--EA----QA---------------EAKK----
C5PET_gene_5032              STTYGIIGVKVWIFKG--E--VIGDME--EA----QA---------------EAKK----
G7P4BH_gene_56401            STTYGIIGVKVWIFKG--E--VIGDME--EA----QA---------------EAKK----
C7PHBV_gene_41119            STTYGIIGVKVWIFKG--E--VIGDME--EA----QA---------------EAKK----
G7P4BHT2_gene_75474          STTYGIIGVKVWIFKG--E--VIGDME--EA----QA---------------EAKK----
A6P3HB_gene_9847             STTYGIIGVKVWIFKG--E--VIGDQV--EA----QA---------------DTKK----
C5PET_gene_3664              STTYGIIGVKVWIFKG--E--VIGDQV--EA----QA---------------DTKK----
C7PHBV_gene_68992            STTYGIIGVKVWIFKG--E--VIGDQV--EA----QA---------------DTKK----
A6P3HB_gene_41022            HTTYGIIGVKVWIFKG--E--VIGDMV--EA----QA---------------EAKK----
G7P4BH_gene_15287            HTTYGIIGVKVWIFKG--E--VIGDMV--EA----QA---------------EAKK----
E6PHBH_gene_17853            HTTYGIIGVKVWIFKG--E--VIGDMV--EA----QA---------------EAKK----
A8Ecoflex_gene_34988         HTTYGIIGVKVWIFKG--E--VIGDMV--EA----QA---------------EAKK----
C7PHBV_gene_51163            ATTYGIIGVKVWIFKG--E--VIGDMV--EA----KA---------------EAKK----
C5PET_gene_32684             ATTYGIIGVKVWIFKG--E--VIGDMV--EA----KA---------------EAKK----
EcoflexJ0_gene_66701         ATTYGIIGVKVWIFKG--E--VIGDME--EA----QA---------------EAKK----
P4HBJ0_gene_62293            ATTYGIIGVKVWIFKG--E--VIGDME--EA----QA---------------EAKK----
B8PBSA_gene_83438            ATTYGIVGVKVWIFKG--E--VLGGEE--------EQ-----------------------
PCLJ0_gene_39430             HTTYGVIGIKVWIFKG--E--ILGGID--EV----RA---------------RAKS----
B9PCL_gene_62884             HTTYGVIGIKVWIFKG--E--ILGGID--EV----RA---------------RAKS----
A8Ecoflex_gene_42899         HTTYGVIGVKVWIFKG--E--VLGGIE--EV----RN-----------------------
G7P4BHT2_gene_33312          HTTYGVIGVKVWIFKG--E--VLGGIE--EV----RN-----------------------
G8LDPE_gene_67023            HTTYGVIGVKVWIFKG--E--VLGGIE--EV----RN-----------------------
T702PET_gene_39639           HTTYGVIGVKVWIFKG--E--ILGGIE--EV----RE---------------RAKN----
G8LDPE_gene_7256             HTTYGVIGVKVWIFKG--E--ILGGIE--EV----RE-----------------------
G9PS_gene_119271             NTTYGIIGVKVWIFKG--E--ILGGIEQVRA----EK-----------------------
PBSAJ0_gene_29019            STTYGIIGVKTWIFKG--E--ILGGIE--QV----RA-----------------------
A8Ecoflex_gene_70118         HTTYGVIGIKVWIFKG--E--ILGGIE--EV----RA-----------------------
G8LDPE_gene_31008            HTTYGVLGIKVWIFKG--E--ILGGIA--EV----RA-----------------------
T60PBSA_gene_47179           HTTYGVIGVKVWIFKG--E--VLGGIEQVRA----EK-----------------------
T67PP_gene_20418             HTTYGVIGVKVWIFKG--E--VLGGIE--QV----RA-----------------------
T68LDPE_gene_48153           HTTYGVIGVKVWIFKG--E--VLGGIE--QV----RA-----------------------
T69PS_gene_8366              HTTYGVIGVKVWIFKG--E--VLGGIE--QV----RA-----------------------
PBSAJ0_gene_59596            HTTYGVIGVKVWIFKG--E--VLGGIE--QV---RAE-----------------------
LDPEJ0_gene_9224             QTTYGIIGVKVWIFKG--E--VFGDEE--SG----TT-----------------------
G9PS_gene_176235             LTTYGILGVKTWIYKG--E--VFDLEA--------KT-----------------------
F9PPJ1_gene_23554            LTTYGILGVKVWIYKG--E--IFDLEA--------KN-----------------------
F9PPJ1_gene_56726            LTTYGILGVKVWIYKG--E--IFDLEA--------KN-----------------------
F9PPJ1_gene_7232             LTTYGILGVKVWIYKG--E--VFDLEN--------KD-----------------------
EcoflexJ0_gene_33599         LTTYGILGVKVWIYKG--E--VFDFEN--------KN-----------------------
PPJ0_gene_2411               LTTYGILGVKVWIYKG--E--VFDFEN--KN----SS-----------------------
A6P3HBJ1_gene_350            LTTYGILGIKVWIYKG--E--VYGPLD--QH----QK---------------ALAE----
C7PHBVJ1_gene_11150          LTTYGILGIKVWIYKG--E--VYGPLD--QH----QK---------------ALAE----
E6PHBHJ1_gene_4139           LTTYGILGIKVWIYKG--E--VYGPLD--QH----QK---------------ALAE----
G7P4BHJ1_gene_39542          LTTYGILGIKVWIYKG--E--VYGPLD--QH----QK---------------ALAE----
P3HBx1J0_gene_17248          LTTYGILGIKVWIYKG--E--VYGPLD--QH----QK---------------ALAE----
P3HBx1J0_gene_76457          LTTYGILGIKVWIYKG--E--VYGPLD--QH----QK---------------ALAE----
A6P3HBJ1_gene_159            LTTYGIIGIKVWIYKG--E--VYGPLD--QH----QK---------------AIAE----
C7PHBVJ1_gene_2253           LTTYGIIGIKVWIYKG--E--VYGPLD--QH----QK---------------AIAE----
E6PHBHJ1_gene_4639           LTTYGIIGIKVWIYKG--E--VYGPLD--QH----QK---------------AIAE----
G7P4BHJ1_gene_58305          LTTYGIIGIKVWIYKG--E--VYGPLD--QH----QK---------------AIAE----
A6P3HBT2_gene_10842          LTTYGIIGIKVWIYKG--E--VYGPLD--QH----QK---------------AIAE----
B8PBSAT2_gene_35969          LTTYGIIGIKVWIYKG--E--VYGPLD--QH----QK---------------AIAE----
C7PHBVT2_gene_15810          LTTYGIIGIKVWIYKG--E--VYGPLD--QH----QK---------------AIAE----
E6PHBHT2_gene_1377           LTTYGIIGIKVWIYKG--E--VYGPLD--QH----QK---------------AIAE----
G8LDPET2_gene_24661          LTTYGIIGIKVWIYKG--E--VYGPLD--QH----QK---------------AIAE----
G9PST2_gene_32946            LTTYGIIGIKVWIYKG--E--VYGPLD--QH----QK---------------AIAE----
G7P4BHT2_gene_38548          LTTYGIIGIKVWIYKG--E--VYGPLD--QH----QK---------------AIAE----
E6PHBH_gene_16232            LTTYGIIGIKVWIYKG--E--VYGPLD--QH----QK---------------AIAD----
G7P4BHT2_gene_130369         LTTYGIIGIKVWIYKG--E--VYGPLD--QH----QK-----------------------
G7P4BHJ1_gene_27602          LTTYGILGVKVWIYKG--E--VFGPLD-IQA----ES-----------------------
C7PHBVJ1_gene_4812           LTTYGILGVKVWIYKG--E--VFGPLS-LED---GNA---------------EKES----
E6PHBHJ1_gene_1464           LTTYGILGVKVWIYKG--E--VFGPLS--LE----DG---------------NAEK----
P3HBx1J0_gene_27299          LTTYGILGVKVWIYKG--E--VFGPLS--LE----DG---------------NAEK----
EcoflexJ0_gene_72594         KTTYGIIGIKVWIFKG--E--VLGGEI--AE----PE-----------------------
P3HBx1J0_gene_934            KTTYGIIGIKVWIFKG--E--VLGGEI--AE----PE-----------------------
P4HBJ0_gene_7447             KTTYGIIGIKVWIFKG--E--VLGGEI--AE----PE-----------------------
PHBVJ0_gene_11494            KTTYGIIGIKVWIFKG--E--VLGGEI--AE----PE-----------------------
G9PS_gene_127177             -----LISITVL------Q----------------KH-----------------------
C5PETT2_gene_174115          NTTYGIIGVKVWIFKG--E--ILDTES--LM----KD-----------------------
C9PLLAJ1_gene_61729          QTTYGVIGVKVWIFKG--E--VFEKPE--AV----PA---------------EP------
PETJ0_gene_182               HTTYGVIGVKVWIFKG--E--VFEKPEIVQT----ED-----------------------
PPJ0_gene_76788              HTTYGVIGVKVWIFKG--E--IFDKPEVVVA-----------------------------
LDPEJ0_gene_21012            HTTYGVIGVKVWIFKG--E--IFDKPEVVVA-----------------------------
PLLAJ0_gene_10867            HTTYGVIGVKVWIFKG--E--IFDKPE--VV----VA---------------EPAE----
F9PPJ1_gene_58989            -------GLDI---QG--------------------------------------------
G9PS_gene_124357             ATTYGIIGVKTWIFKG--E--ILSRDE--QK----AD---------------KEAP----
C5PETT2_gene_24554           NTTYGVIGVKVWIFKG--E--IYADNI--HD----KE-----------------------
F9PPT2_gene_57561            NTTYGIIGVKVWIFKG--E--VFGDVVEEVA----AP-----------------------
EcoflexJ0_gene_4360          NTTYGIIGVKVWIFKG--E--VFDNAQLEPA----EP-----------------------
F9PPJ1_gene_38220            ATTYGIIGVKVWIFKG--------------------------------------------
C9PLLAJ1_gene_8670           NTTYGIIGVKVWVFKG--E--VFGDRE--EV----EA---------------EPKP----
C5PETT2_gene_160288          NTTYGVIGIKVWIFKG--E--IFDEAA-YMS----SR-----------------------
F9PPT2_gene_23887            MTTYGILGIKVWIFKG--E--VFDDKP--SI----NQ-----------------------
G9PS_gene_29955              NTTYGIIGIKVWIFKG--E--VFDMDA-HTA---SNK-----------------------
G9PS_gene_80898              NTTYGIIGIKV-------------------------------------------------
G7P4BHJ1_gene_60269          YTTFGVIGVKVWVYRG--E--RHRARN--RN----RA---------------AK------
G9PSJ1_gene_9029             RTTYGVIG----------------------------------------------------
P4HBJ0_gene_38298            NTTYGVIGVKVWVYKG--D--LLKEKA--------RR-----------------------
PHBVJ0_gene_16009            NTTYGVIGVKVWVYKG--D--LLKEKA--------RR-----------------------
A6P3HBT2_gene_14123          HTTYGLIGIKVWLFKG--E--IIKEKN--KA---GKE-----------------------
C7PHBVT2_gene_40552          HTTYGLIGIKVWLFKG--E--IIKEKN--KA---GKE-----------------------
E6PHBHT2_gene_8554           HTTYGLIGIKVWLFKG--E--IIKEKN--KA---GKE-----------------------
G7P4BHT2_gene_467            HTTYGLIGIKVWLFKG--E--IIKEKN--KA---GKE-----------------------
G8LDPET2_gene_23840          HTTYGLIGIKVWLFKG--E--IIKEKN--KA---GKE-----------------------
G9PST2_gene_10907            HTTYGLIGIKVWLFKG--E--IIKEKN--KA---GKE-----------------------
G7P4BHT2_gene_2925           HTTYGCIGIKVWIFKG--E--VLAKGI-PVE--KSDD---------------NDKS----
G7P4BHT2_gene_56586          ----GCIGIKVWIFKG--E--VLAKGI--QA--DKPD---------------PSEK----
A8Ecoflex_gene_52791         HTTYGCVGIKVWIFKG--E--VLAKGI-PVE--KAED---------------TKPK----
C7PHBVT2_gene_30292          HTTYGCVGIKVWIFKG--E--VLAKGI--QP---EKD---------------TESK----
G7P4BHT2_gene_70352          HTTYGCVGIKVWIFKG--E--VLAKGI--QP----EK---------------DTES----
E6PHBHT2_gene_33325          ------------------------------------------------------------
C7PHBVT2_gene_34490          HTTYGCIGIKVWIFKG--E--VLAKGV--PV----EK---------------AEDT----
E6PHBHT2_gene_32809          HTTYGCIGIKVWIFKG--E--VLAKGV--PV----EK---------------AEDT----
G7P4BHT2_gene_52773          HTTYGCIGIKVWIFKG--E--VLAKGV--PV----EK---------------AEDT----
A6P3HB_gene_95815            HTTYGCIGIKVWIFKG--E--VLAKGV--PV-EKAED-----------------------
C5PET_gene_94032             HTTYGCIGIKVWIFKG--E--VLAKGI-PAE--KDTD---------------SKPK----
C7PHBV_gene_143164           HTTYGCVGIKVWIFKG--E--VLAKGI-PVE--KKED---------------TRPK----
E6PHBHT2_gene_47857          HTTYGCVGIKVWIFKG--E--VLAKGI--PT---EKD---------------TDSK----
G7P4BHT2_gene_70361          ------------------------------------------------------------
C7PHBVT2_gene_60912          HTTYGCVGIKVWIFKG--E--VLAKGI--PT----EK---------------DTDS----
E6PHBH_gene_29456            HTTYGCVGIKVWIFKG--E--VLAKGI--PT----EK---------------DTDS----
T58Ecoflex_gene_17939        HTTYGCIGIKVWIFKG--E--VLAKGI--PA----EK---------------TTED----
T60PBSA_gene_9480            HTTYGCIGIKVWIFKG--E--VLAKGI--PA----EK---------------TTED----
T61PCL_gene_39364            HTTYGCIGIKVWIFKG--E--VLAKGI--PA----EK---------------TTED----
T62PLLA_gene_14795           HTTYGCIGIKVWIFKG--E--VLAKGI--PA----EK---------------TTED----
T67PP_gene_14971             HTTYGCIGIKVWIFKG--E--VLAKGI--PA----EK---------------TTED----
T68LDPE_gene_22270           HTTYGCIGIKVWIFKG--E--VLAKGI--PA----EK---------------TTED----
T69PS_gene_13515             HTTYGCIGIKVWIFKG--E--VLAKGI--PA----EK---------------TTED----
T702PET_gene_33702           HTTYGCIGIKVWIFKG--E--VLAKGI--PA----EK---------------TTED----
G7P4BHT2_gene_70367          HTTYGCIGIKVWIFKG--E--VLAKGI--PT---EKD---------------TDSK----
G7P4BH_gene_10313            HTTYGCIGIKVWIFKG--E--VLAKGI--PT---EKD---------------TASK----
G8LDPE_gene_67046            HTTYGCIGIKVWIFKG--E--VLAKGI--PT----EK---------------DTAS----
A8Ecoflex_gene_115587        HTTYGCIGIKVWIFKG--E--VLAKGI--PA----EK-----------------------
G7P4BHT2_gene_95015          HTT---------------------------------------------------------
C5PETT2_gene_25161           HTTYGVIGVKVWIFKG--E--VVTKGI-PVE----KE-----------------------
C5PETT2_gene_11333           HTTYGIIGIKVWIFKG--E--VLAKGI--PA----DK---------------RDDK----
C7PHBVT2_gene_21006          HTTYGIIGIKVWIFKG--E--VLAKGI--PA----DK-----------------------
G8LDPET2_gene_28981          HTTYGIIGIKVWIFKG--E--VLAKGI--PA----DK-----------------------
G9PST2_gene_31362            HTTYGIIGIKVWIFKG--E--VLAKGI--PA----DK-----------------------
C5PETT2_gene_72572           HTTYGIIGIKVWIFKG--E--VLAKGI-QAE--PKEE---------------KKGG----
C5PETT2_gene_87069           QTTYGIIGVKVWIFKG--E--VLAKGI--QP----EP---------------KEEK----
G7P4BHT2_gene_59814          HTTYGIIGVKVWIFKG--E--VLTKGVPVEV----AE-----------------------
G8LDPET2_gene_94138          HTTYGIIGVKVWIFKG--E--VLTKGV--PV----EV---------------AEEK----
E6PHBHT2_gene_22457          HTTYGIIGVKVWIFKG--E--VLTKGI--PA----EV---------------KEEK----
E6PHBHJ1_gene_19665          STTYGVIGVKVWIFKG--E--ILDQEV--------EQ-----------------------
G7P4BHJ1_gene_31702          RTTYGIIGVKVWIFKG--E--ILDQEV--------EQ-----------------------
G7P4BHJ1_gene_6858           ATTYGVIGVKVWIFKG--E--ILDKEV--------EQ-----------------------
C7PHBVJ1_gene_43102          ATTYGVIGVKVWIFKG--E--ILDKEV--------EQ-----------------------
A6P3HBJ1_gene_14711          ATTYGVIGVKVWIFKG--E--ILDKEV--------EQ-----------------------
E6PHBHJ1_gene_9482           ATTYGVIGVKVWIFKG--E--ILDKEV--------QQ-----------------------
PBSJ0_gene_31337             STTAGAVGIKVWIFKG--E--VLPQRR--RQ----GA---------------NTAA----
P3HBx1J0_gene_22763          RTKAGIIGIKVWIFKG--E--VLPRKP--------RT-----------------------
PCLJ0_gene_134008            KTKTGIIGVKVWIFKG--E--VLQRKS--------RM-----------------------
A8Ecoflex_gene_74900         STTHGVIGVKCWIFHG--E--VLPQRN---------------------------------
B8PBSA_gene_67822            KTTYGVIGIKCWIFHG--E--VLPQRN--------TQ---------------RALA----
PHBVJ0_gene_32677            RTTYGIIGVKCWIFHG--E--VLPVPR--NT----PP-----------------------
PBSJ0_gene_52357             KTTYGTIGVKCWIFNG--E--VLPQGP--RG----EN-----------------------
PCLJ0_gene_51119             KTTYGTIGVKCWLFHG--E--VLPPAK--------KE-----------------------
A8EcoflexJ1_gene_1349        FTTYGVIGVKVTIFKG--E--ILPEKK--------QK-----------------------
A8EcoflexT2_gene_24044       KTTYGIIGVKVLIFKG--E--VLGKEK--------VQ-----------------------
G8LDPET2_gene_5848           KTTYGIIGVKVLIFKG--E--VLGKEK---------V-----------------------
G9PST2_gene_51839            KTTYGIIGVKVLIFKG--E--VLGKEK---------V-----------------------
G7P4BHJ1_gene_67847          KTTYGIIGVKVLIFKG--E--VLSKEN--------EQ-----------------------
A6P3HBT2_gene_82428          KTTYGIIGVKVLIFKG--E--VLGKEN--------EQ-----------------------
G8LDPET2_gene_28179          KTTYGIIGVKVLIFKG--E--VLGKEN--------EQ-----------------------
A8EcoflexJ1_gene_4544        HTTYGIIGVKVWIFKG--E--VLSDNE--MS---LEL-----------------------
B8PBSAJ1_gene_1954           NTTYGIIGVKVWIFKG--E--VLSEAE---A----EV-----------------------
B8PBSAJ1_gene_40034          NTTYGIIGVKVWIFKG--E--VLSEAE-AVV-----------------------------
B8PBSAJ1_gene_40157          NTTYGIIGVKVWIFKG--E--VLSEAE-AVV-----------------------------
G8LDPET2_gene_3464           NTTYGIIGIKVWIFKG--E--VLKTNE--NQ----EA-----------------------
G9PST2_gene_31698            NTTYGIIGIKVWIFKG--E--VLKTNE--NQ----EA-----------------------
G9PST2_gene_67159            NTTYGIIGIKVWIFKG--E--VLKKSE--TQ----DA-----------------------
C7PHBVT2_gene_4821           LTTYGIIGVKVWIFKG--E--VLNEKE--NP----NG-----------------------
E6PHBH_gene_91958            LTTYGIIGVKVWIFKG--E--ILNEKE--NP----NG-----------------------
A6P3HBT2_gene_7778           LTTYGIIGVKVWIFKG--E--VLNEKE--NP----NV-----------------------
E6PHBHT2_gene_12755          LTTYGIIGVKVWIFKG--E--VLNEKE-NPN---V-------------------------
A6P3HBJ1_gene_32952          LTTYGIIGVKVWIFKG--E--VLNERE--NQ----AA-----------------------
C7PHBVJ1_gene_1875           LTTYGIIGVKVWIFKG--E--VLNERE--NQ----AA-----------------------
G7P4BHJ1_gene_18399          LTTYGIIGVKVWIFKG--E--VLEERE--NQ----AA-----------------------
A6P3HBJ1_gene_609            LTTYGIIGVKVWIFKG--E--VLSEKE--NQ----AA-----------------------
B8PBSAJ1_gene_61757          NTTYGIIGVKVWIFNG--E--VLNARE--SA----EA-----------------------
A8EcoflexT2_gene_15785       NTTYGIIGVKVWIFNG--E--VLSANE--AS----AQ-----------------------
B8PBSAT2_gene_804            NTTYGIIGVKVWIFNG--E--VLSANE--AS----AQ-----------------------
B9PCLT2_gene_3990            NTTYGIIGVKVWIFNG--E--VLSANE--AS----AQ-----------------------
A8EcoflexJ1_gene_29236       NTTYGIIGVKVWIFNG--E--VLNDRD--TA---AVQ-----------------------
A8EcoflexJ1_gene_16976       NTTYGIIGVKVWIFNG--E--VLSESA-DTA----AQ-----------------------
B8PBSAJ1_gene_20049          NTTYGIIGVKVWIFNG--E--VLSEGD--ES---AAQ-----------------------
A8EcoflexJ1_gene_61145       NTTYGIIGVKVWIFNG--E--VLNEKD--AV----AK-----------------------
G8LDPET2_gene_38567          NTTYGIIGVKVWIFNG--E--VLNEKD--GA---VNQ-----------------------
A8EcoflexT2_gene_128498      NTTYGIIGVKVWIFNG--E--VLSEND--AV----SA-----------------------
B8PBSAT2_gene_20835          NTTYGIIGVKVWIFNG--E--VLSEND--AV----SA-----------------------
B9PCLT2_gene_46084           NTTYGIIGVKVWIFNG--E--VLSEND--AV----SA-----------------------
G9PST2_gene_63443            NTTYGIIGVKVWIFNG--E--VLSEND--AT----AA-----------------------
A6P3HBT2_gene_82328          HTTYGLIGVKVFVYKG--E--IFNKD----------------------------------
B9PCLJ1_gene_36572           QTTYGTIGIKVFVFKG--E--VLNADQ--KI----SA-----------------------
A6P3HBT2_gene_55140          KTTYGLIGIKTFVFKG--E--VLRPGE--QA--LAEK-----------------------
G9PST2_gene_62570            RTTYGAIGIKVFIFKG--E--VISPGEQTLA----TN-----------------------
G8LDPET2_gene_75000          RTTYGAIGIKVFIFKG--E--VISPGE---------------------------------
A6P3HBT2_gene_75198          RTTYGAIGIKVFIFKG--E--VISPGEQTLA----TN-----------------------
G7P4BHJ1_gene_137830         KTTYGTIGIKVFIFKG--E--VLSPGE--QA---------------------LATS----
A6P3HBT2_gene_42329          KTTYGTIGIKVFIFKG--E--VLSPGE--------QT-----------------------
A8EcoflexT2_gene_133618      KTTYGTIGIKVFIFKG--E--VLSPGE--------QT-----------------------
E6PHBHT2_gene_36278          KTTYGTIGIKVFIFKG--E--VLSPGE--------QT-----------------------
G8LDPET2_gene_9942           KTTYGTIGIKVFIFKG--E--VLSPGE--------QT-----------------------
G9PST2_gene_17651            KTTYGTIGIKVFIFKG--E--VLSPGE--------QT-----------------------
G7P4BHJ1_gene_88353          KTTYGAIGIKVFIFKG--E--VINPGEQTLA----TN-----------------------
G7P4BHJ1_gene_103262         KTTYGAIGIKVFIFKG--E--VINPGE---------------------------------
E6PHBHT2_gene_36296          KTTYGTIGIKVFIFKG--E--VINPGELTLA----TN-----------------------
G9PST2_gene_17712            KTTYGTIGIKVFIFKG--E--VINPGEQTLA----TN-----------------------
B8PBSAJ1_gene_16331          NTTYGLIGIKTFVFKG--E--VLNPGE--QA---LAK-----------------------
A6P3HBT2_gene_48883          RTTYGTIGIKTFIFKG--E--VLSAGEQALA----TK-----------------------
B9PCLT2_gene_43756           RTTYGTIGIKTFIFKG--E--VLSAGEQALA----TK-----------------------
A8EcoflexJ1_gene_40169       KTTYGIIGIKTFIFKG--E--VLSPGE--QA---LAK-----------------------
B8PBSAJ1_gene_81377          RTTYGIIGIKTFIFKG--E--VLSSGE--QA---LAK-----------------------
B8PBSAJ1_gene_83931          RTTYGIIGIKTFIFKG--E--VLSPGE--QA---LAK-----------------------
B9PCLJ1_gene_17870           KTTYGTIGIKTFIFKG--E--VLSPGE--QA----LA-----------------------
B9PCLJ1_gene_2784            KTTYGTIGIKTFIFKG--E--VLSPGE--QA----LA-----------------------
B9PCLT2_gene_16219           NTTYGTIGIKTFIFKG--E--VLSPNE--QA----LA-----------------------
B9PCLJ1_gene_7212            NTTYGTIGIKTFIFKG--E--VISPNE--QA----LA-----------------------
A8EcoflexJ1_gene_125210      KTTYGIIGIKVFIFKG--E--ILKKEA--VA--QGSH-----------------------
B8PBSAJ1_gene_39903          RTTYGAIGIKVFIFKG--E--ILKKNQ--MA----TE-----------------------
B9PCLJ1_gene_81280           RTTYGAIGIKVFIFKG--E--ILKKED-PQI----ES-----------------------
B9PCLJ1_gene_81290           RTTYGAIGVKVFIFKG--E--ILKKED-PQI----ES-----------------------
B9PCLJ1_gene_51655           RTTYGIIGVKVFVFKG--E--ILQKEQ-VQA----SA-----------------------
A8EcoflexJ1_gene_47723       RTTYGIVGIKVFVFHG--E--ILKKDK---------------------------------
                                                                                         

B9PCLJ1_gene_38146           ------------------------------------------LLEAVKKNVTFEEVEETV
G9PST2_gene_38045            ------------------------------------------EDVQEVETV--------V
A6P3HBT2_gene_40373          ------------------------------------------VSVEAEKAA--------V
E6PHBHT2_gene_32616          ----------------------------------------TVEKMMDAKKEEVSEDSSKK
G7P4BHJ1_gene_74040          ----------------------------------------VIEAAENEKKAEIAAEAQEQ
G7P4BHJ1_gene_75874          ----------------------------------------VIKAVEEEKKAEIAEEATKQ
G9PSJ1_gene_11687            ----------------------------------------VKEQKTDDSKKVKVEEIVIG
PETJ0_gene_14090             ---------------------------------------KIKVEEIEVEGAKVEVVKVEG
PLLAJ0_gene_3342             ---------------------------------------KIKVEEIEVEGAKVEVVKVEG
LDPEJ0_gene_21434            ---------------------------------------KIKVEEIEVEGAKVEVVKVEG
G9PS_gene_13797              ------------------------------------------GETNAPHTP--------A
G9PS_gene_84881              -------------------------------------------TKPAPRTS--------H
B9PCLT2_gene_42359           -----------------------------------------------SRKN--------Y
A6P3HBJ1_gene_3316           -----------------------------------------SKEKPKRKRR--------A
G7P4BHJ1_gene_44734          -----------------------------------------SKEKPKRKRR--------A
E6PHBH_gene_9051             ------------------------------------------------------------
G8LDPET2_gene_22028          ------------------------------------------------------------
C5PETT2_gene_8693            ------------------------------------------------------------
C7PHBVT2_gene_8918           ------------------------------------------------------------
C9PLLAT2_gene_4286           ------------------------------------------------------------
A6P3HBT2_gene_38854          ------------------------------------------------------------
F9PPT2_gene_18466            ----------------------------------------------AGRSL---------
C9PLLAT2_gene_18186          -----------------------------------------TRSGAGPQRG--------G
C9PLLAT2_gene_32838          -----------------------------------------------GRSG--------D
A8EcoflexJ1_gene_61435       ------------------------------------------------------------
B8PBSAT2_gene_28336          -----------------------------------------------ERRP--------E
B9PCLT2_gene_7819            -----------------------------------------------ERRP--------E
B9PCLJ1_gene_52215           ------------------------------------------RGRRRPRRK---------
G7P4BHJ1_gene_34511          -----------------------------------------------TVKR--------K
G7P4BHJ1_gene_57117          -----------------------------------------------KKQR--------D
G7P4BHJ1_gene_59489          ----------------------------------------------EGGNK---------
B8PBSAJ1_gene_43888          ------------------------------------------EISRSQEGE---------
B9PCLJ1_gene_8686            ---------------------------------------------IAPKRKSAPGPVLAS
G7P4BHJ1_gene_2028           ----------------------------------------ELRAQVARDRA---------
B9PCLT2_gene_9888            ------------------------------------------RAQVVQQRT---------
C5PETT2_gene_22444           ------------------------------------------RKQVVEQRS---------
PHBVJ0_gene_32158            SSSRRPRPAEGEAAPAEAAPAGAPAGAEEEPAPLVKEADPEFERLLAEEEA--------I
PBSJ0_gene_59134             SSSRRPKAAPTEETEVDEEPAPLVKEADPEFERLLAEEEAIEESLKGKSGG--------E
EcoflexJ0_gene_35935         VGEAGGGEAPMPVVSSSRRPKAGAEAPASEEKPLVQEADPEFERLLAEEEAIEASLKDKG
P4HBJ0_gene_55893            VGEAGGGEAPMPVVSSSRRPKAGAEAPASEEKPLVQEADPEFERLLAEEEAIEASLKDKG
PBSAJ0_gene_55745            VGEAGGGEAPMPVVSSSRRPKAGAEAPASEEKPLVQEADPEFERLLAEEEAIEASLKDKG
PBSJ0_gene_62530             VGEAGGGEAPMPVVSSSRRPKAGAEAPASEEKPLVQEADPEFERLLAEEEAIEASLKDKG
PCLJ0_gene_80698             VGEAGGGEAPMPVVSSSRRPKAGAEAPASEEKPLVQEADPEFERLLAEEEAIEASLKDKG
PHBHJ0_gene_75638            VGEAGGGEAPMPVVSSSRRPKAGAEAPASEEKPLVQEADPEFERLLAEEEAIEASLKDKG
C5PET_gene_82307             ------------------------------------------AAAEAASAAAPMPVVSSA
C7PHBV_gene_62080            -----------------------------------------AAAAAEAASA--------A
A8EcoflexT2_gene_79200       ------------------------------------------AAVADATPAAPMPVVSSA
A6P3HB_gene_122503           ------------------------------------------AAVEAAAQQAPMPVVSSA
A8EcoflexT2_gene_105123      -----------------------------------------AAAVEAAAQQ--------A
C7PHBV_gene_81554            -----------------------------------------AAAVEAAAQQ--------A
A8EcoflexT2_gene_84193       ------------------------------------------AAAATAAAPAPLPVVSSA
C7PHBV_gene_49905            -----------------------------------------AAAATAAAPA--------P
G8LDPE_gene_3935             --------------------------------------RRPKPAPAAAEAQDPAPLVKEG
A8Ecoflex_gene_47637         -----------------------------------------AAAATAAAPA--------P
G7P4BHJ1_gene_13067          ------------------------------------------TAASSEKRD---------
G7P4BHJ1_gene_62967          ----------------------------------LKKEFEKFSRGRNNRGG--------R
A6P3HBJ1_gene_24158          ------------------------------------------------------------
G7P4BHJ1_gene_22200          ------------------------------------------------------------
A6P3HBT2_gene_42485          ----------------------------------------------RGGKK---------
C7PHBVT2_gene_1428           ------------------------------------------------------------
G7P4BHT2_gene_62152          ------------------------------------------------------------
A6P3HBT2_gene_64910          ------------------------------------------------------------
G8LDPET2_gene_523            ----------------------------------------------RGGTK---------
G9PST2_gene_40429            ----------------------------------------------RGGTK---------
E6PHBHT2_gene_32465          ------------------------------------------------RGGVL-------
A6P3HBT2_gene_69554          -----------------------------------------------------------G
A8EcoflexT2_gene_27726       ------------------------------------------------------------
G7P4BHJ1_gene_13948          -----------------------------------------------------------G
A6P3HBT2_gene_55051          ------------------------------------------------------------
F9PPJ1_gene_14793            ------------------------------------------------------------
A8EcoflexT2_gene_122067      ------------------------------------------------------------
B8PBSAT2_gene_71026          ------------------------------------------------------------
C5PETT2_gene_102867          ------------------------------------------------------------
F9PPT2_gene_49747            ------------------------------------------------------------
G9PST2_gene_94105            ------------------------------------------------------------
PHBHJ0_gene_8747             ----------------------------------------EKRSKRGGGGG--------G
P3HBx1J0_gene_64716          ------------------------------------------KKERGGRGG--------R
PCLJ0_gene_111722            ------------------------------------------GGPNAPSGS--------G
G7P4BHT2_gene_13514          -------------------------------------------SSNAPRRP--------R
C7PHBVT2_gene_20163          ----------------------------------------LKPKGNNNRRS--------G
E6PHBHT2_gene_16646          --------------------------------------------GNNNRRS--------G
E6PHBHT2_gene_35926          ----------------------------------------LKPKGNNNRRS--------G
G7P4BHJ1_gene_131086         ------------------------------------------KSRNQGGNQ--------G
G8LDPET2_gene_64838          --------------------------------------------GAPQKGG--------K
A6P3HBT2_gene_57885          --------------------------------------------GAPEKGG--------N
E6PHBHJ1_gene_16168          -----------------------------------------KKAGNANSKK--------K
A6P3HBT2_gene_31455          -----------------------------------------LGKKVQGRGN--------S
E6PHBH_gene_57598            ----------------------------------------IGAKQKGPRGP--------K
G8LDPE_gene_83469            ------------------------------------------KKQSGGKGG--------K
PCLJ0_gene_124484            -----------------------------------------KSQGKGGKQD--------G
T67PP_gene_36714             --------------------------------------------NSKSKGG--------G
T68LDPE_gene_53040           --------------------------------------------NSKSKGG--------G
T69PS_gene_23059             --------------------------------------------NSKSKGG--------G
T702PET_gene_104242          --------------------------------------------NSKSKGG--------G
PCLJ0_gene_132819            -----------------------------------------KKQGKGGRGG--------K
A8EcoflexT2_gene_158214      -----------------------------------------KKQGKGGRGG--------N
C5PET_gene_46926             -----------------------------------------KKQGKGGRGG--------R
C7PHBV_gene_110658           -----------------------------------------KKQGKGGRGG--------R
C5PET_gene_89841             -----------------------------------------KKQGKGGRGG--------R
C7PHBV_gene_71914            -----------------------------------------KKQGKGGRGG--------R
A6P3HB_gene_16823            -----------------------------------------KKQGKGGRGG--------R
T69PS_gene_40934             ------------------------------------------KKQQGNKGG--------S
P3HBx1J0_gene_46564          ---------------------------------------QKGGGKARPGGR--------G
A8Ecoflex_gene_74818         -------------------------------------------VGLAKKGGKGGNNKRGG
C9PLLAT2_gene_16017          ------------------------------------------------------------
G9PS_gene_41382              ----------------------------------------IAPQGGKGGGKFPKAGGFRR
G7P4BHT2_gene_111608         ---------------------------------------AGLRDARAPKGG--------K
G7P4BH_gene_60207            -----------------------------------------QKKGGSNQGK--------F
A6P3HB_gene_80069            ------------------------------------------SGKGGNSGG--------G
G9PS_gene_21754              ------------------------------------------VGQSTGKGG--------G
C5PETT2_gene_168770          ------------------------------------------------------------
C5PETT2_gene_47915           ------------------------------------------NVKAKGGRGPRKDHHRDN
B9PCLJ1_gene_56518           -------------------------------------------KGQKPNKG--------G
A8EcoflexJ1_gene_91900       ---------------------------------------FNAGKGHKPAGK--------G
G7P4BHJ1_gene_59217          ---------------------------------------IGAGKTQKPGGK--------G
G8LDPET2_gene_69169          ------------------------------------------NVDTGAKKA--------R
G9PST2_gene_105045           -----------------------------------------------TGAK--------K
A6P3HBT2_gene_6319           ----------------------------------------KKRPTAGGNAG--------G
A6P3HBT2_gene_56785          ------------------------------------------------------------
EcoflexJ0_gene_66247         -------------------------------------------EISHGTNA---------
PBSAJ0_gene_53176            ------------------------------------------------------------
PCLJ0_gene_21173             ------------------------------------------------------------
C7PHBV_gene_35693            ------------------------------------------------------------
PCLJ0_gene_60576             ------------------------------------------------------------
A6P3HB_gene_81525            ------------------------------------------------------------
C7PHBV_gene_77934            ------------------------------------------------------------
E6PHBH_gene_56378            ------------------------------------------------------------
C7PHBVJ1_gene_25162          -----------------------------------------------EARK--------A
G7P4BHJ1_gene_94565          -----------------------------------------------EARK--------A
G7P4BHJ1_gene_93122          --------------------------------------------ARKPRDK--------K
G7P4BHJ1_gene_49161          ------------------------------------------------------------
G7P4BHJ1_gene_64472          -----------------------------------------------DAGR---------
PHBHJ0_gene_68084            --------------------------------------------GAARAKS---------
G7P4BHT2_gene_119971         ----------------------------------------QGGGGGRPRGG--------Q
PHBHJ0_gene_84894            ------------------------------------------------------------
G8LDPE_gene_22631            --------------------------------------------NKGFDKK---------
PBSAJ0_gene_72559            ------------------------------------------SSGQSRARSNTNQRGPAS
PCLJ0_gene_126430            -----------------------------------------------SSGQ--------S
A8Ecoflex_gene_163519        ------------------------------------------SSGQSRARSNTNQRGPAS
C7PHBV_gene_158319           -----------------------------------------------SSGQ--------S
E6PHBH_gene_4324             ------------------------------------------SSGQSRARSNTNQRGPAS
A6P3HB_gene_114243           ------------------------------------------SSGQSRARSNTNQRGPAS
A8Ecoflex_gene_163510        ------------------------------------------SSGQSRARSNTNQRGPAS
A8EcoflexT2_gene_553         -----------------------------------------------SSGQ--------S
G8LDPE_gene_21746            -----------------------------------------------SSGQ--------S
B9PCL_gene_15158             -----------------------------------------------SSGQ--------S
G7P4BH_gene_47629            -----------------------------------------------SSGQ--------S
B9PCL_gene_1729              ------------------------------------------SSGQSRARSNTNQRGPAS
G8LDPE_gene_4142             -----------------------------------------------SSGQ--------S
PBSJ0_gene_2748              ------------------------------------------KSGEARARS--------G
PCLJ0_gene_62836             ------------------------------------------KSGEARARS--------G
PHBHJ0_gene_153959           ------------------------------------------KSGESRARS--------G
G8LDPE_gene_79478            -----------------------------------------NSQGGAPRSG--------G
G8LDPE_gene_17819            ------------------------------------------ESGAGVARS---------
G9PS_gene_7877               ------------------------------------------ESGAGVARS---------
C9PLLAT2_gene_88153          ------------------------------------------ESGAGVARN---------
G7P4BHJ1_gene_32918          -----------------------------------------DAQGGMPRPN--------A
T54PHBH_gene_2826            -----------------------------------------EARGGAPKNK---------
T58Ecoflex_gene_11131        ------------------------------------------KRLSEARGG--------A
T702PET_gene_16178           ------------------------------------------KRLSEARGG--------A
T60PBSA_gene_1542            ------------------------------------------KRLSEARGG--------A
T67PP_gene_45807             ------------------------------------------KRLSEARGG--------A
T61PCL_gene_10917            -----------------------------------------EARGGAPKNK---------
T62PLLA_gene_24633           ------------------------------------------KRLAEARGG--------A
T702PET_gene_58903           ------------------------------------------KRLAEARGG--------A
T68LDPE_gene_57809           -----------------------------------------EARGGAPKNK---------
T702PET_gene_58880           ------------------------------------------KRLAEARGG--------A
T54PHBH_gene_14646           ------------------------------------------KRLAEARGG--------A
T57P4BH_gene_580             ------------------------------------------KRLAEARGG--------A
T50P3HB_gene_2556            ------------------------------------------KRLAEARGG--------A
T52PHBV_gene_7095            ------------------------------------------KRLAEARGG--------A
T62PLLA_gene_59803           ------------------------------------------KRLAEARGG--------A
A8Ecoflex_gene_2533          ------------------------------------------KRMAEARGG--------A
B9PCL_gene_6632              ------------------------------------------KRMAEARGG--------A
B8PBSAT2_gene_31342          ----------------------------------------EVHGGMPRNSQ--------G
G8LDPET2_gene_56468          ------------------------------------------SQGGMPRNS-------QG
A6P3HBT2_gene_43487          ------------------------------------------AQGGAPRNG--------G
G8LDPET2_gene_31485          -----------------------------------------EAQGGAPRNG--------G
G9PST2_gene_71305            -----------------------------------------EAQGGAPRNG--------G
PHBHJ0_gene_155274           -----------------------------------------------EQGG--------G
P3HBx1J0_gene_35107          ------------------------------------------KRLADAQGG--------A
PHBHJ0_gene_42378            ------------------------------------------KRLADAQGG--------A
PHBVJ0_gene_27580            ------------------------------------------KRLADAQGG--------A
T61PCL_gene_57356            -----------------------------------------ESQGGAPRGG--------A
PBSAJ0_gene_132723           -----------------------------------------DAQGGAPRNN--------G
C5PETT2_gene_12075           --------------------------------------------AQDSRGGDRGGRGRDG
A6P3HB_gene_7327             -------------------------------------AQDARGGGNRGGGRGPNRGGDRG
C5PET_gene_47966             -------------------------------------AQDARGGGNRGGGRGPNRGGDRG
C7PHBV_gene_81551            -------------------------------------AQDARGGGNRGGGRGPNRGGDRG
G8LDPE_gene_32391            ------------------------------------------AQDARGGGRGPSRGGDRG
G8LDPE_gene_61020            --------------------------------------AQDARGGGRGPGRGGAGNRDRG
PHBHJ0_gene_131483           ------------------------------------------RLMVEAQTS--------G
PHBHJ0_gene_82985            ----------------------------------------ESQTSGVRPAR---------
PCLJ0_gene_77018             ----------------------------------------EAQTSGVRPAR---------
PHBHJ0_gene_82880            ----------------------------------------EAQTSGVRPAR---------
PHBVJ0_gene_4368             ------------------------------------------RLMMEAQTS--------G
PCLJ0_gene_70754             ------------------------------------------GNKPVKDRK---------
T702PET_gene_44239           ------------------------------------------------------------
A8Ecoflex_gene_44165         -----------------------------------------NLAADAQAQR---------
PCLJ0_gene_17650             -----------------------------------------NLAADAQAAR---------
C5PETT2_gene_25321           ----------------------------------------EMQEGGGGGGR--------G
G9PST2_gene_63247            ----------------------------------------EMQEGGGGGGR--------G
P4HBJ0_gene_92509            ----------------------------------------EAQEGGRPRNN--------G
P4HBJ0_gene_92623            ----------------------------------------EAQEGGRPRNN--------G
PHBHJ0_gene_129885           ------------------------------------RISIEAQEGGRPRNN--------G
PBSAJ0_gene_65449            ---------------------------------------AVQETGGRPSRG--------R
PCLJ0_gene_90592             ---------------------------------------AVQETGGRPSRG--------R
PCLJ0_gene_186890            ---------------------------------------EVQESGGRPSRG--------R
A6P3HBT2_gene_88328          --------------------------------------------KNAPVRS---------
A6P3HBT2_gene_95475          --------------------------------------------ENAQVRT---------
G7P4BHT2_gene_75454          ----------------------------------------KKAMENAQVRT---------
G8LDPET2_gene_39021          ----------------------------------------KKAMENAQVRT---------
T702PET_gene_8217            --------------------------------------------AAGGRGGDRQRGGRGD
T50P3HB_gene_16557           ----------------------------------------RLALAAGGRGG--------D
T61PCL_gene_37357            ----------------------------------------AAGGRGGDRGR--------G
T60PBSA_gene_43463           ----------------------------------------AAGGRGGDRGR--------G
A8Ecoflex_gene_140856        ----------------------------------------AAGGRGGDRGR--------G
E6PHBH_gene_75815            ----------------------------------------AAGGRGGDRGR--------G
C7PHBV_gene_132243           ----------------------------------------AAGGRGGDRGR--------G
A8Ecoflex_gene_52961         ------------------------------------------KQQAAGRPA--------G
B8PBSA_gene_30719            ------------------------------------------KQQAAGRPA--------G
B9PCL_gene_42469             ------------------------------------------KQQAAGRPA--------G
A8EcoflexT2_gene_50286       ------------------------------------------KLQASGRPA---------
A8EcoflexT2_gene_50333       ------------------------------------------KLQASGRPA---------
A8EcoflexT2_gene_80209       ------------------------------------------KLQASGRPA--------N
PBSAJ0_gene_80124            ------------------------------------------KQQAAGRPG--------G
PCLJ0_gene_38929             ----------------------------------------KAQEKQQAAGR--------P
PHBHJ0_gene_33673            ----------------------------------------KAQEKQQAAGR--------P
EcoflexJ0_gene_4630          ----------------------------------------EMQESGGGGGRSRRDRGDRG
PBSAJ0_gene_3007             ------------------------------------------EMQESGGGG--------G
PBSJ0_gene_18644             ------------------------------------------EMQESGGGG--------G
F9PP_gene_25929              ------------------------------------------ESGEQRARS--------G
P4HBJ0_gene_93205            ---------------------------------------EAQEGGSRPSRN---------
PCLJ0_gene_150972            -DLSDEDFLSEFVGRCTAERFDSWERSLILDEPKSAAKKSAKGVSQGDQVE---------
PCLJ0_gene_192749            ----------------------------------------EMQEGGGDRRR--------D
F9PP_gene_45200              --------------------------------------EIQDGGGPRPQRR---------
G9PS_gene_46101              --------------------------------------EIQDGGGPRPQRR---------
G9PS_gene_87481              --------------------------------------EIQDGGGPRPQRR---------
A8EcoflexT2_gene_20565       ----------------------------------------EAQEGGAPRQG--------G
T52PHBV_gene_6435            --------------------------------------EAQEGGGSRPHGG--------G
T57P4BH_gene_13402           --------------------------------------EAQEGGGSRPHGG--------G
PCLJ0_gene_30773             ----------------------------------------ELQDGPAPRGA--------A
F9PPT2_gene_27685            ----------------------------------------EAQEGGGSRPQ--------G
G8LDPE_gene_123476           ------------------------------------------------------------
G9PS_gene_46094              ------------------------------------------------------------
G9PS_gene_21146              ----------------------------------------ELQEGPAPRGA--------G
G9PS_gene_188361             ----------------------------------------ELQEGPAPRGA--------G
C9PLLAT2_gene_59340          ------------------------------------------------------------
C5PETT2_gene_26915           ----------------------------------------ELQDGPTPRGA--------G
T58Ecoflex_gene_10310        ----------------------------------------QLQQGPAPRGA--------G
F9PPT2_gene_79926            ----------------------------------------QLQQGPAPRGA--------G
G8LDPE_gene_116467           ----------------------------------------QLQQGPAPRGA--------G
E6PHBH_gene_64359            ----------------------------------------QLQQGPAPRGA--------G
C7PHBV_gene_67710            ----------------------------------------QLQQGPAPRGA--------G
B9PCL_gene_45423             ----------------------------------------QLQQGPAPRGA--------G
A8EcoflexT2_gene_9982        ----------------------------------------QLQQGPAPRGA--------G
C5PET_gene_73                ----------------------------------------QLQQGPAPRGA--------G
B9PCLT2_gene_37239           ----------------------------------------QLQQGPAPRGA--------G
G9PST2_gene_81161            ----------------------------------------QLQQGPAPRGA--------G
G8LDPET2_gene_70778          ----------------------------------------QLQQGPAPRGA--------G
G8LDPET2_gene_84653          ----------------------------------------QLQQGPAPRGA--------G
G7P4BHT2_gene_8359           ----------------------------------------QLQQGPAPRGA--------G
C9PLLAT2_gene_40234          ----------------------------------------QLQQGPAPRGA--------G
E6PHBH_gene_29889            ----------------------------------------QLQQGPAPRGA--------G
B8PBSAT2_gene_60239          ----------------------------------------QLQQGPAPRGA--------G
G7P4BH_gene_44271            ----------------------------------------QLQQGPAPRGA--------G
F9PP_gene_34459              ----------------------------------------QLQQGPAPRGA--------G
F9PPT2_gene_28910            ----------------------------------------QLQQGPAPRGA--------G
A8Ecoflex_gene_3634          ----------------------------------------QLQQGPAPRGA--------G
A8EcoflexT2_gene_10004       ----------------------------------------QLQQGPAPRGA--------G
B8PBSA_gene_9294             ----------------------------------------QLQQGPAPRGA--------G
B9PCL_gene_38677             ----------------------------------------QLQQGPAPRGA--------G
C7PHBV_gene_67824            ----------------------------------------QLQQGPAPRGA--------G
E6PHBH_gene_12715            ----------------------------------------QLQQGPAPRGA--------G
C7PHBVT2_gene_3520           ----------------------------------------QLQQGPAPRGA--------G
C5PETT2_gene_26905           ----------------------------------------QLQQGPAPRGA--------G
E6PHBHT2_gene_20098          ----------------------------------------QLQQGPAPRGA--------G
C9PLLAT2_gene_9498           ----------------------------------------QLQQGPAPRGA--------G
A6P3HB_gene_107518           ----------------------------------------QLQQGPAPRGA--------G
PCLJ0_gene_38980             ----------------------------------------ELQEGPAPRGA-------MG
EcoflexJ0_gene_52001         ----------------------------------------ELQDGPAPRGA-------MG
P4HBJ0_gene_2459             ----------------------------------------ELQDGPAPRGA-------MG
P3HBx1J0_gene_30449          ----------------------------------------ELQEGPAPRGA-------MG
EcoflexJ0_gene_13296         ----------------------------------------ELQEGPAPRGA-------MG
PBSAJ0_gene_6690             ----------------------------------------ELQEGPAPRGA-------MG
PBSAJ0_gene_6665             ----------------------------------------ELQEGPAPRGA-------MG
PCLJ0_gene_347               ----------------------------------------ELQEGPAPRGA-------MG
A8Ecoflex_gene_20624         ----------------------------------------EAQQGPAPRGD--------R
PBSJ0_gene_23540             ----------------------------------------ELQDGPTPRGA--------G
PCLJ0_gene_38890             ----------------------------------------ELQDGPTPRGA--------G
A8Ecoflex_gene_6927          ----------------------------------------EMQDGPAPRGA--------G
G8LDPE_gene_51704            ----------------------------------------EMQDGPAPRGA--------G
C5PET_gene_156262            ------------------------------------------------------------
T58Ecoflex_gene_24374        ----------------------------------------ELQDGPAPRGA--------G
T61PCL_gene_23561            ----------------------------------------ELQDGPAPRGA--------G
T67PP_gene_39977             ----------------------------------------ELQDGPAPRGA--------G
T61PCL_gene_33653            ----------------------------------------ELQDGPAPRGA--------G
G9PS_gene_31318              ----------------------------------------ELQDGPAPRGA--------G
B9PCL_gene_33391             ----------------------------------------ELQDGPAPRGA--------G
B8PBSA_gene_82854            ----------------------------------------ELQDGPAPRGA--------G
B9PCL_gene_37204             ----------------------------------------ELQDGPAPRGA--------G
A8Ecoflex_gene_92182         ----------------------------------------ELQDGPAPRGA--------G
C5PET_gene_44538             ------------------------------------------------------------
EcoflexJ0_gene_45810         ----------------------------------------ELQEGPGPRGS--------G
P3HBx1J0_gene_26640          ----------------------------------------ELQQGPAPRGD--------R
P4HBJ0_gene_111930           ----------------------------------------ELQQGPAPRGD--------R
EcoflexJ0_gene_62373         ----------------------------------------ELQEGPAPRGA--------G
A8EcoflexT2_gene_20543       ----------------------------------------ELQEGPAPRGA--------G
B8PBSA_gene_51345            ----------------------------------------ELQEGPAPRGA--------G
P4HBJ0_gene_98760            ----------------------------------------ALQEGPAPRGA--------G
PHBVJ0_gene_46703            ----------------------------------------ALQEGPAPRGA--------G
PCLJ0_gene_39013             ----------------------------------------ALQEGPAPRGA--------G
F9PPT2_gene_30858            ----------------------------------------ELQDGPAPRGA--------G
F9PPT2_gene_52848            ----------------------------------------ELQDGPAPRGA--------G
C5PET_gene_44572             ----------------------------------------EVQDGPAPRGA--------G
C7PHBV_gene_19721            ----------------------------------------EVQDGPAPRGA--------G
F9PPT2_gene_19092            ----------------------------------------EVQDGPAPRGA--------G
P3HBx1J0_gene_60083          ------------------------------------------------------------
P4HBJ0_gene_93288            ----------------------------------------EIQDGPAPRGA-------GG
PBSAJ0_gene_17772            ----------------------------------------EIQDGPAPRGG--------R
P4HBJ0_gene_127403           ----------------------------------------ELQDGPAPRGA--------G
PCLJ0_gene_172021            ----------------------------------------ELQDGPAPRGA--------G
P3HBx1J0_gene_4668           ----------------------------------------EIQDGPAPRGA--------G
P3HBx1J0_gene_21274          ----------------------------------------ELQDGPAPRGA--------G
A6P3HB_gene_19012            ----------------------------------------ELQDGPAPRGA--------G
B9PCL_gene_55605             ----------------------------------------ELQDGPAPRGA--------G
C7PHBV_gene_1239             ----------------------------------------ELQDGPAPRGA--------G
P4HBJ0_gene_112117           ----------------------------------------ELQDGPAPRGA--------G
PHBHJ0_gene_25117            ----------------------------------------ELQDGPAPRGA--------G
PHBHJ0_gene_74993            ----------------------------------------ELQDGPAPRGA--------G
EcoflexJ0_gene_13292         ----------------------------------------EAQDGPAPRGA--------G
P4HBJ0_gene_98440            ----------------------------------------ELQDGPAPRGA--------G
EcoflexJ0_gene_118467        ----------------------------------------EVQDGPAPRGA--------G
P4HBJ0_gene_37287            ------------------------------------------------------------
PCLJ0_gene_91970             ----------------------------------------EVQDGPAPRGA--------G
PHBHJ0_gene_94355            ----------------------------------------EAQSQGGPSRR---------
G8LDPE_gene_27935            ------------------------------------------VGGPSDGNR--------G
A8Ecoflex_gene_121475        ------------------------------------------VGGPSDGNR--------G
C9PLLA_gene_8294             ------------------------------------------VGGPSDGNR--------G
G9PS_gene_31303              ------------------------------------------VGGPSDGNR--------G
T60PBSA_gene_61066           ------------------------------------------VGGPSDGNR--------G
T58Ecoflex_gene_28482        ------------------------------------------VGGPSDGNR--------G
T61PCL_gene_33964            ------------------------------------------VGGPSDGNR--------G
T67PP_gene_49230             ------------------------------------------VGGPSDGNR--------G
T69PS_gene_14608             ------------------------------------------VGGPSDGNR--------G
T702PET_gene_17339           ------------------------------------------VGGPSDGNR--------G
T68LDPE_gene_25119           ------------------------------------------VGGPSDGNR--------G
T61PCL_gene_56325            ------------------------------------------ESQEKGGSS--------G
T60PBSA_gene_76214           ------------------------------------------ESQEKGGPS--------G
F9PPT2_gene_15530            -------------------------------------------ESQNQGGN--------Q
T67PP_gene_67984             ------------------------------------------ESNDQGGHN--------N
T58Ecoflex_gene_28042        ------------------------------------------ESNDQGGHN--------N
T68LDPE_gene_46623           ------------------------------------------ESNDQGGHN--------N
T61PCL_gene_2740             ------------------------------------------ESNDQGGHN--------N
T57P4BH_gene_4829            ------------------------------------------ESNDQGGHN--------N
A8Ecoflex_gene_106710        ------------------------------------------ESNDQGGNN--------N
G8LDPET2_gene_106177         ------------------------------------------ESNDQGGNN--------N
E6PHBH_gene_77409            ------------------------------------------ESNDQGGNN--------N
F9PP_gene_70670              ------------------------------------------ESNDQGGNN--------N
G9PST2_gene_54842            ------------------------------------------ESNDQGGNN--------N
G7P4BH_gene_73704            ------------------------------------------ESNDQGGNN--------N
C5PET_gene_22410             ------------------------------------------ESNDQGGNN--------N
C7PHBV_gene_32470            ------------------------------------------ESNDQGGNN--------N
A6P3HB_gene_3158             ------------------------------------------ESNDQGGNN--------N
B8PBSA_gene_26342            ------------------------------------------ESNDQGGNN--------N
T58Ecoflex_gene_22376        ------------------------------------------ESNDQGGNN--------N
T60PBSA_gene_28889           ------------------------------------------ESNDQGGNN--------N
G9PS_gene_31257              ------------------------------------------ESQEQGSGG--------G
G9PS_gene_40880              ------------------------------------------ESQEQGSGG--------G
C5PETT2_gene_158574          --------------------------------------------EAQESGG--------G
B8PBSA_gene_5448             --------------------------------------------EAQESGG--------G
B9PCL_gene_30390             --------------------------------------------EAQESGG--------G
A8Ecoflex_gene_91227         --------------------------------------------EAQESGG--------G
A8EcoflexT2_gene_67365       --------------------------------------------EAQESGG--------G
G9PS_gene_17039              --------------------------------------------EAQESGG--------G
C5PET_gene_60394             --------------------------------------------EAQESGG--------G
C7PHBV_gene_84036            --------------------------------------------EAQESGG--------G
G8LDPET2_gene_71500          --------------------------------------------EAQESGG--------G
G8LDPE_gene_17665            --------------------------------------------EAQESGG--------G
B8PBSAT2_gene_3466           --------------------------------------------EAQESGG--------G
PHBHJ0_gene_117343           ----------------------------------------AASEGNQGDRG--------G
EcoflexJ0_gene_82989         ------------------------------------------RKATENDNS--------G
P4HBJ0_gene_124356           ------------------------------------------RKATENDNS--------G
P4HBJ0_gene_137884           ------------------------------------------RKATENDNS--------G
F9PPT2_gene_7153             ----------------------------------------EAQLGGRPAGR--------G
PBSAJ0_gene_51381            ------------------------------------------RRATEGSND--------G
EcoflexJ0_gene_36366         ------------------------------------------RRATEGGGD--------G
EcoflexJ0_gene_52458         ------------------------------------------RRATEGGND--------G
P4HBJ0_gene_15751            -----------------------------------------RRATEGGNDG--------G
C5PETT2_gene_33770           ------------------------------------------RKMLESQEG--------G
G8LDPET2_gene_62161          ------------------------------------------RKMLESQEG--------G
G9PST2_gene_90956            ------------------------------------------RKMLESQEG--------G
EcoflexJ0_gene_74580         ------------------------------------------KRALAGQEG--------G
P4HBJ0_gene_93268            ------------------------------------------KRALAGQEG--------G
C5PETT2_gene_18420           -------------------------------------------DKKTAKAK---------
PBSAJ0_gene_41989            -EKDD------------------------------RRNRRGPRPGANRGPR--------R
PCLJ0_gene_14772             -EKDD------------------------------RRNRRGPRPGANRGPR--------R
EcoflexJ0_gene_43030         -------------------------------------------VNKETNQA---------
P4HBJ0_gene_24438            -----------------------------------------------VNKE--------T
PBSJ0_gene_10254             -VNK-------------------------------------------ETNQ--------A
F9PPT2_gene_30733            -------------------------------------------QKQGKKRR---------
P3HBx1J0_gene_79723          ------------------------------------------SSKKSRGKK---------
P3HBx1J0_gene_100407         -SSK-------------------------------------------KSRG--------K
A6P3HB_gene_34426            ---------------------------------------AAVKTDTAPARK---------
B8PBSA_gene_61848            ---------------------------------------AAVKTDTAPARK---------
B9PCL_gene_32612             ---------------------------------------AAVKTDTAPARK---------
C5PET_gene_26967             ---------------------------------------AAVKTDTAPARK---------
C7PHBV_gene_75687            ---------------------------------------AAVKTDTAPARK---------
G7P4BH_gene_51816            ---------------------------------------AAVKTDTAPARK---------
A8Ecoflex_gene_154372        ---------------------------------------AAVKTENAPARK---------
B8PBSA_gene_32776            ----------------------------------------AVKTENAPARK---------
C5PET_gene_69913             ----------------------------------------AVKTENAPARK---------
C7PHBV_gene_114685           ----------------------------------------AVKTENAPARK---------
E6PHBH_gene_35238            ----------------------------------------AVKTENAPARK---------
F9PP_gene_1067               ----------------------------------------AVKTENAPARK---------
G8LDPE_gene_67756            ----------------------------------------AVKTENAPARK---------
G9PS_gene_94628              ---------------------------------------AAVKTENAPARK---------
A8EcoflexT2_gene_92385       --------------------------------------------VANTTSK---------
PCLJ0_gene_36144             -AAQ-------------------------------------------ANNK---------
C9PLLAT2_gene_23903          -SAK-------------------------------------------SSGK---------
A8EcoflexT2_gene_111887      ------------------------------------------KKSAKTSGK---------
B8PBSA_gene_42259            ------------------------------------------KKSAKTSGK---------
G7P4BH_gene_5668             ------------------------------------------KKSAKTSGK---------
E6PHBH_gene_11595            -SAK-------------------------------------------TSGK---------
B8PBSA_gene_26878            ------------------------------------------KKSAKTSGK---------
B9PCL_gene_27125             -SAK-------------------------------------------TSGK---------
F9PPT2_gene_33347            -SAK-------------------------------------------TSGK---------
C9PLLA_gene_4897             -------------------------------------------EQSKKQAS---------
F9PP_gene_26388              -------------------------------------------EKAAASAK---------
F9PP_gene_24087              ------------------------------------------KSGASAGSK---------
G9PS_gene_166880             ---------------------------------------------EKKESG---------
G9PS_gene_60222              ------------------------------------------KSGASAGSK---------
C9PLLA_gene_8273             ------------------------------------------KSGASAGSK---------
A8EcoflexT2_gene_59798       -----------------------------------------------KESG--------K
G8LDPE_gene_48893            ------------------------------------------------------------
G9PS_gene_80901              ----------------------------------------ATNAGAGAGAK---------
F9PP_gene_18405              -----------------------------------------------NAGA--------G
F9PP_gene_18403              ------------------------------------------------------------
G9PS_gene_60705              ------------------------------------------NAGAAAGSK---------
F9PP_gene_59232              -KRK-------------------------------------------PARK--------G
C5PETT2_gene_52054           ---------------------------------------------AGKKKR---------
A8EcoflexT2_gene_48381       -DSK-------------------------------------------KKR----------
T58Ecoflex_gene_23303        ------------------------------------------QEKPAKRAP--------K
T60PBSA_gene_31991           ------------------------------------------QEKPAKRAP--------K
T67PP_gene_28913             ------------------------------------------QEKPAKRAP--------K
T68LDPE_gene_24290           ------------------------------------------QEKPAKRAP--------K
T69PS_gene_29340             ------------------------------------------QEKPAKRAP--------K
T702PET_gene_14137           ------------------------------------------QEKPAKRAP--------K
T60PBSA_gene_26371           ------------------------------------------QEKPAKRAP--------K
T61PCL_gene_21972            ------------------------------------------QEKPAKRAP--------K
T62PLLA_gene_2614            ------------------------------------------QEKPAKRAP--------K
T67PP_gene_48516             ------------------------------------------QEKPAKRAP--------K
T68LDPE_gene_49370           ------------------------------------------QEKPAKRAP--------K
T702PET_gene_7582            ------------------------------------------QEKPAKRAP--------K
T57P4BH_gene_14195           ------------------------------------------QEKPAKRAP--------K
T58Ecoflex_gene_44602        ------------------------------------------QEKPAKRAP--------K
T52PHBV_gene_15462           ------------------------------------------QEKPAKRAP--------K
T54PHBH_gene_16828           ------------------------------------------QEKPAKRAP--------K
T67PP_gene_48527             ------------------------------------------QEKPAKRAP--------K
T60PBSA_gene_26379           ------------------------------------------QEKPAKRAP--------K
T69PS_gene_61002             ------------------------------------------QEKPAKRAP--------K
T61PCL_gene_34780            ------------------------------------------QPAAAPKKK--------G
T60PBSA_gene_28262           -----------------------------------------QPPASQPKKK--------G
T61PCL_gene_59068            ------------------------------------------ASQPKKKGR--------N
T57P4BH_gene_21828           ------------------------------------------ASQPKKKGR--------N
T67PP_gene_62181             ------------------------------------------ASQPKKKGR--------N
T68LDPE_gene_4669            ------------------------------------------ASQPKKKGR--------N
T69PS_gene_40352             ------------------------------------------ASQPKKKGR--------N
T702PET_gene_12011           --------------------------------------------ASQPKKK--------G
T60PBSA_gene_9128            ------------------------------------------GDKPKKQRK--------G
T61PCL_gene_43313            ------------------------------------------GDKPKKQRK--------G
T62PLLA_gene_10977           ------------------------------------------GDKPKKQRK--------G
T67PP_gene_50205             ------------------------------------------GDKPKKQRK--------G
T68LDPE_gene_42004           ------------------------------------------GDKPKKQRK--------G
T702PET_gene_47030           ------------------------------------------GDKPKKQRK--------G
T60PBSA_gene_59633           ------------------------------------------QPAAKPKKR--------N
T68LDPE_gene_27453           ------------------------------------------QPAAKPKKR--------N
T57P4BH_gene_20461           ------------------------------------------QPAAKPKRK--------S
T60PBSA_gene_33770           ------------------------------------------QPAAKPKRK--------S
T702PET_gene_12631           ------------------------------------------QPAAKPKRK--------S
T62PLLA_gene_9208            ------------------------------------------QPAAKPKRK--------S
T67PP_gene_20372             ------------------------------------------QPAAKPKRK--------S
T68LDPE_gene_27491           ------------------------------------------QPAAKPKRK--------S
T69PS_gene_14961             ------------------------------------------QPAAKPKRK--------S
T58Ecoflex_gene_36055        ------------------------------------------QPAAKPKRK--------N
T60PBSA_gene_14631           ------------------------------------------QPAAKPKRK--------N
T69PS_gene_1170              ------------------------------------------QPAAKPKRK--------N
T61PCL_gene_60220            ------------------------------------------QPAAKPKRK--------N
T62PLLA_gene_24191           ------------------------------------------QPAAKPKRK--------N
T67PP_gene_19497             ------------------------------------------QPAAKPKRK--------N
T68LDPE_gene_19000           ------------------------------------------QPAAKPKRK--------N
T702PET_gene_14149           ------------------------------------------QPAAKPKRK--------N
G7P4BH_gene_43748            ------------------------------------------VPAAKPKRK--------N
A6P3HB_gene_19052            ------------------------------------------QPAAKPKRK--------N
C5PET_gene_32694             ------------------------------------------QPAAKPKRK--------N
C7PHBV_gene_80965            ------------------------------------------QPAAKPKRK--------N
A8Ecoflex_gene_60984         ------------------------------------------QPAAKPKRK--------N
G7P4BH_gene_28378            ------------------------------------------QPAAKPKRK--------N
G8LDPE_gene_87257            ------------------------------------------QPAAKPKRK--------N
G7P4BHT2_gene_103521         ------------------------------------------QPAAKPKRK--------N
A8Ecoflex_gene_80237         ------------------------------------------QPAAKPKRK--------N
F9PP_gene_58449              --------------------------------------------QPAAKPK--------R
C9PLLAT2_gene_49166          ------------------------------------------QPAAKPKRK--------N
F9PPT2_gene_56475            --------------------------------------------QPAAKPK--------R
A8Ecoflex_gene_65577         ------------------------------------------QPAAKPKRK--------N
C5PET_gene_32678             ------------------------------------------QPAAKPKRK--------N
G7P4BHT2_gene_126597         ------------------------------------------QPAAKPKRK--------N
PHBHJ0_gene_65925            -------------------------------------------EGEARTAR---------
LDPEJ0_gene_6304             -Q-K-------------------------------------------SKKS--------A
G8LDPE_gene_63787            -----------------------------------------TKPTKKRNRS---------
G8LDPE_gene_74408            ------------------------------------------SKRPNSKKR---------
P4HBJ0_gene_181883           ------------------------------------------------------------
PBSJ0_gene_38485             -TNV-------------------------------------------QSFG---------
F9PPT2_gene_32484            ------------------------------------------PKAKKTATN---------
G8LDPE_gene_129265           -------------------------------------------KAKKTATN---------
F9PP_gene_101070             --------------------------------------------AKKTATN---------
G9PS_gene_104239             -------------------------------------------KAKKTATN---------
B8PBSA_gene_31165            ------------------------------------------TKAAAPKKK--------A
B9PCL_gene_28072             ------------------------------------------TKAAAPKKK--------A
EcoflexJ0_gene_88222         ------------------------------------------AAPKKKSSK---------
P4HBJ0_gene_22050            -AAP-------------------------------------------KKKS--------S
PHBHJ0_gene_4828             -AAP-------------------------------------------KKKS--------S
PHBVJ0_gene_32025            -AAP-------------------------------------------KKKS--------S
PHBHJ0_gene_43594            ------------------------------------------PTTKKKRTK---------
C9PLLA_gene_21977            -----------------------------------------------GKKK---------
C9PLLA_gene_23433            -------------------------------------------KKSSGKKK---------
B8PBSA_gene_34807            --------------------------------------------EAAPKKK--------G
A8EcoflexT2_gene_46524       --------------------------------------------EPTPKKK--------G
B8PBSA_gene_58734            --------------------------------------------EPAPKKK--------G
T702PET_gene_26734           ---P-------------------------------------------KKKG--------S
EcoflexJ0_gene_35242         --------------------------------------------APKKRGR--------G
EcoflexJ0_gene_46267         -------------------------------------------EAPPKKRS--------G
EcoflexJ0_gene_31815         -----------------------------------------APKKKSKKAE---------
PBSAJ0_gene_5289             ----------------------------------------------APKKK--------S
PCLJ0_gene_3029              ----------------------------------------------APKKK--------S
PBSJ0_gene_10578             -------------------------------------------KKKSKKAD---------
PCLJ0_gene_173019            ----------------------------------------------SPKKK--------S
T52PHBV_gene_22612           ------------------------------------------TPPKKRSSK---------
[truncated: 71,075 more chars]
