# Supplementary material for: Microbial decomposition of biodegradable plastics on the deep-sea floor
Source: Nat Commun. 2024 Jan 26;15:568. doi: 10.1038/s41467-023-44368-8 (PMC10817984; doi:10.1038/s41467-023-44368-8)
Supplement: Supplementary file 6 — Source Data [file 41467_2023_44368_MOESM6_ESM.zip › Source data/Source Data MF 6a, SF 21 (2).nwk]

(G8LDPE_gene_116467:2.90620549720499E-17,((((((((((((((((((((((((((((((((((((A8EcoflexJ1_gene_47723:0.09106846146633586,B9PCLJ1_gene_51655:0.06041700562378055)89:0.0351119644516227,(B9PCLJ1_gene_81290:0.002988728992818919,B9PCLJ1_gene_81280:0.002126429590109484)100:0.10161662851499861)79:0.02497671229860708,A8EcoflexJ1_gene_125210:0.1248458560383903)39:0.005701808543821894,B8PBSAJ1_gene_39903:0.11137959137715969)75:0.033426670172409086,(((((((((B9PCLJ1_gene_7212:0.005756847977437813,B9PCLT2_gene_16219:0.0045465156480398086)90:0.00841647329184298,B9PCLJ1_gene_2784:0.0071540233883965266)80:0.013723208171586468,B9PCLJ1_gene_17870:0.0164620659069033)80:0.016210977778969324,(((B8PBSAJ1_gene_83931:0.0023072351438375607,B8PBSAJ1_gene_81377:0.002807923439090842)100:0.02072346592646227,A8EcoflexJ1_gene_40169:0.010426396418259215)75:0.006876834689827635,B8PBSAJ1_gene_16331:0.035310856301288066)59:0.0070444695930853935)44:0.009293737328048971,A6P3HBT2_gene_55140:0.046703043200957244)39:0.004788124629974529,(B9PCLT2_gene_43756:0.0018668583921562462,A6P3HBT2_gene_48883:0.008341078947960339)98:0.027929510006762914)65:0.011254217010762665,((((G9PST2_gene_17712:0.01105926898272151,(G7P4BHJ1_gene_103262:0.004312507081689737,G7P4BHJ1_gene_88353:9.24167397124716E-4)70:0.009805214645201423)38:0.0050514542198559125,((A6P3HBT2_gene_75198:0.0,G8LDPET2_gene_75000:0.0027120518937172977)68:0.001358158063126926,G9PST2_gene_62570:0.0)99:0.026441977204090403)12:0.0013864477147790036,(((((G9PST2_gene_17651:6.11832736253682E-17,G8LDPET2_gene_9942:5.5064946262831376E-17)60:0.0,E6PHBHT2_gene_36278:5.812410994409978E-17)58:0.0,A8EcoflexT2_gene_133618:5.812410994409978E-17)58:0.0,A6P3HBT2_gene_42329:5.812410994409978E-17)60:0.004560604251041329,G7P4BHJ1_gene_137830:0.0)79:0.016723059809221646)44:0.00988861067220052,E6PHBHT2_gene_36296:0.02046848799332303)74:0.020579004611252165)84:0.013111178352304017,B9PCLJ1_gene_36572:0.08066818520188758)100:0.081465307084247,A6P3HBT2_gene_82328:0.1587555483868192)66:0.022847248446476853)62:0.01980207738767859,A8EcoflexJ1_gene_1349:0.23837405843996518)43:0.022556938713597614,(((((((((G9PST2_gene_63443:0.005601312606855118,((B9PCLT2_gene_46084:6.11832736253682E-17,B8PBSAT2_gene_20835:5.5064946262831376E-17)88:0.0,A8EcoflexT2_gene_128498:5.812410994409978E-17)88:0.004702051018622446)98:0.01872957389932679,(B8PBSAJ1_gene_20049:0.01697046714944785,A8EcoflexJ1_gene_16976:0.01424886545272674)98:0.021191113592607246)54:0.0059509593232676536,G8LDPET2_gene_38567:0.02707405975246762)22:0.0044011940651581625,A8EcoflexJ1_gene_61145:0.03426278122415969)23:0.007492391606828511,((B9PCLT2_gene_3990:6.11832736253682E-17,B8PBSAT2_gene_804:5.5064946262831376E-17)100:0.0,A8EcoflexT2_gene_15785:5.812410994409978E-17)100:0.058545713715889514)36:0.008352100899357607,(A8EcoflexJ1_gene_29236:0.05701785645453776,B8PBSAJ1_gene_61757:0.043497717148379605)36:0.006388478744398528)100:0.049467088295763136,(G9PST2_gene_67159:0.033914839257865995,(G9PST2_gene_31698:6.11832736253682E-17,G8LDPET2_gene_3464:5.5064946262831376E-17)100:0.02948333961153942)100:0.06533870685793779)54:0.008113655310474945,((A6P3HBJ1_gene_609:0.011474211532304131,G7P4BHJ1_gene_18399:0.009234911071603243)98:0.024148410417488008,((C7PHBVJ1_gene_1875:6.11832736253682E-17,A6P3HBJ1_gene_32952:5.5064946262831376E-17)100:0.03538349714177674,((E6PHBHT2_gene_12755:0.0036152313341219224,(A6P3HBT2_gene_7778:0.008656354260573311,E6PHBH_gene_91958:0.00683696239225661)52:0.00429117007237842)44:0.003214305146688836,C7PHBVT2_gene_4821:0.01901022223191309)97:0.020668857846774268)48:0.005497655644546652)100:0.04638495775559231)95:0.04377442962251586,(((B8PBSAJ1_gene_40157:6.11832736253682E-17,B8PBSAJ1_gene_40034:5.5064946262831376E-17)72:0.0044055382817610005,B8PBSAJ1_gene_1954:0.006044357631058739)100:0.07793367906785964,A8EcoflexJ1_gene_4544:0.06344378026979365)100:0.06492059813382)99:0.08550457347383199)37:0.011581067505995862,(((G8LDPET2_gene_28179:6.11832736253682E-17,A6P3HBT2_gene_82428:5.5064946262831376E-17)100:0.001055330625764097,G7P4BHJ1_gene_67847:0.004059827957164248)99:0.015263572322342555,((G9PST2_gene_51839:6.11832736253682E-17,G8LDPET2_gene_5848:5.5064946262831376E-17)98:0.012786091294908116,A8EcoflexT2_gene_24044:0.007923031308999198)74:0.005637390359983665)100:0.1709565682787942)43:0.030258063090671975,((((PCLJ0_gene_51119:0.05577074876273233,PBSJ0_gene_52357:0.04035826258232679)65:0.0074133435073802795,PHBVJ0_gene_32677:0.07889609565394021)97:0.033565015183101114,(B8PBSA_gene_67822:0.020089605141628452,A8Ecoflex_gene_74900:0.03349440016289782)99:0.053313436946608644)100:0.08876916907525872,((PCLJ0_gene_134008:0.09178384142606093,P3HBx1J0_gene_22763:0.07884820025326977)100:0.1550557710524438,PBSJ0_gene_31337:0.21222050513232898)64:0.019847080019868922)98:0.11367259900512115)14:0.019362071568590045,((((((E6PHBHJ1_gene_9482:0.010778875265670158,A6P3HBJ1_gene_14711:0.01012665330225519)72:0.009846228500011853,(C7PHBVJ1_gene_43102:0.013434636254829317,G7P4BHJ1_gene_6858:0.002584098597304608)83:0.009093668649280172)100:0.05713100254598466,G7P4BHJ1_gene_31702:0.08276762198473027)49:0.008799330429420544,E6PHBHJ1_gene_19665:0.11074312888597256)100:0.17465731708229154,(((((G7P4BHJ1_gene_59489:0.3517682375129742,(G8LDPET2_gene_22028:0.2824439294521567,E6PHBH_gene_9051:0.3966264283860969)49:0.09763201422219883)13:0.012896250712065257,(G7P4BHJ1_gene_44734:6.11832736253682E-17,A6P3HBJ1_gene_3316:5.5064946262831376E-17)100:0.49766125423872526)7:0.044951465179910804,(A6P3HBT2_gene_38854:0.1936929312388491,((C9PLLAT2_gene_4286:6.11832736253682E-17,C7PHBVT2_gene_8918:5.5064946262831376E-17)100:0.0,C5PETT2_gene_8693:5.812410994409978E-17)100:0.2172974750324056)99:0.2011347659201071)5:0.010809055833749663,(((B9PCLJ1_gene_52215:0.04773218304996606,(B9PCLT2_gene_7819:6.11832736253682E-17,B8PBSAT2_gene_28336:5.5064946262831376E-17)100:0.07876484048924043)100:0.20308151824717469,A8EcoflexJ1_gene_61435:0.24907956929914982)100:0.1919680460780819,(B9PCLT2_gene_42359:0.45027236190590886,(G9PS_gene_84881:0.09015568227637334,G9PS_gene_13797:0.08047635940295735)100:0.42163908552572626)42:0.07470754400035606)14:0.03294928347890596)21:0.037429597475624625,((((LDPEJ0_gene_21434:0.008659931529561588,PLLAJ0_gene_3342:0.008502032337911768)76:0.006551859190232716,PETJ0_gene_14090:0.015096913981236436)100:0.09968740622730232,G9PSJ1_gene_11687:0.09822880027651362)100:0.5657584031012398,(((((G7P4BHJ1_gene_75874:0.048634791417557666,G7P4BHJ1_gene_74040:0.07153371902081442)100:0.16301992761679712,E6PHBHT2_gene_32616:0.20600493309227258)73:0.047240750219009274,A6P3HBT2_gene_40373:0.177693107907894)98:0.15529879954888914,G9PST2_gene_38045:0.5004161172047155)100:0.2720803639526659,B9PCLJ1_gene_38146:0.4291723183506079)96:0.22335507881438565)100:0.3459839208287943)12:0.02642449671410743)3:0.028343680644644285,((((((G9PST2_gene_10907:6.11832736253682E-17,G8LDPET2_gene_23840:5.5064946262831376E-17)100:0.0,G7P4BHT2_gene_467:5.812410994409978E-17)97:0.0,E6PHBHT2_gene_8554:5.812410994409978E-17)99:0.0,C7PHBVT2_gene_40552:5.812410994409978E-17)98:0.0,A6P3HBT2_gene_14123:5.812410994409978E-17)100:0.2952322150869331,G7P4BHT2_gene_119971:0.32337591545000205)12:0.010801636771067429)1:0.01073157951428711)0:0.009009849149149117,((((((((((PHBVJ0_gene_16009:6.11832736253682E-17,P4HBJ0_gene_38298:5.5064946262831376E-17)100:0.06606204055157747,G9PSJ1_gene_9029:0.021880292031949924)100:0.1348920175387059,G7P4BHJ1_gene_60269:0.2632027433631134)72:0.046734387744749965,(B9PCLJ1_gene_8686:0.06357861322819752,B8PBSAJ1_gene_43888:0.055623535164479744)100:0.3890480476278313)26:0.0031312653638313824,PHBHJ0_gene_84894:0.29213757265788676)31:0.023015456944645466,(EcoflexJ0_gene_66247:0.3638266532990319,G7P4BHJ1_gene_57117:0.4292880667268423)12:0.01741559416131775)3:0.021707136119473794,((((((A8Ecoflex_gene_47637:0.00427209083385795,C7PHBV_gene_49905:0.004273729952635609)100:0.06590724078489377,C7PHBV_gene_62080:0.07082281962135392)27:0.002332849419919388,(((A8EcoflexT2_gene_84193:0.042516365116782515,A8EcoflexT2_gene_79200:0.05127386732527379)50:0.011582735612960101,C5PET_gene_82307:0.049645769866265045)15:0.00408163803029905,((C7PHBV_gene_81554:6.11832736253682E-17,A8EcoflexT2_gene_105123:5.5064946262831376E-17)100:0.05354396654990318,A6P3HB_gene_122503:0.04823835290310095)35:0.013335321155405346)36:0.011309070608878907)85:0.019197099013656953,G8LDPE_gene_3935:0.09195488435795338)63:0.014751618621834174,(((((PHBHJ0_gene_75638:6.11832736253682E-17,PCLJ0_gene_80698:5.5064946262831376E-17)100:0.0,PBSJ0_gene_62530:5.812410994409978E-17)100:0.0,PBSAJ0_gene_55745:5.812410994409978E-17)100:0.0,P4HBJ0_gene_55893:5.812410994409978E-17)100:0.0,EcoflexJ0_gene_35935:5.812410994409978E-17)100:0.11347880327209806)81:0.04086130364390309,(PBSJ0_gene_59134:0.1087963752668593,PHBVJ0_gene_32158:0.12768300811324287)82:0.033439782731183886)100:0.24300048943469818)1:0.010601057059364531,(A6P3HBT2_gene_56785:0.3008989103042474,G7P4BHJ1_gene_34511:0.4325500785847989)22:0.036302480673099755)0:0.021844380260383715,(((((((A6P3HBT2_gene_6319:0.16927758716457966,(G9PST2_gene_105045:0.030279569549575315,G8LDPET2_gene_69169:0.03423702701952217)100:0.10707638755066091)60:0.027699728761063237,((A6P3HBT2_gene_57885:0.05469690650866776,G8LDPET2_gene_64838:0.0453620639583637)100:0.0971952974511509,G7P4BHJ1_gene_131086:0.13911812425630518)44:0.019213189908206908)34:0.012782329948897192,(((((((G7P4BHJ1_gene_59217:0.038411073409821285,A8EcoflexJ1_gene_91900:0.014264778193949609)99:0.022150579295777895,B9PCLJ1_gene_56518:0.04638591223074614)100:0.06822850119260855,C5PETT2_gene_47915:0.12130961150095446)83:0.02944258087862969,(A6P3HBT2_gene_31455:0.1524388433326405,E6PHBHJ1_gene_16168:0.13414447060786228)65:0.02966262023474278)34:0.012651498544522745,((E6PHBHT2_gene_35926:0.01579484242536368,(E6PHBHT2_gene_16646:2.4611813797255812E-5,C7PHBVT2_gene_20163:0.0)100:0.038055250885603395)79:0.01876910744789663,G7P4BHT2_gene_13514:0.06085210308640389)100:0.13052921527253097)43:0.017735561798529354,G7P4BHT2_gene_111608:0.14222492807326786)21:0.009809817634414733,((((C5PETT2_gene_168770:0.012686833227479691,(G9PS_gene_21754:0.05696908064801792,A6P3HB_gene_80069:0.06319942979035417)72:0.012402553477325917)97:0.05567612780671735,G7P4BH_gene_60207:0.10622308757737589)81:0.030742920435676793,(((((C9PLLAT2_gene_16017:0.0,A8Ecoflex_gene_74818:0.03360307373639166)74:0.019671133708515892,(P3HBx1J0_gene_46564:0.06326010962824873,T69PS_gene_40934:0.0739357683344795)17:0.0012694713203352285)38:0.00942822842146182,(((((((A6P3HB_gene_16823:0.0,C5PET_gene_89841:0.01006806868068467)77:0.00504064936575737,C7PHBV_gene_71914:0.0)77:0.002523640899565574,C7PHBV_gene_110658:0.0)77:0.001263482927317824,C5PET_gene_46926:0.0)98:0.020484681412846248,A8EcoflexT2_gene_158214:0.01740489223904485)99:0.026556511535183076,PCLJ0_gene_132819:0.03674982458320433)66:0.019908406637534883,(PCLJ0_gene_124484:0.055519225268066644,G8LDPE_gene_83469:0.09714742396465152)44:0.006111493050780147)45:0.012860584435374621)55:0.00960637474127542,(((T702PET_gene_104242:6.11832736253682E-17,T69PS_gene_23059:5.5064946262831376E-17)100:0.0,T68LDPE_gene_53040:5.812410994409978E-17)97:0.0,T67PP_gene_36714:5.812410994409978E-17)100:0.05947183867660593)100:0.07844611283278811,E6PHBH_gene_57598:0.14451581211128928)48:0.012472322636706933)37:0.015204337813382422,G9PS_gene_41382:0.13478645210027912)17:0.009682067118037029)32:0.016666323768079316)90:0.05693514628471151,((PCLJ0_gene_111722:0.20334569179865655,PHBHJ0_gene_8747:0.2326129045349511)41:0.008884454805663924,P3HBx1J0_gene_64716:0.24738113977580428)57:0.0201751686222697)75:0.046851150187055234,F9PPJ1_gene_14793:0.30529442017741787)71:0.04521294149876148,(((G9PST2_gene_94105:0.004856784136310142,(F9PPT2_gene_49747:6.11832736253682E-17,C5PETT2_gene_102867:5.5064946262831376E-17)62:3.305976875430621E-4)100:0.0472198466690456,B8PBSAT2_gene_71026:0.06780889197100452)100:0.10546976019050797,A8EcoflexT2_gene_122067:0.12437842749104462)100:0.13574917902087263)74:0.05266568541371573,(((C5PETT2_gene_22444:0.05386228192105322,B9PCLT2_gene_9888:0.033315821098190784)100:0.12258818375533387,G7P4BHJ1_gene_2028:0.19133248338569614)100:0.21150814187140532,((C9PLLAT2_gene_32838:0.2032418128771928,C9PLLAT2_gene_18186:0.16370975164799487)100:0.15185706521207282,F9PPT2_gene_18466:0.3278677767388211)100:0.08501080063405984)24:0.03590115017614709)5:0.012236534753202705)1:0.0047027649481903395,(((G7P4BHJ1_gene_64472:0.2664545088882523,(G7P4BHJ1_gene_49161:0.22050404071184027,(G7P4BHJ1_gene_93122:0.17821678762005058,(G7P4BHJ1_gene_94565:6.11832736253682E-17,C7PHBVJ1_gene_25162:5.5064946262831376E-17)100:0.1584652794202627)96:0.09303029152199549)57:0.04484210798796815)86:0.06517290648858619,((((A6P3HBT2_gene_55051:0.08113757617390169,G7P4BHJ1_gene_13948:0.06806544974947987)59:0.02651595269124103,((((A8EcoflexT2_gene_27726:0.01059584910747209,A6P3HBT2_gene_69554:0.005118365986558348)87:0.010722803934481247,E6PHBHT2_gene_32465:0.010415483716954119)100:0.06362369757057318,(G7P4BHJ1_gene_22200:0.015762560421094234,A6P3HBJ1_gene_24158:0.02057969019743941)100:0.11515582171134679)48:0.022182510726920034,((G9PST2_gene_40429:0.0,A6P3HBT2_gene_64910:6.621177133313832E-4)58:3.3150323096974585E-4,G8LDPET2_gene_523:0.0)100:0.11485568328643922)13:0.0011228450748299158)28:0.0030035814370862634,(G7P4BHT2_gene_62152:0.0028690617390173755,(C7PHBVT2_gene_1428:8.575938437056802E-4,A6P3HBT2_gene_42485:0.0)50:0.0022826585729235427)100:0.12321702675204359)79:0.04404692854281026,G7P4BHJ1_gene_62967:0.27681952641969426)100:0.16827741997996493)30:0.018416442403892883,((E6PHBH_gene_56378:0.06437588059958954,(C7PHBV_gene_77934:6.11832736253682E-17,A6P3HB_gene_81525:5.5064946262831376E-17)100:0.08334341136495636)81:0.02200808627760552,((PCLJ0_gene_60576:0.04391114155244445,(PCLJ0_gene_21173:6.11832736253682E-17,PBSAJ0_gene_53176:5.5064946262831376E-17)100:0.05028350589581424)72:0.014453607384514434,C7PHBV_gene_35693:0.04734247629100782)100:0.060333464056051056)100:0.21651413091146518)12:0.02101211364062502)1:0.029515671708340307)3:0.007285627257640279,(((((E6PHBHT2_gene_22457:0.05982021785258191,(G8LDPET2_gene_94138:0.04546948294831614,G7P4BHT2_gene_59814:0.03379811927238272)82:0.026356827898387905)81:0.021438552168483494,C5PETT2_gene_87069:0.0855173999624929)100:0.07297919475537545,C5PETT2_gene_72572:0.16045256350502293)54:0.010490570103139292,((((G9PST2_gene_31362:6.11832736253682E-17,G8LDPET2_gene_28981:5.5064946262831376E-17)67:0.0,C7PHBVT2_gene_21006:5.812410994409978E-17)67:0.004420131946444906,C5PETT2_gene_11333:0.010718505920334017)100:0.07728575551022758,C5PETT2_gene_25161:0.10465287949061966)82:0.030481455696376607)55:0.011435988311379371,((((((((G7P4BHT2_gene_95015:0.0,A8Ecoflex_gene_115587:0.022612723173470132)51:0.007817168571701148,(G7P4BH_gene_10313:0.01267468116017553,G7P4BHT2_gene_70367:0.021120304645807966)77:0.016669997325987024)14:0.005345189266555861,(G8LDPE_gene_67046:0.027885988890271163,(E6PHBH_gene_29456:0.026294036929870073,G7P4BHT2_gene_70361:0.0)41:0.015337972908215834)21:0.009880901034611197)11:0.009759956413844011,(((((((T702PET_gene_33702:6.11832736253682E-17,T69PS_gene_13515:5.5064946262831376E-17)100:0.0,T68LDPE_gene_22270:5.812410994409978E-17)99:0.0,T67PP_gene_14971:5.812410994409978E-17)99:0.0,T62PLLA_gene_14795:5.812410994409978E-17)97:0.0,T61PCL_gene_39364:5.812410994409978E-17)99:0.0,T60PBSA_gene_9480:5.812410994409978E-17)98:0.0,T58Ecoflex_gene_17939:5.812410994409978E-17)100:0.05191649617798566)21:0.01819706613656164,((A6P3HB_gene_95815:0.021857993326994632,((E6PHBHT2_gene_33325:0.009599029191710268,G7P4BHT2_gene_70352:0.0)87:0.02714140174200698,C7PHBVT2_gene_30292:0.01026098548163543)94:0.03504014485520031)27:0.008428926525095885,((G7P4BHT2_gene_52773:6.11832736253682E-17,E6PHBHT2_gene_32809:5.5064946262831376E-17)100:0.0,C7PHBVT2_gene_34490:5.812410994409978E-17)100:0.048393898953296606)42:0.01765253141501956)7:0.012337496636865496,(G7P4BHT2_gene_56586:0.08264450217611984,G7P4BHT2_gene_2925:0.08965844208318745)39:0.002034523321825579)9:0.006953055322684879,((C7PHBV_gene_143164:0.0340288900526124,C5PET_gene_94032:0.024591129589383885)54:0.012643167052515556,A8Ecoflex_gene_52791:0.04470048038324297)73:0.029915127536120852)26:0.023808776715758553,(C7PHBVT2_gene_60912:0.04351064093280701,E6PHBHT2_gene_47857:0.033204058390975164)10:0.006760750392562311)97:0.06899686634378663)100:0.15254059858170205)3:0.025062066324339983,((((((((((G9PS_gene_80898:0.0,G9PS_gene_29955:0.03703128439454179)100:0.07262091003670178,F9PPT2_gene_23887:0.13378544540364565)80:0.04408991815188425,((((C9PLLAJ1_gene_8670:0.06972551317341005,F9PPJ1_gene_38220:0.0)70:0.026605985971785307,(EcoflexJ0_gene_4360:0.09191464591085374,F9PPT2_gene_57561:0.09351664949916046)43:0.01042734409411573)66:0.02638012203270784,((C5PETT2_gene_24554:0.09937795859072011,G9PS_gene_127177:0.14965644189612182)52:0.013695065086256154,F9PPJ1_gene_58989:0.12732423351523567)37:0.029075085678316556)42:0.01975510960361279,G9PS_gene_124357:0.13054826395049626)30:0.014784869357582536)18:0.00570757005342693,(C5PETT2_gene_160288:0.16069248283177007,C5PETT2_gene_174115:0.14204889872590584)51:0.026786079323072587)47:0.03003387990029936,((((P3HBx1J0_gene_27299:6.11832736253682E-17,E6PHBHJ1_gene_1464:5.5064946262831376E-17)100:0.04068009247740285,C7PHBVJ1_gene_4812:0.04299233535282497)86:0.024540450810481174,G7P4BHJ1_gene_27602:0.053160752050789295)100:0.07948404856945672,((((G7P4BHT2_gene_130369:0.02435205243684166,E6PHBH_gene_16232:0.04134824749894005)53:0.012139121194461491,((G7P4BHT2_gene_38548:0.004417095432088347,A6P3HBT2_gene_10842:0.004619171045993716)99:0.02340979095031717,(((G7P4BHJ1_gene_58305:6.11832736253682E-17,E6PHBHJ1_gene_4639:5.5064946262831376E-17)100:0.0,C7PHBVJ1_gene_2253:5.812410994409978E-17)96:0.0,A6P3HBJ1_gene_159:5.812410994409978E-17)100:0.027508549612851648)93:0.023831907311660194)23:0.005873956727051281,(((G9PST2_gene_32946:6.11832736253682E-17,G8LDPET2_gene_24661:5.5064946262831376E-17)99:0.0,B8PBSAT2_gene_35969:1.804906571948362E-16)5:1.2236654725073643E-16,(E6PHBHT2_gene_1377:6.11832736253682E-17,C7PHBVT2_gene_15810:5.5064946262831376E-17)6:0.0)99:0.04157761703646884)73:0.02273175570226198,((P3HBx1J0_gene_76457:0.0,P3HBx1J0_gene_17248:0.019696401536376702)67:0.014064308226742926,(((G7P4BHJ1_gene_39542:6.11832736253682E-17,E6PHBHJ1_gene_4139:5.5064946262831376E-17)100:0.0,C7PHBVJ1_gene_11150:5.812410994409978E-17)94:0.0,A6P3HBJ1_gene_350:5.812410994409978E-17)100:0.03459144454005811)93:0.041339067391674686)100:0.053485692545052)100:0.0900681553194496)8:0.008940099037930046,(((PHBVJ0_gene_11494:6.11832736253682E-17,P4HBJ0_gene_7447:5.5064946262831376E-17)100:3.059163681268411E-17,P3HBx1J0_gene_934:2.753247313141569E-17)98:3.059163681268411E-17,EcoflexJ0_gene_72594:2.7532473131415682E-17)100:0.16446069586450487)8:0.01821321786330575,((PHBHJ0_gene_65925:0.18816934237331406,((P3HBx1J0_gene_100407:0.026596115073820495,P3HBx1J0_gene_79723:0.028977851980644637)100:0.10377939858099426,F9PPT2_gene_30733:0.15499170282250108)96:0.06492286959581794)42:0.030527871061002264,((A8EcoflexT2_gene_48381:0.05730057500533648,C5PETT2_gene_52054:0.04155305635107054)100:0.14282752730223677,(PCLJ0_gene_14772:6.11832736253682E-17,PBSAJ0_gene_41989:5.5064946262831376E-17)100:0.2896566499325369)15:0.014364959477044068)1:0.003855327846940852)1:0.011336145228193921,(((((PPJ0_gene_2411:0.008376907168718485,EcoflexJ0_gene_33599:0.006489469579418993)100:0.07320802914591953,F9PPJ1_gene_7232:0.07809005168973941)49:0.016647642519714678,(F9PPJ1_gene_56726:0.0029421305154673943,F9PPJ1_gene_23554:0.0023702648453233343)100:0.08201363257359984)31:0.00865661143948839,G9PS_gene_176235:0.1372837914757828)100:0.08951520997445811,((((((G9PS_gene_60705:0.018412287714538896,F9PP_gene_18405:0.016139497516100755)66:0.005777854234545686,G9PS_gene_80901:0.019317667876977893)98:0.02914884856875397,F9PP_gene_18403:0.0)61:0.02610777331459765,((G8LDPE_gene_48893:0.0,((A8EcoflexT2_gene_59798:0.006582609096203211,(C9PLLA_gene_8273:0.0023404407578593352,G9PS_gene_60222:0.0024211448901424694)80:0.005970117854481114)69:0.00910717753029266,F9PP_gene_24087:0.011818381324867988)89:0.021709158928526814)56:0.014062119888009744,G9PS_gene_166880:0.003951357413612413)74:0.026960317853132597)100:0.08044806366314096,F9PP_gene_26388:0.14217851779454593)95:0.04290115504840855,((((((F9PPT2_gene_33347:0.006915799158355015,(B9PCL_gene_27125:0.002889403640634854,E6PHBH_gene_11595:0.006738902176336902)46:0.002745912776727596)37:0.004865098105066354,(B8PBSA_gene_26878:0.002712105628694971,((G7P4BH_gene_5668:6.11832736253682E-17,B8PBSA_gene_42259:5.5064946262831376E-17)88:0.0,A8EcoflexT2_gene_111887:5.812410994409978E-17)88:0.006916200188276728)85:0.010641093210824642)49:0.004456844359607364,C9PLLAT2_gene_23903:0.015323711982398139)100:0.05341041823341968,PCLJ0_gene_36144:0.05872203586637399)100:0.06767157463612754,A8EcoflexT2_gene_92385:0.1085160954640297)85:0.02594055403496069,(((G9PS_gene_94628:6.11832736253682E-17,A8Ecoflex_gene_154372:5.5064946262831376E-17)90:0.00591079867133506,(((((G8LDPE_gene_67756:6.11832736253682E-17,F9PP_gene_1067:5.5064946262831376E-17)97:0.0,E6PHBH_gene_35238:5.812410994409978E-17)91:0.0,C7PHBV_gene_114685:5.812410994409978E-17)95:0.0,C5PET_gene_69913:5.812410994409978E-17)90:0.0,B8PBSA_gene_32776:5.812410994409978E-17)97:0.0038023589187415794)97:0.02064799278188271,(((((G7P4BH_gene_51816:6.11832736253682E-17,C7PHBV_gene_75687:5.5064946262831376E-17)100:0.0,C5PET_gene_26967:5.812410994409978E-17)96:0.0,B9PCL_gene_32612:5.812410994409978E-17)98:0.0,B8PBSA_gene_61848:5.812410994409978E-17)98:0.0,A6P3HB_gene_34426:5.812410994409978E-17)100:0.03406394267410945)100:0.12112327179032316)100:0.08608134749910719)48:0.030216474501728707)16:0.01261663889380396)1:0.009341213054653557,((PBSJ0_gene_10254:0.012267211321853096,(P4HBJ0_gene_24438:0.013358992975604696,EcoflexJ0_gene_43030:0.006874890369245781)97:0.01801949152490267)100:0.26545649608311844,C5PETT2_gene_18420:0.24982902584220107)36:0.036138949158564304)1:0.00965719439467734,((((((PLLAJ0_gene_10867:0.012765762950068713,LDPEJ0_gene_21012:0.002303878977118379)79:0.007233697236314229,PPJ0_gene_76788:0.007745412824645067)95:0.01997796594316385,PETJ0_gene_182:0.04065699700501769)99:0.057371008414622796,C9PLLAJ1_gene_61729:0.05486526631946664)100:0.10926503870286848,((((((((((PBSAJ0_gene_59596:0.05413298107495739,(((T69PS_gene_8366:6.11832736253682E-17,T68LDPE_gene_48153:5.5064946262831376E-17)100:3.059163681268411E-17,T67PP_gene_20418:2.753247313141569E-17)100:0.02965324990212739,T60PBSA_gene_47179:0.025667080224065893)79:0.01033005739011608)90:0.026121540524475496,(G8LDPE_gene_31008:0.06762020424897154,A8Ecoflex_gene_70118:0.07939422678047987)79:0.014104037198662309)86:0.026910853187360133,PBSAJ0_gene_29019:0.10557696056743282)67:0.028346485370364414,(G9PS_gene_119271:0.11885336461567515,(((G8LDPE_gene_7256:0.0214111412516143,T702PET_gene_39639:0.01871142569627288)100:0.046920241132609064,((G8LDPE_gene_67023:6.11832736253682E-17,G7P4BHT2_gene_33312:5.5064946262831376E-17)100:3.059163681268411E-17,A8Ecoflex_gene_42899:2.753247313141569E-17)100:0.07678265132005688)46:0.002423917072372864,(B9PCL_gene_62884:0.044192668789341645,PCLJ0_gene_39430:0.03378907930986279)95:0.03528761380421268)100:0.05431813140034225)52:0.011226602610497027)32:0.017803191775438217,((((((((((((P4HBJ0_gene_62293:0.003780275977620494,EcoflexJ0_gene_66701:0.011086100770516983)98:0.022522198807108415,((C5PET_gene_32684:0.004529976051665591,(C7PHBV_gene_51163:0.0054265471972224505,A6P3HB_gene_41022:0.004243998380918567)82:0.01051587352642078)38:6.741811288838087E-4,((A8Ecoflex_gene_34988:6.11832736253682E-17,E6PHBH_gene_17853:5.5064946262831376E-17)64:3.059163681268411E-17,G7P4BH_gene_15287:2.753247313141569E-17)66:0.004161091660186643)99:0.032160766493326706)56:0.007761348972636517,(((C7PHBV_gene_68992:6.11832736253682E-17,C5PET_gene_3664:5.5064946262831376E-17)100:3.059163681268411E-17,A6P3HB_gene_9847:2.753247313141569E-17)100:0.030769069997986193,((((G7P4BHT2_gene_75474:6.11832736253682E-17,C7PHBV_gene_41119:5.5064946262831376E-17)58:3.059163681268411E-17,G7P4BH_gene_56401:2.753247313141569E-17)56:3.059163681268411E-17,C5PET_gene_5032:2.7532473131415682E-17)59:0.0018652342433122025,A6P3HB_gene_32361:0.013001142504825217)99:0.029905419470562928)54:0.0072097774636161165)79:0.015892509035395592,(P4HBJ0_gene_83098:6.11832736253682E-17,EcoflexJ0_gene_17059:5.5064946262831376E-17)100:0.041990406080533456)60:0.016796231053468235,((((T69PS_gene_11889:6.11832736253682E-17,T68LDPE_gene_33947:5.5064946262831376E-17)100:3.059163681268411E-17,T67PP_gene_18813:2.753247313141569E-17)100:0.03890634667170219,(PHBHJ0_gene_61569:6.11832736253682E-17,PCLJ0_gene_80462:5.5064946262831376E-17)100:0.037277854411704975)85:0.014704634668625123,B9PCL_gene_64274:0.06915724837358354)24:0.00258386105929992)19:0.008924246721878179,((((PCLJ0_gene_173019:0.01842995751451555,PBSJ0_gene_10578:0.018257960468199257)94:0.017962298386180717,((PCLJ0_gene_3029:6.11832736253682E-17,PBSAJ0_gene_5289:5.5064946262831376E-17)84:0.006433677750798696,EcoflexJ0_gene_31815:0.013707763288869622)99:0.03178764486156606)63:0.025340008077023392,EcoflexJ0_gene_46267:0.07104730557212861)15:0.005490023938628769,EcoflexJ0_gene_35242:0.06368248742530806)11:0.006436489772300671)4:0.004136989483680516,PBSAJ0_gene_37180:0.0846832886085199)4:0.005654925089272744,(T702PET_gene_26734:0.09435256354711807,PHBHJ0_gene_43594:0.08648368489651515)4:0.0034370547584230762)16:0.01029473247486105,(((((PHBVJ0_gene_49926:6.11832736253682E-17,P4HBJ0_gene_55627:5.5064946262831376E-17)100:0.0,P3HBx1J0_gene_12056:5.812410994409978E-17)100:0.03409684275423064,((PHBVJ0_gene_9563:6.11832736253682E-17,PHBHJ0_gene_836:5.5064946262831376E-17)100:3.059163681268411E-17,P3HBx1J0_gene_31008:2.753247313141569E-17)100:0.03650761687443203)72:0.010009226268699314,((P4HBJ0_gene_83418:6.11832736253682E-17,P3HBx1J0_gene_34073:5.5064946262831376E-17)100:3.059163681268411E-17,EcoflexJ0_gene_50412:2.753247313141569E-17)100:0.03959440235039588)95:0.026319804715398423,((((((T61PCL_gene_31612:6.11832736253682E-17,T57P4BH_gene_8490:5.5064946262831376E-17)100:3.059163681268411E-17,T54PHBH_gene_11071:2.753247313141569E-17)89:3.059163681268411E-17,T52PHBV_gene_3588:2.7532473131415682E-17)99:0.01085366840619845,T50P3HB_gene_1442:0.0)98:0.008704339849035861,(((G7P4BH_gene_60859:6.11832736253682E-17,C7PHBV_gene_71982:5.5064946262831376E-17)94:0.0,C5PET_gene_6331:5.812410994409978E-17)85:0.0,A6P3HB_gene_6397:5.812410994409978E-17)94:0.0061658889291667)100:0.01837273636740218,T52PHBV_gene_22612:0.01934310095176077)100:0.06502715145683254)70:0.02595015633385513)13:0.00449791388912886,(((B8PBSA_gene_58734:0.0035729795544073243,A8EcoflexT2_gene_46524:0.006183167241046441)93:0.006491243093442675,B8PBSA_gene_34807:0.010714188842776966)100:0.07777386917428303,(C9PLLA_gene_23433:0.015673348562839487,C9PLLA_gene_21977:0.014826017786209159)100:0.0673870145730024)26:0.010460548993210063)29:0.01234657891943524,(((PHBVJ0_gene_32025:6.11832736253682E-17,PHBHJ0_gene_4828:5.5064946262831376E-17)57:0.0,P4HBJ0_gene_22050:5.812410994409978E-17)57:0.001500814683404398,EcoflexJ0_gene_88222:0.013365562064733022)100:0.09125509328527236)44:0.0187369753292584,(B9PCL_gene_28072:6.11832736253682E-17,B8PBSA_gene_31165:5.5064946262831376E-17)100:0.11912052099596458)26:0.00834771474202338)7:0.006270851888927065,((((G9PS_gene_104239:0.015127597636009406,F9PP_gene_101070:0.009881254913285802)76:0.012448385556671073,G8LDPE_gene_129265:0.01787320586821614)94:0.020488589302607663,F9PPT2_gene_32484:0.03084364006218747)100:0.09570938589794634,P4HBJ0_gene_181883:0.06964764281906369)64:0.030528431019630195)10:0.0038030297280778167,(B8PBSA_gene_83438:0.12464714784895799,PBSJ0_gene_38485:0.1318730084362661)43:0.012382754906702827)29:0.02112192019240704,(((G8LDPE_gene_74408:0.10494255787717922,G8LDPE_gene_63787:0.14011605490093326)81:0.039135927447128814,LDPEJ0_gene_6304:0.16834536292082952)41:0.013934286748553239,C9PLLA_gene_4897:0.19090939349344277)40:0.027057020913909456)64:0.025922354341708215,F9PP_gene_59232:0.18796192027125178)33:0.014441595982822256,((((((G7P4BHT2_gene_126597:0.0,(((C5PET_gene_32678:6.11832736253682E-17,A8Ecoflex_gene_65577:5.5064946262831376E-17)81:3.059163681268411E-17,C9PLLAT2_gene_49166:2.753247313141569E-17)80:0.0022968257762079275,A8Ecoflex_gene_80237:0.00246475987179382)66:0.0066678828542190436)53:0.0068543089994992975,((G7P4BHT2_gene_103521:0.006419020295614189,((G8LDPE_gene_87257:6.11832736253682E-17,G7P4BH_gene_28378:5.5064946262831376E-17)93:0.004371769254614423,A8Ecoflex_gene_60984:0.005214664195261813)61:0.003200528456988718)55:0.0066117797282996575,((((C7PHBV_gene_80965:6.11832736253682E-17,C5PET_gene_32694:5.5064946262831376E-17)99:3.059163681268411E-17,A6P3HB_gene_19052:2.753247313141569E-17)99:0.011289775987887789,G7P4BH_gene_43748:0.012842909644393153)30:0.0010155917041213668,(T702PET_gene_14149:0.0030595424396442656,((((((T68LDPE_gene_19000:6.11832736253682E-17,T67PP_gene_19497:5.5064946262831376E-17)63:0.0,T62PLLA_gene_24191:5.812410994409978E-17)61:3.059163681268411E-17,T61PCL_gene_60220:2.7532473131415682E-17)61:3.059163681268411E-17,T69PS_gene_1170:2.753247313141569E-17)61:3.059163681268411E-17,T60PBSA_gene_14631:2.7532473131415682E-17)61:3.059163681268411E-17,T58Ecoflex_gene_36055:2.753247313141569E-17)63:0.001722703277132391)95:0.011106631725834653)49:0.00315802810627593)27:0.0023963973582799233)84:0.019262577732005508,(F9PPT2_gene_56475:0.0022969389819515055,F9PP_gene_58449:0.0024646466660502987)100:0.032272955871760135)54:0.01811961472274387,(((((((T69PS_gene_14961:6.11832736253682E-17,T68LDPE_gene_27491:5.5064946262831376E-17)100:3.059163681268411E-17,T67PP_gene_20372:2.753247313141569E-17)97:3.059163681268411E-17,T62PLLA_gene_9208:2.7532473131415682E-17)97:3.059163681268411E-17,T702PET_gene_12631:2.753247313141569E-17)97:3.059163681268411E-17,T60PBSA_gene_33770:2.7532473131415682E-17)98:3.059163681268411E-17,T57P4BH_gene_20461:2.753247313141569E-17)100:0.04280060185823294,(T68LDPE_gene_27453:6.11832736253682E-17,T60PBSA_gene_59633:5.5064946262831376E-17)100:0.046811079348341576)90:0.027863215059731713)100:0.0801110177552546,((((((T702PET_gene_47030:6.11832736253682E-17,T68LDPE_gene_42004:5.5064946262831376E-17)99:3.059163681268411E-17,T67PP_gene_50205:2.753247313141569E-17)93:3.059163681268411E-17,T62PLLA_gene_10977:2.7532473131415682E-17)93:3.059163681268411E-17,T61PCL_gene_43313:2.753247313141569E-17)99:0.009684828056544552,T60PBSA_gene_9128:2.8329533532144005E-5)100:0.11659973558447076,(((T702PET_gene_12011:0.0022688228989513823,T60PBSA_gene_28262:0.007317610550924907)99:0.028946061797336355,((((T69PS_gene_40352:6.11832736253682E-17,T68LDPE_gene_4669:5.5064946262831376E-17)100:0.0,T67PP_gene_62181:5.812410994409978E-17)95:3.059163681268411E-17,T57P4BH_gene_21828:2.7532473131415682E-17)95:3.059163681268411E-17,T61PCL_gene_59068:2.753247313141569E-17)100:0.035204532409073015)95:0.034006770932728865,T61PCL_gene_34780:0.05828492481896578)100:0.05786750081374034)46:0.010484767439817508)37:0.003898795659630134,(((T69PS_gene_61002:0.0,T67PP_gene_48527:0.02046785579639076)73:0.010565475525141142,T60PBSA_gene_26379:0.0013961012193974163)67:0.007088031784978266,((((((((((T54PHBH_gene_16828:6.11832736253682E-17,T52PHBV_gene_15462:5.5064946262831376E-17)94:0.0,T58Ecoflex_gene_44602:5.812410994409978E-17)93:3.059163681268411E-17,T57P4BH_gene_14195:2.7532473131415682E-17)94:3.059163681268411E-17,T702PET_gene_7582:2.753247313141569E-17)93:3.059163681268411E-17,T68LDPE_gene_49370:2.7532473131415682E-17)94:3.059163681268411E-17,T67PP_gene_48516:2.753247313141569E-17)93:3.059163681268411E-17,T62PLLA_gene_2614:2.7532473131415682E-17)94:3.059163681268411E-17,T61PCL_gene_21972:2.753247313141569E-17)93:3.059163681268411E-17,T60PBSA_gene_26371:2.7532473131415682E-17)94:0.011106043630068979,(((((T702PET_gene_14137:6.11832736253682E-17,T69PS_gene_29340:5.5064946262831376E-17)95:0.0,T68LDPE_gene_24290:5.812410994409978E-17)92:3.059163681268411E-17,T67PP_gene_28913:2.7532473131415682E-17)92:3.059163681268411E-17,T60PBSA_gene_31991:2.753247313141569E-17)92:3.059163681268411E-17,T58Ecoflex_gene_23303:2.7532473131415682E-17)95:0.007988552168843956)45:0.003751259805675134)100:0.11298825213395827)99:0.06982673246679891)46:0.011940860128542124)6:0.009013010555801282,LDPEJ0_gene_9224:0.22489481839577835)3:0.004137806304222744)57:0.056962220577141225)4:0.011406610342759952,PHBHJ0_gene_68084:0.3600177817138077)15:0.01480341108400289,G7P4BHJ1_gene_13067:0.43334525725180245)83:0.03916517458480848,G8LDPE_gene_22631:0.24641032131944945)37:0.013017163992953804,(((PCLJ0_gene_17650:0.05629372894900127,A8Ecoflex_gene_44165:0.09564592697001843)100:0.09061927801320029,PCLJ0_gene_70754:0.1669582076725972)37:0.017110366433645465,(((((PBSAJ0_gene_132723:0.05570901043720548,T61PCL_gene_57356:0.05540990319173108)99:0.057236739188609324,G7P4BHJ1_gene_32918:0.11035701690044881)67:0.020379372559156186,(C9PLLAT2_gene_88153:0.032668885653595096,(G9PS_gene_7877:6.11832736253682E-17,G8LDPE_gene_17819:5.5064946262831376E-17)100:0.027009422818679702)100:0.1177813406971115)60:0.015962835575977486,((((((PHBVJ0_gene_27580:6.11832736253682E-17,PHBHJ0_gene_42378:5.5064946262831376E-17)94:0.008283804266366624,P3HBx1J0_gene_35107:0.026113921304194106)82:0.017003355973454155,PHBHJ0_gene_155274:0.021640700279320847)97:0.025048327083189464,((G9PST2_gene_71305:6.11832736253682E-17,G8LDPET2_gene_31485:5.5064946262831376E-17)99:0.013918627114168552,A6P3HBT2_gene_43487:0.013655603088636887)100:0.05899303784630523)52:0.005700572594137912,(G8LDPET2_gene_56468:0.043297098428135054,B8PBSAT2_gene_31342:0.044723314533217234)82:0.02074011073296898)74:0.013495022870298775,((((B9PCL_gene_6632:6.11832736253682E-17,A8Ecoflex_gene_2533:5.5064946262831376E-17)100:0.008911724811975058,((((((T52PHBV_gene_7095:6.11832736253682E-17,T50P3HB_gene_2556:5.5064946262831376E-17)80:3.059163681268411E-17,T57P4BH_gene_580:2.753247313141569E-17)76:3.059163681268411E-17,T54PHBH_gene_14646:2.7532473131415682E-17)77:3.059163681268411E-17,T702PET_gene_58880:2.753247313141569E-17)79:0.0035188954949065686,(((T67PP_gene_45807:6.11832736253682E-17,T60PBSA_gene_1542:5.5064946262831376E-17)93:3.059163681268411E-17,T702PET_gene_16178:2.753247313141569E-17)89:3.059163681268411E-17,T58Ecoflex_gene_11131:2.7532473131415682E-17)93:0.010956969348661803)38:0.002220573627268501,(T702PET_gene_58903:6.11832736253682E-17,T62PLLA_gene_24633:5.5064946262831376E-17)96:0.007452411741452011)37:0.00321901841060576)81:0.011199009477412638,T62PLLA_gene_59803:0.0)60:0.018154651449114552,((T68LDPE_gene_57809:0.0036587445954562366,T54PHBH_gene_2826:0.010817120248112252)48:0.0021638320327574405,T61PCL_gene_10917:0.007509153335963129)93:0.024789111960148425)96:0.03716554385554369)99:0.05318843497450867)77:0.03743514387772899,G8LDPE_gene_79478:0.14650393711037266)96:0.045622331465552855)40:0.01244455436395334)27:0.016512433881651023,((((PHBHJ0_gene_33673:0.0023239976984612753,PCLJ0_gene_38929:0.002376665098918213)100:0.0752218453071804,((PBSAJ0_gene_80124:0.03657303913701191,(A8EcoflexT2_gene_80209:0.04399072648266795,(A8EcoflexT2_gene_50333:0.010712492504111024,A8EcoflexT2_gene_50286:0.008137177297605248)87:0.009403373215005357)94:0.030097927683184478)53:0.00697762073139363,((B9PCL_gene_42469:6.11832736253682E-17,B8PBSA_gene_30719:5.5064946262831376E-17)100:0.0,A8Ecoflex_gene_52961:5.812410994409978E-17)100:0.035667723988225465)83:0.029975654992525153)98:0.08117494220749921,((((PHBVJ0_gene_4368:0.022810900148804197,PHBHJ0_gene_82880:0.022231351086371184)51:0.011577830528079907,PHBHJ0_gene_82985:0.046772876754122894)33:0.004934592608292079,PCLJ0_gene_77018:0.04121775171024102)88:0.047208217226980806,PHBHJ0_gene_131483:0.08724013450465479)100:0.12740662791233598)17:0.007953202396323964,T702PET_gene_44239:0.1569643594522274)5:0.01404363817088852)2:0.0115617318519324,((((((P4HBJ0_gene_93268:6.11832736253682E-17,EcoflexJ0_gene_74580:5.5064946262831376E-17)100:0.13017431612857897,(((G9PST2_gene_90956:6.11832736253682E-17,G8LDPET2_gene_62161:5.5064946262831376E-17)100:0.0,C5PETT2_gene_33770:1.1930738356946799E-16)100:0.12521677185220295,F9PP_gene_25929:0.1912927265284997)25:0.01798172787463705)21:0.015358801228039098,(((C7PHBV_gene_132243:0.001663081342525037,(E6PHBH_gene_75815:6.11832736253682E-17,A8Ecoflex_gene_140856:5.5064946262831376E-17)65:0.0029013150726290094)97:0.010155194999503795,(T60PBSA_gene_43463:6.11832736253682E-17,T61PCL_gene_37357:5.5064946262831376E-17)100:0.02243986523035324)100:0.03935092134268217,(T50P3HB_gene_16557:0.014831104577156095,T702PET_gene_8217:0.014068730286109651)99:0.02005894083139047)100:0.14145723204127048)9:0.011395671698972995,(((P4HBJ0_gene_15751:0.04173365464478027,EcoflexJ0_gene_52458:0.03511482616244057)85:0.01792684610858815,EcoflexJ0_gene_36366:0.04572952929571005)100:0.05170583189246476,PBSAJ0_gene_51381:0.12082555281871658)98:0.05890536557904355)17:0.01436442614523375,(((P4HBJ0_gene_137884:0.0044311960772703204,(P4HBJ0_gene_124356:6.11832736253682E-17,EcoflexJ0_gene_82989:5.5064946262831376E-17)64:0.001066694630024694)100:0.11728618186538864,((((B8PBSAT2_gene_3466:0.002305516834104028,((((((((G8LDPE_gene_17665:6.11832736253682E-17,G8LDPET2_gene_71500:5.5064946262831376E-17)60:0.0,C7PHBV_gene_84036:5.812410994409978E-17)55:3.059163681268411E-17,C5PET_gene_60394:2.7532473131415682E-17)55:3.059163681268411E-17,G9PS_gene_17039:2.753247313141569E-17)54:3.059163681268411E-17,A8EcoflexT2_gene_67365:2.7532473131415682E-17)54:3.059163681268411E-17,A8Ecoflex_gene_91227:2.753247313141569E-17)54:3.059163681268411E-17,B9PCL_gene_30390:2.7532473131415682E-17)52:3.059163681268411E-17,B8PBSA_gene_5448:2.753247313141569E-17)60:0.002395145963275401)100:0.04289580808597885,C5PETT2_gene_158574:0.09571521705805182)95:0.05120732309009692,(G9PS_gene_40880:0.004805328519338919,G9PS_gene_31257:0.00924009844191723)100:0.08772509875977652)57:0.031922630619769465,((((((T60PBSA_gene_28889:6.11832736253682E-17,T58Ecoflex_gene_22376:5.5064946262831376E-17)100:0.0043223060474798245,(((((((B8PBSA_gene_26342:6.11832736253682E-17,A6P3HB_gene_3158:5.5064946262831376E-17)99:3.059163681268411E-17,C7PHBV_gene_32470:2.753247313141569E-17)92:3.059163681268411E-17,C5PET_gene_22410:2.7532473131415682E-17)93:3.059163681268411E-17,G7P4BH_gene_73704:2.753247313141569E-17)90:3.059163681268411E-17,G9PST2_gene_54842:2.7532473131415682E-17)95:3.059163681268411E-17,F9PP_gene_70670:2.753247313141569E-17)90:3.059163681268411E-17,E6PHBH_gene_77409:2.7532473131415682E-17)99:0.009663710614428505)66:0.0018366227086086626,(G8LDPET2_gene_106177:6.11832736253682E-17,A8Ecoflex_gene_106710:5.5064946262831376E-17)98:0.009860215992907694)93:0.011705672084048682,((((T57P4BH_gene_4829:6.11832736253682E-17,T61PCL_gene_2740:5.5064946262831376E-17)81:3.059163681268411E-17,T68LDPE_gene_46623:2.753247313141569E-17)80:0.004445161627554795,T58Ecoflex_gene_28042:0.0)37:0.0037414547841927675,T67PP_gene_67984:0.0014129424374962347)70:0.01215102268750909)100:0.08949764332070782,(T60PBSA_gene_76214:0.005816198839315173,T61PCL_gene_56325:0.0035264540833319638)100:0.08599660607280414)34:0.011608962054949925,F9PPT2_gene_15530:0.10457642819181093)31:0.015211275393636666)83:0.05682193939070535)7:0.010028849630849438,(((PHBHJ0_gene_117343:0.12351253762920075,(((G8LDPET2_gene_39021:6.11832736253682E-17,G7P4BHT2_gene_75454:5.5064946262831376E-17)65:0.001309081020304973,A6P3HBT2_gene_95475:0.0)100:0.116763775469422,A6P3HBT2_gene_88328:0.10315736647641312)98:0.0810941535002235)29:0.009675557994088342,PHBHJ0_gene_94355:0.13554762818180316)19:0.012298626726747294,(((T68LDPE_gene_25119:0.004040326146378601,((((T69PS_gene_14608:6.11832736253682E-17,T67PP_gene_49230:5.5064946262831376E-17)85:0.0,T61PCL_gene_33964:1.1930738356946799E-16)81:3.059163681268411E-17,T58Ecoflex_gene_28482:2.7532473131415682E-17)85:0.004605343007003489,T60PBSA_gene_61066:0.004697880163082707)50:0.005304597369856716)35:0.0013374667851116797,T702PET_gene_17339:0.005660800765527545)28:0.004378881595600939,(G9PS_gene_31303:0.0029826811983478634,((C9PLLA_gene_8294:6.11832736253682E-17,A8Ecoflex_gene_121475:5.5064946262831376E-17)40:9.976104575338584E-4,G8LDPE_gene_27935:0.008305612712552337)17:0.0016793551618468165)36:0.003398144101996695)100:0.11042919705895794)11:0.029111696331502308)2:0.004896909430931232)0:0.014610395031560227,((((PBSJ0_gene_18644:6.11832736253682E-17,PBSAJ0_gene_3007:5.5064946262831376E-17)100:0.03187972082645934,EcoflexJ0_gene_4630:0.030393013640949887)100:0.11275817752865767,(G9PST2_gene_63247:6.11832736253682E-17,C5PETT2_gene_25321:5.5064946262831376E-17)100:0.18057289433771156)62:0.026407213187276925,((PCLJ0_gene_186890:0.03473935240908639,(PCLJ0_gene_90592:6.11832736253682E-17,PBSAJ0_gene_65449:5.5064946262831376E-17)100:0.036517447206748516)100:0.09204009293889426,((PHBHJ0_gene_129885:0.0,P4HBJ0_gene_92623:0.004981902292670601)99:0.013033832271525967,P4HBJ0_gene_92509:0.01723519747934124)100:0.11947862327850542)60:0.020587745677071587)43:0.01452322586463346)1:0.01125025012089916)7:0.007628331659105577,F9PPT2_gene_7153:0.14080227034202758)7:0.006054877008857396,(((G8LDPE_gene_61020:0.06115824910439545,(G8LDPE_gene_32391:0.03687367506620594,((C7PHBV_gene_81551:6.11832736253682E-17,C5PET_gene_47966:5.5064946262831376E-17)100:0.008468079550100236,A6P3HB_gene_7327:0.013901301004536475)100:0.02926281743763484)81:0.014522177524392714)87:0.015008971489825898,C5PETT2_gene_12075:0.05687258594572786)100:0.17254286681872869,((PHBHJ0_gene_153959:0.026028085495124066,(PCLJ0_gene_62836:6.11832736253682E-17,PBSJ0_gene_2748:5.5064946262831376E-17)100:0.029866217993142184)100:0.07976760453555755,((((G8LDPE_gene_4142:0.0022159316900579543,(((G7P4BH_gene_47629:6.11832736253682E-17,B9PCL_gene_15158:5.5064946262831376E-17)69:0.0,G8LDPE_gene_21746:1.1930738356946799E-16)65:0.0,A8EcoflexT2_gene_553:5.812410994409978E-17)69:0.0022924536584549415)78:0.008278862929008802,C7PHBV_gene_158319:0.0053344486024689795)69:0.009842646194869248,PCLJ0_gene_126430:0.0200186943340705)84:0.012915676522496701,(((((B9PCL_gene_1729:0.002229634068999045,A8Ecoflex_gene_163510:0.0022787512795139097)57:0.0029280497779853756,E6PHBH_gene_4324:0.006127797153781009)52:0.005661752947141135,A8Ecoflex_gene_163519:0.005692577191466994)18:0.0011643725735697768,A6P3HB_gene_114243:0.005635016005353382)77:0.010377589882484693,PBSAJ0_gene_72559:0.022388020587856595)89:0.02647477075292371)100:0.10519053047049581)96:0.10161093159627874)23:0.02881985300337853)89:0.04908538013808092,(G8LDPE_gene_123476:0.08802334445349078,((PCLJ0_gene_192749:0.0423499642565346,PCLJ0_gene_150972:0.12191107584109051)99:0.06315558064610828,P4HBJ0_gene_93205:0.11918524033480772)75:0.02164620394866971)44:0.011674199780670053)63:0.02474015821935295,(((T57P4BH_gene_13402:6.11832736253682E-17,T52PHBV_gene_6435:5.5064946262831376E-17)100:0.049030049600392075,A8EcoflexT2_gene_20565:0.037833532711328825)90:0.03385506193361495,((G9PS_gene_87481:0.004159558073104996,G9PS_gene_46101:5.815452481763752E-4)79:0.007063289880796343,F9PP_gene_45200:0.002462145795945853)100:0.07704074862151804)87:0.027173238549076877)56:0.016844194001560456,G9PS_gene_46094:0.06365986207509713)32:0.008510040257964266,(((((((((((PCLJ0_gene_91970:0.0011632830339428936,EcoflexJ0_gene_118467:0.0035373797634365954)92:0.007509129753831901,P4HBJ0_gene_37287:0.0)94:0.033140634977213944,((((PHBHJ0_gene_74993:0.016342773125452844,PHBHJ0_gene_25117:0.012060529373320073)77:0.013534405994502745,P4HBJ0_gene_112117:0.018487946032034144)45:0.007156866122720841,(P4HBJ0_gene_93288:0.021905044660147435,P3HBx1J0_gene_60083:0.028906206730993367)49:0.01022095993896858)28:0.0071932725243475356,(((C7PHBV_gene_1239:6.11832736253682E-17,B9PCL_gene_55605:5.5064946262831376E-17)100:0.0,A6P3HB_gene_19012:5.812410994409978E-17)100:0.029387899249654532,((((F9PPT2_gene_19092:6.11832736253682E-17,C7PHBV_gene_19721:5.5064946262831376E-17)100:1.529581840634205E-17,C5PET_gene_44572:4.2828291537757745E-17)100:0.02433162638278311,F9PPT2_gene_30858:0.028574137085513828)30:0.0027976056066559103,F9PPT2_gene_52848:0.028611861692609805)54:0.010781773644421417)22:0.0029444356352679997)22:0.0057370605063175205)17:0.0047220478154388935,P4HBJ0_gene_98440:0.019649991598862496)1:0.004799522654253582,(PCLJ0_gene_172021:0.008725244413124063,P4HBJ0_gene_127403:0.03725671599846745)70:0.017768681394397197)2:6.397879744550056E-4,PBSAJ0_gene_17772:0.03929425255362625)4:0.004960729849597229,(P3HBx1J0_gene_21274:0.009976130453329155,P3HBx1J0_gene_4668:0.013741098254581422)96:0.022522661456858762)7:0.00881926107455075,EcoflexJ0_gene_13292:0.029401128566822303)8:0.010144532399150587,((((PCLJ0_gene_39013:0.04987602699283191,(PHBVJ0_gene_46703:6.11832736253682E-17,P4HBJ0_gene_98760:5.5064946262831376E-17)100:0.022950829716615974)38:0.008470612469863463,EcoflexJ0_gene_45810:0.05350336097125274)15:0.0066681595353155895,(((((PCLJ0_gene_347:6.11832736253682E-17,PBSAJ0_gene_6665:5.5064946262831376E-17)97:0.002334070773411369,(PBSAJ0_gene_6690:6.11832736253682E-17,EcoflexJ0_gene_13296:5.5064946262831376E-17)90:0.007048347556040745)91:0.010063234035094697,P3HBx1J0_gene_30449:0.016053711666086504)97:0.02193739569693169,(P4HBJ0_gene_2459:6.11832736253682E-17,EcoflexJ0_gene_52001:5.5064946262831376E-17)100:0.03517184048425064)60:0.008608467934594926,PCLJ0_gene_38980:0.05432295317657287)79:0.019615805365553147)4:0.002923859329208395,(P4HBJ0_gene_111930:7.115313494586477E-4,P3HBx1J0_gene_26640:0.0)99:0.04240789377869208)5:0.007467108396400898)3:0.0020945791589776623,((((((((C5PET_gene_44538:0.0,A8Ecoflex_gene_92182:0.00616844374419549)47:0.004354086825939679,(B9PCL_gene_37204:6.11832736253682E-17,B8PBSA_gene_82854:5.5064946262831376E-17)95:0.005385672222454473)22:6.123641064075188E-4,B9PCL_gene_33391:0.008996944111630061)66:0.01086962347524722,G9PS_gene_31318:0.013225443796809183)78:0.01445072463808294,(T61PCL_gene_33653:0.016613081902731922,((T67PP_gene_39977:6.11832736253682E-17,T61PCL_gene_23561:5.5064946262831376E-17)100:1.529581840634205E-17,T58Ecoflex_gene_24374:4.2828291537757745E-17)100:0.026472484101421792)82:0.016705687044393108)50:0.00625984321043452,((C5PET_gene_156262:0.0,G8LDPE_gene_51704:0.005403709337337596)43:0.0037673926003126664,A8Ecoflex_gene_6927:0.006597654644629872)90:0.03825443070388566)27:0.008988717315547618,(PCLJ0_gene_38890:6.11832736253682E-17,PBSJ0_gene_23540:5.5064946262831376E-17)100:0.04047199371989037)13:0.0034866367231142677,PCLJ0_gene_30773:0.09071814782718195)15:0.012693807067732526)8:0.006476920938174788,F9PPT2_gene_27685:0.11940979525023385)10:0.004004583789186477)19:0.007329954982543866,((B8PBSA_gene_51345:6.11832736253682E-17,A8EcoflexT2_gene_20543:5.5064946262831376E-17)100:0.016443120922501657,EcoflexJ0_gene_62373:0.0169134935123246)95:0.029317841304728167)37:0.010059404409866779,A8Ecoflex_gene_20624:0.06192318566141464)58:0.01511813188771999,(G9PS_gene_188361:0.026024386067887137,G9PS_gene_21146:0.05690697250354722)82:0.022662764949605372)72:0.013326894010392509,C9PLLAT2_gene_59340:0.013901063305641488)38:0.003259549635144651,C5PETT2_gene_26915:0.02647926903149119)53:0.009462697360578108,(((A6P3HB_gene_107518:0.0,T58Ecoflex_gene_10310:0.02130883694271225)38:0.005962220120023584,(((((C9PLLAT2_gene_9498:5.73593190237827E-17,E6PHBHT2_gene_20098:5.888890086441689E-17)93:0.0,(C5PETT2_gene_26905:5.73593190237827E-17,C7PHBVT2_gene_3520:5.888890086441689E-17)35:0.0)88:0.0034007463109884725,((G7P4BHT2_gene_8359:5.73593190237827E-17,G8LDPET2_gene_84653:5.888890086441689E-17)87:0.0017121236623556925,(G8LDPET2_gene_70778:5.73593190237827E-17,G9PST2_gene_81161:5.888890086441689E-17)77:0.002988539135023679)67:0.006043071512066224)41:0.003570209175631475,C9PLLAT2_gene_40234:0.0035180744073225)15:0.002248699377493021,((G7P4BH_gene_44271:5.831530767417906E-17,B8PBSAT2_gene_60239:5.793291221402051E-17)68:4.94400695172889E-4,E6PHBH_gene_29889:0.0042062621022065415)34:0.0013101489688181406)3:8.743052943190664E-4)10:0.0034364773007162864,(F9PPT2_gene_28910:0.0035543889973783972,F9PP_gene_34459:0.001657522607633273)36:0.0024817053549458182)23:0.00195594076977249)25:0.0016984214994695411,(((E6PHBH_gene_12715:5.831530767417906E-17,C7PHBV_gene_67824:5.793291221402051E-17)85:0.0,(B9PCL_gene_38677:5.831530767417906E-17,B8PBSA_gene_9294:5.793291221402051E-17)15:0.0)70:0.0,(A8EcoflexT2_gene_10004:5.831530767417906E-17,A8Ecoflex_gene_3634:5.793291221402051E-17)18:0.0)82:0.005956831363952934)66:0.007357195539357281,F9PPT2_gene_79926:0.0)53:6.690137026173146E-4,C7PHBV_gene_67710:5.807631051157997E-17)2:5.974929064978721E-21,((B9PCLT2_gene_37239:5.81211224795673E-17,C5PET_gene_73:5.812709740863228E-17)30:0.0,(A8EcoflexT2_gene_9982:5.81211224795673E-17,B9PCL_gene_45423:5.812709740863228E-17)9:0.0)13:0.0)13:2.9065042436582383E-17,E6PHBH_gene_64359:2.9065042436582383E-17):2.90620549720499E-17):0.0;
