# Supplementary material for: Microbial decomposition of biodegradable plastics on the deep-sea floor
Source: Nat Commun. 2024 Jan 26;15:568. doi: 10.1038/s41467-023-44368-8 (PMC10817984; doi:10.1038/s41467-023-44368-8)
Supplement: Supplementary file 6 — Source Data [file 41467_2023_44368_MOESM6_ESM.zip › Source data/Source Data MF 6b.xlsx]

## Sheet: for CCA
Source Data MF 6b | Source data for Main Figure 6b
ID	F1	F2	Fast (PHAs)	Middle (PEs)	Slow (General)	Anoxic	Oxic	Candidatus Reidiella	Teredinibacter	Pseudoalteromonas	Colwellia	Thiothrix	Simiduia	Granulosicoccus	Woeseia	Aliivibrio	other Gammaproteobacteria	Profundibacter	Micavibrio	Rhodobiaceae bacterium	Ensifer	Hyphomonas	Nitratireductor	Filomicrobium	Parasedimentitalea	Glycocaulis	other Alphaproteobacteria	Desulfobacula	Desulfotalea	other Deltaproteobacteria	Bacteroidetes	Epsilonproteobacteria	Actinobacteria	Thaumarchaeota	Acidobacteria	Planctomycetes	Tenericutes	Bacteria incertae sedis	other phyla
P3HBx1J0	0.209773	-0.861782	1	0	0	0	1	29.7231	16.3245	0	0	0	0.236003	0.258375	0.238084	0	15.8422	0	2.79957	0	0	0	0	0	0	0	23.0127	0	0.647447	3.59925	5.41012	0	0	0	0.762015	0.549425	0.129136	0	0.468104
PHBVJ0	0.209773	-0.861782	1	0	0	0	1	0	39.7898	0	0	0	0	0	0	0	4.0469	0	3.07616	0	0	0	0	0.162057	0	0	13.2038	0	0	5.9706	3.37998	0	7.16266	0	20.8392	0.489503	0	0.280935	1.59843
PHBHJ0	0.209773	-0.861782	1	0	0	0	1	0	24.3456	0	0	0	3.63255	0	0.316806	0	5.12864	0	5.40155	1.53587	0	2.34831	0	0	0	0	34.6622	0	0	2.07328	6.04153	0	6.99258	0	1.90217	0.911122	0	0	4.70777
P4HBJ0	0.209773	-0.861782	1	0	0	0	1	0	13.2286	0	0	0	2.12043	0.136774	0	0	13.9022	0	0.0926155	0	0	0	0	0	0	0	53.2438	0	0	0.590098	1.31141	0	8.08472	0	5.89368	0.345498	0	0	1.05018
EcoflexJ0	0.388231	0.488147	0	1	0	0	1	0	5.53791	0	0	1.2372	4.43994	0.584543	0	0	29.0921	0	1.00881	0	0	0	0	9.04188	0	0	33.0805	0	0	0	0.929851	0	10.7396	0.149092	0.13952	0.134304	0	0.943238	2.9415
PBSAJ0	0.388231	0.488147	0	1	0	0	1	0	0	0	0	0	34.8035	0.359718	0	0	5.61666	0	2.77419	0	0	4.18218	0	8.0587	0	0	21.0596	0	0	1.90541	1.33735	0	12.0164	0	0.785474	0.190995	0.1748	0.186049	6.54909
PBSJ0	0.388231	0.488147	0	1	0	0	1	0.727086	0	0	0	0.273879	13.9141	0	0	0	10.7351	0	1.24557	2.29982	0	4.39624	0	28.4383	3.4166	0	0.570421	0	0	7.7324	0	0	19.1362	2.01735	0	0.664172	0	2.23934	2.19344
PCLJ0	0.388231	0.488147	0	1	0	0	1	0	0	0	0	0.0851866	32.1701	2.33914	0	0	5.29187	0	2.01652	0	0	5.08357	0	0	6.03227	0	25.7589	0.565046	0.0335119	4.12314	3.15974	0	5.80697	0	0.680417	0.192649	0	0.166823	6.49412
PETJ0	0.841224	0.110709	0	0	1	0	1	0	0	0	0	1.13368	0	0	15.5426	0	2.07873	0	0	0	0	0	0	8.46448	0	0	18.0031	0	0	0	2.57184	0	4.20753	29.9857	3.77039	10.6984	0	0	3.54352
PLLAJ0	0.841224	0.110709	0	0	1	0	1	0	0	0	0	5.17778	0	5.14392	15.8926	0	3.80655	0	0	0	0	0	0	0	0	0	7.18115	0	0	1.17116	0	0	25.4033	20.0622	1.51993	6.99192	0	0	7.64941
LDPEJ0	0.841224	0.110709	0	0	1	0	1	0.70412	11.6907	0	0	1.18742	0	0	7.96059	0	28.1685	0	0	1.07277	0	0	0.644718	3.51227	0	0	10.9368	0	0	0.232189	0.447559	0	0	20.4107	5.18936	3.92574	0	0	3.9166
PSJ0	0.841224	0.110709	0	0	1	0	1	12.6267	0	0	0	6.27613	0	0	10.9929	0	0	0	0	0	0	0	0	0	0	0	21.8374	0	0	0	0	0	12.2821	27.3744	0	0	0	0	8.61046
PPJ0	0.841224	0.110709	0	0	1	0	1	0.545231	0	0	0	17.4689	0	2.69008	8.01678	0	10.1727	0	0	0	0	0	0	8.09272	0	0	7.54163	0	0	8.95791	0	0	8.95312	8.46159	0	9.72127	0	0	9.37808
A8EcoflexJ1	-0.942536	0.782819	0	1	0	1	0	1.42496	0	0	0	0.409774	0	0	0.331546	0	0.235491	0	0	0	0	0	0	0.894176	0	0	5.09942	6.46315	15.5873	45.9545	7.42897	0	0.430994	0	2.23961	0	0.869388	0.494763	12.1359
B8PBSAJ1	-0.942536	0.782819	0	1	0	1	0	0	0	0	0	0	0	0	0	0	0.559726	0	2.66878	0	0	0	0	0.246196	0	0	0.484617	32.8653	4.61148	41.2108	1.47782	0	0	0	2.13955	0	0	1.47331	12.2624
B9PCLJ1	-0.942536	0.782819	0	1	0	1	0	0	0	0	0	0	0	0	0	0	0	0	0.393976	0	0	0	0	0	0	0	1.19146	63.5522	0	21.1179	1.88876	0	0	0	0.144856	0	0	0.698859	11.0119
C9PLLAJ1	-0.489543	0.405381	0	0	1	1	0	1.30439	0	0	0	7.56056	0	0	14.3865	0	15.389	0	0	0	0	0	0	0	0	0	9.02133	0	1.76612	18.5069	5.164	3.51663	0	4.7269	1.36009	0	0	0	17.2976
A6P3HBJ1	-1.12099	-0.56711	1	0	0	1	0	84.989	0	0	0	0	0	0	0	0	0.162829	0	1.08885	0	0	0	0	0	0	0	0	0.376007	3.13714	2.12607	3.31561	0	0	0	0	0	3.23152	0.169398	1.40357
C7PHBVJ1	-1.12099	-0.56711	1	0	0	1	0	86.9972	0	0	0	0	0	0	0	0	0	0	0	0	0	0	0	0	0	0	0.430483	0.314541	6.70867	1.75047	1.17012	0	0	0	0	0	0.328433	0	2.3001
E6PHBHJ1	-1.12099	-0.56711	1	0	0	1	0	85.1529	0	0	0	0	0	0	0	0	0	0	0	0	0	0	0	0	0	0	0	0.0423133	0.402734	8.67417	3.98328	0	0	0	0	0	0.407494	0	1.33712
G7P4BHJ1	-1.12099	-0.56711	1	0	0	1	0	38.0156	0	0	0	0	0	0	0	0	0.260998	0	1.3238	0	0	0	0	0	0	0	0.703594	3.62953	1.79243	12.0409	4.71928	0	0	0	1.30689	0	15.4722	1.37688	19.3578
G8LDPEJ1	-0.489543	0.405381	0	0	1	1	0	0	0	0	0	0	0	0	2.24735	0	15.7602	0	0	9.46764	0	0	0	0	0	0	12.4981	2.14889	0	22.3767	3.73066	0	0.982133	5.54634	12.8884	0	0	0	12.3536
G9PSJ1	-0.489543	0.405381	0	0	1	1	0	2.46935	0	0	0	0	0	0	20.5488	0	15.6212	0	0	0	0	0	0	0	0	0	9.83886	0	0	4.58627	0	0.647325	3.55234	12.7918	12.0085	5.67538	0	0	12.2601
F9PPJ1	-0.489543	0.405381	0	0	1	1	0	11.3118	0	0	0	36.15	0	0	9.32149	0	18.2657	0	1.3867	0	0	0	0	0	0	0	1.81725	3.97965	0	0.751218	11.469	0	0	0.975754	0	1.2574	0	0	3.3141
A8Ecoflex	0.388231	0.488147	0	1	0	0	1	0	0	0.161014	19.343	0	0	0.748857	0	0	4.27856	34.7344	2.04705	1.85483	0	2.25032	6.78609	0	1.44975	0.114244	16.4568	0	0	1.63972	2.05295	3.02287	1.18724	0	0	0.0753987	0	0	1.79694
B8PBSA	0.388231	0.488147	0	1	0	0	1	0	0	0	0.35135	0.0930469	2.69259	11.3263	0	0	2.4341	50.9107	0	0.377181	3.3908	0.247246	17.4438	0	2.32236	0	5.42606	0	0	0.724088	0.222995	0	0	0	0	0	0	0	2.03736
B9PCL	0.388231	0.488147	0	1	0	0	1	0	0	0	0.0885788	0	0.934346	17.5221	0	0	0.972406	9.56979	1.83673	0	0.451635	43.969	2.97726	0	10.1624	0	4.12583	0	0	0.0260417	0	0	0	0	0	0	0	0	7.3638
C5PET	0.841224	0.110709	0	0	1	0	1	0	10.0345	0	12.0834	0	3.03186	1.77631	0	0	1.09015	45.2593	0	0	7.40294	0	1.98237	0	0.813918	0.87486	4.5696	0	0	0.134744	6.14875	0.692548	2.44282	0	0	0.531197	0	0	1.13069
C9PLLA	0.841224	0.110709	0	0	1	0	1	3.01912	4.04034	0	0	16.2808	12.4898	0	0	0	32.4688	0	0	14.5863	0	0	0	0	0	2.31131	10.2379	0	0	0	3.02549	0	0	0.842858	0	0.697294	0	0	0
A6P3HB	0.209773	-0.861782	1	0	0	0	1	0	9.9955	0	15.7959	0	1.47825	9.0276	0	0	1.87764	0.336731	0.076435	0	7.75252	0.668799	0.333801	0	7.70729	40.1485	0.368541	0	0	0.0907104	2.02959	0.518047	0.607134	0	0	0	0	0	1.18699
C7PHBV	0.209773	-0.861782	1	0	0	0	1	0	12.2578	0	11.2605	0	4.43563	3.90558	0	0	1.44432	7.87895	0	0.772577	12.3139	1.18624	6.11769	0	3.14039	1.38048	2.78569	0	0	0.48196	10.3585	0.528688	15.3534	0	0	0.503086	0	0	3.89473
E6PHBH	0.209773	-0.861782	1	0	0	0	1	9.5249	0	0	3.44991	0.290004	0	5.94262	0	0	12.8652	40.7766	0	0.922671	1.37077	3.65544	0	0	0	0	0.173046	0.104591	0.0881433	1.03864	1.18173	16.8455	0	0	0	0	0	0	1.77023
G7P4BH	0.209773	-0.861782	1	0	0	0	1	0	3.46308	0	43.4046	0	0	32.3503	0	0	4.01016	6.95697	0	0	1.80093	1.78976	0	0	0	0	0	0	0	0.117464	1.76828	3.8256	0	0	0	0	0	0	0.512906
G8LDPE	0.841224	0.110709	0	0	1	0	1	0	0	0	0.991177	0.197175	0	1.34463	0	0	55.1523	2.21506	6.7282	8.33171	0.708221	4.69008	4.29797	0	0	4.78934	3.7946	0	0	0.0942965	1.92346	0.853277	1.10642	0	0	0.827673	0	0	1.95443
G9PS	0.841224	0.110709	0	0	1	0	1	6.84093	0	0	1.72031	13.7565	0	1.37911	0	0	22.414	5.52819	2.82879	3.13762	0	0	12.3564	0	2.80337	0	12.9032	0	0	0.674928	7.3944	0	0	0	0.160799	0.923439	0	0	5.17808
F9PP	0.841224	0.110709	0	0	1	0	1	0	0	0	3.21023	24.8995	0	5.71968	0	0	13.9817	5.23637	1.23201	0	3.09918	0	1.27653	0	3.91802	0	20.6827	0	0	0.143993	6.72863	0	1.29392	0	0	4.1905	0	0	4.38706
A8EcoflexT2	-0.942536	0.782819	0	1	0	1	0	0.54535	0	0	0	2.53835	0.8683	2.35895	0	0	0.794517	32.984	0.193451	0	0	17.7939	7.46089	0	0	0	15.4248	0.672395	5.38893	1.94298	2.29141	0.312289	4.24067	0	0	0.0646823	1.4638	0	2.66021
B8PBSAT2	-0.942536	0.782819	0	1	0	1	0	2.47483	0	0	0	0	0	2.01065	0	0	0	3.10724	4.49373	0.237411	0.271327	0	7.57585	0	0	0	2.86572	1.81742	57.8486	0.780405	1.57284	0.118393	0	0	0	0	1.32576	3.59405	9.90581
B9PCLT2	-0.942536	0.782819	0	1	0	1	0	0	0	0	0	0	0	0	0	0	0	0.749945	0	0	0	0	0	0	0	0	0.773661	40.2003	5.07862	1.05064	0.624568	0.280183	0	0	0	0	0	49.5554	1.68672
C5PETT2	-0.489543	0.405381	0	0	1	1	0	5.86577	0	0	0.930054	4.29853	0	2.64807	0	0	8.45306	17.3879	1.41479	0	0.384477	0	0	0	0	3.49948	11.8529	0.297683	1.35214	2.9622	3.51472	19.6474	0.27641	0	0	0.614798	1.11273	0.720185	10.4996
C9PLLAT2	-0.489543	0.405381	0	0	1	1	0	0	0	0	3.82869	0	1.76159	3.22639	0.351774	0	11.6427	23.5541	2.9022	0.209729	0	0.330564	0	0	0	1.56846	8.85461	0	1.09392	2.24771	5.20328	2.01732	1.93083	0	0	8.22846	0	6.22505	14.8226
A6P3HBT2	-1.12099	-0.56711	1	0	0	1	0	59.6213	0	0	0	0	0	0	0	0	0.382874	0	0.908586	1.23509	0	0	0	0	0	0	0	10.5415	0.831772	7.96313	6.33487	0	0.17657	0	0	0	5.1449	0.293153	6.56622
C7PHBVT2	-1.12099	-0.56711	1	0	0	1	0	37.5088	0	0	0	0	0	0	0	0	0	30.4662	0	0	0	0	0	0	0	0	0.0657615	0.40679	0.142419	5.98321	2.30843	7.43548	0	0	0	0	9.5889	0	6.09401
E6PHBHT2	-1.12099	-0.56711	1	0	0	1	0	62.191	0	0	0	0	0	0	0.0629442	0	0	7.59882	0	0	0	0	0	0	0	0	0.140456	1.88584	0	8.61653	4.31534	7.77396	0	0	0	0	1.1882	0	6.2269
G7P4BHT2	-1.12099	-0.56711	1	0	0	1	0	13.8219	0.728524	0	4.06083	0.27542	0	0	0.235077	0	5.6012	10.6693	0	1.25229	0	0	0	0	0	0	0.260148	0.617432	0	0.212702	9.57656	34.8638	0.0887794	0.50872	0	0.0865669	1.69239	0.182754	15.2656
G8LDPET2	-0.489543	0.405381	0	0	1	1	0	17.5038	0	0	0.49923	0.653846	0	0	0	0	0.148946	16.6087	7.14322	5.01266	0	0.0812446	1.88265	0	0	0	3.09579	11.5121	3.27487	7.09307	3.63157	6.32589	0.713105	0	0	0	5.88767	5.90121	3.03039
G9PST2	-0.489543	0.405381	0	0	1	1	0	14.0428	0	0	0	0.862891	0	0	0	0	0.498075	15.5947	3.76887	0.203598	1.86703	0	0	0	0	0.840594	4.04084	17.3326	2.97076	12.8805	2.97227	4.05399	0	0	0	0	4.08718	1.70748	12.2758
F9PPT2	-0.489543	0.405381	0	0	1	1	0	1.53997	0	0	1.78008	0.363464	0	3.10906	0.215675	0	15.9306	11.2709	1.0251	1.03631	0	0.613626	0	0	0	1.10465	41.2589	0	0.34441	0.206433	6.20033	0.218189	1.41844	0.68521	0	3.3616	0	0.805944	7.51102
T58Ecoflex	0.388231	0.488147	0	1	0	0	1	0	0	6.79013	0.857865	0	0	0	0	0	0.714083	30.3991	15.1994	8.35137	21.135	0	0.566174	0	5.69651	0	9.20061	0	0	0	0	1.08974	0	0	0	0	0	0	0
T60PBSA	0.388231	0.488147	0	1	0	0	1	0	0	22.8652	4.85089	0	0.19165	0	0	21.3767	12.685	0	18.4126	2.12831	2.3869	0	1.04307	0	0	0	0.703164	0	0	0	1.19334	11.5314	0	0	0	0	0	0.631807	0
T61PCL	0.388231	0.488147	0	1	0	0	1	0	0.869414	6.07377	0.757725	0	0.561953	0	0	2.10102	3.53109	0	46.7144	10.1189	18.2592	0	0.968056	0	8.50264	0	0	0	0	0.106358	0	1.1778	0	0	0	0	0	0	0.257717
T702PET	0.841224	0.110709	0	0	1	0	1	0	0	21.2284	1.74083	0	0	0	0	10.3097	17.7996	0	6.68832	35.708	0	0	0	0	0	0.150891	1.29327	0	0	0	1.17735	3.5661	0	0	0	0	0	0	0.337609
T62PLLA	0.841224	0.110709	0	0	1	0	1	0	0	54.7756	3.78911	0	0	0	0	17.4727	8.81678	0.657324	8.88012	0.924851	0	0	0	0	0	0	2.27623	0	0	0	0	2.4073	0	0	0	0	0	0	0
T50P3HB	0.209773	-0.861782	1	0	0	0	1	0	21.5499	0	0	0	0	0	0	0	0.609614	0	72.8829	3.28619	0	0	0	0	0.0429952	0	0.182986	0	0	0	0.993526	0.451887	0	0	0	0	0	0	0
T52PHBV	0.209773	-0.861782	1	0	0	0	1	0	22.921	9.38655	0	0	0	0	0	0	0.98839	0	33.8956	0	0	0	0	0	0	0	29.8004	0	0	0	0.893615	0	0	0	0	2.11439	0	0	0
T54PHBH	0.209773	-0.861782	1	0	0	0	1	0	64.6774	6.26915	0	0	0	0	0	0	3.67523	0	24.4602	0.372154	0	0	0	0	0	0	0	0	0	0	0.545837	0	0	0	0	0	0	0	0
T57P4BH	0.209773	-0.861782	1	0	0	0	1	0	5.54786	3.53728	0	0	0	0	0	0	2.49059	0	73.1148	0	14.1445	0	0	0	0	0	1.0824	0	0	0	0	0.0825968	0	0	0	0	0	0	0
T68LDPE	0.841224	0.110709	0	0	1	0	1	0	0	31.403	8.69592	0	1.07031	0	0	7.25483	19.1179	0	3.6973	15.4299	2.28642	0	0	0	0	0	0.316947	0	0	0	3.11436	7.6131	0	0	0	0	0	0	0
T69PS	0.841224	0.110709	0	0	1	0	1	0	0	45.5354	7.04292	0	4.44493	0	0	10.0579	13.3709	0	0.102807	1.72132	0	0	0	0	0	0	0.501376	0	0	0	4.07131	12.6166	0.534547	0	0	0	0	0	0
T67PP	0.841224	0.110709	0	0	1	0	1	0	0	32.4691	4.16277	0	2.74523	0	0	13.4977	10.775	1.07173	5.36432	2.99723	10.237	0	0	0	1.49106	0	0.16156	0	0	0	3.98616	11.0411	0	0	0	0	0	0	0
							SUM	590.492	267.002	240.495	154.696	141.47	128.023	115.909	106.662	82.0704	491.153	411.523	371.289	134.584	109.263	93.2866	73.7133	66.9107	57.4996	56.7829	526.854	199.325	113.101	272.664	176.293	165.075	157.121	134.539	73.7308	63.9669	52.1045	77.6466	292.488
		F1	-0.321575	-0.0942128	0.394555	-0.919416	0.919416	-1.25833	0.382511	1.01947	0.494222	0.457043	0.612737	0.368064	0.337772	1.00313	0.533944	-0.0675825	0.345163	0.74341	0.569736	0.181928	0.289064	0.706202	0.599848	0.30184	0.281053	-1.23193	-1.28545	-0.904374	-0.241826	-0.263045	0.585345	0.820304	-0.0543335	0.537373	-1.3613	-1.10229	-0.504546
		F2	-0.929888	0.638143	0.318797	0.230277	-0.230277	-0.811158	-1.29847	0.158037	-0.520053	0.406161	0.518485	-0.295404	0.416877	0.386468	0.160012	0.236899	-0.600493	0.273821	-0.100151	0.680124	0.570351	0.665708	0.306114	-0.995644	-0.0183804	1.0492	1.02615	0.564241	-0.117335	-0.211381	0.0480437	0.297571	-0.237959	0.232145	-0.464017	1.1509	0.302098
