# Supplementary material for: Microbial decomposition of biodegradable plastics on the deep-sea floor
Source: Nat Commun. 2024 Jan 26;15:568. doi: 10.1038/s41467-023-44368-8 (PMC10817984; doi:10.1038/s41467-023-44368-8)
Supplement: Supplementary file 6 — Source Data [file 41467_2023_44368_MOESM6_ESM.zip › Source data/Source Data MF 6d.xlsx]

## Sheet: NC_SupData_fig6d
Latitude	longitude	Colwellia_Hatsushima	Agarilytica_JAMwarp	Agarilytica_rhodophyticola	Agarilytica_Hatsushima	QZLD01_Hatsushima	Pseudomonas_populi_100	Mangrovitalea_sediminis_92.829	Thioprofundum_lithotrophicum_92.885	Zhongshania_aliphaticivorans_94.024	Desulfobacula_toluolica_98.8	Desulfobacterium_catecholicum_98.406	Desulforhopalus_singaporensis_99.602	Desulfobulbus_mediterraneus_97.61	Cochleicola_gelatinilyticus_94.048	Actinomarinicola_tropica_90.438	Parasedimentitalea_marina_99.602	Sulfitobacter_profundi_99.203	Octadecabacter_ascidiaceicola_97.61	Filomicrobium_fusiforme_96.813	Filomicrobium_fusiforme_96.813	Hyphomonas_pacifica_99.203
-77.5883	165.569	0	0	0	0	0	0	0	0	0	0	0	0	0	0	0	0	1	0	0	0	1
-75.0033	165.998	0	0	0	0	0	0	0	0	0	0	0	0	0	0	0	0	1	0	0	0	0
-75.003	165.012	0	0	0	0	0	0	0	0	0	0	0	0	0	0	0	0	0	0	0	1	1
-74.935	164.805	0	0	0	0	0	0	0	0	0	0	0	0	0	0	0	0	1	0	0	0	1
-74.913	163.765	0	0	0	0	0	0	0	0	0	0	0	0	0	0	0	0	1	0	0	0	1
-72.2544	170.394	0	0	0	0	0	0	0	0	0	0	0	0	0	0	0	0	1	0	0	0	1
-39.15	142.13	1	0	0	0	0	0	0	0	0	0	0	0	0	0	0	1	0	0	0	0	0
-35.9052	-178.961	1	0	0	0	0	0	0	0	0	0	0	0	0	1	0	1	0	0	0	1	0
-35.8396	-178.879	1	0	0	0	0	0	0	0	0	0	0	0	0	1	0	1	0	0	0	0	0
-34.9671	54.2143	0	0	0	0	0	0	0	0	0	0	0	0	0	0	0	1	0	0	0	0	0
-34.3403	-178.176	1	0	0	0	0	0	0	0	0	0	0	0	0	1	0	0	0	0	0	0	0
-33.8719	151.151	0	0	0	0	0	0	0	0	0	0	0	0	0	0	0	0	0	0	0	0	1
-33.8689	151.152	0	0	0	0	0	0	0	0	0	0	0	0	0	0	0	0	0	0	0	0	1
-33.8599	151.119	1	0	0	0	0	0	0	0	0	0	0	0	0	0	0	0	0	0	0	0	1
-33.8296	151.145	0	0	0	0	0	0	0	0	0	0	0	0	0	0	0	0	0	0	0	1	0
-33.8296	151.148	0	0	0	0	0	0	0	0	0	0	0	0	0	0	0	0	0	0	0	0	1
-33.8245	151.098	0	0	0	0	0	0	0	0	0	0	0	0	0	0	0	0	0	0	0	0	1
-33.8218	151.094	0	0	0	0	0	0	0	0	0	0	0	0	0	0	0	0	0	0	0	0	1
-33.6174	115.116	1	0	0	0	0	0	0	0	0	0	0	0	0	0	1	0	0	0	0	1	1
-32.8504	-177.654	1	0	0	0	0	0	0	0	0	0	0	0	0	1	0	0	0	0	0	0	0
8.15	77.71	0	0	0	0	0	1	0	0	0	0	0	0	0	0	1	0	1	0	0	0	1
8.1544	77.7155	0	0	0	0	0	0	0	0	0	0	0	0	0	0	1	0	0	0	0	0	1
8.1626	77.7092	0	0	0	0	0	0	0	0	0	0	0	0	0	0	1	0	0	0	0	0	0
9.86525	138.496	0	0	0	0	0	1	0	0	0	0	0	0	0	0	0	0	0	0	0	0	0
9.86525	138.496	0	0	0	0	0	1	0	0	0	0	0	0	0	0	0	0	0	0	0	0	0
9.86525	138.496	0	0	0	0	0	1	0	0	0	0	0	0	0	0	0	0	0	0	0	0	0
9.86525	138.496	0	0	0	0	0	1	0	0	0	0	0	0	0	0	0	0	0	0	0	0	0
9.86525	138.496	0	0	0	0	0	1	0	0	0	0	0	0	0	0	0	0	0	0	0	0	0
10.2997	142.6	1	0	0	0	0	0	0	0	0	0	0	0	0	1	0	1	0	0	0	0	0
10.86	141.98	1	0	0	0	0	0	0	0	0	0	0	0	0	0	0	1	1	0	0	0	0
11.03	114.02	0	0	0	0	0	0	0	0	0	0	0	0	1	0	0	0	0	0	0	0	0
11.25	-139.45	1	0	0	0	0	0	0	0	0	0	0	0	0	0	0	0	0	0	0	0	1
11.27	-144.7	1	0	0	0	0	1	0	0	0	0	0	0	0	0	0	0	0	0	0	0	1
11.3699	142.429	0	0	0	0	0	0	0	0	0	0	0	0	0	1	0	0	0	0	0	0	0
11.5471	144.558	1	0	0	0	0	0	0	0	0	0	0	0	0	1	0	0	0	0	0	0	0
11.66	117.5	0	0	0	0	0	0	0	0	0	0	0	0	0	0	1	0	0	0	0	0	0
11.7533	79.7889	0	0	0	0	0	1	0	0	0	0	1	0	0	0	0	0	0	0	0	0	0
11.8015	144.962	1	0	0	0	0	0	0	0	0	0	0	0	0	1	0	1	0	0	0	0	0
12.0429	144.877	1	0	0	0	0	0	0	0	0	0	0	0	0	0	0	1	0	0	0	0	0
12.09	-142.58	1	0	0	0	0	1	0	0	0	0	0	0	0	0	0	0	0	0	0	0	1
12.4765	144.865	1	0	0	0	0	0	0	0	0	0	0	0	0	1	0	1	0	0	0	0	0
12.61	-138.55	1	0	0	0	0	0	0	0	0	0	0	0	0	0	0	1	0	0	0	0	1
12.6223	144.721	1	0	0	0	0	0	0	0	0	0	0	0	0	0	0	1	0	0	0	0	0
13.35	-139.6	1	0	0	0	0	1	0	0	0	0	0	0	0	0	0	0	0	0	0	0	1
13.6281	83.8796	0	0	0	0	0	0	0	0	0	0	0	0	0	0	0	1	1	0	0	0	0
15.2328	-61.362	0	0	0	0	0	0	0	0	0	0	0	0	0	0	0	0	0	0	0	1	0
15.2458	-61.3731	0	0	0	0	0	0	0	0	0	0	0	0	0	0	1	0	1	0	0	0	1
16.74	112.26	0	0	0	0	0	0	0	0	0	0	0	0	0	0	0	1	1	0	0	0	1
16.74	112.28	0	0	0	0	0	0	0	0	0	0	0	0	0	0	0	0	0	0	0	0	1
16.74	112.3	0	0	0	0	0	0	0	0	0	1	0	0	0	0	0	1	1	0	0	0	1
16.75	112.32	0	0	0	0	0	0	0	0	0	1	0	0	0	0	0	0	0	0	0	0	1
16.76	112.22	0	0	0	0	0	1	0	0	0	1	0	0	0	0	1	1	1	0	0	0	1
16.76	112.26	0	0	0	0	0	0	0	0	0	1	0	0	0	0	1	0	0	0	0	0	1
16.76	112.34	0	0	0	0	0	0	0	0	0	1	0	0	0	0	0	0	0	0	0	0	1
16.78	112.22	0	0	0	0	0	0	0	0	0	1	0	0	0	0	1	0	0	0	0	0	1
16.78	112.32	0	0	0	0	0	0	0	0	0	1	0	0	0	0	0	0	0	0	0	0	1
16.78	112.35	0	0	0	0	0	0	0	0	0	0	0	0	0	0	0	0	0	0	0	0	1
16.79	112.21	0	0	0	0	0	0	0	0	0	1	0	0	0	0	1	0	0	0	0	0	1
16.79	112.23	0	0	0	0	0	0	0	0	0	1	0	0	0	0	0	0	0	0	0	0	1
16.88	112.25	0	0	0	0	0	1	0	0	0	0	0	0	0	0	0	0	0	0	0	0	1
16.89	112.34	0	0	0	0	0	0	0	0	0	0	0	0	0	0	0	0	0	0	0	0	1
16.9	112.24	0	0	0	0	0	0	0	0	0	1	0	0	0	0	0	0	0	0	0	0	0
16.9	112.27	0	0	0	0	0	0	0	0	0	1	0	0	0	0	0	0	0	0	0	0	1
16.9	112.3	0	0	0	0	0	0	0	0	0	1	0	0	0	0	0	0	0	0	0	0	1
16.9	112.32	0	0	0	0	0	0	0	0	0	0	0	0	0	0	0	0	0	0	0	0	1
16.91	112.23	0	0	0	0	0	0	0	0	0	1	0	0	0	0	0	0	0	0	0	0	1
16.91	112.34	0	0	0	0	0	0	0	0	0	1	0	0	0	0	1	0	0	0	0	0	1
16.92	112.36	0	0	0	0	0	0	0	0	0	1	0	0	0	0	0	0	0	0	0	0	1
16.93	112.24	0	0	0	0	0	0	0	0	0	1	0	0	0	0	0	0	0	0	0	0	1
16.94	112.33	0	0	0	0	0	0	0	0	0	0	0	0	0	0	0	0	0	0	0	0	1
16.95	112.35	0	0	0	0	0	0	0	0	0	0	0	0	0	0	0	0	0	0	0	0	1
16.96	112.22	0	0	0	0	0	0	0	0	0	0	0	0	0	0	1	0	0	0	0	0	1
16.96	112.23	0	0	0	0	0	0	0	0	0	0	0	0	0	0	1	0	0	0	0	0	1
16.96	112.28	0	0	0	0	0	0	0	0	0	1	0	0	0	0	0	0	0	0	0	0	1
16.97	112.26	0	0	0	0	0	0	0	0	0	1	0	1	0	0	1	0	0	0	0	0	1
16.98	112.19	0	0	0	0	0	0	0	0	0	1	0	0	0	0	0	1	1	0	0	0	1
16.99	112.21	0	0	0	0	0	1	0	0	0	1	0	0	0	0	0	1	1	0	0	0	0
17.41	82.16	0	0	0	0	0	0	1	0	0	0	0	0	0	0	0	0	0	0	0	0	1
17.41	83.16	0	0	0	0	0	0	0	0	0	0	0	0	0	0	0	0	0	0	0	0	1
19.998	110.607	0	0	0	0	0	0	0	0	0	0	0	0	0	0	1	0	1	0	0	0	0
19.9984	110.609	0	0	0	0	0	0	0	0	0	0	0	0	0	0	1	0	0	0	0	0	0
19.9986	110.609	0	0	0	0	0	0	0	0	0	0	0	0	0	0	1	0	1	0	0	0	1
20.17	86.43	0	0	0	0	0	0	0	0	0	0	0	0	0	0	0	0	0	0	0	0	1
20.29	116.7	0	0	0	0	0	0	0	0	0	0	0	0	0	0	1	0	0	0	0	0	0
20.31	116.64	0	0	0	0	0	0	0	0	0	0	0	0	0	0	1	0	0	0	0	0	0
20.44	86.52	0	0	0	0	0	0	1	0	0	0	0	0	0	0	0	0	0	0	0	0	1
20.45	116.65	0	0	0	0	0	0	0	0	0	0	0	0	0	0	1	0	0	0	0	0	0
20.7325	79.4922	0	0	0	0	0	0	0	0	0	0	0	0	0	0	1	0	0	0	0	0	1
21.3806	72.2211	0	0	0	0	0	0	0	0	0	0	0	0	0	0	0	0	1	0	0	0	0
21.387	117.62	0	0	0	0	0	0	0	0	0	0	0	0	0	0	0	1	1	0	0	1	0
21.4692	72.4092	0	0	0	0	0	0	0	0	0	0	0	0	0	0	0	0	1	0	0	0	1
21.6969	72.4133	0	0	0	0	0	0	0	0	0	0	0	0	0	0	0	0	0	0	0	0	1
22	118	1	0	0	0	0	0	0	0	0	0	0	0	0	0	0	0	0	0	0	0	1
22.125	119.288	0	0	0	0	0	0	0	0	0	0	0	0	0	0	0	1	1	1	1	1	1
22.17	118.4	1	0	0	0	0	0	0	0	0	0	1	0	0	0	0	1	1	0	0	0	1
22.28	39.08	0	0	0	0	0	0	0	0	0	1	0	0	0	0	0	0	0	0	0	0	0
22.28	39.1	0	0	0	0	0	0	0	0	0	1	0	0	0	0	0	0	0	0	0	0	1
22.29	39.04	0	0	0	0	0	0	0	0	0	1	0	0	0	0	0	0	0	0	0	0	0
22.29	39.05	0	0	0	0	0	0	0	0	0	1	0	0	0	0	0	0	0	0	0	0	1
22.3	39.01	0	0	0	0	0	0	0	0	0	1	0	0	0	0	0	0	0	0	0	0	1
22.3	39.05	0	0	0	0	0	0	0	0	0	1	0	0	0	0	0	0	0	0	0	0	0
22.31	39.02	0	0	0	0	0	0	0	0	0	1	0	0	0	0	0	0	0	0	0	0	1
22.32	39.02	0	0	0	0	0	0	0	0	0	1	0	0	0	0	0	0	0	0	0	0	1
22.55	114.5	0	0	0	0	0	0	0	0	0	0	0	0	0	0	0	0	0	0	0	0	1
22.6278	69.7081	0	0	0	0	0	0	0	0	0	0	0	0	0	0	0	0	0	0	0	0	1
22.69	119.17	0	0	0	0	0	0	0	0	0	0	0	0	0	0	0	1	0	0	0	1	0
22.6925	69.2494	0	0	0	0	0	0	0	0	0	0	0	1	0	0	0	0	0	0	0	0	1
22.77	39.08	1	0	0	0	0	0	0	0	0	1	0	0	0	0	0	0	0	0	0	0	0
22.8183	70.1256	0	0	0	0	0	0	1	0	0	1	0	0	0	0	0	0	0	0	0	0	1
22.9519	70.4064	0	0	0	0	0	0	0	0	0	1	0	0	0	0	0	0	0	0	0	0	1
24.5217	126.165	1	1	0	0	0	0	0	0	0	0	0	0	0	0	0	0	0	1	0	0	0
24.75	-96.94	1	0	0	0	0	0	0	0	0	0	0	0	0	0	0	0	1	0	0	1	0
24.75	-96.46	1	0	0	0	0	0	0	0	0	0	0	0	0	0	0	1	1	0	0	1	0
24.7789	120.914	0	0	0	0	0	0	0	0	0	0	0	0	0	0	0	0	1	0	0	0	1
24.7789	120.914	0	0	0	0	0	1	0	0	0	0	0	0	0	0	0	0	1	0	0	0	0
24.7789	120.914	0	0	0	0	0	0	0	0	0	0	0	0	0	0	0	0	1	0	0	0	0
24.7789	120.914	1	0	0	0	0	1	0	0	0	0	0	0	0	0	0	0	1	0	0	0	0
24.85	122.7	0	0	0	0	0	0	0	0	0	0	0	0	0	0	0	1	1	0	0	0	0
25	-95.5	1	0	0	0	0	0	0	0	0	0	0	0	0	0	0	1	1	0	0	1	0
25	-95	1	0	0	0	0	0	0	0	0	0	0	0	0	0	0	0	0	0	0	1	0
25	-94	1	0	0	0	0	0	0	0	0	0	0	0	0	0	0	1	1	0	0	1	0
25	-93	1	0	0	0	0	0	0	0	0	0	0	0	0	0	0	1	1	0	0	0	0
25	-92	1	0	0	0	0	0	0	0	0	0	0	0	0	0	0	0	0	0	0	1	0
25	-91	1	0	0	0	0	0	0	0	0	0	0	0	0	0	0	1	1	0	0	0	0
25.05	122.74	0	0	0	0	0	0	0	0	0	0	0	0	0	0	0	1	1	0	0	0	0
25.07	122.58	0	0	0	0	0	0	0	0	0	0	0	1	0	0	0	1	1	1	0	0	0
25.07	122.59	0	0	0	0	0	0	0	0	0	0	0	1	0	0	0	1	1	1	0	0	0
26.06	-86.35	0	0	0	0	0	0	0	0	0	0	0	0	0	0	0	1	1	0	0	0	0
26.27	-86.81	0	0	0	0	0	0	0	0	0	0	0	0	0	0	0	1	1	0	0	0	0
26.47	-86.68	1	0	0	0	0	1	0	0	0	0	0	0	0	0	0	0	0	0	0	0	0
26.62	-87.71	0	0	0	0	0	0	0	0	0	0	0	0	0	0	0	1	1	0	0	0	0
27.2067	-91.0106	1	0	0	0	0	0	0	1	0	0	0	0	0	1	0	1	0	0	0	0	0
27.2698	49.5455	0	0	0	0	0	0	0	0	0	0	0	0	0	0	0	0	0	0	0	0	1
27.3728	-90.5708	1	0	0	0	0	0	0	0	0	0	0	0	1	1	0	1	0	0	0	1	0
27.43	-86.01	0	0	0	0	0	0	0	0	0	0	0	0	0	0	0	0	0	0	0	1	0
27.4711	-111.478	0	0	0	0	0	0	0	0	0	0	0	1	0	0	0	1	1	0	0	0	0
27.51	-85.15	0	0	0	0	0	0	0	0	0	0	1	0	0	0	0	0	0	0	0	0	0
27.6	-85.08	1	0	0	0	0	0	0	0	0	0	1	0	0	0	0	1	1	0	0	1	0
27.83	-85.76	0	0	0	0	0	0	0	0	0	0	0	0	0	0	0	1	1	0	0	0	0
27.9	-86.76	0	0	0	0	0	0	0	0	0	0	0	0	0	0	0	1	0	0	0	0	0
28.23	-89.7	0	0	0	0	0	0	0	0	0	0	0	0	0	0	0	1	1	1	0	0	0
28.33	-88.08	0	0	0	0	0	0	0	0	0	0	0	0	0	0	0	1	1	0	0	0	0
28.6	-88.4	1	1	0	0	0	1	1	0	0	1	1	0	0	1	0	1	0	1	0	1	0
28.64	-88.43	1	0	0	0	0	0	0	0	0	0	1	0	0	0	0	1	1	0	0	0	0
28.68	-88.44	1	0	0	0	0	0	0	0	0	0	0	0	0	0	0	1	1	0	0	0	0
28.707	-88.3617	0	0	0	0	0	0	0	0	0	0	0	0	1	1	0	1	0	1	0	0	0
28.73	-87.42	0	0	0	0	0	0	0	0	0	0	0	0	0	0	0	1	1	0	0	0	0
28.742	-88.3673	1	0	0	0	0	0	0	0	0	0	0	0	0	0	0	1	0	0	0	1	0
28.8	-87.23	0	0	0	0	0	1	0	0	0	0	0	0	0	0	0	0	0	0	0	0	0
29.11	128.07	0	0	0	0	0	0	0	0	0	0	0	0	0	0	0	0	0	0	0	1	0
29.14	-86.86	0	0	0	0	0	1	0	0	0	0	0	0	0	0	0	0	0	0	0	0	0
29.15	142.803	0	0	0	0	0	0	0	0	0	0	0	0	0	0	0	1	0	0	0	0	0
29.2746	143.767	0	0	0	0	0	0	0	0	0	0	0	0	0	0	0	1	0	0	0	0	0
29.3378	123.023	0	0	0	0	0	0	0	0	0	0	0	0	0	0	0	1	1	0	0	0	0
29.35	127.69	0	0	0	0	0	0	0	0	0	0	0	0	0	0	0	0	0	0	0	1	0
29.36	128.09	0	0	0	0	0	0	0	0	0	0	1	0	0	0	0	0	0	0	0	0	0
29.564	122.554	1	0	0	0	0	0	0	0	0	0	0	0	0	0	0	1	0	0	0	0	1
29.57	121.44	1	0	0	0	0	0	0	0	0	0	0	0	0	0	1	0	0	0	0	1	1
29.61	127.88	1	0	0	0	0	0	0	0	0	0	1	0	0	0	0	1	1	0	0	1	1
29.6863	123.5	0	0	0	0	0	0	0	0	0	0	0	0	0	0	0	1	1	0	0	0	1
29.84	127.63	1	0	0	0	0	0	0	0	0	0	0	0	0	0	0	1	1	0	0	0	0
29.85	123	0	0	0	0	0	0	0	0	0	0	0	0	0	0	0	0	1	0	0	0	0
29.92	122.75	0	0	0	0	0	0	0	0	0	0	0	0	0	0	0	0	1	0	0	0	0
29.9705	123.498	0	0	0	0	0	0	0	0	0	0	0	0	0	0	0	0	1	0	0	1	1
30.1292	122.996	0	0	0	0	0	0	0	0	0	0	0	0	0	0	0	1	1	0	0	0	0
30.28	122.5	0	0	0	0	0	0	0	0	0	0	0	0	0	0	0	0	1	0	0	0	0
30.4067	122.008	0	0	0	0	0	0	0	0	0	0	0	0	0	0	0	0	1	0	0	0	0
30.53	128	0	0	0	0	0	0	0	0	0	0	1	0	0	0	0	0	0	0	0	1	0
30.717	123.007	0	0	0	0	0	0	0	0	0	0	0	0	0	0	0	0	0	0	0	0	1
30.776	122.833	0	0	0	0	0	0	0	0	0	0	0	0	0	0	0	0	1	0	0	0	0
30.835	122.667	0	0	0	0	0	0	0	0	0	0	0	0	0	0	0	0	1	0	0	0	0
30.867	122.501	0	0	0	0	0	0	0	0	0	0	0	0	0	0	0	0	1	0	0	0	0
30.9	122.37	0	0	0	0	0	0	0	0	0	0	0	0	0	0	0	0	1	0	0	0	0
30.94	123	0	0	0	0	0	0	0	0	0	0	0	0	0	0	0	0	1	0	0	0	0
30.9403	122.999	0	0	0	0	0	0	0	0	0	0	0	0	0	0	0	1	1	0	0	0	0
30.95	122.25	0	0	0	0	0	0	0	0	0	0	0	0	0	0	0	0	1	0	0	0	0
30.9938	122.85	0	0	0	0	0	0	0	0	0	0	0	0	0	0	0	0	1	0	0	0	0
31.06	122.667	0	0	0	0	0	0	0	0	0	0	0	0	0	0	0	0	1	0	0	0	0
31.0651	122.064	1	0	0	0	0	0	0	0	0	0	0	0	0	0	0	0	1	0	0	0	0
31.15	123	0	0	0	0	0	0	0	0	0	0	0	0	0	0	0	1	0	0	0	0	0
31.1516	123.003	0	0	0	0	0	0	0	0	0	0	0	0	0	0	0	1	1	0	0	0	0
31.34	122.37	0	0	0	0	0	0	0	0	0	0	0	0	0	0	0	0	1	0	0	0	0
31.65	122.37	0	0	0	0	0	0	0	0	0	0	0	0	0	0	0	0	1	0	0	0	0
31.68	122.26	0	0	0	0	0	0	0	0	0	0	0	0	0	0	0	0	1	0	0	0	0
31.95	122.25	0	0	0	0	0	0	0	0	0	0	0	0	0	0	0	0	1	0	0	0	0
31.9619	139.754	0	0	0	0	0	0	0	0	0	0	0	0	0	0	0	1	0	0	0	0	0
32.0508	139.936	1	0	0	0	0	0	0	0	0	0	0	0	0	1	0	1	0	0	0	1	0
32.5576	-80.4365	0	0	0	0	1	0	0	0	0	0	0	0	0	0	0	1	0	0	0	1	0
32.927	129.859	1	0	0	0	0	0	0	0	0	1	0	0	0	0	0	0	1	0	0	1	1
32.93	129.86	1	1	0	0	0	0	0	0	0	1	0	0	0	0	0	0	1	0	0	1	1
32.9986	122	0	0	0	0	0	0	0	0	0	0	0	0	0	0	1	0	0	0	0	0	0
33.0005	123.799	1	0	0	0	0	0	0	0	0	0	0	0	0	0	1	1	1	0	0	0	0
33.3912	-123.211	1	0	0	0	0	0	0	0	0	0	0	0	0	1	0	0	0	0	0	0	0
33.55	-118.4	1	0	0	0	0	0	0	0	0	0	0	0	0	1	0	1	0	0	0	0	0
33.7434	142.883	0	0	0	0	0	0	0	0	0	0	0	0	0	0	0	1	0	0	0	0	0
33.7488	142	1	0	0	0	0	0	0	0	0	0	0	0	0	1	0	1	0	0	0	0	0
33.75	142.005	0	0	0	0	0	0	0	0	0	0	0	0	0	1	0	1	0	0	0	0	0
34.0072	121.019	0	0	0	0	0	0	0	0	0	0	0	0	0	0	0	0	0	0	0	0	1
34.3871	-121.102	1	0	0	0	0	0	0	0	0	0	0	0	0	1	0	0	0	0	0	1	0
34.4336	-121.223	0	0	0	0	0	0	0	0	0	0	0	0	0	1	0	0	0	0	0	1	0
34.5045	128.34	0	0	0	0	0	0	0	0	0	1	0	0	0	0	1	0	1	0	0	0	0
34.7221	-76.6798	0	0	0	0	0	0	0	0	0	0	0	0	0	0	0	1	1	0	0	1	0
35.0004	122.496	0	0	0	0	0	0	0	0	0	0	0	0	0	0	0	1	1	0	0	1	0
35.32	139.45	0	0	0	0	0	0	0	0	0	0	1	1	0	0	0	0	1	0	0	0	1
35.4	139.57	0	0	0	0	0	0	0	0	0	0	1	0	0	0	0	0	1	0	0	0	0
35.41	139.56	1	0	0	0	0	0	0	0	0	0	1	0	0	0	0	0	1	0	0	0	0
35.9969	123.999	0	0	0	0	0	0	0	0	0	0	0	0	0	0	0	1	1	0	0	1	0
36.07	120.21	0	0	0	0	0	0	0	0	0	0	0	0	0	0	0	0	1	0	0	1	1
36.07	120.22	0	0	0	0	0	0	0	0	0	0	0	0	0	0	0	0	1	0	0	1	0
36.0724	142.744	0	0	0	0	0	0	0	0	0	0	0	0	0	1	0	0	0	0	0	0	0
36.08	120.21	0	0	0	0	0	0	0	0	0	0	0	0	0	0	0	0	1	0	0	0	1
36.08	120.22	0	0	0	0	0	0	0	0	0	0	0	0	0	0	0	0	1	0	0	1	1
36.09	120.26	0	0	0	0	0	0	0	0	0	0	0	0	0	0	0	0	1	0	0	0	0
36.09	120.47	0	0	0	0	0	0	0	0	0	0	0	0	0	0	1	1	1	0	0	0	0
36.6137	-122.435	1	0	0	0	0	0	0	0	0	0	0	0	1	1	0	1	0	0	0	0	0
37.1785	122.618	0	0	0	0	0	0	0	0	0	0	0	1	0	0	0	0	1	0	0	0	0
37.1829	122.601	0	0	0	0	0	0	0	0	0	0	0	0	0	0	0	0	1	0	0	0	0
37.1854	122.606	0	0	0	0	0	0	0	0	0	0	0	0	0	0	0	0	1	0	0	0	0
37.5277	119.504	0	0	0	0	0	0	0	0	0	0	0	0	0	0	1	0	0	0	0	0	0
37.5343	122.062	1	1	1	1	0	0	0	0	0	0	0	0	0	0	1	1	0	0	0	1	1
37.6	120.33	0	0	0	0	0	0	0	0	0	0	1	0	0	0	0	0	1	0	0	0	0
39.0828	118.951	0	0	0	0	0	0	0	0	0	0	0	0	0	0	0	0	1	0	0	0	0
39.0889	-75.4363	0	0	0	0	0	0	0	0	0	0	0	1	0	0	0	1	0	0	0	1	0
39.4634	-0.3187	0	0	0	0	0	0	0	0	0	0	0	0	0	0	1	0	0	0	0	1	1
39.8502	120.117	0	0	0	0	0	0	0	0	0	0	0	0	0	0	0	0	1	0	0	0	0
40.4781	17.2369	1	0	0	0	0	0	0	0	0	0	0	0	0	0	1	0	0	0	0	0	1
40.4789	17.2453	0	0	0	0	0	0	0	0	0	0	0	0	1	0	0	0	0	0	0	0	0
40.4794	17.2606	0	0	0	0	0	0	0	0	0	0	0	0	0	0	0	1	0	0	0	0	0
40.48	17.2783	0	0	0	0	0	0	0	0	0	0	0	0	1	0	0	0	0	0	0	0	0
40.4828	17.2403	0	0	0	0	0	0	0	0	0	0	0	0	1	0	0	0	0	0	0	0	0
40.4839	17.2461	0	0	0	0	0	0	0	0	0	0	0	0	1	0	0	0	0	0	0	0	0
40.485	17.2803	0	0	0	0	0	0	0	0	0	0	0	0	1	0	0	0	0	0	0	0	0
40.4889	17.2558	0	0	0	0	0	0	0	0	0	0	0	0	1	0	0	0	0	0	0	0	0
40.4969	17.2619	0	0	0	0	0	0	0	0	0	0	0	0	1	0	1	0	0	0	0	0	0
40.711	121.687	1	0	0	0	0	0	0	0	0	0	0	0	0	0	0	0	1	0	0	0	0
40.791	121.725	0	0	0	0	0	0	0	0	0	0	0	0	0	0	0	0	1	0	0	0	0
40.8447	121.773	0	0	0	0	0	0	0	0	0	0	0	1	0	0	0	0	1	0	0	0	0
41.3715	-64.5578	1	0	0	0	0	1	0	0	0	0	0	0	0	0	0	1	1	0	0	1	1
41.5806	-70.5198	0	0	1	0	0	0	0	0	0	0	0	0	1	0	0	1	0	0	0	1	0
41.6249	-71.3228	0	0	0	0	0	0	0	0	0	0	0	0	1	0	0	1	1	0	0	1	0
41.9271	-63.7164	1	0	0	0	0	1	0	0	0	0	0	0	0	0	0	1	1	1	0	1	1
42.1598	-62.3628	1	0	0	0	0	0	0	0	0	0	1	0	0	0	0	1	1	0	0	1	0
42.1621	-62.3736	1	0	0	0	0	0	0	0	0	0	0	0	0	0	0	1	1	0	0	0	0
42.2349	-61.5994	1	0	0	0	0	1	0	0	0	0	0	0	0	0	0	1	1	0	0	1	0
42.292	3.28954	0	0	0	0	0	0	0	0	0	0	0	0	0	0	0	0	0	0	0	1	1
42.2937	3.28822	0	0	0	0	0	0	0	0	0	0	0	0	0	0	0	0	0	0	0	0	1
42.3086	-62.8363	1	0	0	0	0	0	0	0	0	0	0	0	0	0	1	1	1	1	0	1	1
42.4922	-62.1289	1	0	0	0	0	1	0	0	0	0	0	0	0	0	0	1	1	0	0	1	0
42.4942	-62.1264	1	0	0	0	0	0	0	0	0	0	0	0	0	0	0	1	1	0	1	0	0
42.5808	8.72578	0	0	0	0	0	0	0	0	0	0	0	0	0	0	1	0	1	0	0	1	1
42.7749	-61.2349	1	0	0	0	0	1	0	0	0	0	0	0	0	0	0	1	1	0	0	1	1
42.8641	-60.846	1	0	0	0	0	0	0	0	0	0	1	0	0	0	0	1	1	0	0	1	1
43.0073	-60.2137	1	0	0	0	0	0	0	0	0	0	1	0	0	0	0	1	1	0	0	1	1
43.0105	-60.2118	1	0	0	0	0	1	0	0	0	1	0	0	0	0	0	1	1	1	0	1	0
43.0105	-60.2117	1	0	0	0	0	0	0	0	0	0	0	0	0	0	0	1	1	0	0	1	0
43.0132	-60.2138	1	0	0	0	0	0	0	0	0	0	1	0	0	0	0	1	1	0	0	1	0
43.4603	-2.6603	0	0	0	0	0	0	0	0	0	1	1	1	0	1	1	1	1	1	1	0	1
43.655	-1.46361	0	0	0	0	0	0	0	0	0	0	0	0	0	0	0	1	0	0	0	1	0
43.6592	-1.45972	0	0	0	0	0	0	0	0	0	0	0	0	0	1	1	1	0	0	0	0	0
43.6594	-1.55167	1	0	0	0	0	0	0	0	0	0	0	0	0	1	0	0	0	0	0	0	0
43.6628	-1.53388	0	0	0	0	0	0	0	0	0	0	0	0	0	0	0	1	1	0	0	0	0
43.663	-1.45972	1	0	0	0	0	0	0	0	0	0	0	0	1	1	1	1	0	0	0	0	0
43.6639	-1.46499	0	0	0	0	0	0	0	0	0	0	0	0	0	0	0	0	0	0	0	1	0
43.6683	-1.66833	0	0	0	0	0	0	0	0	0	0	0	0	0	0	0	1	0	0	0	0	0
44.78	12.437	0	0	0	0	0	0	0	0	0	0	0	0	0	0	0	1	0	0	0	0	0
44.786	12.485	1	0	0	0	0	0	0	0	0	0	0	0	0	0	0	0	0	0	0	0	1
44.796	12.457	0	0	0	0	0	0	0	0	0	0	0	0	0	0	0	1	1	0	0	0	0
44.832	12.487	0	0	0	0	0	0	0	0	0	0	0	0	0	0	1	1	1	0	0	0	0
44.867	12.519	1	0	0	0	0	0	0	0	0	0	0	0	0	0	0	1	1	0	0	0	1
44.886	12.558	0	0	0	0	0	0	0	0	0	0	0	0	0	0	0	0	0	0	0	0	1
44.891	12.538	0	0	0	0	0	0	0	0	0	0	0	0	0	0	0	1	0	0	0	0	0
44.919	12.573	1	0	0	0	0	0	0	0	0	0	0	0	0	0	0	1	1	0	0	0	0
44.929	12.558	0	0	0	0	0	0	0	0	0	0	0	0	0	0	0	0	0	0	0	0	1
44.952	12.585	0	0	0	0	0	0	0	0	0	0	0	0	0	0	0	1	0	0	0	0	0
44.955	12.573	0	0	0	0	0	0	0	0	0	0	0	0	0	0	0	0	0	0	0	0	1
44.968	12.571	1	0	0	0	0	0	0	0	0	0	0	0	0	0	0	1	0	0	0	0	0
44.974	12.581	0	0	0	0	0	0	0	0	0	0	0	0	0	0	0	1	0	0	0	0	1
44.99	12.543	0	0	0	0	0	0	0	0	0	0	0	0	0	0	0	1	0	0	0	0	1
44.993	12.556	0	0	0	0	0	0	0	0	0	0	0	0	0	0	0	0	0	0	0	0	1
45.04	-66.78	0	0	0	0	0	1	0	0	0	0	0	1	0	0	1	1	1	1	0	0	0
48.71	-3.95	1	1	1	1	0	0	1	1	1	1	1	1	1	0	1	1	1	1	1	1	1
50.25	-4.217	1	0	0	0	0	0	0	0	0	0	1	0	0	1	0	0	0	1	0	0	0
54.0523	7.5804	0	0	0	0	0	1	0	0	0	0	0	0	0	0	0	0	0	0	0	0	0
54.67	-169.981	0	0	0	0	0	0	0	0	0	0	0	0	0	1	0	1	0	0	0	0	0
56.062	10.2747	0	0	0	0	0	1	0	0	0	0	0	0	0	0	0	0	1	0	0	0	1
56.26	-2.51	1	0	0	0	1	1	0	0	0	0	0	0	0	0	1	1	1	0	0	1	1
56.27	-5.27	1	0	0	0	0	0	0	0	0	1	1	1	1	0	1	1	1	1	0	1	0
56.4558	-5.43749	1	0	0	0	0	0	0	0	1	0	1	1	1	0	1	1	1	0	0	0	0
56.5018	-5.50083	1	0	0	0	0	0	0	0	0	0	1	1	1	0	1	1	1	0	0	0	0
58.6223	18.2542	0	0	0	0	0	0	0	0	0	0	0	0	0	0	0	0	1	0	0	0	1
60.02	-1.18	0	0	0	0	0	0	0	0	0	0	1	1	0	0	1	1	1	0	0	1	0
60.11	-1.21	0	0	0	0	0	0	0	0	1	0	1	1	0	0	1	1	1	0	0	1	0
60.19	-1.06	0	0	0	0	0	1	0	0	0	0	1	0	0	0	0	1	1	0	0	0	0
60.87	-175.52	0	0	0	0	0	1	0	0	0	0	0	0	0	0	0	0	1	0	0	0	1
61.2	-171.55	0	0	0	0	0	1	0	0	0	0	0	0	0	0	0	0	0	0	0	0	0
61.93	-176.43	1	0	0	0	0	0	0	0	0	0	1	0	0	0	0	1	1	0	0	0	0
62.3404	17.3854	0	0	0	0	0	0	0	0	0	0	0	0	0	0	0	0	0	0	0	0	1
62.3514	17.4263	0	0	0	0	0	0	0	0	0	0	0	0	0	0	0	0	0	0	0	0	1
62.3536	17.5025	0	0	0	0	0	0	0	0	0	0	0	0	0	0	0	0	1	0	0	0	1
62.3573	17.3816	0	0	0	0	0	0	0	0	0	0	1	0	0	0	0	0	1	0	0	0	1
62.3673	17.3785	0	0	0	0	0	0	0	0	0	0	1	0	0	0	1	0	0	0	0	0	1
62.3871	17.3539	0	0	0	0	0	1	0	0	0	0	0	0	0	0	0	0	0	0	0	0	1
62.394	17.3745	0	0	0	0	0	0	0	0	0	0	1	0	0	0	0	0	0	0	0	0	1
62.4791	17.4286	0	0	0	0	0	1	0	0	0	0	0	0	0	0	0	0	1	0	0	0	0
62.54	-175.27	1	0	0	0	0	1	0	0	0	0	0	0	0	0	0	1	1	1	0	0	0
71	21	1	0	0	0	0	1	0	0	0	0	0	0	0	0	1	1	1	0	0	1	0
71.61	-157.93	0	0	0	0	0	1	0	0	0	0	0	0	0	0	0	1	1	0	0	0	1
71.9	-157.46	0	0	0	0	0	1	0	0	0	0	0	0	0	0	0	1	1	0	0	1	1
72.01	-168.95	1	0	0	0	0	1	0	0	0	0	0	0	0	0	0	0	1	0	0	0	1
72.23	-157.07	0	0	0	0	0	1	0	0	0	0	0	0	0	0	0	1	1	0	0	0	1
73.6203	-166.429	1	0	0	0	0	1	0	0	0	0	0	0	0	0	0	1	1	1	1	1	0
75.44	-167.88	1	0	0	0	0	1	0	0	0	0	0	0	0	0	0	0	0	0	0	0	0
76.14	-166.33	1	0	0	0	0	1	0	0	0	0	0	0	0	0	0	1	1	0	0	0	1
76.51	-149.51	1	0	0	0	0	0	0	0	0	0	0	0	0	0	0	1	1	0	0	0	0
77.46	-156.78	0	0	0	0	0	0	0	0	0	0	0	0	0	0	0	0	1	0	0	0	1
78.54	12.17	0	0	0	0	0	0	0	0	0	0	0	0	0	0	0	0	1	0	0	1	0
78.558	9.483	0	0	0	0	0	1	0	0	0	0	0	0	0	0	0	0	0	0	0	0	0
78.56	12.22	0	0	0	0	0	0	0	0	0	0	0	0	0	0	0	1	1	0	0	0	0
78.57	12.1	0	0	0	0	0	0	0	0	0	0	0	0	0	0	0	1	1	0	0	0	0
78.57	12.2	0	0	0	0	0	0	0	0	0	0	0	0	0	0	0	1	1	0	0	1	0
78.58	11.49	0	0	0	0	0	0	0	0	0	0	0	0	0	0	1	0	1	0	0	0	0
78.608	5.072	1	0	0	0	0	0	0	0	0	0	0	0	0	0	0	1	0	0	0	1	0
78.608	5.073	1	0	0	0	0	0	0	0	0	0	0	0	0	0	0	0	0	0	0	1	0
79.047	3.601	0	0	0	0	0	0	0	0	0	0	0	0	0	0	0	1	0	0	0	0	0
79.0525	3.732	0	0	0	0	0	1	0	0	0	0	0	0	0	0	0	0	0	0	0	0	0
79.0583	3.48117	0	0	0	0	0	1	0	0	0	0	0	0	0	0	0	0	0	0	0	0	0
79.06	3.476	0	0	0	0	0	1	0	0	0	0	0	0	0	0	0	0	0	0	0	0	0
79.06	3.582	0	0	0	0	0	1	0	0	0	0	0	0	0	0	0	0	0	0	0	0	0
79.063	3.654	0	0	0	0	0	0	0	0	0	0	0	0	0	0	0	1	0	0	0	0	0
79.063	3.658	0	0	0	0	0	1	0	0	0	0	0	0	0	0	0	0	0	0	0	0	0
79.0632	3.6565	0	0	0	0	0	0	0	0	0	0	0	0	0	0	0	1	0	0	0	0	0
79.0643	3.335	0	0	0	0	0	0	0	0	0	0	0	0	0	0	0	1	0	0	0	0	0
79.0651	4.181	1	0	0	0	0	0	0	0	0	0	0	0	0	0	0	1	0	0	0	1	0
79.108	4.599	1	0	0	0	0	0	0	0	0	0	0	0	0	0	1	0	0	0	0	0	0
79.108	4.6	0	0	0	0	0	1	0	0	0	0	0	0	0	0	0	0	0	0	0	0	0
79.13	4.899	1	0	0	0	0	0	0	0	0	0	0	0	0	0	1	0	0	0	0	0	0
79.13	4.89983	1	0	0	0	0	0	0	0	0	0	0	0	0	0	1	0	0	0	0	0	0
79.13	4.902	1	0	0	0	0	1	0	0	0	0	0	0	0	0	0	0	0	0	0	0	0
79.13	4.904	0	0	0	0	0	1	0	0	0	0	0	0	0	0	1	0	0	0	0	0	0
79.1303	4.90233	1	0	0	0	0	0	0	0	0	0	0	0	0	0	1	0	0	0	0	0	0
79.1303	4.903	0	0	0	0	0	0	0	0	0	0	0	0	0	0	1	0	0	0	0	0	0
79.132	4.906	0	0	0	0	0	0	0	0	0	0	0	0	0	0	1	0	0	0	0	0	0
79.132	4.912	1	0	0	0	0	0	0	0	0	0	0	0	0	0	1	0	0	0	0	0	0
79.133	6.091	1	0	0	0	0	0	0	0	0	0	0	0	0	0	1	0	0	0	0	1	0
79.1337	2.843	0	0	0	0	0	0	0	0	0	0	0	0	0	0	0	1	0	0	0	0	0
79.1388	6.0835	0	0	0	0	0	0	0	0	0	0	0	0	0	0	1	0	0	0	0	0	0
79.28	4.32483	0	0	0	0	0	1	0	0	0	0	0	0	0	0	0	0	0	0	0	0	0
79.283	4.334	1	0	0	0	0	0	0	0	0	0	0	0	0	0	0	1	0	0	0	0	0
79.425	4.759	0	0	0	0	0	0	0	0	0	0	0	0	0	0	0	1	0	0	0	0	0
79.427	4.7435	0	0	0	0	0	1	0	0	0	0	0	0	0	0	0	0	0	0	0	0	0
79.595	5.21	1	0	0	0	0	0	0	0	0	0	0	0	0	0	1	1	0	0	0	0	0
79.5952	5.221	0	0	0	0	0	1	0	0	0	0	0	0	0	0	0	0	0	0	0	0	0
79.7395	4.5055	0	0	0	0	0	0	0	0	0	0	0	0	0	0	0	0	0	0	0	1	0
42.930.22	17.499.25	1	0	0	0	0	0	0	0	0	0	0	0	0	0	0	0	1	0	0	0	0
42.930.23	17.499.26	1	0	0	0	0	0	0	0	0	0	0	0	0	0	0	0	1	0	0	1	0
42.930.24	17.499.27	1	0	0	0	0	0	0	0	1	0	1	0	0	1	0	0	1	1	0	0	0
42.930.25	17.499.28	0	0	0	0	0	0	0	0	0	0	0	0	0	0	0	0	1	0	0	0	0
42.930.26	17.499.29	0	0	0	0	0	0	0	0	0	0	0	0	0	1	0	0	0	0	0	0	0
42.930.27	17.499.30	0	0	0	0	0	0	0	0	0	0	0	0	0	0	0	0	0	0	0	0	1
42.930.28	17.499.31	0	0	0	0	0	0	0	0	0	0	1	0	0	1	0	0	0	0	0	0	0
43.509.141	15.962.68	1	0	0	0	0	0	0	0	1	0	0	0	0	1	0	0	1	1	0	0	0
43.509.141	15.962.70	1	0	0	0	0	0	0	0	0	0	1	0	0	1	0	0	1	0	0	0	0
43.509.141	15.962.71	0	0	0	0	0	0	0	0	0	0	0	0	0	0	0	0	1	0	0	0	0
-77.851	160.664	1	0	0	0	0	0	0	0	0	0	0	0	0	0	0	0	0	0	0	0	0
-77.8	160.671	1	0	0	0	0	0	0	0	0	0	0	0	0	0	0	0	0	0	0	0	0
-77.744	160.77	1	0	0	0	0	0	0	0	0	0	0	0	0	0	0	0	0	0	0	0	0
-76.5502	170	1	1	0	1	0	0	0	0	0	0	0	0	0	0	0	0	0	0	0	0	0
-76.2003	-170.51	1	1	1	1	0	0	0	0	0	0	0	0	0	0	0	0	0	0	0	0	0
-75.4987	166.299	1	0	0	0	0	0	0	0	0	0	0	0	0	0	0	0	0	0	0	0	0
-75.1981	-176.593	1	0	0	0	0	0	0	0	0	0	0	0	0	0	0	0	0	0	0	0	0
-74.4	168.3	1	1	1	1	0	0	0	0	0	0	0	0	0	0	0	0	0	0	0	0	0
-73.2956	-129.557	1	0	0	0	0	0	0	0	0	0	0	0	0	0	0	0	0	0	0	0	0
-73.1582	-129.269	1	1	0	1	0	0	0	0	0	0	0	0	0	0	0	0	0	0	0	0	0
-72.4601	-104.355	1	0	0	0	0	0	0	0	0	0	0	0	0	0	0	0	0	0	0	0	0
-72.2974	-104.298	1	0	0	0	0	0	0	0	0	0	0	0	0	0	0	0	0	0	0	0	0
-71.4505	-102.159	1	1	0	1	0	0	0	0	0	0	0	0	0	0	0	0	0	0	0	0	0
-71.4234	-91.4268	1	1	0	1	0	0	0	0	0	0	0	0	0	0	0	0	0	0	0	0	0
-71.4197	-93.4818	1	0	0	0	0	0	0	0	0	0	0	0	0	0	0	0	0	0	0	0	0
-70.9464	-68.3819	1	0	1	0	0	0	0	0	0	0	0	0	0	0	0	0	0	0	0	0	0
-70.4844	-95.1957	1	0	0	0	0	0	0	0	0	0	0	0	0	0	0	0	0	0	0	0	0
-68.6108	77.9332	0	0	0	0	0	0	0	0	0	0	0	0	0	0	0	0	0	0	0	0	0
-68.6062	77.9284	0	0	0	0	0	0	0	0	0	0	0	0	0	0	0	0	0	0	0	0	0
-68.5781	77.9607	0	0	0	0	0	0	0	0	0	0	0	0	0	0	0	0	0	0	0	0	0
-68.5744	77.9284	0	0	0	0	0	0	0	0	0	0	0	0	0	0	0	0	0	0	0	0	0
-68.574	77.9276	0	0	0	0	0	0	0	0	0	0	0	0	0	0	0	0	0	0	0	0	0
-68.5442	78.1091	0	0	0	0	0	0	0	0	0	0	0	0	0	0	0	0	0	0	0	0	0
-68.542	78.1174	0	0	0	0	0	0	0	0	0	0	0	0	0	0	0	0	0	0	0	0	0
-68.5362	78.0641	0	0	0	0	0	0	0	0	0	0	0	0	0	0	0	0	0	0	0	0	0
-68.5328	78.067	0	0	0	0	0	0	0	0	0	0	0	0	0	0	0	0	0	0	0	0	0
-68.3819	-90.7092	1	0	0	0	0	0	0	0	0	0	0	0	0	0	0	0	0	0	0	0	0
-67.5675	-68.3986	1	1	1	0	0	0	0	0	0	0	0	0	0	0	0	0	0	0	0	0	0
-65.0092	-63.1628	1	0	0	0	0	0	0	0	0	0	0	0	0	0	0	0	0	0	0	0	0
-64.5158	-62.3418	1	0	0	0	0	0	0	0	0	0	0	0	0	0	0	0	0	0	0	0	0
-64.386	-62.1485	1	0	0	0	0	0	0	0	0	0	0	0	0	0	0	0	0	0	0	0	0
-64.3436	-61.3813	1	0	0	0	0	0	0	0	0	0	0	0	0	0	0	0	0	0	0	0	0
-64.0194	-56.4458	1	0	0	0	0	0	0	0	0	0	0	0	0	0	0	0	0	0	0	0	0
-63.584	-56.3344	1	0	0	0	0	0	0	0	0	0	0	0	0	0	0	0	0	0	0	0	0
-63.4839	-60.2876	1	0	0	0	0	0	0	0	0	0	0	0	0	0	0	0	0	0	0	0	0
-63.443	-57.2357	1	0	0	0	0	0	0	0	0	0	0	0	0	0	0	0	0	0	0	0	0
-63.4429	-57.2358	1	0	0	0	0	0	0	0	0	0	0	0	0	0	0	0	0	0	0	0	0
-63.4171	-56.4979	1	0	0	0	0	0	0	0	0	0	0	0	0	0	0	0	0	0	0	0	0
-62.5354	-59.0884	1	0	0	0	0	0	0	0	0	0	0	0	0	0	0	0	0	0	0	0	0
-54.265	-36.437	0	0	0	0	0	0	0	0	0	0	0	0	0	0	0	0	0	0	0	0	0
-49.353	70.218	0	0	0	0	0	0	0	0	0	0	0	0	0	0	0	0	0	0	0	0	0
-46.5739	168.305	0	1	0	1	0	0	0	0	0	0	0	0	0	0	0	0	0	0	0	0	0
-45.8322	170.673	1	1	0	1	0	0	0	0	0	0	0	0	0	0	0	0	0	0	0	0	0
-43.5576	172.727	1	1	1	1	0	0	0	0	0	0	0	0	0	0	0	0	0	0	0	0	0
-41.7703	176.083	1	0	0	0	0	0	0	0	0	0	0	0	0	0	0	0	0	0	0	0	0
-41.6888	175.681	0	0	0	0	0	0	0	0	0	0	0	0	0	0	0	0	0	0	0	0	0
-41.5234	176.103	0	0	0	0	0	0	0	0	0	0	0	0	0	0	0	0	0	0	0	0	0
-39.4269	41.5954	0	0	0	0	0	0	0	0	0	0	0	0	0	0	0	0	0	0	0	0	0
-38.9533	47.4069	0	0	0	0	0	0	0	0	0	0	0	0	0	0	0	0	0	0	0	0	0
-38.78	47.52	0	0	0	0	0	0	0	0	0	0	0	0	0	0	0	0	0	0	0	0	0
-38.75	47.42	0	0	0	0	0	0	0	0	0	0	0	0	0	0	0	0	0	0	0	0	0
-38.565	48.1095	0	0	0	0	0	0	0	0	0	0	0	0	0	0	0	0	0	0	0	0	0
-38.4269	41.5954	0	0	0	0	0	0	0	0	0	0	0	0	0	0	0	0	0	0	0	0	0
-38.3187	47.9646	0	0	0	0	0	0	0	0	0	0	0	0	0	0	0	0	0	0	0	0	0
-38.1668	48.6123	0	0	0	0	0	0	0	0	0	0	0	0	0	0	0	0	0	0	0	0	0
-37.8333	49.6167	0	0	0	0	0	0	0	0	0	0	0	0	0	0	0	0	0	0	0	0	0
-37.83	49.8	0	0	0	0	0	0	0	0	0	0	0	0	0	0	0	0	0	0	0	0	0
-37.78	49.72	0	0	0	0	0	0	0	0	0	0	0	0	0	0	0	0	0	0	0	0	0
-37.7667	49.5167	0	0	0	0	0	0	0	0	0	0	0	0	0	0	0	0	0	0	0	0	0
-37.63	50.93	0	0	0	0	0	0	0	0	0	0	0	0	0	0	0	0	0	0	0	0	0
-37.62	50.96	0	0	0	0	0	0	0	0	0	0	0	0	0	0	0	0	0	0	0	0	0
-37.4269	41.5954	0	0	0	0	0	0	0	0	0	0	0	0	0	0	0	0	0	0	0	0	0
-36.4269	41.5954	0	0	0	0	0	0	0	0	0	0	0	0	0	0	0	0	0	0	0	0	0
-35.97	52.98	0	0	0	0	0	0	0	0	0	0	0	0	0	0	0	0	0	0	0	0	0
-35.93	52.98	0	0	0	0	0	0	0	0	0	0	0	0	0	0	0	0	0	0	0	0	0
-35.9	52.93	0	0	0	0	0	0	0	0	0	0	0	0	0	0	0	0	0	0	0	0	0
-35.5184	41.8613	0	0	0	0	0	0	0	0	0	0	0	0	0	0	0	0	0	0	0	0	0
-35.4269	41.5954	0	0	0	0	0	0	0	0	0	0	0	0	0	0	0	0	0	0	0	0	0
-34.9671	54.214	0	0	0	0	0	0	0	0	0	0	0	0	0	0	0	0	0	0	0	0	0
-34.8703	54.2267	0	0	0	0	0	0	0	0	0	0	0	0	0	0	0	0	0	0	0	0	0
-34.8463	54.615	0	0	0	0	0	0	0	0	0	0	0	0	0	0	0	0	0	0	0	0	0
-34.8463	54.6153	0	0	0	0	0	0	0	0	0	0	0	0	0	0	0	0	0	0	0	0	0
-34.8192	54.6835	0	0	0	0	0	0	0	0	0	0	0	0	0	0	0	0	0	0	0	0	0
-34.802	54.3684	0	0	0	0	0	0	0	0	0	0	0	0	0	0	0	0	0	0	0	0	0
-34.802	54.3684	0	0	0	0	0	0	0	0	0	0	0	0	0	0	0	0	0	0	0	0	0
-34.5306	41.3456	0	0	0	0	0	0	0	0	0	0	0	0	0	0	0	0	0	0	0	0	0
-34.5184	41.8613	0	0	0	0	0	0	0	0	0	0	0	0	0	0	0	0	0	0	0	0	0
-34.4269	41.5954	0	0	0	0	0	0	0	0	0	0	0	0	0	0	0	0	0	0	0	0	0
-34.2985	55.5838	0	0	0	0	0	0	0	0	0	0	0	0	0	0	0	0	0	0	0	0	0
-33.862	151.15	0	0	0	0	0	0	0	0	0	0	0	0	0	0	0	0	0	0	0	0	0
-33.8609	151.116	1	0	0	0	0	0	0	0	0	0	0	0	0	0	0	0	0	0	0	0	0
-33.8568	151.122	0	0	0	0	0	0	0	0	0	0	0	0	0	0	0	0	0	0	0	0	0
-33.8298	151.156	0	0	0	0	0	0	0	0	0	0	0	0	0	0	0	0	0	0	0	0	0
-33.8206	151.091	0	0	0	0	0	0	0	0	0	0	0	0	0	0	0	0	0	0	0	0	0
-33.7144	151.285	0	0	0	0	0	0	0	0	0	0	0	0	0	0	0	0	0	0	0	0	0
-33.5306	41.3456	0	0	0	0	0	0	0	0	0	0	0	0	0	0	0	0	0	0	0	0	0
-33.5184	41.8613	0	0	0	0	0	0	0	0	0	0	0	0	0	0	0	0	0	0	0	0	0
-33.4269	41.5954	0	0	0	0	0	0	0	0	0	0	0	0	0	0	0	0	0	0	0	0	0
-32.5306	41.3456	0	0	0	0	0	0	0	0	0	0	0	0	0	0	0	0	0	0	0	0	0
-32.5184	41.8613	0	0	0	0	0	0	0	0	0	0	0	0	0	0	0	0	0	0	0	0	0
-32.4269	41.5954	0	0	0	0	0	0	0	0	0	0	0	0	0	0	0	0	0	0	0	0	0
-31.5306	41.3456	0	0	0	0	0	0	0	0	0	0	0	0	0	0	0	0	0	0	0	0	0
-31.5184	41.8613	0	0	0	0	0	0	0	0	0	0	0	0	0	0	0	0	0	0	0	0	0
-31.4269	41.5954	0	0	0	0	0	0	0	0	0	0	0	0	0	0	0	0	0	0	0	0	0
-30.5306	41.3456	0	0	0	0	0	0	0	0	0	0	0	0	0	0	0	0	0	0	0	0	0
-30.5184	41.8613	0	0	0	0	0	0	0	0	0	0	0	0	0	0	0	0	0	0	0	0	0
-30.4269	41.5954	0	0	0	0	0	0	0	0	0	0	0	0	0	0	0	0	0	0	0	0	0
-29.5306	41.3456	0	0	0	0	0	0	0	0	0	0	0	0	0	0	0	0	0	0	0	0	0
-29.5192	45.7155	0	0	0	0	0	0	0	0	0	0	0	0	0	0	0	0	0	0	0	0	0
-29.5184	41.8613	0	0	0	0	0	0	0	0	0	0	0	0	0	0	0	0	0	0	0	0	0
-29.4269	41.5954	0	0	0	0	0	0	0	0	0	0	0	0	0	0	0	0	0	0	0	0	0
-29.3616	45.9565	0	0	0	0	0	0	0	0	0	0	0	0	0	0	0	0	0	0	0	0	0
-28.5306	41.3456	0	0	0	0	0	0	0	0	0	0	0	0	0	0	0	0	0	0	0	0	0
-28.5192	45.7155	0	0	0	0	0	0	0	0	0	0	0	0	0	0	0	0	0	0	0	0	0
-28.5184	41.8613	0	0	0	0	0	0	0	0	0	0	0	0	0	0	0	0	0	0	0	0	0
-28.4269	41.5954	0	0	0	0	0	0	0	0	0	0	0	0	0	0	0	0	0	0	0	0	0
-28.3675	45.9868	0	0	0	0	0	0	0	0	0	0	0	0	0	0	0	0	0	0	0	0	0
-28.3634	45.9605	0	0	0	0	0	0	0	0	0	0	0	0	0	0	0	0	0	0	0	0	0
-28.3616	45.9565	0	0	0	0	0	0	0	0	0	0	0	0	0	0	0	0	0	0	0	0	0
-27.9167	-123.161	0	0	0	0	0	0	0	0	0	0	0	0	0	0	0	0	0	0	0	0	0
-27.9095	63.9045	1	0	0	0	0	0	0	0	0	0	0	0	0	0	0	0	0	0	0	0	0
-27.8494	63.9352	1	0	0	0	0	0	0	0	0	0	0	0	0	0	0	0	0	0	0	0	0
-27.5306	41.3456	0	0	0	0	0	0	0	0	0	0	0	0	0	0	0	0	0	0	0	0	0
-27.5192	45.7155	0	0	0	0	0	0	0	0	0	0	0	0	0	0	0	0	0	0	0	0	0
-27.5184	41.8613	0	0	0	0	0	0	0	0	0	0	0	0	0	0	0	0	0	0	0	0	0
-27.4269	41.5954	0	0	0	0	0	0	0	0	0	0	0	0	0	0	0	0	0	0	0	0	0
-27.3675	45.9868	0	0	0	0	0	0	0	0	0	0	0	0	0	0	0	0	0	0	0	0	0
-27.3634	45.9605	0	0	0	0	0	0	0	0	0	0	0	0	0	0	0	0	0	0	0	0	0
-27.3616	45.9565	0	0	0	0	0	0	0	0	0	0	0	0	0	0	0	0	0	0	0	0	0
-26.5306	41.3456	0	0	0	0	0	0	0	0	0	0	0	0	0	0	0	0	0	0	0	0	0
-26.5192	45.7155	0	0	0	0	0	0	0	0	0	0	0	0	0	0	0	0	0	0	0	0	0
-26.5184	41.8613	0	0	0	0	0	0	0	0	0	0	0	0	0	0	0	0	0	0	0	0	0
-26.4269	41.5954	0	0	0	0	0	0	0	0	0	0	0	0	0	0	0	0	0	0	0	0	0
-26.3675	45.9868	0	0	0	0	0	0	0	0	0	0	0	0	0	0	0	0	0	0	0	0	0
-26.3634	45.9605	0	0	0	0	0	0	0	0	0	0	0	0	0	0	0	0	0	0	0	0	0
-26.3616	45.9565	0	0	0	0	0	0	0	0	0	0	0	0	0	0	0	0	0	0	0	0	0
-26	14.4	1	0	0	0	0	0	0	0	0	0	0	0	0	0	0	0	0	0	0	0	0
-26	14.73	1	0	0	0	0	0	0	0	0	0	0	0	0	0	0	0	0	0	0	0	0
-26	14.77	1	0	0	0	0	0	0	0	0	0	0	0	0	0	0	0	0	0	0	0	0
-26	14.77	1	0	0	0	0	0	0	0	0	0	0	0	0	0	0	0	0	0	0	0	0
-25.5306	41.3456	0	0	0	0	0	0	0	0	0	0	0	0	0	0	0	0	0	0	0	0	0
-25.5192	45.7155	0	0	0	0	0	0	0	0	0	0	0	0	0	0	0	0	0	0	0	0	0
-25.5184	41.8613	0	0	0	0	0	0	0	0	0	0	0	0	0	0	0	0	0	0	0	0	0
-25.4269	41.5954	0	0	0	0	0	0	0	0	0	0	0	0	0	0	0	0	0	0	0	0	0
-25.3675	45.9868	0	0	0	0	0	0	0	0	0	0	0	0	0	0	0	0	0	0	0	0	0
-25.3634	45.9605	0	0	0	0	0	0	0	0	0	0	0	0	0	0	0	0	0	0	0	0	0
-25.3616	45.9565	0	0	0	0	0	0	0	0	0	0	0	0	0	0	0	0	0	0	0	0	0
-24.5306	41.3456	0	0	0	0	0	0	0	0	0	0	0	0	0	0	0	0	0	0	0	0	0
-24.5192	45.7155	0	0	0	0	0	0	0	0	0	0	0	0	0	0	0	0	0	0	0	0	0
-24.5184	41.8613	0	0	0	0	0	0	0	0	0	0	0	0	0	0	0	0	0	0	0	0	0
-24.3675	45.9868	0	0	0	0	0	0	0	0	0	0	0	0	0	0	0	0	0	0	0	0	0
-24.3634	45.9605	0	0	0	0	0	0	0	0	0	0	0	0	0	0	0	0	0	0	0	0	0
-24.3616	45.9565	0	0	0	0	0	0	0	0	0	0	0	0	0	0	0	0	0	0	0	0	0
-24.2682	14.2682	1	0	0	0	0	0	0	0	0	0	0	0	0	0	0	0	0	0	0	0	0
-23.8508	-165.644	0	0	0	0	0	0	0	0	0	0	0	0	0	0	0	0	0	0	0	0	0
-23.82	-45.47	0	0	0	0	0	0	0	0	0	0	0	0	0	0	0	0	0	0	0	0	0
-23.82	-45.41	0	1	0	1	0	0	0	0	0	0	0	0	0	0	0	0	0	0	0	0	0
-23.7692	151.317	0	1	1	0	0	0	0	0	0	0	0	0	0	0	0	0	0	0	0	0	0
-23.749	151.365	0	1	0	0	0	0	0	0	0	0	0	0	0	0	0	0	0	0	0	0	0
-23.6158	152.16	0	0	1	0	0	0	0	0	0	0	0	0	0	0	0	0	0	0	0	0	0
-23.6158	152.16	0	0	0	0	0	0	0	0	0	0	0	0	0	0	0	0	0	0	0	0	0
-23.5306	41.3456	0	0	0	0	0	0	0	0	0	0	0	0	0	0	0	0	0	0	0	0	0
-23.5192	45.7155	0	0	0	0	0	0	0	0	0	0	0	0	0	0	0	0	0	0	0	0	0
-23.5184	41.8613	0	0	0	0	0	0	0	0	0	0	0	0	0	0	0	0	0	0	0	0	0
-23.51	152.09	0	0	0	0	0	0	0	0	0	0	0	0	0	0	0	0	0	0	0	0	0
-23.4369	151.981	0	1	1	0	0	0	0	0	0	0	0	0	0	0	0	0	0	0	0	0	0
-23.3675	45.9868	0	0	0	0	0	0	0	0	0	0	0	0	0	0	0	0	0	0	0	0	0
-23.3634	45.9605	0	0	0	0	0	0	0	0	0	0	0	0	0	0	0	0	0	0	0	0	0
-23.3616	45.9565	0	0	0	0	0	0	0	0	0	0	0	0	0	0	0	0	0	0	0	0	0
-23	14.3	1	0	0	0	0	0	0	0	0	0	0	0	0	0	0	0	0	0	0	0	0
-23	14.37	1	0	0	0	0	0	0	0	0	0	0	0	0	0	0	0	0	0	0	0	0
-22.9636	-38.9355	1	0	0	0	0	0	0	0	0	0	0	0	0	0	0	0	0	0	0	0	0
-22.9533	-38.5993	1	0	0	0	0	0	0	0	0	0	0	0	0	0	0	0	0	0	0	0	0
-22.9407	-39.1357	1	0	0	0	0	0	0	0	0	0	0	0	0	0	0	0	0	0	0	0	0
-22.5306	41.3456	0	0	0	0	0	0	0	0	0	0	0	0	0	0	0	0	0	0	0	0	0
-22.5192	45.7155	0	0	0	0	0	0	0	0	0	0	0	0	0	0	0	0	0	0	0	0	0
-22.5184	41.8613	0	0	0	0	0	0	0	0	0	0	0	0	0	0	0	0	0	0	0	0	0
-22.3675	45.9868	0	0	0	0	0	0	0	0	0	0	0	0	0	0	0	0	0	0	0	0	0
-22.3634	45.9605	0	0	0	0	0	0	0	0	0	0	0	0	0	0	0	0	0	0	0	0	0
-22.3616	45.9565	0	0	0	0	0	0	0	0	0	0	0	0	0	0	0	0	0	0	0	0	0
-21.5306	41.3456	0	0	0	0	0	0	0	0	0	0	0	0	0	0	0	0	0	0	0	0	0
-21.5192	45.7155	0	0	0	0	0	0	0	0	0	0	0	0	0	0	0	0	0	0	0	0	0
-21.5184	41.8613	0	0	0	0	0	0	0	0	0	0	0	0	0	0	0	0	0	0	0	0	0
-21.3675	45.9868	0	0	0	0	0	0	0	0	0	0	0	0	0	0	0	0	0	0	0	0	0
-21.3634	45.9605	0	0	0	0	0	0	0	0	0	0	0	0	0	0	0	0	0	0	0	0	0
-21.3616	45.9565	0	0	0	0	0	0	0	0	0	0	0	0	0	0	0	0	0	0	0	0	0
-20.5192	45.7155	0	0	0	0	0	0	0	0	0	0	0	0	0	0	0	0	0	0	0	0	0
-20.3675	45.9868	0	0	0	0	0	0	0	0	0	0	0	0	0	0	0	0	0	0	0	0	0
-20.3634	45.9605	0	0	0	0	0	0	0	0	0	0	0	0	0	0	0	0	0	0	0	0	0
-20.3616	45.9565	0	0	0	0	0	0	0	0	0	0	0	0	0	0	0	0	0	0	0	0	0
-20	12.68	1	0	0	0	0	0	0	0	0	0	0	0	0	0	0	0	0	0	0	0	0
-19.5192	45.7155	0	0	0	0	0	0	0	0	0	0	0	0	0	0	0	0	0	0	0	0	0
-19.3675	45.9868	0	0	0	0	0	0	0	0	0	0	0	0	0	0	0	0	0	0	0	0	0
-19.3634	45.9605	0	0	0	0	0	0	0	0	0	0	0	0	0	0	0	0	0	0	0	0	0
-19.3616	45.9565	0	0	0	0	0	0	0	0	0	0	0	0	0	0	0	0	0	0	0	0	0
-18.5192	45.7155	0	0	0	0	0	0	0	0	0	0	0	0	0	0	0	0	0	0	0	0	0
-18.3675	45.9868	0	0	0	0	0	0	0	0	0	0	0	0	0	0	0	0	0	0	0	0	0
-18.3634	45.9605	0	0	0	0	0	0	0	0	0	0	0	0	0	0	0	0	0	0	0	0	0
-18.3616	45.9565	0	0	0	0	0	0	0	0	0	0	0	0	0	0	0	0	0	0	0	0	0
-17.5192	45.7155	0	0	0	0	0	0	0	0	0	0	0	0	0	0	0	0	0	0	0	0	0
-17.3675	45.9868	0	0	0	0	0	0	0	0	0	0	0	0	0	0	0	0	0	0	0	0	0
-17.3634	45.9605	0	0	0	0	0	0	0	0	0	0	0	0	0	0	0	0	0	0	0	0	0
-17.3616	45.9565	0	0	0	0	0	0	0	0	0	0	0	0	0	0	0	0	0	0	0	0	0
-16.5192	45.7155	0	0	0	0	0	0	0	0	0	0	0	0	0	0	0	0	0	0	0	0	0
-16.3675	45.9868	0	0	0	0	0	0	0	0	0	0	0	0	0	0	0	0	0	0	0	0	0
-16.3634	45.9605	0	0	0	0	0	0	0	0	0	0	0	0	0	0	0	0	0	0	0	0	0
-16.3616	45.9565	0	0	0	0	0	0	0	0	0	0	0	0	0	0	0	0	0	0	0	0	0
-15.5192	45.7155	0	0	0	0	0	0	0	0	0	0	0	0	0	0	0	0	0	0	0	0	0
-15.3675	45.9868	0	0	0	0	0	0	0	0	0	0	0	0	0	0	0	0	0	0	0	0	0
-15.3634	45.9605	0	0	0	0	0	0	0	0	0	0	0	0	0	0	0	0	0	0	0	0	0
-15.3616	45.9565	0	0	0	0	0	0	0	0	0	0	0	0	0	0	0	0	0	0	0	0	0
-10.58	-77.57	0	0	0	0	0	0	0	0	0	0	0	0	0	0	0	0	0	0	0	0	0
-7.07833	-88.4573	1	0	0	0	0	0	0	0	0	0	0	0	0	0	0	0	0	0	0	0	0
-7.07528	-88.4487	0	0	0	0	0	0	0	0	0	0	0	0	0	0	0	0	0	0	0	0	0
-7.07523	-88.4483	0	0	0	0	0	0	0	0	0	0	0	0	0	0	0	0	0	0	0	0	0
-7.07487	-88.4488	0	0	0	0	0	0	0	0	0	0	0	0	0	0	0	0	0	0	0	0	0
-6.01	80	0	0	0	0	0	0	0	0	0	0	0	0	0	0	0	0	0	0	0	0	0
-3.5	79.97	0	0	0	0	0	0	0	0	0	0	0	0	0	0	0	0	0	0	0	0	0
0.8973	148.889	1	0	0	0	0	0	0	0	0	0	0	0	0	0	0	0	0	0	0	0	0
1.7169	66.9007	0	0	0	0	0	0	0	0	0	0	0	0	0	0	0	0	0	0	0	0	0
2.1572	66.8686	0	0	0	0	0	0	0	0	0	0	0	0	0	0	0	0	0	0	0	0	0
2.651	66.4421	0	0	0	0	0	0	0	0	0	0	0	0	0	0	0	0	0	0	0	0	0
2.6657	66.4409	1	0	0	0	0	0	0	0	0	0	0	0	0	0	0	0	0	0	0	0	0
2.7383	66.404	0	0	0	0	0	0	0	0	0	0	0	0	0	0	0	0	0	0	0	0	0
3.6645	63.7558	0	0	0	0	0	0	0	0	0	0	0	0	0	0	0	0	0	0	0	0	0
3.6701	63.7489	0	0	0	0	0	0	0	0	0	0	0	0	0	0	0	0	0	0	0	0	0
3.6913	63.7205	0	0	0	0	0	0	0	0	0	0	0	0	0	0	0	0	0	0	0	0	0
3.6946	63.8322	0	0	0	0	0	0	0	0	0	0	0	0	0	0	0	0	0	0	0	0	0
3.701	63.8182	0	0	0	0	0	0	0	0	0	0	0	0	0	0	0	0	0	0	0	0	0
3.7107	63.6573	1	0	0	0	0	0	0	0	0	0	0	0	0	0	0	0	0	0	0	0	0
4.0028	69.3422	0	0	0	0	0	0	0	0	0	0	0	0	0	0	0	0	0	0	0	0	0
4.1266	63.0163	0	0	0	0	0	0	0	0	0	0	0	0	0	0	0	0	0	0	0	0	0
5.2086	61.8534	1	0	0	0	0	0	0	0	0	0	0	0	0	0	0	0	0	0	0	0	0
5.2961	61.6738	1	0	0	0	0	0	0	0	0	0	0	0	0	0	0	0	0	0	0	0	0
5.58452	-87.0696	0	0	0	0	0	0	0	0	0	0	0	0	0	0	0	0	0	0	0	0	0
5.7167	61.4622	0	0	0	0	0	0	0	0	0	0	0	0	0	0	0	0	0	0	0	0	0
6	88.08	0	0	0	0	0	0	0	0	0	0	0	0	0	0	0	0	0	0	0	0	0
6.3633	60.5256	1	0	0	0	0	0	0	0	0	0	0	0	0	0	0	0	0	0	0	0	0
6.3638	60.5268	0	0	0	0	0	0	0	0	0	0	0	0	0	0	0	0	0	0	0	0	0
6.3644	60.5269	1	0	0	0	0	0	0	0	0	0	0	0	0	0	0	0	0	0	0	0	0
6.3756	60.5202	1	0	0	0	0	0	0	0	0	0	0	0	0	0	0	0	0	0	0	0	0
6.3785	60.5062	1	0	0	0	0	0	0	0	0	0	0	0	0	0	0	0	0	0	0	0	0
6.5077	60.2258	1	0	0	0	0	0	0	0	0	0	0	0	0	0	0	0	0	0	0	0	0
6.5946	60.2198	1	0	0	0	0	0	0	0	0	0	0	0	0	0	0	0	0	0	0	0	0
6.93103	-85.8813	0	0	0	0	0	0	0	0	0	0	0	0	0	0	0	0	0	0	0	0	0
8.04	116.09	0	0	0	0	0	0	0	0	0	0	0	0	0	0	0	0	0	0	0	0	0
8.05063	-85.7607	0	0	0	0	0	0	0	0	0	0	0	0	0	0	0	0	0	0	0	0	0
8.1649	77.7169	0	0	0	0	0	0	0	0	0	0	0	0	0	0	0	0	0	0	0	0	0
8.54343	-85.1624	0	0	0	0	0	0	0	0	0	0	0	0	0	0	0	0	0	0	0	0	0
8.55962	-84.5596	0	0	0	0	0	0	0	0	0	0	0	0	0	0	0	0	0	0	0	0	0
8.5849	-84.5484	0	0	0	0	0	0	0	0	0	0	0	0	0	0	0	0	0	0	0	0	0
8.68	-84.03	0	0	0	0	0	0	0	0	0	0	0	0	0	0	0	0	0	0	0	0	0
8.76833	137.903	0	0	0	0	0	0	0	0	0	0	0	0	0	0	0	0	0	0	0	0	0
8.85167	137.669	0	0	0	0	0	0	0	0	0	0	0	0	0	0	0	0	0	0	0	0	0
8.85242	-84.2148	0	0	0	0	0	0	0	0	0	0	0	0	0	0	0	0	0	0	0	0	0
8.86111	137.735	0	0	0	0	0	0	0	0	0	0	0	0	0	0	0	0	0	0	0	0	0
8.88129	-84.8678	0	0	0	0	0	0	0	0	0	0	0	0	0	0	0	0	0	0	0	0	0
8.90639	137.8	0	0	0	0	0	0	0	0	0	0	0	0	0	0	0	0	0	0	0	0	0
8.9218	-84.3057	0	0	0	0	0	0	0	0	0	0	0	0	0	0	0	0	0	0	0	0	0
8.93058	-84.3122	0	0	0	0	0	0	0	0	0	0	0	0	0	0	0	0	0	0	0	0	0
8.95299	-84.6551	0	0	0	0	0	0	0	0	0	0	0	0	0	0	0	0	0	0	0	0	0
9	-84.3937	0	0	0	0	0	0	0	0	0	0	0	0	0	0	0	0	0	0	0	0	0
9.00556	136.004	0	0	0	0	0	0	0	0	0	0	0	0	0	0	0	0	0	0	0	0	0
9.01722	137.833	0	0	0	0	0	0	0	0	0	0	0	0	0	0	0	0	0	0	0	0	0
9.0329	-84.6207	0	0	0	0	0	0	0	0	0	0	0	0	0	0	0	0	0	0	0	0	0
9.071	58.2978	1	0	0	0	0	0	0	0	0	0	0	0	0	0	0	0	0	0	0	0	0
9.0997	58.259	0	0	0	0	0	0	0	0	0	0	0	0	0	0	0	0	0	0	0	0	0
9.10514	39.2072	0	0	0	0	0	0	0	0	0	0	0	0	0	0	0	0	0	0	0	0	0
9.11228	39.1987	0	0	0	0	0	0	0	0	0	0	0	0	0	0	0	0	0	0	0	0	0
9.11288	39.2072	0	0	0	0	0	0	0	0	0	0	0	0	0	0	0	0	0	0	0	0	0
9.11752	-84.8395	0	0	0	0	0	0	0	0	0	0	0	0	0	0	0	0	0	0	0	0	0
9.12116	39.2055	0	0	0	0	0	0	0	0	0	0	0	0	0	0	0	0	0	0	0	0	0
9.12324	39.2032	0	0	0	0	0	0	0	0	0	0	0	0	0	0	0	0	0	0	0	0	0
9.18	79.4	0	0	0	0	0	0	0	0	0	0	0	0	0	0	0	0	0	0	0	0	0
9.28217	-85.281	0	0	0	0	0	0	0	0	0	0	0	0	0	0	0	0	0	0	0	0	0
9.57	103.58	0	0	0	0	0	0	0	0	0	0	0	0	0	0	0	0	0	0	0	0	0
9.59	103.58	0	0	0	0	0	0	0	0	0	0	0	0	0	0	0	0	0	0	0	0	0
9.6568	-85.8813	0	0	0	0	0	0	0	0	0	0	0	0	0	0	0	0	0	0	0	0	0
9.778	57.5739	1	0	0	0	0	0	0	0	0	0	0	0	0	0	0	0	0	0	0	0	0
9.86	138.66	0	0	0	0	0	0	0	0	0	0	0	0	0	0	0	0	0	0	0	0	0
9.86525	138.496	0	0	0	0	0	0	0	0	0	0	0	0	0	0	0	0	0	0	0	0	0
9.86525	138.496	0	0	0	0	0	0	0	0	0	0	0	0	0	0	0	0	0	0	0	0	0
9.87	138.49	0	0	0	0	0	0	0	0	0	0	0	0	0	0	0	0	0	0	0	0	0
9.87	138.52	0	0	0	0	0	0	0	0	0	0	0	0	0	0	0	0	0	0	0	0	0
9.8989	138.403	0	0	0	0	0	0	0	0	0	0	0	0	0	0	0	0	0	0	0	0	0
9.8989	138.403	0	0	0	0	0	0	0	0	0	0	0	0	0	0	0	0	0	0	0	0	0
9.8989	138.403	0	0	0	0	0	0	0	0	0	0	0	0	0	0	0	0	0	0	0	0	0
9.8989	138.403	0	0	0	0	0	0	0	0	0	0	0	0	0	0	0	0	0	0	0	0	0
9.8989	138.403	0	0	0	0	0	0	0	0	0	0	0	0	0	0	0	0	0	0	0	0	0
9.9	138.39	0	0	0	0	0	0	0	0	0	0	0	0	0	0	0	0	0	0	0	0	0
9.9727	57.995	0	0	0	0	0	0	0	0	0	0	0	0	0	0	0	0	0	0	0	0	0
10.0056	134.834	0	0	0	0	0	0	0	0	0	0	0	0	0	0	0	0	0	0	0	0	0
10.01	110.64	0	0	0	0	0	0	0	0	0	0	0	0	0	0	0	0	0	0	0	0	0
10.01	113.01	0	0	0	0	0	0	0	0	0	0	0	0	0	0	0	0	0	0	0	0	0
10.02	103.57	0	0	0	0	0	0	0	0	0	0	0	0	0	0	0	0	0	0	0	0	0
10.02	117.94	0	0	0	0	0	0	0	0	0	0	0	0	0	0	0	0	0	0	0	0	0
10.0227	57.6757	1	0	0	0	0	0	0	0	0	0	0	0	0	0	0	0	0	0	0	0	0
10.05	103.55	0	0	0	0	0	0	0	0	0	0	0	0	0	0	0	0	0	0	0	0	0
10.08	103.54	0	0	0	0	0	0	0	0	0	0	0	0	0	0	0	0	0	0	0	0	0
10.09	103.57	0	0	0	0	0	0	0	0	0	0	0	0	0	0	0	0	0	0	0	0	0
10.11	103.48	0	0	0	0	0	0	0	0	0	0	0	0	0	0	0	0	0	0	0	0	0
10.11	103.52	0	0	0	0	0	0	0	0	0	0	0	0	0	0	0	0	0	0	0	0	0
10.12	103.54	0	0	0	0	0	0	0	0	0	0	0	0	0	0	0	0	0	0	0	0	0
10.13	103.56	0	0	0	0	0	0	0	0	0	0	0	0	0	0	0	0	0	0	0	0	0
10.2577	57.7447	1	0	0	0	0	0	0	0	0	0	0	0	0	0	0	0	0	0	0	0	0
10.29	113.98	0	0	0	0	0	0	0	0	0	0	0	0	0	0	0	0	0	0	0	0	0
10.598	35.8941	0	0	0	0	0	0	0	0	0	0	0	0	0	0	0	0	0	0	0	0	0
10.5997	35.8929	0	0	0	0	0	0	0	0	0	0	0	0	0	0	0	0	0	0	0	0	0
10.6013	35.893	0	0	0	0	0	0	0	0	0	0	0	0	0	0	0	0	0	0	0	0	0
10.6499	142.551	0	0	0	0	0	0	0	0	0	0	0	0	0	0	0	0	0	0	0	0	0
10.85	141.96	0	0	0	0	0	0	0	0	0	0	0	0	0	0	0	0	0	0	0	0	0
10.89	142.23	0	0	0	0	0	0	0	0	0	0	0	0	0	0	0	0	0	0	0	0	0
10.9158	142.534	0	0	0	0	0	0	0	0	0	0	0	0	0	0	0	0	0	0	0	0	0
10.99	141.96	0	0	0	0	0	0	0	0	0	0	0	0	0	0	0	0	0	0	0	0	0
10.99	141.99	0	0	0	0	0	0	0	0	0	0	0	0	0	0	0	0	0	0	0	0	0
11.01	110.52	0	0	0	0	0	0	0	0	0	0	0	0	0	0	0	0	0	0	0	0	0
11.04	142.3	0	0	0	0	0	0	0	0	0	0	0	0	0	0	0	0	0	0	0	0	0
11.07	142.26	0	0	0	0	0	0	0	0	0	0	0	0	0	0	0	0	0	0	0	0	0
11.14	142.24	0	0	0	0	0	0	0	0	0	0	0	0	0	0	0	0	0	0	0	0	0
11.19	141.81	0	0	0	0	0	0	0	0	0	0	0	0	0	0	0	0	0	0	0	0	0
11.195	141.812	0	0	0	0	0	0	0	0	0	0	0	0	0	0	0	0	0	0	0	0	0
11.25	142.21	0	0	0	0	0	0	0	0	0	0	0	0	0	0	0	0	0	0	0	0	0
11.2772	139.41	0	0	0	0	0	0	0	0	0	0	0	0	0	0	0	0	0	0	0	0	0
11.3008	139.363	0	0	0	0	0	0	0	0	0	0	0	0	0	0	0	0	0	0	0	0	0
11.3056	139.355	0	0	0	0	0	0	0	0	0	0	0	0	0	0	0	0	0	0	0	0	0
11.32	142.19	0	0	0	0	0	0	0	0	0	0	0	0	0	0	0	0	0	0	0	0	0
11.3272	139.305	0	0	0	0	0	0	0	0	0	0	0	0	0	0	0	0	0	0	0	0	0
11.33	142.19	0	0	0	0	0	0	0	0	0	0	0	0	0	0	0	0	0	0	0	0	0
11.3721	142.438	1	0	1	0	0	0	0	0	0	0	0	0	0	0	0	0	0	0	0	0	0
11.4037	142.363	0	0	0	0	0	0	0	0	0	0	0	0	0	0	0	0	0	0	0	0	0
11.55	141.87	0	0	0	0	0	0	0	0	0	0	0	0	0	0	0	0	0	0	0	0	0
11.63	142.14	0	0	0	0	0	0	0	0	0	0	0	0	0	0	0	0	0	0	0	0	0
11.7463	142.109	0	0	0	0	0	0	0	0	0	0	0	0	0	0	0	0	0	0	0	0	0
11.7881	135.423	0	0	0	0	0	0	0	0	0	0	0	0	0	0	0	0	0	0	0	0	0
11.8	142.11	0	0	0	0	0	0	0	0	0	0	0	0	0	0	0	0	0	0	0	0	0
12.0642	144.589	1	0	0	0	0	0	0	0	0	0	0	0	0	0	0	0	0	0	0	0	0
12.3938	114.9	0	0	0	0	0	0	0	0	0	0	0	0	0	0	0	0	0	0	0	0	0
12.5235	-81.7302	0	1	1	1	0	0	0	0	0	0	0	0	0	0	0	0	0	0	0	0	0
12.53	110.5	0	0	0	0	0	0	0	0	0	0	0	0	0	0	0	0	0	0	0	0	0
12.5469	134.571	0	0	0	0	0	0	0	0	0	0	0	0	0	0	0	0	0	0	0	0	0
12.6312	144.721	0	0	0	0	0	0	0	0	0	0	0	0	0	0	0	0	0	0	0	0	0
12.919	115.047	0	0	0	0	0	0	0	0	0	0	0	0	0	0	0	0	0	0	0	0	0
13.05	111.5	0	0	0	0	0	0	0	0	0	0	0	0	0	0	0	0	0	0	0	0	0
13.14	114.64	0	0	0	0	0	0	0	0	0	0	0	0	0	0	0	0	0	0	0	0	0
13.51	114.36	0	0	0	0	0	0	0	0	0	0	0	0	0	0	0	0	0	0	0	0	0
13.81	114.29	1	0	0	0	0	0	0	0	0	0	0	0	0	0	0	0	0	0	0	0	0
14	112	0	0	0	0	0	0	0	0	0	0	0	0	0	0	0	0	0	0	0	0	0
14.0994	132.88	0	0	0	0	0	0	0	0	0	0	0	0	0	0	0	0	0	0	0	0	0
14.2656	82.1239	0	0	0	0	0	0	0	0	0	0	0	0	0	0	0	0	0	0	0	0	0
14.7301	84.0776	0	0	0	0	0	0	0	0	0	0	0	0	0	0	0	0	0	0	0	0	0
15.3756	117	1	0	0	0	0	0	0	0	0	0	0	0	0	0	0	0	0	0	0	0	0
15.45	110.46	0	0	0	0	0	0	0	0	0	0	0	0	0	0	0	0	0	0	0	0	0
15.46	111.49	0	0	0	0	0	0	0	0	0	0	0	0	0	0	0	0	0	0	0	0	0
15.605	131.056	0	0	0	0	0	0	0	0	0	0	0	0	0	0	0	0	0	0	0	0	0
15.7306	81.1308	0	0	0	0	0	0	0	0	0	0	0	0	0	0	0	0	0	0	0	0	0
16.3849	119.925	1	1	0	0	0	0	0	0	0	0	0	0	0	0	0	0	0	0	0	0	0
16.5849	82.4218	0	0	0	0	0	0	0	0	0	0	0	0	0	0	0	0	0	0	0	0	0
16.7833	-88.0667	0	1	0	1	0	0	0	0	0	0	0	0	0	0	0	0	0	0	0	0	0
16.7954	-88.1225	0	0	0	0	0	0	0	0	0	0	0	0	0	0	0	0	0	0	0	0	0
16.7983	-88.0833	0	0	0	0	0	0	0	0	0	0	0	0	0	0	0	0	0	0	0	0	0
16.8029	-88.0821	0	0	0	0	0	0	0	0	0	0	0	0	0	0	0	0	0	0	0	0	0
16.8032	-88.0782	0	0	0	0	0	0	0	0	0	0	0	0	0	0	0	0	0	0	0	0	0
16.8258	-88.1068	0	0	0	0	0	0	0	0	0	0	0	0	0	0	0	0	0	0	0	0	0
18.1175	41.5674	0	0	0	0	0	0	0	0	0	0	0	0	0	0	0	0	0	0	0	0	0
18.1185	41.5654	0	0	0	0	0	0	0	0	0	0	0	0	0	0	0	0	0	0	0	0	0
18.12	111.4	0	0	0	0	0	0	0	0	0	0	0	0	0	0	0	0	0	0	0	0	0
18.3	111.3	0	0	0	0	0	0	0	0	0	0	0	0	0	0	0	0	0	0	0	0	0
18.3	118.8	0	0	0	0	0	0	0	0	0	0	0	0	0	0	0	0	0	0	0	0	0
18.3514	116.391	0	0	0	0	0	0	0	0	0	0	0	0	0	0	0	0	0	0	0	0	0
18.52	41.0841	0	0	0	0	0	0	0	0	0	0	0	0	0	0	0	0	0	0	0	0	0
18.6	111	0	0	0	0	0	0	0	0	0	0	0	0	0	0	0	0	0	0	0	0	0
18.79	110.8	0	0	0	0	0	0	0	0	0	0	0	0	0	0	0	0	0	0	0	0	0
18.8484	-92.0705	0	0	0	0	0	0	0	0	0	0	0	0	0	0	0	0	0	0	0	0	0
18.9	110.7	0	0	0	0	0	0	0	0	0	0	0	0	0	0	0	0	0	0	0	0	0
18.974	116.976	0	0	0	0	0	0	0	0	0	0	0	0	0	0	0	0	0	0	0	0	0
19.01	-162.29	0	0	0	0	0	0	0	0	0	0	0	0	0	0	0	0	0	0	0	0	0
19.0564	-92.1245	0	0	0	0	0	0	0	0	0	0	0	0	0	0	0	0	0	0	0	0	0
19.25	111.15	0	0	0	0	0	0	0	0	0	0	0	0	0	0	0	0	0	0	0	0	0
19.28	116.24	0	0	0	0	0	0	0	0	0	0	0	0	0	0	0	0	0	0	0	0	0
19.3143	-92.208	0	0	0	0	0	0	0	0	0	0	0	0	0	0	0	0	0	0	0	0	0
19.3701	-92.3172	0	0	0	0	0	0	0	0	0	0	0	0	0	0	0	0	0	0	0	0	0
19.4139	126.838	0	0	0	0	0	0	0	0	0	0	0	0	0	0	0	0	0	0	0	0	0
19.4307	-93.095	0	0	0	0	0	0	0	0	0	0	0	0	0	0	0	0	0	0	0	0	0
19.4441	-93.8887	0	0	0	0	0	0	0	0	0	0	0	0	0	0	0	0	0	0	0	0	0
19.46	-94.5849	1	0	0	0	0	0	0	0	0	0	0	0	0	0	0	0	0	0	0	0	0
19.5115	40.7347	0	0	0	0	0	0	0	0	0	0	0	0	0	0	0	0	0	0	0	0	0
19.5284	40.7412	0	0	0	0	0	0	0	0	0	0	0	0	0	0	0	0	0	0	0	0	0
19.63	115.28	0	0	0	0	0	0	0	0	0	0	0	0	0	0	0	0	0	0	0	0	0
19.9871	-95.609	0	0	0	0	0	0	0	0	0	0	0	0	0	0	0	0	0	0	0	0	0
19.99	-161.93	0	0	0	0	0	0	0	0	0	0	0	0	0	0	0	0	0	0	0	0	0
20.0004	-94.0178	0	0	0	0	0	0	0	0	0	0	0	0	0	0	0	0	0	0	0	0	0
20.0089	-92.3865	1	0	0	0	0	0	0	0	0	0	0	0	0	0	0	0	0	0	0	0	0
20.0167	-93.0168	0	0	0	0	0	0	0	0	0	0	0	0	0	0	0	0	0	0	0	0	0
20.04	114.09	0	0	0	0	0	0	0	0	0	0	0	0	0	0	0	0	0	0	0	0	0
20.08	117.06	0	0	0	0	0	0	0	0	0	0	0	0	0	0	0	0	0	0	0	0	0
20.12	-158.82	0	0	0	0	0	0	0	0	0	0	0	0	0	0	0	0	0	0	0	0	0
20.1578	40.221	0	0	0	0	0	0	0	0	0	0	0	0	0	0	0	0	0	0	0	0	0
20.1594	40.2154	0	0	0	0	0	0	0	0	0	0	0	0	0	0	0	0	0	0	0	0	0
20.1594	40.2154	0	0	0	0	0	0	0	0	0	0	0	0	0	0	0	0	0	0	0	0	0
20.1596	40.2202	0	0	0	0	0	0	0	0	0	0	0	0	0	0	0	0	0	0	0	0	0
20.1596	40.2202	0	0	0	0	0	0	0	0	0	0	0	0	0	0	0	0	0	0	0	0	0
20.1599	40.217	0	0	0	0	0	0	0	0	0	0	0	0	0	0	0	0	0	0	0	0	0
20.17	-160.24	0	0	0	0	0	0	0	0	0	0	0	0	0	0	0	0	0	0	0	0	0
20.17	86.41	0	0	0	0	0	0	0	0	0	0	0	0	0	0	0	0	0	0	0	0	0
20.235	116.728	0	0	0	0	0	0	0	0	0	0	0	0	0	0	0	0	0	0	0	0	0
20.31	115.76	0	0	0	0	0	0	0	0	0	0	0	0	0	0	0	0	0	0	0	0	0
20.4647	-90.2443	0	0	0	0	0	0	0	0	0	0	0	0	0	0	0	0	0	0	0	0	0
20.4659	-90.2477	0	0	0	0	0	0	0	0	0	0	0	0	0	0	0	0	0	0	0	0	0
20.468	-90.2461	0	0	0	0	0	0	0	0	0	0	0	0	0	0	0	0	0	0	0	0	0
20.5	119.5	0	0	0	0	0	0	0	0	0	0	0	0	0	0	0	0	0	0	0	0	0
20.5	-92.5001	0	0	0	0	0	0	0	0	0	0	0	0	0	0	0	0	0	0	0	0	0
20.5002	-92.5	0	0	0	0	0	0	0	0	0	0	0	0	0	0	0	0	0	0	0	0	0
20.51	116.5	0	0	0	0	0	0	0	0	0	0	0	0	0	0	0	0	0	0	0	0	0
20.5232	-90.2162	0	0	0	0	0	0	0	0	0	0	0	0	0	0	0	0	0	0	0	0	0
20.5245	-90.2194	0	0	0	0	0	0	0	0	0	0	0	0	0	0	0	0	0	0	0	0	0
20.5246	-92.6312	0	0	0	0	0	0	0	0	0	0	0	0	0	0	0	0	0	0	0	0	0
20.5257	-90.2214	0	0	0	0	0	0	0	0	0	0	0	0	0	0	0	0	0	0	0	0	0
20.53	-161.05	0	0	0	0	0	0	0	0	0	0	0	0	0	0	0	0	0	0	0	0	0
20.536	-92.517	0	0	0	0	0	0	0	0	0	0	0	0	0	0	0	0	0	0	0	0	0
20.54	86.996	0	0	0	0	0	0	0	0	0	0	0	0	0	0	0	0	0	0	0	0	0
20.5563	-90.2061	0	0	0	0	0	0	0	0	0	0	0	0	0	0	0	0	0	0	0	0	0
20.5567	-90.2021	0	0	0	0	0	0	0	0	0	0	0	0	0	0	0	0	0	0	0	0	0
20.5596	-90.2098	0	0	0	0	0	0	0	0	0	0	0	0	0	0	0	0	0	0	0	0	0
20.81	113.81	0	0	0	0	0	0	0	0	0	0	0	0	0	0	0	0	0	0	0	0	0
20.91	114.54	0	0	0	0	0	0	0	0	0	0	0	0	0	0	0	0	0	0	0	0	0
21	117.99	0	0	0	0	0	0	0	0	0	0	0	0	0	0	0	0	0	0	0	0	0
21.01	116	0	0	0	0	0	0	0	0	0	0	0	0	0	0	0	0	0	0	0	0	0
21.39	114.27	0	0	0	0	0	0	0	0	0	0	0	0	0	0	0	0	0	0	0	0	0
21.4833	-94.5002	0	0	0	0	0	0	0	0	0	0	0	0	0	0	0	0	0	0	0	0	0
21.5	117.5	0	0	0	0	0	0	0	0	0	0	0	0	0	0	0	0	0	0	0	0	0
21.5	117.99	0	0	0	0	0	0	0	0	0	0	0	0	0	0	0	0	0	0	0	0	0
21.5	118.49	0	0	0	0	0	0	0	0	0	0	0	0	0	0	0	0	0	0	0	0	0
21.5	119.5	0	0	0	0	0	0	0	0	0	0	0	0	0	0	0	0	0	0	0	0	0
21.5077	-96.5273	0	0	0	0	0	0	0	0	0	0	0	0	0	0	0	0	0	0	0	0	0
21.6368	-158.072	0	1	1	1	0	0	0	0	0	0	0	0	0	0	0	0	0	0	0	0	0
21.6389	-158.071	0	1	0	1	0	0	0	0	0	0	0	0	0	0	0	0	0	0	0	0	0
21.6427	-158.066	0	1	1	1	0	0	0	0	0	0	0	0	0	0	0	0	0	0	0	0	0
21.645	-158.067	0	1	0	1	0	0	0	0	0	0	0	0	0	0	0	0	0	0	0	0	0
21.6488	-158.066	0	1	1	1	0	0	0	0	0	0	0	0	0	0	0	0	0	0	0	0	0
21.835	72.4294	0	0	0	0	0	0	0	0	0	0	0	0	0	0	0	0	0	0	0	0	0
21.85	114.18	0	0	0	0	0	0	0	0	0	0	0	0	0	0	0	0	0	0	0	0	0
21.86	114	0	0	0	0	0	0	0	0	0	0	0	0	0	0	0	0	0	0	0	0	0
21.9	114.91	0	0	0	0	0	0	0	0	0	0	0	0	0	0	0	0	0	0	0	0	0
21.92	119.99	0	0	0	0	0	0	0	0	0	0	0	0	0	0	0	0	0	0	0	0	0
21.92	158.97	0	0	0	0	0	0	0	0	0	0	0	0	0	0	0	0	0	0	0	0	0
21.93	157.53	0	0	0	0	0	0	0	0	0	0	0	0	0	0	0	0	0	0	0	0	0
21.93	158.16	0	0	0	0	0	0	0	0	0	0	0	0	0	0	0	0	0	0	0	0	0
21.93	158.57	0	0	0	0	0	0	0	0	0	0	0	0	0	0	0	0	0	0	0	0	0
21.95	157.12	0	0	0	0	0	0	0	0	0	0	0	0	0	0	0	0	0	0	0	0	0
21.984	-95.06	0	0	0	0	0	0	0	0	0	0	0	0	0	0	0	0	0	0	0	0	0
22	115	0	0	0	0	0	0	0	0	0	0	0	0	0	0	0	0	0	0	0	0	0
22	117.49	0	0	0	0	0	0	0	0	0	0	0	0	0	0	0	0	0	0	0	0	0
22	119	0	0	0	0	0	0	0	0	0	0	0	0	0	0	0	0	0	0	0	0	0
22	-96.0001	0	0	0	0	0	0	0	0	0	0	0	0	0	0	0	0	0	0	0	0	0
22.0168	-97.1168	0	0	0	0	0	0	0	0	0	0	0	0	0	0	0	0	0	0	0	0	0
22.14	159.49	0	0	0	0	0	0	0	0	0	0	0	0	0	0	0	0	0	0	0	0	0
22.2487	39.0717	0	0	0	0	0	0	0	0	0	0	0	0	0	0	0	0	0	0	0	0	0
22.25	118.75	0	0	0	0	0	0	0	0	0	0	0	0	0	0	0	0	0	0	0	0	0
22.26	116.01	0	0	0	0	0	0	0	0	0	0	0	0	0	0	0	0	0	0	0	0	0
22.28	159.49	0	0	0	0	0	0	0	0	0	0	0	0	0	0	0	0	0	0	0	0	0
22.37	159.49	0	0	0	0	0	0	0	0	0	0	0	0	0	0	0	0	0	0	0	0	0
22.4102	-91.778	1	0	0	0	0	0	0	0	0	0	0	0	0	0	0	0	0	0	0	0	0
22.489	116.503	0	0	0	0	0	0	0	0	0	0	0	0	0	0	0	0	0	0	0	0	0
22.49	153.2	0	0	0	0	0	0	0	0	0	0	0	0	0	0	0	0	0	0	0	0	0
22.5	119.5	0	0	0	0	0	0	0	0	0	0	0	0	0	0	0	0	0	0	0	0	0
22.5	158.2	0	0	0	0	0	0	0	0	0	0	0	0	0	0	0	0	0	0	0	0	0
22.51	153.22	1	0	0	0	0	0	0	0	0	0	0	0	0	0	0	0	0	0	0	0	0
22.5287	114.761	0	0	0	0	0	0	0	0	0	0	0	0	0	0	0	0	0	0	0	0	0
22.5287	114.761	0	0	0	0	0	0	0	0	0	0	0	0	0	0	0	0	0	0	0	0	0
22.5287	114.761	0	0	0	0	0	0	0	0	0	0	0	0	0	0	0	0	0	0	0	0	0
22.56	157.85	0	0	0	0	0	0	0	0	0	0	0	0	0	0	0	0	0	0	0	0	0
22.5623	-114.518	0	0	0	0	0	0	0	0	0	0	0	0	0	0	0	0	0	0	0	0	0
22.5623	-114.518	0	0	0	0	0	0	0	0	0	0	0	0	0	0	0	0	0	0	0	0	0
22.5623	-114.517	0	0	0	0	0	0	0	0	0	0	0	0	0	0	0	0	0	0	0	0	0
22.5623	-114.517	0	0	0	0	0	0	0	0	0	0	0	0	0	0	0	0	0	0	0	0	0
22.5623	-114.517	0	0	0	0	0	0	0	0	0	0	0	0	0	0	0	0	0	0	0	0	0
22.5623	-114.517	0	0	0	0	0	0	0	0	0	0	0	0	0	0	0	0	0	0	0	0	0
22.5653	-114.511	0	0	0	0	0	0	0	0	0	0	0	0	0	0	0	0	0	0	0	0	0
22.5653	-114.511	0	0	0	0	0	0	0	0	0	0	0	0	0	0	0	0	0	0	0	0	0
22.5653	-114.511	0	0	0	0	0	0	0	0	0	0	0	0	0	0	0	0	0	0	0	0	0
22.5653	-114.511	0	0	0	0	0	0	0	0	0	0	0	0	0	0	0	0	0	0	0	0	0
22.5653	-114.511	0	0	0	0	0	0	0	0	0	0	0	0	0	0	0	0	0	0	0	0	0
22.5653	-114.511	0	0	0	0	0	0	0	0	0	0	0	0	0	0	0	0	0	0	0	0	0
22.5653	-114.511	0	0	0	0	0	0	0	0	0	0	0	0	0	0	0	0	0	0	0	0	0
22.5753	-114.529	0	0	0	0	0	0	0	0	0	0	0	0	0	0	0	0	0	0	0	0	0
22.5753	-114.529	0	0	0	0	0	0	0	0	0	0	0	0	0	0	0	0	0	0	0	0	0
22.5753	-114.529	0	0	0	0	0	0	0	0	0	0	0	0	0	0	0	0	0	0	0	0	0
22.5753	-114.529	0	0	0	0	0	0	0	0	0	0	0	0	0	0	0	0	0	0	0	0	0
22.5753	-114.528	0	0	0	0	0	0	0	0	0	0	0	0	0	0	0	0	0	0	0	0	0
22.5753	-114.528	0	0	0	0	0	0	0	0	0	0	0	0	0	0	0	0	0	0	0	0	0
22.5753	-114.528	0	0	0	0	0	0	0	0	0	0	0	0	0	0	0	0	0	0	0	0	0
22.6119	114.725	0	0	0	0	0	0	0	0	0	0	0	0	0	0	0	0	0	0	0	0	0
22.6119	114.725	0	0	0	0	0	0	0	0	0	0	0	0	0	0	0	0	0	0	0	0	0
22.62	157.32	0	0	0	0	0	0	0	0	0	0	0	0	0	0	0	0	0	0	0	0	0
22.62	159.48	0	0	0	0	0	0	0	0	0	0	0	0	0	0	0	0	0	0	0	0	0
22.63	153.22	1	0	0	0	0	0	0	0	0	0	0	0	0	0	0	0	0	0	0	0	0
22.6779	114.672	0	0	0	0	0	0	0	0	0	0	0	0	0	0	0	0	0	0	0	0	0
22.68	153.24	1	1	1	1	0	0	0	0	0	0	0	0	0	0	0	0	0	0	0	0	0
22.74	153.27	1	0	0	0	0	0	0	0	0	0	0	0	0	0	0	0	0	0	0	0	0
22.7581	114.735	0	0	0	0	0	0	0	0	0	0	0	0	0	0	0	0	0	0	0	0	0
22.7833	-56.5167	1	0	0	0	0	0	0	0	0	0	0	0	0	0	0	0	0	0	0	0	0
22.8481	-46.3142	0	0	0	0	0	0	0	0	0	0	0	0	0	0	0	0	0	0	0	0	0
22.85	153.45	1	0	0	0	0	0	0	0	0	0	0	0	0	0	0	0	0	0	0	0	0
22.9336	38.8803	0	0	0	0	0	0	0	0	0	0	0	0	0	0	0	0	0	0	0	0	0
22.9355	38.8795	0	0	0	0	0	0	0	0	0	0	0	0	0	0	0	0	0	0	0	0	0
22.94	158.25	0	0	0	0	0	0	0	0	0	0	0	0	0	0	0	0	0	0	0	0	0
22.988	-94.557	0	0	0	0	0	0	0	0	0	0	0	0	0	0	0	0	0	0	0	0	0
23.0002	-94.5167	0	0	0	0	0	0	0	0	0	0	0	0	0	0	0	0	0	0	0	0	0
23.0075	-94.5643	0	0	0	0	0	0	0	0	0	0	0	0	0	0	0	0	0	0	0	0	0
23.06	159.5	0	0	0	0	0	0	0	0	0	0	0	0	0	0	0	0	0	0	0	0	0
23.28	117.7	0	0	0	0	0	0	0	0	0	0	0	0	0	0	0	0	0	0	0	0	0
23.36	158.9	0	0	0	0	0	0	0	0	0	0	0	0	0	0	0	0	0	0	0	0	0
23.36	159.12	0	0	0	0	0	0	0	0	0	0	0	0	0	0	0	0	0	0	0	0	0
23.36	159.48	0	0	0	0	0	0	0	0	0	0	0	0	0	0	0	0	0	0	0	0	0
23.36	159.84	0	0	0	0	0	0	0	0	0	0	0	0	0	0	0	0	0	0	0	0	0
23.8	118.2	0	0	0	0	0	0	0	0	0	0	0	0	0	0	0	0	0	0	0	0	0
23.916	-86.7913	0	0	0	0	0	0	0	0	0	0	0	0	0	0	0	0	0	0	0	0	0
23.977	-91.024	0	0	0	0	0	0	0	0	0	0	0	0	0	0	0	0	0	0	0	0	0
23.977	-86.727	0	0	0	0	0	0	0	0	0	0	0	0	0	0	0	0	0	0	0	0	0
24.0045	-92.3166	0	0	0	0	0	0	0	0	0	0	0	0	0	0	0	0	0	0	0	0	0
24.0501	-86.8835	0	0	0	0	0	0	0	0	0	0	0	0	0	0	0	0	0	0	0	0	0
24.0502	-95.1168	0	0	0	0	0	0	0	0	0	0	0	0	0	0	0	0	0	0	0	0	0
24.058	-95.946	0	0	0	0	0	0	0	0	0	0	0	0	0	0	0	0	0	0	0	0	0
24.46	118.04	0	0	0	0	0	0	0	0	0	0	0	0	0	0	0	0	0	0	0	0	0
24.49	118.2	0	0	0	0	0	0	0	0	0	0	0	0	0	0	0	0	0	0	0	0	0
24.52	118.57	0	0	0	0	0	0	0	0	0	0	0	0	0	0	0	0	0	0	0	0	0
24.55	118.04	0	0	0	0	0	0	0	0	0	0	0	0	0	0	0	0	0	0	0	0	0
24.57	118.1	0	0	0	0	0	0	0	0	0	0	0	0	0	0	0	0	0	0	0	0	0
24.62	118.5	0	0	0	0	0	0	0	0	0	0	0	0	0	0	0	0	0	0	0	0	0
24.63	118.18	0	0	0	0	0	0	0	0	0	0	0	0	0	0	0	0	0	0	0	0	0
24.63	118.67	0	0	0	0	0	0	0	0	0	0	0	0	0	0	0	0	0	0	0	0	0
24.75	-97.23	0	0	0	0	0	0	0	0	0	0	0	0	0	0	0	0	0	0	0	0	0
24.75	-96.72	1	0	0	0	0	0	0	0	0	0	0	0	0	0	0	0	0	0	0	0	0
24.75	-96.31	0	0	0	0	0	0	0	0	0	0	0	0	0	0	0	0	0	0	0	0	0
24.92	-84.58	0	0	0	0	0	0	0	0	0	0	0	0	0	0	0	0	0	0	0	0	0
24.9605	-90.0146	0	0	0	0	0	0	0	0	0	0	0	0	0	0	0	0	0	0	0	0	0
25.0043	-92.0046	0	0	0	0	0	0	0	0	0	0	0	0	0	0	0	0	0	0	0	0	0
25.0089	-95.5391	0	0	0	0	0	0	0	0	0	0	0	0	0	0	0	0	0	0	0	0	0
25.03	-84.67	0	0	0	0	0	0	0	0	0	0	0	0	0	0	0	0	0	0	0	0	0
25.05	-94.013	0	0	0	0	0	0	0	0	0	0	0	0	0	0	0	0	0	0	0	0	0
25.1	-84.81	0	0	0	0	0	0	0	0	0	0	0	0	0	0	0	0	0	0	0	0	0
25.124	-92.01	0	0	0	0	0	0	0	0	0	0	0	0	0	0	0	0	0	0	0	0	0
25.124	-89.053	0	0	0	0	0	0	0	0	0	0	0	0	0	0	0	0	0	0	0	0	0
25.1366	35.3437	0	0	0	0	0	0	0	0	0	0	0	0	0	0	0	0	0	0	0	0	0
25.1454	35.346	0	0	0	0	0	0	0	0	0	0	0	0	0	0	0	0	0	0	0	0	0
25.149	35.3437	0	0	0	0	0	0	0	0	0	0	0	0	0	0	0	0	0	0	0	0	0
25.15	-85.03	0	0	0	0	0	0	0	0	0	0	0	0	0	0	0	0	0	0	0	0	0
25.1523	35.3451	0	0	0	0	0	0	0	0	0	0	0	0	0	0	0	0	0	0	0	0	0
25.3074	37.1135	0	0	0	0	0	0	0	0	0	0	0	0	0	0	0	0	0	0	0	0	0
25.34	-84.8	0	0	0	0	0	0	0	0	0	0	0	0	0	0	0	0	0	0	0	0	0
25.3617	36.9109	0	0	0	0	0	0	0	0	0	0	0	0	0	0	0	0	0	0	0	0	0
25.38	-84.63	0	0	0	0	0	0	0	0	0	0	0	0	0	0	0	0	0	0	0	0	0
25.4727	36.8466	0	0	0	0	0	0	0	0	0	0	0	0	0	0	0	0	0	0	0	0	0
25.5	-84.82	0	0	0	0	0	0	0	0	0	0	0	0	0	0	0	0	0	0	0	0	0
25.52	-85.15	0	0	0	0	0	0	0	0	0	0	0	0	0	0	0	0	0	0	0	0	0
25.68	-84.92	0	0	0	0	0	0	0	0	0	0	0	0	0	0	0	0	0	0	0	0	0
25.6802	36.749	0	0	0	0	0	0	0	0	0	0	0	0	0	0	0	0	0	0	0	0	0
25.6816	36.7492	0	0	0	0	0	0	0	0	0	0	0	0	0	0	0	0	0	0	0	0	0
25.7151	36.5765	0	0	0	0	0	0	0	0	0	0	0	0	0	0	0	0	0	0	0	0	0
25.7177	36.5832	0	0	0	0	0	0	0	0	0	0	0	0	0	0	0	0	0	0	0	0	0
25.7186	36.5633	0	0	0	0	0	0	0	0	0	0	0	0	0	0	0	0	0	0	0	0	0
25.7289	50.2299	0	0	0	0	0	0	0	0	0	0	0	0	0	0	0	0	0	0	0	0	0
25.734	50.2268	0	0	0	0	0	0	0	0	0	0	0	0	0	0	0	0	0	0	0	0	0
25.741	-95.541	0	0	0	0	0	0	0	0	0	0	0	0	0	0	0	0	0	0	0	0	0
25.7474	36.5838	0	0	0	0	0	0	0	0	0	0	0	0	0	0	0	0	0	0	0	0	0
25.7601	36.7069	0	0	0	0	0	0	0	0	0	0	0	0	0	0	0	0	0	0	0	0	0
25.95	-86.29	0	0	0	0	0	0	0	0	0	0	0	0	0	0	0	0	0	0	0	0	0
25.96	-85.48	0	0	0	0	0	0	0	0	0	0	0	0	0	0	0	0	0	0	0	0	0
25.993	36.7081	0	0	0	0	0	0	0	0	0	0	0	0	0	0	0	0	0	0	0	0	0
26.15	-86.4	0	0	0	0	0	0	0	0	0	0	0	0	0	0	0	0	0	0	0	0	0
26.24	-86.61	0	0	0	0	0	0	0	0	0	0	0	0	0	0	0	0	0	0	0	0	0
26.26	-86.56	0	0	0	0	0	0	0	0	0	0	0	0	0	0	0	0	0	0	0	0	0
26.26	-86.48	0	0	0	0	0	0	0	0	0	0	0	0	0	0	0	0	0	0	0	0	0
26.27	-86.64	0	0	0	0	0	0	0	0	0	0	0	0	0	0	0	0	0	0	0	0	0
26.27	-86.45	0	0	0	0	0	0	0	0	0	0	0	0	0	0	0	0	0	0	0	0	0
26.28	-86.81	0	0	0	0	0	0	0	0	0	0	0	0	0	0	0	0	0	0	0	0	0
26.32	-86.88	0	0	0	0	0	0	0	0	0	0	0	0	0	0	0	0	0	0	0	0	0
26.33	-87.07	0	0	0	0	0	0	0	0	0	0	0	0	0	0	0	0	0	0	0	0	0
26.34	-86.88	0	0	0	0	0	0	0	0	0	0	0	0	0	0	0	0	0	0	0	0	0
26.36	-85.1	0	0	0	0	0	0	0	0	0	0	0	0	0	0	0	0	0	0	0	0	0
26.38	-85.19	0	0	0	0	0	0	0	0	0	0	0	0	0	0	0	0	0	0	0	0	0
26.42	-86.94	0	0	0	0	0	0	0	0	0	0	0	0	0	0	0	0	0	0	0	0	0
26.43	-86.95	0	0	0	0	0	0	0	0	0	0	0	0	0	0	0	0	0	0	0	0	0
26.43	-86.94	0	0	0	0	0	0	0	0	0	0	0	0	0	0	0	0	0	0	0	0	0
26.45	-86.98	0	0	0	0	0	0	0	0	0	0	0	0	0	0	0	0	0	0	0	0	0
26.49	-87	0	0	0	0	0	0	0	0	0	0	0	0	0	0	0	0	0	0	0	0	0
26.49	-86.68	0	0	0	0	0	0	0	0	0	0	0	0	0	0	0	0	0	0	0	0	0
26.5	-87.32	0	0	0	0	0	0	0	0	0	0	0	0	0	0	0	0	0	0	0	0	0
26.51	-87.17	0	0	0	0	0	0	0	0	0	0	0	0	0	0	0	0	0	0	0	0	0
26.51	-87	0	0	0	0	0	0	0	0	0	0	0	0	0	0	0	0	0	0	0	0	0
26.51	-86.09	0	0	0	0	0	0	0	0	0	0	0	0	0	0	0	0	0	0	0	0	0
26.52	-87.29	0	0	0	0	0	0	0	0	0	0	0	0	0	0	0	0	0	0	0	0	0
26.53	-87.19	0	0	0	0	0	0	0	0	0	0	0	0	0	0	0	0	0	0	0	0	0
26.53	-87.01	0	0	0	0	0	0	0	0	0	0	0	0	0	0	0	0	0	0	0	0	0
26.54	-87.79	0	0	0	0	0	0	0	0	0	0	0	0	0	0	0	0	0	0	0	0	0
26.55	-87.83	0	0	0	0	0	0	0	0	0	0	0	0	0	0	0	0	0	0	0	0	0
26.55	-87.3	0	0	0	0	0	0	0	0	0	0	0	0	0	0	0	0	0	0	0	0	0
26.55	-87.12	0	0	0	0	0	0	0	0	0	0	0	0	0	0	0	0	0	0	0	0	0
26.55	-86.12	0	0	0	0	0	0	0	0	0	0	0	0	0	0	0	0	0	0	0	0	0
26.56	-87.76	0	0	0	0	0	0	0	0	0	0	0	0	0	0	0	0	0	0	0	0	0
26.572	-93.483	0	0	0	0	0	0	0	0	0	0	0	0	0	0	0	0	0	0	0	0	0
26.58	-87.99	0	0	0	0	0	0	0	0	0	0	0	0	0	0	0	0	0	0	0	0	0
26.59	-87.51	0	0	0	0	0	0	0	0	0	0	0	0	0	0	0	0	0	0	0	0	0
26.59	-87.34	0	0	0	0	0	0	0	0	0	0	0	0	0	0	0	0	0	0	0	0	0
26.59	-86.99	0	0	0	0	0	0	0	0	0	0	0	0	0	0	0	0	0	0	0	0	0
26.6	-87.92	0	0	0	0	0	0	0	0	0	0	0	0	0	0	0	0	0	0	0	0	0
26.6	-87.35	0	0	0	0	0	0	0	0	0	0	0	0	0	0	0	0	0	0	0	0	0
26.6	-85.47	0	0	0	0	0	0	0	0	0	0	0	0	0	0	0	0	0	0	0	0	0
26.61	-87.74	0	0	0	0	0	0	0	0	0	0	0	0	0	0	0	0	0	0	0	0	0
26.61	-87.55	0	0	0	0	0	0	0	0	0	0	0	0	0	0	0	0	0	0	0	0	0
26.62	-87.9	0	0	0	0	0	0	0	0	0	0	0	0	0	0	0	0	0	0	0	0	0
26.62	-87.48	0	0	0	0	0	0	0	0	0	0	0	0	0	0	0	0	0	0	0	0	0
26.63	-86.92	0	0	0	0	0	0	0	0	0	0	0	0	0	0	0	0	0	0	0	0	0
26.637	50.0107	0	0	0	0	0	0	0	0	0	0	0	0	0	0	0	0	0	0	0	0	0
26.6425	50.0146	0	0	0	0	0	0	0	0	0	0	0	0	0	0	0	0	0	0	0	0	0
26.66	-85.4	0	0	0	0	0	0	0	0	0	0	0	0	0	0	0	0	0	0	0	0	0
26.67	-87.46	0	0	0	0	0	0	0	0	0	0	0	0	0	0	0	0	0	0	0	0	0
26.7063	-82.1639	1	0	0	0	0	0	0	0	0	0	0	0	0	0	0	0	0	0	0	0	0
26.7064	-82.1639	0	0	0	0	0	0	0	0	0	0	0	0	0	0	0	0	0	0	0	0	0
26.7065	-82.1639	0	0	0	0	0	0	0	0	0	0	0	0	0	0	0	0	0	0	0	0	0
26.7065	-82.164	0	0	0	0	0	0	0	0	0	0	0	0	0	0	0	0	0	0	0	0	0
26.7066	-82.164	0	0	0	0	0	0	0	0	0	0	0	0	0	0	0	0	0	0	0	0	0
26.7167	50.0211	0	0	0	0	0	0	0	0	0	0	0	0	0	0	0	0	0	0	0	0	0
26.72	-85.32	0	0	0	0	0	0	0	0	0	0	0	0	0	0	0	0	0	0	0	0	0
26.7205	49.9988	0	0	0	0	0	0	0	0	0	0	0	0	0	0	0	0	0	0	0	0	0
26.73	-86.86	0	0	0	0	0	0	0	0	0	0	0	0	0	0	0	0	0	0	0	0	0
26.78	-86.96	0	0	0	0	0	0	0	0	0	0	0	0	0	0	0	0	0	0	0	0	0
26.79	-86.48	0	0	0	0	0	0	0	0	0	0	0	0	0	0	0	0	0	0	0	0	0
26.81	-86.86	0	0	0	0	0	0	0	0	0	0	0	0	0	0	0	0	0	0	0	0	0
26.81	119.7	0	0	0	0	0	0	0	0	0	0	0	0	0	0	0	0	0	0	0	0	0
26.82	-86.97	0	0	0	0	0	0	0	0	0	0	0	0	0	0	0	0	0	0	0	0	0
26.82	-85.35	0	0	0	0	0	0	0	0	0	0	0	0	0	0	0	0	0	0	0	0	0
26.83	-86.64	0	0	0	0	0	0	0	0	0	0	0	0	0	0	0	0	0	0	0	0	0
26.84	-85.27	0	0	0	0	0	0	0	0	0	0	0	0	0	0	0	0	0	0	0	0	0
26.85	-85.24	0	0	0	0	0	0	0	0	0	0	0	0	0	0	0	0	0	0	0	0	0
26.89	-86.98	0	0	0	0	0	0	0	0	0	0	0	0	0	0	0	0	0	0	0	0	0
26.91	-86.92	0	0	0	0	0	0	0	0	0	0	0	0	0	0	0	0	0	0	0	0	0
26.9152	36.0107	0	0	0	0	0	0	0	0	0	0	0	0	0	0	0	0	0	0	0	0	0
26.94	-86.83	0	0	0	0	0	0	0	0	0	0	0	0	0	0	0	0	0	0	0	0	0
26.99	-86.77	0	0	0	0	0	0	0	0	0	0	0	0	0	0	0	0	0	0	0	0	0
27.0079	-111.407	1	1	1	1	0	0	0	0	0	0	0	0	0	0	0	0	0	0	0	0	0
27.0118	-111.416	0	0	0	0	0	0	0	0	0	0	0	0	0	0	0	0	0	0	0	0	0
27.0125	-111.415	0	0	0	0	0	0	0	0	0	0	0	0	0	0	0	0	0	0	0	0	0
27.0125	-111.414	0	0	0	0	0	0	0	0	0	0	0	0	0	0	0	0	0	0	0	0	0
27.0128	-111.015	0	0	0	0	0	0	0	0	0	0	0	0	0	0	0	0	0	0	0	0	0
27.0131	-111.412	0	0	0	0	0	0	0	0	0	0	0	0	0	0	0	0	0	0	0	0	0
27.0194	-111.406	0	0	0	0	0	0	0	0	0	0	0	0	0	0	0	0	0	0	0	0	0
27.03	-87.15	0	0	0	0	0	0	0	0	0	0	0	0	0	0	0	0	0	0	0	0	0
27.06	-86.83	0	0	0	0	0	0	0	0	0	0	0	0	0	0	0	0	0	0	0	0	0
27.11	-91.166	0	0	0	0	0	0	0	0	0	0	0	0	0	0	0	0	0	0	0	0	0
27.17	-85.15	0	0	0	0	0	0	0	0	0	0	0	0	0	0	0	0	0	0	0	0	0
27.1933	-111.471	0	0	0	0	0	0	0	0	0	0	0	0	0	0	0	0	0	0	0	0	0
27.211	-91.0023	0	0	0	0	0	0	0	0	0	0	0	0	0	0	0	0	0	0	0	0	0
27.2411	-111.406	0	0	0	0	0	0	0	0	0	0	0	0	0	0	0	0	0	0	0	0	0
27.2475	-111.397	0	0	0	0	0	0	0	0	0	0	0	0	0	0	0	0	0	0	0	0	0
27.25	-86.19	0	0	0	0	0	0	0	0	0	0	0	0	0	0	0	0	0	0	0	0	0
27.27	-85.9	0	0	0	0	0	0	0	0	0	0	0	0	0	0	0	0	0	0	0	0	0
27.2828	49.5652	0	0	0	0	0	0	0	0	0	0	0	0	0	0	0	0	0	0	0	0	0
27.286	49.5669	0	0	0	0	0	0	0	0	0	0	0	0	0	0	0	0	0	0	0	0	0
27.33	-85.78	0	0	0	0	0	0	0	0	0	0	0	0	0	0	0	0	0	0	0	0	0
27.34	-87.37	0	0	0	0	0	0	0	0	0	0	0	0	0	0	0	0	0	0	0	0	0
27.34	-85.83	0	0	0	0	0	0	0	0	0	0	0	0	0	0	0	0	0	0	0	0	0
27.3744	-90.5115	0	0	0	0	0	0	0	0	0	0	0	0	0	0	0	0	0	0	0	0	0
27.39	-87.71	0	0	0	0	0	0	0	0	0	0	0	0	0	0	0	0	0	0	0	0	0
27.43	-87.41	0	0	0	0	0	0	0	0	0	0	0	0	0	0	0	0	0	0	0	0	0
27.44	-91.18	0	0	0	0	0	0	0	0	0	0	0	0	0	0	0	0	0	0	0	0	0
27.47	-111.24	1	0	0	0	0	0	0	0	0	0	0	0	0	0	0	0	0	0	0	0	0
27.47	-87.7	0	0	0	0	0	0	0	0	0	0	0	0	0	0	0	0	0	0	0	0	0
27.47	-86.17	1	0	0	0	0	0	0	0	0	0	0	0	0	0	0	0	0	0	0	0	0
27.47	-86.11	1	0	0	0	0	0	0	0	0	0	0	0	0	0	0	0	0	0	0	0	0
27.52	-86.24	0	0	0	0	0	0	0	0	0	0	0	0	0	0	0	0	0	0	0	0	0
27.52	-86.18	0	0	0	0	0	0	0	0	0	0	0	0	0	0	0	0	0	0	0	0	0
27.53	-87.4	0	0	0	0	0	0	0	0	0	0	0	0	0	0	0	0	0	0	0	0	0
27.55	-87.77	0	0	0	0	0	0	0	0	0	0	0	0	0	0	0	0	0	0	0	0	0
27.55	126.98	0	0	0	0	0	0	0	0	0	0	0	0	0	0	0	0	0	0	0	0	0
27.586	-89.705	0	0	0	0	0	0	0	0	0	0	0	0	0	0	0	0	0	0	0	0	0
27.587	-89.705	0	0	0	0	0	0	0	0	0	0	0	0	0	0	0	0	0	0	0	0	0
27.59	-85.38	0	0	0	0	0	0	0	0	0	0	0	0	0	0	0	0	0	0	0	0	0
27.61	-85.3	0	0	0	0	0	0	0	0	0	0	0	0	0	0	0	0	0	0	0	0	0
27.62	-86.36	0	0	0	0	0	0	0	0	0	0	0	0	0	0	0	0	0	0	0	0	0
27.6545	35.2887	0	0	0	0	0	0	0	0	0	0	0	0	0	0	0	0	0	0	0	0	0
27.67	-87.6	0	0	0	0	0	0	0	0	0	0	0	0	0	0	0	0	0	0	0	0	0
27.67	126.99	0	0	0	0	0	0	0	0	0	0	0	0	0	0	0	0	0	0	0	0	0
27.71	-87.1	0	0	0	0	0	0	0	0	0	0	0	0	0	0	0	0	0	0	0	0	0
27.71	-87.09	0	0	0	0	0	0	0	0	0	0	0	0	0	0	0	0	0	0	0	0	0
27.71	-86.83	0	0	0	0	0	0	0	0	0	0	0	0	0	0	0	0	0	0	0	0	0
27.72	-86.54	0	0	0	0	0	0	0	0	0	0	0	0	0	0	0	0	0	0	0	0	0
27.724	-90.514	1	0	0	0	0	0	0	0	0	0	0	0	0	0	0	0	0	0	0	0	0
27.74	-87.42	0	0	0	0	0	0	0	0	0	0	0	0	0	0	0	0	0	0	0	0	0
27.74	-86.76	0	0	0	0	0	0	0	0	0	0	0	0	0	0	0	0	0	0	0	0	0
27.746	-91.223	0	0	0	0	0	0	0	0	0	0	0	0	0	0	0	0	0	0	0	0	0
27.746	-91.222	0	0	0	0	0	0	0	0	0	0	0	0	0	0	0	0	0	0	0	0	0
27.747	-91.225	0	0	0	0	0	0	0	0	0	0	0	0	0	0	0	0	0	0	0	0	0
27.747	-91.224	0	0	0	0	0	0	0	0	0	0	0	0	0	0	0	0	0	0	0	0	0
27.747	-91.223	0	0	0	0	0	0	0	0	0	0	0	0	0	0	0	0	0	0	0	0	0
27.753	-91.224	0	0	0	0	0	0	0	0	0	0	0	0	0	0	0	0	0	0	0	0	0
27.76	-111.3	1	0	0	0	0	0	0	0	0	0	0	0	0	0	0	0	0	0	0	0	0
27.76	-111.24	1	0	0	0	0	0	0	0	0	0	0	0	0	0	0	0	0	0	0	0	0
27.76	-86.65	0	0	0	0	0	0	0	0	0	0	0	0	0	0	0	0	0	0	0	0	0
27.78	-86.01	0	0	0	0	0	0	0	0	0	0	0	0	0	0	0	0	0	0	0	0	0
27.78	126.91	0	0	0	0	0	0	0	0	0	0	0	0	0	0	0	0	0	0	0	0	0
27.79	126.89	0	0	0	0	0	0	0	0	0	0	0	0	0	0	0	0	0	0	0	0	0
27.8	-86.62	0	0	0	0	0	0	0	0	0	0	0	0	0	0	0	0	0	0	0	0	0
27.81	126.9	0	0	0	0	0	0	0	0	0	0	0	0	0	0	0	0	0	0	0	0	0
27.81	126.91	1	0	0	0	0	0	0	0	0	0	0	0	0	0	0	0	0	0	0	0	0
27.83	-84.86	0	0	0	0	0	0	0	0	0	0	0	0	0	0	0	0	0	0	0	0	0
27.84	-86	0	0	0	0	0	0	0	0	0	0	0	0	0	0	0	0	0	0	0	0	0
27.89	-87.33	0	0	0	0	0	0	0	0	0	0	0	0	0	0	0	0	0	0	0	0	0
27.89	-86.74	0	0	0	0	0	0	0	0	0	0	0	0	0	0	0	0	0	0	0	0	0
27.89	-85.91	0	0	0	0	0	0	0	0	0	0	0	0	0	0	0	0	0	0	0	0	0
27.89	-85.1	0	0	0	0	0	0	0	0	0	0	0	0	0	0	0	0	0	0	0	0	0
27.9	-87.33	0	0	0	0	0	0	0	0	0	0	0	0	0	0	0	0	0	0	0	0	0
27.91	-86.75	0	0	0	0	0	0	0	0	0	0	0	0	0	0	0	0	0	0	0	0	0
27.931	-92.065	0	0	0	0	0	0	0	0	0	0	0	0	0	0	0	0	0	0	0	0	0
27.9736	48.774	0	0	0	0	0	0	0	0	0	0	0	0	0	0	0	0	0	0	0	0	0
27.9807	35.2096	0	0	0	0	0	0	0	0	0	0	0	0	0	0	0	0	0	0	0	0	0
27.9814	48.7846	0	0	0	0	0	0	0	0	0	0	0	0	0	0	0	0	0	0	0	0	0
27.99	-87.81	0	0	0	0	0	0	0	0	0	0	0	0	0	0	0	0	0	0	0	0	0
28.01	-87.59	0	0	0	0	0	0	0	0	0	0	0	0	0	0	0	0	0	0	0	0	0
28.01	-85.71	0	0	0	0	0	0	0	0	0	0	0	0	0	0	0	0	0	0	0	0	0
28.02	-87.58	0	0	0	0	0	0	0	0	0	0	0	0	0	0	0	0	0	0	0	0	0
28.026	-87.048	1	0	0	0	0	0	0	0	0	0	0	0	0	0	0	0	0	0	0	0	0
28.03	-87.69	0	0	0	0	0	0	0	0	0	0	0	0	0	0	0	0	0	0	0	0	0
28.064	-89.718	0	0	0	0	0	0	0	0	0	0	0	0	0	0	0	0	0	0	0	0	0
28.065	-89.716	0	0	0	0	0	0	0	0	0	0	0	0	0	0	0	0	0	0	0	0	0
28.065	-89.715	0	0	0	0	0	0	0	0	0	0	0	0	0	0	0	0	0	0	0	0	0
28.07	-87.22	0	0	0	0	0	0	0	0	0	0	0	0	0	0	0	0	0	0	0	0	0
28.0717	34.8457	0	0	0	0	0	0	0	0	0	0	0	0	0	0	0	0	0	0	0	0	0
28.079	-91.982	1	0	0	0	0	0	0	0	0	0	0	0	0	0	0	0	0	0	0	0	0
28.086	-90.7	0	0	0	0	0	0	0	0	0	0	0	0	0	0	0	0	0	0	0	0	0
28.09	-87.02	0	0	0	0	0	0	0	0	0	0	0	0	0	0	0	0	0	0	0	0	0
28.1	-87.7	0	0	0	0	0	0	0	0	0	0	0	0	0	0	0	0	0	0	0	0	0
28.11	-86.87	0	0	0	0	0	0	0	0	0	0	0	0	0	0	0	0	0	0	0	0	0
28.12	-86.59	0	0	0	0	0	0	0	0	0	0	0	0	0	0	0	0	0	0	0	0	0
28.13	-86.9	0	0	0	0	0	0	0	0	0	0	0	0	0	0	0	0	0	0	0	0	0
28.145	-87.057	1	0	0	0	0	0	0	0	0	0	0	0	0	0	0	0	0	0	0	0	0
28.16	-89.013	1	0	0	0	0	0	0	0	0	0	0	0	0	0	0	0	0	0	0	0	0
28.17	-87.65	0	0	0	0	0	0	0	0	0	0	0	0	0	0	0	0	0	0	0	0	0
28.193	-89.8	0	0	0	0	0	0	0	0	0	0	0	0	0	0	0	0	0	0	0	0	0
28.194	-89.8	0	0	0	0	0	0	0	0	0	0	0	0	0	0	0	0	0	0	0	0	0
28.194	-89.799	0	0	0	0	0	0	0	0	0	0	0	0	0	0	0	0	0	0	0	0	0
28.194	-89.798	0	0	0	0	0	0	0	0	0	0	0	0	0	0	0	0	0	0	0	0	0
28.2	-87.44	0	0	0	0	0	0	0	0	0	0	0	0	0	0	0	0	0	0	0	0	0
28.21	-87.93	0	0	0	0	0	0	0	0	0	0	0	0	0	0	0	0	0	0	0	0	0
28.21	-87.36	0	0	0	0	0	0	0	0	0	0	0	0	0	0	0	0	0	0	0	0	0
28.22	-89.15	0	0	0	0	0	0	0	0	0	0	0	0	0	0	0	0	0	0	0	0	0
28.2209	-89.0695	1	0	0	0	0	0	0	0	0	0	0	0	0	0	0	0	0	0	0	0	0
28.24	-87.05	0	0	0	0	0	0	0	0	0	0	0	0	0	0	0	0	0	0	0	0	0
28.25	-88.93	0	0	0	0	0	0	0	0	0	0	0	0	0	0	0	0	0	0	0	0	0
28.26	-87.68	0	0	0	0	0	0	0	0	0	0	0	0	0	0	0	0	0	0	0	0	0
28.26	-87.17	0	0	0	0	0	0	0	0	0	0	0	0	0	0	0	0	0	0	0	0	0
28.26	-87.13	0	0	0	0	0	0	0	0	0	0	0	0	0	0	0	0	0	0	0	0	0
28.27	-87.2	0	0	0	0	0	0	0	0	0	0	0	0	0	0	0	0	0	0	0	0	0
28.28	-89.95	0	0	0	0	0	0	0	0	0	0	0	0	0	0	0	0	0	0	0	0	0
28.3	-89.95	0	0	0	0	0	0	0	0	0	0	0	0	0	0	0	0	0	0	0	0	0
28.3	-87.31	0	0	0	0	0	0	0	0	0	0	0	0	0	0	0	0	0	0	0	0	0
28.32	-86.98	0	0	0	0	0	0	0	0	0	0	0	0	0	0	0	0	0	0	0	0	0
28.33	-86.98	0	0	0	0	0	0	0	0	0	0	0	0	0	0	0	0	0	0	0	0	0
28.33	-86.58	0	0	0	0	0	0	0	0	0	0	0	0	0	0	0	0	0	0	0	0	0
28.3592	-86.9443	1	0	0	0	0	0	0	0	0	0	0	0	0	0	0	0	0	0	0	0	0
28.36	-87.37	0	0	0	0	0	0	0	0	0	0	0	0	0	0	0	0	0	0	0	0	0
28.38	-87.64	0	0	0	0	0	0	0	0	0	0	0	0	0	0	0	0	0	0	0	0	0
28.4	-89.8	0	0	0	0	0	0	0	0	0	0	0	0	0	0	0	0	0	0	0	0	0
28.4	-89.21	0	0	0	0	0	0	0	0	0	0	0	0	0	0	0	0	0	0	0	0	0
28.41	-86.78	0	0	0	0	0	0	0	0	0	0	0	0	0	0	0	0	0	0	0	0	0
28.48	-87.11	0	0	0	0	0	0	0	0	0	0	0	0	0	0	0	0	0	0	0	0	0
28.491	-88.881	0	0	0	0	0	0	0	0	0	0	0	0	0	0	0	0	0	0	0	0	0
28.4942	-89.7794	1	0	0	0	0	0	0	0	0	0	0	0	0	0	0	0	0	0	0	0	0
28.52	-87.17	0	0	0	0	0	0	0	0	0	0	0	0	0	0	0	0	0	0	0	0	0
28.52	-86.84	0	0	0	0	0	0	0	0	0	0	0	0	0	0	0	0	0	0	0	0	0
28.59	-89.53	1	0	0	0	0	0	0	0	0	0	0	0	0	0	0	0	0	0	0	0	0
28.61	-87.9	0	0	0	0	0	0	0	0	0	0	0	0	0	0	0	0	0	0	0	0	0
28.633	-88.17	1	0	0	0	0	0	0	0	0	0	0	0	0	0	0	0	0	0	0	0	0
28.633	-88.169	1	0	0	0	0	0	0	0	0	0	0	0	0	0	0	0	0	0	0	0	0
28.634	-88.17	0	0	0	0	0	0	0	0	0	0	0	0	0	0	0	0	0	0	0	0	0
28.634	-88.169	0	0	0	0	0	0	0	0	0	0	0	0	0	0	0	0	0	0	0	0	0
28.6365	-87.8685	1	0	0	0	0	0	0	0	0	0	0	0	0	0	0	0	0	0	0	0	0
28.64	-87.15	0	0	0	0	0	0	0	0	0	0	0	0	0	0	0	0	0	0	0	0	0
28.672	-88.476	0	0	0	0	0	0	0	0	0	0	0	0	0	0	0	0	0	0	0	0	0
28.6722	-88.4765	1	0	1	0	0	0	0	0	0	0	0	0	0	0	0	0	0	0	0	0	0
28.68	-88.342	0	0	0	0	0	0	0	0	0	0	0	0	0	0	0	0	0	0	0	0	0
28.682	-88.345	0	0	0	0	0	0	0	0	0	0	0	0	0	0	0	0	0	0	0	0	0
28.69	-87.11	0	0	0	0	0	0	0	0	0	0	0	0	0	0	0	0	0	0	0	0	0
28.71	-87.69	0	0	0	0	0	0	0	0	0	0	0	0	0	0	0	0	0	0	0	0	0
28.719	-88.111	0	0	0	0	0	0	0	0	0	0	0	0	0	0	0	0	0	0	0	0	0
28.72	-86.47	0	0	0	0	0	0	0	0	0	0	0	0	0	0	0	0	0	0	0	0	0
28.7367	-88.3872	1	0	0	0	0	0	0	0	0	0	0	0	0	0	0	0	0	0	0	0	0
28.74	-87.48	0	0	0	0	0	0	0	0	0	0	0	0	0	0	0	0	0	0	0	0	0
28.74	-87.41	0	0	0	0	0	0	0	0	0	0	0	0	0	0	0	0	0	0	0	0	0
28.76	-87.41	0	0	0	0	0	0	0	0	0	0	0	0	0	0	0	0	0	0	0	0	0
28.85	-88.49	0	0	0	0	0	0	0	0	0	0	0	0	0	0	0	0	0	0	0	0	0
28.9164	-87.6691	1	0	0	0	0	0	0	0	0	0	0	0	0	0	0	0	0	0	0	0	0
28.9401	-87.5824	1	0	0	0	0	0	0	0	0	0	0	0	0	0	0	0	0	0	0	0	0
28.9761	-87.8683	1	0	0	0	0	0	0	0	0	0	0	0	0	0	0	0	0	0	0	0	0
28.99	-88.0455	1	1	0	1	0	0	0	0	0	0	0	0	0	0	0	0	0	0	0	0	0
29.0003	-87.5074	1	0	0	0	0	0	0	0	0	0	0	0	0	0	0	0	0	0	0	0	0
29.043	-87.2824	1	0	0	0	0	0	0	0	0	0	0	0	0	0	0	0	0	0	0	0	0
29.066	-86.295	1	0	0	0	0	0	0	0	0	0	0	0	0	0	0	0	0	0	0	0	0
29.07	-88.377	0	0	0	0	0	0	0	0	0	0	0	0	0	0	0	0	0	0	0	0	0
29.083	-87.163	1	1	1	0	0	0	0	0	0	0	0	0	0	0	0	0	0	0	0	0	0
29.103	-88.377	0	0	0	0	0	0	0	0	0	0	0	0	0	0	0	0	0	0	0	0	0
29.122	-87.117	1	0	0	0	0	0	0	0	0	0	0	0	0	0	0	0	0	0	0	0	0
29.1227	-87.2662	1	0	0	0	0	0	0	0	0	0	0	0	0	0	0	0	0	0	0	0	0
29.1228	-87.8677	1	0	0	0	0	0	0	0	0	0	0	0	0	0	0	0	0	0	0	0	0
29.123	-87.099	1	0	0	0	0	0	0	0	0	0	0	0	0	0	0	0	0	0	0	0	0
29.123	-87.035	1	0	0	0	0	0	0	0	0	0	0	0	0	0	0	0	0	0	0	0	0
29.125	-88.042	1	0	0	0	0	0	0	0	0	0	0	0	0	0	0	0	0	0	0	0	0
29.1412	142.798	0	0	0	0	0	0	0	0	0	0	0	0	0	0	0	0	0	0	0	0	0
29.159	-88.011	0	0	0	0	0	0	0	0	0	0	0	0	0	0	0	0	0	0	0	0	0
29.196	-88.8702	0	0	0	0	0	0	0	0	0	0	0	0	0	0	0	0	0	0	0	0	0
29.2558	-87.7324	1	0	0	0	0	0	0	0	0	0	0	0	0	0	0	0	0	0	0	0	0
29.2976	-86.9968	1	0	0	0	0	0	0	0	0	0	0	0	0	0	0	0	0	0	0	0	0
29.3336	-87.0502	1	1	0	1	0	0	0	0	0	0	0	0	0	0	0	0	0	0	0	0	0
29.4	122.25	0	0	0	0	0	0	0	0	0	0	0	0	0	0	0	0	0	0	0	0	0
29.439	-87.576	0	0	0	0	0	0	0	0	0	0	0	0	0	0	0	0	0	0	0	0	0
29.4745	-86.9587	0	0	0	0	0	0	0	0	0	0	0	0	0	0	0	0	0	0	0	0	0
29.687	123.5	0	0	0	0	0	0	0	0	0	0	0	0	0	0	0	0	0	0	0	0	0
29.77	123.25	0	0	0	0	0	0	0	0	0	0	0	0	0	0	0	0	0	0	0	0	0
29.97	123.5	0	0	0	0	0	0	0	0	0	0	0	0	0	0	0	0	0	0	0	0	0
30	122.5	0	0	0	0	0	0	0	0	0	0	0	0	0	0	0	0	0	0	0	0	0
30.13	123	0	0	0	0	0	0	0	0	0	0	0	0	0	0	0	0	0	0	0	0	0
30.1508	143.583	0	0	0	0	0	0	0	0	0	0	0	0	0	0	0	0	0	0	0	0	0
30.204	122.75	0	0	0	0	0	0	0	0	0	0	0	0	0	0	0	0	0	0	0	0	0
30.2578	-87.2975	0	0	0	0	0	0	0	0	0	0	0	0	0	0	0	0	0	0	0	0	0
30.26	123.5	0	0	0	0	0	0	0	0	0	0	0	0	0	0	0	0	0	0	0	0	0
30.32	-87.17	1	1	0	1	0	0	0	0	0	0	0	0	0	0	0	0	0	0	0	0	0
30.33	123.25	0	0	0	0	0	0	0	0	0	0	0	0	0	0	0	0	0	0	0	0	0
30.408	124	0	0	0	0	0	0	0	0	0	0	0	0	0	0	0	0	0	0	0	0	0
30.41	123	0	0	0	0	0	0	0	0	0	0	0	0	0	0	0	0	0	0	0	0	0
30.49	122.75	0	0	0	0	0	0	0	0	0	0	0	0	0	0	0	0	0	0	0	0	0
30.49	123.75	0	0	0	0	0	0	0	0	0	0	0	0	0	0	0	0	0	0	0	0	0
30.4922	123.747	0	0	0	0	0	0	0	0	0	0	0	0	0	0	0	0	0	0	0	0	0
30.56	122.5	0	0	0	0	0	0	0	0	0	0	0	0	0	0	0	0	0	0	0	0	0
30.56	123.5	0	0	0	0	0	0	0	0	0	0	0	0	0	0	0	0	0	0	0	0	0
30.64	123.25	0	0	0	0	0	0	0	0	0	0	0	0	0	0	0	0	0	0	0	0	0
30.72	123	0	0	0	0	0	0	0	0	0	0	0	0	0	0	0	0	0	0	0	0	0
30.86	123.25	0	0	0	0	0	0	0	0	0	0	0	0	0	0	0	0	0	0	0	0	0
30.8694	122.5	0	0	0	0	0	0	0	0	0	0	0	0	0	0	0	0	0	0	0	0	0
31	122.833	0	0	0	0	0	0	0	0	0	0	0	0	0	0	0	0	0	0	0	0	0
31	123.5	0	0	0	0	0	0	0	0	0	0	0	0	0	0	0	0	0	0	0	0	0
31.0692	123.25	0	0	0	0	0	0	0	0	0	0	0	0	0	0	0	0	0	0	0	0	0
31.1161	122.37	0	0	0	0	0	0	0	0	0	0	0	0	0	0	0	0	0	0	0	0	0
31.205	122.833	0	0	0	0	0	0	0	0	0	0	0	0	0	0	0	0	0	0	0	0	0
31.23	121.47	0	0	0	0	0	0	0	0	0	0	0	0	0	0	0	0	0	0	0	0	0
31.258	122.667	0	0	0	0	0	0	0	0	0	0	0	0	0	0	0	0	0	0	0	0	0
31.34	123.75	0	0	0	0	0	0	0	0	0	0	0	0	0	0	0	0	0	0	0	0	0
31.39	123.5	0	0	0	0	0	0	0	0	0	0	0	0	0	0	0	0	0	0	0	0	0
31.45	123.25	0	0	0	0	0	0	0	0	0	0	0	0	0	0	0	0	0	0	0	0	0
31.5884	122.668	0	0	0	0	0	0	0	0	0	0	0	0	0	0	0	0	0	0	0	0	0
31.59	122.667	0	0	0	0	0	0	0	0	0	0	0	0	0	0	0	0	0	0	0	0	0
31.62	122.5	0	0	0	0	0	0	0	0	0	0	0	0	0	0	0	0	0	0	0	0	0
31.6321	34.5167	0	0	0	0	0	0	0	0	0	0	0	0	0	0	0	0	0	0	0	0	0
31.6341	34.5114	0	0	0	0	0	0	0	0	0	0	0	0	0	0	0	0	0	0	0	0	0
31.6718	34.5436	0	0	0	0	0	0	0	0	0	0	0	0	0	0	0	0	0	0	0	0	0
31.818	123.25	0	0	0	0	0	0	0	0	0	0	0	0	0	0	0	0	0	0	0	0	0
31.85	123	0	0	0	0	0	0	0	0	0	0	0	0	0	0	0	0	0	0	0	0	0
31.88	122.75	0	0	0	0	0	0	0	0	0	0	0	0	0	0	0	0	0	0	0	0	0
31.91	122.5	0	0	0	0	0	0	0	0	0	0	0	0	0	0	0	0	0	0	0	0	0
31.9317	34.6834	0	0	0	0	0	0	0	0	0	0	0	0	0	0	0	0	0	0	0	0	0
31.9407	34.6874	0	0	0	0	0	0	0	0	0	0	0	0	0	0	0	0	0	0	0	0	0
31.9419	34.6886	0	0	0	0	0	0	0	0	0	0	0	0	0	0	0	0	0	0	0	0	0
32.1844	141.862	1	0	0	0	0	0	0	0	0	0	0	0	0	0	0	0	0	0	0	0	0
32.4287	34.8703	0	0	0	0	0	0	0	0	0	0	0	0	0	0	0	0	0	0	0	0	0
32.4637	34.8793	0	0	0	0	0	0	0	0	0	0	0	0	0	0	0	0	0	0	0	0	0
32.465	34.8826	0	0	0	0	0	0	0	0	0	0	0	0	0	0	0	0	0	0	0	0	0
32.48	-119.56	0	0	0	0	0	0	0	0	0	0	0	0	0	0	0	0	0	0	0	0	0
32.49	-76.18	0	0	0	0	0	0	0	0	0	0	0	0	0	0	0	0	0	0	0	0	0
32.6657	-117.325	1	0	0	0	0	0	0	0	0	0	0	0	0	0	0	0	0	0	0	0	0
32.6717	-117.144	0	0	0	0	0	0	0	0	0	0	0	0	0	0	0	0	0	0	0	0	0
32.6747	-117.326	1	0	0	0	0	0	0	0	0	0	0	0	0	0	0	0	0	0	0	0	0
32.6827	-117.328	0	0	0	0	0	0	0	0	0	0	0	0	0	0	0	0	0	0	0	0	0
32.7303	-117.343	1	1	0	1	0	0	0	0	0	0	0	0	0	0	0	0	0	0	0	0	0
32.8666	-117.255	0	0	0	0	0	0	0	0	0	0	0	0	0	0	0	0	0	0	0	0	0
32.98	34.1	0	0	0	0	0	0	0	0	0	0	0	0	0	0	0	0	0	0	0	0	0
32.98	34.101	0	0	0	0	0	0	0	0	0	0	0	0	0	0	0	0	0	0	0	0	0
32.98	34.102	0	0	0	0	0	0	0	0	0	0	0	0	0	0	0	0	0	0	0	0	0
32.98	34.103	0	0	0	0	0	0	0	0	0	0	0	0	0	0	0	0	0	0	0	0	0
32.98	34.104	0	0	0	0	0	0	0	0	0	0	0	0	0	0	0	0	0	0	0	0	0
32.98	34.105	0	0	0	0	0	0	0	0	0	0	0	0	0	0	0	0	0	0	0	0	0
32.98	34.106	0	0	0	0	0	0	0	0	0	0	0	0	0	0	0	0	0	0	0	0	0
32.98	34.107	0	0	0	0	0	0	0	0	0	0	0	0	0	0	0	0	0	0	0	0	0
32.98	34.108	1	0	0	0	0	0	0	0	0	0	0	0	0	0	0	0	0	0	0	0	0
32.98	34.109	0	0	0	0	0	0	0	0	0	0	0	0	0	0	0	0	0	0	0	0	0
32.98	34.11	0	0	0	0	0	0	0	0	0	0	0	0	0	0	0	0	0	0	0	0	0
32.98	34.111	0	0	0	0	0	0	0	0	0	0	0	0	0	0	0	0	0	0	0	0	0
32.98	34.92	0	0	0	0	0	0	0	0	0	0	0	0	0	0	0	0	0	0	0	0	0
32.98	34.93	1	0	0	0	0	0	0	0	0	0	0	0	0	0	0	0	0	0	0	0	0
32.98	34.94	0	0	0	0	0	0	0	0	0	0	0	0	0	0	0	0	0	0	0	0	0
32.98	34.95	0	0	0	0	0	0	0	0	0	0	0	0	0	0	0	0	0	0	0	0	0
32.98	34.96	0	0	0	0	0	0	0	0	0	0	0	0	0	0	0	0	0	0	0	0	0
32.98	34.97	0	0	0	0	0	0	0	0	0	0	0	0	0	0	0	0	0	0	0	0	0
32.98	34.98	0	0	0	0	0	0	0	0	0	0	0	0	0	0	0	0	0	0	0	0	0
32.98	34.99	0	0	0	0	0	0	0	0	0	0	0	0	0	0	0	0	0	0	0	0	0
33	-117.57	1	0	0	0	0	0	0	0	0	0	0	0	0	0	0	0	0	0	0	0	0
33.04	-117.57	1	0	0	0	0	0	0	0	0	0	0	0	0	0	0	0	0	0	0	0	0
33.43	-118.51	0	0	0	0	0	0	0	0	0	0	0	0	0	0	0	0	0	0	0	0	0
33.43	-118.41	1	0	0	0	0	0	0	0	0	0	0	0	0	0	0	0	0	0	0	0	0
33.4839	-121.843	0	0	0	0	0	0	0	0	0	0	0	0	0	0	0	0	0	0	0	0	0
33.5762	-118.01	0	0	0	0	0	0	0	0	0	0	0	0	0	0	0	0	0	0	0	0	0
33.5776	-118.016	0	0	0	0	0	0	0	0	0	0	0	0	0	0	0	0	0	0	0	0	0
33.6006	-118.09	0	0	0	0	0	0	0	0	0	0	0	0	0	0	0	0	0	0	0	0	0
33.6401	-118.8	0	0	0	0	0	0	0	0	0	0	0	0	0	0	0	0	0	0	0	0	0
33.6401	-118.8	0	0	0	0	0	0	0	0	0	0	0	0	0	0	0	0	0	0	0	0	0
33.6985	-118.336	0	0	0	0	0	0	0	0	0	0	0	0	0	0	0	0	0	0	0	0	0
33.7078	-118.354	0	0	0	0	0	0	0	0	0	0	0	0	0	0	0	0	0	0	0	0	0
33.73	-118.403	0	0	0	0	0	0	0	0	0	0	0	0	0	0	0	0	0	0	0	0	0
33.8072	-118.431	0	0	0	0	0	0	0	0	0	0	0	0	0	0	0	0	0	0	0	0	0
33.8932	-118.502	0	0	0	0	0	0	0	0	0	0	0	0	0	0	0	0	0	0	0	0	0
33.9009	-118.515	0	0	0	0	0	0	0	0	0	0	0	0	0	0	0	0	0	0	0	0	0
33.9075	-118.524	0	0	0	0	0	0	0	0	0	0	0	0	0	0	0	0	0	0	0	0	0
34.01	120.95	0	0	0	0	0	0	0	0	0	0	0	0	0	0	0	0	0	0	0	0	0
34.01	121.02	0	0	0	0	0	0	0	0	0	0	0	0	0	0	0	0	0	0	0	0	0
34.24	144.31	1	0	0	0	0	0	0	0	0	0	0	0	0	0	0	0	0	0	0	0	0
34.3	144.34	1	0	0	0	0	0	0	0	0	0	0	0	0	0	0	0	0	0	0	0	0
34.32	144.34	1	0	0	0	0	0	0	0	0	0	0	0	0	0	0	0	0	0	0	0	0
34.38	144.36	1	0	0	0	0	0	0	0	0	0	0	0	0	0	0	0	0	0	0	0	0
34.41	144.39	1	0	0	0	0	0	0	0	0	0	0	0	0	0	0	0	0	0	0	0	0
35	122.5	0	0	0	0	0	0	0	0	0	0	0	0	0	0	0	0	0	0	0	0	0
35	122.51	0	0	0	0	0	0	0	0	0	0	0	0	0	0	0	0	0	0	0	0	0
35.24	139.54	0	0	0	0	0	0	0	0	0	0	0	0	0	0	0	0	0	0	0	0	0
35.69	-74.08	0	0	0	0	0	0	0	0	0	0	0	0	0	0	0	0	0	0	0	0	0
35.98	120.42	0	0	0	0	0	0	0	0	0	0	0	0	0	0	0	0	0	0	0	0	0
36	120.36	0	0	0	0	0	0	0	0	0	0	0	0	0	0	0	0	0	0	0	0	0
36.02	120.29	0	0	0	0	0	0	0	0	0	0	0	0	0	0	0	0	0	0	0	0	0
36.04	120.23	0	0	0	0	0	0	0	0	0	0	0	0	0	0	0	0	0	0	0	0	0
36.07	120.23	0	0	0	0	0	0	0	0	0	0	0	0	0	0	0	0	0	0	0	0	0
36.09	120.15	0	0	0	0	0	0	0	0	0	0	0	0	0	0	0	0	0	0	0	0	0
36.09	120.21	0	0	0	0	0	0	0	0	0	0	0	0	0	0	0	0	0	0	0	0	0
36.09	120.22	0	0	0	0	0	0	0	0	0	0	0	0	0	0	0	0	0	0	0	0	0
36.1	120.24	0	0	0	0	0	0	0	0	0	0	0	0	0	0	0	0	0	0	0	0	0
36.1	120.29	0	0	0	0	0	0	0	0	0	0	0	0	0	0	0	0	0	0	0	0	0
36.13	120.19	0	0	0	0	0	0	0	0	0	0	0	0	0	0	0	0	0	0	0	0	0
36.15	120.33	0	0	0	0	0	0	0	0	0	0	0	0	0	0	0	0	0	0	0	0	0
36.16	120.25	0	0	0	0	0	0	0	0	0	0	0	0	0	0	0	0	0	0	0	0	0
36.6078	-123.38	0	0	0	0	0	0	0	0	0	0	0	0	0	0	0	0	0	0	0	0	0
36.7	-122.16	0	0	0	0	0	0	0	0	0	0	0	0	0	0	0	0	0	0	0	0	0
36.71	-122.19	0	0	0	0	0	0	0	0	0	0	0	0	0	0	0	0	0	0	0	0	0
36.737	126.179	0	0	0	0	0	0	0	0	0	0	0	0	0	0	0	0	0	0	0	0	0
36.74	-122.05	0	0	0	0	0	0	0	0	0	0	0	0	0	0	0	0	0	0	0	0	0
36.79	-122.06	0	0	0	0	0	0	0	0	0	0	0	0	0	0	0	0	0	0	0	0	0
36.7965	-122.998	0	0	0	0	0	0	0	0	0	0	0	0	0	0	0	0	0	0	0	0	0
36.85	-74.48	0	0	0	0	0	0	0	0	0	0	0	0	0	0	0	0	0	0	0	0	0
36.87	-74.47	0	0	0	0	0	0	0	0	0	0	0	0	0	0	0	0	0	0	0	0	0
36.9674	-7.1222	0	0	0	0	0	0	0	0	0	0	0	0	0	0	0	0	0	0	0	0	0
36.9879	-122.758	0	0	0	0	0	0	0	0	0	0	0	0	0	0	0	0	0	0	0	0	0
37	122	1	0	0	0	0	0	0	0	0	0	0	0	0	0	0	0	0	0	0	0	0
37.0367	-122.701	0	0	0	0	0	0	0	0	0	0	0	0	0	0	0	0	0	0	0	0	0
37.1344	-122.544	0	0	0	0	0	0	0	0	0	0	0	0	0	0	0	0	0	0	0	0	0
37.15	118.35	0	0	0	0	0	0	0	0	0	0	0	0	0	0	0	0	0	0	0	0	0
37.18	118.53	0	0	0	0	0	0	0	0	0	0	0	0	0	0	0	0	0	0	0	0	0
37.24	118.69	0	0	1	0	0	0	0	0	0	0	0	0	0	0	0	0	0	0	0	0	0
37.28	118.8	0	0	0	0	0	0	0	0	0	0	0	0	0	0	0	0	0	0	0	0	0
37.33	-74.44	0	0	0	0	0	0	0	0	0	0	0	0	0	0	0	0	0	0	0	0	0
37.33	119.07	0	0	0	0	0	0	0	0	0	0	0	0	0	0	0	0	0	0	0	0	0
37.4	119.27	0	0	0	0	0	0	0	0	0	0	0	0	0	0	0	0	0	0	0	0	0
37.49	119.47	0	0	0	0	0	0	0	0	0	0	0	0	0	0	0	0	0	0	0	0	0
37.51	-74.15	0	0	0	0	0	0	0	0	0	0	0	0	0	0	0	0	0	0	0	0	0
37.5169	137.967	0	0	0	0	0	0	0	0	0	0	0	0	0	0	0	0	0	0	0	0	0
37.59	119.7	0	0	0	0	0	0	0	0	0	0	0	0	0	0	0	0	0	0	0	0	0
37.59	126.46	1	0	0	0	0	0	0	0	0	0	0	0	0	0	0	0	0	0	0	0	0
37.6	120.35	0	0	0	0	0	0	0	0	0	0	0	0	0	0	0	0	0	0	0	0	0
37.6	120.36	0	0	0	0	0	0	0	0	0	0	0	0	0	0	0	0	0	0	0	0	0
37.6	120.37	0	0	0	0	0	0	0	0	0	0	0	0	0	0	0	0	0	0	0	0	0
37.6	120.38	0	0	0	0	0	0	0	0	0	0	0	0	0	0	0	0	0	0	0	0	0
37.63	-50.93	0	0	0	0	0	0	0	0	0	0	0	0	0	0	0	0	0	0	0	0	0
37.646	-10.273	0	0	0	0	0	0	0	0	0	0	0	0	0	0	0	0	0	0	0	0	0
37.7	121.5	1	0	0	0	0	0	0	0	0	0	0	0	0	0	0	0	0	0	0	0	0
37.71	119.97	0	0	0	0	0	0	0	0	0	0	0	0	0	0	0	0	0	0	0	0	0
37.8653	-122.309	1	0	0	0	0	0	0	0	0	0	0	0	0	0	0	0	0	0	0	0	0
37.9001	120.969	0	0	0	0	0	0	0	0	0	0	0	0	0	0	0	0	0	0	0	0	0
37.9918	120.495	1	0	0	0	0	0	0	0	0	0	0	0	0	0	0	0	0	0	0	0	0
38.04	-73.82	1	0	0	0	0	0	0	0	0	0	0	0	0	0	0	0	0	0	0	0	0
38.05	-73.81	0	0	0	0	0	0	0	0	0	0	0	0	0	0	0	0	0	0	0	0	0
38.05	121.5	1	0	0	0	0	0	0	0	0	0	0	0	0	0	0	0	0	0	0	0	0
38.2329	121.108	0	0	0	0	0	0	0	0	0	0	0	0	0	0	0	0	0	0	0	0	0
38.2345	121.11	0	0	0	0	0	0	0	0	0	0	0	0	0	0	0	0	0	0	0	0	0
38.3696	121.164	0	0	0	0	0	0	0	0	0	0	0	0	0	0	0	0	0	0	0	0	0
38.4999	120.76	0	0	0	0	0	0	0	0	0	0	0	0	0	0	0	0	0	0	0	0	0
38.5	121.5	0	0	0	0	0	0	0	0	0	0	0	0	0	0	0	0	0	0	0	0	0
38.5171	121.224	0	0	0	0	0	0	0	0	0	0	0	0	0	0	0	0	0	0	0	0	0
38.7366	120.868	1	0	0	0	0	0	0	0	0	0	0	0	0	0	0	0	0	0	0	0	0
38.8986	120.979	0	0	0	0	0	0	0	0	0	0	0	0	0	0	0	0	0	0	0	0	0
39.5353	120.468	0	0	0	0	0	0	0	0	0	0	0	0	0	0	0	0	0	0	0	0	0
39.7456	50.4806	0	0	0	0	0	0	0	0	0	0	0	0	0	0	0	0	0	0	0	0	0
39.9903	51.5008	1	1	0	1	0	0	0	0	0	0	0	0	0	0	0	0	0	0	0	0	0
40.0406	51.3473	0	0	0	0	0	0	0	0	0	0	0	0	0	0	0	0	0	0	0	0	0
40.1545	121.704	0	0	0	0	0	0	0	0	0	0	0	0	0	0	0	0	0	0	0	0	0
40.44	-73.56	0	0	0	0	0	0	0	0	0	0	0	0	0	0	0	0	0	0	0	0	0
40.4806	17.2953	0	0	0	0	0	0	0	0	0	0	0	0	0	0	0	0	0	0	0	0	0
40.4831	17.2583	0	0	0	0	0	0	0	0	0	0	0	0	0	0	0	0	0	0	0	0	0
40.5881	121.458	0	0	0	0	0	0	0	0	0	0	0	0	0	0	0	0	0	0	0	0	0
40.66	121.628	0	0	0	0	0	0	0	0	0	0	0	0	0	0	0	0	0	0	0	0	0
40.6783	121.645	0	0	0	0	0	0	0	0	0	0	0	0	0	0	0	0	0	0	0	0	0
40.71	121.667	0	0	0	0	0	0	0	0	0	0	0	0	0	0	0	0	0	0	0	0	0
40.7306	121.707	0	0	0	0	0	0	0	0	0	0	0	0	0	0	0	0	0	0	0	0	0
40.8104	121.754	0	0	0	0	0	0	0	0	0	0	0	0	0	0	0	0	0	0	0	0	0
40.8115	-124.611	0	0	0	0	0	0	0	0	0	0	0	0	0	0	0	0	0	0	0	0	0
40.8763	121.645	0	0	0	0	0	0	0	0	0	0	0	0	0	0	0	0	0	0	0	0	0
41.145	2.8925	1	0	0	0	0	0	0	0	0	0	0	0	0	0	0	0	0	0	0	0	0
41.26	-71.27	0	0	0	0	0	0	0	0	0	0	0	0	0	0	0	0	0	0	0	0	0
41.4275	-124.892	1	0	0	0	0	0	0	0	0	0	0	0	0	0	0	0	0	0	0	0	0
41.4603	2.87208	1	0	0	0	0	0	0	0	0	0	0	0	0	0	0	0	0	0	0	0	0
42.2938	3.28832	0	0	0	0	0	0	0	0	0	0	0	0	0	0	0	0	0	0	0	0	0
42.7107	-124.901	1	0	0	0	0	0	0	0	0	0	0	0	0	0	0	0	0	0	0	0	0
43.19	-70.33	0	0	0	0	0	0	0	0	0	0	0	0	0	0	0	0	0	0	0	0	0
43.6108	-1.68944	0	0	0	0	0	0	0	0	0	0	0	0	0	0	0	0	0	0	0	0	0
43.6361	-1.72972	0	0	0	0	0	0	0	0	0	0	0	0	0	0	0	0	0	0	0	0	0
43.6367	-1.73138	0	0	0	0	0	0	0	0	0	0	0	0	0	0	0	0	0	0	0	0	0
43.638	-1.73039	0	0	0	0	0	0	0	0	0	0	0	0	0	0	0	0	0	0	0	0	0
43.6578	-1.58083	0	0	0	0	0	0	0	0	0	0	0	0	0	0	0	0	0	0	0	0	0
43.6583	-1.49861	0	0	0	0	0	0	0	0	0	0	0	0	0	0	0	0	0	0	0	0	0
43.6603	-1.46944	1	0	0	0	0	0	0	0	0	0	0	0	0	0	0	0	0	0	0	0	0
43.6622	-1.47361	0	0	0	0	0	0	0	0	0	0	0	0	0	0	0	0	0	0	0	0	0
43.6628	-1.5525	0	0	0	0	0	0	0	0	0	0	0	0	0	0	0	0	0	0	0	0	0
43.6629	-1.48808	1	0	0	0	0	0	0	0	0	0	0	0	0	0	0	0	0	0	0	0	0
43.665	-1.60388	1	0	0	0	0	0	0	0	0	0	0	0	0	0	0	0	0	0	0	0	0
43.665	-1.50361	0	0	0	0	0	0	0	0	0	0	0	0	0	0	0	0	0	0	0	0	0
43.6672	-1.46833	0	0	0	0	0	0	0	0	0	0	0	0	0	0	0	0	0	0	0	0	0
43.6817	-1.54583	0	0	0	0	0	0	0	0	0	0	0	0	0	0	0	0	0	0	0	0	0
43.7044	-1.56416	0	0	0	0	0	0	0	0	0	0	0	0	0	0	0	0	0	0	0	0	0
43.911	-125.076	1	0	0	0	0	0	0	0	0	0	0	0	0	0	0	0	0	0	0	0	0
44.34	-125.9	0	0	0	0	0	0	0	0	0	0	0	0	0	0	0	0	0	0	0	0	0
44.5701	-125.147	0	0	0	0	0	0	0	0	0	0	0	0	0	0	0	0	0	0	0	0	0
44.6698	-125.098	1	0	0	0	0	0	0	0	0	0	0	0	0	0	0	0	0	0	0	0	0
44.764	12.461	0	0	0	0	0	0	0	0	0	0	0	0	0	0	0	0	0	0	0	0	0
44.821	12.513	0	0	0	0	0	0	0	0	0	0	0	0	0	0	0	0	0	0	0	0	0
44.861	12.544	1	0	0	0	0	0	0	0	0	0	0	0	0	0	0	0	0	0	0	0	0
44.971	12.576	0	0	0	0	0	0	0	0	0	0	0	0	0	0	0	0	0	0	0	0	0
46.2225	-124.656	1	1	0	1	0	0	0	0	0	0	0	0	0	0	0	0	0	0	0	0	0
47.7627	-127.759	1	0	1	0	0	0	0	0	0	0	0	0	0	0	0	0	0	0	0	0	0
47.9493	-129.098	1	0	0	0	0	0	0	0	0	0	0	0	0	0	0	0	0	0	0	0	0
48.1015	-125.554	1	1	0	1	1	0	0	0	0	0	0	0	0	0	0	0	0	0	0	0	0
48.3166	-126.051	1	0	0	0	0	0	0	0	0	0	0	0	0	0	0	0	0	0	0	0	0
48.6707	-126.848	1	1	0	1	0	0	0	0	0	0	0	0	0	0	0	0	0	0	0	0	0
50.3015	-125.338	0	0	0	0	0	0	0	0	0	0	0	0	0	0	0	0	0	0	0	0	0
50.93	-37.63	0	0	0	0	0	0	0	0	0	0	0	0	0	0	0	0	0	0	0	0	0
50.96	-37.62	0	0	0	0	0	0	0	0	0	0	0	0	0	0	0	0	0	0	0	0	0
52.01	-131.45	0	0	0	0	0	0	0	0	0	0	0	0	0	0	0	0	0	0	0	0	0
52.02	-131.48	0	0	0	0	0	0	0	0	0	0	0	0	0	0	0	0	0	0	0	0	0
54.0519	7.5821	0	0	0	0	0	0	0	0	0	0	0	0	0	0	0	0	0	0	0	0	0
54.0865	7.9701	0	0	0	0	0	0	0	0	0	0	0	0	0	0	0	0	0	0	0	0	0
54.1846	12.084	0	0	0	0	0	0	0	0	0	0	0	0	0	0	0	0	0	0	0	0	0
54.27	-134.19	0	0	0	0	0	0	0	0	0	0	0	0	0	0	0	0	0	0	0	0	0
54.28	-134.19	0	0	0	0	0	0	0	0	0	0	0	0	0	0	0	0	0	0	0	0	0
55.0044	10.1052	0	0	0	0	0	0	0	0	0	0	0	0	0	0	0	0	0	0	0	0	0
55.0044	10.1081	0	0	0	0	0	0	0	0	0	0	0	0	0	0	0	0	0	0	0	0	0
55.0048	10.1082	0	0	0	0	0	0	0	0	0	0	0	0	0	0	0	0	0	0	0	0	0
55.2367	15.4364	0	0	0	0	0	0	0	0	0	0	0	0	0	0	0	0	0	0	0	0	0
55.2778	15.4351	0	0	0	0	0	0	0	0	0	0	0	0	0	0	0	0	0	0	0	0	0
55.2945	15.4369	0	0	0	0	0	0	0	0	0	0	0	0	0	0	0	0	0	0	0	0	0
55.3821	15.461	0	0	0	0	0	0	0	0	0	0	0	0	0	0	0	0	0	0	0	0	0
55.4069	15.4756	0	0	0	0	0	0	0	0	0	0	0	0	0	0	0	0	0	0	0	0	0
55.4682	15.4772	0	0	0	0	0	0	0	0	0	0	0	0	0	0	0	0	0	0	0	0	0
55.67	-135.33	0	0	0	0	0	0	0	0	0	0	0	0	0	0	0	0	0	0	0	0	0
55.7318	12.5827	0	0	0	0	0	0	0	0	0	0	0	0	0	0	0	0	0	0	0	0	0
56.45	-5.4	0	0	0	0	0	0	0	0	0	0	0	0	0	0	0	0	0	0	0	0	0
56.6202	11.6707	0	0	0	0	0	0	0	0	0	0	0	0	0	0	0	0	0	0	0	0	0
57.2	-136.3	0	0	0	0	0	0	0	0	0	0	0	0	0	0	0	0	0	0	0	0	0
57.4	19.95	1	0	0	0	0	0	0	0	0	0	0	0	0	0	0	0	0	0	0	0	0
57.5915	11.9032	0	0	0	0	0	0	0	0	0	0	0	0	0	0	0	0	0	0	0	0	0
57.6214	11.9304	0	0	0	0	0	0	0	0	0	0	0	0	0	0	0	0	0	0	0	0	0
57.8066	11.0532	0	0	0	0	0	0	0	0	0	0	0	0	0	0	0	0	0	0	0	0	0
57.8066	11.0528	0	0	0	0	0	0	0	0	0	0	0	0	0	0	0	0	0	0	0	0	0
58.0494	9.12525	0	0	0	0	0	0	0	0	0	0	0	0	0	0	0	0	0	0	0	0	0
58.0498	9.12495	0	0	0	0	0	0	0	0	0	0	0	0	0	0	0	0	0	0	0	0	0
58.1035	9.82308	0	0	0	0	0	0	0	0	0	0	0	0	0	0	0	0	0	0	0	0	0
58.1035	9.82233	0	0	0	0	0	0	0	0	0	0	0	0	0	0	0	0	0	0	0	0	0
58.78	-94.2	0	0	0	0	0	0	0	0	0	0	0	0	0	0	0	0	0	0	0	0	0
59.51	23.15	0	0	0	0	0	0	0	0	0	0	0	0	0	0	0	0	0	0	0	0	0
62.14	-74.68	0	0	0	0	0	0	0	0	0	0	0	0	0	0	0	0	0	0	0	0	0
72.16	-1.41	0	0	0	0	0	0	0	0	0	0	0	0	0	0	0	0	0	0	0	0	0
75	-162	0	0	0	0	0	0	0	0	0	0	0	0	0	0	0	0	0	0	0	0	0
76.11	15.97	1	0	0	0	0	0	0	0	0	0	0	0	0	0	0	0	0	0	0	0	0
76.11	16	1	0	0	0	0	0	0	0	0	0	0	0	0	0	0	0	0	0	0	0	0
76.11	16.01	1	0	0	0	0	0	0	0	0	0	0	0	0	0	0	0	0	0	0	0	0
76.11	16.08	1	0	0	0	0	0	0	0	0	0	0	0	0	0	0	0	0	0	0	0	0
76.12	16.04	0	0	0	0	0	0	0	0	0	0	0	0	0	0	0	0	0	0	0	0	0
76.54	-7.07	0	0	0	0	0	0	0	0	0	0	0	0	0	0	0	0	0	0	0	0	0
77.32	15.39	1	1	0	1	0	0	0	0	0	0	0	0	0	0	0	0	0	0	0	0	0
78.506	-2.818	0	0	0	0	0	0	0	0	0	0	0	0	0	0	0	0	0	0	0	0	0
78.55	12.08	0	0	0	0	0	0	0	0	0	0	0	0	0	0	0	0	0	0	0	0	0
78.56	11.59	0	0	0	0	0	0	0	0	0	0	0	0	0	0	0	0	0	0	0	0	0
78.5997	5.06783	1	0	0	0	0	0	0	0	0	0	0	0	0	0	0	0	0	0	0	0	0
78.606	5.066	1	0	0	0	0	0	0	0	0	0	0	0	0	0	0	0	0	0	0	0	0
78.6063	5.06533	0	0	0	0	0	0	0	0	0	0	0	0	0	0	0	0	0	0	0	0	0
78.607	5.063	1	0	0	0	0	0	0	0	0	0	0	0	0	0	0	0	0	0	0	0	0
78.607	5.069	0	0	0	0	0	0	0	0	0	0	0	0	0	0	0	0	0	0	0	0	0
78.6085	5.06883	0	0	0	0	0	0	0	0	0	0	0	0	0	0	0	0	0	0	0	0	0
78.609	5.064	1	0	0	0	0	0	0	0	0	0	0	0	0	0	0	0	0	0	0	0	0
78.6098	5.066	1	0	0	0	0	0	0	0	0	0	0	0	0	0	0	0	0	0	0	0	0
78.62	5.017	0	0	0	0	0	0	0	0	0	0	0	0	0	0	0	0	0	0	0	0	0
78.625	5.053	1	0	0	0	0	0	0	0	0	0	0	0	0	0	0	0	0	0	0	0	0
78.803	-3.875	0	0	0	0	0	0	0	0	0	0	0	0	0	0	0	0	0	0	0	0	0
78.8162	-2.73483	1	0	0	0	0	0	0	0	0	0	0	0	0	0	0	0	0	0	0	0	0
78.8552	-3.9555	1	0	0	0	0	0	0	0	0	0	0	0	0	0	0	0	0	0	0	0	0
78.8622	-2.71017	0	0	0	0	0	0	0	0	0	0	0	0	0	0	0	0	0	0	0	0	0
78.933	-4.65	0	0	0	0	0	0	0	0	0	0	0	0	0	0	0	0	0	0	0	0	0
78.9338	-4.64317	0	0	0	0	0	0	0	0	0	0	0	0	0	0	0	0	0	0	0	0	0
78.973	-5.29	1	0	0	0	0	0	0	0	0	0	0	0	0	0	0	0	0	0	0	0	0
78.99	11.78	0	0	0	0	0	0	0	0	0	0	0	0	0	0	0	0	0	0	0	0	0
78.9912	-5.45083	1	0	0	0	0	0	0	0	0	0	0	0	0	0	0	0	0	0	0	0	0
79.0438	3.6225	0	0	0	0	0	0	0	0	0	0	0	0	0	0	0	0	0	0	0	0	0
79.046	3.599	0	0	0	0	0	0	0	0	0	0	0	0	0	0	0	0	0	0	0	0	0
79.052	3.673	0	0	0	0	0	0	0	0	0	0	0	0	0	0	0	0	0	0	0	0	0
79.053	3.743	0	0	0	0	0	0	0	0	0	0	0	0	0	0	0	0	0	0	0	0	0
79.053	3.745	0	0	0	0	0	0	0	0	0	0	0	0	0	0	0	0	0	0	0	0	0
79.057	3.571	0	0	0	0	0	0	0	0	0	0	0	0	0	0	0	0	0	0	0	0	0
79.058	3.476	1	0	0	0	0	0	0	0	0	0	0	0	0	0	0	0	0	0	0	0	0
79.059	3.476	0	0	0	0	0	0	0	0	0	0	0	0	0	0	0	0	0	0	0	0	0
79.059	3.573	0	0	0	0	0	0	0	0	0	0	0	0	0	0	0	0	0	0	0	0	0
79.059	3.577	0	0	0	0	0	0	0	0	0	0	0	0	0	0	0	0	0	0	0	0	0
79.06	3.47433	1	0	0	0	0	0	0	0	0	0	0	0	0	0	0	0	0	0	0	0	0
79.06	3.475	0	0	0	0	0	0	0	0	0	0	0	0	0	0	0	0	0	0	0	0	0
79.06	3.58	0	0	0	0	0	0	0	0	0	0	0	0	0	0	0	0	0	0	0	0	0
79.0602	3.583	0	0	0	0	0	0	0	0	0	0	0	0	0	0	0	0	0	0	0	0	0
79.0603	3.58083	1	0	0	0	0	0	0	0	0	0	0	0	0	0	0	0	0	0	0	0	0
79.0622	3.48783	1	0	0	0	0	0	0	0	0	0	0	0	0	0	0	0	0	0	0	0	0
79.063	3.659	0	0	0	0	0	0	0	0	0	0	0	0	0	0	0	0	0	0	0	0	0
79.0635	3.65767	0	0	0	0	0	0	0	0	0	0	0	0	0	0	0	0	0	0	0	0	0
79.0637	3.60667	0	0	0	0	0	0	0	0	0	0	0	0	0	0	0	0	0	0	0	0	0
79.064	3.658	0	0	0	0	0	0	0	0	0	0	0	0	0	0	0	0	0	0	0	0	0
79.064	4.182	0	0	0	0	0	0	0	0	0	0	0	0	0	0	0	0	0	0	0	0	0
79.0643	4.18083	1	0	0	0	0	0	0	0	0	0	0	0	0	0	0	0	0	0	0	0	0
79.0648	4.18217	0	0	0	0	0	0	0	0	0	0	0	0	0	0	0	0	0	0	0	0	0
79.065	3.493	0	0	0	0	0	0	0	0	0	0	0	0	0	0	0	0	0	0	0	0	0
79.065	3.698	0	0	0	0	0	0	0	0	0	0	0	0	0	0	0	0	0	0	0	0	0
79.065	4.173	0	0	0	0	0	0	0	0	0	0	0	0	0	0	0	0	0	0	0	0	0
79.065	4.183	0	0	0	0	0	0	0	0	0	0	0	0	0	0	0	0	0	0	0	0	0
79.065	4.184	1	0	0	0	0	0	0	0	0	0	0	0	0	0	0	0	0	0	0	0	0
79.0652	4.17983	1	0	0	0	0	0	0	0	0	0	0	0	0	0	0	0	0	0	0	0	0
79.067	4.838	1	0	0	0	0	0	0	0	0	0	0	0	0	0	0	0	0	0	0	0	0
79.0753	3.71167	0	0	0	0	0	0	0	0	0	0	0	0	0	0	0	0	0	0	0	0	0
79.08	4.079	1	0	0	0	0	0	0	0	0	0	0	0	0	0	0	0	0	0	0	0	0
79.083	4.083	1	0	0	0	0	0	0	0	0	0	0	0	0	0	0	0	0	0	0	0	0
79.102	4.58	1	0	0	0	0	0	0	0	0	0	0	0	0	0	0	0	0	0	0	0	0
79.106	4.585	1	0	0	0	0	0	0	0	0	0	0	0	0	0	0	0	0	0	0	0	0
79.1072	4.59617	1	0	0	0	0	0	0	0	0	0	0	0	0	0	0	0	0	0	0	0	0
79.108	4.602	1	0	0	0	0	0	0	0	0	0	0	0	0	0	0	0	0	0	0	0	0
79.108	4.604	1	0	0	0	0	0	0	0	0	0	0	0	0	0	0	0	0	0	0	0	0
79.1082	4.60017	1	0	0	0	0	0	0	0	0	0	0	0	0	0	0	0	0	0	0	0	0
79.109	4.606	1	0	0	0	0	0	0	0	0	0	0	0	0	0	0	0	0	0	0	0	0
79.1128	4.60567	1	0	0	0	0	0	0	0	0	0	0	0	0	0	0	0	0	0	0	0	0
79.12	11.66	0	0	0	0	0	0	0	0	0	0	0	0	0	0	0	0	0	0	0	0	0
79.129	4.901	1	0	0	0	0	0	0	0	0	0	0	0	0	0	0	0	0	0	0	0	0
79.13	4.894	1	0	0	0	0	0	0	0	0	0	0	0	0	0	0	0	0	0	0	0	0
79.13	4.901	1	0	0	0	0	0	0	0	0	0	0	0	0	0	0	0	0	0	0	0	0
79.131	4.902	0	0	0	0	0	0	0	0	0	0	0	0	0	0	0	0	0	0	0	0	0
79.131	4.90283	0	0	0	0	0	0	0	0	0	0	0	0	0	0	0	0	0	0	0	0	0
79.134	6.096	1	0	0	0	0	0	0	0	0	0	0	0	0	0	0	0	0	0	0	0	0
79.28	4.33	1	0	0	0	0	0	0	0	0	0	0	0	0	0	0	0	0	0	0	0	0
79.283	4.326	0	0	0	0	0	0	0	0	0	0	0	0	0	0	0	0	0	0	0	0	0
79.283	4.328	0	0	0	0	0	0	0	0	0	0	0	0	0	0	0	0	0	0	0	0	0
79.283	4.329	1	0	0	0	0	0	0	0	0	0	0	0	0	0	0	0	0	0	0	0	0
79.283	4.333	1	0	0	0	0	0	0	0	0	0	0	0	0	0	0	0	0	0	0	0	0
79.2837	4.32567	1	0	0	0	0	0	0	0	0	0	0	0	0	0	0	0	0	0	0	0	0
79.3849	11.2096	1	0	0	0	0	0	0	0	0	0	0	0	0	0	0	0	0	0	0	0	0
79.41	4.69	0	0	0	0	0	0	0	0	0	0	0	0	0	0	0	0	0	0	0	0	0
79.41	4.695	1	0	0	0	0	0	0	0	0	0	0	0	0	0	0	0	0	0	0	0	0
79.41	4.696	1	0	0	0	0	0	0	0	0	0	0	0	0	0	0	0	0	0	0	0	0
79.41	4.698	1	0	0	0	0	0	0	0	0	0	0	0	0	0	0	0	0	0	0	0	0
79.41	4.714	0	0	0	0	0	0	0	0	0	0	0	0	0	0	0	0	0	0	0	0	0
79.4201	11.0599	0	0	0	0	0	0	0	0	0	0	0	0	0	0	0	0	0	0	0	0	0
79.4283	11.201	1	0	0	0	0	0	0	0	0	0	0	0	0	0	0	0	0	0	0	0	0
79.5877	5.17433	1	0	0	0	0	0	0	0	0	0	0	0	0	0	0	0	0	0	0	0	0
79.594	5.208	0	0	0	0	0	0	0	0	0	0	0	0	0	0	0	0	0	0	0	0	0
79.595	5.221	1	0	0	0	0	0	0	0	0	0	0	0	0	0	0	0	0	0	0	0	0
79.599	5.158	1	0	0	0	0	0	0	0	0	0	0	0	0	0	0	0	0	0	0	0	0
79.6038	5.1705	0	0	0	0	0	0	0	0	0	0	0	0	0	0	0	0	0	0	0	0	0
79.604	5.167	0	0	0	0	0	0	0	0	0	0	0	0	0	0	0	0	0	0	0	0	0
79.604	5.272	0	0	0	0	0	0	0	0	0	0	0	0	0	0	0	0	0	0	0	0	0
79.717	4.486	0	0	0	0	0	0	0	0	0	0	0	0	0	0	0	0	0	0	0	0	0
79.718	4.564	1	0	0	0	0	0	0	0	0	0	0	0	0	0	0	0	0	0	0	0	0
79.7277	4.44367	0	0	0	0	0	0	0	0	0	0	0	0	0	0	0	0	0	0	0	0	0
79.734	4.486	0	0	0	0	0	0	0	0	0	0	0	0	0	0	0	0	0	0	0	0	0
79.736	4.489	1	0	0	0	0	0	0	0	0	0	0	0	0	0	0	0	0	0	0	0	0
79.737	4.428	1	0	0	0	0	0	0	0	0	0	0	0	0	0	0	0	0	0	0	0	0
79.7377	4.43267	1	0	0	0	0	0	0	0	0	0	0	0	0	0	0	0	0	0	0	0	0
79.758	4.377	0	0	0	0	0	0	0	0	0	0	0	0	0	0	0	0	0	0	0	0	0
79.938	3.1945	1	0	0	0	0	0	0	0	0	0	0	0	0	0	0	0	0	0	0	0	0
79.9382	3.19317	1	0	0	0	0	0	0	0	0	0	0	0	0	0	0	0	0	0	0	0	0
79.939	3.101	1	0	0	0	0	0	0	0	0	0	0	0	0	0	0	0	0	0	0	0	0
79.9403	3.17983	1	0	0	0	0	0	0	0	0	0	0	0	0	0	0	0	0	0	0	0	0
79.9632	2.93317	1	0	0	0	0	0	0	0	0	0	0	0	0	0	0	0	0	0	0	0	0
81.8763	130.859	0	0	0	0	0	0	0	0	0	0	0	0	0	0	0	0	0	0	0	0	0
82.8768	109.862	0	0	0	0	0	0	0	0	0	0	0	0	0	0	0	0	0	0	0	0	0
82.8797	130.062	0	0	0	0	0	0	0	0	0	0	0	0	0	0	0	0	0	0	0	0	0
83.9473	76.872	0	0	0	0	0	0	0	0	0	0	0	0	0	0	0	0	0	0	0	0	0
84.0473	31.1926	0	0	0	0	0	0	0	0	0	0	0	0	0	0	0	0	0	0	0	0	0
84.3501	17.7353	0	0	0	0	0	0	0	0	0	0	0	0	0	0	0	0	0	0	0	0	0
85.0939	122.337	0	0	0	0	0	0	0	0	0	0	0	0	0	0	0	0	0	0	0	0	0
87.9334	61.1696	0	0	0	0	0	0	0	0	0	0	0	0	0	0	0	0	0	0	0	0	0
88.8268	58.6275	0	0	0	0	0	0	0	0	0	0	0	0	0	0	0	0	0	0	0	0	0
41.10.5983	142.12.0328	1	0	0	0	0	0	0	0	0	0	0	0	0	0	0	0	0	0	0	0	0
42.930.29	17.499.32	0	0	0	0	0	0	0	0	0	0	0	0	0	0	0	0	0	0	0	0	0
43.509.141	15.962.69	0	0	0	0	0	0	0	0	0	0	0	0	0	0	0	0	0	0	0	0	0
43.509.141	15.962.72	0	0	0	0	0	0	0	0	0	0	0	0	0	0	0	0	0	0	0	0	0
43.509.141	15.962.73	0	0	0	0	0	0	0	0	0	0	0	0	0	0	0	0	0	0	0	0	0
43.509.141	15.962.74	0	0	0	0	0	0	0	0	0	0	0	0	0	0	0	0	0	0	0	0	0
