# Supplementary material for: Microbial decomposition of biodegradable plastics on the deep-sea floor
Source: Nat Commun. 2024 Jan 26;15:568. doi: 10.1038/s41467-023-44368-8 (PMC10817984; doi:10.1038/s41467-023-44368-8)
Supplement: Supplementary file 6 — Source Data [file 41467_2023_44368_MOESM6_ESM.zip › Source data/Source Data SF 13.xlsx]

## Sheet: pla_family
Source Data SF 13 | Relative abundance for stacked chart in Supplementary Figure 13
		PJM02												PJM12											BHT04												BHT14												AMN13
Assigned taxonomy	Family	PHB	PHBV	PHBH	P3HB4HB	PBSA	PCL	PBAT	PLLA	PET	PE	PS	PP	PHB	PHBV	PHBH	P3HB4HB	PBSA	PCL	PBAT	PLLA	PE	PS	PP	PHB	PHBV	PHBH	P3HB4HB	PBSA	PCL	PBAT	PLLA	PET	PE	PS	PP	PHB	PHBV	PHBH	P3HB4HB	PBSA	PCL	PBAT	PLLA	PET	PE	PS	PP	PHB
Bacteria;Proteobacteria;Gammaproteobacteria;Alteromonadales;Pseudoalteromonadaceae	Pseudoalteromonadaceae	0.0039681	0.000890644	0.000190934	0.00105772	0.000917536	0.000422541	0.00244767	0.00210031	0.00126743	0.00137717	0.00114899	0.00171496	0	0	0	0	0	0	0	0	0	0	0	0	0	0	0	0	0	0.0212689	0.000372668	0	6.4907e-05	0.000462056	0.0012077	0	0	0.000112559	0	0	0	0.000128733	0	0	0	0	0	0.267627
Bacteria;Proteobacteria;Gammaproteobacteria;Alteromonadales;Colwelliaceae	Colwelliaceae	0.00420618	0.000890644	0	0.000176286	0	0	0.00135044	0.00319247	0.000786679	0.0025822	0.00540449	0.00294622	0	0	0	0.000283849	0	0	0	0	0.000417108	9.93369e-05	0.000315738	0.32196	0.261367	0.120152	0.526839	0.0130523	0.0130973	0.313335	0.0646689	0.250074	0.0751839	0.0484279	0.0559345	0.104794	0.0622104	0.0961707	0.0287228	0.364122	0.435131	0.0383883	0.200377	0.259597	0.0924735	0.0706338	0.165512	0.0149349
Bacteria;Proteobacteria;Deltaproteobacteria;Desulfobacterales;Desulfobacteraceae	Desulfobacteraceae	0.0123805	0	0	0	0	0.0161718	0.0259959	0.00835924	0.00118002	0.000817697	0.00280863	0.00250649	0.021534	0.0127909	0.0348979	0.0250005	0.126168	0.46367	0.0788684	0.0484272	0.0475824	0.0123923	0.0797382	4.1993e-05	0	0.000190751	0.000232004	0	0.000187402	0	0.00188526	0.00010549	0.000865426	0.000440054	0.00107351	0.162152	0.00786798	0.0583508	0.0140414	0.00937967	0.0418456	0.011895	0.00486656	0.023701	0.0723442	0.0595987	0.00100581	0
Bacteria;Proteobacteria;Gammaproteobacteria;Cellvibrionales;Cellvibrionaceae	Cellvibrionaceae	0.0198405	0.104322	0.075801	0.0852519	0.0113927	0.00887335	0.00270088	0.00323448	0.00139854	0.00146325	0.00161709	0.00369377	0	0	0	0	0	0	0	7.30425e-05	0	0	0	0.137485	0.200745	0.178733	0.0692426	0.00861076	0.0157834	0.0260566	0.0103909	0.19043	0.00348334	0.00264032	0.00626216	0.000281025	0	0.00072038	0.000248836	0	6.31632e-05	0.000180227	0.00043956	0.000950664	0	0	0	0.181245
Bacteria;Proteobacteria;Deltaproteobacteria;Desulfobulbaceae_o;Desulfobulbaceae	Desulfobulbaceae	0.0298798	0.00197491	0.000267308	0	0.0163245	0.0029962	0.0528359	0.0102495	0.00371487	0.00223791	0.00655347	0.00457324	0.102065	0.118973	0.011832	0.051857	0.377449	0.0560763	0.442122	0.0290466	0.0262136	0.0171853	0.0278998	0.000146975	0.000799865	0.0139672	0.00366988	0.00029331	0.000270692	0	0.00252099	0.000759526	0.00478148	0.00123215	0.00161027	0.0604485	0.174596	0.0888769	0.00611425	0.350895	0.139496	0.113337	0.0211931	0.0284544	0.0959036	0.0699657	0.00286842	0
Bacteria;Proteobacteria;Alphaproteobacteria;Rhodospirillales;Micavibrio_f	Micavibrio_f	0.00662672	0.0280747	0.0377286	0.0569756	0.0331842	0.0320747	0.00970628	0.00168025	0.00148595	0.00292649	0.00153198	0.00233059	0.00281811	9.82029e-05	0.000780133	0.0146073	0.00833613	0.00374901	0.00706813	0.000657382	0.00134758	0.00384931	0.0149258	0.00130178	0	0.000868975	8.4365e-05	0.000398064	0.0104945	0.00783815	0.000854944	0.000316469	0.0149502	0.00442254	0.00335473	0.00370953	0.00173362	0.000585309	0.000248836	0.00286159	0.0015475	0.00144181	0.0104867	0.0172759	0.00987848	0.00198125	0.00681717	0.424031
Bacteria;Bacteroidetes;Flavobacteria;Flavobacteriales;Flavobacteriaceae	Flavobacteriaceae	0.0490854	0.059557	0.0280674	0.0320488	0.0211416	0.0648024	0.0328325	0.0422162	0.0587824	0.0498795	0.0612366	0.0409832	0.000214421	0	0.000728124	0.00344986	0.00287453	0.0178237	0.00719867	0.02929	0.0170693	0.0177068	0.00843882	0.0187079	0.111413	0.00330635	0.00326915	0.00402254	0.00489328	0.0290435	0.0334744	0.0830204	0.0235829	0.03307	0.0317581	0.00413107	0.00493416	0.0320119	0.0305002	0.0632094	0.0517623	0.414856	0.062763	0.0193411	0.0432183	0.00827056	0.00894055	0.00379001
Bacteria;Proteobacteria;Gammaproteobacteria;Vibrionales;Vibrionaceae	Vibrionaceae	0.00607119	0.00100682	0.00061099	0.000387829	0.000879306	0.000537779	0.00654119	0.00987146	0.00826013	0.00602513	0.0138729	0.00941032	0	0	0.000364062	0.000196511	0	0.000127085	0	0.000852162	0.000160426	0.00081953	0.000258331	0	0	4.2389e-05	0	0	0	0	0	0	0.00015145	0.000132016	0.000201284	0.00230441	0	0.000450238	0	0.00114464	0.00107377	0	0.000251177	0	0	0	0.00286842	0.0319337
Bacteria;Proteobacteria;Alphaproteobacteria;Rhodobacterales;Rhodobacteraceae	Rhodobacteraceae	0.102298	0.128524	0.138618	0.212601	0.229919	0.258518	0.11867	0.0768714	0.107425	0.10161	0.112643	0.0997757	6.12632e-05	0	0.000520088	0.0067032	0.020984	0.0100397	0.0120848	0.0322604	0.037283	0.0550575	0.0466431	0.0534571	0.0870169	0.140944	0.0226098	0.367623	0.27746	0.227073	0.117917	0.234271	0.0656859	0.131048	0.173529	0.00635117	0.063844	0.0593413	0.0620668	0.100347	0.0841334	0.253399	0.257111	0.211932	0.307997	0.0458451	0.311839	0.00311456
Bacteria;Proteobacteria;Deltaproteobacteria;Desulfovibrionales;Desulfovibrionaceae	Desulfovibrionaceae	0.00531725	0	0	0	0	0	0.00240547	0.00243636	0.000437044	0.00038733	0.00102132	0.000263841	0.0855848	0.0383728	0.289871	0.118933	0.0013654	0.000190627	0.00124951	7.30425e-05	0.00150801	0.00360096	0.000373145	0	0	0	6.32738e-05	0	0	0	0	0	0.000237992	0.000704086	0.000178919	0.00458071	0.000366728	0.000135071	0.00138637	0.000317955	0	0	0.00043956	0.000360597	0.00219522	0.00149745	0	0
Bacteria;Proteobacteria;Gammaproteobacteria;Oceanospirillales;Oceanospirillaceae	Oceanospirillaceae	0.0419428	0.00453067	0.000878298	0.00433664	0.153534	0.0382975	0.0186107	0.00378056	0.00292819	0.00473403	0.00753224	0.0118289	0	0	0	0	0.000311407	0	0	0.00172867	0	0.000298011	0	0.000902849	0.00326261	0.00108092	0.00366988	0.00437871	0.0310463	0.0438513	0.021549	0.00381873	0.169039	0.0269753	0.0188312	0.109094	0.119753	0.154116	0.286765	0.0587263	0.0296235	0.0239186	0.037865	0.0449435	0.0467464	0.00361693	0.266764	0.00476566
Bacteria;Proteobacteria;Epsilonproteobacteria;Campylobacterales;Campylobacteraceae	Campylobacteraceae	0.0682513	0.000929368	0	0.000810916	0.00160569	0	0.00118163	0.00327648	0.00179188	0.00103288	0.00357462	0.000923442	0.00894443	0	0.00247042	0.000545863	0.000335361	0.000794281	5.59482e-05	9.73899e-05	0.00102673	0.000149005	0.0058268	0.0386965	0.0210701	0.272562	0.113218	0.0184367	0.00066632	0.0993963	0.0113773	0.0461834	0.0219602	0.0213206	0.0112943	0.0404676	0.237773	0.056865	0.201273	0.00311596	0.00963239	0.0128476	0.0032967	0.062416	0.0387691	0.0440943	0.00048428	0.0292694
Bacteria;Proteobacteria;Alphaproteobacteria;Rhodobacterales;Hyphomonadaceae	Hyphomonadaceae	0.000634895	0.00917751	0.0264635	0.0200613	0.020224	0.0500134	0.0034183	0.00113417	0.00371487	0.0030556	0.00323418	0.00734356	0	0	0	6.55036e-05	0.00177262	0.00438443	0.00031704	0.000608687	0.00561491	0.00156456	0.000602773	0.210343	0.011998	0.0120173	0.00478772	0.00678804	0.174284	0.00646118	0.0141395	0.00801722	0.0508222	0.00187023	0.0154318	0	0.000233372	0.000225119	0.000319932	0	0	0.00329557	0.0191209	0.00455663	0.00874167	0.000990624	0.00715244	0
Bacteria;Proteobacteria;Gammaproteobacteria;Methylococcales;Methylomonas_f	Methylomonas_f	0	0	0	0	0	0	0	0	0	0	0	0	0	0	0	0	0	0	0	0.000146085	0	0.000248342	0	0	0	0	0	0	0	0	0.0181511	0	0.0374946	0.198222	0.0552188	0	0.000333389	0.000202607	0	0	0	0	0.000941915	0.00114735	0	0	0.000149009	0
Bacteria;Bacteroidetes;Bacteroidia;Marinilabiliales;Marinifilaceae	Marinifilaceae	0	0	0	0	0	0	0	0	0	0.000172147	0	0	6.12632e-05	0.000220956	0	0	0	0	0	0	0	0	0	0.000209965	0	0	0	0	0	0	0.000109608	0	0	0	0	0	0.000100017	0.00072038	0.148235	0	0.000157908	0	0	0	0	0	0	0
Bacteria;Proteobacteria;Gammaproteobacteria;Alteromonadales;Moritellaceae	Moritellaceae	0.000476172	0.000387237	0	0	0	0	0.000464213	0.000672099	0.00174818	0.00103288	0.000723435	0.000527681	0	0	0	0	0.000119772	0	7.45976e-05	0.00019478	0.000545449	0.000745027	0	0	0	0	0	0	0	0.000360131	0.00116185	0	0	0.000154019	0.000380203	0.133375	0.00630105	0.00177844	0	0.00365648	0.00318974	0	0	0.00363875	0.000548804	0.00255719	0.00350171	0
Bacteria;Parcubacteria_OD1;Paceibacter_c;LBQD_o;GU197432_f	GU197432_f	0	0	0	0	0	0	0.000168805	0	0	0	0	0	0.000122526	0	7.80133e-05	0	0.0557658	0.0107387	0.0607971	0.000121737	0.000128341	0.000273177	0.000545366	0	0	0	0	0	0	0	0	0	0	0	0	0.00033723	0	0	0	0.0021303	0.123042	0	0	0.000327815	0	0	0	0
Bacteria;Proteobacteria;Gammaproteobacteria;FN820314_o;FN820314_f	FN820314_f	0.0016666	0.000271066	0	0.000317315	0.000496999	0	0.00130824	0.0013442	0.00122372	0.00137717	0.00102132	0.00219867	0	0	0.000286049	0.000283849	0.000574905	0.000603654	0.000410287	0.0186502	0.00622453	0.0138575	0.0369701	0	0	0	0	0	0.000145757	0	0.0497183	0.000801722	0.115167	0.0698365	0.0648357	0.000196718	0	0.000427726	0	0.000190773	0	0.000334706	0.00489796	0.00131126	0.00164641	0	0.00521532	0
Archaea;Thaumarchaeota;Group1a_c;Nitrosopumilales;Nitrosopumilaceae	Nitrosopumilaceae	0.00809492	0.00766729	0.00351319	0.000775658	0.00458768	0.000499366	0.0122806	0.0856087	0.0685285	0.0771647	0.107366	0.0735676	0	0	7.80133e-05	0	0.000263498	9.53137e-05	0.000242442	0.0483054	0.0159464	0.00586088	0.0082666	0.000251958	0	0.000105973	0.000253095	0.000104754	0.000270692	0	0.00414319	0.000147686	0.00138468	0.00138617	0.00563594	0	0	0.0013282	0.000568768	0.000222568	0.00018949	0	0.00043956	0.00363875	0.00166601	0	0.00201162	0
Bacteria;Proteobacteria;Alphaproteobacteria;Rhizobiales;Cohaesibacteraceae	Cohaesibacteraceae	0.0039681	0.00178129	0.00351319	0.0629694	0.00191153	0.00134445	0.000633018	0.00189028	0.00454526	0.00529351	0.00131921	0.00259443	0	0	0	0.0133409	0	0	0.00117491	0.000998247	0.00134758	0.00307944	0.000258331	0.0572154	0.103077	0.0104913	0.0117478	0.0423624	0.00316502	0.002415	0.00885635	0.0534833	0.0136954	0.0269093	0.0211348	0.000758768	0	0.000607821	0	0.000222568	0.000157908	0.0023172	0.0170173	0.00163908	0.00268522	0.00615108	0.0328565	0.000487823
Bacteria;Planctomycetes;Planctomycetia;Planctomycetales;Planctomycetaceae	Planctomycetaceae	0.0118646	0.0690443	0.0949708	0.00193915	0.00714914	0.0137518	0.0367151	0.080904	0.0980726	0.0845671	0.0674497	0.0904534	9.18949e-05	4.91014e-05	0.000676115	0.00128824	0.0142529	0.00911835	0.0105929	0.0488898	0.0515289	0.0402563	0.0358793	0	0	0	0	0	0.00024987	0	0.00670803	0.000675134	0.00190394	0.00514863	0.0361192	0.000196718	0	4.50238e-05	0.00017774	6.3591e-05	0.000694795	0.000180227	0.0106122	0.00376987	0.00311642	0	0.00752496	0
Bacteria;Proteobacteria;Alphaproteobacteria;Rhizobiales;Hyphomicrobiaceae	Hyphomicrobiaceae	0.00273799	0.03671	0.0474663	0.00215069	0.0971442	0.0247378	0.0778612	0.0222213	0.0220707	0.0248752	0.0222137	0.0243173	0	0	0.000208035	0.00137558	0.0270924	0.00873709	0.0552209	0.0310187	0.0286842	0.0306206	0.0314303	0	0	0	0	0	0.00016658	0.00474526	0.0359954	0.000400861	0.0897231	0.0190323	0.00411513	0	0	0	0	0.000317955	0.000347398	0.00314109	0.00021978	0.000295034	0.00362603	9.2151e-05	0	0.00135089
Bacteria;Proteobacteria;Gammaproteobacteria;Pseudomonadales;Pseudomonadaceae	Pseudomonadaceae	0	0.00123916	0.000725551	0	0.0423214	0	0.00261648	0.00138621	0	0	0	0	0	0	0	0	0	0	0	0.000170432	0.000545449	0	8.61104e-05	0	6.31473e-05	8.47781e-05	0	0.0392198	0.0877251	0.000381316	0.000613806	0.000253175	0.000129814	0.000836102	0.000246013	0	0	0	0	0.002798	0.00142117	0.00283213	0.000188383	0	9.80008e-05	0	0	0
Bacteria;Proteobacteria;Gammaproteobacteria;Chromatiales;Woeseiaceae	Woeseiaceae	0.00876949	0.020175	0.0122962	0	0.00294376	0.00226635	0.0180621	0.0420062	0.0568594	0.0567223	0.0443423	0.0468317	0	0	0.000130022	0.00104806	0.00328175	0.00076251	0.00244307	0.0422185	0.0435076	0.0869446	0.0385488	0	0	0	0	0	0	0	0.00219217	0	0.00149286	0.00147418	0.00234831	0	0	0.000832939	0.000284384	0	0.000284234	0	0.00163265	0.00249139	0.00182281	0	0.0015646	0
Bacteria;Proteobacteria;Alphaproteobacteria;Sneathiellales;Sneathiellaceae	Sneathiellaceae	0.000674576	0.00151022	0.0125253	0	0.0117751	0.00848923	0.0035449	0.000168025	0	0.000215183	0	0.0013192	0	0	0	0	0	0	0	0	0.000256682	0	0	0.000944842	0.00372569	0.000784197	0.000717103	0.0815403	0.0605518	0.0699502	0.00758489	0.00590742	0.0018174	0.00497261	0.0162145	0	0	0	0	0.00244825	0.0126642	0.00991246	0.0021978	0.00334371	0.000313603	0	0.000447027	0
Bacteria;Planctomycetes;OM190_c;OM190_o;OM190_f	OM190_f	0.00349192	0.0102618	0.0236759	0.00592321	0.00229384	0.0100257	0.00607698	0.0144081	0.0100083	0.0102858	0.012341	0.0119608	0	0	0	0.000131007	0.00206008	0.00139793	0.000149195	0.00501558	0.00327269	0.00243375	0.00568329	0.000944842	0.00780921	0.000211945	8.4365e-05	0.00603381	0.00293597	0.0148289	0.0806059	0.00837588	0.0150368	0.03285	0.0549505	5.6205e-05	0	0	0	0	0.000126326	0.000102987	0.0149451	0.000819538	7.84006e-05	0	0.00685442	0.000112575
Bacteria;Tenericutes;Mollicutes;PAC001265_o;GU196243_f	GU196243_f	0.00119043	0	0	0	0.00107046	0.00096032	0.00215226	0.00159624	0	0	0.00034044	0	0.0245972	0.0155652	0.00605903	0.0682548	0.000886312	0.010135	0.00259227	0.000462602	0.00121924	0.000596022	0.00100462	6.29895e-05	8.41963e-05	0.000254334	6.32738e-05	0	0	0.000275395	0	0.00010549	4.32713e-05	0	0	0.0223977	0.0726454	0.00792418	0.00693185	0.00289339	0.00142117	0.0042482	0	0.00150795	0.00429243	0.0229226	0	0
Bacteria;Proteobacteria;Gammaproteobacteria;Cellvibrionales;Porticoccaceae	Porticoccaceae	0	0	0	0	0	0	0	0	0	0	0	0	0	0	0	0	0	0	0	0.000803467	0	0	0	0	0	0	0	0	0	0	0.069667	0	6.4907e-05	0	0.000134189	0	0.000100017	0	0	0	0	0	0.00376766	0	0	0	0	0
Bacteria;Proteobacteria;Gammaproteobacteria;PAC001146_o;PAC001146_f	PAC001146_f	0.00214277	0.00367875	0.00198572	0.000352572	0	0	0.00223666	0.00932538	0.00327783	0.00525047	0.0110217	0.00514489	0	0	0.000286049	0.000174676	0.000239544	0	0.000186494	0.0146328	0.0106202	0.0191472	0.0690892	0	0.000168393	0	0	0.00236743	0.00024987	0.000593158	0.00826446	0.000295371	0.0112073	0.0148298	0.00932615	0	0.000233372	0.00117062	0.000782055	0.000413341	0.000947448	0.0053553	0.00204082	0.00435994	0.00295962	0.000276453	0.00145284	0
Bacteria;Proteobacteria;Gammaproteobacteria;Cellvibrionales;DQ351786_f	DQ351786_f	0	0.000387237	0	0	0	0	0	0	0	0	0	0.000307814	0	0	0	0	0	0	0	0	0	0	0	0	0	0	0	0	0	0	0.0649539	0.000232077	0.00610125	0.000726089	0.00322054	0	0	0	0	0	0	0	0	0	0	0	0	0
Bacteria;Proteobacteria;Gammaproteobacteria;Alteromonadales;Alteromonadaceae	Alteromonadaceae	0.00444427	0.000619579	0.0029022	0.000458344	0.000229384	0.000268889	0.000464213	0.00138621	0.000262226	0	0.00153198	0.00140715	0	0	0	0	0	0	0	0	0	0	0	0	0	0	0	0	0.00041645	0	0.000438433	0.000232077	0.00049762	0.00140817	0	0	0	0	0	0.000222568	0	0	0	0	7.84006e-05	0	0	0.00540358
Bacteria;Proteobacteria;Epsilonproteobacteria;Campylobacterales;Sulfurimonas_f	Sulfurimonas_f	0.00142851	0	0	0	0	7.68256e-05	0.0141796	0.000756112	0.000480748	8.60733e-05	0.000297885	0.000703575	0.00018379	0	0.00496684	0.000567698	0.000526997	0.0023193	0	0.00104694	0.00288767	0.00901483	0.0331812	0.000209965	0	8.47781e-05	0.00139202	0.000628522	0.000229047	0.000360131	0.00146875	0	0.0104068	0.00506062	0.00301926	0.00146133	0.0112685	0.0418721	0.00888699	0.000317955	0.00347398	0.00260041	0.0181162	0.0629733	0.0429831	0.0031101	0.00298018	0
Bacteria;Firmicutes;Clostridia;Clostridiales;Lachnospiraceae	Lachnospiraceae	0.000476172	0	0	7.05144e-05	0	0	0.00118163	0.000840124	8.74088e-05	0	0.000638325	0.000219867	0.00992465	0.000932927	0.00244442	0.0619664	0.00105399	0.000317712	0.0016971	0.00167998	0.00144383	0.000496685	0	0	0	0	0	0	0	0	0.000986474	0	0.000108178	0.0016282	0.000424932	0.00477743	0	0	0	0.000508728	0.00145275	0.000180227	0.000282575	0.000131126	0.000196002	0	0	0
	others(<5%)	0.598072	0.506389	0.487799	0.511335	0.338953	0.464872	0.541357	0.567084	0.539662	0.554829	0.507213	0.550152	0.743797	0.812997	0.643323	0.629926	0.354285	0.39892	0.315455	0.64253	0.693618	0.673703	0.554034	0.157117	0.1874	0.244119	0.238057	0.40414	0.315711	0.131766	0.35923	0.112093	0.262916	0.34278	0.402008	0.338129	0.235706	0.395128	0.202446	0.0294744	0.0561205	0.0951081	0.30449	0.235076	0.215621	0.658396	0.161191	0.0319337
The following taxonomies are included in others
Bacteria;Proteobacteria;Alphaproteobacteria;Rhizobiales;__	__	0.00115075	0.00534387	0.00530798	0.0249621	0.0157893	0.00921907	0.0377279	0.00785516	0.00738604	0.00748838	0.00808545	0.00791522	0.000643264	0.00265148	0.0017683	0.00735824	0.00198821	0.00517871	0.00550158	0.0126363	0.0119999	0.0207117	0.0139499	0.005963	0.015008	0.0105549	0.000717103	0.011062	0.000687142	0.0121385	0.0525024	0.00974725	0.00581999	0.0378666	0.0413079	0	0.000333389	0.000427726	0.00913583	0.000127182	0.000315816	0.00329557	0.00919937	0.00563842	0.00825167	0.00186606	0.0016391	0.0137341
Bacteria;Chloroflexi;Anaerolineae;Anaerolinaeles;__	__	0	0	0	0	0	0.000153651	0.000126604	0.000126019	0.000611861	0	8.511e-05	0.000571655	0.000612632	0.000220956	0	0.0513548	0.0125281	0.0173153	0.00132411	0.00165563	0.00234222	0.000397348	0.00393237	0	0	0	0	0	0	0	0	0	0	0	0	0.000252923	0	0	0	0	0.000505306	0	0	0	0	9.2151e-05	0	0
Bacteria;Proteobacteria;Alphaproteobacteria;__;__	__	0.0128963	0.0171159	0.00863024	0.0124105	0.015254	0.0133676	0.0208896	0.00798118	0.00826013	0.00817697	0.00591515	0.00787125	0.000153158	0	0.000208035	0.00307867	0.00210799	0.0044162	0.00318905	0.00513732	0.0144704	0.00881615	0.0133471	0.00149075	0.0250063	0.00413293	0	0.103622	0.0196564	0.0228577	0.0103251	0.00894553	0.0526828	0.0366785	0.00892358	0.00216389	0.000166694	0.000675356	0.00174185	0.000826683	0.000505306	0.00254892	0.0143799	0.00894935	0.00970208	0.00437717	0.0098346	0
Bacteria;Bacteroidetes;Flavobacteria;Flavobacteriales;__	__	0.00321416	0.00127788	0	0.00511229	0.00172038	0.000806668	0.00118163	0.00172225	0.00240374	0.00262524	0.0017022	0.00228662	0	0	0	0	0	9.53137e-05	0	0	0.000352937	0	8.61104e-05	0.0101203	0.0011156	0.000763003	0.00124438	0.000251409	0	0	0.000986474	0.000801722	0.000519256	0	0.00773824	0.00185477	0.021937	0.20765	0.076357	0.000953865	0.0121905	0.0003862	0.00317111	0.000491723	0.0518816	0.00336351	0.00201162	0
Bacteria;Proteobacteria;Gammaproteobacteria;Chromatiales;__	__	0.0619817	0.0014715	0.00160385	0.0027148	0.00745498	0.0346867	0.0484892	0.00739309	0.00113631	0.00615424	0.0046385	0.00545271	0.294125	0.1339	0.295384	0.0614861	0.00232358	0	0.000745976	0.0216449	0.0151442	0.0290809	0.0668217	0.0855817	0.035152	0.04631	0.209732	0.172886	0.264383	0.00760513	0.00933862	0.0190303	0.025833	0.0365245	0.0469438	0.000899281	0.000800133	0.000630333	0.000391028	0.000731296	9.47448e-05	0.00298661	0.0113344	0.00547451	0.00109761	0.000460755	0.00357622	0
Bacteria;Proteobacteria;Gammaproteobacteria;__;__	__	0.203444	0.109549	0.0352847	0.271763	0.0897656	0.116775	0.0392471	0.0365454	0.0135921	0.0148907	0.0116601	0.0167099	0.336703	0.587572	0.23599	0.16627	0.0161692	0.00390786	0.00878387	0.00798598	0.00632079	0.0130131	0.033296	0.000440926	0.000168393	0.135878	0.000253095	0.0289749	0.00266528	0.000699078	0.0529408	0.000590742	0.0601904	0.0341482	0.0133966	0.239349	0.13859	0.115936	0.0298247	0.00473753	0.000663214	0.00404222	0.0143799	0.00704802	0.0260094	0.59495	0.0147519	0.00146347
Bacteria;__;__;__;__	__	0.027737	0.0117333	0.0170695	0.00211543	0.00783729	0.0054162	0.0344362	0.0259178	0.0296753	0.0230677	0.0237031	0.0251088	0.0217178	0.0125945	0.0222598	0.0876002	0.0146601	0.0168388	0.00809384	0.00961726	0.0084705	0.00625823	0.0123138	0.000377937	0.000547276	0.000317918	0.000232004	0	4.1645e-05	0.00207605	0.00423088	0.00061184	0.00244483	0.00198024	0.00590432	5.6205e-05	0.000500083	0.00101303	0.00113754	0.000254364	0.000600051	0.000411946	0.0022292	0.00180298	0.00331243	0.000622019	0.00316644	0
Bacteria;Proteobacteria;Gammaproteobacteria;Cellvibrionales;Halieaceae	Halieaceae	0.0240863	0.012469	0.011036	0.00239749	0.00298199	0.00372604	0.0289922	0.0342771	0.0428303	0.0391203	0.037491	0.041423	0	0	0.00109219	0.00449791	0.0011019	0.000889595	0.00130546	0.0298987	0.0345879	0.049892	0.00651569	0.000209965	0.000189442	0	0.000232004	0.000398064	0	0	0.00962361	0.000274273	0.00923842	0.0116834	0.0161922	0.000281025	0.000666778	0.000337678	0.000248836	0.000445137	0	0.00046344	0.0229199	0.00278643	0.00135241	0	0.00473104	0
Bacteria;Firmicutes;Clostridia;Clostridiales;Acidaminobacter_f	Acidaminobacter_f	0.00400778	0.000271066	0	0	0.000114692	0	0.00033761	0.000420062	0.000305931	0.00012911	0	0	0.00955707	0.0174065	0.0154206	0.0445643	0.0108513	0.0080699	7.45976e-05	0	0.000385023	0.000198674	8.61104e-05	0.00350641	0.00488339	0.00118689	0.000632738	6.28522e-05	0	0	0.000854944	0.00780624	0.0012765	0.000264032	0.00111824	0	0.00206701	0.000990523	0	0	0.000157908	0.000180227	0	0	0	0	0	0
Bacteria;Actinobacteria;Acidimicrobiia;Acidimicrobiales;Microthrixaceae	Microthrixaceae	0.00218245	0.0118107	0.0216902	0.0107887	0.0299346	0.0437137	0.0227887	0.0209611	0.0224641	0.0181184	0.0134474	0.0216349	0	0	5.20088e-05	0.000196511	0.0118814	0.00600477	0.000335689	0.0154607	0.0192511	0.00973502	0.00657309	0.00130178	0.0022733	0	0	0	0	0.00122868	0.000964553	0.00116039	0	0.000308038	0.00306399	0	0	4.50238e-05	0	0	6.31632e-05	0	0.00213501	9.83445e-05	9.80008e-05	0	0.000223514	0
Bacteria;Proteobacteria;Gammaproteobacteria;Oceanospirillales;Oleiphilaceae	Oleiphilaceae	0	0	0	0	0	0	0	0.00033605	0	0	0	0	0	0	0	0	0	0	0	0.00019478	0	0.000571187	0.000143517	0	0	0	0	0.00106849	0.00285268	0	0.013153	0.000337567	0.0204241	0.033158	0.0436562	0.000758768	0.000366728	0.000900475	0	0.000763092	0.00596892	0.0134655	0.00499215	0.000950664	0.0179537	0.000645057	0.000223514	0
Bacteria;Actinobacteria;Acidimicrobiia;Acidimicrobiales;__	__	0	0.00166512	0.000267308	0	0	0	0	0.00117617	0.0010052	0	0.000297885	0.00123126	0	0	0	0	0	0	9.3247e-05	0.00314083	0.00147592	0.00218541	0	0.000629895	0.0409405	0	0	0.000335212	0.00106195	0.00194895	0.00052612	0.0081438	0.00404587	0.000550067	0.00190101	0	0	0	0	0	0	0.00187951	0.00474097	0	0.000431203	0.000230378	0.00216063	0
Bacteria;Proteobacteria;Alphaproteobacteria;Rhizobiales;Stappia_f	Stappia_f	0.00384905	0.00604089	0.0398289	0.00179812	0.00053523	0.000345715	0	0.00142821	0.005026	0.000430367	0	0.000439734	0	0	0	0	0	0.00686259	0	0	0	0	0	0	0	0	0	0	0	0	0	0	0	0	0	0	0	0	0	0	0	0	0	0	0	0	0	0
Bacteria;Planctomycetes;Phycisphaerae;Phycisphaerales;Phycisphaeraceae	Phycisphaeraceae	0.00567438	0.0385688	0.0244778	0.000458344	0.00688152	0.0117543	0.00535955	0.0217172	0.0236004	0.0290928	0.0238308	0.0254606	0	0	5.20088e-05	4.36691e-05	0.00373688	0.00133439	0.0031704	0.0122468	0.00442776	0.00553803	0.0074916	0.000272954	0.000105245	0	0	0	0.00024987	0.00108039	0.015959	0.00107599	0.00560363	0.00389448	0.00733567	0	0	0	0	0	0	0.00030896	0.00197802	0.000524504	0.000666405	0	0.00119207	0
Bacteria;Firmicutes;Clostridia;Clostridiales;__	__	0.00523789	0	0	0	0	0	0	0.00033605	0	0	0	0	0.00667769	0.00152214	0.00936159	0.0381013	0.000886312	0.00346307	0	0.000267822	0.00426733	0.00218541	0.000803697	0.000188968	0	0	0	0	0	0	0	0	0	0	6.70946e-05	0.000393435	0.00030005	0.000180095	0.00344815	0	6.31632e-05	0.000102987	0	9.83445e-05	0.000137201	0	0	0
Bacteria;Bacteroidetes;Bacteroidia;Bacteroidales;EF467588_f	EF467588_f	0.000912662	0	0	0	7.64614e-05	0	0.000548616	0.00155423	8.74088e-05	0	0.00042555	0	0.00367579	0.00139939	0.000104018	0.000698705	7.18632e-05	6.35425e-05	0	0	6.41704e-05	0	0	0	0	0.000211945	0.000126548	0	0	0	0	0	0.000108178	4.40054e-05	0	0.0371234	0.000700117	0.000382702	0.00351925	0.00117643	0.0012001	0.000746653	9.41915e-05	0.000327815	0.00227362	0.00435414	0	0
Bacteria;Proteobacteria;Deltaproteobacteria;OM27;U70713_f	U70713_f	0.00198405	0.00042596	0.00454424	0.00176286	0.00252323	0.00257366	0.00227887	0.00222633	0.00266597	0.00438974	0.00229797	0.00342993	0	0	0	6.55036e-05	0	0.000190627	0	0.00114433	0.00134758	0.000273177	0.00200924	0.000167972	0.000799865	0.00487474	0.000126548	0.00307976	0.0014784	0.00273276	0.0355131	0.000928309	0.0062527	0.00189223	0.0138886	0	0	0.00036019	0	0	0	0.00105561	0.000973312	0.000262252	0.000352803	0	0.016838	0
Bacteria;Proteobacteria;Gammaproteobacteria;Methylococcales;Methylophaga_f	Methylophaga_f	0	0	0	0	0	0	0	0	0	0	0	0	0	0	0	0	0	0	0	0	0	0	0	0	0	0	0	0	0	0.000487237	0.00208256	6.32938e-05	0.000519256	0.00316839	0.00322054	0	0	0.000855451	0	0	0	0.0054068	0.00342229	0.000721193	0.000215602	0	0.0353897	0.000187624
Bacteria;Proteobacteria;Gammaproteobacteria;Thiotrichales;Leucothrix_f	Leucothrix_f	0.00531725	0	0.000190934	0	0	0	0.000126604	0	0.000393339	8.60733e-05	0	0	0	0	0	0.000152842	0.000167681	0	0	0.00314083	0.000256682	0	0.00625736	0	0	0	0	0	0	0	0.000701493	0	0.000259628	0.00171621	8.94594e-05	0	0.000200033	0.00135071	0.000888699	0.000158977	0	0.00350154	0.0109262	0.0350434	0.00213642	0.000760246	0.00122932	0
Bacteria;Proteobacteria;Gammaproteobacteria;Thiomicrospira_o;FR715579_f	FR715579_f	0.000634895	0.00042596	0	0	0.00114692	7.68256e-05	0.00130824	0.000126019	0.000262226	0.00012911	0.000468105	0.000483708	0	0	0.000156027	0.000458525	0.000526997	0	0.000205144	0.00180171	0.00439567	0.00387414	0.0099027	0	0	0	0	0.000125704	0	0	8.76866e-05	0.00010549	4.32713e-05	0	0.000402567	0.000365333	0.00160027	0.000472749	0.000142192	0.000763092	0.00123168	0.000643666	0.0158556	0.0350107	0.00874167	9.2151e-05	0.0073387	0
Bacteria;Bacteroidetes;Sphingobacteriia;Saprospirales;Saprospiraceae	Saprospiraceae	0.00773779	0.0163027	0.0218811	0.0152664	0.00275261	0.00284255	0.00890446	0.0298664	0.0170447	0.0334395	0.0345121	0.0302977	0	0	0.000208035	0.00048036	0.000479088	0.000190627	0.000242442	0.00499123	0.00385023	0.00476817	0.00433422	0	0.00132609	0	0	0.000544719	0.000937012	0	0.00372668	0.00160344	0.000281264	0.00178222	0.00939324	0	0	4.50238e-05	0	0	0	0	0.0010675	0.000196689	0.000176401	4.60755e-05	0.00257041	0
Bacteria;Proteobacteria;Deltaproteobacteria;Desulfobacterales;Desulfatiglans_f	Desulfatiglans_f	7.93619e-05	0	0	0	0	0	0	0	0	0	0	0	0	0	0.000338057	4.36691e-05	0.000910267	0.00133439	0.0307902	0.00248344	0.000288767	0.000124171	0.000602773	0	0	0	0	0	0	0	0.00013153	0	0	0.000154019	0	0	0	0	0	0	0	0	0	0.000295034	0	0	0.000111757	0
Bacteria;Spirochaetes;Spirochaetia;Leptospirales;Leptospiraceae	Leptospiraceae	0	0.00135533	7.63738e-05	0	0.000496999	0	0.000379811	0.000840124	0.000131113	0.00038733	0.000297885	0.000439734	0.030601	0.000245507	0	0.0179043	0.000862358	0.000349484	0.000913821	0.0014365	0.0130587	0.000720193	0.000602773	0	0	0	0	0	0	0	8.76866e-05	0	0	0	0	0.000168615	0.000100017	0	0	0	0.000252653	0.00023172	0	0	0	0	0	0
Bacteria;Bacteroidetes;Bacteroidia;Bacteroidales;JF747967_f	JF747967_f	0	0	0	0	0	0	0	0	0	0	0	0	0	0	0	0	0	0	0	0	0	0	0	0	0	0	0	0	0	0	0	0	0	0	0	0.00809353	0.0294716	0.0153306	0.0292204	0	6.31632e-05	0.000205973	0	0	0.000666405	0.00283364	0	0
Bacteria;Proteobacteria;Oligoflexia;Bacteriovoracales;Halobacteriovoraceae	Halobacteriovoraceae	0.00547597	0.00154895	0.00133654	0.0284526	0.00229384	0.00261207	0.00295409	0.00109216	0.000874088	0.000344293	0.000297885	0.000747548	0	0	0.00618905	0.00591716	0	0	0	0	0	0.000223508	0.000373145	0	0	0	0	0	0	0	0.00322248	0.000316469	0.00131977	0.00374046	0.0087223	0	0.00363394	0	0	0	0	0	0.0011617	0.00268808	0	0	0.000447027	0
Bacteria;Proteobacteria;Deltaproteobacteria;AF269002_o;AF269002_f	AF269002_f	0.00130947	0.0127014	0.00821018	0.000176286	0.000993998	0.000422541	0.00244767	0.0220113	0.00904681	0.00718712	0.00829823	0.00510092	0	0	7.80133e-05	0.000109173	0.000191635	0.000540111	0.000857873	0.0283648	0.00940097	0.00526486	0.00706105	0	0	0	0	0	0	0	0	0	0	0	0.000178919	0	0	0	0	0	0	0	0	0	0	0	0	0
Bacteria;Proteobacteria;Gammaproteobacteria;Oceanospirillales;Kangiellaceae	Kangiellaceae	0.00337288	0.00243959	0.00286402	0	0.00164392	0.00887335	0.00151924	0.000840124	0.00170447	0.00284042	0.00225542	0.00250649	0	0	0	0	0	0	0	0	0	0	0.00146388	0.000314947	0.00269428	0.000190751	6.32738e-05	0.0042949	0.000937012	0.00065671	0.00631344	0.00246846	0.00382951	0.00578671	0.0275759	0	0	6.75356e-05	0	9.53865e-05	0.000284234	0	0.0128414	0.000360597	0	0	0.000894055	0
Bacteria;Chloroflexi;Anaerolineae;Anaerolinaeles;GCA004_f	GCA004_f	7.93619e-05	0	0	0	7.64614e-05	0	0.000253207	0.00033605	0	0.000301257	0.000382995	0	0	0	0.00205435	0.00115723	0.0126479	0.00969023	0.00427071	0.0272935	0.0167164	0.0143542	0.00111944	0	0	0	0	0	0	0	0.00105224	0	0.000108178	0.00090211	0.00152081	0	0	0.000112559	0	6.3591e-05	0.000473724	0	0	0.000295034	0.000235202	0	0	0
Bacteria;Proteobacteria;Gammaproteobacteria;Chromatiales;Wenzhouxiangellaceae	Wenzhouxiangellaceae	0.00246022	0.00139405	0.00168022	0	0.00122338	0.00069143	0.00586597	0.00495673	0.00673048	0.00714409	0.00855356	0.00760741	0	0	0.000728124	0.00181227	0.00277871	0.00104845	0.00201414	0.0121737	0.0171656	0.0271438	0.00453515	0	0	0	0	0	0	0	0.00138106	0	0.000281264	0.000176021	0.00161027	0	0	0	0	0	0.00018949	0	0.00103611	0.00229471	0.00111721	0	0	0
Bacteria;Acidobacteria;Thermoanaerobaculum_c;Thermoanaerobaculum_o;Thermoanaerobaculum_f	Thermoanaerobaculum_f	0	0.000890644	0.00148929	0	0	0	0.000928427	0.00252037	0.0030156	0.00284042	0.00259586	0.0014951	0.000214421	0	0.000598102	0.00454158	0.00354525	0.00301827	0.011115	0.0128068	0.024096	0.0263491	0.00419071	0	0	0	0	0	0	0	0.000613806	0	0.000302899	0.00024203	0.000268378	0	0	0.000247631	0	0	0.000126326	0	0.000313972	6.5563e-05	0.000686005	0	0	0
Bacteria;Actinobacteria;MarineActino_c;Actinomarinales;Actinomarinaceae	Actinomarinaceae	0.00265862	0	0.00049643	0	0.00053523	0.000653017	0.00734301	0.00130219	0.0123246	0.00443278	0.00412784	0.0056286	0	0	0.000598102	0.00152842	0.0038327	0.00203336	0.00294661	0.0148276	0.025219	0.0195197	0.00720457	0	4.20982e-05	0	0	0	0.000104112	0	0.00065765	6.32938e-05	0.000281264	0.000132016	0.000916959	0	0.000200033	0.000427726	0	0.000127182	0.000126326	0	0.000125589	0.00255696	0.000705606	0	7.45045e-05	0
Bacteria;Proteobacteria;Oligoflexia;Bacteriovoracales;Bacteriovoracaceae	Bacteriovoracaceae	0.0023015	0.00542131	0.00355138	0.00567641	0.0129602	0.025122	0.00202566	0.00163824	0.00122372	0.000946807	0.00157454	0.00180291	0	0	0	0	0.000862358	0.00155679	7.45976e-05	7.30425e-05	0.000224597	0.000198674	0.00223887	0.00209965	0.0179128	0.00129287	0.0024044	0.000712325	0	0.000423684	0.000701493	0.00582303	0.00101688	0.00112214	0.000984054	0.00011241	0	0.000112559	0	0.000127182	0.000126326	0.000720906	0.000659341	0.000983445	0.000411603	0.000161264	7.45045e-05	0
Bacteria;Chloroflexi;Anaerolineae;Anaerolinaeles;Anaerolinaceae	Anaerolinaceae	0	0	0	0	0	0	0	0	0	0	0	8.79469e-05	0	0	0.000286049	0.00128824	0.00670723	0.0169658	0.0245613	0.00294605	0.00378606	0.0028311	0.00272683	0	0	0	0	0	0	0	0.00013153	0	0.000108178	0	0	0.000618255	0	0	0	0	0	0	0	6.5563e-05	5.88005e-05	0	0.000186261	0
Bacteria;Bacteroidetes;Cytophagia;Cytophagales;Reichenbachiella_f	Reichenbachiella_f	0.00428554	0.00762856	0.0239814	0.00088143	0.0013763	0.00314985	0.00379811	0.00445266	0.00633714	0.0077466	0.00655347	0.0056286	0	0	0	6.55036e-05	0.000119772	0.000190627	0.00063408	0.000608687	0.00214971	0.00310428	0.00553977	6.29895e-05	0.000610424	4.2389e-05	0	0.00104754	0	0	0.001118	0.00107599	0.000692341	0.000594072	0.00183392	0	0.000233372	0.000832939	0.00017774	0.000158977	0.000410561	0.000901133	0.0115228	0.00101623	0.00297922	0.0031101	0.00294293	0
Bacteria;Proteobacteria;Epsilonproteobacteria;Campylobacterales;Sulfurovum_f	Sulfurovum_f	0.00888854	0.000193618	0	0	0	0	0.00455773	0.00147022	0.00144224	0.00025822	0.000553215	0.00101139	0.001746	0.000417362	0.00179431	0.0101967	0.0177981	0.0189992	0.000354339	0.00813206	0.0145346	0.0103559	0.0180832	0	0	0	0	4.19015e-05	0	0	0.000460355	0	0.000194721	0.000484059	0.000402567	0.00022482	0.00103351	0.000450238	0.000213288	0	0.00097903	0.000102987	0.0237677	0.013047	0.00760486	0	0.000670541	0
Bacteria;Peregrinibacteria;Peribacteria;ASND_o;ASND_f	ASND_f	0.000357129	0.000697026	0	0.0237634	0.00401422	0.00138286	0.00485314	0	0	0	8.511e-05	0	0.00312443	0.00292154	0.005903	0.00312234	0.000167681	0.000603654	0	0	0	0.000124171	0.00209535	0.00430428	0.00955629	0.0133102	0.00227786	0.00027236	0.00524727	0.00239381	0.000482276	0.00900882	0.00110342	0.000132016	0.000201284	0.00129272	0.00136689	0.00101303	0.00522555	0	0	0.00123584	0.000156986	0.00101623	0.000823207	0.000345566	0.000372523	0
Bacteria;Proteobacteria;Deltaproteobacteria;Myxococcales;Haliangiaceae	Haliangiaceae	0.000277767	0.0234665	0.00187116	0.0002468	0.00110869	0.0121	0.00122384	0.00260439	0.000437044	0.0012911	0.000638325	0.000923442	0	0	0	0.000152842	0.0164567	0	0	0.00170432	0.00208554	0.000943701	0.000602773	0.000587902	0.00397828	0.000148362	0.000232004	0.0148331	0.00206143	0.0167143	0.00197295	0.00375543	0.00285591	0.000484059	0.000961689	0	0	0	0	0	0.00018949	0.00507209	0.00103611	0.000229471	0	0.000161264	0.000149009	0.000412773
Bacteria;Proteobacteria;Gammaproteobacteria;Chromatiales;Thiogranum_f	Thiogranum_f	0.000634895	0	0	0.000599372	0	0	0.000675219	0.000882131	0.00319042	0.00271131	0.00042555	0.000527681	0	0	0.00135223	0.00144108	0.00155704	0.000667196	0.00220063	0.0117355	0.0165881	0.0217051	0.0234507	0	0	0	0	0	0	0	0.00153452	0	0.000627434	0.000418051	0.00178919	0	0	0.000315166	0	0	0	0	0.000627943	0.000622849	0.000646805	0	0.000260766	0
Bacteria;Proteobacteria;Alphaproteobacteria;Sphingomonadales;Erythrobacteraceae	Erythrobacteraceae	0.000714257	0.017232	0.0231794	0.00687515	0.0013763	0.00591557	0	0	0	0.000215183	0.000978765	0.000483708	0	0	0	0	0	0	0	0.000316517	9.62557e-05	0.000571187	0	0	0	0	0	0	0	0	0	0	0	0	0	0	0	0	0	0	0	0	0	9.83445e-05	0	0	0	0
Bacteria;Proteobacteria;Alphaproteobacteria;Sphingomonadales;Sphingomonadaceae	Sphingomonadaceae	0.0008333	0.00712515	0.0229503	0.00317315	0.00141454	0.000268889	0.00101283	0.00126019	0.00236004	0.00206576	0.00229797	0.00162702	0	0	0	8.73382e-05	0.00117377	0.00101668	5.59482e-05	0.00197215	0.00182886	0.00466884	0.000200924	0	0	0	0	0	0	8.47368e-05	0	0	0.000475984	0.000374046	0	0	0	4.50238e-05	0	0	0	0	0	0	0	0	0	0
Bacteria;WM88;WM88_c;WM88_o;WM88_f	WM88_f	0	0	0	0	0	0	0	0	0	0	0	0	0	0	0.000130022	0	0	0.0228435	0.0143041	0.00048695	0	0	8.61104e-05	0	0	0	0	0	0	0	0	0	0	0	0	0	0	0	0	0	0	0	0	0	0	0	0	0
Bacteria;Proteobacteria;Gammaproteobacteria;Arenicellales;Arenicellaceae	Arenicellaceae	0.0014682	0.00329151	0.00473517	0.00317315	0.000611691	0.000883494	0.00168805	0.00344451	0.00450155	0.00266827	0.00374484	0.00145112	0	0	0.00023404	0	7.18632e-05	0	0	0.00282431	0.00555074	0.00941217	0.00111944	0	0	0	0	0	0	0	0.0013153	0	0.000324535	0.00209026	0.000559122	0.000365333	0	0	0	0	0	0	0.0222292	0.00262252	0.00139161	0.000230378	0.00081955	0
Bacteria;Chloroflexi;Anaerolineae;PAC000395_o;FJ481317_f	FJ481317_f	0.00115075	0.00251704	0.0212701	0	0.00118515	0.00491684	0.000506415	0.00243636	0.000568157	0.000817697	0.0017022	0.0034739	0	0	0	0	0.000119772	0.000222399	0	0.000803467	0.000352937	7.45027e-05	0	0	0	0	0	0	0	0	0	0	4.32713e-05	0	0.000134189	0	0	0	0	0	0	0	0	0	0	0	0	0
Bacteria;Cloacamonas_p;Cloacamonas_c;EF031090_o;EF031090_f	EF031090_f	0	0	0	0	0	0	0	0	0	0	0	0	0.00208295	0.00198861	0	0.0036027	0.00225171	0.0202701	0.00121221	0.000657382	0.00144383	0.000372513	0.000401849	0	0	0	0	0	0	0	0	0	0	0	0	0.00196718	0	0	0.000106644	0.000254364	0.00198964	0.00105561	0	6.5563e-05	3.92003e-05	0.000276453	0.000111757	0
Unassigned;__;__;__;__	__	0.000674576	0.000464684	0	0.000141029	0.00279084	0.00426382	0.00168805	0.00193229	0.000437044	0.000344293	0.00119154	0.000483708	0.00137842	0.00105568	0.000962164	0.00449791	0.00038327	0.00162033	0.000149195	0.000730425	0.00192511	7.45027e-05	0.00109073	0.00035694	6.31473e-05	0.00375143	0.00210913	8.3803e-05	0	0.00163118	0.00482276	0.00141356	0.000367806	0.000770094	0.000134189	0.0034004	0.00113352	0.0201932	0.00917138	0	6.31632e-05	5.14933e-05	0.00100471	0.0184232	0.000784006	0.00163568	0.000447027	0
Bacteria;Bacteroidetes;Bacteroidia;Bacteroidales;GQ357022_f	GQ357022_f	0.000436491	0	0	0	0	0	0.00367151	0.000672099	0.000568157	0	0	0	0.000888317	0.000982029	0.00210636	0.00740191	0.0135342	0.0143924	0.0201041	0.00801032	0.00936888	0.00879132	0.00424811	0	0	0	0	0	0	0	0.000701493	0	0.000324535	6.60081e-05	0.000402567	0	0.000233372	0.000202607	0.000142192	0.000222568	9.47448e-05	0.00136457	0.000345369	0.00160629	0.000901607	0.000276453	0.000149009	0
Bacteria;Chloroflexi;Ardenticatenia;FM253648_o;FM253648_f	FM253648_f	0.00126979	0.00143278	7.63738e-05	0	0.000611691	0	0.000759622	0.00562883	0.00642454	0.0188501	0.00531938	0.01992	0	0	0	0	0	0	0	0	0	0	0	0	0	0	0	0	0	0	0	0	0	0	0	0	0	0	0	0	0	0	0	0	0	0	0	0
Bacteria;Proteobacteria;Alphaproteobacteria;Rhodospirillales;Rhodospirillaceae	Rhodospirillaceae	0.0195627	0.0113073	0.00542254	0.00518281	0.0131131	0.00564668	0.00409352	0.0140721	0.00721122	0.0146755	0.0146815	0.0124445	0.00180727	0.0035353	0	0.00102622	0.00038327	0.00050834	0.000596781	0.00742598	0.00500529	0.0107781	0.00944344	0.000125979	0.000631473	6.35836e-05	0.000189821	0.00787748	0.000603852	0.0155704	0.00065765	0.000590742	0.000389442	0.00136417	0.000313108	0.0011241	0	0	0	0.000158977	6.31632e-05	0.0042482	0.000282575	0.000458941	0.000607605	0.00108277	0	0
Bacteria;Proteobacteria;Alphaproteobacteria;Rhodobacterales;__	__	0	0	0	0	0.000191153	0.0011908	0.00464213	0	0	0	0	0	0	0	0	0	0	0	0	0	0	0	0	0	0	0	0	0	0	0	0.00690532	8.43917e-05	0.000237992	0.00259632	0.0190996	0	0	0	0	0	0	0	0	9.83445e-05	0	0	0.000149009	0
Bacteria;Deferribacteres;Deferribacteres_c;Deferribacterales;Deferribacteraceae	Deferribacteraceae	0.000238086	0	0	0	0	0	0	8.40124e-05	0	0	0	0	0	0	0	0	0	0	0	0	0	0	8.61104e-05	0	0	0	0	0	0	0	0	0	0	0	0	0.0121684	0.0150692	0.00756399	0.0134016	0.00298878	0	0.000180227	0.000125589	0.00219636	0.0105449	0.0190983	0	0
Bacteria;Proteobacteria;Deltaproteobacteria;Desulfuromonadales;Desulfuromonadaceae	Desulfuromonadaceae	0.00126979	0	0	0	0	0.000115238	0.00451553	0.00126019	0.000174818	0	0.00034044	0.000175894	0.001164	0.000662869	0.000520088	0.00976004	0.000622814	0.000476569	0.000876522	0.00791293	0.0174223	0.0189734	0.013749	0	0	0	0	0	0	0	0.000460355	0	0.000237992	0.000110013	0.000313108	0.00368143	0.000566761	0.00292654	0.000462124	0	0.000284234	0.000669413	0.00345369	0.00865432	0.00350843	0.00124404	0	0
Bacteria;Peregrinibacteria;Peribacteria;EU386074_o;__	__	0	0.000116171	0	0	0	0	0	0	0	0	0	0	0	0	0	0	0	0	0	0	0	9.93369e-05	0	0	0	0	0	0	0	0	0	0	0	0	0	0	0.00753459	0	0	0	0	0.00015448	0.00043956	0.0185543	0.000588005	9.2151e-05	0	0
Bacteria;Acidobacteria;PAC002280_c;PAC002280_o;PAC002280_f	PAC002280_f	0.000436491	0.00611834	0.0101195	0	0.00699622	0.00533938	0.00316509	0.0185247	0.00323412	0.00852126	0.00221286	0.00510092	0	0	0	0.000524029	0.00038327	0	0.000745976	0.00029217	0.00214971	0.0045695	0.000373145	0	0	0	0	0	0	0	8.76866e-05	0	0	0	0	0	0	0	0	0	0	0	0	0	0	0	0	0
Bacteria;Chloroflexi;GQ396871_c;GQ396871_o;GQ396871_f	GQ396871_f	0.0041665	0.00135533	0.0026349	0.000176286	0	0.00069143	0.00869345	0.00529278	0.0178751	0.00710105	0.00987276	0.0106416	0	0	0.000416071	0.0018341	0.00589278	0.00327244	0.00604241	0.0168972	0.015818	0.0147019	0.00338701	0	0	0	0	0	0	0	0.000350746	0	0	0.000132016	0.000447297	0.000168615	0	0	0	0	0	0	0	0.000131126	0.000196002	0	0	0
Bacteria;Proteobacteria;Gammaproteobacteria;Chromatiales;Sedimenticola_f	Sedimenticola_f	0.00119043	0	0	0	0.00129984	0.00138286	0.00409352	0.000462068	0	0.00051644	0.000468105	0	0	0	0	0.00220529	0.00059886	0	9.3247e-05	0.0123442	0.005647	0.0100579	0.0170499	0	0.000189442	0	0.000232004	0.000481867	0	0	0.000306903	0	0	6.60081e-05	0	0	0	0	0	0	0	0	0.00260597	0	0.000254802	0	0.0114364	0
Bacteria;Proteobacteria;Gammaproteobacteria;Marinicella_o;Marinicella_f	Marinicella_f	0.00285703	0.0050728	0.00645358	0.00363149	0.000841075	0.00864288	0.000759622	0.00533479	0.000611861	0.00107592	0.00076599	0.00114331	0	0	0	0	0	0	0	0	0	0	0	0.000566905	0.00324156	0	0	0.00739561	0.00164498	0.00658829	0.0163097	0.00438837	0.00015145	0.00118814	0.000670946	0	0	0	0	0.000127182	0.00078954	0.0105819	0.00298273	6.5563e-05	0.000333203	0	0.00115482	0
Bacteria;Proteobacteria;Oligoflexia;Bacteriovoracales;__	__	0.000357129	0	0	0.0017276	0.000305845	0.00142127	0.000801823	0.000378056	0.00179188	0.00228094	0.0020852	0.00109934	6.12632e-05	0	0	0	0.000479088	0.000794281	0	0.000146085	6.41704e-05	0.000223508	0.00103332	0.0160413	0.00999832	0.00941037	0.00158184	0	0	0.000317763	0.000569963	0.00476813	0.000454349	0.00525864	0.000603851	0	0	0.000337678	0.000142192	0	0	7.724e-05	0	0	0	0.000138227	0	0
Bacteria;Bacteroidetes;Flavobacteria;Flavobacteriales;Crocinitomicaceae	Crocinitomicaceae	0.00126979	0.00182001	0.000992859	0.00334943	0.00133807	0.00222794	0.00118163	0.00117617	0.00262226	0.00193665	0.00140432	0.00369377	0	0	0	0	0.000119772	0	0	0.000121737	0	7.45027e-05	0	0.00770571	0.00288372	0.000572252	0.0129079	0.00226268	0.00074961	0.00389789	0.00238946	0.00417739	0.0113371	0.0155999	0.00362311	0.000168615	0.000100017	0.000472749	0.00501226	0.0020985	0.00341081	0.000102987	0.00172684	0.00399934	0.00264602	0.000990624	0.000521532	0
Bacteria;Proteobacteria;Deltaproteobacteria;Myxococcales;__	__	0.00039681	0.000348513	0.00049643	0.0151253	0.000305845	0.000230477	0.000295409	0	0.000349635	0.00064555	0.00034044	0.00013192	0	0	0	0	0	0	0	0.000340865	0.000160426	0.000322845	0.000487959	0.00375837	0	0	0.000210913	0	0	0.00118632	0.00521735	0	8.65426e-05	0	0.00125243	0	0	0	0	0	0	0	0	0	0	0	0	0
Bacteria;Latescibacteria_WS3;Latescibacter_c;AB530233_o;GU302492_f	GU302492_f	0.000872981	0	0	0	0.000611691	0.000614605	0.00215226	0.00109216	0.00139854	0.00150628	0.00131921	0.00219867	0	0	0.000442075	0.00292583	0.00665932	0.0107705	0.014733	0.00920335	0.00872718	0.00675491	0.00433422	0.000167972	0	0.000381501	0	0	0	0	0.000460355	0	6.4907e-05	0.000286035	0.000648581	0.000871178	0.000400067	0.000337678	0.000213288	0.00184414	0.00132643	0.00046344	0.0149451	0.00429438	0.00223442	0.000460755	0.00152734	0
Bacteria;Proteobacteria;Gammaproteobacteria;Cellvibrionales;__	__	0.000714257	0.00073575	0	0	0.000191153	0	0.000295409	0.00180627	0.00161706	0.000817697	0.00042555	0.000879469	0	0	0	0	0	0	0	0	0.000352937	0.000248342	0	0	0	0	0	0.0149379	0.00058303	0.00605868	0.00160028	0	6.4907e-05	0.000616075	0.0024825	0	0	0	0	0	0	0	0	0	0	0	0	0
Bacteria;Bacteroidetes;Sphingobacteriia;NVQB_o;PAC000134_f	PAC000134_f	0	0	0	0	0	0	0	0	0	0	0	0	0	0	0	0	0	0	0	0	0	0	0	0	0	0	0	0	0	0	0	0	0	0.0149178	0	0	0	0	0	0	0	0	0	0	0	0	0	0
Bacteria;Proteobacteria;Gammaproteobacteria;EF573277_o;EF573277_f	EF573277_f	0.00142851	0.00398854	0.00355138	0	0.00110869	0.00107556	0.00422012	0.00928337	0.0139417	0.00989843	0.00893655	0.0144673	0	0	0	0.000152842	0	0	0.000335689	0.00771815	0.00664164	0.0137333	0.00551107	0	0	0	0	0	0	0	0.000197295	0	0	0.000198024	0	0	0	0	0	0	0.000157908	0	0.000188383	0	0	0	0	0
Bacteria;Proteobacteria;Alphaproteobacteria;Rhizobiales;Phyllobacteriaceae	Phyllobacteriaceae	0.00107139	0.00394981	0.00324589	0.0144202	0.000802844	0.0106019	0.00135044	0.00231034	0.00703641	0.00684283	0.00387251	0.00461721	0	0	0	0	0	0	0	0.00185041	0.00080213	0.00350163	0.000401849	0	0	0	0	0.00178081	0.000374805	0.00025421	0	0	0	0	0	0	0	0.000270143	0	0	0.000757959	0.00700309	0.00141287	0	0.000725206	0	0	0.000225149
Bacteria;Marinimicrobia_SAR406;AYLG_c;AYLG_o;AYLG_f	AYLG_f	0	0	0	0	0	0	0	0	0	0	0	0	0	0	0.000338057	0.000327518	0.0024673	0.00196982	7.45976e-05	0.00116868	0.00471653	0.0036258	0.0142943	0	0	0	0	0	0	0	0.000109608	0	0	6.60081e-05	0	8.43076e-05	0	0	0	0	0	0	0	0	0	0	0	0
Bacteria;Saccharibacteria_TM7;Saccharimonas_c;Saccharimonas_o;EU328026_f	EU328026_f	0	0	0	0	0.000458768	0.000115238	0.000844024	0	0	0	0	0.000527681	0	0	0	0	0	0.000222399	0	0.0138781	0.0030481	0	0	0	0	0	0	0	0	0	0	0	0	0	0	0	0	0	0	0	0	0	0	0	0	0	0	0
Bacteria;EU245920_p;EU245920_c;EU245920_o;EU245920_f	EU245920_f	0	0	0	0	0	0	0	0	0	0	0	0	0	0.000147304	0	0	0.00524601	0.00279587	0.0135395	0.00019478	0.000256682	7.45027e-05	0	0	0	0	0	0	0	0	0	0	0	0	0	0	0	0	0	0	0	0	0	0	0	0	0	0
Bacteria;Proteobacteria;__;__;__	__	0.00178564	0.00170384	0.00706457	0.00814441	0.012922	0.00921907	0.00135044	0.00126019	0.00192299	0.00236702	0.00268097	0.00435337	0	0	5.20088e-05	0.00275115	0.00148517	0.00142971	0.000130546	0.00226432	0.0017326	0.000844364	0.00258331	0	0.000105245	8.47781e-05	8.4365e-05	0	0.000187402	0.000466052	0.000964553	0.00010549	4.32713e-05	0.00171621	0.00371257	0.000140513	0.000233372	9.00475e-05	0	0.000222568	0.00078954	0	0.00367347	0.00219636	0.000254802	4.60755e-05	0.0024214	0
Bacteria;Caldithrix_p;Caldithrix_c;Caldithrix_o;Caldithrix_f	Caldithrix_f	0.000198405	0	0	0	0.000382307	0.000345715	0.00168805	0	0	0	0	0.000659602	0	0	0.000182031	0.000283849	0.0108274	0.0094996	0.00399097	0.0096903	0.0123849	0.00588571	0.00708976	0	0	0	0	0	0	0	0.000219217	0	0	8.80107e-05	0.000201284	0	0	0	0	0	0	0	0.00043956	0	0.000117601	0	0.00175086	0
Bacteria;Proteobacteria;Epsilonproteobacteria;Campylobacterales;__	__	0.0123011	0	0	0	0	0	0.000126604	0.000210031	0	0	0.000553215	0.000307814	6.12632e-05	0	0	0	0	0	0	0	0	9.93369e-05	0.00106203	0	0	0	0	0	0	0	4.38433e-05	0	0	0	0	0	0	0	0	0	0	0	0	6.5563e-05	0.000176401	0	0	0
Bacteria;Bacteroidetes;Bacteroidia;Bacteroidales;HM127884_f	HM127884_f	0	0	0	0	0	0	0	0	0	0	0	0	0.00119463	0.00915742	0.011832	0.000262014	0	0	0	0	0	0	0	0	0	0	0	0	0	0	0	0	0	0	0	0	0	0	0	0	0	5.14933e-05	0	0	0	0	0	0
Bacteria;Acidobacteria;Holophagae;Acanthopleuribacterales;Acanthopleuribacteraceae	Acanthopleuribacteraceae	0.00202373	0.00042596	0.0116852	0.000176286	0.00347899	0.00295778	0.00286968	0.000588087	0.000393339	0.00150628	0.000553215	0.000879469	0	0	0	0.000109173	0	0.000953137	3.72988e-05	0.000316517	0	0.000223508	0.000315738	0	0	0	0	0	0	6.35526e-05	8.76866e-05	0	0	0	0.000178919	0	0	0	0	0	0	0.000102987	0.000156986	6.5563e-05	0	4.60755e-05	7.45045e-05	0
Bacteria;Proteobacteria;Alphaproteobacteria;Parvularculales;Parvularculaceae	Parvularculaceae	0	0.0116558	0.00106923	0	0.000191153	0.000998732	0.000801823	0.00163824	0.00445785	0.00275435	0.00131921	0.00316609	0	0	0	0	0	0	0.000149195	0.000267822	9.62557e-05	0.00203641	0.00183702	0	0	0	0	0	0	0	0	0	0	0	0	0	0	0	0	0	0	0	0	0	0	0	0	0
Bacteria;Proteobacteria;Deltaproteobacteria;Desulfarculales;Desulfarculaceae	Desulfarculaceae	0	0	0	0	0	0	0.000422012	0	0	0	0	0	0	0	0	0	0.00637187	0.0116283	0.00663919	0	0	0.000124171	0.00292775	0	0	0	0	0	0	0	0	0	0	0	0	0	0	0	0	0	0	0	0	0	0	0	0	0
Bacteria;Parcubacteria_OD1;Paceibacter_c;LBQD_o;__	__	0	0	0	0	0	0	0	0	0	0	0	0	0	0	0	0	0	0	0.0115813	0	0	0	0	0	0	0	0	0	0	0	0	0	0	0	0	0	0	0	0	0	0	0	0	0	0	0	0	0
Bacteria;Proteobacteria;Deltaproteobacteria;PAC002249_o;PAC002249_f	PAC002249_f	0.00162692	0.00476301	0.00255852	0	0	0.000230477	0.00295409	0.00932538	0.00686159	0.00649854	0.00417039	0.00923442	0	0	0	8.73382e-05	0.000143726	0.000667196	0	0.00460168	0.0114544	0.00963568	0.00614254	0	0	0	0	0.000125704	0	0	0.00179758	0	0.000454349	0.0065348	0.00483081	0	0	0.000382702	0	0	0.000221071	0	0.0010989	0.00163908	0.000646805	0	0.000447027	0
Bacteria;Cyanobacteria;Chroobacteria;__;__	__	0.00349192	0.00224597	0.0020239	0	0.000611691	0.000345715	0.00898886	0.00621692	0.00624973	0.00576691	0.0110643	0.00408953	0	0	0	0.000152842	0.000143726	0.000635425	0.000186494	0	0.000898386	0.00139072	0.000459255	0	0	0	0	0	0	0	0.000482276	0	0	0.000132016	0.000156554	0	0	0	0	0	0	0	0	0	0	0	0	0
Archaea;Euryarchaeota;DHVE6a_c;AB019752_o;AB019752_f	AB019752_f	0	0	0	0	0	0	0.000506415	0	0	8.60733e-05	0	0	0	0	0.000130022	0.000131007	0.000407225	0.0106116	0.000372988	0.00048695	0.000352937	0.000670524	0.00149258	0	0	0	0	0	4.1645e-05	0	0.000153452	0	0	0	0.000178919	8.43076e-05	0	0	0	0	0.000126326	0.000128733	0.000125589	9.83445e-05	0.000196002	9.2151e-05	0	0
Bacteria;Tenericutes;Mollicutes;Acholeplasmatales;Acholeplasmataceae	Acholeplasmataceae	0	0	0	0	0	7.68256e-05	8.44024e-05	0	0	0	0	0	0.000673896	9.82029e-05	0.00046808	0.0105679	7.18632e-05	0	0.000559482	0	0	0	0	0	0	0	0	0	0	0	0	0	0	0	0	0	0	0	0	0	0	0	0	0	9.80008e-05	0	0	0
Bacteria;Proteobacteria;Deltaproteobacteria;Myxococcales;Nannocystaceae	Nannocystaceae	0.000515853	0.000658302	0.000725551	0.000423086	0.00558168	0.0105251	0.00223666	0.00189028	0.00257856	0.00834911	0.00344696	0.0028143	0	0	0	0	0	0	0	0.000316517	0.000609619	0.000149005	0	0	0	0	0	0	0	0	0.00177565	0	6.4907e-05	0.00033004	0.000916959	0	0	0	0	0	0	0.00023172	0.00279435	0	0	0	0	0
Bacteria;Chloroflexi;Caldilineae;Caldilineales;Caldilineaceae	Caldilineaceae	0.00222213	0.00352385	0.00297858	0.000282058	0.000764614	0.000345715	0.00481094	0.00642695	0.00970237	0.00800482	0.00902166	0.00743151	0	0	0.000442075	0.000742374	0.00105399	6.35425e-05	0.000522183	0.00574601	0.0103956	0.00434599	0.00324349	0	0	0	0	0	0	0	0	0	0.000108178	0	0	0	0	0	0	0	6.31632e-05	0	6.27943e-05	0.000229471	0.000411603	0	0	0
Bacteria;Verrucomicrobia;Verrucomicrobiae;Verrucomicrobiales;GU230460_f	GU230460_f	0.000912662	0.000774473	0.00248215	7.05144e-05	0	0.00111397	0.00329169	0.00491473	0.0102268	0.00800482	0.00812801	0.0069478	0	0	0	0	0.000335361	0.000222399	0.000167845	0.00172867	0.00150801	0.00576154	0.000545366	0	0	0	0	0	0.000229047	0	0.000548041	0	0.000173085	0.000132016	0.00234831	0	0	4.50238e-05	0	0	0	0	0.000973312	0	0.000411603	4.60755e-05	0.000596036	0
Bacteria;Proteobacteria;Alphaproteobacteria;Rhizobiales;Devosia_f	Devosia_f	0.000119043	0.000271066	0.000114561	0.000846173	0.00569637	0	0.00223666	0	0.000262226	0	0	0.000175894	0	0	0	0	0	0	0.00960445	0.000316517	0	0	0	0	0	0	0	0.00106849	0	4.23684e-05	0	0	0	0.000110013	0.000424932	0	0	0	0	9.53865e-05	0.00018949	0	0	0	0.000411603	0	0.000223514	0
Bacteria;Proteobacteria;Alphaproteobacteria;Rickettsiales;AY344373_f	AY344373_f	0.000753938	0.00956475	0	0.000141029	0.000191153	0	0	0	0	0.00012911	0.00017022	0.000395761	0	0	0	0	0	0	0	7.30425e-05	0	0	0	0	0	0	0	0	0	0	0.000197295	0	0	0	0	0	0	0	0	0	0	0	0	0	0	0	0	0
Bacteria;Proteobacteria;Gammaproteobacteria;Chromatiales;Thiobios_f	Thiobios_f	0.000793619	0	0	0	0	0	0	0.00105016	0.000480748	0	0	0	0	0	0	0.000218345	0.000766541	0.00076251	0	0.00272692	0.00163635	0.0028311	0.00932863	0	0	0	0	0	0	0	0.00013153	0	0	0.000594072	0.000201284	0	0	0	0	0	0	0	0	0	0	0	0	0
Bacteria;Spirochaetes;Spirochaetia;Spirochaetales;Spirochaetaceae	Spirochaetaceae	0.00210309	0	0	0	0.00053523	7.68256e-05	0.00417792	0.00189028	0	0	0	0.000175894	0.0024199	0.00191496	0.00106618	0.00615734	0.00407225	0.00578237	0.00378583	0.00898422	0.00863092	0.00486751	0.00706105	0.000125979	0	0	0	0	0	0.00025421	0	0	0	0.000418051	0.00131953	0.0044964	0.000333389	0.000585309	0.00220397	0.00254364	0.00161066	0.00368177	0	0.00193411	0.00260682	0.00421591	0	0
Bacteria;Proteobacteria;Gammaproteobacteria;Oceanospirillales;AM745135_f	AM745135_f	0.000595214	0	0.000152748	0	0.000191153	0.000192064	0.000970628	0.00155423	0.00148595	0.00090377	0.000553215	0.000835495	0	0	0.000260044	0.000698705	0.00100608	0.000190627	0.000988419	0.00586774	0.00754003	0.00884099	0.00177961	0	0	0	0	0	6.24675e-05	0	0.00013153	0	6.4907e-05	0	0.000223649	0	0	6.75356e-05	0	0	0	0	0.000910518	0	0.000450804	0	0.000186261	0
Bacteria;Proteobacteria;Alphaproteobacteria;Rhodospirillales;Alysiosphaera_f	Alysiosphaera_f	0	0.000503408	0.000992859	0	0	0	8.44024e-05	0.00142821	0.000655566	0.00159236	0.0008511	0.00118728	0	0	0.00023404	0	0	0	0	0.00121737	0.00202137	0.000720193	0.00881196	0	0	0	0	0	0	0	0	0	0	0	0	0	0	0	0	0	0	0	0	0	0	0	0	0
Bacteria;Spirochaetes;Spirochaetia;Spirochaetales;AY605129_f	AY605129_f	0	0	0	0	0	0	0	0	0	0	0	0	0.00560559	0.00859275	0	0	0.00170076	0.000190627	0.000839223	0.000146085	0	0	0	0	0	0	0	0	0	0	0	0	0	0	0	0	0	0	0	0	0	0	0	0	0	0	0	0
Bacteria;Verrucomicrobia;Kiritimatiellae;Kiritimatiellales;Kiritimatiellaceae	Kiritimatiellaceae	0.00615055	0.000309789	0.000458243	0	0.000496999	0.000537779	0.00831364	0.00856927	0.00441414	0.00189361	0.00434061	0.00241854	0	0	0.000312053	0.000305684	0.00038327	0.00225576	0.000783275	0.00187476	0.00330478	0.00260759	0.00117684	0	0	0	0	0	0	0	0.000284981	0	0.000324535	0	0.000357838	0.000281025	0.000266711	0.000202607	0	0.000222568	0.000347398	0.000566426	0.000847724	0.00104901	0.00213642	0.000276453	0	0
Bacteria;Proteobacteria;Alphaproteobacteria;Emcibacterales;Emcibacteraceae	Emcibacteraceae	0.000515853	0.000658302	0.00213847	0	0.000229384	7.68256e-05	0.000422012	0.00184827	0.00222892	0.00275435	0.00391506	0.004969	0	0	0	0	0	0	0	0.000998247	0.000128341	0.000745027	0	0	0	0	0	0	0	0	0.000306903	0.000210979	0	0	0.00856574	0	0	0	0	0	9.47448e-05	0	0.000345369	0	0	0	0.00137833	0.00536606
Bacteria;Proteobacteria;Oligoflexia;Bdellovibrionales;CU925466_f	CU925466_f	0.000476172	0.00104554	0.00229121	0	0.00164392	0.00234318	0.000590817	0.00302445	0.00546305	0.00154932	0.00187242	0.00127523	0	0	0	0.000524029	0.00838404	0.00235107	0.00380448	0.000462602	0.00144383	0.00136588	0.00281294	0	0	0	0	0	0	0	0.000109608	0	0	0	0	0	0	4.50238e-05	0	0	0	0	6.27943e-05	0	0	0	0.000111757	0
Bacteria;Bacteroidetes;Flavobacteria;Flavobacteriales;AY697869_f	AY697869_f	0	0	0	0	0	0	0	0.000126019	0.000305931	0	0	0.000175894	0	0	0	0	0	0	0	0	0	0	0	0	0	0	0	0	0	0	0.000175373	0.000485253	0	0	0.000111824	0	0	0	0	0	0	0	0	0	0	0	0	0.00814289
Bacteria;Proteobacteria;Alphaproteobacteria;Sphingomonadales;__	__	0	0	0	0	0	0	0	0	0	0.00012911	0	0	0	0	0	0	0	0	0	0	0	0	0.000172221	0	6.31473e-05	0	0	0	0	0	0	0.000675134	0	0	0	0	0	0.000157583	7.10959e-05	0.00034975	0	0	0.00323391	0.00799869	0	0.000737208	0	0
Bacteria;Proteobacteria;Deltaproteobacteria;Myxococcales;Polyangiaceae	Polyangiaceae	0.000277767	0.00236214	0.00794287	0.0002468	0.00393776	0.0054162	0.00139264	0.000924137	0.00069927	0.000860733	0.00136176	0.00316609	0	0	0	0.000174676	0.000862358	0.00104845	0.00031704	0.000340865	0.00121924	0.000794695	0.000258331	0	0	0	0	0	0	0	0.00107416	0	0	0	0.000156554	0	0	0	0	0	0	0	0	9.83445e-05	5.88005e-05	0	0.000186261	0
Bacteria;Proteobacteria;Gammaproteobacteria;Oceanospirillales;GU118475_f	GU118475_f	0.0014682	0.000580855	0.000343682	0	0	0	0.000801823	0.00180627	0.00336524	0.0012911	0.00285119	0.00228662	0	0	0	0.000829712	0.000431179	0	0.000186494	0.00416342	0.00638496	0.00777311	0.000459255	0	0	0	0	0	0	0	0	0	0	0	0	0	0	0	0	0	0	0	0	0.000131126	0	0	0	0
Bacteria;Actinobacteria;Acidimicrobiia;Acidimicrobiales;Ilumatobacter_f	Ilumatobacter_f	0.00182532	0.000619579	0.000954672	0	0	0	0.00257427	0.00109216	0.00432673	0.0017645	0.00059577	0.00263841	0	0	0.000286049	0.000458525	0.000455133	0.000158856	0.000205144	0.00535645	0.00616036	0.00764894	0.0008324	0	0	0	0	0	0	0	0.00052612	0	0.000129814	0	0.000134189	0	0	0	0	0	0.000157908	0	6.27943e-05	0.000131126	0.000196002	0	0	0
Bacteria;TM6;TM6_c;Babela_o;JF344625_f	JF344625_f	0	0	0	0	0	0	0.000295409	0	0	0	0.00025533	0.00013192	0	0	7.80133e-05	0	0.00759354	0	0.000279741	0.000219127	0.000352937	0.000397348	0	0	0	0	0	0	0	0	0	0	0	0	0	0	0	0	0	0	0	0	0	0	0	0	0	0
Bacteria;Proteobacteria;Gammaproteobacteria;Legionellales;__	__	0	0.00290428	0.00744644	0.000105772	0.000688152	0.000115238	0.000422012	0.000966143	0.00135484	0.00223791	0.00144687	0.00123126	0	0	0	8.73382e-05	9.58176e-05	0	0.000372988	0.000413907	0.000352937	0.000794695	0.000889807	0	0	0	0	0	0	0	0	0	0	0	0.000424932	0.000140513	6.66778e-05	0	0	0	0	0	0	0	0	0	7.45045e-05	0
Bacteria;Bacteroidetes;Flavobacteria;Flavobacteriales;Cryomorphaceae	Cryomorphaceae	0.00428554	0.00542131	0.00259671	0.00169235	0.00290553	0.00261207	0.00299629	0.00315047	0.00209781	0.00464796	0.00570237	0.00404556	0	0	0	0	0.000287453	0	0.000167845	0.000438255	0.000545449	0.000124171	0	0.00325446	0.00164183	0.00741808	0.000590555	0.00419015	0.000707965	0.00646118	0.00346362	0.00229968	0.00486802	0.00358644	0.00467426	0	0.000333389	0.00456991	0.000142192	0.000445137	0.00145275	0.00180227	0.0055259	0.00121292	0.00576245	0.000875435	0.000372523	0.00157604
Bacteria;Proteobacteria;Deltaproteobacteria;__;__	__	0.000357129	0.000348513	0.00129835	0.000105772	0.00275261	0.00718319	0.00198346	0.000966143	0.00148595	0.00120503	0.00131921	0.0013192	0.000122526	0	0	8.73382e-05	0.00179658	0.00422558	0.0016225	0.00114433	0.000609619	0.000546353	0.000516662	8.3986e-05	0.000294687	0.000551058	0.000126548	0.0014875	0.00041645	0.000889736	0.00160028	0.00082282	0.000259628	0.000616075	0.00254959	0	6.66778e-05	9.00475e-05	0	9.53865e-05	6.31632e-05	5.14933e-05	0.00474097	6.5563e-05	9.80008e-05	0	0	0
Archaea;Thaumarchaeota;Group1a_c;Cenarchaeales;Cenarchaeaceae	Cenarchaeaceae	0	0	0	0	0	0	0	0	0	0	0	0	0	0	0	0.000152842	0	0	0	0.00706077	0.00170052	0.00216058	0.00272683	0	0	0	0	0	0	0	0	0	0	0	0.000357838	0	0	0	0	0	0	0	0	0	0	0	0	0
Bacteria;Chlorobi;Ignavibacteriae;Ignavibacteriales;Ignavibacteriaceae	Ignavibacteriaceae	0.000555534	0	0	0	0	0.000115238	0.000548616	0.00100815	0	0	0	0	0	0	0	0.000414856	0.00412016	0.00216044	0.00699353	0.00353039	0.00198928	0.00158939	0.00648698	0	0	0	0	0	0	0	0.00013153	0	0	0	0.000111824	0.000702563	0.000266711	0.000405214	0	0.00193952	0.00195806	0.00151905	0.000470958	0.00216358	0.00217562	0.000668095	0.0017136	0
Bacteria;Proteobacteria;Gammaproteobacteria;Chromatiales;AM882571_f	AM882571_f	0.000515853	0.00154895	0.00156566	0	0	0	0.000970628	0.00449467	0.00262226	0.00697194	0.00629814	0.00378172	0	0	0	0	0	0	0	0.00223997	0.00144383	0.00280627	0.00180832	0	0	0	0	0	0	0	0	0	0	0.000154019	0.000424932	0	0	0	0	0	0	0	0	0	0	0	0	0
Bacteria;Proteobacteria;Betaproteobacteria;Burkholderiales;__	__	0	0.000193618	0.000152748	0	0.00688152	0.00203588	0.00324949	0.000756112	0	0	0	0	0	0	0	0	0.000503042	0.000317712	0.0030958	0.00058434	0.00105881	0	0.000602773	0	0	0	0	0	0.000124935	0	0	0	0	0	0.000469662	0	0	0.000112559	7.10959e-05	0	0	0	0.00119309	0.00042616	0	0	0.000149009	0
Bacteria;Proteobacteria;Deltaproteobacteria;Myxococcales;FJ516990_f	FJ516990_f	0.000119043	0	0	0	0.000114692	0	0	0	0	0	0	0.000219867	0	0	0	0.000414856	0.00124563	0.00654488	0.000671379	0.00131476	0.00134758	0.00124171	0.00175091	0	0	0	0	0	0	0	0	0	0	0	0	0	0	0	0	0	9.47448e-05	0	0	0	0	0	0	0
Bacteria;Proteobacteria;Deltaproteobacteria;Myxococcales;Sandaracinaceae	Sandaracinaceae	0.00138883	0.00197491	0.0017566	0.000810916	0.000611691	0.000806668	0.00282748	0.00264639	0.00467637	0.00443278	0.0029363	0.00386966	0	0	0.000130022	0.00048036	0.000574905	0.000158856	0.00063408	0.00267822	0.00577534	0.0065314	0.00143517	0	0	0	0	0.000356163	0.00041645	0	0.00113993	0	0.000627434	0.000308038	0.000916959	0	0	0.000112559	0	0	0	0	0.00395604	0.000852319	0.000803606	6.91133e-05	0.00033527	0
Bacteria;Proteobacteria;Gammaproteobacteria;Legionellales;Coxiellaceae	Coxiellaceae	0.000238086	0.00189746	0.00133654	0	0.00103223	0.00107556	0.000675219	0.00126019	0.00205411	0.00107592	0.00106388	0.00211073	0	0	5.20088e-05	0.00115723	0.00191635	0.00050834	0.00031704	0.00185041	0.00317644	0.00213574	0.0008324	0	0	0	0	0	0	0	0.000701493	0	0.000562527	0.00033004	0.000693311	0.000533948	0	0	0	0.000286159	0	0	0.00643642	0.000622849	0	0	0	0
Bacteria;Gemmatimonadetes;Longimicrobia;GU568020_o;GU568020_f	GU568020_f	0.000436491	0.00429833	0.00141291	0	0	0	0.000886226	0.00378056	0.00629343	0.00559477	0.0034044	0.0043094	0	0	0	0.000196511	0.000359316	0	0	0.00365212	0.00535823	0.00402315	0.00327219	0	0	0	0	0	0	0	0.000416511	0	0.00015145	4.40054e-05	6.70946e-05	0	0	0	0	0	0	0	0	0	0	0	0	0
Bacteria;Proteobacteria;Gammaproteobacteria;Cellvibrionales;Pseudohongiella_f	Pseudohongiella_f	0.000238086	0.00151022	0.000343682	0	0	0.0011908	0.000633018	0.00478871	0.0039771	0.00503529	0.00280863	0.00620026	0	0	0	0	0	0	0	0.00219127	0.000256682	0.00111754	0.000287035	0	0	0	0	0	0.00112441	0	0.0013153	0.000189881	0.000605798	0.000462056	0.000581486	0	0	0	0	0	0	0	0	0	0	0	0	0
Bacteria;Proteobacteria;Gammaproteobacteria;Oceanospirillales;Halomonadaceae	Halomonadaceae	0	0	0	0	0	0	0	0	0	0	0	0	0	0	0	0	0	0	0	0	0	0	0	0	0	0	0	0	0	0	6.5765e-05	0	0	0	0	0	0	0	0	0	0	0	0	0	0	0	0	0.000562873
Bacteria;Caldithrix_p;Caldithrix_c;EU283592_o;EU283592_f	EU283592_f	0	0	0	0	0	0	0	0	0	0	0	0	6.12632e-05	0.00591672	0	6.55036e-05	0	9.53137e-05	0.000242442	0.00048695	0.000385023	0.000372513	0.000287035	0	0	0	0	0	0	0	8.76866e-05	0	0.000324535	0	0.000335473	0	0	0	0.000710959	0	0	0	0	6.5563e-05	0	0	0	0
Bacteria;Planctomycetes;OM190_c;OM190_o;AF407728_f	AF407728_f	0.00170628	0.00515025	0.00286402	0.00193915	0.00053523	0.00157492	0.00320729	0.0033605	0.00170447	0.00494922	0.00591515	0.00527681	0	0	0.000390066	0.000131007	0.000694677	0.000476569	0.000484885	0.00258083	0.00558283	0.00186257	0.00364534	0	0.000105245	0	0	0.000523769	0.00033316	0.000190658	0.00184142	0.000253175	0	0.00215626	0.00588196	0	0	0.000135071	0	0	0	0.000437693	0.00119309	0.000393378	0.000254802	0.000138227	0.00081955	0
Bacteria;Bacteroidetes;Bacteroidia;Marinilabiliales;Prolixibacteraceae	Prolixibacteraceae	0.000753938	0	0	0	0	0	0.00586597	0.00126019	0	0.000172147	0.00323418	0.000571655	0	0	0	4.36691e-05	0.00134145	0.00104845	0.000335689	0.000633035	9.62557e-05	0.00330295	0.000631476	0	0	0	0	0	0	0	0.000197295	0	0	4.40054e-05	0	8.43076e-05	0.000533422	0	0	0.000572319	0.000568469	0.00046344	0	0.000688412	0.00184241	9.2151e-05	0	0
Bacteria;Proteobacteria;Alphaproteobacteria;Rhizobiales;Rhizobiaceae	Rhizobiaceae	0.000872981	0	0	0	0	0	0	0.000294044	0	0	0	0	0	0	0	0	0	0	0	0.000803467	0.00198928	0	0.00103332	0	0	0	0	0	0	0	0	0	0.00577672	0.000132016	0	0	0.00030005	0	0	0	0	0.000102987	0	0	0	0	0	0
Bacteria;Aminicenantes_OP8;AQSP_c;HQ588586_o;HQ588586_f	HQ588586_f	0	0	0	0	0	0	0	0	0	0	0	0	0.000122526	0.00464009	0	0.00355903	0.00577301	0.00533757	0.000969769	0.00180171	0.00205345	0.000894032	0.000889807	0	0	0	0	0	0	0	4.38433e-05	0	0	0	0	0	0	0	0	0	0.000347398	0.00015448	0	0	0	0	0	0
Bacteria;Nitrospirae;Nitrospira_c;Nitrospirales;Nitrospiraceae	Nitrospiraceae	0.000158724	7.74473e-05	0.000343682	0	0.000267615	0	0.000422012	0.00487272	0.00157336	0.00296953	0.00272352	0.00109934	0	0	0	0	0	0	7.45976e-05	0.00250779	0.00150801	0.00178806	0.0057694	0	0	0	0	0	0	0	0.000219217	0	0.000259628	0.000154019	0	0	0	0	0	0	0	0	0	0.000131126	0	0	0	0
Bacteria;Proteobacteria;Gammaproteobacteria;Chromatiales;MPQE_f	MPQE_f	0.000436491	0.000193618	7.63738e-05	0	0.000191153	0	0.00033761	0.000378056	0	0.00064555	0.00034044	0.000527681	0	0	0.000260044	0.000633202	0.000742586	0.00050834	0.000466235	0.00219127	0.00308018	0.00576154	0.00183702	0	0	0	0	0	0	0	0	0	0	0	0	0	0	0	0	0	0	0	0.000282575	0	7.84006e-05	0	7.45045e-05	0
Bacteria;Bacteroidetes;Bacteroidia;Bacteroidales;Lentimicrobiaceae	Lentimicrobiaceae	0.00174596	0	0	0	0.000382307	0.00103715	0.00434673	0.00210031	0.000262226	0.000215183	0.00106388	0.000967416	0.00018379	0	0	0.00096072	0.00146122	0.00238284	0.00490479	0.000559992	0.00240639	0.000918867	0.00565458	0	0	0	0	0	0	0	8.76866e-05	0	0	6.60081e-05	0.000246013	0.000393435	0.00176696	0.000630333	0.000604316	6.3591e-05	0.00255811	0.000180227	0.00273155	0.000491723	0.00201882	9.2151e-05	0.000521532	0
Bacteria;Planctomycetes;Phycisphaerae;CP019633_o;CP019633_f	CP019633_f	0.000158724	0	0	0	0	0	0.0036293	0.000420062	0	0	0.00051066	0	0	0	0.000312053	0.000458525	0.00558137	0.00250993	0.00220063	0.00491819	0.00426733	0.00258276	0.00137777	0	4.20982e-05	0	0	0	0	0	0.00103032	0	0.000411077	0.000462056	0.000469662	0	0	0.000157583	0	0	0	0	0	9.83445e-05	9.80008e-05	0	7.45045e-05	0
Bacteria;Proteobacteria;Oligoflexia;Bdellovibrionales;Bdellovibrionaceae	Bdellovibrionaceae	0.000317448	0.00116171	0.00156566	0.00546487	0.00240853	0.00556985	0.00168805	0.000966143	0.00135484	0.00146325	0.00148943	0.00136318	0	0	0	0.000109173	4.79088e-05	0	0.000130546	0.000925205	0.000545449	0.000397348	0.000717587	0.000566905	0	0	0	0	0	0.00175829	0.000241138	6.32938e-05	0.00170922	0.00132016	0.000290743	0	0	0	0	0	0	0.00182801	0.00163265	0	0	0	0.0017136	0
Bacteria;Proteobacteria;Gammaproteobacteria;Cellvibrionales;Spongiibacteraceae	Spongiibacteraceae	0.00503948	0.0021298	0.00049643	0.00105772	0.000382307	0.000768256	0.00388251	0.00516676	0.00266597	0.00365812	0.0042555	0.00470516	0	0	0	0.000283849	0.000143726	0	0	0.00294605	0.00121924	0.00347679	0.0016648	0.000104982	0.000105245	0	0	0.000691375	0.000728787	0	0.0039459	0.000801722	0.00337516	0.00543466	0.00554649	0	0	0.000180095	0	0	0	0	0.000125589	0.000196689	0.000117601	0.000138227	0	0
Bacteria;Proteobacteria;Gammaproteobacteria;Alteromonadales;__	__	0.000158724	0	0	0	0	0	0	0.00550281	0	0	0	0	0	0	0	0	0	0	0	0	0	0	0	0	0	0	0	0	0	0	0	0	0	0	0	0	0	0	0	0	0	0	0	0	0	0	0	0
Bacteria;Proteobacteria;Gammaproteobacteria;Cellvibrionales;EF468718_f	EF468718_f	0	0	0	0	0	0	0	0	0	0	0	0	0	0	0	0	0.000191635	0	7.45976e-05	0.0043582	0	0.00109271	0	0	0.000105245	0.00023314	0	0.0054891	0.000187402	0.000550789	0.000767258	0.000527448	0.000411077	0.00226628	0.000357838	0	0	0	0	0	0	0.000128733	0.000627943	0	7.84006e-05	0	0	0
Bacteria;Proteobacteria;Gammaproteobacteria;Cellvibrionales;AXVV_f	AXVV_f	0.00039681	0.00116171	0.000725551	0.00546487	0.000152923	0.000537779	0.000759622	0.00331849	0.00349635	0.00537958	0.00272352	0.00435337	0	0	0	0	0	0	0	0	0.000160426	0	0.000803697	0	0.0023996	0	0	0	0	0	0	0.000780624	0	0	0	0	0	0	0	0	0	0	0	0	0	0	0	0
Bacteria;Bacteroidetes;Cytophagia;HQ324883_o;HQ324883_f	HQ324883_f	0.00543629	0	0	0	0	0	0	8.40124e-05	0	0.000172147	0	0.00013192	0	0	0	0	0	0	3.72988e-05	0	0	0	0	0	0	0	0	0	0	0	4.38433e-05	0	0	0.000132016	0	0	0	0	0	0	0	0	0	0	0	0	0	0
Bacteria;Fusobacteria;Fusobacteria_c;Fusobacteriales;Fusobacteriaceae	Fusobacteriaceae	0.000277767	0	0	7.05144e-05	0	0	0.00126604	0	0	0.00012911	0.000297885	0.000175894	0.00269558	0	0.00543492	0.00441058	0.00184449	0.00260524	0	0.000365212	0.000994642	0.000248342	0.000143517	0	0	0	0	0	0	0	0	0	0	0	0.000111824	0	0	0	0	0	0	0	0	0	3.92003e-05	0	0	0
Bacteria;Saccharibacteria_TM7;Saccharimonas_c;Saccharimonas_o;__	__	0	0.000580855	0	0	0.000688152	0.000537779	0.00535955	0.000756112	0.000349635	0.00064555	0.00140432	0.000307814	0	0	0	0	0	0.000158856	0	0.00160693	9.62557e-05	0.000149005	0.000717587	0	0	0	0	0	0	0	0	0	0	0	6.70946e-05	0	0	0	0	0	0.00018949	0	0	0	5.88005e-05	0	0.000111757	0
Bacteria;Actinobacteria;Rubrobacteria;AB240334_o;AB240334_f	AB240334_f	0.000476172	0.000658302	0.000381869	0	7.64614e-05	0	0.000717421	0.00533479	0.00384599	0.00215183	0.00165965	0.00259443	0	0	0	6.55036e-05	9.58176e-05	9.53137e-05	9.3247e-05	0.00314083	0.00298393	0.00211091	0.00226757	0	0	0	0	0	0	0	0.000109608	0	0.000108178	0.000154019	0	0	0	0	0	0	0	0	0	0.000196689	0	0	0	0
Bacteria;Planctomycetes;PAC001018_c;PAC001018_o;GQ349202_f	GQ349202_f	0.00519821	0.000116171	0.000190934	0	0	0	0.000168805	0	0	0.00012911	0.00025533	0	0	0	0	0	0	0	0	0	0	0	0	0	0	0	0	0	0	0	0.00013153	0	0	0	8.94594e-05	0	0	0	0	0	0	0	0	0	0	0	0	0
Bacteria;GN04;EU385751_c;EU385751_o;EU385751_f	EU385751_f	0	0	0	0	0	0	0.000126604	0	0	0	0	0	0	0	0.000156027	0	0.00426388	0.00314535	0.00339419	0.00518601	0.00272724	0.00290561	0.004162	0	0	0	0	0	0	0	0	0	0	8.80107e-05	0.000111824	0	0	0	0	0	0	0	6.27943e-05	0	3.92003e-05	0	0	0
Bacteria;Proteobacteria;Gammaproteobacteria;Legionellales;PAC000044_f	PAC000044_f	0.0014682	0.00263321	0.00511704	0	0.000382307	0.000729843	0	0	0.000830383	0.00025822	0.000127665	0.000527681	0	0	0	8.73382e-05	0	0	0	0.000121737	0.000160426	0	0	0	0	0	0	0	0	0	0	0	0	0	0	0	0	0	0	0	0	0	0	0	0	0	0	0
Bacteria;Proteobacteria;Alphaproteobacteria;Kordiimonadales;Kordiimonadaceae	Kordiimonadaceae	0.00154756	0.00511152	0.00313132	0	0	0.000230477	0.000675219	0.00142821	0.000305931	0.00137717	0.00174476	0.000879469	0	0	0	0	0	0	0	9.73899e-05	0	0.000149005	0.000516662	4.1993e-05	0	0	0	0	0	0	0.000175373	0	0	0.000110013	0.000178919	0	0	0	0	0	0	0	0	0	0	0	0	0
Bacteria;Bacteroidetes;__;__;__	__	0.00218245	0.00336896	0.00141291	0.000105772	0.000267615	0.000576192	0.00105503	0.00214232	0.00358376	0.00499225	0.00200009	0.00400158	0.000459474	0.000466464	0	0	0.000191635	0.000317712	0.000149195	0.000608687	0.000352937	0.0010182	0.000631476	0.000167972	0.00046308	0	0	0	0.00016658	4.23684e-05	0.00175373	0	0.000584163	0.000836102	0.00190101	0.00137702	6.66778e-05	0	0	0	6.31632e-05	0.000128733	0.000659341	0	0.000372403	6.91133e-05	0.000372523	0
Bacteria;Proteobacteria;Gammaproteobacteria;Chromatiales;Methylohalomonas_f	Methylohalomonas_f	0.000277767	0.00247831	0.00152748	0	0	0	0.000295409	0.00252037	0.00126743	0.00490618	0.00259586	0.0019788	0	0	0	0	0	0	0	0.00133911	0.000930471	0.000496685	0.000459255	0	0	0	0	0	0	0	0.00258675	0	0.000302899	0.0024423	0.00156554	0	0	0	0.000142192	0	0	0.000128733	0.000188383	0.00065563	0	0	0.00033527	0
Bacteria;Chloroflexi;SAR202_c;SAR202_o;GQ337221_f	GQ337221_f	0.000238086	0.000116171	0.000152748	0.000141029	0	0	0.000211006	0.00193229	0.00454526	0.00241005	0.00374484	0.00488105	0	0	0	0	0	0	0	0.000365212	0.000705875	0.00134105	0.000574069	0	0	0	0	0	0	0	0	0	0	0.000110013	0	0	0	0	0	0	0	0	6.27943e-05	0	0	0	0	0
Bacteria;Actinobacteria;Acidimicrobiia;Acidimicrobiales;Iamiaceae	Iamiaceae	0	0	0	0	0	0	0.000379811	0	0.000437044	0.000344293	0.000212775	0	0	0	0	0.000393022	9.58176e-05	0.000381255	0.000298391	0.0048695	0.00359354	0.00213574	0.00103332	0	0	0	0	0	0	0	0.000153452	0	0	0	0.000313108	0	0	0	0	0	0	0	0	6.5563e-05	0	0	0	0
Bacteria;Bacteroidetes;Cytophagia;Cytophagales;__	__	0.00476172	0.00205235	0.000649177	7.05144e-05	0	0.00215112	0.00122384	0.00197429	0.00319042	0.00331382	0.00382995	0.00233059	0	0	0	0	0.000646769	0.000127085	0.000205144	0.000438255	0.000994642	0.000794695	0	0	0	0	0	0	0	8.47368e-05	0.000460355	0	6.4907e-05	0.000462056	0.000268378	0	0	0	0	0	0	0	0	0	0	0	0	0
Bacteria;Proteobacteria;Oligoflexia;Oligoflexales;Oligoflexaceae	Oligoflexaceae	0.000158724	0.000464684	0.00240577	0.00475972	0.000993998	0.000883494	0.000253207	0.000882131	0.00152965	0.00197969	0.00140432	0.00233059	0	0	0	0	0	0	0	0.000438255	0.000481278	9.93369e-05	0.000459255	0	0	0	0	0	0	0	0.000219217	0	0.00015145	0.000418051	0.000290743	0	0	0	0	0	0	0	6.27943e-05	0	0	0	0	0
Bacteria;Cyanobacteria;PAC002560_c;PAC000393_o;PAC000616_f	PAC000616_f	0.000158724	0	0.000649177	0.000211543	0.00164392	0.00303461	0.00135044	0.000672099	0.000786679	0.00077466	0.000127665	0.000835495	0	0	0	0	0	0	0	0.000365212	6.41704e-05	0.000223508	0.000114814	0	0	0	0	0	0	0	0.000460355	0	0	0	0	0	0	0	0	0	0	0	0.00474097	0.000131126	7.84006e-05	0	0.00312919	0
Bacteria;Firmicutes;Clostridia;Clostridiales;Peptococcaceae	Peptococcaceae	0	0	0	0	0	0	0.000253207	0	0	0	0	0	0.000459474	0.000122754	0	0.00471626	0.000526997	0.00346307	0.00119356	0.000121737	0.000545449	0	0.000114814	0	0	0	0	0	0	0	0	0	0	0	0	0	0	0	0	0	0	0	0	0	0	0	0	0
Bacteria;Firmicutes;Bacilli;Bacillales;Bacillaceae	Bacillaceae	0.000317448	0	0	0	0	0	0	0	0.000480748	0.00025822	0.00017022	0.000395761	0	0	0	0.00471626	7.18632e-05	0	0	0.000730425	0.000256682	0.000447016	0.000315738	0	0	0	0.000653829	0	0	0	0.00052612	0	0	0.00118814	0	0	0	0	0.00167075	0	0	0	0	0	0	4.60755e-05	0	0
Bacteria;Proteobacteria;Gammaproteobacteria;Oceanospirillales;Saccharospirillaceae	Saccharospirillaceae	0.00119043	0	0	0	0	0	0.00033761	0.000168025	0	0	0	0.000307814	0	0	0	0	0	0	0	0	0	0	0	0	0.00046308	0	0	0.000984685	0	0.00025421	0.000701493	0.000738428	0.000562527	0.00466457	0.00116297	0	0	0	0	0	0	0	0	0	0	0	0.00048428	0
Bacteria;Planctomycetes;FJ444691_c;FJ444691_o;GU145506_f	GU145506_f	0	0.0014715	0.00213847	0	0.00057346	0.00138286	0	0.00142821	0.000961496	0.000473403	0.00059577	0.00105536	0	0	0	0	0	0	0	0	0.000385023	0.000298011	0.000200924	0	0	0	0	0.00316356	0.00208225	6.35526e-05	0.00438433	0.000232077	0.000281264	0.0016062	0.00460716	0	0	0	0	0	0	0	0	0	0	0	0	0
Bacteria;Proteobacteria;Deltaproteobacteria;Nitrospinales;Nitrospinaceae	Nitrospinaceae	0.000119043	0.000154895	0	0	0	0	0.000633018	0.00449467	0.000786679	0.00167843	0.00400017	0.00145112	0	0	0	0	4.79088e-05	0	0	0.000973899	0.000962557	0.00017384	0.000315738	0	0	0	0	0	0	0	0.000328825	0	0	0	0.000134189	0	0	0.000112559	0	0	0	0	6.27943e-05	0.000131126	7.84006e-05	0	0.000409775	0
Bacteria;Fibrobacteres;Chitinivibrionia;Chitinivibrionales;Chitinivibrionaceae	Chitinivibrionaceae	0.00408714	0	0	0.000141029	0.000305845	0	0.00316509	0.00449467	0.000218522	0	0.00106388	0.000351788	0	0	0	0	0	0	0	0	0	0.000745027	0.000631476	0	0	0	0	0	0	0	4.38433e-05	0	4.32713e-05	0	0	0	0	0	7.10959e-05	0	0	0	0	0	0	0	0	0
Bacteria;Proteobacteria;Deltaproteobacteria;SAR324;EU491252_f	EU491252_f	0.000357129	0	0	0	0	0	0	0.00113417	0	0	8.511e-05	0	0.000122526	0	0	0.00024018	0	0.00400318	0	7.30425e-05	0	0	0	0.00445126	0.000126295	0	0	0.000502818	0.000104112	0.000677894	0.000109608	8.43917e-05	0.000129814	0.000110013	0.00131953	0.000168615	0	0.000427726	0.0017774	0	0	0.000102987	0	0	0.000294002	0	0	0
Bacteria;JN475265_p;JN475265_c;JN440466_o;JN440466_f	JN440466_f	0	0	0	0	0	0	0	0	0	0	0	0	0	0	0	0	0	0.00438443	0	0	0	0	0	0	0	0	0	0	0	0	0	0	0	0	0	0	0	0	0	0	0	0	0	0	0	0	0	0
Bacteria;SR1;CP006913_c;CP006913_o;CP006913_f	CP006913_f	0	0	0	0	0	0	0	0.000420062	0	0	0	0	0.00266495	0	0	6.55036e-05	0.0043597	0.00301827	0.00346879	0	0.000288767	0	0.000114814	0	0	0	0	0	0	0	0	0	0	0	0	0	0	0	0	0	0	0	0	0	0	0.00020734	0	0
Bacteria;Hydrogenedentes_NKB19;Hydrogenedens_c;Hydrogenedens_o;Hydrogenedens_f	Hydrogenedens_f	0.000555534	0.00325279	0.000992859	0	0	0.000345715	0.00135044	0.00222633	0.00432673	0.00331382	0.00238308	0.00338595	0	0	0	0.000131007	0.00141331	0.00142971	0.000466235	0.00129042	0.00227805	0.00136588	0.000229628	0	0.00023154	0	0	4.19015e-05	0	4.23684e-05	0.00317864	0.000379763	4.32713e-05	0.00299237	0.00275088	0	0	0	0	0	0	0.000102987	0.000376766	0.000196689	0	0	0.000409775	0
Bacteria;Verrucomicrobia;Opitutae;Puniceicoccales;Puniceicoccaceae	Puniceicoccaceae	0.00130947	0.00205235	0.000534616	0	0.000305845	0.000115238	0.00198346	0.00315047	0.00236004	0.00111895	0.00365973	0.0043094	0	4.91014e-05	0	0.000327518	9.58176e-05	0	0.000261092	0.00068173	0.000192511	0.000596022	0.000172221	0	0	0	0	0	0	0	0.000241138	0	0.000129814	0	0.000447297	0.000140513	0	6.75356e-05	0	0	0	0	0	6.5563e-05	0.000940808	0	0	0
Bacteria;Bacteroidetes;Bacteroidia;Bacteroidales;GU454901_f	GU454901_f	0	0	0	0	0	0	0.00430452	0	0	0	0	0	0	0	0.000390066	0.000436691	0.000550951	0.00174742	0.000261092	0.00102259	0.00413899	0.00288077	0.00206665	0	0	0	0	0	0	0	0	0	0	0.000132016	0	0	0	0	0	0	6.31632e-05	0	0	0.000131126	0	0	0	0
Bacteria;Firmicutes;Clostridia;Clostridiales;Ruminococcaceae	Ruminococcaceae	0	0	0	0	0	0	0.000886226	0	0	0	0	0	0	0	0.000546093	0.00102622	0.00146122	0.00177919	0.00415882	0.00131476	0.00426733	0.000571187	0.00066018	0	0	0	0	0	0	0	8.76866e-05	0	0	0.000110013	0	5.6205e-05	0	0	0	0	0.000252653	0.000360453	0	0	0	0	0	0
Bacteria;Acidobacteria;CP011806_c;CP011806_o;CP011806_f	CP011806_f	0.000198405	0.000116171	0	0	0	0	0	0.000252037	0.000480748	0.00185058	0.000723435	0.000659602	0	0	7.80133e-05	0	0.00105399	0.000158856	0.00113761	0.00270257	0.00394648	0.00424665	0.00120555	0	0	0	0	0	0	0	0.000197295	0	0	0	8.94594e-05	0	0	0	0	6.3591e-05	0	0	0.000188383	0.000327815	0.000352803	0	0.000186261	0
Archaea;MBGB_p;MBGB_c;AY835409_o;AY835409_f	AY835409_f	0	0	0	0	0	0	0	0	0	0	0	0	0	4.91014e-05	0.000312053	0.000196511	0.0011019	0.00171565	0.000671379	0.00423646	0.00154009	0.000273177	0.000200924	0	0	0	0	0	0	0	0	0	0	0	0	0	0	0	0	0	0.00018949	0	0	0.000131126	3.92003e-05	0	0	0
Bacteria;Firmicutes;Clostridia;Clostridiales;Clostridiaceae	Clostridiaceae	0.000476172	0.00073575	0	0	0	0.000192064	0.000590817	0.000840124	0.0029719	0.00090377	0.0012341	0.00189086	0	0	7.80133e-05	0.000567698	0.000718632	0.000349484	0	0.00248344	0.00279141	0.00414732	0.000172221	0	0	0	0	0	0	0	6.5765e-05	0	0	0	0.000156554	0	0	0	0	0	0	0	6.27943e-05	0	5.88005e-05	0	0.000111757	0
Bacteria;Proteobacteria;Gammaproteobacteria;Cellvibrionales;OM182_f	OM182_f	0	0.000271066	0	0	0.000688152	0.00111397	0.000675219	0.000588087	0.000874088	0.00146325	0.0012341	0.00175894	0	0	0	0	0	0	0	0	0	0	0	0	0	0	0	0.0041273	0.00049974	0.00105921	0.00280597	0.000675134	0.0018174	0.00380646	0.00207993	0	0	0	0	0	0	0	0.000816327	0	0.000215602	0	0.000409775	0
Bacteria;Proteobacteria;Gammaproteobacteria;Chromatiales;Ectothiorhodospiraceae	Ectothiorhodospiraceae	0	0.00042596	0.000229121	0	0	0	0.000675219	0.00235235	0.00118002	0.00292649	0.00229797	0.00400158	0	0	0	0	0	0	0	0.00133911	0.00067379	0.000670524	0.00123425	0	0	0	0	0	0	0	0.000109608	0	0	0	0	0	0	0	0	0	0	0	0	0.000327815	0	0	0	0
Bacteria;Proteobacteria;Deltaproteobacteria;Myxococcales;PAC000695_f	PAC000695_f	0	0.000348513	0.00126017	7.05144e-05	0.00217915	0.00399493	0.00147704	0.00117617	0.000480748	0.0012911	0.00114899	0.000835495	0	0	0	8.73382e-05	0.00186844	0.000571882	0	0.000633035	0.000385023	0.000273177	0.00152128	0	0	0	6.32738e-05	0	0	0	0	0	0.000108178	0.000594072	0.00129716	0	0	0	0	0	0	0	0.00295133	0.000262252	0	0	0.000260766	0
Bacteria;Proteobacteria;Betaproteobacteria;Nitrosomonadales;Nitrosomonadaceae	Nitrosomonadaceae	0.000238086	0	0	0	0	0	0.00033761	0.00378056	0.000742975	0.00301257	0.00187242	0.0013192	0	0	0	0	0.000143726	0	0	0.00394429	0.000770045	0.000322845	0.00212406	0	0	0	0	0	0	0	0.000219217	0	0	0	0	0	0	0	0	0	0	0	0	0	0	0	0	0
Bacteria;Bacteroidetes;Flavobacteria;Flavobacteriales;FQ032823_f	FQ032823_f	0	0.000154895	0	7.05144e-05	0.000267615	0.000460953	0.000506415	0.000630093	0.00113631	0.00090377	0.00042555	0.000967416	0	0	0	0	0	0	0	0	0.000160426	0	0	0	0.000294687	0	8.4365e-05	0.00106849	0.000145757	0.00175829	0.000328825	0.000316469	0.00296408	0.00393848	0.000134189	0	0	0	0	0	0	0	0	0	0	0	0	0
Bacteria;Deinococcus-Thermus;Deinococci;Trueperales;Trueperaceae	Trueperaceae	0.000515853	0.000697026	0.000152748	0	7.64614e-05	0	0.000590817	0.00113417	0.00384599	0.000946807	0.00110643	0.00162702	0	0	0	0	0	0	0	0.000413907	0.000481278	0.000248342	0	0	0	0	0	0	0	0	6.5765e-05	0	0	0	0	0	0	0	0	0	0	0	0	0	0	0	0	0
Bacteria;Peregrinibacteria;Peribacteria;GQ355048_o;GQ355048_f	GQ355048_f	0.00380937	0	0	0	0.000191153	0	0	0	0	0	0	0	0	0	0	0	0	0	0	0	0	0	8.61104e-05	0	0	0	0	0	0	0	0	0	0	0	0	0	0	0	0	0	6.31632e-05	0	0	0	0	0	0	0
Bacteria;Gemmatimonadetes;EU374070_c;EU374070_o;EU374070_f	EU374070_f	0	0	0	0	0	0	0	0	0.000131113	0	0.000127665	0.000219867	0	0	0.000208035	0.000458525	0	9.53137e-05	0.00031704	0.00121737	0.00378606	0.00365063	0	0	0	0	0	0	0	0	0.00013153	0	4.32713e-05	0	0.000111824	0	0	0	0	0	0	0	0	0	5.88005e-05	0	0	0
Bacteria;Actinobacteria;Thermoleophilia;Thermoleophilales;Thermoleophilaceae	Thermoleophilaceae	0	0	0	0	0.000152923	0	0.000506415	0	0.000655566	0	0	0	0	0	5.20088e-05	0.000174676	0.000263498	0.00025417	0.000130546	0.00180171	0.00372189	0.00352646	0.000401849	0	0	0	0	0	0	0	0	0	0	0	0	0	0	0	0	0	0	0	0	0.000295034	3.92003e-05	0	0	0
Bacteria;Latescibacteria_WS3;Latescibacter_c;EU491142_o;EU491142_f	EU491142_f	0	0	0	0	0	0	0	0	0	0	0	0	0	0	0	0	0.00114981	0.00371724	0.000410287	0.000608687	0.000288767	0.000248342	0.000373145	0	0	0	0	0	0	0	0	0	6.4907e-05	0	6.70946e-05	0	0	0	0	0	0	0	0	0	0	0	0	0
Bacteria;Caldithrix_p;Caldithrix_c;Calorithrix_o;Calorithrix_f	Calorithrix_f	0	0.000271066	0.00152748	0	0.000229384	0.00126762	0.00202566	0.00222633	0.000917792	0.00370115	0.00157454	0.00171496	9.18949e-05	0	0	0	0.000119772	0.00130262	0.000242442	0.000827815	0.000352937	0.00116721	8.61104e-05	0	0	0	0	0	0	0	0	0	0	0	0	0	0	0	0	0	0	0	0	0	0	0	0	0
Bacteria;Chloroflexi;Ardenticatenia;Ardenticatenales;DQ394955_f	DQ394955_f	7.93619e-05	0.000116171	0.000343682	0	0	7.68256e-05	0.000422012	0.00369655	0.00262226	0.00288346	0.00051066	0.00233059	0	0	0.00023404	0	0.000143726	0	0.000223793	0.0018991	0.000866301	0.000149005	0.000717587	0	0	0	0	0	0	0	8.76866e-05	0	0	0	0	0	0	0	0	0	0	0	0	6.5563e-05	0	0	0	0
Bacteria;Planctomycetes;PAC001018_c;AM056027_o;AM056027_f	AM056027_f	0.000198405	0.00042596	0.000687364	0.000105772	0.000114692	0.000192064	0.00109723	0.00105016	0.00257856	0.00219487	0.00212775	0.0028143	0	0	0	0	0.0011019	0.000444797	0.000820574	0.00165563	0.0036898	0.00327812	0.000574069	0	0	0	0	0	0	0	0	0	0	6.60081e-05	0	0	0	0	0	0	0.000221071	0	0.000408163	0.000262252	7.84006e-05	0	7.45045e-05	0
Archaea;Euryarchaeota;__;__;__	__	0	7.74473e-05	0	0	0	0	0.000126604	0	0	0	0.000127665	0	0	0	0	0	0.000287453	0.00368546	0	0.000535645	0.000417108	0.000447016	0.000487959	0	0	0	0	0	0	0	0	0	0	0	0	0	0	0	0	0	0	0	6.27943e-05	0	0	0	0	0
Bacteria;Proteobacteria;Alphaproteobacteria;DQ486506_o;DQ486506_f	DQ486506_f	0	0.000619579	0.00114561	0	0.000229384	0	0.00118163	0.000126019	0.000262226	0.00365812	0.00136176	0.0013192	0	0	0	0	0.000239544	0	0	0.00038956	0.000320852	0.000322845	0	0	0	0	0	0	0	0	0	0	0	0	0.000178919	0	0	0	0	0	0	0	0	0	0	0	0	0
Bacteria;Proteobacteria;Gammaproteobacteria;Chromatiales;Chromatiaceae	Chromatiaceae	0	0	0	0	0	0	0	0	0.000262226	0	0	0.00013192	0	0	0	0.000327518	0	0	0.000111896	0.00141215	0.00359354	0.00166389	0	0	0	0	0	0	0	0	0	0	0	0	0	0	0	0	0	0	0	0	0	0	0	0	0	0
Bacteria;Proteobacteria;Alphaproteobacteria;Rickettsiales;Paracaedibacteraceae	Paracaedibacteraceae	0	0.00259449	0.000152748	0	0	0	8.44024e-05	0.000504075	0.000480748	0.000430367	0.000212775	0.000175894	0	0	0	0	0	0	5.59482e-05	0	0	0	0	0	0	0	0	0	0	0	0	0	0.000129814	0.000132016	0	0	0	0	0	0	0	0	0.00348509	6.5563e-05	0	0	0	0
Bacteria;Chlorobi;OPB56_c;OPB56_o;EF648021_f	EF648021_f	0.000198405	0.000580855	0.00255852	0	0.000152923	0.000576192	0.000211006	0.000378056	0.000218522	0	0.000212775	0.000307814	0.00165411	0.0034371	0.000208035	0.000327518	0.000167681	0.000285941	0.000745976	9.73899e-05	9.62557e-05	0.000248342	0	0	0	0	0	0	0	0	8.76866e-05	0	8.65426e-05	6.60081e-05	6.70946e-05	0	6.66778e-05	0	0	0	0	0	0	0.000131126	0	0	0	0
Archaea;Euryarchaeota;DHVE5_c;__;__	__	0.000198405	0	0	0	0.00168215	0	0.000422012	0	0	0	0.000127665	0.000175894	0.000306316	0.000368261	0	0.000305684	0.000526997	0.00216044	0.000261092	0.000803467	0.00343312	0.000521519	0.00335831	4.1993e-05	0	0	0	0	0	0	0.000328825	0	0	0	4.47297e-05	0.000871178	0	0	7.10959e-05	0	0.000315816	0	0	6.5563e-05	0	0.000138227	0	0
Bacteria;Bacteroidetes;Cytophagia;Cytophagales;Imperialibacter_f	Imperialibacter_f	0.00305543	0.00042596	0.00148929	0	0.000649922	0.000268889	0.0033761	0.00117617	0.00126743	0.000688587	0.00191498	0.00127523	6.12632e-05	0	0.000104018	0.000283849	0.00141331	0.000317712	0.000820574	0.00124172	0.00324061	0.00335262	0.000975918	0	0	0	0	0	0	0	0	0	0	0	0.000335473	0.000196718	0	0	0.00017774	0	9.47448e-05	0	0.00043956	0.000688412	0.00113681	0.000184302	0.000149009	0
Bacteria;Bacteroidetes;Cytophagia;Cytophagales;Marinoscillum_f	Marinoscillum_f	0.000992024	0.00243959	0.00190934	0.000105772	0.000993998	0.0014981	0.00236327	0.00168025	0.00205411	0.00335686	0.00310652	0.00294622	0	0	0	0	0	0	0	0	0	0	0	0	0	0	0	0	0	0	4.38433e-05	0	0	0.000352043	0	0	0	0	0	0	0	0	0.000156986	9.83445e-05	0	0	0.000856802	0
Bacteria;Proteobacteria;Gammaproteobacteria;Thiotrichales;GU941086_f	GU941086_f	0	0	0	0	0	0	0	0	0	0	0	0	0	0	0	0	0	0	0	0	0	0	0	0	0	0	0	0	0	0	0	0	0	0	0	0	0	0	0.00334151	0	0	0	0.000313972	0	0	0	0	0
Bacteria;Bacteroidetes;Bacteroidia;Bacteroidales;JF747991_f	JF747991_f	0.0033332	0	0	0	0.000191153	0	8.44024e-05	0.000588087	0	0	0	0	9.18949e-05	0.000171855	5.20088e-05	0.00157209	0	0	0	0	0	0	0	0	0	0	0	0	0	0	4.38433e-05	0	0	6.60081e-05	0	0.000927383	0.000700117	0.000450238	0.000568768	0	6.31632e-05	0.00023172	9.41915e-05	9.83445e-05	0.000529204	0.00020734	0	0
Bacteria;Peregrinibacteria;Peribacteria;EU386074_o;DQ269061_f	DQ269061_f	0.000277767	0	0	0.00102246	0.000152923	0	8.44024e-05	0	0	0	0	0	0	0	0	0	0	0.000222399	0	0	0	4.96685e-05	0	0	0	0	0	0	0	0	0.000109608	8.43917e-05	0	0	0	0.0022763	0	0.000742892	0	0	0.000126326	5.14933e-05	0	0.00324537	0	0	0.000260766	0
Bacteria;Proteobacteria;Deltaproteobacteria;Myxococcales;EF999368_f	EF999368_f	0	0	0	0	0	0	0.00185685	0.000168025	0	0	0.00025533	0	0	0	0	0.000327518	0.000574905	0.00104845	0.000354339	0.00226432	0.00324061	0.00121688	0.000401849	0	0	0	0	0	0	0	4.38433e-05	0	4.32713e-05	4.40054e-05	6.70946e-05	0	0	0	0	0	0	0	0	0	0	0	0	0
Bacteria;Verrucomicrobia;Verrucomicrobiae;Verrucomicrobiales;Rubritaleaceae	Rubritaleaceae	0.00119043	0	0.000152748	0	0.000305845	0	0.00185685	0.0013442	0.00323412	0.000731623	0.00106388	0.000527681	0	0	0	0	0	0	0	0.00048695	0.000128341	0	0	0	0	0	0	0	0	0	0.000284981	0	0.000605798	0	0.000357838	0	0	0	0	0	0	0	0.000251177	0.000196689	0.00111721	6.91133e-05	0.000223514	0
Bacteria;Proteobacteria;Alphaproteobacteria;Rhodospirillales;PAC000428_f	PAC000428_f	0	0	0	7.05144e-05	0	0	0	0	0	0	0	0	0	0	0	0.00318784	0.000263498	0.000222399	0	0.000121737	0	0.000347679	0	0	0	0	0	0	0	0	0	0	0	0	0	0	0	0	0	0	0	0	0	0	0	0	0	0
Bacteria;Planctomycetes;EU589258_c;EU589258_o;EU589258_f	EU589258_f	0.000158724	0.00154895	0.00316951	0	0	0.000268889	0.000379811	0.000168025	0.000655566	0.00090377	0.00114899	0.000527681	0	0	0	0	0	0.000158856	0	0.00048695	0.000160426	9.93369e-05	0.000315738	0	0	0	0	0	0	0	8.76866e-05	0	0	0.000836102	0.000246013	0	0	0	0	0	0	0	0	0	0	0	0.000223514	0
Bacteria;Planctomycetes;FJ444691_c;FJ444691_o;FJ444691_f	FJ444691_f	0	0.00120043	0.00103105	0	0.000114692	0.00096032	8.44024e-05	8.40124e-05	0.000218522	0.00051644	0.000723435	0.00105536	0	0	0	0	9.58176e-05	0.00025417	7.45976e-05	0.000121737	0.000288767	0	0.000545366	0	0	0	0	6.28522e-05	0	0.00313526	6.5765e-05	0.000253175	0.000108178	0.000352043	0.000670946	0	0	0	0	0	0	0	0	9.83445e-05	0	0	0	0
Bacteria;Bacteroidetes;Cytophagia;Cytophagales;AB015263_f	AB015263_f	0.0031348	0.000813197	0	0.0002468	0.000114692	0	0.000633018	0.00100815	0.000655566	0.00012911	0.00191498	0.00123126	0	0	0	0	0	0	0	0	0	0	0	0	0	4.2389e-05	4.21825e-05	0	0	0	0	0	0.000562527	0.000286035	0.000201284	0	0	0	0	0	0	0	0	0	0	0	0	0
Bacteria;Planctomycetes;OM190_c;OM190_o;DQ071077_f	DQ071077_f	0.000198405	0.000232342	0	7.05144e-05	0.000267615	0.000192064	0.00033761	0.000588087	0.00109261	0.00111895	0.0012341	0.000791522	0	0	0	0	0	0	0	0	0.000192511	0	0	0	0	0	0	8.3803e-05	0.00058303	4.23684e-05	0.000854944	6.32938e-05	0.000281264	0.000814099	0.00313108	0	0	0	0	0	6.31632e-05	0	0	0	0	6.91133e-05	0.000111757	0
Bacteria;Chloroflexi;PDJQ_c;EU335161_o;HQ697801_f	HQ697801_f	0	0	0.000114561	0	0	0	0	0.000378056	0.00126743	0.000473403	0.000468105	0.000307814	0	0	0	0	0	0	0.00031704	0.00258083	0.00298393	0.00310428	0.00226757	0	0	0	0	0	0	0	0	0	0	0	0	0	0	0	0	0	0	0	0	0	0	0	0	0
Bacteria;Proteobacteria;Alphaproteobacteria;Rickettsiales;Rickettsiaceae	Rickettsiaceae	0.000238086	0	0.00126017	7.05144e-05	0	0.000230477	0.000253207	0.000252037	0.00104891	0.00012911	0.000553215	0.000967416	0	0	0	0	0	0	0	0	0	0	0	0	0	0	0	0	0	0	4.38433e-05	0	0.000108178	0.000154019	0	0	0	0	0	0	0	0	0.00307692	0.000557286	0	0	0.000186261	0
Bacteria;DQ833500_p;DQ833500_c;DQ833500_o;DQ833500_f	DQ833500_f	0	0	0	0	0	0.00280413	0	0	0	0	0	0	0	0.000540116	0	0.000174676	0.000431179	0.00305004	9.3247e-05	0	0	0	0.000315738	0	0	0	0	0	0	0	0	0	0	0	0	0	0	0	0	0	0	0	0	0	0	0	0	0
Bacteria;Proteobacteria;Deltaproteobacteria;AY214193_o;GQ356959_f	GQ356959_f	0	0	0	0	0	0	0.00303849	0.000210031	0	0	0.000382995	0	0	0	0	0	0.000119772	0	0.000149195	0.00109564	0	9.93369e-05	0.000373145	0	0	0	0	0	0	0	0.000328825	0	0	4.40054e-05	0.000380203	0	0	0.000157583	0	0	0	0	0	0.000393378	0	6.91133e-05	0	0
Bacteria;Bacteroidetes;Cytophagia;Cytophagales;PAC001176_f	PAC001176_f	0.000595214	0.00042596	0	0.0002468	0.000229384	7.68256e-05	0.000590817	0.000504075	0.000611861	0.000301257	0.00059577	0.000571655	0	0	0	0	0	0	0	0	0	0	0	0	0	0	0	0	0	0	0	0	0	0	8.94594e-05	0	0	0	0	0	0	0	0	0	0	0	0.00301743	0
Bacteria;Proteobacteria;Betaproteobacteria;PAC001921_o;PAC001921_f	PAC001921_f	0.000357129	0.00042596	0.000152748	0	0	7.68256e-05	0.000379811	0.00105016	0.000349635	0.000989843	0.000723435	0.000483708	0	0	0	0.000152842	0.000119772	0	0.000279741	0.0014852	0.00121924	0.00300494	0.000229628	0	0	0	0	0	0	0	0	0	0	0	8.94594e-05	0	0	6.75356e-05	0	0	0	0	0.000156986	6.5563e-05	0.000117601	0	7.45045e-05	0
Bacteria;Proteobacteria;Gammaproteobacteria;Alteromonadales;Shewanellaceae	Shewanellaceae	0	0	0	0	0	0	0	0	0	0	0	0	0	0	0	0	0	0	0	9.73899e-05	0	0	0	0	0	0	0	0	0	0	0	0	0	0	0	0.00191097	0.000266711	0.000247631	0	0.000286159	0.00167383	0	0	0.000131126	0	0	0	0.000187624
Bacteria;Firmicutes;Tissierellia;Tissierellales;Sedimentibacter_f	Sedimentibacter_f	0	0	0	0	0	0	0	0	0	0	0	0	0.000398211	0.000417362	0.00215837	0.00283849	0.00124563	0.00273233	0	0	0.00298393	0.00288077	0	0	0	0	0	0	0	0	0	0	0	0	0	0	0	0	0	0	0	0	0	0	0	0	0	0
Archaea;Euryarchaeota;DHVE5_c;EU731101_o;EU731062_f	EU731062_f	0	0	0	0	0.000114692	0	0.000590817	0	0	0	0	0	0	0	5.20088e-05	0.000349353	0.00021559	0	0.000223793	7.30425e-05	0.000160426	0.000124171	0.00295646	0	0	0	0	0	0	0	0	0	0	0	0	0	0	0	0	0	0	0	0	0	0	0	0	0
Bacteria;Planctomycetes;Phycisphaerae;CP019633_o;EU246070_f	EU246070_f	0	0	0	0	0	0	0.00101283	0	0	0	0	0	0	0	0	0	0.00100608	0.00120731	0.000298391	0.00272692	0.00067379	0.00295527	0.000918511	0	0	0	0	0	0	0	0.000109608	0	0	0	6.70946e-05	0	0	0	0	0	0	0	0	9.83445e-05	0.000117601	0	0	0
Bacteria;Actinobacteria;Coriobacteriia;Coriobacteriales;Coriobacteriaceae	Coriobacteriaceae	0	0	0	0	0	0	0.000506415	0	0	0	0	0	0	0	0.000338057	0.000174676	4.79088e-05	0	0.000652729	0.00294605	0.00179677	0.000968535	0.000287035	0	0	0	0	0	0	0	0.000219217	0	0	0	0	0	0	0	0	0	0	0	0	6.5563e-05	0	0	0	0
Bacteria;Firmicutes;Clostridia;Clostridiales;Anaerovirgula_f	Anaerovirgula_f	0	0	0	0	0	0	0	0	0	0	0	8.79469e-05	0	0	0	0.00277299	0.00289848	0.000857824	0.000596781	0.000121737	0.00211762	0.0026821	0	0	0	0	0	0	0	0	0	0	0	0	0	0	0	0	0	0	0	0	0	0	0	0	0	0
Bacteria;Latescibacteria_WS3;Latescibacter_c;EU734965_o;EU734965_f	EU734965_f	0.000119043	0.0014715	0.000305495	0	0	0	0.000548616	0.00289843	0.00236004	0.00245309	0.0025533	0.00189086	0	0	5.20088e-05	6.55036e-05	0.000191635	0.000285941	0.000167845	0.000608687	0.00179677	0.000397348	0.000373145	0	0	0	0	0	0	0	0	0	0	0	0	0	0	0	0	0	0	0	0	9.83445e-05	0	0	0.000596036	0
Bacteria;Cyanobacteria;__;__;__	__	0.00178564	0.000580855	0.000305495	0	0.000305845	0	0.00151924	0.00105016	0.00288449	0.00103288	0.00127665	0.00167099	0	0	0	0	0	0	0	0.000559992	0	0.000124171	0.000287035	0	0	0	0	0	0	0	0.00026306	0	0	0.000154019	0.000424932	0	0	0	0	0	0	0	0.00021978	6.5563e-05	0.000156801	0	0	0
Bacteria;Saccharibacteria_TM7;Saccharimonas_c;Saccharimonas_o;PAC000016_f	PAC000016_f	7.93619e-05	0.00108426	0.000190934	0	0	0	0.000590817	0.00113417	0.00118002	0.00288346	0.00276608	0.00219867	0	0	0	0.000174676	0.000263498	0.000158856	7.45976e-05	0.00238605	0.00240639	0.000769861	0.000602773	0	0	0	0	0	0	0	0	0	0	0	4.47297e-05	0	0	0	0	0	0	0	0.000313972	0	0	0	0.000521532	0
Bacteria;Bacteroidetes;Sphingobacteriia;JF769590_o;JF769590_f	JF769590_f	0.000119043	0.00108426	0.000305495	0.000105772	0	0.000192064	0	0.00113417	0.000262226	0.00025822	0.000638325	0.00285827	0	0	0	0	0	0	0	0.000146085	0.000192511	0.000397348	0	0	0	0	0	0	0	0	0	0	0	0	0	0	0	0	0	0	0	0	0	0	0	0	0	0
Archaea;Euryarchaeota;DHVE5_c;EU731011_o;AY454703_f	AY454703_f	0.00158724	0	0	0	0	0	0	0	0	0	0	0	9.18949e-05	0.00208681	0.00208035	0.000349353	4.79088e-05	0	0	0	9.62557e-05	0	0	0	0	0	0	0	0	0	0	0	0	0	0	0	0	0	0	0	0	0	0	0	0.000568405	0.00283364	0	0
Bacteria;Proteobacteria;Deltaproteobacteria;Desulfomonile_o;Desulfomonile_f	Desulfomonile_f	0	0	0	0	0	0	0	0	0	0	0	0	0	0	0	0	0.00282662	0.000285941	0.001436	7.30425e-05	0.000160426	0	0	0	0	0	0	0	0	0	0	0	0	0	0	0	0	0	0	0	0	0	0	0	0	0	0	0
Bacteria;Proteobacteria;Alphaproteobacteria;Rhodospirillales;EU131034_f	EU131034_f	0.000238086	0	0.000152748	0.000810916	0.0018733	0.00280413	0.000675219	0	0	0	0	0	0	0	0	0	0	0	0	0	0	0	0.00103332	0	0	0	0	0	0	0	0	0	0	0	0	0	0	0	0	0	0	0	0	0	0	0	0	0
Archaea;Bathyarchaeota;MCG_c;AF424768_o;__	__	0	7.74473e-05	0	0	0	0	0	0	0	0	0	0	0	0	0.000260044	0	0.000862358	0.000794281	0.000223793	0.00238605	0.00279141	0.000968535	0.00134906	6.29895e-05	0	0	0	0	0	0	0.000175373	0	0.000129814	4.40054e-05	0.000268378	0	0	9.00475e-05	0	0	9.47448e-05	0	0	0	0.000156801	0	0	0
Bacteria;Rhodothermaeota;Rhodothermia;Rhodothermales;JX193406_f	JX193406_f	0	0.000929368	0.00278764	0	0.000114692	0.00069143	0.000168805	0.00130219	0.000349635	0.00103288	0.000468105	0.00114331	0	0	0	0	0	0	0	0.000949552	9.62557e-05	0	0.000401849	0	0	0	0	0	0	0	0	0	0	0	0	0	0	0	0	0	0	0	0	0	0	0	0	0
Bacteria;Chloroflexi;Anaerolineae;Anaerolinaeles;Promineofilum_f	Promineofilum_f	0	0	0.00129835	0	0.000382307	0.00172858	0.000801823	0.000714106	0.000480748	0.00107592	0.00114899	0.000967416	0	0	0	8.73382e-05	0.00038327	0.000603654	0.000261092	0.00277561	0.00105881	0.000993369	0.000574069	0	0	0	0	0	0	0	0	0	6.4907e-05	0	0	0	0	0	0	0	0	0	0.000502355	6.5563e-05	0	0	0	0
Bacteria;Parcubacteria_OD1;LCGL_c;LCGL_o;LCGL_f	LCGL_f	7.93619e-05	0	0	0	0	0	0.00147704	0	0	0	0	0	0	0	7.80133e-05	0.000524029	0.00275475	0.00171565	0.00117491	0.000146085	0.000609619	0	0.000487959	0	0	0	0	0	0	0	0	0	0	0	0	8.43076e-05	0	0	0	0.000286159	0.000631632	0	0	9.83445e-05	5.88005e-05	0	0	0
Bacteria;Verrucomicrobia;Verrucomicrobiae;Verrucomicrobiales;Luteolibacter_f	Luteolibacter_f	0.000793619	0	0.000114561	0	0	0	0.00126604	0.00210031	0.00275338	0.000473403	0.000808545	0.00101139	0	0	5.20088e-05	0.000131007	0	0	0	0.000949552	0.00179677	0.000571187	0	0	0	0	0	0	0	0	0	0	8.65426e-05	0.000110013	0	0	0	0	0	0	0	0	0	0.000163908	0	0	0	0
Bacteria;Bacteroidetes;Sphingobacteriia;Saprospirales;Lewinellaceae	Lewinellaceae	0.00134915	0.00216853	0.00274946	0.00119874	0.000802844	0.00253524	0.00130824	0.00121818	0.000524453	0.0012911	0.00148943	0.000703575	6.12632e-05	0	0	6.55036e-05	0	0.000158856	0	0.000730425	0.00102673	0.000149005	0.000172221	0	0	0	0	0	0	0	0.000591885	0	0.000302899	6.60081e-05	0	0	0	0	0	0	0	0	0	0	0.000196002	0	0	0
Archaea;Euryarchaeota;DHVE5_c;EF444640_o;DQ417477_f	DQ417477_f	0	0	0	0	0	0	0	0	0	0	0	0	0	0	0	0	0	0	0	0	0	0	0	0	0	0	0	0	0	0	0	0	0	0	0	0	0	0	0	0	0	0.00272915	0	0	0	0	0	0
Bacteria;Proteobacteria;Gammaproteobacteria;Chromatiales;Thioalkalispiraceae	Thioalkalispiraceae	0	0	0	0	0	0	0	0	0	0	0.000382995	0.000351788	0	0	0	0	0	0	0	0.00038956	0.00189303	0.0018129	0.00269813	0	0	0	0	0	0	0	0	0	0	0	0	0	0	0	0	0	9.47448e-05	0	0	0	0	0	0	0
Bacteria;Bacteroidetes;Cytophagia;Cytophagales;Amoebophilaceae	Amoebophilaceae	0.000476172	0.00112299	0.00106923	0	0	0	0.000675219	0.000420062	0.00179188	0.00193665	0.00268097	0.00145112	0	0	0	0	0	9.53137e-05	0	0.000170432	9.62557e-05	0.000223508	0.000258331	0	0	0	0	0	0	0	0.00026306	8.43917e-05	0	0	0	0	0	0	0	0	0	0	0	0	0	0	0	0
Bacteria;Proteobacteria;Alphaproteobacteria;Rhodospirillales;__	__	0.00126979	0	0.000152748	0.00193915	0.00267615	0	0	0	0	8.60733e-05	0	0	0	0	0	0	0	0	0	0	0	0	0	0	0	0	0	0	0	0	0	0	0	0	0	0	0	0	0	0	0	0	0.000156986	0.000458941	0	0	0.000223514	0
Bacteria;Cyanobacteria;PAC002560_c;PAC002337_o;PAC002337_f	PAC002337_f	0	0	0	0	0	0	0	0	0.000131113	0	0	0	0	0	5.20088e-05	6.55036e-05	0.00160494	0.00263701	0.000522183	0.000949552	0.000866301	0.00119204	0.0024685	0	0	0	0	0	0	0	0	0	0	0	0	8.43076e-05	0	0	0	0	0	0	0	0	0	4.60755e-05	0	0
Bacteria;Parcubacteria_OD1;Paceibacter_c;LBQD_o;LBQD_f	LBQD_f	0	0	0	0	0.000114692	0	0	0	0	0	0	0	0	0	0	0	0.00107795	0.00263701	0.000149195	0	6.41704e-05	0	0	0	0	0	0	0	0	0	0	0	0	0	0	0	0	0	0	0	0	0	0	0	0	0	0	0
Bacteria;Chloroflexi;Anaerolineae;PAC000395_o;AB478660_f	AB478660_f	0.0016666	0	0.0026349	0	0.000152923	0.00157492	0.000464213	0.000252037	0	0	0.00025533	0.000175894	0	0	0	0	0	0	0	9.73899e-05	0	0	0.000114814	0	0	0	0	0	0	0	0	0	6.4907e-05	0	0	0	0	0	0	0	0	0	0	0	0	0	0	0
Bacteria;Planctomycetes;PAC001018_c;FN820300_o;FN820300_f	FN820300_f	0.000674576	0.000929368	0.00061099	7.05144e-05	0	7.68256e-05	0.000379811	0.000798118	0.000524453	0.00202272	0.00136176	0.000791522	0	0	0	0.000109173	9.58176e-05	0	0	0.00262953	0.00125132	0.00183773	0.00114814	0	0	0	0	0	0	0	0	0	0	0	0.000111824	0	0	0	0	0	0	0	9.41915e-05	0	0	0	0.000111757	0
Bacteria;Firmicutes;__;__;__	__	0.00261894	0	0	0	0	0	0	0.00033605	0.000131113	0.00038733	0.000212775	0.000263841	0.000918949	0	0.000182031	0	0.000862358	0.000285941	0	0.000146085	0.000160426	0	0	0	0	0	0	0	0	0	0	0	0	6.60081e-05	0	0	0	0	0	0	0	0	0	0	0	0	0	0
Bacteria;Peregrinibacteria;Peribacteria;EU386074_o;DQ269036_f	DQ269036_f	0.000119043	0	0	0	0	0	0	0.00256238	0	0	0.000212775	0	0	0	0	0	0	0	0	7.30425e-05	0	0	8.61104e-05	0	0	0	0	0	0	0	0	0	0	0	0	0	0	0	0	0	0	0	0	0	0	0	0	0
Bacteria;Proteobacteria;Deltaproteobacteria;Bradymonadales;Bradymonadaceae	Bradymonadaceae	0.000119043	0	0.00255852	0	0.000191153	0.000345715	0.000422012	0.000840124	0.00126743	0.00150628	0.00114899	0.00189086	0	0	0	0	0	0	0	0	0.000320852	9.93369e-05	0	0.00107082	0.000126295	4.2389e-05	6.32738e-05	0	0	0.000529605	0.000920709	0.000210979	8.65426e-05	0	0	0	0	0	0	0	0	0.000669413	0.00021978	0.000131126	0.000215602	0	0	0
Bacteria;Proteobacteria;Gammaproteobacteria;Pseudomonadales;Moraxellaceae	Moraxellaceae	0	0	0	0	0	0	0	0	0	0	0.000212775	0	0	0	0	0	0	9.53137e-05	0	0.000146085	0.000224597	0	0	0	0	0	0	0	0	0	6.5765e-05	0	0	0.00250831	0	0	0	0	0	0	0	0	0	0	0	0	0	0
Bacteria;Peregrinibacteria;Peribacteria;LBOR_o;EU246208_f	EU246208_f	0	0	0	0	0	0	0	0	0	0	0	0	0.000214421	0	0	0	0.00100608	0.00247816	0.00134276	0.000949552	0.000128341	0.000124171	0.000258331	0	0	0	0	0	0	0	0	0	0	0	0	0	0	0	0	0	0	0	0	0	0	0	0	0
Bacteria;Peregrinibacteria;Peribacteria;FJ205371_o;FJ205371_f	FJ205371_f	0	0	0	0	0	0	0	0	0.000568157	0	0	0	0	0	0	0	0.000167681	0.000317712	0.000298391	0.00029217	0.00247056	0.000273177	0.000143517	0	0	0	0	0	0	0	8.76866e-05	0	0	0	0.000134189	0	0	0	0	0	0	0	0.000408163	0	0	0	0	0
Bacteria;Bacteroidetes;Flavobacteria;Flavobacteriales;EF572198_f	EF572198_f	0	0	0	0	0	0	0	0	0	0	0	0	0	0	0	0	0	0	0	0	0	0	0	0	0	0	0	0.000146655	0	0	0.00153452	0.000253175	0	0	0.00246013	0	0	0	0	0	0	0	0	0	7.84006e-05	0	0	0
Bacteria;Firmicutes;Clostridia;Clostridiales;Christensenellaceae	Christensenellaceae	0	0	0	0	0	0	0.000759622	0	0	0	0.00025533	0	9.18949e-05	0	0	0.000131007	0.00165285	0.00104845	0.000298391	0.0024591	0.00134758	0.000993369	0.000861104	0	0	0	0	0	0	0	0	0	0	0	0	0	0	0	0	0	6.31632e-05	0	0	0	0	0	0	0
Bacteria;Proteobacteria;Alphaproteobacteria;Rickettsiales;FJ478621_f	FJ478621_f	0	0	7.63738e-05	0	0.000114692	0	0.000126604	8.40124e-05	8.74088e-05	0	0	0	0	0	0	8.73382e-05	0.000191635	6.35425e-05	0	0.00068173	0.000866301	0.00243375	0	0	0	0	0	0	0	0	0	0	0	0	0	0	0	0	0	0	6.31632e-05	5.14933e-05	0.000596546	0	0	0	0	0
Bacteria;Proteobacteria;Gammaproteobacteria;Chromatiales;FJ712598_f	FJ712598_f	0	0	0	0	0	0	0	0.00033605	0	0.00038733	0	0	0	0	0	0	0.000119772	0	0	0.0024104	0.0010909	0.00171356	0.00114814	0	0	0	0	0	0	0	0.00026306	0	0	0	0.000111824	0	0	0	0	0	0	0	6.27943e-05	0	5.88005e-05	0	0	0
Bacteria;Caldithrix_p;Caldithrix_c;EU245241_o;EU245241_f	EU245241_f	0	0	0	0	0	0	0.000253207	0	0	0	0	0	0	0	0.000104018	0	0.000910267	0.00238284	0.000540833	0.000730425	0.00121924	0.000546353	0.000602773	0	0	0	0	0	0	0	0	0	0	0	0	0	0	0	0	0	0	0	0	0	0	0	0	0
Bacteria;Proteobacteria;Deltaproteobacteria;Nitrospinales;GQ249553_f	GQ249553_f	0	0	0	0	0	0	0	0	0	0	0	0	0	0	0	0	0.00105399	0.00193805	0.00236848	0.00114433	0	0	0.000258331	0	0	0	0	0	0	0	0	0	0	0	0	0	0	0	0	0	0	0	0	0	0	0	0	0
Bacteria;Proteobacteria;Gammaproteobacteria;Oceanospirillales;HQ191045_f	HQ191045_f	0.00107139	0.000542131	0	0	0.000458768	0	0.00122384	0.00105016	0.00170447	0.00133414	0.000553215	0.00140715	0	0	0	0.000305684	0.000359316	0	0.000298391	0.00202084	0.00170052	0.00233442	0.000516662	0	0	0	0	0	0	0	0.000153452	0	0	0.000176021	0	0	0	0	0	0	0	0	0	0.000196689	0	0	0	0
Bacteria;Acidobacteria;EU700145_c;EU700145_o;EU700145_f	EU700145_f	0.000198405	0	0	0	0	0	0.00033761	0.000966143	0.00139854	0.00120503	0.00068088	0.000967416	0	0	0	8.73382e-05	0.000119772	0	0.000205144	0.000803467	0.00231014	0.00206124	0.000631476	0	0	0	0	0	4.1645e-05	0	0.000197295	0	6.4907e-05	0	8.94594e-05	0	0	0	0	0	0	0	0	0	0	0	0	0
Bacteria;Planctomycetes;PAC001018_c;AM056027_o;FJ712535_f	FJ712535_f	0	0	0	0	0	0	0.000253207	8.40124e-05	0	0	0	0	0	0	0	4.36691e-05	0.000431179	0.000444797	0.000111896	0.000608687	0.00231014	0.000720193	0.000114814	0	0	0	0	0	0	0	0.000175373	0	0	0	0	0	0	0	0	0	0	5.14933e-05	0	6.5563e-05	0	0	0	0
Bacteria;Acidobacteria;Solibacteres;Solibacterales;GQ302585_f	GQ302585_f	7.93619e-05	0.00154895	0.00217665	0	0.000191153	0	0.000295409	0.00226834	0.00157336	0.00197969	0.00191498	0.0019788	0	0	0	0	0	0	0	0.000511297	0.000288767	0.000248342	0	0	0	0	0	0	0	0	0	0	0	0	0	0	0	0	0	0	0	0	0	0	0	0	0	0
Bacteria;Chloroflexi;Anaerolineae;Anaerolinaeles;PAC002118_f	PAC002118_f	0.000357129	0.000813197	0.000305495	0	0	0	0.000126604	0.00155423	0.000874088	0.00223791	0.00127665	0.0013192	0	0	0	0	0.000550951	0.000158856	0.000484885	0.00185041	0.00163635	0.000571187	0.00114814	0	0	0	0	0	0	0	0	0	0	0	0	0	0	0	0	0	0	0	0	0	0	0	0	0
Bacteria;Verrucomicrobia;Verrucomicrobiae;Verrucomicrobiales;Roseibacillus_f	Roseibacillus_f	0.000277767	0	0.000305495	0.000141029	0.000152923	0	0.00109723	0.000966143	0.00209781	0.00133414	0.00221286	0.00140715	0	0	0	0	9.58176e-05	0	0	0.000511297	0.00073796	0.000546353	0.000258331	0	0	0	0	0	0	0	0.000284981	0	0	8.80107e-05	0.000134189	0	0	0	0	0	0	0	0	0	7.84006e-05	0	0	0
Bacteria;Acidobacteria;PAC002261_c;AM997925_o;AM997925_f	AM997925_f	0	0	0	0	0	0	0	0	0	0	0	0	0	0	0.000104018	0.000371187	0.000862358	0.000635425	0.000466235	0.00119303	0.00218179	0.000943701	0.000114814	0	0	0	0	0	0	0	0	0	0	0	0	0	0	0	0	0	0	0	0	0	0	0	0	0
Bacteria;Planctomycetes;Phycisphaerae;CP019633_o;PAC002608_f	PAC002608_f	0.000158724	0.00042596	7.63738e-05	0	0.000267615	0.000307302	0.000422012	0.000840124	0.00131113	0.00133414	0.00119154	0.00109934	0	0	0	0.000109173	0.00217985	0.000826052	0.000839223	0.00133911	0.00115507	0.00064569	0.000861104	0	0	0	0	0	0	0	0.000197295	0	4.32713e-05	6.60081e-05	6.70946e-05	0	0	0	0	0	0	0	9.41915e-05	9.83445e-05	3.92003e-05	0	0	0
Bacteria;Bacteroidetes;Bacteroidia;Bacteroidales;__	__	0.000674576	0.000387237	0	0	0	0	0.00113943	0.00105016	0	0.000301257	0	0	0.00208295	0.000392812	0.000312053	0.000633202	0.000143726	0	0	0	0.000256682	0	0.000200924	0	0	0	0	0	0	0	0.000219217	0	0	8.80107e-05	0	0	0	0	0	0	0	0	0	6.5563e-05	0.000196002	0	0	0
Bacteria;Actinobacteria;Thermoleophilia;Solirubrobacterales;Conexibacteraceae	Conexibacteraceae	0.000158724	0	0	0	0	0	0	0	0.000568157	0	0.000127665	0	0	0	0.000312053	0.000174676	0.000287453	0.000222399	0.000410287	0.00182606	0.000866301	0.00206124	0	0	0	0	0	0	0	0	0	0	0	0	0	0	0	0	0	0	0	0	0	0	0	0	0	0
Bacteria;Firmicutes;Bacilli;Bacillales;Staphylococcaceae	Staphylococcaceae	0	0	0	0	0	0	0	0	0	0	0	0	0	0	0	0	0	0	0	0	0	0	0.000344442	0	0	0	0	0	0	0	0.000723415	0	0.000129814	0.000396048	0.00205757	0	0	0	0	0	0	0	0	0	0	0	0	0
Bacteria;Latescibacteria_WS3;Latescibacter_c;EU592470_o;EU592470_f	EU592470_f	0	0	0	0	0	0	0	0	0	0	0	0	0	0	0.000338057	0	9.58176e-05	0.00174742	0.00111896	0.00204519	6.41704e-05	0	0.000803697	0	0	0	0	0	0	0	0	0	0	0	0	0	0	0	0	0	0	0	0	0	0	0	0	0
Bacteria;Proteobacteria;Gammaproteobacteria;Alteromonadales;Psychromonadaceae	Psychromonadaceae	0.00039681	0.000774473	0	0	0.000267615	0	0.000970628	0.000756112	0.000611861	0.00202272	0.00140432	0.0013192	0	0	0	8.73382e-05	0	0	0	0.000511297	0	0.000347679	0	0.000377937	0	0	0	0.000125704	0.00016658	0.000444868	0.000438433	0	0.000194721	0.000198024	0.000626216	0.00118031	0.000133356	0.000135071	0	0.00130362	0	0	0	0	0.000176401	0	0.00033527	0
Bacteria;Chloroflexi;Anaerolineae;Anaerolinaeles;EF688367_f	EF688367_f	0	0.000116171	0	0	0	0	0	0	0	8.60733e-05	0	0	0	0	0	0.000567698	0.000311407	0.000285941	0	0.00202084	0.00112298	0.000695358	0.000602773	0	0	0	0	0	0	0	0	0	0	0	0	0	0	0	0	0	0	0	0	0	0	0	0	0
Bacteria;Acidobacteria;Vicinamibacter_c;Vicinamibacter_o;PAC002281_f	PAC002281_f	7.93619e-05	0	0	0	0	0	0.000253207	0	0.00069927	0.00025822	0	0	0	0	0	0.000305684	0.000790495	0.000190627	0.00139871	0.00058434	0.00189303	0.00201157	0.000975918	0	0	0	0	0	0	0	6.5765e-05	0	0	0	0	0	0	0	0	0	0	0	0	0.000163908	0	0	0	0
Bacteria;Actinobacteria;MarineActino_c;Actinomarinales;__	__	0.000317448	0.000154895	0	0	0.000191153	0	0.000886226	0.000126019	0.0020104	0.00103288	0.0008511	0.000879469	0	0	0	0	0	0	3.72988e-05	0.000146085	0.000128341	0.000968535	0.000143517	0	0	0	0	0	0	0	0	0	0	0	0	0	0	0	0	0	0	0	0	0	0	0	0	0
Bacteria;Proteobacteria;Alphaproteobacteria;Rickettsiales;Midichloriaceae	Midichloriaceae	0	0.00193618	7.63738e-05	0	0	0	0	0	0.000131113	0	0.000127665	0.000395761	0	0	0	0	0	6.35425e-05	0	0	0	7.45027e-05	0	0	0	0	0	0	0	0	0	0	0	0	0	0	0	0	0	0	0	0	0	0	0	0	0	0
Bacteria;Rhodothermaeota;Rhodothermia;Rhodothermales;__	__	0	0.000503408	0.00190934	0	0	0	0	0	0	0.000301257	0	0	0	0	0	0	0	0	0	0	0	0.000198674	0	0	0	0	0	0	0	0	0	0	0	0	0	0	0	0	0	0	0	0	0	0	0	0	0	0
Bacteria;Thermotogae;Thermotogae_c;Petrotogales;JQ771488_f	JQ771488_f	0	0	0	0	0	0	0	0	0	0	0	0	0.00189916	0.000515565	0.000442075	0.000458525	0	0.000285941	0.00130546	0	0	0	0	0	0	0	0	0	0	0	0	0	0	0	0	0	0	0	0	0	0	0	0	0	0	0	0	0
Bacteria;Proteobacteria;Deltaproteobacteria;Deferrisoma_o;Deferrisoma_f	Deferrisoma_f	0	0	0	0	0	0	0.000886226	0	0	0	0.000127665	0	0	0	0	0	0	0	0	0.0018991	0	0	0.000143517	0	0	0	0	0	0	0	0	0	0	0	0	0	0	0	0	0	0	0	0	0	0	0	0	0
Bacteria;Proteobacteria;Gammaproteobacteria;Thiotrichales;Thiotrichaceae	Thiotrichaceae	0.0016666	0.000580855	0.000343682	0.000423086	0	0	0.000379811	0.000546081	0.00187929	0.000559477	0.00017022	0.00114331	0	0	0	0	0	0	0	0.000121737	0	0	0	0	0	0	0	0	0	0	0	0	0	0	0	0	0	0	0	0	0	0	0	0	0	0	0	0
Bacteria;Planctomycetes;PAC002607_c;PAC002607_o;PAC002607_f	PAC002607_f	0.000317448	0.00042596	0.000190934	7.05144e-05	0	0	0.000211006	0.000378056	0.000305931	0.00142021	0.0008511	0.00101139	0	0	0	8.73382e-05	0.000287453	0	9.3247e-05	0.00068173	0.00154009	0.0010182	0.000459255	0.000104982	0.000252589	0	0.000189821	0.000586621	0.00016658	0.000444868	0.00184142	0.000358665	0.00144959	0.00158419	0.00129716	0	0	0	0	0	6.31632e-05	0	0.000313972	0	0	0	0	0
Bacteria;Actinobacteria;Actinobacteria_c;Frankiales;__	__	0.000515853	0	0.000152748	0.000105772	0	0	0.00109723	0.00033605	0.00183558	0.000688587	0.00076599	0.000879469	0	0	0	0.000152842	9.58176e-05	0	0	0.00038956	0.000545449	0.00116721	0	0	0	0	0	0	0	0	0	0	0	0	0	0	0	0	0	0	0	0	0	0	0	0	0	0
Bacteria;Actinobacteria;Actinobacteria_c;Corynebacteriales;Mycobacteriaceae	Mycobacteriaceae	0.000436491	0	0.000152748	0	0	0	0.000548616	0.000126019	0.000961496	0.000430367	0.00034044	0.000879469	0	0	0.000286049	0.000152842	0.00059886	0.000349484	0.000372988	0.000925205	0.00118715	0.0018129	0	0	0	0	0	0	0	0	0	0	0	0	0	0	0	0	0	0	0	0	0	0	0	0	0	0
Bacteria;Latescibacteria_WS3;Latescibacter_c;AM991194_o;EU881351_f	EU881351_f	0	0	0	0	0	0	0	0.000168025	0.00113631	0.00038733	0.00025533	0.00013192	0	0	0.000104018	0	0.000239544	0.000127085	0.000186494	0.000633035	0.00141175	0.0018129	0.00114814	0	0	0	0	0	0	0	0	0	0	0	0	0	0	0	0	0	0	0	0	0	0	0	0	0
Bacteria;Tenericutes;Mollicutes;PAC001265_o;HM127590_f	HM127590_f	0.00178564	0	0	0	0.000191153	0.000153651	0.000506415	0.000756112	0	0	0	0	0	9.82029e-05	0	0	0	0	0	0	0.000192511	0.000149005	0	0	0	0	0	0	0	0	0	0	0	0	0	0	0	0	0	0	0	0	0	0	0	0	0	0
Bacteria;Proteobacteria;Deltaproteobacteria;AY214193_o;AJ306774_f	AJ306774_f	0	0	0	0	0	0	0	0.000168025	8.74088e-05	0	0	0	0	0	0	0	0.00059886	9.53137e-05	0.000186494	0.00177737	0	0	0.000229628	0	0	0	0	0	0	6.35526e-05	0.000284981	0	0	8.80107e-05	0	0	0	0	0	0	0	0	0	0	0	0	0	0
Bacteria;Planctomycetes;AJ224943_c;AJ224943_o;AJ224943_f	AJ224943_f	0	0	0	0	0	0	0	0	0	8.60733e-05	0	0	0	0	0	0	0	0	0	0	0	0.000149005	0	0.000230961	8.41963e-05	4.2389e-05	0.000105456	0	6.24675e-05	0.000211842	0.000306903	0.000189881	6.4907e-05	8.80107e-05	0.00176682	0.000168615	0	0	0	0	0	0	0	0	0	0.000115189	7.45045e-05	0
Archaea;Euryarchaeota;DHVE5_c;AY454658_o;AY454694_f	AY454694_f	0	0	0	0	0	0	0.000422012	0	0	0	0	0	0	0	0.000104018	0.000218345	0	9.53137e-05	3.72988e-05	0	0	0	0	0	0	0	0	0	0	0	0	0	0	0	0	0	0	0	0	0	9.47448e-05	0	0	0	0.00176401	0.000138227	0	0
Bacteria;Proteobacteria;Deltaproteobacteria;Bradymonadales;AB491846_f	AB491846_f	0.000357129	0.000348513	0.000229121	0.00176286	7.64614e-05	0.000115238	0.00033761	0.000798118	0.00126743	0.000430367	0.000808545	0.00114331	0	0	0	0	4.79088e-05	0	0	0	0	0	0	0	0.000589374	0	0	0	0	0	0.00013153	0.000485253	0	0.00033004	8.94594e-05	0	0	0	0	0	6.31632e-05	0	0	0	0	0	0	0
Bacteria;Proteobacteria;Deltaproteobacteria;Bradymonadales;EU544861_f	EU544861_f	0	0	0.000229121	0	0	0.000192064	0	0	0	8.60733e-05	0	0.000527681	0	0	0	0	0	0	0	0	0	0	8.61104e-05	0	0	0.000105973	0	0.000230458	0.000124935	0.000444868	0.000460355	6.32938e-05	0	0	0.00174446	0	0	0	0	0	0	0	0.000313972	0.000131126	0	0	0	0
Bacteria;Firmicutes;Clostridia;Clostridiales;Peptostreptococcaceae	Peptostreptococcaceae	0	0.000116171	0	0	0.000191153	0.000153651	0.000886226	0.000126019	0.000349635	0.00025822	0.000638325	0.000307814	0	0	0	0	0	0	0.000167845	0.00163128	0.00080213	0.0017384	0	0	0	0	0	0	0	0	0	0	0	0	0	0	0	0	0	0	0	0	0	0	0	0	0	0
Bacteria;Chloroflexi;Anaerolineae;PAC000395_o;__	__	0	0	0	0	0.00053523	0.00169016	0	0	0.000611861	0	0	0	0	0	0	0	0	0	0	0	0	0	0	0	0	0	0	0	0	0	0	0	0	0	0	0	0	0	0	0	0	0	0	0	0	0	0	0
Bacteria;Proteobacteria;Gammaproteobacteria;Thiotrichales;Francisellaceae	Francisellaceae	0.000793619	0.000503408	0.000420056	0	0.000267615	0.000115238	0.000126604	0.00168025	0.000524453	0.000430367	0.000978765	0.00114331	0	0	0	0	0	0	0	0	0	0	0	0	0.000147344	0	0.000421825	0	0.00033316	0	0.000635728	0.000316469	0.00147122	0	0.000447297	0	0	0	0	0	0	0	0	0	0	0	0	0
Bacteria;Proteobacteria;Gammaproteobacteria;Cellvibrionales;GQ274159_f	GQ274159_f	0	0	0.000381869	0	0.000191153	0	0	0.000966143	0.000437044	0.00167843	0.00153198	0.000703575	0	0	0	0	0	0	3.72988e-05	0.000462602	0.00112298	0	0	0	0	0	0	0	0	0	0.000986474	0.00010549	0	0	0	0	0	0	0	0	0	0	0	0	0	0	0	0
Bacteria;Proteobacteria;EU101270_c;EU101270_o;FJ202111_f	FJ202111_f	0	0	0	0	0	0	0	8.40124e-05	0	0	0	0	0	0	0	0	0	0	0	0	0	0	0	0	0.000147344	0.00167437	0	0	0	0	0.00013153	0.000168783	4.32713e-05	4.40054e-05	0	0	0	0	0	0	0	0	0	0	0	0	0	0
Bacteria;Proteobacteria;Gammaproteobacteria;Xanthomonadales;Xanthomonadaceae	Xanthomonadaceae	0	0	0.00164204	0	0	0.000307302	0	0	0	0.00012911	0	0.000219867	0	0	0	0	0	0	0	0	0	0	0	0	0	0	0	0	0	0	4.38433e-05	0	0	0	0	0	0	0	0	0	0	0	0	0	0	0	0	0
Bacteria;Bacteroidetes;Sphingobacteriia;Saprospirales;Haliscomenobacteraceae	Haliscomenobacteraceae	0.000238086	0.000116171	0	0	0	0	0.000211006	0.000504075	0.000218522	0.00012911	0.000212775	0	0	0	0	0	0	0	0	0	0	0.00163906	0	0	0	0	0	0	0	0	0	0	0	0	0	0	0	0	0	0	0	0	0	0	0	0	0	0
Archaea;Euryarchaeota;Thermoplasmata;EU570118_o;EU570118_f	EU570118_f	0	0	0	0	0	0	0	0	0	0	0	0	0	0	0	0	0.00098213	0.00162033	0.000298391	0.000998247	0.00102673	0	0.000688883	0	0	0	0	0	0	0	0	0	0	0	0	0	0	0	0	0	0	0	0	0	0	0	0	0
Archaea;Euryarchaeota;DHVE6a_c;AB019755_o;AB019755_f	AB019755_f	0	0	0	0	0	0	0	0	0	0	0	0	0	0	5.20088e-05	0	0.00160494	0.000667196	0.000727327	0.00153389	0.00105881	0.00134105	0.000258331	0	0	0	0	0	0	0	0.00105224	0.00010549	0	4.40054e-05	0.000156554	0	0	0	0	0	0	0	0	0	5.88005e-05	0.000115189	0	0
Bacteria;Actinobacteria;MarineActino_c;Actinomarinales;PAC002137_f	PAC002137_f	0	0	0	0	0	0	8.44024e-05	0	0.000393339	0	0	0	0	0	0	0	0.000119772	0	0.000111896	0.00019478	0.00160426	0.00129138	0	0	0	0	0	0	0	0	0	0	0	0	0	0	0	0	0	0	0	0	0	6.5563e-05	5.88005e-05	0	0	0
Bacteria;Acidobacteria;CP011806_c;CP011806_o;EU652507_f	EU652507_f	0.000238086	0	0.000152748	0	0	0	0.000211006	0	0.00126743	0.00111895	0.00106388	0.00158304	0	0	0	8.73382e-05	4.79088e-05	0	0	0.000219127	0.0010909	0.000596022	8.61104e-05	0	0	0	0	0	0	0	0.000723415	0	0	0.000176021	0.000514392	0	0	0	0	0	0	0	9.41915e-05	0	0	0	0	0
Bacteria;Chloroflexi;Thermomicrobia;DQ129389_o;DQ129389_f	DQ129389_f	0.000476172	0	0.000114561	0	7.64614e-05	0	0.000633018	0	0.00144224	0.00103288	0.00059577	0.000439734	0	0	0	0	7.18632e-05	0	7.45976e-05	0.0014365	0.00157218	0.00109271	0	0	0	0	0	0	0	0	0	0	0	0	0	0	0	0	0	0	0.000157908	0	0	0	0	0	0	0
Bacteria;Bacteroidetes;Bacteroidia;Marinilabiliales;Marinilabiliaceae	Marinilabiliaceae	0.00103171	0	0	0	0.000114692	0	0.000928427	0.00155423	0.000174818	0	0.000893655	0	0	0	0	0	0	0	0	4.8695e-05	0.000128341	0	0	0	0	0	0	0	0	0	0	0	0	0	0	0	0	0	0	0	0	0	0	0	3.92003e-05	0	0	0
Bacteria;Planctomycetes;PAC001018_c;AM056027_o;AY532588_f	AY532588_f	0.000277767	0.000464684	0	0	0	0	0.000379811	0.000546081	0	0.00064555	0.00136176	0.000395761	0	0	0	0	4.79088e-05	0	5.59482e-05	0.00129042	0.00154009	0.000720193	0.000143517	0	0	0	0	0	0	0	0.000306903	0	8.65426e-05	6.60081e-05	0.000134189	0	0	0	0	0	0	0	0.000376766	0	0	0	0	0
Bacteria;Proteobacteria;Deltaproteobacteria;Bradymonadales;EF574244_f	EF574244_f	0.000476172	0.000464684	0.000649177	0	0.000611691	0.00153651	0	0.000252037	0.000480748	0	0	0.000175894	0	0	0	0	0	0	0	0	0	0	0	0	0	8.47781e-05	0	0.000125704	0	0.00148289	0.000591885	0	0.00134141	0.000638078	0.000246013	0	0	6.75356e-05	0	0	9.47448e-05	7.724e-05	0	0	0	9.2151e-05	0.00033527	0
Bacteria;Proteobacteria;Gammaproteobacteria;Oceanospirillales;EU735638_f	EU735638_f	0	0	0	0	0	0	0	0	0	0	0	0	0	0	0	0	0	0	0	0	0	0	0	0	0	0	0	0	0	0	0.00153452	0	0	0	0	0	0	0	0	0	0	0	0	0	0	0	0	0
Bacteria;Acidobacteria;CP011806_c;CP011806_o;EF515323_f	EF515323_f	0	0	0	0	0	0	0	0	0	0	0	0	0	0	0	0.000371187	0.00153308	0.00050834	0.00095112	0.000438255	6.41704e-05	0.000248342	0.000172221	0	0	0	0	0	0	0	0	0	0	0	0	0	0	0	0	0	0	0	0	0	0	0	0	0
Bacteria;Parcubacteria_OD1;LCGL_c;LCGL_o;AB193900_f	AB193900_f	0	0	0	0	0	0	0.000211006	0	0	0	0	0	0	0	0	0.000218345	0	0.00152502	0.000708678	0.00029217	0	0.000248342	0.000918511	0	0	0	0	0	0	0	0	0	0	0	0	0	0	0	0	0	0.000821122	7.724e-05	0	0	0	0.000138227	0	0
Bacteria;Verrucomicrobia;Kiritimatiellae;Kiritimatiellales;GQ259262_f	GQ259262_f	0	0	0	0	7.64614e-05	0	0.00151924	0.00033605	0.00109261	0.00038733	0.00106388	0.000263841	0	0	7.80133e-05	0	0.000718632	6.35425e-05	0.000130546	0.00116868	0.00105881	0.000769861	0.00114814	0	0	0	0	0	0	0	0.000219217	0	0	0	0.000134189	0	0.000133356	0	0	0	0	0	0.000408163	0.000327815	0.000509604	0	0	0
Bacteria;Cyanobacteria;PAC001562_c;PAC001562_o;AY212703_f	AY212703_f	0.000238086	0.000154895	0	7.05144e-05	0	0	0	0.000126019	0.000305931	0.00012911	0	8.79469e-05	0	0	0	0	0	0	0	0	0	0	0	0	0	0	0	0	0	0	0	0	0	0	0	0	0	0	0	0	0	0	0.000722135	0	0.00150921	0	0.000111757	0
Bacteria;Bacteroidetes;Sphingobacteriia;CP012155_o;FQ032816_f	FQ032816_f	0	0.000271066	7.63738e-05	0.000176286	0	0	0.000379811	0.000588087	0.00069927	0.00150628	0.00106388	0.00145112	0	0	0	0	0	0	0	0	0	0	0.000172221	0	0	0	0	0	0	0	0.000197295	0	0	0	0.000201284	0	0	0	0	0	0	0	0	0	0	0	0.000447027	0
Bacteria;Bacteroidetes;Sphingobacteriia;Sphingobacteriales;GQ274072_f	GQ274072_f	0	0	0	0.000105772	0	0	0	0	0.000305931	0.000215183	0.00148943	0.000483708	0	0	0	0	0	0	0	0	0	0	0	0	0	0	0	0	0	0	0	0	0	0	0	0	0	0	0	0	0	0	0	0	0	0	0	0
Bacteria;Proteobacteria;Gammaproteobacteria;Cellvibrionales;DQ395870_f	DQ395870_f	0.000277767	0	0	0	0.000267615	0	0.000422012	0.00121818	0.00148595	0.000559477	0	0.000527681	0	0	0	0	0	0	0	0	0.000224597	0	8.61104e-05	0	0	0	0	0	0	0	0	0	0	0.000264032	0	0	0	0	0	0	0	0	0	0	0	0	0	0
Bacteria;Planctomycetes;__;__;__	__	0.000436491	0.000271066	0	0	0.000688152	7.68256e-05	0.000422012	0.00033605	0.000131113	0.000430367	0.000553215	0	0	0	0	0	0.000191635	0.000317712	0	0.0014852	9.62557e-05	0.000149005	0.000143517	0	0	0	0	0	0	0	0	0	0	8.80107e-05	0.000111824	0	0	0	0	0	0	0	0	0	0	0	0	0
Bacteria;Latescibacteria_WS3;Latescibacter_c;AM991194_o;DQ351773_f	DQ351773_f	0	0	0	0	0	0	0	0.000462068	0.000262226	0.000989843	0.000212775	0.000703575	0	0	0	0	0.000910267	0.000984909	0.000540833	0.00146085	0.000417108	0.000794695	0.00100462	0	0	0	0	0	0	0	0	0	0	0	0.000111824	0	0	0	0	0	0	0	0	0	0	0	0.000260766	0
Bacteria;Bacteroidetes;Flavobacteria;Flavobacteriales;AM997541_f	AM997541_f	0.000317448	0.000542131	0.00129835	0	0	0.000499366	0.000928427	0.000882131	0.000786679	0.00133414	0.000553215	0.00145112	0	0	0	0	0	0	0	0.000121737	0.000352937	0.000198674	0	0	0	0	0	0	0	0	0	0	0.000475984	0.000286035	0.000223649	0	0	0	0	0	0	0	0.0011303	9.83445e-05	0	0	0.000409775	0
Archaea;Euryarchaeota;DHVE5_c;AY822001_o;AY822001_f	AY822001_f	0.000119043	0	0	0	0	0	0.00143484	0	0	0	0.000127665	0	0	0.000122754	0	0.000349353	0.000335361	0.000285941	0.000111896	0.000243475	0	0	0.000143517	0	0	0	0	0	0	0	0	0	0	0	0	0	0	0	0	0	0.000221071	0	0	0	0.000176401	4.60755e-05	0	0
Bacteria;Firmicutes;CU918251_c;CU918251_o;CU918251_f	CU918251_f	0	0	0	0	0	0	0.000211006	0	0	0	0	0	0	0	0	0	0	0	0	0	0	0	0	0	0	0	0	0	0	0	0	0	0	0	0	0.00143323	0	0	0	0	0	7.724e-05	0	0.000327815	0	0	0	0
Bacteria;Proteobacteria;Gammaproteobacteria;Thiotrichales;Beggiatoaceae	Beggiatoaceae	0.00142851	0	0	0	0.000152923	0	0.000126604	0	0	0.00025822	0.00017022	0	0	0	0	0	0	0	0	0	0	0	0	0	0	0	0	0	0	0	0	0	0	0	0	0	0	0	0	0	0	0	0.000784929	0	0	0	0	0
Bacteria;Bacteroidetes;Sphingobacteriia;Saprospirales;__	__	0.00107139	0.000851921	0.00141291	7.05144e-05	0.000267615	0.000499366	0.000886226	0.00130219	0.000611861	0.000989843	0.00102132	0.000307814	0	0	0	8.73382e-05	0	0	0	0	6.41704e-05	0	0.000574069	0	0	0	0	0	0	0	0	0	0	0	0	0	0	0	0	0	0	0	0	0	0	0	0	0
Bacteria;Chloroflexi;Anaerolineae;Anaerolinaeles;AY921707_f	AY921707_f	0	0.000193618	0	0	0.000152923	0.000115238	0	0.000504075	0.000655566	0	0.00017022	0.00127523	0	0	0	0	0.00138935	0.000794281	0.000466235	0.00077912	0.00115507	4.96685e-05	0	0	0	0	0	0	0	0	0	0	0	0	0	0	0	0	0	0	0	0	0	0	0	0	0	0
Bacteria;Planctomycetes;PAC001018_c;PAC001018_o;PAC001018_f	PAC001018_f	0.000238086	0	0	0.000176286	0.000993998	0	0	0.00109216	0.000393339	0.00077466	0.00093621	0.00136318	0	0	0	0	0	9.53137e-05	0	0.000267822	0.000192511	0.000372513	5.74069e-05	0	0	0	0	0	0	0	0.00103032	0	0	0.00024203	0	0	0	0	0	0	0	0	0.000345369	0	0	0	0.00048428	0
Bacteria;Proteobacteria;Deltaproteobacteria;PAC001922_o;FM253606_f	FM253606_f	0	0.000116171	0	0	0	0	0.000126604	0.000504075	0.00135484	0.000301257	0.00076599	0.00105536	0	0	0	0	0	0	0	0.000170432	0.000288767	0	0	0	0	0	0	0	0	0	0	0	0	0	0	0	0	0	0	0	0	0	0	0	0	0	0	0
Bacteria;Proteobacteria;Deltaproteobacteria;EU245359_o;EU245359_f	EU245359_f	0	0	0	0	0	0	0	0	0	0	0	0	0	0	0	0	0	0	0	0.00133911	0	0	0	0	0	0	0	0	0	0	0	0	0	0	0	0	0	0	0	0	0	0	0	0	0	0	0	0
Bacteria;Chloroflexi;Anaerolineae;Anaerolinaeles;AF395429_f	AF395429_f	0	0	0	0	0	0	0	0	0	0	0	0	0	0	0	0	0.000958176	0.00130262	0.000167845	0.000511297	0	0.000124171	0.000287035	0	0	0	0	0	0	0	0	0	0	0	0	0	0	0	0	0	0	0	0	0	0	0	0	0
Bacteria;Rhodothermaeota;Rhodothermia;Rhodothermales;AB015524_f	AB015524_f	7.93619e-05	0	0	7.05144e-05	0	0	0.000211006	0	0.0010052	0.000344293	0.00051066	0.000351788	0	0	0	0	0	0	0	0.00029217	0.000256682	0.00129138	0	0	0	0	0	0	0	0	0.000175373	0	0	0.000154019	0.000559122	0	0	0	0	0	0	0	0	0	0	0	0	0
Bacteria;Acidobacteria;Vicinamibacter_c;Vicinamibacter_o;Vicinamibacter_f	Vicinamibacter_f	0	0	0.000114561	0	0	0	0.000211006	0.000126019	0.000437044	0.00064555	0.000127665	0	0	0	0	0	0	0	0	7.30425e-05	0.00128341	0.000720193	0	0	0	0	4.21825e-05	0	0	0	6.5765e-05	0	0	0	4.47297e-05	0	0	0	0	0	0	0	0	9.83445e-05	0	0	0	0
Bacteria;Acidobacteria;Blastocatellia;Blastocatellales;Blastocatellaceae	Blastocatellaceae	0	0.00127788	0	0	0	0	0	0	0	0.000602513	0	0	0	0	0	0	0	0	0	0.000340865	0.000641704	0.000397348	0.000717587	0	0	0	0	0	0	0	0.000109608	0	0	0	0	0	0	0	0	0	0	0	0	0	0	0	0	0
Bacteria;SR1;__;__;__	__	0	0	0	0	0	0	0	0.000294044	0	0	0.00127665	0	0	0	0	0	0	0	0	0	0	0	0	0	0	0	0	0	0	0	0	0	0	0	0	0	0	0	0	0	0	0	0	0	0	0	0	0
Bacteria;Proteobacteria;Betaproteobacteria;Burkholderiales;Burkholderiaceae	Burkholderiaceae	0	0	0	0	0	0	0	0	0	0	0	0	0	0	0	0	0	0	0	0	0	0	0	0	0	0	0	0	8.329e-05	0	0.000833023	0	0.000194721	0.00127616	0.000693311	0	0	0	0	0	0	0	0	0	0	0	0	0
Bacteria;Proteobacteria;Alphaproteobacteria;Rickettsiales;Holosporaceae	Holosporaceae	0.000238086	0	0.00126017	7.05144e-05	0	0.00069143	0	0	0	0	8.511e-05	0	0	0	0	0	0	0	0	0	0	0	0	0	0	0	0	0	0	0	0	0	0	8.80107e-05	0	0	0	0	0	0	0	0.000102987	0.000596546	0.000327815	7.84006e-05	0	0.000186261	0
Bacteria;Actinobacteria;Rubrobacteria;Gaiellales;Gaiellaceae	Gaiellaceae	0.000277767	0	0	0	0.000152923	0	0.000126604	0.000126019	8.74088e-05	0	0	0	0	0	7.80133e-05	0	0.000143726	9.53137e-05	0	0.00068173	0.00125132	0.00111754	0.000143517	0	0	0	0	6.28522e-05	0	0	0	0	0	0	0	0	0	0	0	0	0	0	0	0	7.84006e-05	4.60755e-05	0	0
Bacteria;Verrucomicrobia;Verrucomicrobiae;Pedosphaera_o;Pedosphaera_f	Pedosphaera_f	0	7.74473e-05	0	0	0	0	0	0.000504075	0.000131113	0.000602513	0.000468105	0.00013192	0	0	0	0	0.000119772	0	7.45976e-05	0.000462602	0.00125132	0.000993369	0.000172221	0	0	0	0	0	0	0	0	0	0	4.40054e-05	6.70946e-05	0	0	0	0	0	0	0	0	9.83445e-05	0	0	0	0
Bacteria;Firmicutes;Clostridia;Clostridiales;Dehalobacterium_f	Dehalobacterium_f	0	0	0	0	0	0	0	0	0	0	0	0	0	0	0	0.000218345	0.000526997	0.00123908	0.000391638	0.000608687	0.00067379	0	0	0	0	0	0	0	0	0	0	0	0	0	0	0	0	0	0	0	0	0	0	0	5.88005e-05	0	0	0
Bacteria;Cyanobacteria;DQ520188_c;DQ520188_o;DQ520188_f	DQ520188_f	0	0	0	7.05144e-05	0	0	0	8.40124e-05	0	0	0.000127665	8.79469e-05	0	0	0	0	0.000335361	0	0.000111896	0	0	0	0	0	0	0	0	0	0	0	4.38433e-05	0	0	4.40054e-05	0.00123007	0	0	0	0	0	0	0	6.27943e-05	0	0	0	0.000223514	0
Bacteria;EF092200_p;EF092200_c;EF092200_o;EF092200_f	EF092200_f	0.000119043	0	0	0.0002468	0.00122338	0	0	0	0	0	0	0	0	0	0	0	0	0	0	0	0	0	0	0	0.000189442	0	0	0.000209507	0.000104112	0.000953289	0.000328825	0.000210979	0.000129814	0.000308038	8.94594e-05	0	0	0	0	0	0	0	0	0	0	0	0	7.50497e-05
Bacteria;Proteobacteria;Alphaproteobacteria;Rhizobiales;Rhodobiaceae	Rhodobiaceae	0	0.000193618	0	0	0.00122338	0.000806668	0.000675219	0	0	0.000473403	0.000297885	0	0	0	0	0	0	0	0.000130546	0	0	0	0.000545366	0	0	0	0	0	0	0	0	0	0	0	0	0	0	0	0	0	0	0	0	0	0	0	0	0
Bacteria;Chloroflexi;Anaerolineae;Anaerolinaeles;GQ249567_f	GQ249567_f	0	0	0	0	0	0	0.000126604	0	0	0	0	0	0	0	0	0	0.000646769	0.00120731	0	0.00058434	9.62557e-05	0.000546353	0.000803697	0	0	0	0	0	0	0	0	0	0	0	0	0	0	0	0	0	0	0	0	0	0	0	0	0
Bacteria;Bacteroidetes;Flavobacteria;Flavobacteriales;FN433404_f	FN433404_f	0.000357129	0.00120043	0.000534616	7.05144e-05	0.000649922	0.000115238	0.000633018	0.000546081	0	0.00051644	0.000808545	0.000351788	0	0	0	0	0	0	0	0	0	0	0	0	0	0	0	0	4.1645e-05	0	0.000284981	8.43917e-05	0.00015145	0	0.000246013	0	0	0.000112559	0	6.3591e-05	0	0	0.00119309	0	3.92003e-05	0	0.000596036	0
Bacteria;Chlamydiae;Chlamydiae_c;Chlamydiales;Parachlamydiaceae	Parachlamydiaceae	0.000198405	0.00120043	0.000190934	0	0	0.000192064	0	0.000252037	0	0.000215183	0	0.00013192	0	0	0	0	0.00038327	6.35425e-05	0.000111896	0.000121737	0.000866301	0.000124171	0	0	0	0	0	0	0	0	0	0	0	0	6.70946e-05	0	0	0	0	0	0	0	0	0	0	0	0	0
Bacteria;Proteobacteria;Deltaproteobacteria;Bradymonadales;AB185724_f	AB185724_f	0	0	0	0	0.000191153	0.0011908	0	0	0	0	0	0	0	0	0	0	0	0	0	0	0	0	0	0	0	0	0	0	0	0	0.000175373	0	0	0	6.70946e-05	0	0	0	0	0	0	0	0	0	0	0	0	0
Bacteria;Acidobacteria;CP011806_c;CP011806_o;HQ166644_f	HQ166644_f	0	0	0	0	0	0	0	0	0	0	0	0	0	0	0	0	0	0	0	0.000146085	0.00118715	0.000546353	0	0	0	0	0	0	0	0	0	0	4.32713e-05	0	0	0	0	0	0	0	0	0	0.000125589	0	7.84006e-05	0	0	0
Bacteria;Proteobacteria;Alphaproteobacteria;Rhizobiales;Bauldia_f	Bauldia_f	0	0.00042596	0.000420056	0	0	0.000153651	0.000464213	0.000630093	0.000568157	0.000817697	0.00034044	0.000351788	0	0	0	0	0	0	0.000130546	0.000340865	0.000320852	0.00116721	0.000143517	0	0	0	0	0	0	0	0	0	0	0	0	0	0	0	0	0	0	0	0	0	0	0	0	0
Bacteria;Proteobacteria;Gammaproteobacteria;Chromatiales;FM242252_f	FM242252_f	0	0	0	0	0	0	0	0	0	0.00116199	0	0	0	0	0	0	0	0	0	0	0	0	0	0	0	0	0	0	0	0	0	0	0	0	0	0	0	0	0	0	0	0	0	0	0	0	0	0
Bacteria;Cyanobacteria;Vampirovibrio_c;FR888536_o;AB240501_f	AB240501_f	0	0	0	0	0	0	0	0.000210031	0	0	0	8.79469e-05	6.12632e-05	0.000147304	0.000104018	0	0.00114981	0.000794281	0.00031704	0	9.62557e-05	7.45027e-05	0.000258331	0	0	0	0	0	0	0	0	0	0	0	0	0	0	0	0	0	0	0	0	0	0	0	0	0
Bacteria;TM6;TM6_c;Babela_o;FJ264771_f	FJ264771_f	0	0	0	0	0	0	0	0	0	0	0	0	0	0	0	0	0.00114981	0	5.59482e-05	0	9.62557e-05	0	0	0	0	0	0	0	0	0	0	0	0	0	0	0	0	0	0	0	0	0	0	0	0	0	0	0
Bacteria;Proteobacteria;Deltaproteobacteria;Myxococcales;EF125442_f	EF125442_f	0	0	0	0	0	0	0	0	0	0	0	0	0	0	0	0	0.00059886	0.00114376	0	0.000340865	0	0	0.000287035	0	0	0	0	0	0	0	0	0	0	0	0	0	0	0	0	0	0	0	0	0	0	0	0	0
Bacteria;Latescibacteria_WS3;Latescibacter_c;EU652628_o;EU652628_f	EU652628_f	0	0	0.000190934	0	7.64614e-05	0	0.000168805	0.000504075	0.000480748	0.00111895	0.00034044	0.000439734	0	0	0	0	9.58176e-05	0	0	0	0.00102673	0.0010182	0	0	0	0	0	0	0	0	0.000109608	0	0	0	0	0	0	0	0	0	0	0	0.000125589	0	0	0	0	0
Bacteria;Proteobacteria;Deltaproteobacteria;Bradymonadales;EU799406_f	EU799406_f	0	0	0	0	0.000305845	0.000499366	0.000126604	0.000168025	0.000568157	0.00111895	8.511e-05	0	0	0	0	0	0	0.000476569	0.000149195	0	0	0.000347679	0.000229628	0	0	0	0	0	0	0	0.000964553	0	0	0.000110013	0.000111824	0	0	0	0	0	9.47448e-05	0	0.000596546	0	0	0	0	0
Bacteria;Spirochaetes;Spirochaetia;Spirochaetales;GQ249604_f	GQ249604_f	0	0	0	0	0	0	0.000168805	8.40124e-05	0	0	8.511e-05	0	0	0	5.20088e-05	0	0.000287453	0.00111199	0.000372988	7.30425e-05	0	0	0	0	0	0	0	0	0	0	0	0	0	0	0	0	0	0	0	0	0	0	0	0	0	0	0	0
Bacteria;Bacteroidetes;Sphingobacteriia;Sphingobacteriales;Chitinophagaceae	Chitinophagaceae	0.000119043	0.000271066	0.00110742	0	0.000267615	7.68256e-05	0.000126604	0.000672099	0.000568157	0.00064555	0.00025533	0.000263841	0	0	0	0	0	0	0	7.30425e-05	0	0	0	0	0	0	0	0	0	0	0	0	0	0	6.70946e-05	0	0	0	0	0	0	0	0	0	0	0	0	0
Bacteria;Bacteroidetes;Cytophagia;Cytophagales;EU617868_f	EU617868_f	0.00039681	0	0	0	0	0	0.000211006	0.000798118	0.000786679	0.000430367	0.00110643	0.000703575	0	0	0	0	0	0	0	0	0	0	0	0	0	0	0	0	0	0	0	0	0	0	0	0	0	9.00475e-05	0	0	0	0	0	0	0.000156801	0	0.000186261	0
Bacteria;Chlorobi;OPB56_c;OPB56_o;EU245114_f	EU245114_f	0	0	0	0	0	0	0	0	0	0	0	0	0.000153158	0.00110478	0	0	0	0	0	0	0	0	0	0	0	0	0	0	0	0	0	0	0	0	0	0	0	0	0	0	0	0	0	0	0	0	0	0
Bacteria;Planctomycetes;Brocadia_c;Brocadiales;Brocadiaceae	Brocadiaceae	0	0	0	0	0	0	0	0	0	0	0	0	0	0	0	0	0	0	0	0.00019478	0	0	0	0	0	0	4.21825e-05	0.000125704	0	0	0.00109608	0.000168783	0.000475984	0.000396048	0.000715676	0	0	0.000270143	0	0	0	7.724e-05	0	0.000753975	0.000254802	0	0	0
Bacteria;Cyanobacteria;Chroobacteria;Oscillatoriales;__	__	0.00107139	0	0	0.000282058	0.000344076	0.000115238	0.000379811	0.000378056	0.000131113	8.60733e-05	0	0.000263841	0	0	0	0	0	0	0	0	0	0	0	0	0	0	0	0	0	0	6.5765e-05	0	0	0	0	0	0	0	0	0	0	0	0	0	0	0	0	0
Bacteria;Actinobacteria;Actinobacteria_c;__;__	__	0.000158724	0	0	0	0	7.68256e-05	0	0	0.000524453	0	0	0	0	0	0	0	0	0.000158856	0	0.000559992	0.000866301	0.00106787	0.000229628	0	0	0	0	0	0	0	0	0	0	0	0	0.00011241	0	0	0	0.000127182	0.000284234	7.724e-05	0	0.000163908	0.000156801	9.2151e-05	0	0
Bacteria;Acidobacteria;CP011806_c;CP011806_o;JN505225_f	JN505225_f	0	0	0	0	0	0	0	0	0	0	0	0	0	0	0	0	0	0	0	0	0	0	0.00106203	0	0	0	0	0	0	0	0	0	0	0	0	0	0	0	0	0	0	0	0	0	0	0	0	0
Bacteria;Peregrinibacteria;Peribacteria;EU386074_o;EU386074_f	EU386074_f	0.000119043	0	0	0	0	0	0	8.40124e-05	0.000524453	0	0	0.000263841	0	0.000196406	0	0.000174676	0	9.53137e-05	0	0	0	0	0.000143517	0	0	0	0	0	0	0	0	0	0	0	0	0	0	0	0	0	0	0.000102987	0	0	0	0.00105974	0	0
Bacteria;Proteobacteria;Alphaproteobacteria;Rhizobiales;Bradyrhizobiaceae	Bradyrhizobiaceae	0	0	0	0	0	0	0	0	0.00069927	0.00025822	0	0	0	0	0	0	0	0	0.000111896	0.000730425	0.000705875	0.00104304	0	0	0	0	0	0	0	0	0	0	0	4.40054e-05	0	0	0	0	0	0	0	0	0	0.000295034	0.000176401	0	0	0
Bacteria;Bacteroidetes;Bacteroidia;Bacteroidales;GQ354920_f	GQ354920_f	0.00103171	0	0	0	0	0	0.000379811	0	0	0	0	0.000175894	0	0	0	0	0	0	0.000167845	0.000121737	0.000224597	7.45027e-05	0	0	0	0	0	0	0	0	0	0	0	6.60081e-05	0	0	0	0	0	0	0	0	6.27943e-05	0	7.84006e-05	0	0	0
Archaea;Bathyarchaeota;MCG_c;AF424768_o;AY454571_f	AY454571_f	0	0	0	0	0	0	0	0	0	0	0	0	0	0	0	0	0	0	0	0.00102259	0	0	0	0	0	0	0	0	0	0	0	0	0	0	0	0	0	0	0	0	0	0	0	0	0	0	0	0
Bacteria;Proteobacteria;Gammaproteobacteria;Oceanospirillales;FM242473_f	FM242473_f	0	0	0	0	0	0	0	0	0	0	0	0	0	0	0	0	0	0	0	0	0	0	0	0	0	0	0	0	0	0	0.0010084	0	0	0	0	0	0	0	0	0	0	0	0	0	0	0	0	0
Archaea;Euryarchaeota;DHVE5_c;EU731108_o;EU731108_f	EU731108_f	0	0	0	0	0	7.68256e-05	0.00033761	0.000924137	0	0	0.00051066	0	0	0.000491014	0	0	0	0.000381255	7.45976e-05	0	0.000256682	4.96685e-05	0.000114814	0	0	0	0	0	0	0	0	0	0	0	0	0	6.66778e-05	0	0	0.000127182	0	0	0	6.5563e-05	0.000215602	0	0.00100581	0
Bacteria;Proteobacteria;Deltaproteobacteria;PAC001922_o;PAC002546_f	PAC002546_f	0.000317448	0.000232342	0	0	0	0	0	0.000588087	0.0010052	0	0.00042555	0.000923442	0	0	0	0	0	0	0	0.000146085	0.000160426	0.000720193	0.000287035	0	0	0	0	0	0	0	0	0	0	0	0	0	0	0	0	0	0	0	0	0	0	0	0	0
Bacteria;TM6;TM6_c;__;__	__	0	0	0	0	0	0	0	8.40124e-05	0.0010052	0	0	0	0	0	0	0	0	0	0	0	0	0	0	0	0	0	0	0	0	0	0	0	0	0	0	0	0	0	0	0	0	0	0	0	0	0	0	0
Archaea;Euryarchaeota;Thermoplasmata;DQ522934_o;DQ522934_f	DQ522934_f	0	0	0	0	0	0	0	0	0	0	0	0	0	0	5.20088e-05	0	4.79088e-05	0.000158856	0	0.000998247	0.000705875	0.000298011	0.000315738	0	0	0	0	0	0	0	8.76866e-05	0	0	0	4.47297e-05	0	0	0	0	0	0	0	0	0	0	0	0	0
Bacteria;Proteobacteria;Deltaproteobacteria;Desulfovibrionales;__	__	0	0	0	0	0	0	0	0	0	0	0	0	0	0.000982029	0	0	0	0	0	0.00019478	0	0	0	0	0	0	0	0	0	0	0	0	0	0	0	0	0	0	0	0	0	0	0	0	0	0	0	0
Bacteria;Cyanobacteria;PAC000053_c;PAC000053_o;PAC000053_f	PAC000053_f	0	0	0	0	0	0	8.44024e-05	0.000798118	0.000611861	0.000602513	0.000978765	0.000879469	0	0	0	0	0	0	0	0	0	0	0	0	0	0	0	0	0	0	0	0	0	0	0	0	0	0	0	0	0	0	0	0	0	0	0	0
Bacteria;Proteobacteria;Gammaproteobacteria;Chromatiales;FR670385_f	FR670385_f	0	0	0	0	0	0	0	0	0	0	0	0	0	0	0	0	0	0	0	0.000365212	0	0.000968535	0	0	0	0	0	0	0	0	0	0	0	0	0	0	0	0	0	0	0	0	0	0	0	0	0	0
Bacteria;Latescibacteria_WS3;Latescibacter_c;EU795191_o;AF186412_f	AF186412_f	0	0.000232342	0	7.05144e-05	0	0	0	0.000966143	0.000131113	0.000430367	0.000723435	0.000483708	0	0	0	0	7.18632e-05	0	0	0.000365212	0.000449193	0	0	0	0	0	0	0	0	0	0	0	0	0	0	0	0	0	0	0	0	0	0	0	0	0	0	0
Bacteria;Proteobacteria;Gammaproteobacteria;Chromatiales;Granulosicoccaceae	Granulosicoccaceae	0	0.000154895	0	0	0	0	0	0.00033605	0.000262226	0	0	0	0	0	0	0	0	0	0	0.000535645	0.000962557	0	0.000545366	0	0	0	0	0	0	0	0	0	0	0	0	0	0	0	0	0	0	0.0007724	0	0	0	0	0	0
Bacteria;Proteobacteria;Gammaproteobacteria;Enterobacterales;Enterobacteriaceae	Enterobacteriaceae	0	0	0	0	0	0	0	0	0	0	0	0	0	4.91014e-05	0	8.73382e-05	0	0	0	0.00038956	0.000481278	0.000546353	0.000688883	0	0	0	0	0	0	0	0.000833023	0	0	0.000946115	0.000178919	0	0	0	0	0	0	0	0	0	0	0	0	0
Bacteria;Latescibacteria_WS3;Latescibacter_c;Latescibacter_o;Latescibacter_f	Latescibacter_f	0	0	0	0	0	0	0	0	0	0	0	0	0	0	7.80133e-05	0	0	0.000190627	0	0.000365212	0.000930471	0.000372513	0.000200924	0	0	0	0	0	0	0	0	0	0	0	0	0	0	0	0	0	0	0	0	0	0	0	0	0
Bacteria;Planctomycetes;OM190_c;OM190_o;__	__	7.93619e-05	0.000929368	0.000534616	0	7.64614e-05	0	0.000422012	0	0.000524453	0.00038733	0.00017022	0	0	0	0	0	0	0	0	0.000146085	0	0	0	0	0	0	0	0	0	0	0	0	0	0	0	0	0	0	0	0	0	0	0	0	0	0	0	0
Bacteria;Tenericutes;Mollicutes;Mycoplasmatales;Hepatoplasma_f	Hepatoplasma_f	0.000912662	0	0	0	0	0	0	0	0	0	0	0	0	0	0	0	0	0	0	0	0	0	0	0	0	0	0	0	0	0	0	0	0	0	0	0	0	0	0	0	0	0	0	0	0	0	0	0
Bacteria;Actinobacteria;Acidimicrobiia;Acidimicrobiales;CP011489_f	CP011489_f	0	0	0	0	0	0	0	0	0	0.00090377	0	0.000703575	0	0	0	0	0	0	3.72988e-05	0.000633035	0.000352937	0.000894032	0	0	0	0	0	0	0	0	0	0	0	0	0	0	0	0	0	0	0	0	0	6.5563e-05	3.92003e-05	0	0	0
Bacteria;Proteobacteria;Deltaproteobacteria;Syntrophobacterales;Syntrophobacteraceae	Syntrophobacteraceae	0	0	0	0	0	0	0.000126604	0	0	0.000172147	0	0	0	0	0.000130022	0.000152842	0.000143726	0.000127085	0	0.000608687	0.000898386	0.00064569	0	0	0	0	0	0	0	0	0.000328825	0	0.000216357	0	0.000201284	0	0	0	0.000142192	0	0	0	0	0.000196689	0.000117601	0	0	0
Bacteria;Chloroflexi;Anaerolineae;Anaerolinaeles;DQ394964_f	DQ394964_f	0	0	0	0	0	0	0	0.000168025	0	0.00025822	0	0	0	0	0	0	0.00059886	0.000317712	0.000540833	0.000827815	0.000898386	0.000422182	0	0	0	0	0	0	0	0	0	0	0	0.000110013	8.94594e-05	0	0	0	0	0	0	0	0	0	0	0	0	0
Bacteria;Omnitrophica_OP3;AQSZ_c;AQSZ_o;AQSZ_f	AQSZ_f	0	0	0	0	0	0	0.000253207	0.000126019	0.000218522	0.000215183	0	0	0	0	0	0.000152842	7.18632e-05	0	0	0	0.000513363	4.96685e-05	0.000889807	0	0	0	0	0	0	0	0.000175373	0	0	0	0	0	0	4.50238e-05	0	0	0	0	0	6.5563e-05	0	0	0	0
Bacteria;Proteobacteria;Deltaproteobacteria;Nitrospinales;DF820460_f	DF820460_f	0	0	0	0	0	0	0.000126604	0.000168025	0	0	0	0	0	0	0.00023404	0	0.000287453	0.000889595	0.00063408	0.000803467	0.000834216	0	0	0	0	0	0	0	0	0	0	0	0	0	0	0	0	0	0	0	0	0	0	0	0	0	0	0
Bacteria;Spirochaetes;Spirochaetia;Spirochaetales;__	__	0	0	0	0	0	0	0.000168805	0.000882131	0	0	0	0	0	0.000147304	0	0	0.000335361	0	0.000130546	0.000146085	0.000352937	0	0.000172221	0	0	0	0	0	0	0	0	0	0	0	0	0	0	0	0	0	0	0	0	0	0	0	0	0
Bacteria;Proteobacteria;Gammaproteobacteria;Chromatiales;EU735630_f	EU735630_f	0	0	0.000878298	0	0	0	0	0	0	0	0.00051066	0	0	0	0	0	0	0	0	0	0.000160426	0	0	0	0	0	0	0	0	0	0	0	0	0	0	0	0	0	0	0	0	0	0	0	0	0	0	0
Archaea;__;__;__;__	__	0	0	0	7.05144e-05	0	0	0.000168805	0	0	0	0	0	0	0	0.000130022	6.55036e-05	0.000838404	0.000317712	0.000876522	0.00087651	0.000352937	0.000794695	0.000602773	0	0	0	0	0	0	0	6.5765e-05	0	0	0	0	0	0	6.75356e-05	0	0	0	0	0	0	0	0	0	0
Bacteria;Planctomycetes;OM190_c;OM190_o;EU491268_f	EU491268_f	0	0.000271066	0.000267308	0	0	0.000115238	0	0.000168025	8.74088e-05	0.000559477	0	0.000219867	0	0	0	0	9.58176e-05	0	0.000186494	0.00087651	0.000513363	0.000347679	0.000574069	0	0	0	0	0	0	0	0	0	0	0	0	0	0	0	0	0	0	0	0.000125589	6.5563e-05	0	0	0	0
Bacteria;Chlamydiae;Chlamydiae_c;Chlamydiales;__	__	0.000158724	0.000232342	0.000152748	0	0.000191153	7.68256e-05	0.000675219	0.000630093	0.000874088	0.000473403	0.000212775	0.000395761	0	0	0	0	0.000550951	0	0.000372988	9.73899e-05	6.41704e-05	0.000521519	0.000258331	0	0	0	0	0	0	0	0.00013153	0	0	4.40054e-05	0	0	0	0	0	0	0	0	0.000156986	0	0	0	0	0
Bacteria;Verrucomicrobia;Verrucomicrobiae;Verrucomicrobiales;__	__	0	0	0	0	0	0	0	0	0	0	0	0	0	0	0	0	0	0	9.3247e-05	0.000243475	0.000866301	0.000422182	0	0	0	0	0	0	0	0	0	0	0	0	0	0	0	0	0	0	0	0	0	0	0	0	0	0
Bacteria;Proteobacteria;Gammaproteobacteria;HQ191059_o;HQ191059_f	HQ191059_f	0	0.000154895	0	0.000105772	0	0	0	0.00033605	0.000262226	0.000301257	0.00068088	0.000571655	0	0	5.20088e-05	0	0	0	0	0.00048695	0.000866301	0.000670524	0	0	0	0	0	0	0	0	0	0	0	0	0	0	0	0	0	0	0	0	0	0	0	0	0	0
Bacteria;Proteobacteria;Deltaproteobacteria;Nitrospinales;DQ404777_f	DQ404777_f	0	0	0	0	0	0	0	0	0	0	0	0	0	0	0	0	0	0	0	9.73899e-05	0.000866301	0.000447016	0.000172221	0	0	0	0	0	0	0	0.000197295	0	8.65426e-05	0.000176021	6.70946e-05	0	0	0	0	6.3591e-05	0	0	0	0	0	0	0	0
Bacteria;Marinimicrobia_SAR406;AYLG_c;ASZK_o;AF275926_f	AF275926_f	0	0	0	0	0	0	0	0	0	0	0	0	0	0	0	0	0	0.000857824	0	0	0	0	0	0	0	0	0	0	0	0	0	0	0	0	0	0	0	0	0	0	0	7.724e-05	0	0	0	0	0	0
Archaea;MBGB_p;MBGB_c;AY835409_o;EU280211_f	EU280211_f	0	0	0	0	0	0	0	0	0	0	0	0	0	0	0	0	0	0	0	0.000852162	0	0	0	0	0	0	0	0	0	0	0	0	0	0	0	0	0	0	0	0	0	0	0	0	0	0	0	0
Bacteria;Saccharibacteria_TM7;Saccharimonas_c;Saccharimonas_o;GQ472788_f	GQ472788_f	0	0	0	0	0	0.000153651	0.000506415	0.000378056	0.000568157	0.00064555	0.0008511	0.000571655	0	0	0	0	0	0	0	0.000170432	0	0	0	0	0	0	0	0	0	0	0	0	0	0	0	0	0	0	0	0	0	0	0	0	0	0	0	0
Bacteria;Proteobacteria;Gammaproteobacteria;Legionellales;Legionellaceae	Legionellaceae	0	0.000271066	0	0	0	0	0	0.000168025	0.000305931	0.00012911	0.000212775	0	0	0	0	0	0	0	3.72988e-05	9.73899e-05	0.000641704	0.000844364	0	0	0	0	0	0	0	0	6.5765e-05	0	0.000129814	0.000264032	0.000603851	0	0	0	0	0	0	0	0.000627943	0	0	0	0	0
Bacteria;Latescibacteria_WS3;Latescibacter_c;AB530233_o;AB530233_f	AB530233_f	0	0	0	0	0	0	0	0	0	0.00012911	0	0	0	0	0.000130022	0.000109173	0	0	9.3247e-05	0.000706077	0.000609619	0.000844364	0.000172221	0	0	0	0	0	0	0	0	0	0	0	0	0	0	0	0	0	0	0	0	9.83445e-05	7.84006e-05	0	0	0
Bacteria;Proteobacteria;Epsilonproteobacteria;Campylobacterales;AY571498_f	AY571498_f	0	0	0	0	0	0	0	0.000840124	0	0	0	0	0	0	0	0	0	0	0	0	0	0	0	0	0	0	0	0	0	0	0	0	0	0	0	0	0	0	0	0	0	0	0	0	0	0	0	0
Bacteria;BRC1;FP245541_c;FP245541_o;JN437933_f	JN437933_f	0	0.000154895	0.000840112	0	0.000267615	0.000153651	0.000211006	0	0	0	0	0.000175894	0	0	0	0	7.18632e-05	6.35425e-05	0	9.73899e-05	0	0	0	0	0	0	0	0	0	0	0	0	0	0	0	0	0	0	0	0	0	0	0	0	0	0	0	0
Bacteria;Firmicutes;Negativicutes;Veillonellales;Veillonellaceae	Veillonellaceae	0	0	0	0	0	0	0	0	0	0	0	0	0	0	0	0	0	0	0	0	9.62557e-05	0	0	0	0	0	0	0	0	0	0.000438433	0	0	0.000836102	0.000223649	0	0	0	0	0	0	0	0	0	0	0	0	0
Bacteria;Proteobacteria;Gammaproteobacteria;Oceanospirillales;__	__	0	0	0	0	0	0	0	0.000294044	0.000830383	0	0	0	0	0	0	0	0	0	0	0.000170432	0.000256682	0.000447016	0	0	0	0	0	0	0	0	0	0	0	0	0	0	0	0	0	0	0	0	0	0	0	0	0	0
Bacteria;Caldiserica;Caldisericia;Caldisericales;AM490691_f	AM490691_f	0	0	0	0	0	0	0	0	0	0	0	0	0	4.91014e-05	0	0.000152842	0.000239544	0.000826052	0.00031704	0	0.000128341	0	0	0	0	0	0	0	0	0	0	0	0	0	0	0	0	0	0	0	0	0	0	0	0	0	0	0
Bacteria;Proteobacteria;Betaproteobacteria;Burkholderiales;Quisquiliibacterium_f	Quisquiliibacterium_f	0	0	0	0	0	0	0	0	0	0	0	0	0	0	0	0	0	0	0	0	0.000481278	0.00081953	0	0	0	0	0	0	0	0	0	0	0	0	0	0	0	0	0	0	0	0	0	0	0	0	0	0
Bacteria;Proteobacteria;Gammaproteobacteria;Oceanospirillales;FM242290_f	FM242290_f	0	0	0	0	0	0	0.000422012	0	0.000131113	0.000817697	0	0.000483708	0	0	0	0	0	0	0	0	0.000160426	0	0	0	0	0	0	0	0	0	0	0	0	0.000198024	0	0	0	0	0	0	0	0	0	0	0	0	0	0
Bacteria;Planctomycetes;PAC002607_c;DQ811902_o;DQ811902_f	DQ811902_f	0.000119043	0.000813197	0	0	0	0	0	0.000294044	0.000262226	0.000602513	0.00017022	0.000703575	0	0	0	0	0	0	0	0	0	0	0	0	0	0	0	0	0	0	0	0	0	0.000176021	0	0	0	0	0	0	0	0	0	9.83445e-05	3.92003e-05	0	0	0
Bacteria;Bacteroidetes;Sphingobacteriia;__;__	__	0	0.000154895	0	0	0	0	0.000506415	0.000714106	0.000611861	0.00051644	0.000808545	0.000395761	0	0	0	0	0	0	0	9.73899e-05	0	0	0	0	0	0	0	0	0	0	0	0	0	0.00024203	0.000134189	0	0	0	0	0	0	0	0	0	0	0	0	0
Bacteria;Marinimicrobia_SAR406;AYLG_c;ASZK_o;ASZK_f	ASZK_f	0	0	0	0	0	0	0	0	0	0	0	0	0.000153158	0.000220956	0	0.000807878	0	0	0	0	0	0	0	0	0	0	0	0	0	0	0	0	0	0	0	0	0	0	0	0	0	0	0	0	0	0	0	0
Bacteria;Caldithrix_p;Caldithrix_c;EU245241_o;EU048684_f	EU048684_f	0	0	0	0	0	0	0	0	0	0	0	0	0	0	0	6.55036e-05	0.000119772	0.000413026	0	0.000146085	0.000256682	0.000298011	0.000803697	0	0	0	0	0	0	0	0	0	0	0	0	0	0	0	0	0	0	0	0	6.5563e-05	0	0	0	0
Bacteria;Aminicenantes_OP8;AQSP_c;AQSP_o;AQSP_f	AQSP_f	0	0	0	0	0	0	0	0	0	0	0	0	0	0	0.000104018	0	0.000239544	0.000158856	0	0.000803467	0	0	0	0	0	0	0	0	0	0	4.38433e-05	0	6.4907e-05	0	0.000111824	0	0	0	0	0	0	0	0	0	3.92003e-05	0	0	0
Bacteria;Actinobacteria;Actinobacteria_c;Kineosporiales;Kineosporiaceae	Kineosporiaceae	0	0	0	0	0	0	0	0	0	0	0	0	0	0	0	0	0	0	0	0	0.00080213	0	0	0	0	0	0	0	0	0	0	0	0	0	0	0	0	0	0	0	0	0	0	0	0	0	0	0
Archaea;Euryarchaeota;DHVE5_c;CP010425_o;CP010425_f	CP010425_f	0	0	0	0	0	7.68256e-05	0	0	0	0	0	0	0	0	0	6.55036e-05	0	0.000794281	7.45976e-05	0	0.000481278	0	8.61104e-05	0	0	0	0	0	0	0	0	0	0	0	0	0	0	0	0	0	0	0	0	0	0	0	0	0
Bacteria;GU363019_p;GU363019_c;GU363019_o;JQ925066_f	JQ925066_f	0	0	0	0	0	0	0	0	0	0	0	0	0	0	0	0	0	0.000794281	0.000335689	0	0	0	0	0	0	0	0	0	0	0	0	0	0	0	0	0	0	0	0	0	0	0	0	0	0	0	0	0
Bacteria;Bacteroidetes;Flavobacteria;Flavobacteriales;JF272230_f	JF272230_f	0	0	0	0	0	0	0	0	0	0	0	0	0	0	0	0	0	0	0	0	0	0	0	0	0	0	0	0	0	0	0.00026306	0	0	0.000792097	0.000201284	0	0	0	0	0	0	0	0	0	0	0	0	0
Bacteria;Cyanobacteria;Chroobacteria;Chroococcales;Prochlorococcaceae	Prochlorococcaceae	0.000317448	0.000271066	0	0	0	0	0	0.000546081	0.000786679	0.000473403	0.00051066	0.000351788	0	0	0	4.36691e-05	9.58176e-05	0	0	0.00038956	0.000352937	0.000298011	0.000401849	0	0	0	0	0	0	0	0.000109608	0	0.000129814	0	0	0	0	0	0	0	0	0	0	9.83445e-05	0	0	0	0
Bacteria;Acidobacteria;CP011806_c;CP011806_o;EU795203_f	EU795203_f	0	0.000348513	0.000343682	0	0	0	0	0.000252037	0.000742975	0.00077466	0.000553215	0.000307814	0	0	0	0	4.79088e-05	0	0	0.00019478	0.000481278	0.00064569	0	0	0	0	0	0	0	0	0.000175373	0	8.65426e-05	0.00024203	0	0	0	0	0	0	0	0	0	0	0	0	0.000149009	0
Bacteria;Planctomycetes;OM190_c;OM190_o;EU246171_f	EU246171_f	0	0	0	0	0	0	0	0	0	0	0	0	0	0	0	0	0.000766541	0.000667196	0	0.00019478	0.000256682	0	0	0	0	0	0	0	0	0	0	0	0	0	0	0	0	0	0	0	0	0	0	0	0	0	0	0
Bacteria;Proteobacteria;Deltaproteobacteria;Myxococcales;EU589314_f	EU589314_f	0	0	0.000534616	0	0.000764614	0.000499366	0	0.000126019	0	8.60733e-05	0	0	0	0	0	0	7.18632e-05	0	0	0	0	0	0	0	0	0	0	0	0	0	0	0	0	0	0	0	0	0	0	0	0	0	0	0	0	0	0	0
Bacteria;Lentisphaerae;Lentisphaeria;Victivallales;GQ347406_f	GQ347406_f	0	0	0	0	0	0	0.000759622	0	0	0	0	0	0	0	0	0	0.000191635	0	0	0	0	0	0	0	0	0	0	0	4.1645e-05	0	0	0	0	0	0	0	0	0	0	0	0	0	0	9.83445e-05	3.92003e-05	0	0.000111757	0
Bacteria;Actinobacteria;Actinobacteria_c;Frankiales;AB021325_f	AB021325_f	0.000476172	0	0	0	0	0	0.000422012	0.000252037	0.00069927	0.00025822	0.000553215	0.000439734	0	0	0	0	0	0.000190627	0	0.00058434	0.000577534	0.000397348	0.00074629	0	0	0	0	0	0	0	0	0	6.4907e-05	0	0	0	0	0	0	0	0	0	0	0	0	0	0	0
Bacteria;Proteobacteria;Oligoflexia;Bdellovibrionales;GQ354944_f	GQ354944_f	0	0	0	0	0	0	0	0	0	0	0	0	0	4.91014e-05	0	0	0	0	0	0	0	0	0	0	0	0	0	0	0	0	0	0	0	0	0	0.000730665	0	0	0	6.3591e-05	6.31632e-05	0.00061792	0	0	0.000744806	0.000368604	0	0
Bacteria;TM6;TM6_c;Babela_o;PAC000590_f	PAC000590_f	0	0	0	0	0	0	0	0	0	0	0	0	0	0	0	0	4.79088e-05	0	0	0	0.00073796	0	0	0	0	0	0	0	0	0	0	0	0	0	0	0	0	0	0	0	0	0	0	0	0	0	0	0
Bacteria;Proteobacteria;Gammaproteobacteria;Cellvibrionales;GQ246344_f	GQ246344_f	0	0	0	0	0	0	0.000295409	0	0.000349635	0.000731623	0	0.000571655	0	0	0	0	0	0	0	0	0	0	0	0	0	0	0	0	0	0	0	0	0	0	0	0	0	0	0	0	0	0	0	0	0	0	0	0
Bacteria;Planctomycetes;EU589258_c;EU589258_o;EU478629_f	EU478629_f	0	0	0	0	0	0	0	0	0	0	0	0	0	0	0	0	9.58176e-05	0.000730739	0.000167845	0.000535645	0.000128341	7.45027e-05	0.000114814	0	0	0	0	0	0	0	0	0	0	0	0	0	0	0	0	0	0	0	0	0	0	0	0	0
Bacteria;Planctomycetes;U81766_c;U81766_o;U81766_f	U81766_f	0	0.000116171	0	0	0	0	0.000253207	0	0	0	0	0	0	0	0	0.000174676	0.000239544	0	0.000111896	0	0.000256682	0	8.61104e-05	0	0	0	0	0	0	0	0	0	0	0	0	0.000730665	0	0	0	0	0	0.00023172	0	0	0	4.60755e-05	0	0
Bacteria;Planctomycetes;EU385896_c;EU385896_o;EU385896_f	EU385896_f	0	0	0	0	0	0	0	0	0	0	0	0	0	0	0	0	0	0	0	0.000730425	0	0	0	0	0	0	0	0	0	0	6.5765e-05	0	0	0	0	0	0	0	0	0	0	0	0	0	0	0	0	0
Bacteria;Lentisphaerae;Lentisphaeria;Victivallales;AJ431234_f	AJ431234_f	0	0	0	0	0	0	0.000168805	0.000210031	0	0	0.00025533	0	0	0	0	0	0	0.000222399	9.3247e-05	0	0	0	0.000344442	0	0	0	0	0	0	0	6.5765e-05	0	0	0	0	0	0.000133356	0	0	0.000127182	0.000726377	0.000334706	0.000156986	0.000590067	0.000156801	0	0	0
Bacteria;Caldithrix_p;Caldithrix_c;AM997407_o;AM997407_f	AM997407_f	0	0	0.000190934	0	0	0	0	0	0	0.000215183	0.00017022	0.000659602	0	0	0	0	0	0	0	0.000219127	0.000352937	0.000720193	8.61104e-05	0	0	0	0	0	0	0	0	0	0	0	0	0	0	0	0	0	0	0	0	0	0	0	0	0
Bacteria;Cyanobacteria;DQ520188_c;DQ520188_o;JN656797_f	JN656797_f	0	0	0	0	0	0	0	0	0	0	0	0	0	0	0	0	0	0	5.59482e-05	0	0	0	0.000717587	0	0	0	0	0	0	0	0	0	0	0	0	0	0	0	0	0	0	0	0	0	0	0	0	0
Bacteria;Omnitrophica_OP3;AQSZ_c;AQSZ_o;EU373974_f	EU373974_f	0	0.000116171	0	0	0	0	0	0	0	0	0.000212775	0	0	0	0	0	0.00021559	0	0.000130546	7.30425e-05	0.000256682	0.00017384	0.000717587	0	0	0	0	0	0	0	0	0	0	0	0	0	0	0	0	0	0	0	9.41915e-05	0	0	0	0	0
Archaea;Euryarchaeota;DHVE5_c;AY822001_o;EU731359_f	EU731359_f	0	0	0	0	0	0	0	0	0	0	0	0	0	0	0	0	4.79088e-05	0	0	0	0	0	0.000717587	0	0	0	0	0	0	0	0	0	0	0	0	0	0	0	0	0	0	0	0	0	0	0	0	0
Bacteria;Proteobacteria;Deltaproteobacteria;DQ394969_o;DQ394969_f	DQ394969_f	0	0	0	0	0	0	0	0	0	0	0	0	0	0	0.000104018	0	4.79088e-05	0	5.59482e-05	0.000706077	0.000513363	0.000273177	0	0	0	0	0	0	0	0	0	0	0	0	0	0	0	0	0	0	0	0	0	0.000262252	0	0	0	0
Bacteria;Proteobacteria;Alphaproteobacteria;Caulobacterales;Caulobacteraceae	Caulobacteraceae	0	0	0	0	0	0	0	0	0	0	0	0	0	0	0	0	9.58176e-05	0	0	0	0	0	0	0	0	0	0	0	0	0	0	0	0	0.000704086	0	0	0	0	0	0	0	0	0	0	0	0	0	0
Bacteria;Proteobacteria;Deltaproteobacteria;PAC001922_o;GU208445_f	GU208445_f	0	0	0	0	0	0	0	0.00033605	0.00069927	0	0.00025533	0	0	0	0	0	0	0	0	0	0.000160426	0.000322845	0.000373145	0	0	0	0	0	0	0	0	0	0	0	0.000223649	0	0	0	0	0	0	0	0.000188383	0	0	0	0	0
Bacteria;Chloroflexi;Anaerolineae;__;__	__	0.000238086	0.000193618	0.000343682	0	0	0.00069143	0	0	0.000305931	0	0	8.79469e-05	0	0	0	0	0.000431179	0	0.000149195	0.000121737	0.000288767	0	0	0	0	0	0	0	0	0	0	0	0	0	0	0	0	0	0	0	0	0	0	0	0	0	0	0
Bacteria;Planctomycetes;Phycisphaerae;CP019633_o;__	__	0	0	0	0	0	0	0	0	0	0	0	0	0	0	0	0	0.000191635	9.53137e-05	0.00031704	9.73899e-05	6.41704e-05	0	0.000688883	0	0	0	0	0	0	0	0	0	0	0	0	0	0	0	0	0	0	0	0	0	0	0	0	0
Bacteria;Lentisphaerae;Lentisphaeria;Victivallales;EU885056_f	EU885056_f	0	0	0	0	0	0	0.00033761	0	0	0	0	0	0	0	0	0	0	0	0.000205144	0	0	0	0.000143517	0	0	0.000127167	0	0	0	0	6.5765e-05	0	0	0	0	0.000140513	0.000100017	0	0	0	0	0	0	0.000688412	0.000176401	0	0	0
Bacteria;Latescibacteria_WS3;Latescibacter_c;EU795191_o;EU795191_f	EU795191_f	7.93619e-05	0	0	0	0	0	0	0.000420062	0.000174818	0.00012911	0.00068088	0	0	0	0	0	0	0	0	0.000267822	0	0	0.000344442	0	0	0	0	0	0	0	6.5765e-05	0	0	0	0	0	0	4.50238e-05	0	0	0	0	0	0	0	0	0	0
Bacteria;Cyanobacteria;FJ810552_c;FJ810552_o;FJ425638_f	FJ425638_f	0	0	0	0	0	0	0	0	0.000305931	0.000215183	0.00068088	0	0	0	0	0	0	0	0	0	0	0	0	0	0	0	0	0	0	0	0	0	0	0	0	0	0	0	0	0	0	0	0	0	0	0	0	0
Bacteria;Lentisphaerae;Oligosphaeria;Oligosphaerales;AJ431235_f	AJ431235_f	0	0	0	0	0	0	0.000675219	0.000546081	0	0	0	0	0	0	0	6.55036e-05	7.18632e-05	9.53137e-05	0	0.000365212	0.000417108	0	8.61104e-05	0	0	0	0	0	0	0	4.38433e-05	0	4.32713e-05	0	0	0	0	0	0	0	0	0	0	0	0	0	0	0
Bacteria;HQ912765_p;HQ912765_c;HQ912765_o;HQ912765_f	HQ912765_f	0	0	0	0	0	0	0.000126604	0	0	0	0	0	0	0	5.20088e-05	0.000131007	0	0.000158856	5.59482e-05	0.000243475	0.00067379	0.000447016	0	0	0	0	0	0	0	0	0	0	0	0	0	0	0	0	0	0	0	0	0	0	0	0	0	0
Bacteria;Lentisphaerae;Lentisphaeria;Victivallales;__	__	0	0	0	0	0	0	0.000379811	0	0	0	0	0	0	0	0	0	0.000670723	6.35425e-05	0.000372988	9.73899e-05	0	0	0.000200924	0	0	0	0	0	0	0	0	0	6.4907e-05	0.000110013	0	0	0	0	0	0	0.000315816	0	0	0	0.000117601	0	0	0
Bacteria;Latescibacteria_WS3;Latescibacter_c;GQ246422_o;GQ246422_f	GQ246422_f	0	0	0	0	0	0	0	0	0	0	0	0	0	0	0	0	0.000239544	0.000667196	9.3247e-05	0.000146085	0.000128341	0	0	0	0	0	0	0	0	0	0	0	0	0	0	0	0	0	0	0	0	0	0	0	0	0	0	0
Bacteria;Proteobacteria;Alphaproteobacteria;Rhizobiales;Thalassocola_f	Thalassocola_f	0.000555534	7.74473e-05	0	0	7.64614e-05	0	0	0	0.000174818	0.000172147	0.00034044	0.000659602	0	0	0	0	0	0	0	0	0	0	0	0	0	0	0	0	0	0	0	0	0	0	0	0	0	0	0	0	0	0	0	0	0	0	0	0
Bacteria;Acidobacteria;CP011806_c;CP011806_o;GQ472805_f	GQ472805_f	0	0	0	0	0	0	0	0	0.000655566	8.60733e-05	0.00017022	0.00013192	0	0	0	0.000109173	0	0	0	4.8695e-05	0.000192511	0.000198674	0.000287035	0	0	0	0	0	0	0	8.76866e-05	0	0	0	6.70946e-05	0	0	0	0	0	0	0	0	0	0	0	0	0
Bacteria;Planctomycetes;PAC000043_c;PAC000043_o;JN537302_f	JN537302_f	0.000238086	0	0	0	0	0.000653017	8.44024e-05	0.000294044	0.000218522	0.000301257	0.00025533	0	0	0	0	0	0	6.35425e-05	0	0	0	0	0	0	0	0	0	0	0	0	0	0	0	0	0	0	0	0	0	0	0	0	0	0	0	0	0	0
Archaea;Euryarchaeota;DHVE5_c;AY822001_o;AY454657_f	AY454657_f	0	0	0	0	0	0	0	0	0	0	0	0	0	0	0	0	0.000646769	9.53137e-05	0.000186494	0	0.000320852	0	0.000401849	0	0	0	0	0	0	0	0	0	0	0	0	0	0	0	0	0	0	0	0	0	0	0	0	0
Bacteria;Proteobacteria;Gammaproteobacteria;Chromatiales;GU583986_f	GU583986_f	0	0	0	0	0	0	0	0	0.000349635	0	0	0	0	0	0	0	0	0	0.000149195	0.000121737	0.000609619	0.00064569	0	0	0	0	0	0	0	0	0	0	0	0	0	0	0	0	0	0	0	0	0	0	0	0	0	0
Bacteria;Firmicutes;Clostridia;Clostridiales;Eubacteriaceae	Eubacteriaceae	0	0	0	0	0	0	0	0	0	0	0	0	0	0	0	0	0	0	0	0	0.000545449	0.00064569	0	0	0	0	0	0	0	0	0	0	0	0	0	0	0	0	0	0	0	0	0	0	0	0	0	0
Bacteria;Bacteroidetes;Sphingobacteriia;Sphingobacteriales;FQ032818_f	FQ032818_f	7.93619e-05	0.000116171	0	0	0	0	0	0	0	0.00064555	0.000297885	0.000219867	0	0	0	0	0	0	0	4.8695e-05	0.000288767	9.93369e-05	0	0	0	0	0	0	0	0	0.000153452	0	4.32713e-05	0.000110013	0.000178919	0	0	0	0	0	0	0	0.000188383	0	3.92003e-05	0	0	0
Bacteria;Peregrinibacteria;Peribacteria;DQ329593_o;DQ329593_f	DQ329593_f	0	0	0	0	0	0	0	0	0	0	0	0	0	0	0	0.000633202	0	0	0	0	0.000192511	0	0	0	0	0	0	0	0	0	0	0	0	0	4.47297e-05	0	0	0	0	0	0	0	0	0	0	0	0	0
Bacteria;Firmicutes;Bacilli;Lactobacillales;Streptococcaceae	Streptococcaceae	0	0	0	0	0	0	0	0	0	0	0	0	0	0	0	6.55036e-05	0	0	0	0	0	0.000322845	0.000631476	0	0	0	0	0	0	0	0.000284981	0	0	0.000418051	0	0	0	0	0	0	0	0	0	0	0	0	0	0
Bacteria;Planctomycetes;Planctomycetia;Planctomycetales;Gemmataceae	Gemmataceae	0.000357129	0.000116171	7.63738e-05	0	0	0	0	0.000630093	0.000174818	0.000430367	0.000297885	0	0	0	0	0	0.000143726	0	0	0.00029217	0	0.000273177	0	0	0	0	0	0	0	0	4.38433e-05	0	0	0	0	0	0	0	0	0	9.47448e-05	0	0	0.000295034	7.84006e-05	0	0	0
Bacteria;Parcubacteria_OD1;Paceibacter_c;__;__	__	0	0	0	0	0	0	0	0	0	0	0	0	0	0	0	0	0	0	0	0	0	0	0	0	0	0	0	0	0	0	0	0	0	0	0	0	0	0	0	0	0	0	0	0	0.000627205	6.91133e-05	0	0
Bacteria;Firmicutes;Erysipelotrichi;Erysipelotrichales;Erysipelotrichaceae	Erysipelotrichaceae	0	0	0	0	0	0	0.000126604	0.000168025	0.000174818	8.60733e-05	0	0.000263841	0.000153158	0	0	8.73382e-05	0.000622814	0	0	0.000267822	0.000513363	0	0	0	0	0	0	0	0	0	0	0	0	8.80107e-05	0	0	0	0	0	0	0	0	0	0	0	0	0	0
Bacteria;Verrucomicrobia;Opitutae;Opitutales;Opitutaceae	Opitutaceae	0	0	0	0	0	0	0	0	0	0	0	0	0	0	0	0	0.000167681	0	5.59482e-05	0.00048695	0	0.000620856	0	0	0	0	0	0	0	0	0	0	0	0	0	0	0	0	0	0	0	0	0	9.83445e-05	0.000196002	0	0	0
Archaea;Bathyarchaeota;MCG_c;AF424768_o;AY454568_f	AY454568_f	0	0	0	0	0	0	0	0	0	0	0	0	0	0	0.000104018	0	0	0	0	0.000608687	0	0	0	0	0	0	0	0	0	0	0	0	0	0	0.000111824	0	0	0	0	0	0	0	0	0	0	0	0	0
Bacteria;Lentisphaerae;__;__;__	__	0	7.74473e-05	0	0	0	0	0	0	0	0	0	0	0	0	0	0	0	0	0	0	0	0	0	0	0	0	0	0	0	0	0.00026306	0	0	4.40054e-05	0.000603851	0	0	0	0	0	0	0	0	0	0	0	0	0
Bacteria;Tenericutes;Mollicutes;PAC001057_o;PAC001057_f	PAC001057_f	0	0	0	0	0	0	0	0	0	0	0	0	0	0	0.000520088	0.000436691	7.18632e-05	0.000603654	0	0	0.000192511	0.000198674	0	0	0	0	0	0	0	0	0	0	0	0	0	0	0	0	0	0	0	0	0	0	0	0	0	0
Bacteria;Proteobacteria;Oligoflexia;Bdellovibrionales;DQ154854_f	DQ154854_f	0	0	0	0	0	0	0.000126604	0	0	0	0	0	0	0	0.000104018	0	0.000359316	0.000222399	0.000596781	0.00029217	0.000192511	0	0.000114814	0	0	0	0	0	0	0	0	0	0	0	0	0	0	0	0	0	0	0	0	0	0	0	0	0
Bacteria;Actinobacteria;Rubrobacteria;Rubrobacterales;AY345497_f	AY345497_f	0	0	0	0	0	0	0	0	0	0	0	0	0	0	7.80133e-05	0.000174676	0.000526997	0.000222399	0.00031704	0.00048695	0.000481278	0.000596022	0	0	0	0	0	0	0	0	0	0	0	0	0	0	0	0	0	0	0	0	0	0	3.92003e-05	0	0	0
Bacteria;Firmicutes;Bacilli;Lactobacillales;Carnobacteriaceae	Carnobacteriaceae	0	0	0	0	0	0	0	0	0	0	0	0	0	0	0	0	0	0	0	0	0	0.000596022	0	0	0	0	0	0	0	0	0	0	0	0	0	0	0	0	0	0	0	0	0	0	0	0	0	0
Bacteria;Bacteroidetes;Bacteroidia;__;__	__	0	0	0	0	0	0	0.000295409	8.40124e-05	0.000262226	0.000344293	0.00059577	0	0	9.82029e-05	0	0	0	0	0	0	0	0	0	0	0	0	0	0	0	0	0	0	0	0	0.000178919	0	0	0	0.000284384	0	0.000284234	0	0	0	0	0	0	0
Bacteria;Proteobacteria;Gammaproteobacteria;Alteromonadales;Marinobacter_f	Marinobacter_f	0	0	0	0	0	0	0	0	0	0	0	0	0	0	0	0	0	0	0	0	0	0	0	0	0	0	0	0	0	0.000593158	0	0	0	0	0	0	0	0	0	0	0	0	0	0	0	0	0	0
Bacteria;Planctomycetes;FJ444691_c;FJ444691_o;__	__	0	0	0	0	0	0.000192064	0	0	0	0	0	0	0	0	0	0	0	0	0	0	0	0	0	0	0	0	0	0	0	0	0.000591885	0	0	0	0.000290743	0	0	0	0	0	0	0	0	0	0	0	0	0
Bacteria;Peregrinibacteria;Peribacteria;Peribacterales;Peribacteraceae	Peribacteraceae	0	0.000580855	0	0	0	0	0.000126604	0.000252037	0	0.000215183	0.00051066	8.79469e-05	0	0	0	0	9.58176e-05	0	7.45976e-05	9.73899e-05	0.000385023	0.000248342	0	0	0	0	0	0	0	0	0	0	0	0	0.000514392	0	0	0	0	0	0	0	0	0	0	0	0	0
Bacteria;Rhodothermaeota;Rhodothermia;Rhodothermales;EU488070_f	EU488070_f	0	0	0	0	0	0	0	0	0.000218522	0.00012911	0	8.79469e-05	0	0	0	0.000152842	0	6.35425e-05	0	0.000146085	0.000577534	0.000496685	0	0	0	0	0	0	0	0	0	0	0	0	0	0	0	0	0	0	0	0	0	0	0	0	0	0
Bacteria;Proteobacteria;Gammaproteobacteria;Chromatiales;Sulfuriflexus_f	Sulfuriflexus_f	0	0	0	0	0	0	0	0	0	0	0	0	0	0	0	0	0.000167681	0	0	0	0.000577534	0	0	0	0	0	0	0	0	0	0	0	0	0	0	0	0	0	0	0	0	0	0	0	0.000137201	0	0	0
Bacteria;TM6;TM6_c;Babela_o;__	__	0	0	0	0	0	0.000576192	0.000211006	0	0	0.000172147	0	0.000307814	0	0	0	0	0.000503042	6.35425e-05	0	0.000438255	0.000449193	0.000546353	0	0	0	0	0	0	0	0	0	0	0.000129814	0	8.94594e-05	0	0	0	0	0	0	0	0	0	0	0	0	0
Bacteria;Chlorobi;OPB56_c;OPB56_o;__	__	0	0	7.63738e-05	0	0.000114692	0.000576192	0.000253207	0.000252037	8.74088e-05	0	0	0	0.000245053	0.000220956	0	0.000393022	0	0	0	0	0	0	0	0	0	0	0	0	0	0	0	0	0	0	0	0	0	0	0	0	0	0	0	0	0	0	0	0
Bacteria;Parcubacteria_OD1;LCGL_c;LCGL_o;EU487945_f	EU487945_f	0	0	0	0	0	0	0	0	0	0	0	0	0	0	0	0	0.000574905	0.000222399	0.000130546	0	0	0	0	0	0	0	0	0	0	0	0	0	0	0	0	0	0	0	0	0	0	0	0	0	0	0	0	0
Bacteria;Chlorobi;OPB56_c;OPB56_o;HQ343229_f	HQ343229_f	0	0	0.000572803	0	0	7.68256e-05	0.000126604	0.000126019	0.000262226	0.000430367	0.000382995	0.000307814	0	0	0	0	0	0	0	0	9.62557e-05	0	0	0	0	0	0	0	0	0	0	0	0	0	0	0	0	0	0	0	0	0	0	0	0	0	0	0
Bacteria;Actinobacteria;Actinobacteria_c;Micrococcales;Micrococcaceae	Micrococcaceae	0.000277767	0	0	0	0	0	0	0	0.000305931	0	0	0	0	0	0	0	0	0	0	0	0.000160426	0	0	0	0	0	0	0	0	0	4.38433e-05	0	0	0.00057207	0.000111824	0	0	0	0	0	0	0	0	0	0	0	0	0
Bacteria;EU048619_p;EU048619_c;EU048619_o;EU048619_f	EU048619_f	0	0	0	0	0	0	0	0	0	0	0	0	0	0	0	0	0.00021559	0.000571882	0	7.30425e-05	9.62557e-05	0.000322845	0.000229628	0	0	0	0	0	0	0	0	0	0	0	0	0	0	0	0	9.53865e-05	6.31632e-05	0	0	0	0	0	0	0
Bacteria;Proteobacteria;Gammaproteobacteria;Cellvibrionales;Microbulbiferaceae	Microbulbiferaceae	0.000198405	0	0	0	0	0	0.000295409	0	0	0.000301257	0	0.000571655	0	0	0	0	0	0	0	0.000146085	0.000288767	0.000198674	0	0	0	0	0	0	0	0	0	0	0	0	0	0	0	0	0	0	0	0	0	0	0	0	0	0
Bacteria;BRC1;FP245541_c;FP245541_o;EU925842_f	EU925842_f	0	0	0	0	0	0	0	0.000420062	0.000568157	0.00038733	0.00034044	0.000175894	0	0	0	0	0	0	0	0	0	0	0	0	0	0	0	0	0	0	0	0	0	0	0	0	0	0	0	0	0	0	0	0	0	0	0	0
Bacteria;Acidobacteria;__;__;__	__	0.000238086	0	0	0	0	0	0.000126604	0.000546081	0.000480748	0.000559477	0	0.000527681	0	0	0	8.73382e-05	0	0	3.72988e-05	7.30425e-05	0.000256682	0	0	0	0	0	0	0	0	0	0	0	0	0	0	0	0	0	0	0	0	0	0	0	3.92003e-05	0	0	0
Bacteria;Gemmatimonadetes;Gemmatimonadetes_c;Gemmatimonadales;Gemmatimonadaceae	Gemmatimonadaceae	0	0	0	0	0	0	0	0	0	0	0	0	0	0	0.000182031	0	0.000550951	0.00025417	0	0.000365212	0.000449193	0.00017384	0.000258331	0	0	0	0	0	0	0	8.76866e-05	0	0	4.40054e-05	0	0	0	0	0	0	0	0	0	6.5563e-05	0	0	0	0
Bacteria;TM6;TM6_c;Babela_o;Babela_f	Babela_f	0	0	0	0	0	0	0	0	0	0	0	0	0	0	0	0	0	0	0.000149195	0.000146085	0.000320852	0.00017384	0	0	0	0	0	0	0	0	0	0	0	0	0	0	0	0	0	0	0	0	0	0	0.000548804	0.000368604	0	0
Bacteria;Firmicutes;Bacilli;Lactobacillales;Lactobacillaceae	Lactobacillaceae	0	0	0	0	0	0	0	0	0	0	0	0	0	0	0	0	0	0	0	0	0	0	0	0	0	0	0	0	0	0	0.000548041	0	0	0.00033004	0.000178919	0	0	0	0	0	0	0	0	0	0	0	0	0
Bacteria;Actinobacteria;Actinobacteria_c;Propionibacteriales;Nocardioidaceae	Nocardioidaceae	0	0	0	0	0	0	0	0	0.000262226	0	0	0	0	0	0	0	7.18632e-05	0	0	0.000438255	0.000481278	0.000546353	0.000143517	0	0	0	0	0	0	0	0	0	0	0	0	0	0	0	0	0	6.31632e-05	0	0	0	0	0	0	0
Bacteria;Cloacamonas_p;Cloacamonas_c;EF123479_o;EF123479_f	EF123479_f	0	0	0	0	0	0	0	0	0	0	0	0	0.000214421	0.000466464	0.000546093	0	0	0	0	0	0	0	0	0	0	0	0	0	0	0	0	0	0	0	0	0	0	0	0	0	0	0	0	0	0	0	0	0
Bacteria;Lentisphaerae;Lentisphaeria;EU686587_o;EU686587_f	EU686587_f	0	0	0	0	0	0	0.000253207	0.000546081	0	0.000430367	0.000468105	8.79469e-05	0	0	0	0	0	0	0	0	0	0	0	0	0	0	0	0	0	0	0.000153452	0	6.4907e-05	0	6.70946e-05	0	0	0	0	0	0	0	0	0	0	0	0	0
Bacteria;Latescibacteria_WS3;Latescibacter_c;AM991194_o;EU488324_f	EU488324_f	0	0	0	0	0	7.68256e-05	0.000126604	0.000546081	0.000174818	0.00025822	0	0.000395761	0	0	0	0	0	0	0	0.00038956	0	0.000124171	0	0	0	0	0	0	0	0	0	0	0	0	0	0	0	0	0	0	0	0	0	0	0	0	0	0
Archaea;Euryarchaeota;Thermoplasmata;__;__	__	0	0	0	0	0	0	0	0	0	0	0	0	0	0	0	0	0	6.35425e-05	0	0.000438255	0.000545449	0	0.000114814	0	0	0	0	0	0	0	0	0	0	0	0	0	0	0	0	0	0	0	0	0	0	0	0	0
Bacteria;Acetothermia_OP1;Acetothermus_c;Acetothermus_o;ASOB_f	ASOB_f	0	0	0	0	0	0	0	0	0	0	0	0	0	0	0	0	0	0	0.000149195	0	0	0	0.000545366	0	0	0	0	0	0	0	0	0	0	0	0	0	0	0	0	0	0	0	0	0	0	0	0	0
Bacteria;Proteobacteria;Betaproteobacteria;Methylophilales;Methylophilaceae	Methylophilaceae	0	0	0	0	0	0	0	0.000168025	0	0	8.511e-05	0	0	0	0	0	0	0	0	9.73899e-05	0	0	0	0	0	0	0	0	0	0	0.000284981	0	0.000540891	0	0	0	0	0	0	0	0	0	0.000533752	0	0.000313603	0	0	0
Archaea;Euryarchaeota;Thermoplasmata;EU570118_o;DQ522935_f	DQ522935_f	0	0	0	0	0	0	0	0	0	0	0	0	0	0	7.80133e-05	0	0	0	0	0.000535645	0	0.00017384	0.000229628	0	0	0	0	0	0	0	0	0	0	0	4.47297e-05	0	0	0	0	0	0	0	0	0	0	0	0	0
Bacteria;Planctomycetes;EU589258_c;EU050866_o;JN038874_f	JN038874_f	0	0	0	0	7.64614e-05	0	0	0	0	0	0	0.000175894	0	0	0	0	0	0	0	0.000535645	0	0.000124171	0.000143517	0	0	0	0	0	0	0	0	0	0	0	0	0	0	0	0	0	0	0	6.27943e-05	0	0	0	0	0
Bacteria;Bacteroidetes;Bacteroidia;Marinilabiliales;Salinivirgaceae	Salinivirgaceae	0	0	0	0	0	0	0	0	0	0	0	0	0.000306316	0.000122754	0	0.000524029	0	0	0	0	0	0	0	0	0	0	0	0	0	0	0	0	0	0	0	0	0	0	0	0	0	0	0	0	0	0	0	0
Archaea;Euryarchaeota;DHVE5_c;EU731101_o;EU731101_f	EU731101_f	0	0	0	0	7.64614e-05	0	0.000253207	0	0	0	0	0	0	0	0	0	0.000119772	0.000285941	0.000522183	0.00019478	0.000385023	0.000248342	8.61104e-05	0	0	0	0	0	0	0	0	0	0	0	0	0	0	0	0	0	0	0	0	0.000295034	9.80008e-05	0.000184302	0	0
Bacteria;Chloroflexi;Caldilineae;Caldilineales;AF419699_f	AF419699_f	0	0	0	0	0	0	0	0	0	0	0	8.79469e-05	0	0	5.20088e-05	0.000109173	7.18632e-05	0.000190627	0.000149195	0.000316517	0.000320852	0.000521519	0	0	0	0	0	0	0	0	0	0	0	0	0	0	0	0	0	0	0	0	0	0	0	0	0	0
Bacteria;Chloroflexi;Anaerolineae;PAC000395_o;FN594644_f	FN594644_f	0	0	0	0	0	0	0	0.000126019	0	0	0	0	0	0	0	0	7.18632e-05	0	5.59482e-05	0.00019478	0.000513363	0	0	0	0	0	0	0	0	0	0	0	0	0	0	0	0	0	0	0	0	0	0	0	0	0	0	0
Bacteria;BRC1;EU246057_c;EU246057_o;FJ577893_f	FJ577893_f	0	0	0	0	0	0	0	0	0	0	0	0	0	0	0	0	0.000119772	0	0	0.000170432	0.000513363	0.000298011	0	0	0	0	0	0	0	0	0	0	0	0	0	0	0	0	0	0	0	0	0.000188383	0	0	0	0	0
Bacteria;Chloroflexi;__;__;__	__	0	0	0	0	0	0	0	0.000420062	0.000349635	0.000215183	0	0.000263841	0	0	0	0	0.000167681	0	0	0.000511297	9.62557e-05	0	0	0	0	0	0	0	0	0	0	0	0	0	4.47297e-05	0	0	0	0	0	0	0	0	0	0	0	0	0
Archaea;Bathyarchaeota;MCG_c;AF424768_o;AF424768_f	AF424768_f	0	0	0	0	0	0	0	0	0	0	0	0	0	0	0	0	0	0	0	0.000511297	0	0	8.61104e-05	0	0	0	0	0	0	0	0.000109608	0	0	0	6.70946e-05	0	0	0	0	0	0	0	0	0	0	0	0	0
Archaea;Euryarchaeota;DHVE5_c;EU731246_o;EU731246_f	EU731246_f	0	0	0	0	0	0	0.000168805	0	0	0	0	0	0	0	0	0	0.000119772	0.00050834	5.59482e-05	0.000219127	0.000320852	0	0.000315738	0	0	0	0	0	0	0	0	0	0	0	0	0	0	0	0	0	0	0	0	0	0	0	0	0
Bacteria;TDNP;TDNP_c;TDNP_o;TDNP_f	TDNP_f	0.000119043	0	0	0	0	0	0	0	0	0	0	0	0.000122526	0.000147304	0.000208035	0	0	0	0	0	0	0	5.74069e-05	0	0	0	0	0	0	0	0	0	0	0	0	0.000505845	0.000266711	0	0	0.000317955	0.000284234	0.000180227	6.27943e-05	0.000262252	0	0	0	0
Bacteria;Proteobacteria;Deltaproteobacteria;PAC002565_o;EU861868_f	EU861868_f	0	0	0	0	0	0	0	0.000504075	0.000218522	0.000473403	0.000127665	0	0	0	5.20088e-05	0	0	0	0	0	0.000224597	0.000372513	0	0	0	0	0	0	0	0	0	0	0	0	0	0	0	0	0	0	0	0	0	0	0	0	7.45045e-05	0
Bacteria;Proteobacteria;Alphaproteobacteria;Rhodospirillales;PAC000146_f	PAC000146_f	0	0	7.63738e-05	0	0	0	0	0.000504075	0.000131113	0.000172147	0	0	0	0	0	0	0	0	0	0	0	0	0	0	0	0	0	0	0	0	0	0	0	0	0	0	0	0	0	0	0	0	0	0	0	0	0	0
Bacteria;Nitrospirae;Nitrospira_c;Thermodesulfovibrio_o;JF747669_f	JF747669_f	0	0	0	0	0	0	0	0	0	0	0	0	0	0	0	0	0	0	0.000503534	0.000267822	0	0	0	0	0	0	0	0	0	0	4.38433e-05	0	0	0.000110013	0	0	0	0	0	0	0	0	0	0.000131126	0	0	0	0
Bacteria;Peregrinibacteria;Peribacteria;GQ355048_o;__	__	0	0	0	0	0	0	0	0	0	0	0	0	0	0	0	0.000502194	0	0	0	0	0	0	0	0	0	0	0	0	0	0	0	0	0	0	0	0	0	0	0	0	0	0	0	0	0	0	0	0
Bacteria;Chlamydiae;Chlamydiae_c;Chlamydiales;Simkaniaceae	Simkaniaceae	0	0	0.00049643	0	0	0	0.000126604	0.000126019	0	8.60733e-05	0	0.000307814	0	0	0	0	0	0	0	0	0	0	0	0	0	0	0	0	0	0	0	0	0	0	0	0	0	0	0	0	0	0	0	0	0	0	0	0
Bacteria;Planctomycetes;PAC001018_c;JN510729_o;JN510729_f	JN510729_f	0	0	0	0	0	0	0	0	0	0	0	0	0	0	0	0	0.000335361	0.00025417	0	0.000365212	0.000320852	0	0.000487959	0	0	0	0	0	0	0	0	0	0	0	0	0	0	0	0	0	0	0	0	0	0	0	0	0
Bacteria;BRC1;EU246057_c;EU246057_o;FJ902753_f	FJ902753_f	0	0	0	0	0	0	0	0	0	0	0	0	0	0	0	0	0	0.000349484	0	0	0	0	0.000487959	0	0	0	0	0	0	0	0	0	0	0	0	0	0	0	0	0	0	0	0	0	0	0	0	0
Bacteria;Actinobacteria;Actinobacteria_c;Bifidobacteriales;Bifidobacteriaceae	Bifidobacteriaceae	0	0	0	0	0	0	0	0	0	0	0	0	0	0	0	0	0	0	0	4.8695e-05	0	7.45027e-05	0	0	0	0	0	0	0	0	0.000306903	0	0	0.000484059	0.000111824	0	0	0	0	0	0	0	0	0	0	0	0	0
Bacteria;Bacteroidetes;Cytophagia;Cytophagales;Roseivirga_f	Roseivirga_f	0	0.00042596	0	0	0.000152923	0	0	0.000168025	0	0	0.000468105	0.000483708	0	0	0	0	0	0	0	0	0	0	0	0	0	0	0	0	0	0	0.000197295	0	0	0	8.94594e-05	0	0	0	0	0	0	0	0	0	0	0	0	0
Bacteria;Planctomycetes;OM190_c;OM190_o;FJ517133_f	FJ517133_f	0	0	0	0	0	0	0	0.000126019	0	0	0.00017022	0.000483708	0	0	0	0	0.000119772	0	0	0	0.000417108	0	0	0	0	0	0	0	0	0	0	0	0	0	0	0	0	0	0	0	0	0	0	0	0	0	0	0
Archaea;Euryarchaeota;DHVE5_c;AY454678_o;AY454664_f	AY454664_f	0	0	0	0	0	0	8.44024e-05	0	0	0	0	0	0	0	0	0	0.000287453	0	0	0.000219127	0.000481278	0.000223508	0.000401849	0	0	0	0	0	0	0	0	0	0	0.000110013	0	0	0	0	0	0	0	0	0	6.5563e-05	3.92003e-05	0	0	0
Bacteria;Planctomycetes;Planctomycetia;Planctomycetales;__	__	0	0	0	0	0	0	0	0.000168025	0.000480748	0.000172147	0.00042555	0.000351788	0	0	0	0	0	0	0	0.00029217	9.62557e-05	0	0	0	0	0	0	0	0	0	0	0	0	0	0	0	0	0	0	0	0	0	0	0	0	0	0	0
Bacteria;Spirochaetes;Spirochaetia;Spirochaetales;EF453883_f	EF453883_f	0	0	0	0	0	0	8.44024e-05	0	0	0	0	0	0	0	0	0	0.000143726	0.000476569	0	0	0	0	0.000430552	0	0	0	0	0	0	0	0	0	0	0	0	0	0	0	0	0	0	0	0	0	0	0	0	0
Bacteria;Chloroflexi;Caldilineae;Caldilineales;AF234694_f	AF234694_f	0	0	0	0	0	0.000115238	0.000168805	0	0	0	0.000127665	0	0	0	0	0	4.79088e-05	0	0	0.000365212	0	0.00047185	0	0	0	0	0	0	0	0	0	0	0	0	0	0	0	0	0	0	0	0	0	0	0	0	0	0
Bacteria;Peregrinibacteria;Peribacteria;GQ355048_o;EF687500_f	EF687500_f	7.93619e-05	0	0	0	0.000267615	0	0	0	0	0	0	0	0	0	0	0	0	0	0	0	0	0	0	0	0	0	0	0	0	0	0	0	0	0	0	0	0	0	0	0	9.47448e-05	0	0.000470958	0	0	0	0	0
Bacteria;Proteobacteria;Alphaproteobacteria;Pelagibacterales;Pelagibacteraceae	Pelagibacteraceae	0	0	0	0	0	0	0.000168805	0.000252037	0.000131113	0	0.000468105	8.79469e-05	0	0	0	0	0	0	0	0	0	0	0	0	0	0	0	0	0	0	8.76866e-05	0	0	0	0	0	0	0	0	0	0	0	0	0	0	0	0	0
Bacteria;Chloroflexi;Anaerolineae;Anaerolinaeles;DQ811879_f	DQ811879_f	0	0	0	0	0	0	0	0	0	0	0	0	0	0	0	0	9.58176e-05	0	5.59482e-05	0.000462602	0.000160426	0	0	0	0	0	0	0	0	0	0	0	0	0	8.94594e-05	0	0	0	0	0	0	0	0	0	0	0	0	0
Bacteria;DQ787710_p;DQ787710_c;DQ787710_o;DQ787710_f	DQ787710_f	0	0	0	0	0	0	0	0	0	0	0	0	0	0	0	0	0.000167681	9.53137e-05	0	0.000121737	0	0	0.000459255	0	0	0	0	0	0	0	0	0	0	0	0	0	0	0	0	0	0	0	0	0	0	0	0	0
Bacteria;Peregrinibacteria;Peribacteria;JN456401_o;JN456401_f	JN456401_f	0	0	0	0	0	0	0	0.000126019	0	0	0	0	0	0	0	0	0	0	0	0	0	0	0.000459255	0	0	0	0	0	0	0	0	0	0	0	0	0	0	0	0	0	0	0	0	0	0	0	0	0
Bacteria;Proteobacteria;Zetaproteobacteria;Mariprofundales;Mariprofundaceae	Mariprofundaceae	0	0	0	0	0	0	0	0	0	0	0	0	0	0	0	0	0	0	0	0	0	0	8.61104e-05	0	0	0	0	0	0	0	0.000175373	0	0	6.60081e-05	0.000156554	0	0	0	0	0	0	0	0	0.000458941	0.000137201	0	0	0
Bacteria;Actinobacteria;Actinobacteria_c;Micrococcales;Microbacteriaceae	Microbacteriaceae	0	0	0	0	0	0	0	0	0	0	0	0	0	0	0	0	0	0	0	0.000121737	0.000160426	0	0.000114814	0	0	0	0	0	0	0	0	0	0	0	0	0	0	0.000157583	0	0	0	0	0	0.000458941	0.000156801	0	0	0
Bacteria;Proteobacteria;Gammaproteobacteria;Carsonella_o;Carsonella_f	Carsonella_f	0.000119043	0.000154895	0	0	0.000458768	0	0	8.40124e-05	0.000131113	8.60733e-05	8.511e-05	0	0	0	0	4.36691e-05	0	0	0	0.00029217	0	0	0	0	0	0	0	0	0	0	0	0	4.32713e-05	0	0	0	0	0	0	0	0	0	0	0	0	0	0	0
Archaea;Euryarchaeota;DHVE6a_c;AB019752_o;EU731375_f	EU731375_f	0	0	0	0	0	0	0.000168805	0	0	0	0	0	0	0	0	0	0.000455133	0	5.59482e-05	0	0.000320852	0	0	0	0	0	0	0	0	0	0	0	0	0	0	0	0	0	0	0	0	0	0	0	0	0	0	0
Bacteria;Omnitrophica_OP3;AY373410_c;AY373410_o;AY373410_f	AY373410_f	0	0	0	0	0	0	0	0.00033605	0.000262226	0	0.00017022	0.000439734	0	0	0	0	0	0	0	0	0	0.000124171	0.000143517	0	0	0	0	0	0	0	0	0	0	0	0	0	0	0	0	0	0	0	0	0	0	0	0	0
Bacteria;Actinobacteria;Actinobacteria_c;Corynebacteriales;Nocardiaceae	Nocardiaceae	0.000436491	0	0	0	0	0	0	0	0	0	0	0	0	0	0	0	0	0	0	0	0	0	0	0	0	0	0	0	0	0	0	0	0.000173085	0	0	0	0	0	0	0	0	0	0	0	0	0	0	0
Bacteria;Proteobacteria;Gammaproteobacteria;Oceanospirillales;FN435243_f	FN435243_f	0	0.000154895	0	0	0	0	0	0	0	0.000430367	0.000127665	0.000219867	0	0	0	0	0	0	0	0	0	0	0	0	0	0	0	0	0	0	0	0	0	0	0	0	0	0	0	0	0	0	0	0	0	0	0	0
Bacteria;Actinobacteria;Actinobacteria_c;Frankiales;Geodermatophilaceae	Geodermatophilaceae	0	0	0	0	0	0	0.000422012	0	0	0.00012911	0	0	0	0	0	0	0	0	0	0.000316517	0	0.000198674	0	0	0	0	0	0	0	0	0	0	0	0	0	0	0	0	0	0	0	0	0	0	0	0	0	0
Bacteria;Lentisphaerae;Lentisphaeria;EU050935_o;EU050935_f	EU050935_f	0	0	0	0	0	0	0.000422012	0	0	0	0	0	0	0	0	0	0	0	0	0	0.000192511	0	0	0	0	0	0	0	0	0	0	0	0	0	0	0	0	0	0	0	0	0	0	0	0	0	0	0
Bacteria;Proteobacteria;Oligoflexia;Bdellovibrionales;PAC000132_f	PAC000132_f	0	0.000309789	0.000420056	0	0	0	8.44024e-05	0.000420062	0.000305931	0.000172147	8.511e-05	0.000307814	0	0	0	0	0	0	0	0	0.000224597	7.45027e-05	0.000143517	0	0	0	0	0	0	0	0	0	0	0	0	0	0	0	0	0	0	0	0	0	0	0	0	0
Bacteria;Verrucomicrobia;Kiritimatiellae;EF436358_o;HQ260945_f	HQ260945_f	0	0	0	0	0	0	0.000168805	0.000420062	0	0	0.00017022	0	0	0	0	0	0	0	0	0	0	0	0	0	0	0	0	0	0	0	0	0	0	0	6.70946e-05	0	0	0	0	0	0	0	0	0	9.80008e-05	0	0	0
Bacteria;Firmicutes;Negativicutes;Selenomonadales;Selenomonadaceae	Selenomonadaceae	0	0	0	0	0	0	0	0	0	0	0	0	0	0	0	0	0	0	0	0	0	0	0	0	0	0	0	0	0	0	0.00013153	0	0	0.000418051	0.000156554	0	0	0	0	0	0	0	0	0	0	0	0	0
Bacteria;EU491789_p;EU491789_c;EU491789_o;EU491789_f	EU491789_f	0	0	0	0	0	0	0	0	0	0	0	0	0	0	0	0	0	0	0	0	0	0	0	0	0	0	0	0	0	0	0	0	0	0.000418051	0	0	0	0	0	0	0	0	0	0	0	0	0	0
Bacteria;Proteobacteria;Deltaproteobacteria;Bradymonadales;JN488656_f	JN488656_f	0	0	0	0	0	0	0	0	0	0	0	0	0	0	0	0	0	0.000285941	0	4.8695e-05	0.000417108	0	0	0	0	0	0	0	0	0	0	0	0	0	4.47297e-05	0	0	0	0	0	0	0	0	0	0	0	0	0
Bacteria;Proteobacteria;Deltaproteobacteria;Nitrospinales;EU491271_f	EU491271_f	0	0	0	0	0	0	0	0	0	0	0	0	0	0	0	0	0	0	0	0.000413907	0	0	0	0	0	0	0	0	0	0	0	0	0	0	0	0	0	0	0	0	0	0	0	0	0	0	0	0
Archaea;Euryarchaeota;DHVE5_c;AY454678_o;AY454678_f	AY454678_f	0	0	0	0	0	0	0	0	0	0	0	0	0	0	0	0	0	0.000413026	0	0	0	0	0	0	0	0	0	0	0	0	0	0	0	0	0	0	0	0	0	0	0	0	0	0	0	0	0	0
Bacteria;Parcubacteria_OD1;LCGL_c;LCGL_o;JF497854_f	JF497854_f	0	0	0	0	0	0	0	0	0	0	0	0	0	0	0	0	0	0	0.000410287	0	0	0	0	0	0	0	0	0	0	0	0	0	0	0	0	0	0	0	0	0	0	0	0	0	0	0	0	0
Bacteria;BRC1;FP245541_c;FP245541_o;EU385897_f	EU385897_f	0	0	0	0	0	0	0	0	0	0	0	0	0	0	0	0	7.18632e-05	0.000158856	0	0.000340865	0	0	0.000401849	0	0	0	0	0	0	0	0	0	0	8.80107e-05	0	0	0	0	0	0	6.31632e-05	0	0	0	3.92003e-05	0	0	0
Bacteria;Marinimicrobia_SAR406;AYLG_c;AYLG_o;ASPI_f	ASPI_f	0	0	0	0	0	0	0	0	0	0	0	0	0	0	0	0	7.18632e-05	0.000285941	0	0	0.000128341	0	0.000401849	0	0	0	0	0	0	0	0	0	0	0	0	0	0	0	0	0	0	0	0	0	0	0	0	0
Bacteria;TM6;TM6_c;Babela_o;FN678559_f	FN678559_f	0	0	0	0	0	0	0	0	0	0	0	0	0	0	0	0	0.000119772	9.53137e-05	0.000130546	0	0	0.000298011	0.000401849	0	0	0	0	0	0	0	0	0	0	0	0	0	0	0	0	0	0	0	0	0	0	0	0	0
Bacteria;WS5;WS5_c;AB286410_o;AB630790_f	AB630790_f	0	0	0	0	0	0	0	0	0	0	0	0	0	0	0	6.55036e-05	0	0	0	0.000243475	0.000160426	0.000397348	0	0	0	0	0	0	0	0	0	0	0	0	0	0	0	0	0	0	0	0	0	0	0	0	0	0
Bacteria;Proteobacteria;Deltaproteobacteria;OM27;GU230400_f	GU230400_f	0.000119043	0	0.000114561	0	0	0	0.000168805	0.000378056	0	0	0	0	0	0	0	0	0	0	0	0	0	0	0	0	0	0	0	0	0	0	0.000372668	0	0	0.000396048	0.000268378	0	0	0	0	0	0	0	0	0	0	0	0	0
Bacteria;Actinobacteria;Actinobacteria_c;Micrococcales;__	__	0	0	0	0	0	0	0	0	8.74088e-05	0	0	0.000395761	0	0	0	0	0	0	0	9.73899e-05	0	0	0	0	0	0	0	0	0	0	0	0	0	0	0	0	0	0	0	0	0	0	0	0	0	0	0	0
Bacteria;Planctomycetes;PAC001018_c;PAC001018_o;EU491146_f	EU491146_f	0.000119043	0	0	0	0	7.68256e-05	0	0	0	0	0	0.000395761	0	0	0	0	0	0	0	0	0.000192511	7.45027e-05	0	0	0	0	0	0	0	0	6.5765e-05	0	0	0	0	0	0	0	0	0	0	0	0	0	0	0	0	0
Archaea;MBGB_p;MBGB_c;AY835409_o;AY835411_f	AY835411_f	0	0	0	0	0	0	0	0	0	0	0	0	0	0	0.000208035	0	0.000191635	0	0	0.00038956	0	0	0	0	0	0	0	0	0	0	0	0	0	0	0	0	0	0	0	0	0	0	0	0	0	0	0	0
Bacteria;Proteobacteria;Oligoflexia;Oligoflexales;Pseudobacteriovoracaceae	Pseudobacteriovoracaceae	7.93619e-05	0	0	0	0	7.68256e-05	0	0	0	0.00038733	0.000127665	0	0	0	0	0	0	0	0	0	0	0	0	0	0	0	0	0	0	0	0	0	4.32713e-05	0	0	0	0	0	0	0	0	0	0	0	0	0	0	0
Bacteria;Proteobacteria;Alphaproteobacteria;Rhodospirillales;AY957891_f	AY957891_f	0	0.000387237	0	0	0	0	0	0	0	0	0	0	0	0	0	0	0	0	0	0	0	0	0	0	0	0	0	0	0	0	0	0	0	0	0	0	0	0	0	0	0	0	0	0	0	0	0	0
Bacteria;Omnitrophica_OP3;AB015559_c;AB015559_o;EU245642_f	EU245642_f	0	0	0	0	0	0	0	0	0	0	0	0	0	0	0	0	0	0	0.000335689	0.00029217	0.000385023	0.000124171	0	0	0	0	0	0	0	0	0	0	0	0	0	0	0	0	0	0	0	0	0	0	0	0	0	0
Bacteria;Verrucomicrobia;Verrucomicrobiae;Verrucomicrobiales;FJ825801_f	FJ825801_f	0	0	0	0	0	0	0	0	0	0	0	0	0	0	0	0	0	0	0	4.8695e-05	0.000385023	0.000223508	0	0	0	0	0	0	0	0	0	0	0	0	0	0	0	0	0	0	0	0	0	0	0	0	0	0
Bacteria;Firmicutes;Clostridia;Clostridiales;CP014606_f	CP014606_f	0	0	0	0	0	0	0	0	0	0	0	0	0	0	0	0	0.00038327	0	0	0.000170432	0	0	0	0	0	0	0	0	0	0	0	0	0	0	0	0	0	0	0	0	0	0	0	0	0	0	0	0
Bacteria;Cloacamonas_p;Cloacamonas_c;__;__	__	0	0	0	0	0	0	0	0	0	0	0	0	0	7.36522e-05	0	0.000262014	0.000263498	0.000381255	0	0	0	0	0	0	0	0	0	0	0	0	0	0	0	0	0	0	0	0	0	0	0	0	0	0	0	0	0	0
Bacteria;Proteobacteria;Betaproteobacteria;Burkholderiales;Comamonadaceae	Comamonadaceae	0	0	0	0	0.000267615	0	0.000379811	0	0	0	0.000127665	0	0	0	0	0	0	0	0	0	0	0	0	0	0	0	0	0	0	0	0	0	0	0	0	0	0	0	0	0	0	0	0	0	0	0	0	0
Archaea;Euryarchaeota;DHVE5_c;AY454658_o;AY454695_f	AY454695_f	0	0	0	0	0	0	0.000379811	0	0	0	0	0	0	0	0	6.55036e-05	0	0	5.59482e-05	0.000121737	0	4.96685e-05	0	0	0	0	0	0	0	0	0	0	0	0	0	0	0	0	0	0	0	0	0	0	0	0	0	0
Bacteria;Bacteroidetes;Cytophagia;__;__	__	0	0	0	0	0	0	0.000379811	0	0	0	0.000127665	0	0	0	0	0	0	0	0	0	0	0	0	0	0	0	0	0	0	0	8.76866e-05	0	0	0	0	0	0	0	0	0	0	0	0	0	0	0	0	0
Bacteria;Proteobacteria;Alphaproteobacteria;Magnetococcales;Magnetococcaceae	Magnetococcaceae	0	0	0	0	0.000152923	0	0	0.000378056	8.74088e-05	0	0	0	0	0	0	0	0	0	0	0	0	0	0	0	4.20982e-05	0	0	0	0	0	0.00013153	0	0	0	0.000178919	0	0	0	7.10959e-05	0	0	0	0	0	0	0	0	0
Bacteria;Proteobacteria;Betaproteobacteria;Burkholderiales;Oxalobacteraceae	Oxalobacteraceae	0	0	0	0	0	0	0	0	0	0	0	0	0	0	0	0	0	0	0	0	0	0	0	0	0	0	0	0	0	0	0.000109608	0	0	0.000374046	0.000178919	0	0	0	0	0	0	0	0	0.000131126	0	0	0	0
Bacteria;Thermotogae;Thermotogae_c;Petrotogales;Petrotogaceae	Petrotogaceae	0	0	0	0	0	0	0	0	0	0	0	0	0	4.91014e-05	0	0	0	0	3.72988e-05	0	0	0	0.000373145	0	0	0	0	0	0	0	0	0	0	0	0	0	0	0	0	0	0	0	0	0	0	0	0	0
Bacteria;Proteobacteria;Gammaproteobacteria;Cellvibrionales;FM242298_f	FM242298_f	0	0	0	0	0	0	0	0	0	0	0	0	0	0	0	0	0	0	0	0	0	0	0.000373145	0	0	0	0	0	0	0	0	0	0	0	0	0	0	0	0	0	0	0	0	0	0	0	0	0
Bacteria;Bacteroidetes;Sphingobacteriia;NVQB_o;PAC000536_f	PAC000536_f	0	0	0	0	0	0	0	0	0	0	0	0	0	0	0	0	0	0	0	0	0	0.000372513	0	0	0	0	0	0	0	0	0	0	0	0	0	0	0	4.50238e-05	0	0	0	0	0	0	0	0	0	0
Bacteria;Parcubacteria_OD1;LCGL_c;LCGL_o;AC160099_f	AC160099_f	0	0	0	0	0	0	0	0	0	0	0	0	0.000367579	0	0	0	4.79088e-05	0	3.72988e-05	0	0	0	0	0	0	0	0	0	0	0	0	0	0	0	0	0	0	0	0	0	0.000157908	0	0	0	0	0	0	0
Bacteria;Proteobacteria;Gammaproteobacteria;Chromatiales;FM242303_f	FM242303_f	0	0	0	0	0	0	0	0	0	0	0	0	0	0	0	0	0	0	0	0.000365212	0.000128341	0	0	0	0	0	0	0	0	0	0	0	0	0	0	0	0	0	0	0	0	0	0	0	0	0	0	0
Bacteria;Proteobacteria;Deltaproteobacteria;Myxococcales;DQ833497_f	DQ833497_f	0	0	0	0	0	0	0	0	0	0	0	0	0	0	0	0	0	0.000285941	0	0.000365212	0	0	0.000287035	0	0	0	0	0	0	0	0	0	0	0	0	0	0	0	0	0	0	0	0	0	0	0	0	0
Bacteria;Proteobacteria;Betaproteobacteria;Rhodocyclales;Zoogloeaceae	Zoogloeaceae	0.000357129	0	0	0	0	0	0	0	0	0	0	0	0	0	0	0	0	0	0	0	0	0	0.000344442	0	0	0	0	0	0	0	0	0	0	0	0	0	0	0	0	0	0	0	0	0	0	0	0	0
Bacteria;Peregrinibacteria;Peribacteria;GQ355048_o;EU246018_f	EU246018_f	0.000357129	0	0	0	0	0	0	0	0	0	0	0.00013192	0	0	0	0	0	0	0	0	0	0	0	0	0	0	0	0	0	0	0	0	0	0	0	0	0	0	0	0	0	0	0	0	0	0	0	0
Bacteria;Peregrinibacteria;Peribacteria;LBOR_o;AJ224539_f	AJ224539_f	0	0	0	0	0	0	0	0	0	0	0	0	0	0	0	0	0	9.53137e-05	0.000354339	0	9.62557e-05	0	0	0	0	0	0	0	0	0	0	0	0	0	4.47297e-05	0	0	0	0	0	0	0	0	0	0	0	0	0
Bacteria;Elusimicrobia;EU488113_c;AB089107_o;AB089107_f	AB089107_f	0	0	0	0	0	0	0	0	0	0	0	0	0	0	0	0	0	0	0.000354339	0	0	0	0	0	0	0	0	0	0	0	0	0	0	0	0	0	0	0	0	0	0	0	0	0	0	0	0	0
Bacteria;Firmicutes;Bacilli;Bacillales;Paenibacillaceae	Paenibacillaceae	0	0	0	0	0	0	0	0	0	0	0	0	0	0	0	0	0	0	0	0	0.000352937	0	0	0	0	0	0	0	0	0	6.5765e-05	0	0	0	0	0	0	0	0	0	0	0	0	0	0	0	0	0
Bacteria;GN04;EU385751_c;EU385751_o;FJ907183_f	FJ907183_f	0	0	0	0	0	0	0	0	0	0	0	0	0	0	0	0	0	0	0	0	0.000352937	0	0	0	0	0	0	0	0	0	0	0	0	0	0	0	0	0	0	0	0	0	0	0	0	0	0	0
Bacteria;Marinimicrobia_SAR406;AYLG_c;GQ351040_o;GQ351040_f	GQ351040_f	0	0	0	0	0.000152923	0	0.00033761	0	0	0	0	0	0	0	0	6.55036e-05	0	0	0	0	0.000224597	0	0	0	0	0	0	0	0	0	4.38433e-05	0	0	0	0	0	0	0	0	0.00034975	0.000315816	0.000180227	0.000125589	9.83445e-05	0.000117601	4.60755e-05	7.45045e-05	0
Bacteria;Proteobacteria;Deltaproteobacteria;AB530223_o;AB530223_f	AB530223_f	0	0	0	0	0	0	0	0	0	0	0	0	0	0	0	0	0.000143726	0.000349484	0	0	0	0.000124171	0.000172221	0	0	0	0	0	0	0	0	0	0	0	0	0	0	0	0	0	0	0	0	0	0	0	0	0
Archaea;Euryarchaeota;Thermoplasmata;FJ655673_o;FJ655673_f	FJ655673_f	0	0	0	0	0	0	0	0	0	0	0	0	0	0	0	0	0	0	0	0.000267822	0	0.000248342	0.000344442	0	0	0	0	0	0	0	0	0	0	0	0	0	0	0	0	0	0	0	0	0	0	0	0	0
Bacteria;Planctomycetes;Brocadia_c;EU385873_o;EU181512_f	EU181512_f	0	0	0	0	0	0	0	0	0	0	0	0	0	0	0	0	0	9.53137e-05	0	0.000146085	0	0	0.000344442	0	0	0	0	0	0	0	0	0	0	0	0	0	0	0	0	0	0	0	0	0	0	0	0	0
Bacteria;JS1;AQYX_c;AQYX_o;AQYX_f	AQYX_f	0	0	0	0	0	0	0	0	0	0	0	0	0	0	0.000104018	4.36691e-05	0	0	0	0.000340865	0	0.000149005	0	0	0	0	0	0	0	0	0	0	8.65426e-05	0	0	0	0	0	0	0	0	0	0	9.83445e-05	0	0	0	0
Bacteria;Chloroflexi;EU245088_c;EU245088_o;EU245088_f	EU245088_f	0	0	0	0	0	0	0	0	0	0	0	0	0	0	0	0	0.000143726	0	0	0.000340865	9.62557e-05	0	0	0	0	0	0	0	0	0	0	0	0	0	0	0	0	0	0	0	0	0	0	0	3.92003e-05	0	0	0
Archaea;Euryarchaeota;DHVE5_c;AY454698_o;AY454698_f	AY454698_f	0	0	0	0	0	0	0	0	0	0	0	0	0	0	0	0	4.79088e-05	0	0	0.000340865	0.000256682	0	0	0	0	0	0	0	0	0	0	0	0	0	0	0	0	0	0	0	0	0	0	0	0	0	0	0
Bacteria;Caldithrix_p;Caldithrix_c;FJ712503_o;FJ712503_f	FJ712503_f	0	0	0	0	0	0	0.000168805	0	0	0	0	0	0	0	5.20088e-05	6.55036e-05	9.58176e-05	0	0.000335689	0.000267822	0	0.000298011	0.000143517	0	0	0	0	0	0	0	6.5765e-05	0	0	0	0	0	0	0	0	0	0	0	0	0	0	0	0	0
Bacteria;Verrucomicrobia;Kiritimatiellae;Kiritimatiellales;__	__	0	0	0	0	0.000114692	0	0	0	0	0	0	0	0	0	0	6.55036e-05	0.000335361	0	0.000130546	7.30425e-05	0	0	0.000229628	0	0	0	0	0	0	0	0	0	0	0	0	0	0	0	0	0	0	0	0	0	3.92003e-05	0	0	0
Archaea;Euryarchaeota;DHVE5_c;EU731353_o;EU731353_f	EU731353_f	0	0	0	0	0	0	0	0	0	0	0	0	0	0	0	0	0.000335361	0.000158856	0	0	0.000256682	0	0	0	0	0	0	0	0	0	0	0	0	0	0	0	0	0	0	0	0	0	0	0	0	0	0	0
Bacteria;Elusimicrobia;Elusimicrobia_c;Elusimicrobiales;Elusimicrobiaceae	Elusimicrobiaceae	0	0	0	0	0	0	0	0	0	0	0	0	0	0	0	0.000174676	0.000335361	0	0	0	0	0	0	0	0	0	0	0	0	0	0	0	0	0	0	0	0	0	0	0	0	0	0	0	0	0	0	0
Bacteria;GN04;EU385751_c;EU385751_o;EU385915_f	EU385915_f	0	0	0	0	0	0	0	0	0	0	0	0	0	0	0	0	0	9.53137e-05	0	0	0.000320852	0	0	0	0	0	0	0	0	0	0	0	0	0	0	0	0	0	0	0	0	0	0	0	0	0	0	0
Bacteria;Acidobacteria;PAC001852_c;PAC001852_o;PAC001852_f	PAC001852_f	0	0	0	0	0	0	0	0	0	0	0	0	0	0	0	0	0	0	0	0	0.000320852	0.000248342	0	0	0	0	0	0	0	0	0	0	0	0	0	0	0	0	0	0	0	0	0	0	3.92003e-05	0	0	0
Archaea;Euryarchaeota;Thermoplasmata;Methanomassiliicoccales;Methanomassiliicoccaceae	Methanomassiliicoccaceae	0	0	0	0	0	0	0	0	0	0	0	0	0	0	0	0	0	0	0	0	0.000320852	0	0	0	0	0	0	0	0	0	0	0	0	0	0	0	0	0	0	0	0	0	0	0	0	0	0	0
Bacteria;Caldithrix_p;Caldithrix_c;EU283592_o;__	__	0	0	0	0	0	0	0	0	0	0	0	0	0	0	0	0	0	0	0	0	0	0	0	0	0	0.000317918	0	0	0	0	0	0	0	0	0	0	0.000100017	0	0	0	0	0	0	0	9.80008e-05	0	0	0
Bacteria;Caldithrix_p;Caldithrix_c;EU570871_o;EU570871_f	EU570871_f	0	0	0	0	0	0	0	0	0	0	0	0	0	0	0	0	0	0.000317712	5.59482e-05	0	0	0	0	0	0	0	0	0	0	0	0	0	0	0	0	0	0	0	0	0	0	0	0	0	0	0	0	0
Bacteria;TM6;TM6_c;Babela_o;JF344150_f	JF344150_f	0	0	0	0	0	0	0	0	0	0	0	0	0	0	0	0	0	0.000317712	0	0	0	0	0	0	0	0	0	0	0	0	0	0	0	0	0	0	0	0	0	0	0	0	0	0	0	0	0	0
Bacteria;Firmicutes;Clostridia;Clostridiales;Thermohalobacter_f	Thermohalobacter_f	0	0	0	0	0	0	0	0	0	0	0	0	0	0	0	0	0	0	0	0.000316517	0.000128341	0	0	0	0	0	0	0	0	0	0	0	0	0	0	0	0	0	0	0	0	0	0	0	0	0	0	0
Bacteria;Proteobacteria;Deltaproteobacteria;AY214193_o;AY214193_f	AY214193_f	0	0	0	0	0	0	0	0	0	0	0	0	0	0	0	0	0	0	0	0.000316517	0	0	0	0	0	0	0	0	0	0	0	0	0	0	0	0	0	0	0	0	0	0	0	0	0	0	0	0
Bacteria;Proteobacteria;Deltaproteobacteria;Desulfarculales;EU245367_f	EU245367_f	0	0	0	0	0	0	0	0	0	0	0	0	0	0	0	0	0.000263498	0	0	0	0	0	0.000315738	0	0	0	0	0	0	0	0	0	6.4907e-05	0	0	0	0	0	0	0	0	0	0	0	0	0	0	0
Bacteria;Parcubacteria_OD1;Paceibacter_c;CP011215_o;CP011215_f	CP011215_f	0	0	0.000267308	0	0.000114692	0.000192064	0	0	0.000218522	0.00012911	8.511e-05	0	0	0	0	0	0	0	0	0.000219127	0	0	0.000315738	0	0	0	0	0	0	0	0	0	0	6.60081e-05	0	0	0	0	0	0	0	0	0.000156986	9.83445e-05	7.84006e-05	0	0.000149009	0
Bacteria;Bacteroidetes;Bacteroidia;Bacteroidales;Bacteroidaceae	Bacteroidaceae	0	0	0	0	0	0	0	0	0	0	0	0	0	0	0	0	0	0	0	0	0	0	0	0	0	0	0	0	0	0	6.5765e-05	0	0	0.000308038	0.000201284	0	0	0	0	0	0	0	0	0	0	0	0	0
Bacteria;Proteobacteria;Betaproteobacteria;__;__	__	0	0	0.000267308	0	0	0	0	0	0.000305931	0	0	0	0	0	0	0	0	0	0	0	0	0	0	0	0	0	0	0	0	0	0	0	0	0	0	0	0	0	0	0	0	0	0	0	0	0	0	0
Archaea;Euryarchaeota;DHVE5_c;DQ676253_o;DQ676253_f	DQ676253_f	0	0	0	0	0	0	0	0	0	0	0	0	0	0	0	0.000305684	0	0	0	0	0	0	0	0	0	0	0	0	0	0	0	0	0	0	0	0	0	0	0	0	0	0	0	0	0	0	0	0
Archaea;Euryarchaeota;Methanomicrobia;Methanosarcinales;Methanosarcinaceae	Methanosarcinaceae	0	0	0	0	0	0	0	0	0	0	0	0	0	0	0	0	0	0	0.000298391	0.000170432	0	0	0.000143517	0	0	0	0	0	0	0	0	0	0	0	0	0	0	0	0	0	0.00018949	0	0	0	0	0	0	0
Bacteria;Proteobacteria;Gammaproteobacteria;Marinicella_o;AB015514_f	AB015514_f	0	0.000193618	0	0	0	0	0	0.000168025	0.000131113	0	0.00017022	0.000263841	0	0	0	0	0	0	0	0	0	0.000298011	0	0	0	0	0	0	0	0	0	0	0	0.000132016	0.000201284	0	0	0	0	0	0	0	0	0	0	0	0	0
Bacteria;Firmicutes;Clostridia;Clostridiales;Thermincola_f	Thermincola_f	0	0	0	0	0	0	0	0	0	0	0	0	0	0	0	4.36691e-05	0	0	0	0	9.62557e-05	0.000298011	0	0	0	0	0	0	0	0	0	0	0	0	0	0	0	0	0	0	0	0	0	0	0	0	0	0
Bacteria;Planctomycetes;JQ278812_c;JQ278812_o;DQ071108_f	DQ071108_f	0.000198405	0	0	0.000105772	0	0	0	0	0	0	0.000297885	0	0	0	7.80133e-05	0	0	0	0	0	0	0	0	0	0	0	0	0	0	0.000127105	6.5765e-05	0	0	0	0	0	0	0	0	0	0	0	0	0	0	0	0	0
Bacteria;SR1;AB476296_c;AB476296_o;__	__	0	0.000116171	0	0	0	0	0	0	0	0	0.000297885	0	0	0	0	0	0	0	0	0	0	0	0	0	0	0	0	0	0	0	0	0	0	0	0	0	0	0	0	0	0	0	0	0	0	0	0	0
Bacteria;Planctomycetes;U81766_c;JN474291_o;JN474291_f	JN474291_f	0	0	0	0	0	0	0.000295409	8.40124e-05	0	0	0	0	0	0	0	8.73382e-05	0	0	5.59482e-05	0	0	0	0	0	0	0	0	0	0	0	0	0	0	0	0	0	0	0	0	0	0	0	0	0	0	0	0	0
Archaea;Euryarchaeota;DHVE5_c;EU731307_o;EU731151_f	EU731151_f	0	0	0	0	0	0	0	0.000294044	0	0	0.000212775	0	0	0	0	0	7.18632e-05	0	0	0	0.000128341	0	0	0	0	0	0	0	0	0	8.76866e-05	0	0	0	0	0	0	0	0	0	0	0	0	0	0	0	0	0
Archaea;Euryarchaeota;DHVE5_c;EU731155_o;EU731156_f	EU731156_f	0	0	0	0	0	0	0	0.000294044	0	0	0	0	0	0	0	0	0	0	0	0	0	0	0	0	0	0	0	0	0	0	0	0	0	0	0	0	0	0	0	0	0	0	0	0	0	0	0	0
Bacteria;Proteobacteria;Oligoflexia;Bdellovibrionales;EF516458_f	EF516458_f	0	0	0	0	0	0	0	0.000294044	0	8.60733e-05	0	0	0	0	0	0	0	0	0	0	0.000160426	0	0	0	0	0	0	0	0	0	0	0	0	0	0	0	0	0	0	0	0	0	0	0	0	0	0	0
Bacteria;Peregrinibacteria;Peribacteria;__;__	__	0	0	0	0	0	0	0	0	0	0	0	0	0	0	0	0	0	0	0	0.000146085	0.000288767	0	0	0	0	0	0	0	0	0	0	0	0	0	0	0	0	0	0	0	0	0	0	0	0	0	0	0
Bacteria;Actinobacteria;Actinobacteria_c;Micromonosporales;Micromonosporaceae	Micromonosporaceae	0	0	0	0	0	0	0	0	0	0	0	0	0	0	0	0	0	0	0	0	0.000288767	0	0	0	0	0	0	0	0	0	0	0	0	0	0	0	0	0	0	0	0	0	0	0	0	0	0	0
Bacteria;Acidobacteria;PAC002261_c;HM243779_o;HM243779_f	HM243779_f	0	0	0	0	0	0	0	0	0	0	0	0	0	0	0	0	0	0	0	0	0.000288767	0	0	0	0	0	0	0	0	0	0	0	0	0	6.70946e-05	0	0	0	0	0	0	0	0	0	0	0	0	0
Bacteria;Chlorobi;Ignavibacteriae;FJ517031_o;FJ517031_f	FJ517031_f	0	0	0	0	0	0	0	8.40124e-05	0	0	0	0	0	0	0	0	0.000287453	0	0	0	0	0	8.61104e-05	0	0	0	0	0	0	0	0	0	0	0	0	0	0	0	0	0	0	0	0	0	0	0	0	0
Bacteria;DQ787710_p;DQ787710_c;JN387418_o;JN387418_f	JN387418_f	0	0	0	0	0	0	0	0	0	0	0	0	0	0	0	0	0.000263498	0.000190627	3.72988e-05	0	0	0	0.000287035	0	0	0	0	0	0	0	0	0	0	0	0	0	0	0	0	0	0	0	0	0	0	0	0	0
Bacteria;Proteobacteria;Deltaproteobacteria;PAC002249_o;FM253643_f	FM253643_f	0	0	0	0	0	0	0	0	0	0	0	0	0	0	0	0	0	0	0	0.00019478	0	0.000149005	0.000287035	0	0	0	0	0	0	0	0	0	0	0	0	0	0	0	0	0	0	0	0	0	0	0	0	0
Archaea;Euryarchaeota;Thermoplasmata;Group3_o;MBGd_f	MBGd_f	0	0	0	0	0	0	0	0	0	0	0	0	0	0	0	0	0	0.000285941	0	0.000219127	0	0	0	0	0	0	0	0	0	0	0	0	6.4907e-05	6.60081e-05	0	0	0	0	0	0	0	0	0	0	0	0	0	0
Bacteria;Fibrobacteres;Fibrobacteria;Fibrobacterales;Fibrobacteraceae	Fibrobacteraceae	0	0	0	0	0	0	0	0	0	0	0	0	0	0	0	0	0	0	0	0	0	0	0	0	0	0	0	0	0	0	0	0	0.000281264	0	0	0	0	0	0	0	0	0	0	0	0	0	0	0
Bacteria;TM6;TM6_c;Babela_o;EU735020_f	EU735020_f	0	0	0	0	0	0	0	0	0	0	0	0	0	0	0	0	0	0	0.000279741	0	9.62557e-05	0.00017384	0	0	0	0	0	0	0	0	0	0	0	0	0	0	0	0	0	0	0	0	0	0	0	0	0	0
Bacteria;SR1;AB476296_c;AB476296_o;JN462128_f	JN462128_f	0	0.000271066	0	0	0	0	0	0	0	0	0	0	0	0	0	0	0	0	0	0	0	0	0	0	0	0	0	0	0	0	0	0	0	0	0	0	0	0	0	0	0	0	0	0	0	0	0	0
Bacteria;SR1;CP006913_c;CP006913_o;CP011268_f	CP011268_f	0.000158724	0	0	0	0	0.000268889	8.44024e-05	0	0.000131113	0	0	0	0	0	0	0	0	0	0	0	0	0	0	0	0	0	0	0	0	0	0	0	0	0	0	0	0	0	0	0	0	0	0	0	0	0	0	0
Bacteria;Peregrinibacteria;Peribacteria;LBOR_o;EU937850_f	EU937850_f	0	0	7.63738e-05	0	0	0.000268889	0	0	0	0	0	0	0	0	0	0	0	9.53137e-05	0	0	0.000128341	0	0	0	0	0	0	0	4.1645e-05	0	0	0	0	0	0.000134189	0	0	0	0	0	0	0	0	0	0	0	0	0
Bacteria;Cyanobacteria;Vampirovibrio_c;Vampirovibrio_o;Vampirovibrio_f	Vampirovibrio_f	0	0.000193618	0.000267308	0	0.000114692	0	0	0.000252037	0.000131113	0	0	0	0	0	0	0	0	0	0	0	0	0	0	0	0	0	0	0	0	0	0	0	0	0	0	0	0	0	0	0	0	0	0	0	0	0	0	0
Bacteria;Verrucomicrobia;Verrucomicrobiae;Verrucomicrobiales;Akkermansiaceae	Akkermansiaceae	0	0	0	0	0	0	0	0	0	0	0	0	0	0	0	0	0	0	0	0	0	0	0	0	0	0	0	0	0	0	0.000241138	0	0	0.000264032	8.94594e-05	0	0	0	0	0	0	0	0	0	0	0	0	0
Bacteria;Proteobacteria;Deltaproteobacteria;GQ433929_o;JF272053_f	JF272053_f	0	0	0	0	0	0	0	0.000252037	0	0	0	0.000263841	0	0	0	0	0	0	0	0	0	0	0.000258331	0	0	0	0	0	0	0	0	0	0	0	0	0	0	0	0	0	0	0	0	0	0	0	0	0
Bacteria;Firmicutes;Bacilli;Bacillales;Thermoactinomycetaceae	Thermoactinomycetaceae	0	0	0	0	0	0	0	0	8.74088e-05	0	0	0.000263841	0	0	0	0	0	0	0	7.30425e-05	0	0	0	0	0	0	0	0	0	0	0	0	0	0	0	0	0	0	0	0	0	0	0	0	0	0	0	0
Bacteria;Spirochaetes;Spirochaetia;Spirochaetales;AY605148_f	AY605148_f	0	0	0	0	0	0	0	0	0	0	0	0	0	0	0	0	0.000263498	0	0.000149195	0	9.62557e-05	0	8.61104e-05	0	0	0	0	0	0	0	0	0	0	0	0	0	0	0	0	0	0	0	0	0	0	0	0	0
Bacteria;TM6;TM6_c;FJ716845_o;AB199581_f	AB199581_f	0	0	0	0	0	0	0	0	0.000262226	0.00025822	0.000127665	0	0	0	0	0	0	0	0	0	0	0	0	0	0	0	0	0	0	0	0	0	0	0	0	0	0	0	0	0	0	0	0	0	0	0	0	0
Bacteria;Bacteroidetes;Flavobacteria;Flavobacteriales;EF471587_f	EF471587_f	0	0	0	0	0	0	0	0.000126019	0.000262226	0	0	0	0	0	0	0	0	0	0	0	0	0	0	0	0	0	0	0	0	0	0	0	0	0	0	0	0	0	0	0	0	0	0	0	0	0	0	0
Bacteria;Armatimonadetes;Fimbriimonadia;Fimbriimonadales;Fimbriimonadaceae	Fimbriimonadaceae	0	0	0	0	0	0	0	0.000126019	0.000262226	0	0	0	0	0	0	0	0	0	0	0	6.41704e-05	4.96685e-05	0	0	0	0	0	0	0	0	0	0	0	0	0	0	0	0	0	0	0	0	0	0	0	0	0	0
Bacteria;Acidobacteria;Blastocatellia;Blastocatellales;Pyrinomonadaceae	Pyrinomonadaceae	0	0	0	0	0	0	0	0	0.000262226	0	0	0	0	0	0	0	0	0	0	0	0	0	0	0	0	0	0	0	0	0	0	0	0	0	0	0	0	0	0	0	0	0	0	0	0	0	0	0
Bacteria;EU266861_p;EU266861_c;EU266861_o;EU266861_f	EU266861_f	0	0	0	0	0	0	0	0	0	0	0	0	0	0	0	0	0.000119772	0.000222399	0.000261092	0	0	0	0	0	0	0	0	0	0	0	0	0	0	0	0	0	0	0	0	0	0	0	0	0	0	0	0	0
Bacteria;Planctomycetes;EU589258_c;EU589258_o;JX504505_f	JX504505_f	0	0	0	0	0	0	0	0	0	0	0	0	0	0	0	0	0	6.35425e-05	0	0	0.000160426	0	0.000258331	0	0	0	0	0	0	0	0	0	0	0	0	0	0	0	0	0	0	0	0	0	0	0	0	0
Bacteria;Planctomycetes;EU589258_c;EU589258_o;GQ250612_f	GQ250612_f	0	0	0	0	0	0	0	0.000168025	0	0	0.00017022	0	0	0	0	0	0	0	0	0	0	4.96685e-05	0.000258331	0	0	0	0	0	0	0	0	0	0	0	0	0	0	0.000112559	0	0	0	0	0	0	0	0	0	0
Bacteria;Actinobacteria;Acidimicrobiia;Acidimicrobiales;JF922598_f	JF922598_f	0	0	0	0	0	0	0	0	0	0	0	0	0	0	0	0	0	0	0	0.000121737	0.000256682	0	0	0	0	0	0	0	0	0	0	0	0	0	0	0	0	0	0	0	0	0	0	0	0	0	0	0
Bacteria;JN539338_p;JN539338_c;JN539338_o;JN514420_f	JN514420_f	0	0	0	0	0	0	0	0	0	0	0	0	0	0	0	0	0.000143726	0	0	7.30425e-05	0.000256682	0	0.000143517	0	0	0	0	0	0	0	0	0	0	0	0	0	0	0	0	0	0	0	0	0	0	0	0	0
Bacteria;Elusimicrobia;EU488113_c;EU488113_o;EU488113_f	EU488113_f	0	0	0	0	0	0	0	0	0	0	0	0	0	0	0	0	0	0	0	0	0.000256682	0	0	0	0	0	0	0	0	0	0	0	0	0	0	0	0	0	0	0	0	0	0	0	0	0	0	0
Bacteria;Proteobacteria;Gammaproteobacteria;Oceanospirillales;Alcanivoracaceae	Alcanivoracaceae	0	0	0	0	0	0	0	0	0	0	0	0	0	0	0	0	0	0	0	0	0.000256682	0	0	0	0	0	0	0	0	0	0	0	0	0	0	0	0	0	0	0	0	0	0	0	0	0	0	0
Bacteria;Bacteroidetes;Sphingobacteriia;CP012155_o;__	__	0	0	0	0	0	0.000115238	0	0.000210031	0	0	0.00025533	0.000175894	0	0	0	0	0	0	0	0	0	0	0	0	0	0	0	0	0	0	8.76866e-05	0	8.65426e-05	0	0	0	0	0	0	0	0	0	0	0	0	0	0	0
Bacteria;Bacteroidetes;Sphingobacteriia;JQ579880_o;JQ579880_f	JQ579880_f	0	0	0	0	0	0	0	0	0	8.60733e-05	0.00025533	0	0	0	0	0	0	0	0	0	0	0	0	0	0	0	0	0	0	0	0	0	0	0	0	0	0	0	0	0	0	0	0	0	0	0	0	0
Archaea;Euryarchaeota;DHVE5_c;EU731307_o;EU731307_f	EU731307_f	0	0	0	0	0	0	0.000126604	8.40124e-05	0	0	0	0	0	0	0	0	4.79088e-05	0.00025417	0	0	0	0	0	0	0	0	0	0	0	0	0	0	0	0	0	0	0	0	0	0	0	0	9.41915e-05	0	0	0	0	0
Bacteria;Lentisphaerae;Lentisphaeria;Lentisphaerales;Lentisphaeraceae	Lentisphaeraceae	7.93619e-05	0	0	0	0	0	0.000253207	0	0	0	0.000127665	0	0	0	0	0	0	0	0	0	0	0	0	8.3986e-05	6.31473e-05	0	0	0	0	0	0.00013153	0	0.000173085	0.000198024	0	0	0	0	0	0	0	0	0	0	0	0	0	0
Bacteria;Caldithrix_p;Caldithrix_c;AM997407_o;EU491335_f	EU491335_f	0	0	0	0	0	0	0	0	0	0	0	0	0	0	0	0	0	0	0	0.000121737	0	0	0	0	0	0	0	0	0	0	0	0	0	0	0	0	0	0	0	0	0.000252653	0	0	0	0	0	0	0
Bacteria;Fibrobacteres;Chitinivibrionia;Chitinivibrionales;EU050914_f	EU050914_f	0	0	0	0	0	0	0.000168805	0.000252037	0	0	0	0	0	0	0	0	0	0	0	0	0	0	0	0	0	0	0	0	0	0	0	0	0	0	0	0	0	0	0	0	0	0	0	0	0	0	0	0
Bacteria;Proteobacteria;Gammaproteobacteria;Ruthia_o;Ruthia_f	Ruthia_f	0	0	0	0	0	0	0	0	0	0	0	0.00013192	0	0	0	0	0	0	0	0	0	0	0	0	0	0	0	0	0	0	0.000109608	0	0.000108178	0	0.000246013	0	6.66778e-05	0	0	0	0	0	0	9.83445e-05	0	0	0	0
Bacteria;TM6;TM6_c;Babela_o;PAC000239_f	PAC000239_f	0	0	0	0	0	0	0	0	0	0	0	0	0	0	0	0	0	0.000127085	0	0.000243475	0	0	0.000172221	0	0	0	0	0	0	0	0	0	0	0	0	0	0	0	0	0	0	0	0	0	0	0	0	0
Bacteria;Chloroflexi;Dehalococcoidia;Dehalococcoidales;Dehalococcoidaceae	Dehalococcoidaceae	0	0	0	0	0	0	0	0	0	0	0	0	0	0	0	0	7.18632e-05	0	0	0.000243475	0	0	0	0	0	0	0	0	0	0	0.000197295	0	4.32713e-05	4.40054e-05	0	0	0	0	0	0	0	0	0	0	0	0	0	0
Bacteria;Verrucomicrobia;Verrucomicrobiae;Verrucomicrobiales;FJ437931_f	FJ437931_f	0	0	0	0	0	0	0	0	0	0	0	0	0	0	0	0	0	0	0	0.000243475	0	0	0	0	0	0	0	0	0	0	0	0	0	0	0	0	0	0	0	0	0	0	0	0	0	0	0	0
Bacteria;Proteobacteria;Gammaproteobacteria;Chromatiales;Thiolapillus_f	Thiolapillus_f	0	0	0	0	0	0	0	0	0	0	0	0	0	0	0	0	0	0	0	0	0	0	0	0	0	0	0	0	0	0	0.000241138	0	0	0	0	0	0	0	0	0	0	0	0	0	0	0	0	0
Bacteria;Lentisphaerae;Lentisphaeria;Victivallales;JN535696_f	JN535696_f	0	0	0	0	0	0	0	0	0	0	0	0	0	0	0	0.00024018	0	0	0	0	0	0	0	0	0	0	0	0	0	0	0	0	0	0	0	0	0	0	0	0	0	0	0	0	0	0	0	0
Archaea;Euryarchaeota;DHVE5_c;EU731108_o;__	__	0	0	0	0	0	0	0	0	0	0	0	0	0	0	0	0.00024018	0	0	0	0	0	0	0	0	0	0	0	0	0	0	0	0	0	0	0	0	0	0	0	0	0	0	0	0	0	0	0	0
Bacteria;Peregrinibacteria;Peribacteria;FJ497419_o;FJ497419_f	FJ497419_f	0	0	0	0	0	0	0	0	0	0	0	0	0	0	0	0.00024018	0	0	0	0	0	0	0	0	0	0	0	0	0	0	0	0	0	0	0	0	0	0	0	0	0	0	0	0	0	0	0	0
Bacteria;GN04;EU385751_c;EU385751_o;EF203188_f	EF203188_f	0	0	0	0	0	0	0	0	0	0	0	0	0	0	0	0	0.000239544	0	0	4.8695e-05	9.62557e-05	0.000124171	0	0	0	0	0	0	0	0	0	0	0	0	0	0	0	0	0	0	0	0	0	0	0	0	0	0
Bacteria;Verrucomicrobia;Spartobacteria;Chthoniobacterales;Chthoniobacteraceae	Chthoniobacteraceae	0.000238086	0	0	0	0	0	0	0	0	0	0	0	0	0	0	0.000131007	0	0	0	0	0	0	0	0	0	0	0	0	0	0	0	0	0	0.000132016	0	0	0	0	0	0	0	0	0	0	0	0	0	0
Bacteria;Proteobacteria;Deltaproteobacteria;EU491876_o;EU491876_f	EU491876_f	7.93619e-05	0.000232342	0	0	0	0	0	0	0	0	0	0	0	0	0	0	0	0	0	0	6.41704e-05	0	0	0	0	0	0	0	0	0	0	0	0	0	0	0	0	0	0	0	0	0	0	0	0	0	0	0
Bacteria;Chlamydiae;Chlamydiae_c;Chlamydiales;Rhabdochlamydiaceae	Rhabdochlamydiaceae	0	0.000232342	0	0	0	0	0	0	8.74088e-05	0	0	0	0	0	0	0	0	0	0.000130546	0	0	4.96685e-05	0	0	0	0	0	0	0	0	4.38433e-05	0	0	0	0	0	0	0	0	0	0	0	0	0	0	0	0	0
Archaea;Euryarchaeota;DHVE5_c;AY454658_o;AY454658_f	AY454658_f	0	0	0	0	0	0	0	0	0	0	0	0	0	0	0	0	4.79088e-05	0	0	0	0.000128341	0	0.000229628	0	0	0	0	0	0	0	0	0	0	0	0	0	0	0	0	0	0	0	0	0	0	0	0	0
Archaea;Euryarchaeota;DHVE4b_c;EU731499_o;EF444629_f	EF444629_f	0	0	0	0	0	0	0	0	0	0	0	0	0	0	0	0	0	0	0	0	0	0	0.000229628	0	0	0	0	0	0	0	0	0	0	0	0	0	0	0	0	0	0	0	0	0	0	0	0	0
Bacteria;Caldithrix_p;Caldithrix_c;EU245241_o;__	__	0	0	0	0	0	0	0	0	0	0	0	0	0	0	0	0	0	0	0	0	0	0	0.000229628	0	0	0	0	0	0	0	0	0	0	0	0	0	0	0	0	0	0	0	0	0	0	0	0	0
Bacteria;Bacteroidetes;Sphingobacteriia;Sphingobacteriales;Sphingobacteriaceae	Sphingobacteriaceae	0	0	0.000229121	0	0	0	0	0	0	0	0	0	0	0	0	0	0	0	0	0	0	0	0	0	0	0	0	0	0	0	0	0	0	0	0	0	0	0	0	0	0	0	0	0	0	0	0	0
Bacteria;Latescibacteria_WS3;Latescibacter_c;AM991194_o;AM991194_f	AM991194_f	0	0	0	0	0	0	0	0	0	0	0	0	0	0	0	0	0	0	0	0	0.000224597	9.93369e-05	0	0	0	0	0	0	0	0	0	0	0	6.60081e-05	0	0	0	0	0	0	0	0	0	6.5563e-05	0	0	0	0
Bacteria;Spirochaetes;Spirochaetia;Spirochaetales;AY605166_f	AY605166_f	0	0	0	0	0	0	0	0	0	0	0	0	0	0	0	0	0	0	0	0	0.000224597	0	0	0	0	0	0	0	0	0	0	0	0	0	0	0	0	0	0	0	0	0	0	0	0	0	0	0
Bacteria;Acetothermia_OP1;Acetothermus_c;Acetothermus_o;AB533907_f	AB533907_f	0	0	0	0	0	0	0	0	0	0	0	0	0	0	0	0	0	0	0	0	0.000224597	0	0	0	0	0	0	0	0	0	0	0	0	0	0	0	0	0	0	0	0	0	0	0	0	0	0	0
Bacteria;Chlamydiae;Chlamydiae_c;Chlamydiales;EU363464_f	EU363464_f	0	0	0	0	0	0	0	0	0	0	0	0	0	0	0	0	0	0	0	0	0.000224597	0	0	0	0	0	0	0	0	0	0	0	0	0	0	0	0	0	0	0	0	0	0	0	0	0	0	0
Bacteria;Firmicutes;Negativicutes;Hydrogenispora_o;Hydrogenispora_f	Hydrogenispora_f	0	0	0	0	0	0	0	0	0	0	0	0	0	0	0	0	0	0	0	0	0.000224597	0	0	0	0	0	0	0	0	0	0	0	0	0	0	0	0	0	0	0	0	0	0	0	0	0	0	0
Bacteria;Proteobacteria;Deltaproteobacteria;FM242399_o;FM242399_f	FM242399_f	0	0	0	0	0	0	0	0	0	0	0	0	0	0	0	0	0	0	0	0	0.000224597	0	0	0	0	0	0	0	0	0	0	0	0	0	0	0	0	0	0	0	0	0	0	0	0	0	0	0
Bacteria;Parcubacteria_OD1;Paceibacter_c;CP011209_o;__	__	0	0	0	0	0	0	0	0	0	0	0	0	0	0	0	0	0	0	0	0	0.000224597	0	0	0	0	0	0	0	0	0	0	0	0	0	0	0	0	0	0	0	0	0	0	0	0	0	0	0
Archaea;Euryarchaeota;DHVE5_c;EU731255_o;EU731255_f	EU731255_f	0	0	0	0	0	0	0	0	0	0	0	0	0	0	0	0	0	0	0	0	0.000224597	0	0	0	0	0	0	0	0	0	0	0	0	0	0	0	0	0	0	0	0	0	0	0	0	0	0	0
Archaea;Euryarchaeota;DHVE6a_c;AB019752_o;__	__	0	0	0	0	0	0	0	0	0	0	0	0	0	0	0	0	0	6.35425e-05	0	0	0.000224597	0	0	0	0	0	0	0	0	0	0	0	0	0	0	0	0	0	0	0	0	0	0	0	0	0	0	0
Bacteria;Proteobacteria;Oligoflexia;Silvanigrellales;Silvanigrellaceae	Silvanigrellaceae	0	0	0	0	0	0	0	0	0.000174818	0	0	0	0	0	0	0	0	0	0	0	0	0	0	0	0	0	0	0	0	0	0	0	0	0	0	0	0	0	0	0	0	0	0	0	0	0	0.000223514	0
Bacteria;TM6;TM6_c;FJ716845_o;EU617721_f	EU617721_f	0	0	0	0	0	0	0	0	0	0	0	0	0	0	0	0	0	0	0	0	0	0.000223508	0	0	0	0	0	0	0	0	0	0	0	0	0	0	0	0	0	0	0	0	0	0	0	0	0	0
Bacteria;Actinobacteria;Thermoleophilia;Solirubrobacterales;Solirubrobacteraceae	Solirubrobacteraceae	0	0	0	0	0	0	0	0	0	0	0	0	0	0	0	0	0	0	0	0.000146085	0.000192511	0.000223508	0	0	0	0	0	0	0	0	0	0	0	0	0	0	0	0	0	0	0	0	0	0	0	0	0	0
Bacteria;JN495242_p;JN495242_c;JN495242_o;JN495242_f	JN495242_f	0	0	0	0	0	0	0	0	0	0	0	0	0	0	0	0	7.18632e-05	0.000222399	0	0	0	0	0	0	0	0	0	0	0	0	4.38433e-05	0	0	0	0	0	0	0	0	0	0	0	0	0	0	0	0	0
Bacteria;Planctomycetes;EU589258_c;EU050866_o;EU050866_f	EU050866_f	0	0	0	0	0	0	0	0.000168025	0	0.00012911	0	0.000219867	0	0	0	0	0	0	0	0	0	0	0	0	0	0	0	0	0	0	0	0	0	0	0	0	0	0	0	0	0	0	0	0	0	0	0	0
Bacteria;Chlamydiae;Chlamydiae_c;Chlamydiales;Chlamydiaceae	Chlamydiaceae	0	0	0	0	0	0	0	0	0	0	0	0.000219867	0	0	0	0	0	0	0	0	0	0	0.000200924	0	0	0	0	0	0	0	0	0	0	0	0	0	0	0	0	0	0	0	0	0	0	0	0	0
Bacteria;Chloroflexi;Anaerolineae;Anaerolinaeles;EU245228_f	EU245228_f	0	7.74473e-05	0	0	0	0	0	0.000126019	0	0	0	0	0	0	0	0	4.79088e-05	0	0	0.00019478	0.000160426	9.93369e-05	0	0	0	0	0	0	0	0	0.000219217	0	0	0	0	0	0	0	0	0	0	0	0	0	0	0	0	0
Bacteria;Parcubacteria_OD1;LCGL_c;LCGL_o;JN441247_f	JN441247_f	0	0	0	0	0	0	0	0	0	0	0	0	0	0	0	0	0	0	0	0.000219127	0	0	0	0	0	0	0	0	0	0	0	0	0	0	0	0	0	0	0	0	0	0	0	0	0	0	0	0
Bacteria;Chloroflexi;Anaerolineae;Anaerolinaeles;DQ394948_f	DQ394948_f	0	0	0	0	0	0	0	0	0	0	0	0	0	0	0	0	0	0	0	0.000219127	0	0	0	0	0	0	0	0	0	0	0	0	0	0	0	0	0	0	0	0	0	0	0	0	0	0	7.45045e-05	0
Bacteria;Planctomycetes;GQ348069_c;GQ348069_o;GQ348069_f	GQ348069_f	0	0	0	0	0	0.000192064	0	0.000126019	0	0	0	0	0	0	0	0	0	0	0	0	0	0	0	0	0	0	0	0	0	0	0	0	0	0	4.47297e-05	8.43076e-05	6.66778e-05	0	0	9.53865e-05	0	0.000102987	0	9.83445e-05	0.000215602	0	0	0
Bacteria;Rhodothermaeota;Rhodothermia;Rhodothermales;Rubricoccaceae	Rubricoccaceae	0	0.000193618	0	0	0	0	0	0	0	0	0.000212775	0	0	0	0	0	0	0	0	0	0	0	0	0	0	0	0	0	0	0	0	0	0	0	0	0	0	0	0	0	0	0	0	0	0	0	0	0
Bacteria;TM6;TM6_c;FJ716845_o;FJ716845_f	FJ716845_f	0	0	0	0	0	0	0	0	0	8.60733e-05	0.000212775	0	0	0	0	0	0	0	0	0	0	0	0	0	0	0	0	0	0	0	0	0	0	0	0	0	0	0	0	0	0	0	0	0	0	0	0	0
Bacteria;BRC1;EU246057_c;EU246057_o;EU245611_f	EU245611_f	0	0	0	0	0	0	0.000211006	8.40124e-05	0	0	0	0	0	0	0	0	4.79088e-05	9.53137e-05	0	0	6.41704e-05	7.45027e-05	0	0	0	0	0	0	0	0	4.38433e-05	0	0	0	0	0	0	0	0	0	0	0	0	0	0	0	0	0
Bacteria;Lentisphaerae;Lentisphaeria;Lentisphaerales;FJ202408_f	FJ202408_f	0	0	0	0	0	0	0.000211006	0	0	0	0	0	0	0	0	0	0	0	0	0	0	0	0	0	0	0	0	0	0	0	0.000175373	0	8.65426e-05	0	6.70946e-05	0	6.66778e-05	0	0	0	0	0	0	0	0	0	0	0
Bacteria;Lentisphaerae;Lentisphaeria;__;__	__	0.000119043	0	0	0	0	0	0	0.000210031	0	0	0	0	0	0	0	0	0	0	0	7.30425e-05	0	0	0	0	0	0	0	0	0	0	8.76866e-05	0	0	0	0	0	0	0	0	0	0.000126326	0	0	0	0	0	0	0
Bacteria;Saccharibacteria_TM7;Saccharimonas_c;Saccharimonas_o;GQ396872_f	GQ396872_f	0	7.74473e-05	0	0	0	0	0	0.000210031	0	0	0.00017022	8.79469e-05	0	0	0	0	0	0	0	0	0	0	0	0	0	0	0	0	0	0	0	0	0	0	0	0	0	0	0	0	0	0	0	0	0	0	0	0
Bacteria;Peregrinibacteria;Peribacteria;ASND_o;HQ860702_f	HQ860702_f	0	0	0	0	0	0	0	0.000210031	0	0	0	0	0	0	0	0	0	0	0	0	0	0	0	0	0	0	0	0	0	0	0	0	0	0	0	0	0	0	0	0	0	0	0	0	0	0	0	0
Bacteria;Parcubacteria_OD1;LCGL_c;LCGL_o;LCFY_f	LCFY_f	0	0	0	0	0	0	0	0	0	0	0	0	0	0	0	0	0	0	3.72988e-05	0	0	0	0.000200924	0	0	0	0	0	0	0	0	0	0	0	4.47297e-05	0	0	0	0	0	0	0	0	0	0	0	7.45045e-05	0
Bacteria;Parcubacteria_OD1;Paceibacter_c;AB672277_o;AB672277_f	AB672277_f	0	0	0	0	0	0	0	0	0	0	0	0	0	0	0	0	0	0	0	0	0	0	0.000200924	0	0	0	0	0	0	0	0	0	0	0	0	0	0	0	0	0	0	0	0	0	0	0	0	0
Bacteria;Omnitrophica_OP3;FP245540_c;FP245538_o;FP245538_f	FP245538_f	0	0	0	0	0	0	0.000126604	0	0	0	0	0	0	0	0	0	0	9.53137e-05	0	0	0	0	0.000200924	0	0	0	0	0	0	0	0	0	0	0	0	0	0	0	0	0	0	0	9.41915e-05	0	0	0	0	0
Bacteria;Firmicutes;Bacilli;Bacillales;__	__	0	0	0	0	0	0	0	0	0	0	0	0	0	0	0	0	0	0	0	0	0	0.000198674	0	0	0	0	0	0	0	0	0	0	0	0	0	0	0	0	0	0	0	0	0	0	0	0	0	0
Bacteria;Fibrobacteres;Fibrobacteria;Fibrobacterales;AM997663_f	AM997663_f	0	0	0	0	0	0	0	0	0	0	0	0	0	0	0	0	0	0	0	0	0	0	0	0	0	0	0	0	0	0	0.000109608	0	0	0.000198024	4.47297e-05	0	0	0	0	0	0	0	0	0	0	0	0	0
Bacteria;Proteobacteria;Gammaproteobacteria;Nevskiales;Solimonadaceae	Solimonadaceae	0	0	0	0	0	0	0	0	0	0	0	0	0	0	0	0	0	0	0	0	0	0	0	0	0	0	0	0	0	0	0	0	0	0.000198024	0	0	0	0	0	0	0	0	0	0	0	0	0	0
Bacteria;Actinobacteria;Actinobacteria_c;Propionibacteriales;Propionibacteriaceae	Propionibacteriaceae	0	0	0	0	0	0	0	0	0	0	0	0	0	0	0	0	0	9.53137e-05	0	0.000146085	0	4.96685e-05	0.000143517	0	0	0	0	0	0	0	0.000197295	0	0	0.000110013	0	0	0	0	0	0	0.000126326	0	0	0	0	0	0	0
Bacteria;Rhodothermaeota;Balneolia;Balneolales;Balneolaceae	Balneolaceae	0	0	0	0	7.64614e-05	0	0	8.40124e-05	0	0	0	0	0	0	0	0	0	0	0	0	0	0	0	0	0	0	0	0	0	0	0.000197295	0	0	0.000132016	0	0	0	0	0	0	0	0	0	0	0	0	0	0
Bacteria;Caldithrix_p;Caldithrix_c;EU245241_o;EU385776_f	EU385776_f	0	0	0	0	0	0	0	0	0	0	0	0	0	0	0	0	0	0	0	0.00019478	0.000160426	0	0	0	0	0	0	0	0	0	0	0	0	0	0	0	0	0	0	0	0	0	0	0	0	0	0	0
Archaea;MBGB_p;MBGB_c;AY835409_o;__	__	0	0	0	0	0	0	0	0	0	0	0	0	0	0	0	0	0	0	0	0.00019478	0	0	0	0	0	0	0	0	0	0	0	0	0	0	0	0	0	0	0	0	0	0	0	0	0	0	0	0
Bacteria;Tenericutes;Mollicutes;__;__	__	0	0	0	0	0	0	0	0	0	0	0	0	0	0	0	0	0	0	0	0.00019478	0	0	0	0	0	0	0	0	0	0	0	0	0	0	0	0	0	0	0	0	0	0	0	0	0	0	0	0
Archaea;Euryarchaeota;Methanobacteria;Methanobacteriales;Methanobacteriaceae	Methanobacteriaceae	0	0	0	0	0	0	0	0	0	0	0	0	0	0	0	4.36691e-05	0	0	0	0.00019478	0	0	0	0	0	0	0	0	0	0	0	0	0	0	0	0	0	0	0	0	0	0	0	0	0	0	0	0
Archaea;Euryarchaeota;DHVE5_c;EU731108_o;AY454682_f	AY454682_f	0	0	0	0	0	0	0	0	0	0	0	0	0	0	0	0	0.000119772	0	0	4.8695e-05	0.000192511	0.000124171	0	0	0	0	0	0	0	0	0	0	0	0	0	0	0	0	0	0	0	0	0	0	7.84006e-05	0	0	0
Bacteria;Firmicutes;Bacilli;__;__	__	0	0	0	0	0	0	0	0	0	8.60733e-05	0	0	0	0	0	0	0	0	0	0	0.000192511	0	0	0	0	0	0	0	0	0	0	0	0	0	0	0	0	0	0	0	0	0	0	0	0	0	0	0
Archaea;Thaumarchaeota;Nitrososphaeria;Nitrososphaerales;Nitrososphaeraceae	Nitrososphaeraceae	0	0.000154895	0	0	0	0	0	0	0	0	0	0	0	0	0	0	0	0	0	0	0.000192511	9.93369e-05	0	0	0	0	0	0	0	0	6.5765e-05	0	0	0	0	0	0	0	0	0	0	0	0	0.000163908	5.88005e-05	0	0	0
Bacteria;Actinobacteria;Actinobacteria_c;Frankiales;Frankiaceae	Frankiaceae	0	0	0	0	0	0	0	0	0	0	0	0	0	0	0	0	0	0	0	0	0.000192511	0	0	0	0	0	0	0	0	0	0	0	0	0	0	0	0	0	0	0	0	0	0	0	0	0	0	0
Bacteria;BRC1;FP245541_c;FP245541_o;__	__	0	0	0	0	0	0	0	0	0	0	0	0	0	0	0	0	0	0	0	0	0.000192511	0	0	0	0	0	0	0	0	0	0	0	0	0	0	0	0	0	0	0	0	0	0	0	0	0	0	0
Archaea;Euryarchaeota;DHVE5_c;EU731101_o;AY822004_f	AY822004_f	0	0	0	0	0	0	0	0	0	0	0	0	0	0	0	0	0	0	0	0	0.000192511	0	0	0	0	0	0	0	0	0	0	0	0	0	0	0	0	0	0	0	0	0	0	0	0	0	0	0
Bacteria;Firmicutes;Clostridia;Clostridiales;Syntrophomonadaceae	Syntrophomonadaceae	0	0	0	0	0	0	0	0	0	0	0	0	0	0	0.000156027	4.36691e-05	0	0	0	0.000146085	0.000192511	0	0	0	0	0	0	0	0	0	0	0	0	0	0	0	0	0	0	0	0	0	0	0	0	0	0	0
Bacteria;Bacteroidetes;Bacteroidia;Bacteroidales;Porphyromonadaceae	Porphyromonadaceae	0	0	0	0	0	0	0	0	0	0	0.000127665	0.00013192	0	0	0	0	0	0	0	0	0.000192511	0	0	0	0	0	0	0	0	0	0	0	0	0	0	0	0	0	0	0	0	0	0	0	0	0	0	0
Archaea;Euryarchaeota;Thermoplasmata;DQ522934_o;EF687578_f	EF687578_f	0	0	0	0	0	0	0	0	0	0	0	0	0	0	0	0	0.000191635	0	0	7.30425e-05	0	0	0	0	0	0	0	0	0	0	0	0	0	0	0	0	0	0	0	0	0	0	0	0	0	0	0	0
Bacteria;WS1;WS1_c;WS1_o;EU245570_f	EU245570_f	0	0	0	0	0	0	0	0	0	0	0	0	0	0	0	0	0.000167681	0.000190627	0	0	0	0	0	0	0	0	0	0	0	0	0	0	0	0	0	0	0	0	0	0	0	0	0	0	0	0	0	0
Bacteria;Cyanobacteria;DQ520188_c;DQ520188_o;JN474964_f	JN474964_f	0	0	0	0	0	0	0	0	0	0	0	0	0	0	0	0	0	0.000190627	0	0	0	0	0	0	0	0	0	0	0	0	0	0	0	0	0	0	0	4.50238e-05	0	0	0	0	0	0	0	0	0	0
Bacteria;Microgenomates_OP11;Microgenomatus_c;CP011212_o;CP011212_f	CP011212_f	0	0	0	0	0	0	0	0	0	0	0	0	0	0	0	0	0	0.000190627	0	0	0	0	0	0	0	0	0	0	0	0	0	0	0	0	0	0	0	0	0	0	0	0	0	0	0	0	0	0
Bacteria;Acidobacteria;Blastocatellia;Blastocatellales;PAC000004_f	PAC000004_f	0	0	0	0	0	0	0	0	0	0	0	0	0	0	0	0	0	0	0	0	0	0	0	0	0	0	0	0	0	0	0	0	0	0	0	0	0	0	0	0	0.00018949	0	0	0	5.88005e-05	0	0	0
Bacteria;Bacteroidetes;Bacteroidia;Bacteroidales;DQ080187_f	DQ080187_f	0	0	0	0	0	0	0	0	0	0	0	0	0	0	0	6.55036e-05	0	0	0.000186494	0	0	0	0	0	0	0	0	0	0	0	0	0	0	0	0	0	0	0	0	0	0	0	0	0	0	0	0	0
Bacteria;Cyanobacteria;Vampirovibrio_c;FR888536_o;FR888536_f	FR888536_f	0	0	0	0	0	0	0	0	0	0	0	0	0.000153158	0	0	6.55036e-05	0	0	0.000186494	0	0	0	0	0	0	0	0	0	0	0	0	0	0	0	0	0	0	0	0	0	0	0	0	0	3.92003e-05	0	0	0
Bacteria;Proteobacteria;Deltaproteobacteria;SAR324;SAR324_f	SAR324_f	0	0	0	0	0	0	0	0	0	0	8.511e-05	0	0	0	0	0	0	0	0	0	0	0	0	0	0	0	0	0	0	0	8.76866e-05	0	0	0	0.000178919	0	0	0	0	0	0	0	0	0	0	0	0	0
Bacteria;Planctomycetes;PAC002607_c;JF344114_o;JF344114_f	JF344114_f	0.000119043	0.000116171	0	0	0	0	0	0.000126019	0	0	0	0.000175894	0	0	0	0	0	0	0	0	0	0	0	0	0	0	0	0	0	0	0.000153452	0	0	0	0	0	0	0	0	0	0	0	0	0	0	0	0	0
Bacteria;Gemmatimonadetes;EU374070_c;HQ727642_o;HQ727642_f	HQ727642_f	0	0	0	0	0	0	0	0	0	0	0	0	0	0	0	0	0	0	0	0	0	0	0	0	0	0	0	0	0	0	0.000175373	0	0	0	4.47297e-05	0	0	0	0	0	0	0	0	0	0	0	0	0
Bacteria;Proteobacteria;Gammaproteobacteria;Thiomicrospira_o;Thiomicrospira_f	Thiomicrospira_f	0	0	0	0	0	0	0	0	0	0	0	0	0	0	0	0	0	0	0	0	0.000160426	0.00017384	0	0	0	0	0	0	0	0	0	0	0	0	0	0	0	0	0	0	0	0	0	0	0	0	0	0
Bacteria;Chloroflexi;Thermomicrobia;GQ263151_o;GQ263151_f	GQ263151_f	0	0	0	0	0	0	0	0	0	0	0	0	0	0	0	0	0	0	0	0	0.000160426	0.00017384	0	0	0	0	0	0	0	0	0	0	0	0	0	0	0	0	0	0	0	0	0	0	0	0	0	0
Bacteria;Chloroflexi;PDJQ_c;PDJQ_o;PDJQ_f	PDJQ_f	0	0	0	0	0	0	0	0	0	0	0	0	0	0	0	0	0	0	0	0	0	0.00017384	0	0	0	0	0	0	0	0	0	0	0	0	0	0	0	0	0	0	0	0	0	0	0	0	0	0
Archaea;Euryarchaeota;DHVE5_c;EU731155_o;__	__	0	0	0	0	0	0	0	0	0	0	0	0	0	0	0	0	0	0	0	0	0	0.00017384	0	0	0	0	0	0	0	0	0	0	0	0	0	0	0	0	0	0	0	0	0	0	0	0	0	0
Bacteria;Proteobacteria;Gammaproteobacteria;Aeromonadales;Aeromonadaceae	Aeromonadaceae	0	0	0	0	0	0	0	0	0	0	0	0	0	0	0	0	0	0	0	0	0	0	0.000172221	0	0	0	0	0	0	0	0	0	0	0	0	0	0	0	0	0	0	0	0	0	0	0	0	0
Archaea;Euryarchaeota;DHVE5_c;AY822001_o;__	__	0	0	0	0	0	0	0	0	0	0	0	0	0	0	0	0	0	0.000127085	0	7.30425e-05	0	7.45027e-05	0.000172221	0	0	0	0	0	0	0	0	0	0	0	0	0	0	0	0	0	0	0	0	0	0	0	0	0
Bacteria;Bacteroidetes;Sphingobacteriia;EF459715_o;AB240236_f	AB240236_f	0	0	0	0	0	0	0	0	0	0	0	0	0	0	0	0	0	0	0	0	0.000128341	0	0.000172221	0	0	0	0	0	0	0	0	0	0	0	0	0	0	0	0	0	0	0	0	0	0	0	0	0
Bacteria;BRC1;FP245541_c;FP245541_o;CU923332_f	CU923332_f	0	0	0	0	0	0	0	0	0	0	0	0	0	0	0	0	0	0	0	0	0	0	0.000172221	0	0	0	0	0	0	0	0	0	0	0	0	0	0	0	0	0	0	0	0	0	0	0	0	0
Bacteria;Caldithrix_p;Caldithrix_c;AB177173_o;AB177173_f	AB177173_f	0	0	0	0	0	0	0	0	0	0	0	0	0	0	0	0	0	0	0	4.8695e-05	0	0	0.000172221	0	0	0	0	0	0	0	0	0	0	0	0	0	0	0	0	0	0	0	0	0	0	0	0	0
Bacteria;Omnitrophica_OP3;FP245540_c;FP245540_o;FP245540_f	FP245540_f	0	0	0	0	0	0	0	0	0	0	0	0	0	0	0	0	0	0	0	0.000146085	0	0	0.000172221	0	0	0	0	0	0	0	6.5765e-05	0	0	0	0	0	0	0	0	0	0	0	0	0	0	0	0	0
Bacteria;JN537925_p;JN537925_c;JN537925_o;JN537925_f	JN537925_f	0	0	0	0	0	0	0	0	0	0	0	0	0	0	0	0	0	0	0	0.000170432	0	0	0	0	0	0	0	0	0	0	0	0	0	0	0	0	0	0	0	0	0	0	0	0	0	0	0	0
Bacteria;WS1;WS1_c;WS1_o;WS1_f	WS1_f	0	0	0	0	0	0	0	0	0	0	0	0	0	0	5.20088e-05	0	7.18632e-05	0	0	0.000170432	9.62557e-05	0	0	0	0	0	0	0	0	0	4.38433e-05	0	0	0	0	0	0	0	0	0	0	0	0	0	0	0	0	0
Bacteria;Proteobacteria;Alphaproteobacteria;Rhizobiales;Methylopila_f	Methylopila_f	0	0	0	0	0	0	0	0	0	0	0	0	0	0	0	0	0	0	0	0.000170432	0	0	0	0	0	0	0	0	0	0	0	0	0	0	0	0	0	0	0	0	0	0	0	0	0	0	0	0
Bacteria;Actinobacteria;OPB41;OPB41_o;OPB41_f	OPB41_f	0	0	0	0	0	0	0	0	0	0	0	0	0	0	0	0	0	0	0	0.000170432	0	0	0	0	0	0	0	0	0	0	0	0	0	0	0	0	0	0	0	0	0	0	0	0	0	0	0	0
Bacteria;SR1;AB476296_c;AB476296_o;AB476296_f	AB476296_f	0	0	0	7.05144e-05	0	0	0	0	0	0.00012911	0.00017022	8.79469e-05	0	0	0	0	0	0	0	0	0	0	0	0	0	0	0	0	0	0	0	0	0	0	0	0	0	0	0	0	0	0	0	0	0	0	0	0
Bacteria;Proteobacteria;Deltaproteobacteria;JF272080_o;JF272080_f	JF272080_f	0	0	0	0	0	0	0	0	0	0	0.00017022	0	0	0	0	0	0	0	0	0	0	0	0	0	0	0	0	0	0	0	0	0	0	0	0	0	0	0	0	0	0	0	0	0	0	0	0	0
Bacteria;Tenericutes;Mollicutes;Bacilloplasma_o;Lumbricoplasmataceae	Lumbricoplasmataceae	0	7.74473e-05	0	0	0	0	0.000168805	0	0	0	0	0	0	0	0	0	0	0	0	0	0	0	0	0	0	0	0	0	0	0	0	0	0	0	0	0	0	0	0	0	0	0	0	0	0	0	0	0
Bacteria;Actinobacteria;Actinobacteria_c;Micrococcales;Intrasporangiaceae	Intrasporangiaceae	0	0	0	0	0	0	0	0	0	0	0	0	0	0	7.80133e-05	6.55036e-05	0.000167681	0	0	0.000121737	9.62557e-05	0	0	0	0	0	0	0	0	0	0	0	0	0	0	0	0	0	0	0	0	0	0	0	0	0	0	0
Bacteria;Chloroflexi;EU181507_c;EU181507_o;EU181507_f	EU181507_f	0	0	0	0	0	0	0	0	0	0	0	0	0	0	0	0	0	9.53137e-05	0	4.8695e-05	0.000160426	0	0	0	0	0	0	0	0	0	4.38433e-05	0	0	0	0	0	0	0	0	0	0	0	0	0	0	0	0	0
Bacteria;Peregrinibacteria;Peribacteria;LBOR_o;__	__	0	0	0	0	0	0	0	0	0	0	0	0	0	0	0	0	0	0	0	0	0.000160426	0	0	0	0	0	0	0	0	0	0	0	0	6.60081e-05	8.94594e-05	0	0	0	0	0	0	0	0	6.5563e-05	0	0	0	0
Bacteria;Lentisphaerae;Oligosphaeria;Oligosphaerales;__	__	0	0	0	0	0	0	0	0	0	0	0	0	0	0	0	0	0	0	0	0	0.000160426	0	0	0	0	0	0	0	0	0	0	0	0	0	0	0	0	0	0	0	0	0	0	0	0	0	0	0
Archaea;AAG_p;MHVG2_c;AB019714_o;DQ522914_f	DQ522914_f	0	0	0	0	0	0	0	0	0	0	0	0	0	0	0	0	4.79088e-05	0	0	0	0.000160426	7.45027e-05	0	0	0	0	0	0	0	0	0	0	0	0	0	0	0	0	0	0	0	0	0	0	0	0	0	0
Bacteria;Acidobacteria;CP011806_c;CP011806_o;GQ350995_f	GQ350995_f	0	0	0	0	0	0	0	0	0	0	0	0	0	0	0	0	0	0	0	4.8695e-05	0.000160426	9.93369e-05	0	0	0	0	0	0	0	0	0	0	0	0	0	0	0	0	0	0	0	0	0	0	0	0	0	0
Bacteria;Proteobacteria;Gammaproteobacteria;Oceanospirillales;EU287122_f	EU287122_f	0	0	0	0	0	0	0	0	0.000131113	0	0	0	0	0	0	0	0	0	0	0	0.000160426	0	0	0	0	0	0	0	0	0	0	0	0	0	0	0	0	0	0	0	0	0	0	0	0	0	0	0
Bacteria;Cyanobacteria;DQ520188_c;DQ520188_o;AF507892_f	AF507892_f	0	0	0	0	0	0	0	0	0	0	0	0	0	0	0	0	0	0.000158856	0	0	0	0	0	0	0	0	0	0	0	0	0	0	0	0	0	0	0	0	0	0	0	0	0	0	0	0	0	0
Archaea;Euryarchaeota;DHVE5_c;AY822000_o;AY822000_f	AY822000_f	0	0	0	0	0	0	0	0	0	0	0	0	0	0	0	0	0.000119772	0.000158856	0	0	0	0	0	0	0	0	0	0	0	0	0	0	0	0	0	0	0	0	0	0	0	0	0	0	0	0	0	0
Bacteria;Microgenomates_OP11;Microgenomatus_c;CP011212_o;AB530186_f	AB530186_f	0	0	0	0	0	0	0	0	0	0	0	0	0	0	0	0	0	0.000158856	0	4.8695e-05	0	4.96685e-05	0	0	0	0	0	0	0	0	0	0	0	0	0	0	0	0	0	0	0	0	0	0	0	0	0	0
Bacteria;Parcubacteria_OD1;EU488087_c;EU245862_o;EU245862_f	EU245862_f	0	0	0	0	0	0	0	0	0	0	0	0	0	0	0	0	0	0.000158856	0	0	0	0	0	0	0	0	0	0	0	0	0	0	0	0	0	0	0	0	0	0	0	0	0	0	0	0	0	0
Bacteria;Proteobacteria;Deltaproteobacteria;GQ433929_o;GQ433929_f	GQ433929_f	0	0	0	0	0	0	0	0	0	0	0	0	0	0	0	0	0	0	0	0	0	0	0	0	0	0	0	0	0	0	8.76866e-05	0	0	0	0.000156554	0	0	4.50238e-05	0	0	0	0	0	0	0.000156801	0	0	0
Archaea;Euryarchaeota;Thermoplasmata;Group2_o;Group2b_f	Group2b_f	0	0	0	0	0	0	0	0	0	0	0	0	0	0	0	0	0	0	0	0	0	0	0	0	0	0	0	0	0	0	0	0	0	0	0.000156554	0	0	0	0	0	0	0	0	0	0	0	0	0
Bacteria;Proteobacteria;Betaproteobacteria;Burkholderiales;Ralstonia_f	Ralstonia_f	0	0	0	0	0	0	0	0	0	0	0	0	0	0	0	0	0	0	0	0	0	0	0	0	0	0	0	0	0	0	0	0	0	0.000154019	0.000111824	0	0	0	0	0	0	0	0	0	0	0	0	0
Archaea;Bathyarchaeota;MCG_c;AF424768_o;AF004343_f	AF004343_f	0	0	0	0	0	0	0	0	0	0	0	0	0	0	0	0	0	0	0	0	0	0	0	0	0	0	0	0	0	0	0	0	0	0.000154019	0	0	0	0	0	0	0	0	0	0	0	0	0	0
Bacteria;Bacteroidetes;Flavobacteria;Flavobacteriales;GU061842_f	GU061842_f	0	0	0	0	0	0	0	0	0	0	0	0	0	0	0	0	0	0	0	0	0	0	0	0	0	0	0	0	0	0	0.000153452	0	0	0	0	0	0	0	0	0	0	0	0	0	0	0	0	0
Bacteria;Proteobacteria;Gammaproteobacteria;Alteromonadales;Idiomarinaceae	Idiomarinaceae	0	0	0	0	0	0	0	0	0	0	0	0	0	0	0	0	0	0	0	0	0	0	0	0	0	0	0	0	0	0	0.000153452	0	0	0	0	0	0	0	0	0	0	0	0	0	0	0	0	0
Bacteria;SR1;AF068794_c;AF068794_o;JN472376_f	JN472376_f	0	0	0	0	0	0	0	0	0	0	0	0	0	0	0	0.000152842	0	0	0	0	0	0	0	0	0	0	0	0	0	0	0	0	0	0	0	0	0	0	0	0	0	0	0	0	0	0	0	0
Bacteria;GU363019_p;GU363019_c;GU363019_o;GU363019_f	GU363019_f	0	0	0	0	0	0	0	0	0	0	0	0	0	0	0	0	0	0	0.000149195	0	0.000128341	0	0	0	0	0	0	0	0	0	0	0	0	0	0	0	0	0	0	0	0	0	0	0	0	0	0	0
Bacteria;Cloacamonas_p;Cloacamonas_c;AJ853569_o;AJ853569_f	AJ853569_f	0	0	0	0	0	0	0	0	0	0	0	0	0	0	0	0	0	0	0	0	0	0	0	0	0	0	0	0	0	0	0	0	0	0	0	0	0	0	0	0	0	7.724e-05	0	0	0	0	0.000149009	0
Bacteria;Latescibacteria_WS3;Latescibacter_c;EU795191_o;DQ513022_f	DQ513022_f	0	0	0	0	0	0	0	0	0	0	0	0	0	0	0	0	0	0	0	0	0	0.000149005	0	0	0	0	0	0	0	0	0	0	0	0	0	0	0	0	0	0	0	0	0	0	0	0	0	0
Bacteria;Tenericutes;Mollicutes;PAC001265_o;GQ866089_f	GQ866089_f	0	0	0	0	0	0	0	0	0	0	0	0	0	0	0	0	0	0	3.72988e-05	0	9.62557e-05	0.000149005	0	0	0	0	0	0	0	0	0	0	0	0	0	0	0	0	0	0	0	0	0	0	0	0	0	0
Bacteria;Chloroflexi;Dehalococcoidia;Dehalococcoidales;EU385821_f	EU385821_f	0	0	0	0	0	0	0	0	0	0	0	0	0	0	0	0	0	0	0	0	0	0.000149005	0	0	0	0	0	0	0	0	4.38433e-05	0	0	0	0	0	0	0	0	0	0	0	0	0	0	0	0	0
Bacteria;Planctomycetes;PAC001018_c;EU385759_o;EU385759_f	EU385759_f	0	0	0	0	0	0	0	0	0	0	0	0	0	0	0	0	0	0	0	0.000146085	0	0	0	0	0	0	0	0	0	0	0	0	0	0	0	0	0	0	0	0	0	0	0	0	0	0	0	0
Bacteria;Proteobacteria;Gammaproteobacteria;SAR86_o;AHBI_f	AHBI_f	7.93619e-05	0	0	0	0	0	0	0	0	0	0.000127665	0	0	0	0	0	0	0	0	0.000146085	0	0	0	0	0	0	0	0	0	0	0	0	0	0	0	0	0	0	0	0	0	0	0	0	0	0	0	0
Bacteria;Chlamydiae;Chlamydiae_c;Chlamydiales;Criblamydiaceae	Criblamydiaceae	0	0	0	0	0	0	0	0	0	0	0	0	0	0	0	0	4.79088e-05	0	0	0.000146085	0	0	0	0	0	0	0	0	0	0	0	0	0	0	0	0	0	0	0	0	0	0	0	0	0	0	0	0
Bacteria;Proteobacteria;Deltaproteobacteria;EU246214_o;EU246214_f	EU246214_f	0	0	0	0	0	0	0	0	0	0	0	0	0	0	0	0	0	0	0.000111896	0.000146085	0	0	0	0	0	0	0	0	0	0	0	0	0	0	0	0	0	0	0	0	0	0	0	0	0	0	0	0
Archaea;Euryarchaeota;Thermoplasmata;AY835424_o;AY835424_f	AY835424_f	0	0	0	0	0	0	0	0	0	0	0	0	0	0	0	0	0	0	0	0.000146085	0	0	0	0	0	0	0	0	0	0	0	0	0	0	0	0	0	0	0	0	0	0	0	0	0	0	0	0
Bacteria;GQ246394_p;GQ246394_c;GQ246394_o;GQ246394_f	GQ246394_f	0	0	0	0	0	0	0	0	0	0	0	0	0	0	0	0	0	0	0	0.000146085	0	0	0	0	0	0	0	0	0	0	0	0	0	0	0	0	0	4.50238e-05	0	0	0	0	0	0	0	0	0	0
Bacteria;Acidobacteria;Thermotomaculum_c;Thermotomaculum_o;Thermotomaculum_f	Thermotomaculum_f	0	0	0	0	0	0	0	0	0	0	0	0	0	0	0	0	7.18632e-05	6.35425e-05	7.45976e-05	0.000121737	0.000128341	0	0.000143517	0	0	0	0	0	0	0	0	0	0	0	0	0	0	0	0	0	0	5.14933e-05	0	0	0	0	0	0
Bacteria;Latescibacteria_WS3;Latescibacter_c;AM991194_o;__	__	0	0	0	0	0	0	0	0	0	0	0	0	0	0	0	0	0	0	0	0	0	0	0.000143517	0	0	0	0	0	0	0	0	0	0	0	0	0	0	0	0	0	0	0	0	0	0	0	0	0
Archaea;Euryarchaeota;AB237754_c;AY592491_o;AY592491_f	AY592491_f	0	0	0	0	0	0	0	0	0	0	0	0	0	0	0	0	0	0	0	0	9.62557e-05	0	0.000143517	0	0	0	0	0	0	0	0	0	0	0	0	0	0	0	0	0	0	0	0	0	0	0	0	0
Archaea;Euryarchaeota;DHVE5_c;EU731108_o;EF444599_f	EF444599_f	0	0	0	0	0	0	0	0	0	0	0	0	0	0	0	0	0	0	0	0	0	0.000124171	0	0	0	0	0	0	0	0	0	0	0	0.000132016	0	0	0	0	0	0	0	0	0	0	0	0	0	0
Bacteria;Chloroflexi;Caldilineae;Caldilineales;DQ787716_f	DQ787716_f	0	0	0	0	0	0	0	0	0	0	0	0	0	0	0.000104018	0	0.000119772	0	0	0	0	0	0	0	0	0	0	0	0	0	0	0	0	0.000132016	0	0	0	0	0	0	0	0	0	0	0	0	0	0
Bacteria;DQ499300_p;DQ499300_c;DQ499300_o;DQ499300_f	DQ499300_f	0	0	0	0	7.64614e-05	0	8.44024e-05	0	0	0	0	0.00013192	0	0	0	0	0	0	0	0	0	0	0	0	0	0	0	0	0	0	0	0	0	0	0	0	0	0	0	0	0	0	0	0	0	0	0	0
Bacteria;Proteobacteria;Gammaproteobacteria;Chromatiales;FM242209_f	FM242209_f	0	0	0	0	0	0	0	0	0	0	0	0.00013192	0	0	0	0	0	0	0	0	0	0	0	0	0	0	0	0	0	0	0	0	0	0	0	0	0	0	0	0	0	0	0	0	0	0	0	0
Bacteria;Chloroflexi;PDJQ_c;EU335161_o;EU335161_f	EU335161_f	0	0	0	0	0	0	0	0	0	0	0	0	0	0	0	0	0	0	0	0	0	0	0	0	0	0	0	0	0	0	0	0	0	0	0	0	0	0	0	0	0	0	6.27943e-05	0.000131126	0	0	0	0
Bacteria;Nitrospirae;Nitrospira_c;Thermodesulfovibrio_o;Thermodesulfovibrio_f	Thermodesulfovibrio_f	0	7.74473e-05	0	0	0	0	0	0	0	0	0	0	0	0	0	0	0	0	0	0	0	0	0	0	0	0	0	0	0	0	0	0	0	0	0	0	0	0	0	0	0	0	0	0.000131126	0	0	0	0
Bacteria;Armatimonadetes;PAC000535_c;FJ479425_o;FJ479425_f	FJ479425_f	0	0	0	0	0	0	0	0	0	0	0	0	0	0	0	0	0	0	0	0	0	0	0	0	0	0	0	0	0	0	0	0	0	0	0	0	0	0	0	0	0	0	0	0.000131126	0	0	0	0
Bacteria;Actinobacteria;Rubrobacteria;Rubrobacterales;Rubrobacteraceae	Rubrobacteraceae	0	0	0.000114561	0	0	0	0	0	0.000131113	0	0	0	0	0	0	0	0	0	0	0	0	0.000124171	0	0	0	0	0	0	0	0	0	0	0	0	0	0	0	0	0	0	0	0	0	0	0	0	0	0
Bacteria;Cyanobacteria;Chroobacteria;Pleurocapsales;Pleurocapsa_f	Pleurocapsa_f	0.000119043	0	0	0	0	0	0	0	0.000131113	0	0	0	0	0	0	0	0	0	0	0	0	0	0	0	0	0	0	0	0	0	0	0	0	0	0	0	0	0	0	0	0	0	0	0	0	0	0	0
Bacteria;Bacteroidetes;Sphingobacteriia;NVQB_o;NVQB_f	NVQB_f	0	0	0	0	0	0	0	0	0.000131113	0	0	0	0	0	0	0	0	0	0	0	0	0	0	0	0	0	0	0	0	0	4.38433e-05	0	0	0	0	0	0	0	0	0	0	0	0	0	0	0	0	0
Bacteria;Synergistetes;Synergistia;Synergistales;Synergistaceae	Synergistaceae	0	0	0	0	0	0	0	0	0	0	0	0	0	0	0	0.000131007	0	0	0	0	0	0	0	0	0	0	0	0	0	0	0	0	0	0	0	0	0	0	0	0	0	0	0	0	0	0	0	0
Bacteria;JN509359_p;JN509359_c;JN509359_o;JN509359_f	JN509359_f	0	0	0	0	0	0	0.000126604	0	0	0	0	0	0	0	0	0	4.79088e-05	0	0.000130546	0	0	0	0	0	0	0	0	0	0	0	0	0	0	0	0	0	0	0	0	0	0	0	0	0	0	0	0	0
Bacteria;Planctomycetes;EU589258_c;EU589258_o;__	__	0	0	0	0	0	0	0	0	0	0.00012911	0	0	0	0	0	0	0	0	0	0	0	0	0	0	0	0	0	0	0	0	0	0	0	0	0	0	0	0	0	0	0	0	0	0	0	0	0	0
Archaea;Euryarchaeota;DHVE5_c;EU731101_o;__	__	0	0	0	0	0	0	0	0	0	0.00012911	0	0	0	0	0	0	0	0	0	0	0	0	0	0	0	0	0	0	0	0	0	0	0	0	0	0	0	0	0	0	0	0	0	0	0	0	0	0
Bacteria;JN441182_p;JN441182_c;JN441182_o;JN441182_f	JN441182_f	0	0	0	0	0	0	0	0	0	0	0	0	0	0	0	0	9.58176e-05	0	0	7.30425e-05	0.000128341	0	0	0	0	0	0	0	0	0	0	0	0	0	0	0	0	0	0	0	0	0	0	0	0	0	0	0
Bacteria;Parcubacteria_OD1;LCGL_c;LCGL_o;__	__	0	0	0	0	0	0	0	0	0	0	0	0	0	0	0	0	0	0	5.59482e-05	0	0.000128341	0.000124171	0	0	0	0	0	0	0	0	0	0	0	0	4.47297e-05	0	0	0	0	6.3591e-05	0	0	0	0	0	0	0	0
Bacteria;Planctomycetes;FJ444691_c;JN527017_o;JN527017_f	JN527017_f	0	0	0	0	0	0	0	0	0	0	0	0	0	0	0	0	7.18632e-05	9.53137e-05	0	0	0.000128341	0	0	0	0	0	0	0	0	0	0	0	0	0	0	0	0	0	0	0	0	0	0	0	0	0	0	0
Bacteria;Actinobacteria;Rubrobacteria;Rubrobacterales;EU407208_f	EU407208_f	0	0	0	0	0	0	0	0	0	0	0	0	0	0	0	0	0	0	0	0	0.000128341	0	0	0	0	0	0	0	0	0	0	0	0	0	0	0	0	0	0	0	0	0	0	0	0	0	0	0
Bacteria;Kazan;CP011216_c;CP011216_o;CP011216_f	CP011216_f	0	0	0	0	0	0	0	0	0	0	0	0	0	0	0	0	0	0	0	0	0.000128341	0	0	0	0	0	0	0	0	0	0	0	0	0	0	0	0	0	0	0	0	0	0	0	0	0	0	0
Bacteria;AD3;PAC000071_c;PAC000071_o;PAC000071_f	PAC000071_f	0	0	0	0	0	0	0	0	0	0	0	0	0	0	0	0	0	0	0	0	0.000128341	9.93369e-05	0	0	0	0	0	0	0	0	0	0	0	0	0	0	0	0	0	0	0	0	0	0	0	0	0	0
Archaea;Euryarchaeota;DHVE5_c;EU731281_o;AY454642_f	AY454642_f	0	0	0	0	0	0	0	0.000126019	0	0	0	0	0	0	0	0	0	0	3.72988e-05	0	0.000128341	0	0	0	0	0	0	0	0	0	0	0	0	0	0	0	0	0	0	0	0	0	0	0	0	0	0	0
Bacteria;Chloroflexi;Caldilineae;Caldilineales;FN563196_f	FN563196_f	0	0	0	0	0	0	0	0	0	0	0	0	0	0	0	0	0	0	0	0	0.000128341	0	0	0	0	0	0	0	0	0	0	0	0	0	0	0	0	0	0	0	0	0	0	0	0	0	0	0
Bacteria;Lentisphaerae;Lentisphaeria;EU686587_o;__	__	0	0	0	0	0	0	0	0	0	0	0.000127665	0	0	0	0	0	0	0	0	0	0	0	0	0	0	0	0	0	0	0	0	0	0	0	0	0	0	0	0	0	0	0	0	0	0	0	0	0
Bacteria;Peregrinibacteria;Peribacteria;FM207940_o;FM207940_f	FM207940_f	0	0	0	0	0	0	0	0	8.74088e-05	0	0.000127665	0	0	0	0	0	0	0	0	7.30425e-05	9.62557e-05	0	0	0	0	0	0	0	0	0	0	0	0	0	0	0	0	0	0	0	0	0	0	0	0	0	0	0
Bacteria;Spirochaetes;Spirochaetia;Spirochaetales;JN479207_f	JN479207_f	0	0	0	0	0	0	0	0	0	0	0	0	0	0	0	0	0	0.000127085	0	0	0	0	0	0	0	0	0	0	0	0	0	0	0	0	0	0	0	0	0	0	0	0	0	0	0	0	0	0
Bacteria;Proteobacteria;Deltaproteobacteria;JN510169_o;JN510169_f	JN510169_f	0	0	0	0	0	0	0	0	0	0	0	0	0	0	0	0	0	0.000127085	0	0.000121737	0	0	0	0	0	0	0	0	0	0	0	0	0	0	0	0	0	0	0	0	0	0	0	0	0	0	0	0
Bacteria;Proteobacteria;Alphaproteobacteria;Rhizobiales;Methylobacteriaceae	Methylobacteriaceae	0	0	0	0	0	0	0.000126604	0	0	0	0	0	0	0	0	0	0	0	0	0	0	0	0	0	0	0	0	0	0	0	0	0	0	0	0	0	0	0	0	0	0	0	0	0	0	0	0	0
Bacteria;Proteobacteria;Deltaproteobacteria;Desulfuromonadales;AM745218_f	AM745218_f	0	0	0	0	0	0	0.000126604	0	0	0	0	0	0	0	0	0	0	0	0	0	0	0	0	0	0	0	0	0	0	0	0	0	0	0	0	0	0	0	0	0	0	0	0	0	0	0	0	0
Bacteria;Proteobacteria;Deltaproteobacteria;EU937845_o;EF999343_f	EF999343_f	0	0	0	0	0	0	0.000126604	0	0	0	0	0	0	0	0	0	0	0	0	0	0	0	0	0	0	0	0	0	0	0	0	0	0	0	0	0	0	0	0	0	0	0	0	0	0	0	0	0
Archaea;Euryarchaeota;DHVE5_c;EU731255_o;DQ417468_f	DQ417468_f	0	0	0	0	0	0	0.000126604	0	0	0	0	0	0	0	0	0	0	0	0	0	0	0	0	0	0	0	0	0	0	0	0	0	0	0	0	0	0	0	0	0	0	0	0	0	0	0	0	0
Bacteria;Firmicutes;Clostridia;Clostridiales;Mogibacterium_f	Mogibacterium_f	0	0	0	0	0	0	0.000126604	0	0	0	0	0	0	0	0	0	0	0	0	0	0	0	0	0	0	0	0	0	0	0	0	0	0	0	0	0	0	0	0	0	0	0	0	0	0	0	0	0
Bacteria;Actinobacteria;Thermoleophilia;Solirubrobacterales;Patulibacteraceae	Patulibacteraceae	0	0	0	0	0	0	0	0.000126019	0	0	0	0	0	0	0	0	0	0	0	0	0	0	0	0	0	0	0	0	0	0	0	0	0	0	0	0	0	0	0	0	0	0	0	0	0	0	0	0
Bacteria;Proteobacteria;Deltaproteobacteria;OM27;__	__	0	0	0	0	0	0	0	0	0	0	0	0	0	0	0	0	0	0	0	0	0	0	0	0	0	0	0	0.000125704	0	0	0	0	0	0	0	0	0	0	0	0	0	0	0	0	0	0	0	0
Bacteria;Actinobacteria;Actinobacteria_c;Streptomycetales;Streptomycetaceae	Streptomycetaceae	0	0	0	0	0	0	0	0	0	0	0	0	0	0	0	0	0	0	9.3247e-05	0	0	0.000124171	0	0	0	0	0	0	0	0	0	0	0	0	0	0	0	0	0	0	0	0	0	0	0	0	0	0
Bacteria;Proteobacteria;Oligoflexia;Bdellovibrionales;JQ579981_f	JQ579981_f	0	0	0	0	0	0	0	0	0	0	0	0	0	0	0	0	0	0	0	0	0	0.000124171	0	0	0	0	0	0	0	0	0	0	0	0	0	0	0	0	0	0	0	0	0	0	0	0	0	0
Archaea;Euryarchaeota;DHVE6a_c;AB019755_o;AB424727_f	AB424727_f	0	0	0	0	0	0	0	0	0	0	0	0	0	0	0	0	0	0	0	0	0	0.000124171	0	0	0	0	0	0	0	0	0	0	0	0	0	0	0	0	0	0	0	0	0	0	0	0	0	0
Bacteria;SR1;JN223430_c;JN223430_o;JN223430_f	JN223430_f	0	0	0	0	0	0	0	0	0	0	0	0	0.000122526	0	0	0	0	0	0	0	0	0	0	0	0	0	0	0	0	0	0	0	0	0	0	0	0	0	0	0	0	0	0	0	0	0	0	0
Archaea;Euryarchaeota;DHVE5_c;AY454669_o;AY454669_f	AY454669_f	0	0	0	0	0	0	0	0	0	0	0	0	0	0	0	0	0	6.35425e-05	0	0.000121737	0	0	8.61104e-05	0	0	0	0	0	0	0	0	0	0	6.60081e-05	0	0	0	0	0	0	0	0	0	0	0	0	0	0
Bacteria;Fibrobacteres;Chitinispirillia;Chitinispirillales;Chitinispirillaceae	Chitinispirillaceae	0	0	0	0	0	0	8.44024e-05	0	0	0	0	0	0	0	0	0	0	0	0	0.000121737	0	0	8.61104e-05	0	0	0	0	0	0	0	0	0	0	0	0	0	0	0	0	0	0	0	0	0	0	0	0	0
Bacteria;Planctomycetes;JN508910_c;JN508910_o;JN508910_f	JN508910_f	0	0	0	0	0	0	0	0	0	0	0	0	0	0	0	0	0	0	0	0.000121737	0	0	0	0	0	0	0	0	0	0	0	0	0	0	0	0	0	0	0	0	0	0	0	0	0	0	0	0
Bacteria;Chloroflexi;EU181507_c;EU181507_o;AB300084_f	AB300084_f	0	0	0	0	0	0	0	0	0	0	0	0	0	0	0.000104018	0	0	0	0	0.000121737	0	0	0	0	0	0	0	0	0	0	0	0	0	0	0	0	0	0	0	0	0	0	0	0	0	0	0	0
Bacteria;JMYB36;JMYB36_c;JMYB36_o;JMYB36_f	JMYB36_f	0	0	0	0	0	0	0	0	0	0	0	0	0	0	0	0	0	0	0	0.000121737	0	0	0	0	0	0	0	0	0	0	0	0	0	0	8.94594e-05	0	0	0	0	0	0	0	0	0	0	0	0	0
Bacteria;Actinobacteria;Actinobacteria_c;Pseudonocardiales;Pseudonocardiaceae	Pseudonocardiaceae	0	0	0	0	0	0	0	0	0	0	0	0	0	0	0	0	0	6.35425e-05	0	0.000121737	0	0	0	0	0	0	0	0	0	0	0	0	0	0	6.70946e-05	0	0	0	0	0	0	0	0	0	0	0	0	0
Archaea;Euryarchaeota;DHVE6a_c;AB019755_o;__	__	0	0	0	0	0	0	0	0	0	0	0	0	0	0	0	0	0	0	0	0.000121737	0	0	0	0	0	0	0	0	0	0	0	0	0	0	0	0	0	0	0	0	0	0	0	0	0	0	0	0
Bacteria;BRC1;EU246057_c;EU246057_o;EU245915_f	EU245915_f	0	0	0	0	0	0	0	0	0	0	0	0	0	0	0	0	0	0	0	0.000121737	0	0	0	0	0	0	0	0	0	0	0	0	0	0	0	0	0	0	0	0	0	0	0	0	0	0	0	0
Bacteria;Parcubacteria_OD1;Paceibacter_c;LBQD_o;EU245051_f	EU245051_f	0	0	0	0	0	0	0	0	0	0	0	0	0	0	0	0	0.000119772	0	0	0	0	0	0	0	0	0	0	0	0	0	0	0	0	0	0	0	0	0	0	0	0	0	0	0	0	0	0	0
Bacteria;Planctomycetes;PAC001018_c;PAC001018_o;AY555803_f	AY555803_f	0.000119043	0	7.63738e-05	0	0	0	0	0	0	8.60733e-05	0	0	0	0	0	0	0	9.53137e-05	0	0	9.62557e-05	0	0	0	0	0	0	0	0	0	8.76866e-05	0	0	0	0	0	0	0	0	0	0	0	0	0	0	0	0	0
Bacteria;GQ347214_p;GQ347214_c;GQ347214_o;GQ347214_f	GQ347214_f	0.000119043	0	0	0	0	0	0	0	8.74088e-05	8.60733e-05	0	0	0	0	0	0	0	0	0	0	0	0	0	0	0	0	0	0	0	0	4.38433e-05	0	0	0	0	0	0	0	0	0	0	0	0	0	0	0	0	0
Bacteria;Chlorobi;OPB56_c;OPB56_o;HQ190417_f	HQ190417_f	0	0.000116171	0	0	0	7.68256e-05	0	0	0	0	0	0	0	0	0	0	0	0	0	0	0	0	0	0	0	0	0	0	0	0	0	0	0	0	0	0	0	0	0	0	0	0	0	0	0	0	0	0
Bacteria;Bacteroidetes;Sphingobacteriia;CP012155_o;CP012155_f	CP012155_f	7.93619e-05	0.000116171	0	0	0	0	0	0	0	0	0	0	0	0	0	0	0	0	0	0	0	0	0	0	0	0	0	0	0	0	0	0	0	0	0	0	0	0	0	0	0	0	0	0	0	0	0	0
Bacteria;Proteobacteria;Alphaproteobacteria;SAR116;Puniceispirillum_f	Puniceispirillum_f	0	0.000116171	0	0	0	0	0	0	0	0	0	0	0	0	0	0	0	0	0	0	0	0	0	0	0	0	0	0	0	0	0	0	0	0	0	0	0	0	0	0	0	0	0	0	0	0	0	0
Bacteria;TM6;TM6_c;FJ230912_o;FJ230912_f	FJ230912_f	0	0	0	0	0	0.000115238	0	8.40124e-05	0	0	0	0	0	0	0	0	0	0	0	0	0	0	0	0	0	0	0	0	0	0	0	0	0	0	0	0	0	0	0	0	0	0	0	0	0	0	0	0
Bacteria;FN550079_p;FN550079_c;FJ905713_o;FJ905713_f	FJ905713_f	0	0	0	0	0	0	0	0	0	0	0	0	0	0	0	0	0	0	0	4.8695e-05	0	0	0.000114814	0	0	0	0	0	0	0	0	0	0	0	0	0	0	0	0	0	0	0	0	0	0	0	0	0
Archaea;Euryarchaeota;DHVE5_c;EU731234_o;AY454649_f	AY454649_f	0	0	0	0	0	0	0	0	0	0	0	0	0	0	0	0	0	0	0	0	0	0	0.000114814	0	0	0	0	0	0	0	0	0	0	0	0	0	0	0	0	0	0	0	0	0	0	0	0	0
Archaea;Euryarchaeota;DHVE5_c;EU731255_o;EU731254_f	EU731254_f	0	0	0	0	0	0	0	0	0	0	0	0	0	0	0	0	0	0	0	0	0	0	0.000114814	0	0	0	0	0	0	0	0	0	0	0	0	0	0	0	0	0	0	0	0	0	0	0	0	0
Bacteria;Chloroflexi;EU133950_c;EU133950_o;EU133950_f	EU133950_f	0	0	0	0	0	0	0	0	0	0	0	0	0	0	0	0	0	0	0	0	0	0	0.000114814	0	0	0	0	0	0	0	0	0	0	0	0	0	0	0	0	0	0	0	0	0	0	0	0	0
Bacteria;Peregrinibacteria;Peribacteria;LBOR_o;EU735030_f	EU735030_f	0	0	0	0	0.000114692	0	0	0	0	0	0	0	0	0	0	0	0	0	0	0	0	0	0	0	0	0	0	0	0	0	0	0	0	0	0	0	0	0	0	0	0	0	0	0	0	0	0	0
Bacteria;Caldithrix_p;Caldithrix_c;__;__	__	0	0	0	0	0	0	0	0	0	0	0	0	0	0	0	0	0	0	0	0	0	0	0	0	0	0	0	0	0	0	0	0	0	0.000110013	0	0	0	0	0	0	0	0	0	0	0	0	0	0
Bacteria;Proteobacteria;Alphaproteobacteria;SAR116;OM38_f	OM38_f	0	0	0	0	0	0	0	0	0	0	0	0	0	0	0	0	0	0	0	0	0	0	0	0	0	0	0	0	0	0	0.000109608	0	0	0	0	0	0	0	0	0	0	0	0	0	0	0	0	0
Archaea;Bathyarchaeota;MCG_c;AF424768_o;AY454567_f	AY454567_f	0	0	0	0	0	0	0	0	0	0	0	0	0	0	0	0	0	0	0	0	0	0	0	0	0	0	0	0	0	0	0.000109608	4.21959e-05	0	0	0	0	0	0	0	0	0	0	0	0	0	0	0	0
Bacteria;TM6;TM6_c;Babela_o;EU491195_f	EU491195_f	0	0	0	0	0	0	0	0	0	0	0	0	0	0	0	0	0	0	0	0	0	9.93369e-05	0	0	0	0	0	0	0	0	0	0	0	0	4.47297e-05	0	0	0	0	0	0	0	0	0	5.88005e-05	0	0	0
Bacteria;Actinobacteria;OPB41;EU385697_o;EU385697_f	EU385697_f	0	0	0	0	0	0	0	0	0	0	0	0	0	0	5.20088e-05	0	4.79088e-05	0	0	0	0	9.93369e-05	0	0	0	0	0	0	0	0	0	0	0	0	0	0	0	0	0	0	0	0	0	0	0	0	0	0
Bacteria;Chloroflexi;Dehalococcoidia;Dehalococcoidales;ARPL_f	ARPL_f	0	0	0	0	0	0	0	0	0	0	0	0	0	0	0	0	0	0	0	0	0	9.93369e-05	0	0	0	0	0	0	0	0	0	0	0	0	0	0	0	0	0	0	0	0	0	0	0	0	0	0
Bacteria;Proteobacteria;Deltaproteobacteria;JN512415_o;JN512415_f	JN512415_f	0	0	0	0	0	0	0	0	0	0	0	0	0	0	0	0	0	6.35425e-05	0	0	0	9.93369e-05	0	0	0	0	0	0	0	0	0	0	0	0	0	0	0	0	0	0	0	0	0	0	0	0	0	0
Bacteria;TM6;TM6_c;Babela_o;HM480205_f	HM480205_f	0	0	0	0	0	0	0	0	0	0	0	0	0	0	0	0	0	0	0	0	0	9.93369e-05	0	0	0	0	0	0	0	0	0	0	0	0	0	0	0	0	0	0	0	0	0	0	0	0	0	0
Bacteria;Firmicutes;Clostridia;Thermoanaerobacterales;AY221604_f	AY221604_f	0	0	0	0	0	0	0	0	0	0	0	0	0	0	0	0	0	0	0	0	0	9.93369e-05	0	0	0	0	0	0	0	0	0	0	0	0	0	0	0	0	0	0	0	0	0	0	0	0	0	0
Bacteria;Parcubacteria_OD1;LCGL_c;LCGL_o;DQ676451_f	DQ676451_f	0	0	0	0	0	0	0	0	0	0	0	0	0	0	0	0	0	0	0	0	0	0	0	0	0	0	0	0	0	0	0	0	0	0	0	0	0	0	0	0	0	0	0	9.83445e-05	0	0	0	0
Bacteria;BRC1;FP245541_c;FP245541_o;FP245541_f	FP245541_f	0	0	0	0	0	0	0	0	0	0	0	0	0	0	0	0	0	0	0	9.73899e-05	0	0	0	0	0	0	0	0	0	0	8.76866e-05	0	0	4.40054e-05	0	0	0	0	0	0	0	0	0	0	0	0	0	0
Bacteria;Planctomycetes;Phycisphaerae;CP019633_o;JQ816425_f	JQ816425_f	0	0	0	0	0	0	0	0	0	0	0	0	0	0	0	0	0	0	0	9.73899e-05	0	0	0	0	0	0	0	0	0	0	0	0	0	0	0	0	0	0	0	0	0	0	0	0	0	0	0	0
Bacteria;Chloroflexi;EU181507_c;EU181507_o;AB300116_f	AB300116_f	0	0	0	0	0	0	0	0	0	0	0	0	0	0	0	0	0	0	0	9.73899e-05	0	0	0	0	0	0	0	0	0	0	0	0	0	0	0	0	0	0	0	0	0	0	0	0	0	0	0	0
Bacteria;Parcubacteria_OD1;EU488087_c;DQ397507_o;DQ397507_f	DQ397507_f	0	0	0	0	0	0	0	0	0	0	0	0	0	0	0	0	0	0	0	9.73899e-05	0	0	0	0	0	0	0	0	0	0	0	0	0	0	0	0	0	0	0	0	0	0	0	0	0	0	0	0
Bacteria;Planctomycetes;PAC001018_c;JN539446_o;JN539446_f	JN539446_f	0	0	0	0	0	0	0	0	0	0	0	0	0	0	5.20088e-05	0	0	0	0	9.73899e-05	0	0	0	0	0	0	0	0	0	0	0	0	0	0	0	0	0	0	0	0	0	0	0	0	0	0	0	0
Bacteria;Proteobacteria;Deltaproteobacteria;AY214193_o;DQ787719_f	DQ787719_f	0	0	0	0	0	0	0	0	0	0	0	0	0	0	0	0	0	0	0	9.73899e-05	0	0	0	0	0	0	0	0	0	0	0	0	0	0	0	0	0	0	0	0	0	0	0	0	0	0	0	0
Bacteria;Latescibacteria_WS3;Latescibacter_c;EU488395_o;EU488395_f	EU488395_f	0	0	0	0	0	0	0	0	0	0	0	0	0	0	0	0	0	0	0	9.73899e-05	0	0	0	0	0	0	0	0	0	0	0	0	0	0	0	0	0	0	0	0	0	0	0	0	0	0	0	0
Bacteria;Proteobacteria;Alphaproteobacteria;Rhodospirillales;Acetobacteraceae	Acetobacteraceae	0	0	0	0	0	0	0	0	0	0	0	0	0	0	0	0	0	0	0	0	9.62557e-05	0	0	0	0	0	0	0	0	0	0	0	0	0	0	0	0	0	0	0	0	0	0	0	0	0	0	0
Bacteria;Saccharibacteria_TM7;Saccharimonas_c;Saccharimonas_o;Saccharimonas_f	Saccharimonas_f	0	0	0	0	0	0	0	0	0	0	0	0	0	0	0	0	4.79088e-05	0	0	0	9.62557e-05	0	0	0	0	0	0	0	0	0	0	0	0	0	0	0	0	0	0	0	0	0	0	0	0	0	0	0
Bacteria;Berkelbacteria;LBVO_c;LBVO_o;JX120448_f	JX120448_f	0	0	0	0	0	0	0	0	0	0	0	0	0	0	0	0	0	0	0	0	9.62557e-05	0	0	0	0	0	0	0	0	0	0	0	0	0	0	0	0	0	0	0	0	0	0	0	0	0	0	0
Bacteria;Cyanobacteria;DQ520188_c;DQ520188_o;JN492122_f	JN492122_f	0	0	0	0	0	0	0	0	0	0	0	0	0	0	0	0	0	0	0	0	9.62557e-05	0	0	0	0	0	0	0	0	0	0	0	0	0	0	0	0	0	0	0	0	0	0	0	0	0	0	0
Bacteria;BRC1;EU246057_c;EU246057_o;JN469414_f	JN469414_f	0	0	0	0	0	0	0	0	0	0	0	0	0	0	0	0	0	0	0	0	9.62557e-05	0	0	0	0	0	0	0	0	0	0	0	0	0	0	0	0	0	0	0	0	0	0	0	0	0	0	0
Archaea;Euryarchaeota;DHVE4a_c;AB019748_o;AB019748_f	AB019748_f	0	0	0	0	0	0	0	0	0	0	0	0	0	0	0	0	0	0	0	0	9.62557e-05	0	0	0	0	0	0	0	0	0	0	0	0	0	0	0	0	0	0	0	0	0	0	0	0	0	0	0
Bacteria;Proteobacteria;Gammaproteobacteria;Legionellales;AM997495_f	AM997495_f	0	0	0	0	0	0	0	0	0	0	0	0	0	0	0	0	0	0	0	0	9.62557e-05	0	0	0	0	0	0	0	0	0	0	0	0	0	0	0	0	0	0	0	0	0	0	0	0	0	0	0
Bacteria;Chloroflexi;Thermomicrobia;__;__	__	0	0	0	0	0	0	0	0	0	0	0	0	0	0	0	0	9.58176e-05	0	0	0	0	0	0	0	0	0	0	0	0	0	0	0	0	0	0	0	0	0	0	0	0	0	0	0	0	0	0	0
Bacteria;Parcubacteria_OD1;LCGL_c;LCGL_o;LCBG_f	LCBG_f	0	0	0	0	0	0	0	0	0	0	0	0	0	0	0	0	9.58176e-05	0	0	4.8695e-05	0	0	0	0	0	0	0	0	0	0	0	0	0	0	0	0	0	0	0	0	0	0	0	0	0	0	0	0
Bacteria;Omnitrophica_OP3;EU522667_c;EU522667_o;EU522667_f	EU522667_f	0	0	0	0	0	0	0	0	0	0	0	0	0	0	0	0	9.58176e-05	9.53137e-05	0	0	0	0	0	0	0	0	0	0	0	0	0	0	0	0	0	0	0	0	0	0	0	0	0	0	0	0	0	0
Bacteria;GN04;EU385751_c;EU385751_o;EU245279_f	EU245279_f	0	0	0	0	0	0	0	0	0	0	0	0	0	0	0	0	0	9.53137e-05	0	0	0	0	0	0	0	0	0	0	0	0	0	0	0	0	0	0	0	0	0	0	0	0	0	0	0	0	0	0
Bacteria;FN553925_p;FN553925_c;FN553925_o;FN553925_f	FN553925_f	0	0	0	0	0	0	0	0	0	0	0	0	0	0	0	0	0	9.53137e-05	0	0	0	0	0	0	0	0	0	0	0	0	0	0	0	0	0	0	0	0	0	0	0	0	0	0	0	0	0	0
Bacteria;Proteobacteria;Deltaproteobacteria;Desulfuromonadales;__	__	0	0	0	0	0	0	0	0	0	0	0	0	0	0	0	0	0	0	0	0	0	0	0	0	0	0	0	0	0	0	0	0	0	8.80107e-05	6.70946e-05	0	0	0	0	0	0	0	0	0	0	0	0	0
Bacteria;Verrucomicrobia;Opitutae;Puniceicoccales;__	__	0	0	0	0	0	0	0	0	0	0	0	8.79469e-05	0	0	0	0	0	0	0	0	0	0	0	0	0	0	0	0	0	0	0	0	0	0	0	0	0	0	0	0	0	0	0	0	0	0	0	0
Bacteria;Cyanobacteria;Chroobacteria;Oscillatoriales;Pseudanabaenaceae	Pseudanabaenaceae	0	0	0	0	0	0	0	0	0	0	0	8.79469e-05	0	0	0	0	0	0	0	0	0	0	0	0	0	0	0	0	0	0	0	0	0	0	0	0	0	0	0	0	0	0	0	0	0	0	0	0
Bacteria;Proteobacteria;Gammaproteobacteria;Thiotrichales;JQ716320_f	JQ716320_f	0	0	0	0	0	0	0	0	0	0	0	8.79469e-05	0	0	0	0	0	0	0	0	0	0	0	0	0	0	0	0	0	0	0	0	0	0	0	0	0	0	0	0	0	0	0	0	0	0	0	0
Bacteria;Deinococcus-Thermus;Deinococci;Deinococcales;Deinococcaceae	Deinococcaceae	0	0	0	0	0	0	0	0	0	0	0	0	0	0	0	0	0	0	0	0	0	0	0	0	0	0	0	0	0	0	8.76866e-05	0	0	0	0	0	0	0	0	0	0	0	0	0	0	0	0	0
Bacteria;Planctomycetes;Brocadia_c;EU290720_o;EU385819_f	EU385819_f	0	0	0	0	0	0	0	0	0	0	0	0	0	0	0	0	0	0	0	0	0	0	0	0	0	0	0	0	0	0	8.76866e-05	0	0	0	0	0	0	0	0	0	0	0	0	0	0	0	0	0
Bacteria;Proteobacteria;Deltaproteobacteria;JN233606_o;JN233606_f	JN233606_f	0	0	0	0	0	0	0	0	0	0	0	0	0	0	0	0	0	0	0	0	0	0	0	0	0	0	0	0	0	0	8.76866e-05	0	0	0	0	0	0	0	0	0	0	0	0	0	0	0	0	0
Bacteria;Bacteroidetes;Cytophagia;Cytophagales;Cyclobacteriaceae	Cyclobacteriaceae	0	0	0	0	0	0	0	0	8.74088e-05	0	0	0	0	0	0	0	0	0	0	0	0	0	0	0	0	0	0	0	0	0	0	0	0	0	0	0	0	0	0	0	0	0	0	0	0	0	0	0
Bacteria;Nitrospirae;Nitrospira_c;PAC001956_o;PAC001956_f	PAC001956_f	0	0	0	0	0	0	0	0	8.74088e-05	0	0	0	0	0	0	0	0	0	0	0	0	0	0	0	0	0	0	0	0	0	0	0	0	6.60081e-05	0	0	0	0	0	0	0	0	0	0	0	0	0	0
Bacteria;Bacteroidetes;Sphingobacteriia;Sphingobacteriales;__	__	0	0	0	0	0	7.68256e-05	0	0	8.74088e-05	0	0	0	0	0	0	0	0	0	0	0	0	0	0	0	0	0	0	0	0	0	4.38433e-05	0	0	0	0	0	0	0	0	0	0	0	0	0	0	0	0	0
Bacteria;Firmicutes;Tissierellia;Tissierellales;Peptoniphilaceae	Peptoniphilaceae	0	0	0	0	0	0	0	0	8.74088e-05	0	0	0	0	0	0	0	0	0	0	0	0	0	0	0	0	0	0	0	0	0	0	0	0	0	0	0	0	0	0	0	0	0	0	0	0	0	0	0
Archaea;Euryarchaeota;DHVE5_c;EU731101_o;EF444623_f	EF444623_f	0	0	0	0	0	0	0	0	0	0	0	0	0	0	0	8.73382e-05	0	0	0	0	0	0	0	0	0	0	0	0	0	0	0	0	0	0	0	0	0	0	0	0	0	0	0	0	0	0	0	0
Bacteria;JQ580043_p;JQ580043_c;JQ580043_o;JQ580043_f	JQ580043_f	0	0	0	0	0	0	8.44024e-05	0	0	0	0	0	0	0	0	0	0	0	0	0	0	0	8.61104e-05	0	0	0	0	0	0	0	0	0	0	0	0	0	0	0	0	0	0	0	0	0	0	0	0	0
Archaea;Euryarchaeota;Thermoplasmata;EF446193_o;EU910628_f	EU910628_f	0	0	0	0	0	0	0	0	0	0	0	0	0	0	0	0	0	0	0	0	0	0	8.61104e-05	0	0	0	0	0	0	0	0	0	0	0	0	0	0	0	0	0	0	0	0	0	0	0	0	0
Bacteria;BRC1;FP245541_c;FP245541_o;EU369122_f	EU369122_f	0	0	0	0	0	0	0	0	0	8.60733e-05	0	0	0	0	0	0	0	0	0	0	0	0	0	0	0	0	0	0	0	0	0	0	0	0	0	0	0	0	0	0	0	0	0	0	0	0	0	0
Bacteria;Chloroflexi;Chloroflexia;Chloroflexales;__	__	0	0	0	0	0	0	0	0	0	0	8.511e-05	0	0	0	0	0	0	0	0	0	0	0	0	0	0	0	0	0	0	0	0	0	0	0	0	0	0	0	0	0	0	0	0	0	0	0	0	0
Bacteria;SR1;CP006913_c;CP006913_o;__	__	0	0	0	0	0	0	0	0	0	0	8.511e-05	0	0	0	0	0	0	0	0	0	0	0	0	0	0	0	0	0	0	0	0	0	0	0	0	0	0	0	0	0	0	0	0	0	0	0	0	0
Bacteria;JQ072929_p;JQ072929_c;JQ072929_o;JQ072929_f	JQ072929_f	0	0	0	0	0	0	8.44024e-05	0	0	0	0	0	0	0	0	0	0	0	0	0	0	0	0	0	0	0	0	0	0	0	0	0	0	0	0	0	0	0	0	0	0	0	0	0	0	0	0	0
Archaea;Euryarchaeota;DHVE5_c;EU731354_o;EF444633_f	EF444633_f	0	0	0	0	0	0	8.44024e-05	0	0	0	0	0	0	0	0	0	0	6.35425e-05	0	0	0	0	0	0	0	0	0	0	0	0	0	0	0	0	0	0	0	0	0	0	0	0	0	0	0	0	0	0
Bacteria;JN453005_p;JN453005_c;JN453005_o;__	__	0	0	0	0	0	0	8.44024e-05	0	0	0	0	0	0	0	0	0	0	0	0	0	0	0	0	0	0	0	0	0	0	0	0	0	0	0	0	0	0	0	0	0	0	0	0	0	0	0	0	0
Archaea;Euryarchaeota;DHVE5_c;EU731354_o;EF444624_f	EF444624_f	0	0	0	0	0	0	8.44024e-05	0	0	0	0	0	0	0	0	0	0	0	0	0	0	0	0	0	0	0	0	0	0	0	0	0	0	0	0	0	0	0	0	0	0	0	0	0	0	0	0	0
Bacteria;Proteobacteria;Alphaproteobacteria;Kiloniellales;Kiloniellaceae	Kiloniellaceae	0	0	0	0	0	0	0	0	0	0	0	0	0	0	0	0	0	0	0	0	0	0	0	0	0	0	0	0	0	0	0	0	0	0	0	8.43076e-05	0	0	0	0	0	0	0	0	0	0	0	0
Bacteria;Chloroflexi;Thermomicrobia;EU861898_o;EU861898_f	EU861898_f	0	0	0	0	0	0	0	8.40124e-05	0	0	0	0	0	0	0	0	0	0	0	0	0	0	0	0	0	0	0	0	0	0	0	0	0	0	0	0	0	0	0	0	0	0	0	0	0	0	0	0
Bacteria;JN488140_p;JN488140_c;JN488140_o;JN489649_f	JN489649_f	0	0	0	0	0	0	0	8.40124e-05	0	0	0	0	0	0	0	0	0	0	0	0	0	0	0	0	0	0	0	0	0	0	0	0	0	0	0	0	0	0	0	0	0	0	0	0	0	0	0	0
Bacteria;Bacteroidetes;Cytophagia;Cytophagales;FJ202770_f	FJ202770_f	7.93619e-05	0	0	0	0	0	0	0	0	0	0	0	0	0	0	0	0	0	0	0	0	0	0	0	0	0	0	0	0	0	0	0	0	0	0	0	0	0	0	0	0	0	0	0	0	0	0	0
Bacteria;Planctomycetes;PAC000043_c;PAC000043_o;JN451927_f	JN451927_f	7.93619e-05	0	0	0	0	0	0	0	0	0	0	0	0	0	0	0	0	0	0	0	0	0	0	0	0	0	0	0	0	0	0	0	0	0	0	0	0	0	0	0	0	0	0	0	0	0	0	0
Bacteria;Bacteroidetes;Cytophagia;Cytophagales;Flammeovirgaceae	Flammeovirgaceae	0	7.74473e-05	0	0	0	0	0	0	0	0	0	0	0	0	0	0	0	0	0	0	0	0	0	0	0	0	0	0	0	0	0	0	0	0	0	0	0	0	0	0	0	0	0	0	0	0	0	0
Bacteria;Peregrinibacteria;Peribacteria;ASND_o;__	__	0	0	0	0	7.64614e-05	0	0	0	0	0	0	0	0	0	0	0	0	0	0	0	0	0	0	0	0	0	0	0	0	0	0	0	0	0	0	0	0	0	0	0	0	0	0	0	0	0	0	0
Bacteria;Proteobacteria;Alphaproteobacteria;Rickettsiales;JX570600_f	JX570600_f	0	0	0	0	7.64614e-05	0	0	0	0	0	0	0	0	0	0	0	0	0	0	0	0	0	0	0	0	0	0	0	0	0	0	0	0	0	0	0	0	0	0	0	0	0	0	0	0	0	0	0
Bacteria;Proteobacteria;Deltaproteobacteria;EU617831_o;EU617831_f	EU617831_f	0	0	7.63738e-05	0	0	0	0	0	0	0	0	0	0	0	0	0	0	0	0	0	0	0	0	0	0	0	0	0	0	0	0	0	0	0	0	0	0	0	0	0	0	0	0	0	0	0	0	0
Bacteria;Chloroflexi;SAR202_c;SAR202_o;AM997775_f	AM997775_f	0	0	0	0	0	0	0	0	0	0	0	0	0	0	0	0	0	0	0	0	6.41704e-05	0	0	0	0	0	0	0	0	0	0	0	0	0	0	0	0	0	0	0	0	0	0	0	0	0	0	0
Archaea;Euryarchaeota;DHVE5_c;FJ484253_o;AY454637_f	AY454637_f	0	0	0	0	0	0	0	0	0	0	0	0	0	0	0	0	0	0	7.45976e-05	7.30425e-05	0	0	0	0	0	0	0	0	0	0	0	0	0	0	0	0	0	0	0	0	0	0	0	0	0	0	0	0
Bacteria;Actinobacteria;Actinobacteria_c;Corynebacteriales;Lawsonella_f	Lawsonella_f	0	0	0	0	0	0	0	0	0	0	0	0	0	0	0	0	0	0	0	0	0	7.45027e-05	0	0	0	0	0	0	0	0	0	0	0	0	0	0	0	0	0	0	6.31632e-05	0	0	0	0	0	0	0
Bacteria;Actinobacteria;Rubrobacteria;Gaiellales;PAC000669_f	PAC000669_f	0	0	0	0	0	0	0	0	0	0	0	0	0	0	0	0	0	0	0	0	0	7.45027e-05	0	0	0	0	0	0	0	0	0	0	0	0	0	0	0	0	0	0	0	0	0	0	0	0	0	0
Bacteria;Elusimicrobia;Elusimicrobia_c;PAC000548_o;EU589308_f	EU589308_f	0	0	0	0	0	0	0	0	0	0	0	0	0	0	0	0	0	0	0	0	0	7.45027e-05	0	0	0	0	0	0	0	0	0	0	0	0	0	0	0	0	0	0	0	0	0	0	0	0	0	0
Bacteria;Proteobacteria;Betaproteobacteria;Thiobacillus_o;Thiobacillaceae	Thiobacillaceae	0	0	0	0	0	0	0	0	0	0	0	0	0	0	0	0	0	0	0	0	0	7.45027e-05	0	0	0	0	0	0	0	0	0	0	0	0	0	0	0	0	0	0	0	0	0	0	0	0	0	0
Archaea;Euryarchaeota;DHVE6a_c;AB019753_o;AB243796_f	AB243796_f	0	0	0	0	0	0	0	0	0	0	0	0	0	0	0	0	0	0	0	0	0	7.45027e-05	0	0	0	0	0	0	0	0	0	0	0	0	0	0	0	0	0	0	0	0	0	0	0	0	0	0
Bacteria;Firmicutes;Clostridia;Natranaerobiales;Caldicellulosiruptor_f	Caldicellulosiruptor_f	0	0	0	0	0	0	0	0	0	0	0	0	0	0	0	0	0	0	0	0	0	7.45027e-05	0	0	0	0	0	0	0	0	0	0	0	0	0	0	0	0	0	0	0	0	0	0	0	0	0	0
Bacteria;Cyanobacteria;Vampirovibrio_c;FR888536_o;__	__	0	0	0	0	0	0	0	0	0	0	0	0	0	0	0	0	0	0	0	0	0	7.45027e-05	0	0	0	0	0	0	0	0	0	0	0	0	0	0	0	0	0	0	0	0	0	0	0	0	0	0
Bacteria;Planctomycetes;PAC002607_c;EU386070_o;EU386070_f	EU386070_f	0	0	0	0	0	0	0	0	0	0	0	0	0	0	0	0	0	0	0	7.30425e-05	0	0	0	0	0	0	0	0	0	0	0	0	0	0	0	0	0	0	0	0	0	0	0	0	0	0	0	0
Bacteria;Planctomycetes;AJ224943_c;JN444850_o;JN444850_f	JN444850_f	0	0	0	0	0	0	0	0	0	0	0	0	0	0	0	0	0	0	0	7.30425e-05	0	0	0	0	0	0	0	0	0	0	0	0	0	0	0	0	0	0	0	0	0	0	0	0	0	0	0	0
Bacteria;Planctomycetes;Planctomycetia;Planctomycetales;Isosphaeraceae	Isosphaeraceae	0	0	0	0	0	0	0	0	0	0	0	0	0	0	0	0	0	0	0	7.30425e-05	0	0	0	0	0	0	0	0	0	0	0	0	0	0	0	0	0	0	0	0	0	0	0	0	0	0	0	0
Archaea;Euryarchaeota;Methanomicrobia;Methanomicrobiales;Methanomicrobiaceae	Methanomicrobiaceae	0	0	0	0	0	0	0	0	0	0	0	0	0	0	0	0	0	0	0	7.30425e-05	0	0	0	0	0	0	0	0	0	0	0	0	0	0	0	0	0	0	0	0	0	0	0	0	0	0	0	0
Bacteria;Elusimicrobia;Elusimicrobia_c;Elusimicrobiales;FM204952_f	FM204952_f	0	0	0	0	0	0	0	0	0	0	0	0	0	0	0	0	0	0	0	7.30425e-05	0	0	0	0	0	0	0	0	0	0	0	0	0	0	0	0	0	0	0	0	0	0	0	0	0	0	0	0
Bacteria;JN453005_p;JN453005_c;JN453005_o;JN453005_f	JN453005_f	0	0	0	0	0	0	0	0	0	0	0	0	0	0	0	0	0	0	0	7.30425e-05	0	0	0	0	0	0	0	0	0	0	0	0	0	0	0	0	0	0	0	0	0	0	0	0	0	0	0	0
Bacteria;Actinobacteria;Actinobacteria_c;Actinomycetales;Actinomycetaceae	Actinomycetaceae	0	0	0	0	0	0	0	0	0	0	0	0	0	0	0	0	0	6.35425e-05	0	7.30425e-05	0	0	0	0	0	0	0	0	0	0	0	0	0	0	0	0	0	0	0	0	0	0	0	0	0	0	0	0
Bacteria;BRC1;FP245541_c;FP245541_o;JN501450_f	JN501450_f	0	0	0	0	0	0	0	0	0	0	0	0	0	0	0	0	7.18632e-05	0	3.72988e-05	0	0	0	0	0	0	0	0	0	0	0	0	0	0	0	0	0	0	0	0	0	0	0	0	0	0	0	0	0
Bacteria;Planctomycetes;Brocadia_c;EU290720_o;DQ521803_f	DQ521803_f	0	0	0	0	0	0	0	0	0	0	0	0	0	0	0	0	7.18632e-05	0	0	0	0	0	0	0	0	0	0	0	0	0	0	0	0	0	0	0	0	0	0	0	0	0	0	0	0	0	0	0
Bacteria;Spirochaetes;Spirochaetia;Spirochaetales;JN493684_f	JN493684_f	0	0	0	0	0	0	0	0	0	0	0	0	0	0	0	0	7.18632e-05	0	0	0	0	0	0	0	0	0	0	0	0	0	0	0	0	0	0	0	0	0	0	0	0	0	0	0	0	0	0	0
Archaea;Bathyarchaeota;MCG_c;DQ841218_o;DQ841218_f	DQ841218_f	0	0	0	0	0	0	0	0	0	0	0	0	0	0	0	0	0	0	0	0	0	0	0	0	0	0	0	0	0	0	0	0	0	0	6.70946e-05	0	0	0	0	0	0	0	0	0	0	0	0	0
Archaea;Euryarchaeota;DHVE5_c;EU731318_o;EU731318_f	EU731318_f	0	0	0	0	0	0	0	0	0	0	0	0	0	0	0	0	0	0	0	0	0	0	0	0	0	0	0	0	0	0	6.5765e-05	0	0	0	0	0	0	0	0	0	0	0	0	0	0	0	0	0
Bacteria;Peregrinibacteria;Peribacteria;GQ249519_o;GQ249519_f	GQ249519_f	0	0	0	0	0	0	0	0	0	0	0	0	0	0	0	0	0	0	0	0	0	0	0	0	0	0	0	0	0	0	6.5765e-05	0	0	0	0	0	0	0	0	0	0	0	0	0	0	0	0	0
Bacteria;Proteobacteria;Oligoflexia;__;__	__	0	0	0	0	0	0	0	0	0	0	0	0	0	0	0	0	0	0	0	0	0	0	0	0	0	0	0	0	0	0	6.5765e-05	0	0	0	0	0	0	0	0	0	0	0	0	0	0	0	0	0
Bacteria;Chloroflexi;Anaerolineae;Anaerolinaeles;EU399673_f	EU399673_f	0	0	0	0	0	0	0	0	0	0	0	0	0	0	0	0	0	0	0	0	0	0	0	0	0	0	0	0	0	0	6.5765e-05	0	0	0	0	0	0	0	0	0	0	0	0	0	0	0	0	0
Bacteria;Proteobacteria;Alphaproteobacteria;DQ917864_o;DQ917864_f	DQ917864_f	0	0	0	0	0	0	0	0	0	0	0	0	0	0	0	0	0	0	0	0	0	0	0	0	0	0	0	0	0	0	0	0	0	0	0	0	0	0	0	0	0	0	0	6.5563e-05	0	0	0	0
Bacteria;DQ499300_p;DQ499300_c;DQ499300_o;FM242400_f	FM242400_f	0	0	0	0	0	0	0	0	0	0	0	0	0	0	0	0	0	0	3.72988e-05	0	0	0	0	0	0	0	0	0	0	0	0	0	0	0	0	0	0	0	0	0	0	0	0	6.5563e-05	0	0	0	0
Bacteria;Proteobacteria;Deltaproteobacteria;Myxococcales;Archangiaceae	Archangiaceae	0	0	0	0	0	0	0	0	0	0	0	0	0	0	0	0	0	0	0	0	0	0	0	0	0	0	0	0	0	0	0	0	0	0	0	0	0	0	0	0	0	0	0	6.5563e-05	0	0	0	0
Bacteria;Proteobacteria;Gammaproteobacteria;FN820314_o;DQ833471_f	DQ833471_f	0	0	0	0	0	0	0	0	0	0	0	0	0	0	0	6.55036e-05	0	0	0	0	0	0	0	0	0	0	0	0	0	0	0	0	0	0	0	0	0	0	0	0	0	0	0	0	0	0	0	0
Archaea;Euryarchaeota;DHVE6a_c;AB019752_o;DQ082949_f	DQ082949_f	0	0	0	0	0	0	0	0	0	0	0	0	0	0	0	0	0	0	0	0	6.41704e-05	0	0	0	0	0	0	0	0	0	0	0	0	0	0	0	0	0	0	0	0	0	0	0	0	0	0	0
Bacteria;Chloroflexi;Dehalococcoidia;Dehalococcoidales;EU246249_f	EU246249_f	0	0	0	0	0	0	0	0	0	0	0	0	0	0	0	0	0	0	0	0	6.41704e-05	0	0	0	0	0	0	0	0	0	0	0	0	0	0	0	0	0	0	0	0	0	0	0	0	0	0	0
Archaea;Euryarchaeota;DHVE5_c;EU731155_o;EU731155_f	EU731155_f	0	0	0	0	0	0	0	0	0	0	0	0	0	0	0	0	0	0	0	0	6.41704e-05	0	0	0	0	0	0	0	0	0	0	0	0	0	0	0	0	0	0	0	0	0	0	0	0	0	0	0
Bacteria;Planctomycetes;JN508204_c;JN508204_o;JN508204_f	JN508204_f	0	0	0	0	0	0	0	0	0	0	0	0	0	0	0	0	0	0	0	0	6.41704e-05	0	0	0	0	0	0	0	0	0	0	0	0	0	0	0	0	0	0	0	0	0	0	0	0	0	0	0
Bacteria;GN04;EU385751_c;EU385751_o;EU592438_f	EU592438_f	0	0	0	0	0	0	0	0	0	0	0	0	0	0	0	0	0	0	0	0	6.41704e-05	0	0	0	0	0	0	0	0	0	0	0	0	0	0	0	0	0	0	0	0	0	0	0	0	0	0	0
Bacteria;Proteobacteria;Deltaproteobacteria;JN233606_o;JN450332_f	JN450332_f	0	0	0	0	0	0	0	0	0	0	0	0	0	0	0	0	0	0	0	0	6.41704e-05	0	0	0	0	0	0	0	0	0	0	0	0	0	0	0	0	0	0	0	0	0	0	0	0	0	0	0
Bacteria;Latescibacteria_WS3;Latescibacter_c;AB252949_o;AB252949_f	AB252949_f	0	0	0	0	0	0	0	0	0	0	0	0	0	0	0	0	0	6.35425e-05	0	0	0	0	0	0	0	0	0	0	0	0	0	0	0	0	0	0	0	0	0	0	0	0	0	0	0	0	0	0
Bacteria;Cyanobacteria;PAC002560_c;PAC000393_o;DQ520181_f	DQ520181_f	0	0	0	0	0	0	0	0	0	0	0	0	0	0	0	0	0	6.35425e-05	0	0	0	0	0	0	0	0	0	0	0	0	0	0	0	0	0	0	0	0	0	0	0	0	0	0	0	0	0	0
Bacteria;Verrucomicrobia;Verrucomicrobiae;Methylacidiphilales;HM630169_f	HM630169_f	0	0	0	0	0	0	0	0	0	0	0	0	0	0	0	0	0	6.35425e-05	0	0	0	0	0	0	0	0	0	0	0	0	0	0	0	0	0	0	0	0	0	0	0	0	0	0	0	0	0	0
Bacteria;Chloroflexi;PDJQ_c;EU335161_o;EF076076_f	EF076076_f	0	0	0	0	0	0	0	0	0	0	0	0	0	0	0	0	0	0	0	0	0	0	0	0	0	0	0	0	0	0	0	0	0	0	0	0	0	0	0	0	6.31632e-05	0	0	0	0	0	0	0
Bacteria;WS1;DQ330736_c;DQ330736_o;DQ330736_f	DQ330736_f	0	0	0	0	0	0	0	0	0	0	0	0	0	0	0	0	0	0	0	0	0	0	0	0	0	0	0	0	0	0	0	0	0	0	0	0	0	0	0	0	0	0	0	0	5.88005e-05	0	0	0
Bacteria;Acidobacteria;PAC001813_c;PAC001813_o;PAC001813_f	PAC001813_f	0	0	0	0	0	0	0	0	0	0	0	0	0	0	0	0	0	0	0	0	0	0	0	0	0	0	0	0	0	0	0	0	0	0	0	0	0	0	0	0	0	0	0	0	5.88005e-05	0	0	0
Bacteria;Proteobacteria;Deltaproteobacteria;Bradymonadales;DQ394946_f	DQ394946_f	0	0	0	0	0	0	0	0	0	0	0	0	0	0	0	0	0	0	0	0	0	0	5.74069e-05	0	0	0	0	0	0	0	0	0	0	0	0	0	0	0	0	0	0	0	0	0	0	0	0	0
Bacteria;Actinobacteria;__;__;__	__	0	0	0	0	0	0	0	0	0	0	0	0	0	0	0	0	0	0	5.59482e-05	0	0	0	0	0	0	0	0	0	0	0	0	0	0	0	0	0	0	0	0	0	0	0	0	0	0	0	0	0
Bacteria;Cyanobacteria;DQ520188_c;DQ520188_o;JN468333_f	JN468333_f	0	0	0	0	0	0	0	0	0	0	0	0	0	0	0	0	0	0	5.59482e-05	0	0	0	0	0	0	0	0	0	0	0	0	0	0	0	0	0	0	0	0	0	0	0	0	0	0	0	0	0
Bacteria;Parcubacteria_OD1;EU488087_c;EU488087_o;EU488087_f	EU488087_f	0	0	0	0	0	0	0	0	0	0	0	0	0	0	0	0	0	0	5.59482e-05	0	0	0	0	0	0	0	0	0	0	0	0	0	0	0	0	0	0	0	0	0	0	0	0	0	0	0	0	0
Bacteria;Fibrobacteres;__;__;__	__	0	0	0	0	0	0	0	0	0	0	0	0	0	0	5.20088e-05	0	0	0	0	0	0	0	0	0	0	0	0	0	0	0	0	0	0	0	0	0	0	0	0	0	0	0	0	0	0	0	0	0
Archaea;Euryarchaeota;DHVE6a_c;__;__	__	0	0	0	0	0	0	0	0	0	0	0	0	0	0	0	0	0	0	0	0	0	4.96685e-05	0	0	0	0	0	0	0	0	0	0	0	0	0	0	0	0	0	0	0	0	0	0	0	0	0	0
Bacteria;Lentisphaerae;Lentisphaeria;EU686587_o;JN515198_f	JN515198_f	0	0	0	0	0	0	0	0	0	0	0	0	0	0	0	0	0	0	0	4.8695e-05	0	0	0	0	0	0	0	0	0	0	0	0	0	0	0	0	0	0	0	0	0	0	0	0	0	0	0	0
Bacteria;Planctomycetes;Phycisphaerae;Phycisphaerales;__	__	0	0	0	0	0	0	0	0	0	0	0	0	0	0	0	0	0	0	0	4.8695e-05	0	0	0	0	0	0	0	0	0	0	0	0	0	0	0	0	0	0	0	0	0	0	0	0	0	0	0	0
Bacteria;BRC1;EU246057_c;EU246057_o;EU246106_f	EU246106_f	0	0	0	0	0	0	0	0	0	0	0	0	0	0	0	0	0	0	0	4.8695e-05	0	0	0	0	0	0	0	0	0	0	0	0	0	0	0	0	0	0	0	0	0	0	0	0	0	0	0	0
Bacteria;Microgenomates_OP11;Microgenomatus_c;CP011212_o;DQ394947_f	DQ394947_f	0	0	0	0	0	0	0	0	0	0	0	0	0	0	0	0	0	0	0	4.8695e-05	0	0	0	0	0	0	0	0	0	0	0	0	0	0	0	0	0	0	0	0	0	0	0	0	0	0	0	0
Bacteria;Latescibacteria_WS3;Latescibacter_c;EU592431_o;EU592431_f	EU592431_f	0	0	0	0	0	0	0	0	0	0	0	0	0	0	0	0	0	0	0	4.8695e-05	0	0	0	0	0	0	0	0	0	0	0	0	0	0	0	0	0	0	0	0	0	0	0	0	0	0	0	0
Bacteria;Chloroflexi;Anaerolineae;PAC000395_o;PAC000395_f	PAC000395_f	0	0	0	0	0	0	0	0	0	0	0	0	0	0	0	0	0	0	0	4.8695e-05	0	0	0	0	0	0	0	0	0	0	0	0	0	0	0	0	0	0	0	0	0	0	0	0	0	0	0	0
Bacteria;Fibrobacteres;JN468304_c;JN468304_o;JN468304_f	JN468304_f	0	0	0	0	0	0	0	0	0	0	0	0	0	0	0	0	4.79088e-05	0	0	0	0	0	0	0	0	0	0	0	0	0	0	0	0	0	0	0	0	0	0	0	0	0	0	0	0	0	0	0
Bacteria;Caldithrix_p;Caldithrix_c;EU245241_o;JN230070_f	JN230070_f	0	0	0	0	0	0	0	0	0	0	0	0	0	0	0	0	4.79088e-05	0	0	0	0	0	0	0	0	0	0	0	0	0	0	0	0	0	0	0	0	0	0	0	0	0	0	0	0	0	0	0
Bacteria;Peregrinibacteria;Peribacteria;LBOR_o;LBOR_f	LBOR_f	0	0	0	0	0	0	0	0	0	0	0	0	0	0	0	0	4.79088e-05	0	0	0	0	0	0	0	0	0	0	0	0	0	0	0	0	0	0	0	0	0	0	0	0	0	0	0	0	0	0	0
Bacteria;Omnitrophica_OP3;__;__;__	__	0	0	0	0	0	0	0	0	0	0	0	0	0	0	0	0	0	0	0	0	0	0	0	0	0	0	0	0	0	0	0	0	0	0	4.47297e-05	0	0	0	0	0	0	0	0	0	0	0	0	0
Bacteria;Gemmatimonadetes;Gemmatimonadetes_c;Gemmatimonadales;PAC000624_f	PAC000624_f	0	0	0	0	0	0	0	0	0	0	0	0	0	0	0	0	0	0	0	0	0	0	0	0	0	0	0	0	0	0	4.38433e-05	0	0	0	4.47297e-05	0	0	0	0	0	0	0	0	0	0	0	0	0
Archaea;Euryarchaeota;DHVE6a_c;AB019753_o;DQ841226_f	DQ841226_f	0	0	0	0	0	0	0	0	0	0	0	0	0	0	0	0	0	0	0	0	0	0	0	0	0	0	0	0	0	0	0	0	0	0	4.47297e-05	0	0	0	0	0	0	0	0	0	0	0	0	0
Bacteria;Proteobacteria;Gammaproteobacteria;SAR86_o;PAC001342_f	PAC001342_f	0	0	0	0	0	0	0	0	0	0	0	0	0	0	0	0	0	0	0	0	0	0	0	0	0	0	0	0	0	0	0	0	0	0	4.47297e-05	0	0	0	0	0	0	0	0	0	0	0	0	0
Bacteria;Proteobacteria;Alphaproteobacteria;Rickettsiales;EF572745_f	EF572745_f	0	0	0	0	0	0	0	0	0	0	0	0	0	0	0	0	0	0	0	0	0	0	0	0	0	0	0	0	0	0	0	0	0	0	4.47297e-05	0	0	0	0	0	0	0	0	0	0	0	0	0
Bacteria;Proteobacteria;Deltaproteobacteria;Desulfuromonadales;Geobacteraceae	Geobacteraceae	0	0	0	0	0	0	0	0	0	0	0	0	0	0	0	0	0	0	0	0	0	0	0	0	0	0	0	0	0	0	0	0	0	4.40054e-05	0	0	0	0	0	0	0	0	0	0	0	0	0	0
Bacteria;Firmicutes;Clostridia;__;__	__	0	0	0	0	0	0	0	0	0	0	0	0	0	0	0	0	0	0	0	0	0	0	0	0	0	0	0	0	0	0	0	0	0	4.40054e-05	0	0	0	0	0	0	0	0	0	0	0	0	0	0
Bacteria;Chloroflexi;SAR202_c;SAR202_o;HQ673956_f	HQ673956_f	0	0	0	0	0	0	0	0	0	0	0	0	0	0	0	0	0	0	0	0	0	0	0	0	0	0	0	0	0	0	4.38433e-05	0	0	0	0	0	0	0	0	0	0	0	0	0	0	0	0	0
Bacteria;Acidobacteria;Solibacteres;Solibacterales;EF492968_f	EF492968_f	0	0	0	0	0	0	0	0	0	0	0	0	0	0	0	0	0	0	0	0	0	0	0	0	0	0	0	0	0	0	4.38433e-05	0	0	0	0	0	0	0	0	0	0	0	0	0	0	0	0	0
Bacteria;Proteobacteria;Alphaproteobacteria;Rickettsiales;CP003801_f	CP003801_f	0	0	0	0	0	0	0	0	0	0	0	0	0	0	0	4.36691e-05	0	0	0	0	0	0	0	0	0	0	0	0	0	0	0	0	0	0	0	0	0	0	0	0	0	0	0	0	0	0	0	0
Archaea;Euryarchaeota;Thermoplasmata;FJ685746_o;FJ685746_f	FJ685746_f	0	0	0	0	0	0	0	0	0	0	0	0	0	0	0	0	0	0	0	0	0	0	0	0	0	0	0	0	0	0	0	0	4.32713e-05	0	0	0	0	0	0	0	0	0	0	0	0	0	0	0
Bacteria;Bacteroidetes;Bacteroidia;Bacteroidales;AM982614_f	AM982614_f	0	0	0	0	0	0	0	0	0	0	0	0	0	0	0	0	0	0	0	0	0	0	0	0	0	0	0	0	0	0	0	4.21959e-05	0	0	0	0	0	0	0	0	0	0	0	0	0	0	0	0
Bacteria;Caldithrix_p;Caldithrix_c;EU283592_o;EU283593_f	EU283593_f	0	0	0	0	0	0	0	0	0	0	0	0	0	0	0	0	0	0	0	0	0	0	0	0	0	0	4.21825e-05	0	0	0	0	0	0	0	0	0	0	0	0	0	0	0	0	0	0	0	0	0
Archaea;Euryarchaeota;Methanomicrobia;Methanosarcinales;ANME2_f	ANME2_f	0	0	0	0	0	0	0	0	0	0	0	0	0	0	0	0	0	0	0	0	0	0	0	0	0	0	0	0	4.1645e-05	0	0	0	0	0	0	0	0	0	0	0	0	0	0	0	0	0	0	0
Bacteria;Actinobacteria;Actinobacteria_c;Streptosporangiales;AF498716_f	AF498716_f	0	0	0	0	0	0	0	0	0	0	0	0	0	0	0	0	0	0	0	0	0	0	0	0	0	0	0	0	0	0	0	0	0	0	0	0	0	0	0	0	0	0	0	0	3.92003e-05	0	0	0
Bacteria;Firmicutes;Negativicutes;Selenomonadales;Sporomusaceae	Sporomusaceae	0	0	0	0	0	0	0	0	0	0	0	0	0	0	0	0	0	0	0	0	0	0	0	0	0	0	0	0	0	0	0	0	0	0	0	0	0	0	0	0	0	0	0	0	3.92003e-05	0	0	0
Bacteria;Spirochaetes;Spirochaetia;Spirochaetales;AY605149_f	AY605149_f	0	0	0	0	0	0	0	0	0	0	0	0	0	0	0	0	0	0	3.72988e-05	0	0	0	0	0	0	0	0	0	0	0	0	0	0	0	0	0	0	0	0	0	0	0	0	0	0	0	0	0
Bacteria;Planctomycetes;EU385896_c;EU385896_o;EF019689_f	EF019689_f	0	0	0	0	0	0	0	0	0	0	0	0	0	0	0	0	0	0	3.72988e-05	0	0	0	0	0	0	0	0	0	0	0	0	0	0	0	0	0	0	0	0	0	0	0	0	0	0	0	0	0
Bacteria;Planctomycetes;PAC001018_c;__;__	__	0	0	0	0	0	0	0	0	0	0	0	0	0	0	0	0	0	0	3.72988e-05	0	0	0	0	0	0	0	0	0	0	0	0	0	0	0	0	0	0	0	0	0	0	0	0	0	0	0	0	0
Archaea;Euryarchaeota;DHVE6a_c;AB019753_o;AB019753_f	AB019753_f	0	0	0	0	0	0	0	0	0	0	0	0	0	0	0	0	0	0	0	0	0	0	0	0	0	0	0	0	0	0	0	0	0	0	0	0	0	0	0	0	0	0	0	0	0	0	0	0
Bacteria;Chloroflexi;Anaerolineae;Anaerolinaeles;GQ354980_f	GQ354980_f	0	0	0	0	0	0	0	0	0	0	0	0	0	0	0	0	0	0	0	0	0	0	0	0	0	0	0	0	0	0	0	0	0	0	0	0	0	0	0	0	0	0	0	0	0	0	0	0
Bacteria;Verrucomicrobia;Verrucomicrobiae;Methylacidiphilales;JN429064_f	JN429064_f	0	0	0	0	0	0	0	0	0	0	0	0	0	0	0	0	0	0	0	0	0	0	0	0	0	0	0	0	0	0	0	0	0	0	0	0	0	0	0	0	0	0	0	0	0	0	0	0
Bacteria;JN475265_p;JN475265_c;JN475265_o;__	__	0	0	0	0	0	0	0	0	0	0	0	0	0	0	0	0	0	0	0	0	0	0	0	0	0	0	0	0	0	0	0	0	0	0	0	0	0	0	0	0	0	0	0	0	0	0	0	0
Bacteria;JN497613_p;JN497613_c;JN497613_o;JN497613_f	JN497613_f	0	0	0	0	0	0	0	0	0	0	0	0	0	0	0	0	0	0	0	0	0	0	0	0	0	0	0	0	0	0	0	0	0	0	0	0	0	0	0	0	0	0	0	0	0	0	0	0
Archaea;Euryarchaeota;DHVE5_c;EU731307_o;EU731325_f	EU731325_f	0	0	0	0	0	0	0	0	0	0	0	0	0	0	0	0	0	0	0	0	0	0	0	0	0	0	0	0	0	0	0	0	0	0	0	0	0	0	0	0	0	0	0	0	0	0	0	0
Bacteria;Firmicutes;Bacilli;Bacillales;Thermicanus_f	Thermicanus_f	0	0	0	0	0	0	0	0	0	0	0	0	0	0	0	0	0	0	0	0	0	0	0	0	0	0	0	0	0	0	0	0	0	0	0	0	0	0	0	0	0	0	0	0	0	0	0	0
Bacteria;Proteobacteria;Gammaproteobacteria;Alteromonadales;Agarivorans_f	Agarivorans_f	0	0	0	0	0	0	0	0	0	0	0	0	0	0	0	0	0	0	0	0	0	0	0	0	0	0	0	0	0	0	0	0	0	0	0	0	0	0	0	0	0	0	0	0	0	0	0	0
Archaea;Euryarchaeota;DHVE5_c;EU731307_o;EU731285_f	EU731285_f	0	0	0	0	0	0	0	0	0	0	0	0	0	0	0	0	0	0	0	0	0	0	0	0	0	0	0	0	0	0	0	0	0	0	0	0	0	0	0	0	0	0	0	0	0	0	0	0
Archaea;Euryarchaeota;DHVE5_c;AY454635_o;AY454635_f	AY454635_f	0	0	0	0	0	0	0	0	0	0	0	0	0	0	0	0	0	0	0	0	0	0	0	0	0	0	0	0	0	0	0	0	0	0	0	0	0	0	0	0	0	0	0	0	0	0	0	0
Bacteria;Proteobacteria;Gammaproteobacteria;Chromatiales;Thioprofundaceae	Thioprofundaceae	0	0	0	0	0	0	0	0	0	0	0	0	0	0	0	0	0	0	0	0	0	0	0	0	0	0	0	0	0	0	0	0	0	0	0	0	0	0	0	0	0	0	0	0	0	0	0	0
Bacteria;JN454959_p;JN454959_c;JN454959_o;JN454959_f	JN454959_f	0	0	0	0	0	0	0	0	0	0	0	0	0	0	0	0	0	0	0	0	0	0	0	0	0	0	0	0	0	0	0	0	0	0	0	0	0	0	0	0	0	0	0	0	0	0	0	0
Bacteria;Chloroflexi;Anaerolineae;Anaerolinaeles;DQ431896_f	DQ431896_f	0	0	0	0	0	0	0	0	0	0	0	0	0	0	0	0	0	0	0	0	0	0	0	0	0	0	0	0	0	0	0	0	0	0	0	0	0	0	0	0	0	0	0	0	0	0	0	0
Bacteria;JN466029_p;JN466029_c;JN466029_o;JN466029_f	JN466029_f	0	0	0	0	0	0	0	0	0	0	0	0	0	0	0	0	0	0	0	0	0	0	0	0	0	0	0	0	0	0	0	0	0	0	0	0	0	0	0	0	0	0	0	0	0	0	0	0
Bacteria;Proteobacteria;Gammaproteobacteria;Legionellales;GU444107_f	GU444107_f	0	0	0	0	0	0	0	0	0	0	0	0	0	0	0	0	0	0	0	0	0	0	0	0	0	0	0	0	0	0	0	0	0	0	0	0	0	0	0	0	0	0	0	0	0	0	0	0
Bacteria;Proteobacteria;Deltaproteobacteria;Nitrospinales;KI932691_f	KI932691_f	0	0	0	0	0	0	0	0	0	0	0	0	0	0	0	0	0	0	0	0	0	0	0	0	0	0	0	0	0	0	0	0	0	0	0	0	0	0	0	0	0	0	0	0	0	0	0	0
Bacteria;JN475265_p;JN475265_c;JN475265_o;JN475265_f	JN475265_f	0	0	0	0	0	0	0	0	0	0	0	0	0	0	0	0	0	0	0	0	0	0	0	0	0	0	0	0	0	0	0	0	0	0	0	0	0	0	0	0	0	0	0	0	0	0	0	0
Bacteria;Proteobacteria;Hydrogenophilalia;Hydrogenophilales;Hydrogenophilaceae	Hydrogenophilaceae	0	0	0	0	0	0	0	0	0	0	0	0	0	0	0	0	0	0	0	0	0	0	0	0	0	0	0	0	0	0	0	0	0	0	0	0	0	0	0	0	0	0	0	0	0	0	0	0
Bacteria;Planctomycetes;JN515085_c;JN515085_o;JN515085_f	JN515085_f	0	0	0	0	0	0	0	0	0	0	0	0	0	0	0	0	0	0	0	0	0	0	0	0	0	0	0	0	0	0	0	0	0	0	0	0	0	0	0	0	0	0	0	0	0	0	0	0
Bacteria;JN427826_p;JN427826_c;JN427826_o;JN427826_f	JN427826_f	0	0	0	0	0	0	0	0	0	0	0	0	0	0	0	0	0	0	0	0	0	0	0	0	0	0	0	0	0	0	0	0	0	0	0	0	0	0	0	0	0	0	0	0	0	0	0	0
Bacteria;Proteobacteria;Gammaproteobacteria;Chromatiales;AF165908_f	AF165908_f	0	0	0	0	0	0	0	0	0	0	0	0	0	0	0	0	0	0	0	0	0	0	0	0	0	0	0	0	0	0	0	0	0	0	0	0	0	0	0	0	0	0	0	0	0	0	0	0
Archaea;Euryarchaeota;DHVE5_c;JX000786_o;JX000786_f	JX000786_f	0	0	0	0	0	0	0	0	0	0	0	0	0	0	0	0	0	0	0	0	0	0	0	0	0	0	0	0	0	0	0	0	0	0	0	0	0	0	0	0	0	0	0	0	0	0	0	0
Bacteria;Acidobacteria;CP011806_c;CP011806_o;EU050877_f	EU050877_f	0	0	0	0	0	0	0	0	0	0	0	0	0	0	0	0	0	0	0	0	0	0	0	0	0	0	0	0	0	0	0	0	0	0	0	0	0	0	0	0	0	0	0	0	0	0	0	0
Bacteria;Proteobacteria;Alphaproteobacteria;Micropepsales;Micropepsaceae	Micropepsaceae	0	0	0	0	0	0	0	0	0	0	0	0	0	0	0	0	0	0	0	0	0	0	0	0	0	0	0	0	0	0	0	0	0	0	0	0	0	0	0	0	0	0	0	0	0	0	0	0
Bacteria;BRC1;EU246057_c;EU246057_o;EU246057_f	EU246057_f	0	0	0	0	0	0	0	0	0	0	0	0	0	0	0	0	0	0	0	0	0	0	0	0	0	0	0	0	0	0	0	0	0	0	0	0	0	0	0	0	0	0	0	0	0	0	0	0
Bacteria;Planctomycetes;Brocadia_c;EU385873_o;EU385873_f	EU385873_f	0	0	0	0	0	0	0	0	0	0	0	0	0	0	0	0	0	0	0	0	0	0	0	0	0	0	0	0	0	0	0	0	0	0	0	0	0	0	0	0	0	0	0	0	0	0	0	0
Bacteria;Acidobacteria;CP011806_c;CP011806_o;__	__	0	0	0	0	0	0	0	0	0	0	0	0	0	0	0	0	0	0	0	0	0	0	0	0	0	0	0	0	0	0	0	0	0	0	0	0	0	0	0	0	0	0	0	0	0	0	0	0
Bacteria;Latescibacteria_WS3;Latescibacter_c;AM991194_o;GU444093_f	GU444093_f	0	0	0	0	0	0	0	0	0	0	0	0	0	0	0	0	0	0	0	0	0	0	0	0	0	0	0	0	0	0	0	0	0	0	0	0	0	0	0	0	0	0	0	0	0	0	0	0
Bacteria;Caldithrix_p;Caldithrix_c;EU245241_o;JN977322_f	JN977322_f	0	0	0	0	0	0	0	0	0	0	0	0	0	0	0	0	0	0	0	0	0	0	0	0	0	0	0	0	0	0	0	0	0	0	0	0	0	0	0	0	0	0	0	0	0	0	0	0
Bacteria;Proteobacteria;Gammaproteobacteria;Alteromonadales;Ferrimonadaceae	Ferrimonadaceae	0	0	0	0	0	0	0	0	0	0	0	0	0	0	0	0	0	0	0	0	0	0	0	0	0	0	0	0	0	0	0	0	0	0	0	0	0	0	0	0	0	0	0	0	0	0	0	0
Bacteria;Verrucomicrobia;Verrucomicrobiae;Pedosphaera_o;PAC000236_f	PAC000236_f	0	0	0	0	0	0	0	0	0	0	0	0	0	0	0	0	0	0	0	0	0	0	0	0	0	0	0	0	0	0	0	0	0	0	0	0	0	0	0	0	0	0	0	0	0	0	0	0
Bacteria;Bacteroidetes;Cytophagia;Cytophagales;Hymenobacteraceae	Hymenobacteraceae	0	0	0	0	0	0	0	0	0	0	0	0	0	0	0	0	0	0	0	0	0	0	0	0	0	0	0	0	0	0	0	0	0	0	0	0	0	0	0	0	0	0	0	0	0	0	0	0
Bacteria;Actinobacteria;Actinobacteria_c;Frankiales;HQ910322_f	HQ910322_f	0	0	0	0	0	0	0	0	0	0	0	0	0	0	0	0	0	0	0	0	0	0	0	0	0	0	0	0	0	0	0	0	0	0	0	0	0	0	0	0	0	0	0	0	0	0	0	0
Bacteria;Cyanobacteria;Chroobacteria;Pleurocapsales;Chroococcidiopsis_f	Chroococcidiopsis_f	0	0	0	0	0	0	0	0	0	0	0	0	0	0	0	0	0	0	0	0	0	0	0	0	0	0	0	0	0	0	0	0	0	0	0	0	0	0	0	0	0	0	0	0	0	0	0	0
Bacteria;Proteobacteria;Gammaproteobacteria;Chromatiales;EF572656_f	EF572656_f	0	0	0	0	0	0	0	0	0	0	0	0	0	0	0	0	0	0	0	0	0	0	0	0	0	0	0	0	0	0	0	0	0	0	0	0	0	0	0	0	0	0	0	0	0	0	0	0
Bacteria;Latescibacteria_WS3;Latescibacter_c;DQ811952_o;DQ811952_f	DQ811952_f	0	0	0	0	0	0	0	0	0	0	0	0	0	0	0	0	0	0	0	0	0	0	0	0	0	0	0	0	0	0	0	0	0	0	0	0	0	0	0	0	0	0	0	0	0	0	0	0
Bacteria;Proteobacteria;Gammaproteobacteria;Oceanospirillales;Litoricolaceae	Litoricolaceae	0	0	0	0	0	0	0	0	0	0	0	0	0	0	0	0	0	0	0	0	0	0	0	0	0	0	0	0	0	0	0	0	0	0	0	0	0	0	0	0	0	0	0	0	0	0	0	0
Bacteria;Planctomycetes;FJ516762_c;FJ516762_o;FJ516762_f	FJ516762_f	0	0	0	0	0	0	0	0	0	0	0	0	0	0	0	0	0	0	0	0	0	0	0	0	0	0	0	0	0	0	0	0	0	0	0	0	0	0	0	0	0	0	0	0	0	0	0	0
Bacteria;JN537230_p;JN537230_c;JN537230_o;JN537230_f	JN537230_f	0	0	0	0	0	0	0	0	0	0	0	0	0	0	0	0	0	0	0	0	0	0	0	0	0	0	0	0	0	0	0	0	0	0	0	0	0	0	0	0	0	0	0	0	0	0	0	0
Bacteria;Parcubacteria_OD1;LCGL_c;LCGL_o;AM997320_f	AM997320_f	0	0	0	0	0	0	0	0	0	0	0	0	0	0	0	0	0	0	0	0	0	0	0	0	0	0	0	0	0	0	0	0	0	0	0	0	0	0	0	0	0	0	0	0	0	0	0	0
Bacteria;Peregrinibacteria;Peribacteria;Peribacterales;FJ517125_f	FJ517125_f	0	0	0	0	0	0	0	0	0	0	0	0	0	0	0	0	0	0	0	0	0	0	0	0	0	0	0	0	0	0	0	0	0	0	0	0	0	0	0	0	0	0	0	0	0	0	0	0
Bacteria;Proteobacteria;Gammaproteobacteria;Alteromonadales;Psychrobium_f	Psychrobium_f	0	0	0	0	0	0	0	0	0	0	0	0	0	0	0	0	0	0	0	0	0	0	0	0	0	0	0	0	0	0	0	0	0	0	0	0	0	0	0	0	0	0	0	0	0	0	0	0
Bacteria;Omnitrophica_OP3;AQSZ_c;AQSZ_o;__	__	0	0	0	0	0	0	0	0	0	0	0	0	0	0	0	0	0	0	0	0	0	0	0	0	0	0	0	0	0	0	0	0	0	0	0	0	0	0	0	0	0	0	0	0	0	0	0	0
Bacteria;Bacteroidetes;Flavobacteria;Flavobacteriales;FJ425622_f	FJ425622_f	0	0	0	0	0	0	0	0	0	0	0	0	0	0	0	0	0	0	0	0	0	0	0	0	0	0	0	0	0	0	0	0	0	0	0	0	0	0	0	0	0	0	0	0	0	0	0	0
Bacteria;Parcubacteria_OD1;LCGL_c;LCGL_o;EU283580_f	EU283580_f	0	0	0	0	0	0	0	0	0	0	0	0	0	0	0	0	0	0	0	0	0	0	0	0	0	0	0	0	0	0	0	0	0	0	0	0	0	0	0	0	0	0	0	0	0	0	0	0
Bacteria;Actinobacteria;Actinobacteria_c;Micrococcales;Demequinaceae	Demequinaceae	0	0	0	0	0	0	0	0	0	0	0	0	0	0	0	0	0	0	0	0	0	0	0	0	0	0	0	0	0	0	0	0	0	0	0	0	0	0	0	0	0	0	0	0	0	0	0	0
Bacteria;Parcubacteria_OD1;LCGL_c;LCGL_o;JN494269_f	JN494269_f	0	0	0	0	0	0	0	0	0	0	0	0	0	0	0	0	0	0	0	0	0	0	0	0	0	0	0	0	0	0	0	0	0	0	0	0	0	0	0	0	0	0	0	0	0	0	0	0
Bacteria;Firmicutes;Bacilli;Bacillales;Alicyclobacillaceae	Alicyclobacillaceae	0	0	0	0	0	0	0	0	0	0	0	0	0	0	0	0	0	0	0	0	0	0	0	0	0	0	0	0	0	0	0	0	0	0	0	0	0	0	0	0	0	0	0	0	0	0	0	0
Bacteria;GN04;EU385751_c;EU385751_o;JF747653_f	JF747653_f	0	0	0	0	0	0	0	0	0	0	0	0	0	0	0	0	0	0	0	0	0	0	0	0	0	0	0	0	0	0	0	0	0	0	0	0	0	0	0	0	0	0	0	0	0	0	0	0
Bacteria;GN04;EU385751_c;EU385751_o;__	__	0	0	0	0	0	0	0	0	0	0	0	0	0	0	0	0	0	0	0	0	0	0	0	0	0	0	0	0	0	0	0	0	0	0	0	0	0	0	0	0	0	0	0	0	0	0	0	0
Bacteria;Actinobacteria;Actinobacteria_c;Micrococcales;Dermacoccaceae	Dermacoccaceae	0	0	0	0	0	0	0	0	0	0	0	0	0	0	0	0	0	0	0	0	0	0	0	0	0	0	0	0	0	0	0	0	0	0	0	0	0	0	0	0	0	0	0	0	0	0	0	0
Bacteria;Verrucomicrobia;Opitutae;__;__	__	0	0	0	0	0	0	0	0	0	0	0	0	0	0	0	0	0	0	0	0	0	0	0	0	0	0	0	0	0	0	0	0	0	0	0	0	0	0	0	0	0	0	0	0	0	0	0	0
Bacteria;Proteobacteria;Betaproteobacteria;Sterolibacterium_o;Sterolibacteriaceae	Sterolibacteriaceae	0	0	0	0	0	0	0	0	0	0	0	0	0	0	0	0	0	0	0	0	0	0	0	0	0	0	0	0	0	0	0	0	0	0	0	0	0	0	0	0	0	0	0	0	0	0	0	0
Bacteria;Fusobacteria;Fusobacteria_c;Fusobacteriales;FM242289_f	FM242289_f	0	0	0	0	0	0	0	0	0	0	0	0	0	0	0	0	0	0	0	0	0	0	0	0	0	0	0	0	0	0	0	0	0	0	0	0	0	0	0	0	0	0	0	0	0	0	0	0
Bacteria;TM6;TM6_c;Babela_o;EU373910_f	EU373910_f	0	0	0	0	0	0	0	0	0	0	0	0	0	0	0	0	0	0	0	0	0	0	0	0	0	0	0	0	0	0	0	0	0	0	0	0	0	0	0	0	0	0	0	0	0	0	0	0
Bacteria;Chlorobi;Ignavibacteriae;GQ472436_o;GQ472436_f	GQ472436_f	0	0	0	0	0	0	0	0	0	0	0	0	0	0	0	0	0	0	0	0	0	0	0	0	0	0	0	0	0	0	0	0	0	0	0	0	0	0	0	0	0	0	0	0	0	0	0	0
Bacteria;Armatimonadetes;Armatimonadia;Armatimonadales;Armatimonadaceae	Armatimonadaceae	0	0	0	0	0	0	0	0	0	0	0	0	0	0	0	0	0	0	0	0	0	0	0	0	0	0	0	0	0	0	0	0	0	0	0	0	0	0	0	0	0	0	0	0	0	0	0	0
Bacteria;Cyanobacteria;Hormogoneae;__;__	__	0	0	0	0	0	0	0	0	0	0	0	0	0	0	0	0	0	0	0	0	0	0	0	0	0	0	0	0	0	0	0	0	0	0	0	0	0	0	0	0	0	0	0	0	0	0	0	0
Archaea;Euryarchaeota;DHVE5_c;EU731307_o;__	__	0	0	0	0	0	0	0	0	0	0	0	0	0	0	0	0	0	0	0	0	0	0	0	0	0	0	0	0	0	0	0	0	0	0	0	0	0	0	0	0	0	0	0	0	0	0	0	0
Bacteria;Bacteroidetes;Cytophagia;Cytophagales;PAC001300_f	PAC001300_f	0	0	0	0	0	0	0	0	0	0	0	0	0	0	0	0	0	0	0	0	0	0	0	0	0	0	0	0	0	0	0	0	0	0	0	0	0	0	0	0	0	0	0	0	0	0	0	0
Bacteria;Omnitrophica_OP3;AQSZ_c;GQ143761_o;AY532589_f	AY532589_f	0	0	0	0	0	0	0	0	0	0	0	0	0	0	0	0	0	0	0	0	0	0	0	0	0	0	0	0	0	0	0	0	0	0	0	0	0	0	0	0	0	0	0	0	0	0	0	0
Bacteria;Actinobacteria;Actinobacteria_c;Corynebacteriales;Corynebacteriaceae	Corynebacteriaceae	0	0	0	0	0	0	0	0	0	0	0	0	0	0	0	0	0	0	0	0	0	0	0	0	0	0	0	0	0	0	0	0	0	0	0	0	0	0	0	0	0	0	0	0	0	0	0	0
Bacteria;Proteobacteria;Deltaproteobacteria;Syntrophaceae_o;Syntrophaceae	Syntrophaceae	0	0	0	0	0	0	0	0	0	0	0	0	0	0	0	0	0	0	0	0	0	0	0	0	0	0	0	0	0	0	0	0	0	0	0	0	0	0	0	0	0	0	0	0	0	0	0	0
Archaea;Euryarchaeota;DHVE5_c;EU731011_o;__	__	0	0	0	0	0	0	0	0	0	0	0	0	0	0	0	0	0	0	0	0	0	0	0	0	0	0	0	0	0	0	0	0	0	0	0	0	0	0	0	0	0	0	0	0	0	0	0	0
Bacteria;Tenericutes;Mollicutes;Entomoplasmatales;Spiroplasmataceae	Spiroplasmataceae	0	0	0	0	0	0	0	0	0	0	0	0	0	0	0	0	0	0	0	0	0	0	0	0	0	0	0	0	0	0	0	0	0	0	0	0	0	0	0	0	0	0	0	0	0	0	0	0
Bacteria;JN453005_p;JN446133_c;JN446133_o;JN476776_f	JN476776_f	0	0	0	0	0	0	0	0	0	0	0	0	0	0	0	0	0	0	0	0	0	0	0	0	0	0	0	0	0	0	0	0	0	0	0	0	0	0	0	0	0	0	0	0	0	0	0	0
Bacteria;Chloroflexi;EU181507_c;EU181507_o;AJ306746_f	AJ306746_f	0	0	0	0	0	0	0	0	0	0	0	0	0	0	0	0	0	0	0	0	0	0	0	0	0	0	0	0	0	0	0	0	0	0	0	0	0	0	0	0	0	0	0	0	0	0	0	0
Bacteria;Proteobacteria;Deltaproteobacteria;Desulfobacterales;__	__	0	0	0	0	0	0	0	0	0	0	0	0	0	0	0	0	0	0	0	0	0	0	0	0	0	0	0	0	0	0	0	0	0	0	0	0	0	0	0	0	0	0	0	0	0	0	0	0
Bacteria;Peregrinibacteria;Peribacteria;LBOR_o;LBWM_f	LBWM_f	0	0	0	0	0	0	0	0	0	0	0	0	0	0	0	0	0	0	0	0	0	0	0	0	0	0	0	0	0	0	0	0	0	0	0	0	0	0	0	0	0	0	0	0	0	0	0	0
Archaea;Euryarchaeota;DHVE6a_c;AB019753_o;__	__	0	0	0	0	0	0	0	0	0	0	0	0	0	0	0	0	0	0	0	0	0	0	0	0	0	0	0	0	0	0	0	0	0	0	0	0	0	0	0	0	0	0	0	0	0	0	0	0
Bacteria;BRC1;EU246057_c;EU246057_o;__	__	0	0	0	0	0	0	0	0	0	0	0	0	0	0	0	0	0	0	0	0	0	0	0	0	0	0	0	0	0	0	0	0	0	0	0	0	0	0	0	0	0	0	0	0	0	0	0	0
Bacteria;Proteobacteria;Gammaproteobacteria;FN820314_o;__	__	0	0	0	0	0	0	0	0	0	0	0	0	0	0	0	0	0	0	0	0	0	0	0	0	0	0	0	0	0	0	0	0	0	0	0	0	0	0	0	0	0	0	0	0	0	0	0	0
Bacteria;Caldithrix_p;Caldithrix_c;EU245241_o;JX120381_f	JX120381_f	0	0	0	0	0	0	0	0	0	0	0	0	0	0	0	0	0	0	0	0	0	0	0	0	0	0	0	0	0	0	0	0	0	0	0	0	0	0	0	0	0	0	0	0	0	0	0	0
Bacteria;Planctomycetes;PAC002607_c;FJ516991_o;FJ516991_f	FJ516991_f	0	0	0	0	0	0	0	0	0	0	0	0	0	0	0	0	0	0	0	0	0	0	0	0	0	0	0	0	0	0	0	0	0	0	0	0	0	0	0	0	0	0	0	0	0	0	0	0
Bacteria;Parcubacteria_OD1;LCGL_c;LCGL_o;AM997910_f	AM997910_f	0	0	0	0	0	0	0	0	0	0	0	0	0	0	0	0	0	0	0	0	0	0	0	0	0	0	0	0	0	0	0	0	0	0	0	0	0	0	0	0	0	0	0	0	0	0	0	0
Archaea;Euryarchaeota;DQ522902_c;EU585938_o;EU585938_f	EU585938_f	0	0	0	0	0	0	0	0	0	0	0	0	0	0	0	0	0	0	0	0	0	0	0	0	0	0	0	0	0	0	0	0	0	0	0	0	0	0	0	0	0	0	0	0	0	0	0	0
Bacteria;Acidobacteria;Blastocatellia;Blastocatellales;EF127615_f	EF127615_f	0	0	0	0	0	0	0	0	0	0	0	0	0	0	0	0	0	0	0	0	0	0	0	0	0	0	0	0	0	0	0	0	0	0	0	0	0	0	0	0	0	0	0	0	0	0	0	0
Bacteria;TM6;TM6_c;Babela_o;EF219035_f	EF219035_f	0	0	0	0	0	0	0	0	0	0	0	0	0	0	0	0	0	0	0	0	0	0	0	0	0	0	0	0	0	0	0	0	0	0	0	0	0	0	0	0	0	0	0	0	0	0	0	0
Bacteria;Firmicutes;Bacilli;Bacillales;Planococcaceae	Planococcaceae	0	0	0	0	0	0	0	0	0	0	0	0	0	0	0	0	0	0	0	0	0	0	0	0	0	0	0	0	0	0	0	0	0	0	0	0	0	0	0	0	0	0	0	0	0	0	0	0
Bacteria;Parcubacteria_OD1;__;__;__	__	0	0	0	0	0	0	0	0	0	0	0	0	0	0	0	0	0	0	0	0	0	0	0	0	0	0	0	0	0	0	0	0	0	0	0	0	0	0	0	0	0	0	0	0	0	0	0	0
Bacteria;Chlamydiae;Chlamydiae_c;Chlamydiales;GQ850567_f	GQ850567_f	0	0	0	0	0	0	0	0	0	0	0	0	0	0	0	0	0	0	0	0	0	0	0	0	0	0	0	0	0	0	0	0	0	0	0	0	0	0	0	0	0	0	0	0	0	0	0	0
Bacteria;Chloroflexi;SAR202_c;SAR202_o;GU118572_f	GU118572_f	0	0	0	0	0	0	0	0	0	0	0	0	0	0	0	0	0	0	0	0	0	0	0	0	0	0	0	0	0	0	0	0	0	0	0	0	0	0	0	0	0	0	0	0	0	0	0	0
Bacteria;Thermotogae;Thermotogae_c;Kosmotogales;Kosmotogaceae	Kosmotogaceae	0	0	0	0	0	0	0	0	0	0	0	0	0	0	0	0	0	0	0	0	0	0	0	0	0	0	0	0	0	0	0	0	0	0	0	0	0	0	0	0	0	0	0	0	0	0	0	0
Bacteria;Bacteroidetes;Cytophagia;Cytophagales;Bernardetiaceae	Bernardetiaceae	0	0	0	0	0	0	0	0	0	0	0	0	0	0	0	0	0	0	0	0	0	0	0	0	0	0	0	0	0	0	0	0	0	0	0	0	0	0	0	0	0	0	0	0	0	0	0	0
Bacteria;DQ499300_p;DQ499300_c;DQ499300_o;__	__	0	0	0	0	0	0	0	0	0	0	0	0	0	0	0	0	0	0	0	0	0	0	0	0	0	0	0	0	0	0	0	0	0	0	0	0	0	0	0	0	0	0	0	0	0	0	0	0
Archaea;Euryarchaeota;DHVE5_c;EU731234_o;AY454654_f	AY454654_f	0	0	0	0	0	0	0	0	0	0	0	0	0	0	0	0	0	0	0	0	0	0	0	0	0	0	0	0	0	0	0	0	0	0	0	0	0	0	0	0	0	0	0	0	0	0	0	0
Bacteria;Armatimonadetes;PAC000535_c;PAC000535_o;PAC000535_f	PAC000535_f	0	0	0	0	0	0	0	0	0	0	0	0	0	0	0	0	0	0	0	0	0	0	0	0	0	0	0	0	0	0	0	0	0	0	0	0	0	0	0	0	0	0	0	0	0	0	0	0
Bacteria;Chloroflexi;Anaerolineae;Anaerolinaeles;DQ811868_f	DQ811868_f	0	0	0	0	0	0	0	0	0	0	0	0	0	0	0	0	0	0	0	0	0	0	0	0	0	0	0	0	0	0	0	0	0	0	0	0	0	0	0	0	0	0	0	0	0	0	0	0
Bacteria;Parcubacteria_OD1;LCGL_c;LCGL_o;LCPQ_f	LCPQ_f	0	0	0	0	0	0	0	0	0	0	0	0	0	0	0	0	0	0	0	0	0	0	0	0	0	0	0	0	0	0	0	0	0	0	0	0	0	0	0	0	0	0	0	0	0	0	0	0
Bacteria;Acidobacteria;CP011806_c;CP011806_o;EU542511_f	EU542511_f	0	0	0	0	0	0	0	0	0	0	0	0	0	0	0	0	0	0	0	0	0	0	0	0	0	0	0	0	0	0	0	0	0	0	0	0	0	0	0	0	0	0	0	0	0	0	0	0
Bacteria;Lentisphaerae;Lentisphaeria;EU686587_o;EU580682_f	EU580682_f	0	0	0	0	0	0	0	0	0	0	0	0	0	0	0	0	0	0	0	0	0	0	0	0	0	0	0	0	0	0	0	0	0	0	0	0	0	0	0	0	0	0	0	0	0	0	0	0
Bacteria;Armatimonadetes;PAC000296_c;PAC000296_o;PAC000296_f	PAC000296_f	0	0	0	0	0	0	0	0	0	0	0	0	0	0	0	0	0	0	0	0	0	0	0	0	0	0	0	0	0	0	0	0	0	0	0	0	0	0	0	0	0	0	0	0	0	0	0	0
Bacteria;CPR3;LBQB_c;LBQB_o;LBQB_f	LBQB_f	0	0	0	0	0	0	0	0	0	0	0	0	0	0	0	0	0	0	0	0	0	0	0	0	0	0	0	0	0	0	0	0	0	0	0	0	0	0	0	0	0	0	0	0	0	0	0	0
Bacteria;WWE3;CP006914_c;CP006914_o;CP006914_f	CP006914_f	0	0	0	0	0	0	0	0	0	0	0	0	0	0	0	0	0	0	0	0	0	0	0	0	0	0	0	0	0	0	0	0	0	0	0	0	0	0	0	0	0	0	0	0	0	0	0	0
Bacteria;Verrucomicrobia;__;__;__	__	0	0	0	0	0	0	0	0	0	0	0	0	0	0	0	0	0	0	0	0	0	0	0	0	0	0	0	0	0	0	0	0	0	0	0	0	0	0	0	0	0	0	0	0	0	0	0	0
Bacteria;Parcubacteria_OD1;Paceibacter_c;AM997563_o;AM997563_f	AM997563_f	0	0	0	0	0	0	0	0	0	0	0	0	0	0	0	0	0	0	0	0	0	0	0	0	0	0	0	0	0	0	0	0	0	0	0	0	0	0	0	0	0	0	0	0	0	0	0	0
Bacteria;Latescibacteria_WS3;Latescibacter_c;__;__	__	0	0	0	0	0	0	0	0	0	0	0	0	0	0	0	0	0	0	0	0	0	0	0	0	0	0	0	0	0	0	0	0	0	0	0	0	0	0	0	0	0	0	0	0	0	0	0	0
Bacteria;Proteobacteria;Deltaproteobacteria;PAC002565_o;JN977373_f	JN977373_f	0	0	0	0	0	0	0	0	0	0	0	0	0	0	0	0	0	0	0	0	0	0	0	0	0	0	0	0	0	0	0	0	0	0	0	0	0	0	0	0	0	0	0	0	0	0	0	0
Bacteria;Proteobacteria;Deltaproteobacteria;Desulfobacterales;DQ811827_f	DQ811827_f	0	0	0	0	0	0	0	0	0	0	0	0	0	0	0	0	0	0	0	0	0	0	0	0	0	0	0	0	0	0	0	0	0	0	0	0	0	0	0	0	0	0	0	0	0	0	0	0
Bacteria;WS5;WS5_c;AB286410_o;AB286352_f	AB286352_f	0	0	0	0	0	0	0	0	0	0	0	0	0	0	0	0	0	0	0	0	0	0	0	0	0	0	0	0	0	0	0	0	0	0	0	0	0	0	0	0	0	0	0	0	0	0	0	0
Bacteria;Proteobacteria;Deltaproteobacteria;Desulfobacca_o;Desulfobacca_f	Desulfobacca_f	0	0	0	0	0	0	0	0	0	0	0	0	0	0	0	0	0	0	0	0	0	0	0	0	0	0	0	0	0	0	0	0	0	0	0	0	0	0	0	0	0	0	0	0	0	0	0	0
Bacteria;Fibrobacteres;Fibrobacteria;Fibrobacterales;__	__	0	0	0	0	0	0	0	0	0	0	0	0	0	0	0	0	0	0	0	0	0	0	0	0	0	0	0	0	0	0	0	0	0	0	0	0	0	0	0	0	0	0	0	0	0	0	0	0
Bacteria;Cyanobacteria;Chroobacteria;Oscillatoriales;Prochlorotrichaceae	Prochlorotrichaceae	0	0	0	0	0	0	0	0	0	0	0	0	0	0	0	0	0	0	0	0	0	0	0	0	0	0	0	0	0	0	0	0	0	0	0	0	0	0	0	0	0	0	0	0	0	0	0	0
Bacteria;Proteobacteria;Gammaproteobacteria;Chromatiales;Tenderia_f	Tenderia_f	0	0	0	0	0	0	0	0	0	0	0	0	0	0	0	0	0	0	0	0	0	0	0	0	0	0	0	0	0	0	0	0	0	0	0	0	0	0	0	0	0	0	0	0	0	0	0	0
Bacteria;Gemmatimonadetes;Longimicrobia;GQ263235_o;GQ263235_f	GQ263235_f	0	0	0	0	0	0	0	0	0	0	0	0	0	0	0	0	0	0	0	0	0	0	0	0	0	0	0	0	0	0	0	0	0	0	0	0	0	0	0	0	0	0	0	0	0	0	0	0
Bacteria;Omnitrophica_OP3;AY373410_c;AY373410_o;EU881347_f	EU881347_f	0	0	0	0	0	0	0	0	0	0	0	0	0	0	0	0	0	0	0	0	0	0	0	0	0	0	0	0	0	0	0	0	0	0	0	0	0	0	0	0	0	0	0	0	0	0	0	0
Bacteria;Bacteroidetes;Cytophagia;Cytophagales;Cytophagaceae	Cytophagaceae	0	0	0	0	0	0	0	0	0	0	0	0	0	0	0	0	0	0	0	0	0	0	0	0	0	0	0	0	0	0	0	0	0	0	0	0	0	0	0	0	0	0	0	0	0	0	0	0
Archaea;Euryarchaeota;DHVE5_c;EU731066_o;EU731066_f	EU731066_f	0	0	0	0	0	0	0	0	0	0	0	0	0	0	0	0	0	0	0	0	0	0	0	0	0	0	0	0	0	0	0	0	0	0	0	0	0	0	0	0	0	0	0	0	0	0	0	0
Archaea;Euryarchaeota;DHVE5_c;DQ676253_o;AY454674_f	AY454674_f	0	0	0	0	0	0	0	0	0	0	0	0	0	0	0	0	0	0	0	0	0	0	0	0	0	0	0	0	0	0	0	0	0	0	0	0	0	0	0	0	0	0	0	0	0	0	0	0
Bacteria;Proteobacteria;Alphaproteobacteria;Rhizobiales;Rhodomicrobium_f	Rhodomicrobium_f	0	0	0	0	0	0	0	0	0	0	0	0	0	0	0	0	0	0	0	0	0	0	0	0	0	0	0	0	0	0	0	0	0	0	0	0	0	0	0	0	0	0	0	0	0	0	0	0
Bacteria;JN447567_p;JN447567_c;JN447567_o;JN447567_f	JN447567_f	0	0	0	0	0	0	0	0	0	0	0	0	0	0	0	0	0	0	0	0	0	0	0	0	0	0	0	0	0	0	0	0	0	0	0	0	0	0	0	0	0	0	0	0	0	0	0	0
Bacteria;Proteobacteria;Alphaproteobacteria;Rhizobiales;Methylocystaceae	Methylocystaceae	0	0	0	0	0	0	0	0	0	0	0	0	0	0	0	0	0	0	0	0	0	0	0	0	0	0	0	0	0	0	0	0	0	0	0	0	0	0	0	0	0	0	0	0	0	0	0	0
Bacteria;Proteobacteria;Deltaproteobacteria;HQ114032_o;DQ676342_f	DQ676342_f	0	0	0	0	0	0	0	0	0	0	0	0	0	0	0	0	0	0	0	0	0	0	0	0	0	0	0	0	0	0	0	0	0	0	0	0	0	0	0	0	0	0	0	0	0	0	0	0
Bacteria;JN453005_p;JN453005_c;JN453005_o;JX489905_f	JX489905_f	0	0	0	0	0	0	0	0	0	0	0	0	0	0	0	0	0	0	0	0	0	0	0	0	0	0	0	0	0	0	0	0	0	0	0	0	0	0	0	0	0	0	0	0	0	0	0	0
Bacteria;Planctomycetes;Phycisphaerae;CP019633_o;JN537586_f	JN537586_f	0	0	0	0	0	0	0	0	0	0	0	0	0	0	0	0	0	0	0	0	0	0	0	0	0	0	0	0	0	0	0	0	0	0	0	0	0	0	0	0	0	0	0	0	0	0	0	0
Bacteria;Planctomycetes;EU589258_c;JN977313_o;JN977313_f	JN977313_f	0	0	0	0	0	0	0	0	0	0	0	0	0	0	0	0	0	0	0	0	0	0	0	0	0	0	0	0	0	0	0	0	0	0	0	0	0	0	0	0	0	0	0	0	0	0	0	0
Bacteria;Chloroflexi;Ktedonobacteria;Ktedonobacterales;__	__	0	0	0	0	0	0	0	0	0	0	0	0	0	0	0	0	0	0	0	0	0	0	0	0	0	0	0	0	0	0	0	0	0	0	0	0	0	0	0	0	0	0	0	0	0	0	0	0
Bacteria;Cyanobacteria;Chroobacteria;Oscillatoriales;Planktothrix_f	Planktothrix_f	0	0	0	0	0	0	0	0	0	0	0	0	0	0	0	0	0	0	0	0	0	0	0	0	0	0	0	0	0	0	0	0	0	0	0	0	0	0	0	0	0	0	0	0	0	0	0	0
Bacteria;Cyanobacteria;PAC001562_c;PAC001562_o;FJ625336_f	FJ625336_f	0	0	0	0	0	0	0	0	0	0	0	0	0	0	0	0	0	0	0	0	0	0	0	0	0	0	0	0	0	0	0	0	0	0	0	0	0	0	0	0	0	0	0	0	0	0	0	0
Archaea;Euryarchaeota;Thermoplasmata;AM745232_o;AM745232_f	AM745232_f	0	0	0	0	0	0	0	0	0	0	0	0	0	0	0	0	0	0	0	0	0	0	0	0	0	0	0	0	0	0	0	0	0	0	0	0	0	0	0	0	0	0	0	0	0	0	0	0
Bacteria;JF344564_p;JF344564_c;JF344564_o;JF344564_f	JF344564_f	0	0	0	0	0	0	0	0	0	0	0	0	0	0	0	0	0	0	0	0	0	0	0	0	0	0	0	0	0	0	0	0	0	0	0	0	0	0	0	0	0	0	0	0	0	0	0	0
Bacteria;WS1;WS1_c;WS1_o;EU181506_f	EU181506_f	0	0	0	0	0	0	0	0	0	0	0	0	0	0	0	0	0	0	0	0	0	0	0	0	0	0	0	0	0	0	0	0	0	0	0	0	0	0	0	0	0	0	0	0	0	0	0	0
Bacteria;EU700159_p;EU700159_c;EU700159_o;EU700159_f	EU700159_f	0	0	0	0	0	0	0	0	0	0	0	0	0	0	0	0	0	0	0	0	0	0	0	0	0	0	0	0	0	0	0	0	0	0	0	0	0	0	0	0	0	0	0	0	0	0	0	0
Bacteria;Bacteroidetes;Cytophagia;Cytophagales;Microscillaceae	Microscillaceae	0	0	0	0	0	0	0	0	0	0	0	0	0	0	0	0	0	0	0	0	0	0	0	0	0	0	0	0	0	0	0	0	0	0	0	0	0	0	0	0	0	0	0	0	0	0	0	0
Bacteria;Tenericutes;Mollicutes;PAC001265_o;__	__	0	0	0	0	0	0	0	0	0	0	0	0	0	0	0	0	0	0	0	0	0	0	0	0	0	0	0	0	0	0	0	0	0	0	0	0	0	0	0	0	0	0	0	0	0	0	0	0
Bacteria;JQ072981_p;JQ072981_c;JQ072981_o;JQ072981_f	JQ072981_f	0	0	0	0	0	0	0	0	0	0	0	0	0	0	0	0	0	0	0	0	0	0	0	0	0	0	0	0	0	0	0	0	0	0	0	0	0	0	0	0	0	0	0	0	0	0	0	0
Bacteria;Firmicutes;Clostridia;Thermoanaerobacterales;Thermoanaerobacterium_f	Thermoanaerobacterium_f	0	0	0	0	0	0	0	0	0	0	0	0	0	0	0	0	0	0	0	0	0	0	0	0	0	0	0	0	0	0	0	0	0	0	0	0	0	0	0	0	0	0	0	0	0	0	0	0
Bacteria;Microgenomates_OP11;Microgenomatus_c;GQ850573_o;GQ850573_f	GQ850573_f	0	0	0	0	0	0	0	0	0	0	0	0	0	0	0	0	0	0	0	0	0	0	0	0	0	0	0	0	0	0	0	0	0	0	0	0	0	0	0	0	0	0	0	0	0	0	0	0
Archaea;Euryarchaeota;DHVE5_c;EU731101_o;AY822002_f	AY822002_f	0	0	0	0	0	0	0	0	0	0	0	0	0	0	0	0	0	0	0	0	0	0	0	0	0	0	0	0	0	0	0	0	0	0	0	0	0	0	0	0	0	0	0	0	0	0	0	0
Bacteria;Omnitrophica_OP3;HM243796_c;HM243796_o;HM243796_f	HM243796_f	0	0	0	0	0	0	0	0	0	0	0	0	0	0	0	0	0	0	0	0	0	0	0	0	0	0	0	0	0	0	0	0	0	0	0	0	0	0	0	0	0	0	0	0	0	0	0	0
Bacteria;Proteobacteria;Deltaproteobacteria;HQ114032_o;HQ114032_f	HQ114032_f	0	0	0	0	0	0	0	0	0	0	0	0	0	0	0	0	0	0	0	0	0	0	0	0	0	0	0	0	0	0	0	0	0	0	0	0	0	0	0	0	0	0	0	0	0	0	0	0
Bacteria;Proteobacteria;Deltaproteobacteria;EU246214_o;AB013266_f	AB013266_f	0	0	0	0	0	0	0	0	0	0	0	0	0	0	0	0	0	0	0	0	0	0	0	0	0	0	0	0	0	0	0	0	0	0	0	0	0	0	0	0	0	0	0	0	0	0	0	0
Bacteria;WWE3;CP006914_c;LCNT_o;LCNT_f	LCNT_f	0	0	0	0	0	0	0	0	0	0	0	0	0	0	0	0	0	0	0	0	0	0	0	0	0	0	0	0	0	0	0	0	0	0	0	0	0	0	0	0	0	0	0	0	0	0	0	0
Bacteria;Omnitrophica_OP3;JQ278884_c;JQ278884_o;JQ278884_f	JQ278884_f	0	0	0	0	0	0	0	0	0	0	0	0	0	0	0	0	0	0	0	0	0	0	0	0	0	0	0	0	0	0	0	0	0	0	0	0	0	0	0	0	0	0	0	0	0	0	0	0
Bacteria;Chloroflexi;Dehalococcoidia;Dehalococcoidales;AF407200_f	AF407200_f	0	0	0	0	0	0	0	0	0	0	0	0	0	0	0	0	0	0	0	0	0	0	0	0	0	0	0	0	0	0	0	0	0	0	0	0	0	0	0	0	0	0	0	0	0	0	0	0
Bacteria;Proteobacteria;Oligoflexia;Bdellovibrionales;AM991258_f	AM991258_f	0	0	0	0	0	0	0	0	0	0	0	0	0	0	0	0	0	0	0	0	0	0	0	0	0	0	0	0	0	0	0	0	0	0	0	0	0	0	0	0	0	0	0	0	0	0	0	0
Bacteria;Proteobacteria;Betaproteobacteria;Neisseriales;GU199451_f	GU199451_f	0	0	0	0	0	0	0	0	0	0	0	0	0	0	0	0	0	0	0	0	0	0	0	0	0	0	0	0	0	0	0	0	0	0	0	0	0	0	0	0	0	0	0	0	0	0	0	0
Bacteria;Planctomycetes;PAC001018_c;AM056027_o;__	__	0	0	0	0	0	0	0	0	0	0	0	0	0	0	0	0	0	0	0	0	0	0	0	0	0	0	0	0	0	0	0	0	0	0	0	0	0	0	0	0	0	0	0	0	0	0	0	0
Bacteria;Cyanobacteria;Chroobacteria;Chroococcales;ARCP_f	ARCP_f	0	0	0	0	0	0	0	0	0	0	0	0	0	0	0	0	0	0	0	0	0	0	0	0	0	0	0	0	0	0	0	0	0	0	0	0	0	0	0	0	0	0	0	0	0	0	0	0
Bacteria;Planctomycetes;Brocadia_c;EU290720_o;AB177211_f	AB177211_f	0	0	0	0	0	0	0	0	0	0	0	0	0	0	0	0	0	0	0	0	0	0	0	0	0	0	0	0	0	0	0	0	0	0	0	0	0	0	0	0	0	0	0	0	0	0	0	0
Bacteria;Latescibacteria_WS3;Latescibacter_c;AM991194_o;FJ485054_f	FJ485054_f	0	0	0	0	0	0	0	0	0	0	0	0	0	0	0	0	0	0	0	0	0	0	0	0	0	0	0	0	0	0	0	0	0	0	0	0	0	0	0	0	0	0	0	0	0	0	0	0
Bacteria;Proteobacteria;Gammaproteobacteria;Pasteurellales;Pasteurellaceae	Pasteurellaceae	0	0	0	0	0	0	0	0	0	0	0	0	0	0	0	0	0	0	0	0	0	0	0	0	0	0	0	0	0	0	0	0	0	0	0	0	0	0	0	0	0	0	0	0	0	0	0	0
Bacteria;TM6;TM6_c;Babela_o;LBTE_f	LBTE_f	0	0	0	0	0	0	0	0	0	0	0	0	0	0	0	0	0	0	0	0	0	0	0	0	0	0	0	0	0	0	0	0	0	0	0	0	0	0	0	0	0	0	0	0	0	0	0	0
Bacteria;JN468336_p;JN468336_c;JN468336_o;JN468336_f	JN468336_f	0	0	0	0	0	0	0	0	0	0	0	0	0	0	0	0	0	0	0	0	0	0	0	0	0	0	0	0	0	0	0	0	0	0	0	0	0	0	0	0	0	0	0	0	0	0	0	0
Bacteria;Planctomycetes;JQ278812_c;JQ278812_o;EF520584_f	EF520584_f	0	0	0	0	0	0	0	0	0	0	0	0	0	0	0	0	0	0	0	0	0	0	0	0	0	0	0	0	0	0	0	0	0	0	0	0	0	0	0	0	0	0	0	0	0	0	0	0
Bacteria;Chloroflexi;Dehalococcoidia;Dehalococcoidales;__	__	0	0	0	0	0	0	0	0	0	0	0	0	0	0	0	0	0	0	0	0	0	0	0	0	0	0	0	0	0	0	0	0	0	0	0	0	0	0	0	0	0	0	0	0	0	0	0	0
Bacteria;Chloroflexi;EF516615_c;EF516615_o;JF922436_f	JF922436_f	0	0	0	0	0	0	0	0	0	0	0	0	0	0	0	0	0	0	0	0	0	0	0	0	0	0	0	0	0	0	0	0	0	0	0	0	0	0	0	0	0	0	0	0	0	0	0	0
Bacteria;Peregrinibacteria;Peribacteria;DQ329575_o;DQ329575_f	DQ329575_f	0	0	0	0	0	0	0	0	0	0	0	0	0	0	0	0	0	0	0	0	0	0	0	0	0	0	0	0	0	0	0	0	0	0	0	0	0	0	0	0	0	0	0	0	0	0	0	0
Bacteria;Latescibacteria_WS3;Latescibacter_c;JQ925054_o;JQ925054_f	JQ925054_f	0	0	0	0	0	0	0	0	0	0	0	0	0	0	0	0	0	0	0	0	0	0	0	0	0	0	0	0	0	0	0	0	0	0	0	0	0	0	0	0	0	0	0	0	0	0	0	0
Bacteria;Proteobacteria;Deltaproteobacteria;Myxococcales;Anaeromyxobacteraceae	Anaeromyxobacteraceae	0	0	0	0	0	0	0	0	0	0	0	0	0	0	0	0	0	0	0	0	0	0	0	0	0	0	0	0	0	0	0	0	0	0	0	0	0	0	0	0	0	0	0	0	0	0	0	0
Bacteria;Firmicutes;Clostridia;Thermoanaerobacterales;Symbiobacteriaceae	Symbiobacteriaceae	0	0	0	0	0	0	0	0	0	0	0	0	0	0	0	0	0	0	0	0	0	0	0	0	0	0	0	0	0	0	0	0	0	0	0	0	0	0	0	0	0	0	0	0	0	0	0	0
Bacteria;JN453005_p;JN453005_c;JN453005_o;JN505268_f	JN505268_f	0	0	0	0	0	0	0	0	0	0	0	0	0	0	0	0	0	0	0	0	0	0	0	0	0	0	0	0	0	0	0	0	0	0	0	0	0	0	0	0	0	0	0	0	0	0	0	0
Bacteria;Cyanobacteria;DQ520188_c;DQ520188_o;JN459588_f	JN459588_f	0	0	0	0	0	0	0	0	0	0	0	0	0	0	0	0	0	0	0	0	0	0	0	0	0	0	0	0	0	0	0	0	0	0	0	0	0	0	0	0	0	0	0	0	0	0	0	0
Bacteria;Parcubacteria_OD1;LCGL_c;LCGL_o;LBWI_f	LBWI_f	0	0	0	0	0	0	0	0	0	0	0	0	0	0	0	0	0	0	0	0	0	0	0	0	0	0	0	0	0	0	0	0	0	0	0	0	0	0	0	0	0	0	0	0	0	0	0	0
Bacteria;Bacteroidetes;Bacteroidia;Bacteroidales;Prevotellaceae	Prevotellaceae	0	0	0	0	0	0	0	0	0	0	0	0	0	0	0	0	0	0	0	0	0	0	0	0	0	0	0	0	0	0	0	0	0	0	0	0	0	0	0	0	0	0	0	0	0	0	0	0
Archaea;Euryarchaeota;DQ522913_c;DQ676251_o;DQ676251_f	DQ676251_f	0	0	0	0	0	0	0	0	0	0	0	0	0	0	0	0	0	0	0	0	0	0	0	0	0	0	0	0	0	0	0	0	0	0	0	0	0	0	0	0	0	0	0	0	0	0	0	0
Archaea;Euryarchaeota;DHVE6a_c;AB019752_o;EU731383_f	EU731383_f	0	0	0	0	0	0	0	0	0	0	0	0	0	0	0	0	0	0	0	0	0	0	0	0	0	0	0	0	0	0	0	0	0	0	0	0	0	0	0	0	0	0	0	0	0	0	0	0
Bacteria;Actinobacteria;Actinobacteria_c;Streptosporangiales;Thermomonosporaceae	Thermomonosporaceae	0	0	0	0	0	0	0	0	0	0	0	0	0	0	0	0	0	0	0	0	0	0	0	0	0	0	0	0	0	0	0	0	0	0	0	0	0	0	0	0	0	0	0	0	0	0	0	0
Bacteria;Microgenomates_OP11;Microgenomatus_c;__;__	__	0	0	0	0	0	0	0	0	0	0	0	0	0	0	0	0	0	0	0	0	0	0	0	0	0	0	0	0	0	0	0	0	0	0	0	0	0	0	0	0	0	0	0	0	0	0	0	0
Archaea;Euryarchaeota;DHVE5_c;EU731354_o;__	__	0	0	0	0	0	0	0	0	0	0	0	0	0	0	0	0	0	0	0	0	0	0	0	0	0	0	0	0	0	0	0	0	0	0	0	0	0	0	0	0	0	0	0	0	0	0	0	0
Archaea;Euryarchaeota;DHVE5_c;EU731234_o;__	__	0	0	0	0	0	0	0	0	0	0	0	0	0	0	0	0	0	0	0	0	0	0	0	0	0	0	0	0	0	0	0	0	0	0	0	0	0	0	0	0	0	0	0	0	0	0	0	0
Bacteria;Chlamydiae;Chlamydiae_c;Chlamydiales;Waddliaceae	Waddliaceae	0	0	0	0	0	0	0	0	0	0	0	0	0	0	0	0	0	0	0	0	0	0	0	0	0	0	0	0	0	0	0	0	0	0	0	0	0	0	0	0	0	0	0	0	0	0	0	0
Bacteria;Cyanobacteria;DQ520188_c;DQ520188_o;JN461272_f	JN461272_f	0	0	0	0	0	0	0	0	0	0	0	0	0	0	0	0	0	0	0	0	0	0	0	0	0	0	0	0	0	0	0	0	0	0	0	0	0	0	0	0	0	0	0	0	0	0	0	0
Archaea;Euryarchaeota;DHVE5_c;AB019750_o;EF444651_f	EF444651_f	0	0	0	0	0	0	0	0	0	0	0	0	0	0	0	0	0	0	0	0	0	0	0	0	0	0	0	0	0	0	0	0	0	0	0	0	0	0	0	0	0	0	0	0	0	0	0	0
Bacteria;Verrucomicrobia;Verrucomicrobiae;Methylacidiphilales;AM490656_f	AM490656_f	0	0	0	0	0	0	0	0	0	0	0	0	0	0	0	0	0	0	0	0	0	0	0	0	0	0	0	0	0	0	0	0	0	0	0	0	0	0	0	0	0	0	0	0	0	0	0	0
[truncated: 11 more columns]
