# Supplementary material for: Microbial decomposition of biodegradable plastics on the deep-sea floor
Source: Nat Commun. 2024 Jan 26;15:568. doi: 10.1038/s41467-023-44368-8 (PMC10817984; doi:10.1038/s41467-023-44368-8)
Supplement: Supplementary file 6 — Source Data [file 41467_2023_44368_MOESM6_ESM.zip › Source data/Source Data SF 14.xlsx]

## Sheet: Class comp Fig
Source Data SF 14 | Source data for Supplementary Figure 14
				Alphaproteobacteria	Betaproteobacteria	Gammaproteobacteria - Others	Candidatus Reidiella	Teredinibacter	Colwellia	Simiduia	other Gamma	Deltaproteobacteria	Epsilonproteobacteria	Firmicutes - Clostridia	Bacteroidota	Actinomycetota	Tenericutes	Planctomycetota	Other FCB group	Oligoflexia	Acidobacteria	Verrucomicrobia	Spirochaetes	Deferribacteres	Calditrichaeota	Thaumarchaeota	Bacteria incertae sedis	Mapped reads	Not mapped reads	sum_of_all	SUM_IVYWREL	Ztot	nCtot	OptT	Zc
0
1	P3HBx1J0	PJM02	P3HB	25.8123	0.191206	62.6222	29.7231	16.3245	0	0.236003	16.3386	4.2467	0	0	5.41012	0	0.129136	0.549425	0	0.22055	0.762015	0	0	0	0	0	0	30009225	33647931	1.16015e+09	4.46698e+08	5.71265e+09	-8.10051e+08	25.778	-0.1418
2	PHBVJ0	PJM02	PHBV	16.4421	0	43.8367	0	39.7898	0	0	4.0469	5.9706	0	0	3.37998	7.16266	0	0.489503	0	0.589251	20.8392	0	0	0	1.00918	0	0.280935	26821635	15232213	1.11506e+09	4.37886e+08	5.44525e+09	-6.82062e+08	32.9604	-0.125258
3	PHBHJ0	PJM02	PHBH	43.9479	0	33.4236	0	24.3456	0	3.63255	5.44544	2.07328	0	0	6.04153	6.99258	0	0.911122	0	1.88185	1.90217	0	0	0	0	0	0	28760180	30558364	1.18368e+09	4.59542e+08	5.79096e+09	-7.83774e+08	28.7733	-0.135344
4	P4HBJ0	PJM02	P4BH	53.3364	0	29.388	0	13.2286	0	2.12043	14.039	0.590098	0	0.453835	1.31141	8.08472	0	0.345498	0	0.4786	5.89368	0	0	0	0	0	0	38601663	10517463	1.63454e+09	6.31711e+08	7.94956e+09	-1.06915e+09	27.1292	-0.134492
5	EcoflexJ0	PJM02	PBAT	43.1312	0.180699	40.8917	0	5.53791	0	4.43994	30.9138	0	0	1.09739	0.929851	10.7396	0	0.134304	0	0.418559	0.13952	0.340686	0	0	0	0.149092	0.943238	34737377	22605889	1.45414e+09	5.62695e+08	7.09723e+09	-9.89165e+08	27.5816	-0.139373
6	PBSAJ0	PJM02	PBSA	36.0746	3.07103	40.7798	0	0	0	34.8035	5.97638	1.90541	0	0	1.33735	12.0164	0.1748	0.190995	0	2.61574	0.785474	0	0	0	0	0	0.186049	29909958	16876700	1.25814e+09	4.88512e+08	6.13651e+09	-8.51491e+08	28.8185	-0.138758
7	PBSJ0	PJM02	PBSu	40.3669	0	25.6502	0.727086	0	0	13.9141	11.009	7.7324	0	0.17503	0	19.1362	0	0.664172	0	0	0	0	0	0	0	2.01735	2.23934	20168669	41400129	8.15045e+08	3.16425e+08	3.94452e+09	-4.99823e+08	28.7712	-0.126713
8	PCLJ0	PJM02	PCL	38.8913	1.57359	39.8863	0	0	0	32.1701	7.71619	4.7217	0	0	3.15974	5.80697	0	0.192649	0	3.75579	0.680417	0	0	0	0	0	0.166823	50189626	22733204	2.09183e+09	8.11669e+08	1.0211e+10	-1.39504e+09	28.5739	-0.136621
9	PLLAJ0	PJM02	PLLA	7.18115	0.723608	30.0209	0	0	0	0	30.0209	1.17116	0	0	0	25.4033	0	6.99192	0	0	1.51993	0	0	0	0	20.0622	0	4006855	45806797	1.50282e+08	5.90254e+07	7.31216e+08	-9.34512e+07	33.0197	-0.127803
10	PETJ0	PJM02	PET	26.4676	2.23082	18.755	0	0	0	0	18.755	0	0	0	2.57184	4.20753	0	10.6984	0	0	3.77039	0	0	0	0	29.9857	0	2967428	32115014	1.17505e+08	4.6449e+07	5.71382e+08	-7.49307e+07	35.391	-0.131139
11	LDPEJ0	PJM02	LDPE	16.1666	0	49.7113	0.70412	11.6907	0	0	37.3165	0.232189	0	0	0.447559	0	0	3.92574	0	0	5.18936	0	0	0	0	20.4107	0	8855751	47467391	3.50782e+08	1.3898e+08	1.71651e+09	-2.30712e+08	36.2407	-0.134407
12	PSJ0	PJM02	PS	21.8374	0	29.8957	12.6267	0	0	0	17.269	0	0	0	0	12.2821	0	0	0	0	0	0	0	0	0	27.3744	0	5779442	29896960	1.21961e+08	4.78789e+07	6.13321e+08	-8.60486e+07	32.8439	-0.140299
13	PPJ0	PJM02	PP	15.6343	5.46992	38.8937	0.545231	0	0	0	38.3485	8.95791	0	0	0	8.95312	0	9.72127	0	0	0	0	0	0	0	8.46159	0	9484315	60392375	3.1835e+08	1.25156e+08	1.55819e+09	-2.06613e+08	33.3729	-0.132598
14
15	A6P3HBJ1	PJM12	P3HB	1.08885	0	85.1518	84.989	0	0	0	0.162829	5.63921	0	0.610043	3.31561	0	3.23152	0	0	0	0	0	0.239472	0	0.554054	0	0.169398	19654896	3612086	8.25249e+08	3.21063e+08	4.11109e+09	-6.75737e+08	29.5397	-0.164369
16	C7PHBVJ1	PJM12	PHBV	0.430483	0.0764098	86.9972	86.9972	0	0	0	0	8.77368	0	0	1.17012	0	0.328433	0	0	0	0	0	0	0	0.663062	0	0	41309739	4612581	1.75159e+09	6.82863e+08	8.73264e+09	-1.44233e+09	30.293	-0.165165
17	E6PHBHJ1	PJM12	PHBH	0	0	85.1529	85.1529	0	0	0	0	9.11921	0	0.0788596	3.98328	0	0.407494	0	0.100172	0	0	0	0	0.0975454	0	0	0	45439951	4686545	1.93036e+09	7.53678e+08	9.62144e+09	-1.55889e+09	30.8363	-0.162022
18	G7P4BHJ1	PJM12	P4BH	2.0274	0	38.2766	38.0156	0	0	0	0.260998	17.4629	0	7.34863	4.71928	0	15.4722	0	0.404551	0.550348	1.30689	0	2.64124	0	0	0	1.37688	40741922	6275858	1.72256e+09	6.83175e+08	8.6385e+09	-1.473e+09	36.6191	-0.170516
19	A8EcoflexJ1	PJM12	PBAT	5.9936	1.10555	2.40177	1.42496	0	0	0	0.976811	68.005	0	2.75266	7.42897	0.430994	0.869388	0	0	0	2.23961	0	0	0	3.0852	0	0.494763	13948188	38185764	5.68968e+08	2.23802e+08	2.83479e+09	-4.71765e+08	33.5661	-0.16642
20	B8PBSAJ1	PJM12	PBSA	3.39959	0	0.559726	0	0	0	0	0.559726	78.6876	0	0.753463	1.47782	0	0	0	1.08454	0	2.13955	0	0	0	0	0	1.47331	18355420	18967454	7.55379e+08	2.95245e+08	3.7758e+09	-6.47849e+08	31.2331	-0.171579
21	B9PCLJ1	PJM12	PCL	1.58543	0.284162	0	0	0	0	0	0	84.6702	0	0.436753	1.88876	0	0	0	0	0	0.144856	0	0.31388	0	0.789432	0	0.698859	41040080	14640512	1.7475e+09	6.78366e+08	8.76079e+09	-1.56486e+09	28.7362	-0.178621
22	C9PLLAJ1	PJM12	PLLA	9.02133	0	38.6405	1.30439	0	0	0	37.3361	20.273	3.51663	9.98299	5.164	0	0	0	0	0	1.36009	0	0	0	0	4.7269	0	5254785	50810609	2.1129e+08	8.34154e+07	1.04024e+09	-1.54131e+08	34.9194	-0.148168
23	G8LDPEJ1	PJM12	LDPE	21.9658	0	18.0076	0	0	0	0	18.0076	24.5256	0	0	3.73066	0.982133	0	0	0	0	12.8884	0	2.18571	0	2.0411	5.54634	0	3969254	41478786	1.6238e+08	6.39148e+07	7.93836e+08	-1.10336e+08	33.8147	-0.138991
24	G9PSJ1	PJM12	PS	9.83886	0	38.6393	2.46935	0	0	0	36.17	4.58627	0.647325	0.209365	0	3.55234	0	5.67538	2.38639	0	12.0085	0	0	0	0	12.7918	0	4629370	58906268	1.86786e+08	7.46774e+07	9.1366e+08	-1.22276e+08	39.6134	-0.133831
25	F9PPJ1	PJM12	PP	3.20395	0	75.0489	11.3118	0	0	0	63.7371	4.73087	0	0	11.469	0	0	1.2574	1.47493	0	0	0	0	0	0	0.975754	0	6211090	37864396	2.54654e+08	1.00269e+08	1.25578e+09	-1.82976e+08	33.9391	-0.145708
26
27	A6P3HB	BHT04	P3HB	57.3927	0	38.1749	0	9.9955	15.7959	1.47825	10.9052	0.0907104	0.518047	0.0247665	2.02959	0.607134	0	0	0	0.953054	0	0	0	0	0	0	0	74923722	7224060	3.118e+09	1.16723e+09	1.52911e+10	-2.27936e+09	15.7692	-0.149065
28	C7PHBV	BHT04	PHBV	35.5759	0	33.3038	0	12.2578	11.2605	4.43563	5.3499	0.48196	0.528688	0	10.3585	15.3534	0	0.503086	0	3.70857	0	0	0	0	0	0	0	58579753	6232415	2.43307e+09	9.29385e+08	1.19535e+10	-1.83301e+09	22.9154	-0.153345
29	E6PHBH	BHT04	PHBH	46.8985	0	32.0726	9.5249	0	3.44991	0	19.0978	1.23138	16.8455	0	1.18173	0	0	0	0	0.886475	0	0	0	0	0	0	0	42784603	4819943	1.79889e+09	6.8944e+08	8.8743e+09	-1.43203e+09	24.1138	-0.161368
30	G7P4BH	BHT04	P4BH	10.5477	0	83.2281	0	3.46308	43.4046	0	36.3604	0.117464	3.8256	0	1.76828	0	0	0	0	0.512906	0	0	0	0	0	0	0	49458423	5097165	2.05142e+09	7.86233e+08	1.01305e+10	-1.59504e+09	24.1179	-0.15745
31	A8Ecoflex	BHT04	PBAT	65.6935	0.847499	24.5314	0	0	19.343	0	5.18843	1.63972	3.02287	0	2.05295	1.18724	0	0.0753987	0	0.242086	0	0	0	0	0	0	0	67551185	9898549	2.85128e+09	1.08584e+09	1.39642e+10	-2.1395e+09	21.8327	-0.153214
32	B8PBSA	BHT04	PBSA	80.1182	1.7456	16.8974	0	0	0.35135	2.69259	13.8535	0.724088	0	0	0.222995	0	0	0	0	0	0	0	0	0	0	0	0	72179437	9220805	3.06915e+09	1.16976e+09	1.49504e+10	-2.21991e+09	22.1222	-0.148485
33	B9PCL	BHT04	PCL	73.0927	6.75464	19.5174	0	0	0.0885788	0.934346	18.4945	0.0260417	0	0	0	0	0	0	0	0	0	0	0	0	0	0	0	52879819	5556773	2.20605e+09	8.4537e+08	1.07097e+10	-1.51207e+09	24.0636	-0.141187
34	C9PLLA	BHT04	PLLA	27.1355	0	68.2989	3.01912	4.04034	0	12.4898	48.7496	0	0	0	3.02549	0	0	0.697294	0	0	0	0	0	0	0	0.842858	0	4167724	8433098	1.67213e+08	6.4316e+07	8.24488e+08	-1.26208e+08	25.4027	-0.153075
35	C5PET	BHT04	PET	60.903	0	28.0163	0	10.0345	12.0834	3.03186	2.86646	0.134744	0.692548	0.160902	6.14875	2.44282	0	0.531197	0	0.695201	0	0.126144	0	0	0	0	0	50783177	8807933	2.09754e+09	7.98484e+08	1.02757e+10	-1.56903e+09	21.694	-0.152693
36	G8LDPE	BHT04	LDPE	35.5552	0	57.6853	0	0	0.991177	0	56.6941	0.0942965	0.853277	0.284184	1.92346	1.10642	0	0.827673	0	0	0	0	0	0	0	0	0	28859392	15432836	1.1857e+09	4.54768e+08	5.83959e+09	-8.91572e+08	24.3816	-0.152677
37	G9PS	BHT04	PS	39.5575	0.75571	46.1109	6.84093	0	1.72031	0	37.5496	0.674928	0	0	7.3944	0	0	0.923439	0	0.184012	0.160799	0	0	0	0	0	0	25719217	23444787	1.00316e+09	3.86009e+08	4.95704e+09	-7.80301e+08	25.5524	-0.157413
38	F9PP	BHT04	PP	35.4448	0.467624	47.8111	0	0	3.21023	0	44.6008	0.143993	0	0	6.72863	1.29392	0	4.1905	0	1.79582	0	0	0	0	0	0	0	10971980	18838312	4.50048e+08	1.72411e+08	2.21521e+09	-3.37583e+08	23.9603	-0.152394
39
40	A6P3HBT2	BHT14	P3HB	2.14368	0.0892096	60.0042	59.6213	0	0	0	0.382874	19.3364	0	0.195553	6.33487	0.17657	5.1449	0	1.08682	0	0	0	0.509359	1.6302	0.18262	0	0.293153	44365457	6634731	1.83623e+09	7.1246e+08	9.17917e+09	-1.5942e+09	28.5582	-0.173676
41	C7PHBVT2	BHT14	PHBV	30.532	0	37.5088	37.5088	0	0	0	0	6.53242	7.43548	0.130401	2.30843	0	9.5889	0	0.0663059	0.307627	0	0	0	0.903377	0	0	0	49078825	5490461	2.0824e+09	8.05227e+08	1.03103e+10	-1.7212e+09	27.3207	-0.166939
42	E6PHBHT2	BHT14	PHBH	7.73928	0	62.254	62.191	0	0	0	0.0629442	10.5024	7.77396	0	4.31534	0	1.1882	0	0	0	0	0	0	5.19877	0	0	0	33745761	6216115	1.41111e+09	5.4808e+08	7.03197e+09	-1.22641e+09	28.9342	-0.174405
43	G7P4BHT2	BHT14	P4BH	12.1818	0	24.723	13.8219	0.728524	4.06083	0	6.1117	0.830135	34.8638	0	9.57656	0.0887794	1.69239	0.0865669	0	0	0	0.689793	0.248262	13.1777	0.116222	0.50872	0.182754	40296848	28118950	1.681e+09	6.5588e+08	8.46366e+09	-1.57271e+09	30.5911	-0.18582
44	A8EcoflexT2	BHT14	PBAT	73.8572	0.345687	7.10547	0.54535	0	0	0.8683	5.69182	8.0043	0.312289	0	2.29141	4.24067	1.4638	0.0646823	1.16734	0.247739	0	0	0	0	0	0	0	39109600	10792638	1.65117e+09	6.33543e+08	8.07521e+09	-1.23544e+09	24.5208	-0.152992
45	B8PBSAT2	BHT14	PBSA	18.5513	2.16968	4.48548	2.47483	0	0	0	2.01065	60.4464	0.118393	0.91501	1.57284	0	1.32576	0	2.32788	0	0	2.71632	0.970886	0	0	0	3.59405	19069594	7689496	7.64816e+08	3.00955e+08	3.81454e+09	-6.7034e+08	33.7096	-0.175733
46	B9PCLT2	BHT14	PCL	1.52361	0	0	0	0	0	0	0	46.3295	0.280183	0	0.624568	0	0	0	1.06755	0	0	0.0964532	0.421444	0	0	0	49.5554	38754135	8807969	1.64003e+09	6.33852e+08	8.26796e+09	-1.57617e+09	27.1392	-0.190636
47	C9PLLAT2	BHT14	PLLA	37.4197	4.10424	20.8111	0	0	3.82869	1.76159	15.2209	3.34163	2.01732	0	5.20328	1.93083	0	8.22846	1.52519	0	0	0	0	0	0	0	6.22505	17231920	29382756	7.21219e+08	2.77437e+08	3.52952e+09	-5.18124e+08	25.4432	-0.146797
48	C5PETT2	BHT14	PET	34.5395	0	22.1955	5.86577	0	0.930054	0	15.3997	4.61203	19.6474	0	3.51472	0.27641	1.11273	0.614798	2.86891	0	0	0.686354	0.312835	0	0	0	0.720185	20149972	25706898	8.48181e+08	3.26942e+08	4.20349e+09	-6.81557e+08	26.1781	-0.16214
49	G8LDPET2	BHT14	LDPE	33.8243	0	18.8059	17.5038	0	0.49923	0	0.802792	21.8801	6.32589	0	3.63157	0.713105	5.88767	0	0.283181	0	0	0	0.379304	1.83117	0	0	5.90121	28513142	12756066	1.19399e+09	4.6174e+08	5.94277e+09	-1.01058e+09	27.3565	-0.170051
50	G9PST2	BHT14	PS	26.3156	0.12952	15.4038	14.0428	0	0	0	1.36097	33.1839	4.05399	0.197064	2.97227	0	4.08718	0	1.79606	0	0	0.511852	1.38942	4.42304	0.0996825	0	1.70748	21667334	21542556	9.17226e+08	3.51309e+08	4.48665e+09	-6.63379e+08	23.8834	-0.147856
51	F9PPT2	BHT14	PP	56.3095	0	22.9389	1.53997	0	1.78008	0	19.6188	0.550843	0.218189	0.213959	6.20033	1.41844	0	3.3616	2.30535	1.1506	0	0	0	0	0	0.68521	0.805944	30915649	17837833	1.29558e+09	5.01022e+08	6.44671e+09	-1.10183e+09	27.3524	-0.170914
52
53	T50P3HB	AMN13	P3HB	76.3951	0	22.1595	0	21.5499	0	0	0.609614	0	0.451887	0	0.993526	0	0	0	0	0	0	0	0	0	0	0	0	56306024	2955116	2.28143e+09	8.55249e+08	1.12294e+10	-1.55417e+09	16.2571	-0.138401
54	T52PHBV	AMN13	PHBV	63.696	0	33.296	0	22.921	0	0	10.3749	0	0	0	0.893615	0	0	2.11439	0	0	0	0	0	0	0	0	0	53340234	2406634	2.17368e+09	7.90035e+08	1.0622e+10	-1.24629e+09	5.55681	-0.117331
55	T54PHBH	AMN13	PHBH	24.8324	0	74.6218	0	64.6774	0	0	9.94438	0	0	0	0.545837	0	0	0	0	0	0	0	0	0	0	0	0	55879575	2918609	2.24058e+09	8.20043e+08	1.09605e+10	-1.30918e+09	7.93895	-0.119445
56	T57P4BH	AMN13	P4BH	88.3417	0	11.5757	0	5.54786	0	0	6.02787	0	0.0825968	0	0	0	0	0	0	0	0	0	0	0	0	0	0	44650207	2483449	1.83727e+09	6.82488e+08	9.02599e+09	-1.23682e+09	13.0659	-0.137029
57	T58Ecoflex	AMN13	PBAT	90.5482	0	8.36208	0	0	0.857865	0	7.50421	0	1.08974	0	0	0	0	0	0	0	0	0	0	0	0	0	0	31661521	1818951	1.29114e+09	4.90212e+08	6.32112e+09	-9.99385e+08	20.7535	-0.158103
58	T60PBSA	AMN13	PBSA	24.674	0	61.9694	0	0	4.85089	0.19165	56.9269	0	11.5314	0	1.19334	0	0	0	0	0	0	0	0	0	0	0	0.631807	30658999	4672671	1.24463e+09	4.77401e+08	6.20162e+09	-1.02866e+09	24.4027	-0.165869
59	T61PCL	AMN13	PCL	84.5632	0	13.895	0	0.869414	0.757725	0.561953	11.7059	0.106358	1.1778	0.174285	0	0	0	0	0	0	0	0	0	0	0	0	0	39883021	2283573	1.64367e+09	6.23614e+08	8.09261e+09	-1.26305e+09	20.5009	-0.156075
60	T702PET	AMN13	PLLA	43.8405	0	51.0784	0	0	1.74083	0	49.3376	0	3.5661	0	1.17735	0	0	0	0	0	0	0	0	0	0	0	0	32212918	3985382	1.30999e+09	5.00193e+08	6.51782e+09	-1.06757e+09	22.7733	-0.163793
61	T62PLLA	AMN13	PET	12.7385	0	84.8542	0	0	3.78911	0	81.0651	0	2.4073	0	0	0	0	0	0	0	0	0	0	0	0	0	0	48084846	5633500	1.93771e+09	7.40759e+08	9.63038e+09	-1.62254e+09	23.2017	-0.168481
62	T68LDPE	AMN13	LDPE	21.7306	0	67.5419	0	0	8.69592	1.07031	57.7757	0	7.6131	0	3.11436	0	0	0	0	0	0	0	0	0	0	0	0	43122330	6379336	1.72566e+09	6.59231e+08	8.57252e+09	-1.38625e+09	22.9507	-0.161709
63	T69PS	AMN13	PS	2.32551	0	80.452	0	0	7.04292	4.44493	68.9642	0	12.6166	0	4.07131	0.534547	0	0	0	0	0	0	0	0	0	0	0	59147875	12063149	2.187e+09	8.33898e+08	1.08775e+10	-1.75506e+09	22.2755	-0.161348
64	T67PP	AMN13	PP	21.3229	0	63.6498	0	0	4.16277	2.74523	56.7418	0	11.0411	0	3.98616	0	0	0	0	0	0	0	0	0	0	0	0	26949100	4001264	1.08915e+09	4.17253e+08	5.41929e+09	-8.96287e+08	23.963	-0.165388
65
