# Supplementary material for: Microbial decomposition of biodegradable plastics on the deep-sea floor
Source: Nat Commun. 2024 Jan 26;15:568. doi: 10.1038/s41467-023-44368-8 (PMC10817984; doi:10.1038/s41467-023-44368-8)
Supplement: Supplementary file 6 — Source Data [file 41467_2023_44368_MOESM6_ESM.zip › Source data/Source Data SF 16.xlsx]

## Sheet: Class comp Fig
Source Data SF 16 | Source Data for Supplementary Figure 16
			Alphaproteobacteria	Betaproteobacteria	Gammaproteobacteria - Others	Candidatus Reidiella	Teredinibacter	Colwellia	Simiduia	Woeseia	Thiothrix	Eukalyote symbiont	other Gamma	Deltaproteobacteria	Epsilonproteobacteria	Firmicutes - Clostridia	Bacteroidota	Actinomycetota	Tenericutes	Planctomycetota	Other FCB group	Oligoflexia	Candidatus Thermoplasmatota	Verrucomicrobia	Bathyarchaeota	Deferribacteres	Chloroflexi	Thaumarchaeota	Bacteria incertae sedis	Mapped reads	Not mapped reads	sum_of_all	SUM_IVYWREL	Ztot	nCtot	OptT	Zc
0
1	A6P3HB	PHB	57.3927	0	38.1749	0	9.9955	15.7959	1.47825	0	0	0	10.9052	0.0907104	0.518047	0.0247665	2.02959	0.607134	0	0	0	0.953054	0	0	0	0	0	0	0	74923722	7224060	3.118e+09	1.16723e+09	1.52911e+10	-2.27936e+09	15.7692	-0.149065
2	C7PHBV	PHBV	35.5759	0	33.3038	0	12.2578	11.2605	4.43563	0	0	0	5.3499	0.48196	0.528688	0	10.3585	15.3534	0	0.503086	0	3.70857	0	0	0	0	0.186158	0	0	58579753	6232415	2.43307e+09	9.29385e+08	1.19535e+10	-1.83301e+09	22.9154	-0.153345
3	E6PHBH	PHBH	46.8985	0	32.0726	9.5249	0	3.44991	0	0	0.290004	0	18.8078	1.23138	16.8455	0	1.18173	0	0	0	0	0.886475	0	0	0	0	0	0	0	42784603	4819943	1.79889e+09	6.8944e+08	8.8743e+09	-1.43203e+09	24.1138	-0.161368
4	G7P4BH	P3HB4HB	10.5477	0	83.2281	0	3.46308	43.4046	0	0	0	0	36.3604	0.117464	3.8256	0	1.76828	0	0	0	0	0.512906	0	0	0	0	0	0	0	49458423	5097165	2.05142e+09	7.86233e+08	1.01305e+10	-1.59504e+09	24.1179	-0.15745
5	A8Ecoflex	PBAT	65.6935	0.847499	24.5314	0	0	19.343	0	0	0	0	5.18843	1.63972	3.02287	0	2.05295	1.18724	0	0.0753987	0	0.242086	0	0	0	0	0	0	0	67551185	9898549	2.85128e+09	1.08584e+09	1.39642e+10	-2.1395e+09	21.8327	-0.153214
6	B8PBSA	PBSA	80.1182	1.7456	16.8974	0	0	0.35135	2.69259	0	0.0930469	0	13.7604	0.724088	0	0	0.222995	0	0	0	0	0	0	0	0	0	0	0	0	72179437	9220805	3.06915e+09	1.16976e+09	1.49504e+10	-2.21991e+09	22.1222	-0.148485
7	B9PCL	PCL	73.0927	6.75464	19.5174	0	0	0.0885788	0.934346	0	0	0	18.4945	0.0260417	0	0	0	0	0	0	0	0	0	0	0	0	0	0	0	52879819	5556773	2.20605e+09	8.4537e+08	1.07097e+10	-1.51207e+09	24.0636	-0.141187
8	C9PLLA	PLLA	27.1355	0	68.2989	3.01912	4.04034	0	12.4898	0	16.2808	0	32.4688	0	0	0	3.02549	0	0	0.697294	0	0	0	0	0	0	0	0.842858	0	4167724	8433098	1.67213e+08	6.4316e+07	8.24488e+08	-1.26208e+08	25.4027	-0.153075
9	C5PET	PET	60.903	0	28.0163	0	10.0345	12.0834	3.03186	0	0	0	2.86646	0.134744	0.692548	0.160902	6.14875	2.44282	0	0.531197	0	0.695201	0	0.126144	0	0	0.148444	0	0	50783177	8807933	2.09754e+09	7.98484e+08	1.02757e+10	-1.56903e+09	21.694	-0.152693
10	G8LDPE	LDPE	35.5552	0	57.6853	0	0	0.991177	0	0	0.197175	0	56.4969	0.0942965	0.853277	0.284184	1.92346	1.10642	0	0.827673	0	0	0	0	0	0	0	0	0	28859392	15432836	1.1857e+09	4.54768e+08	5.83959e+09	-8.91572e+08	24.3816	-0.152677
11	G9PS	PS	39.5575	0.75571	46.1109	6.84093	0	1.72031	0	0	13.7565	0	23.7931	0.674928	0	0	7.3944	0	0	0.923439	0	0.184012	0	0	0	0	0	0	3.69943	25719217	23444787	1.00316e+09	3.86009e+08	4.95704e+09	-7.80301e+08	25.5524	-0.157413
12	F9PP	PP	35.4448	0.467624	47.8111	0	0	3.21023	0	0	24.8995	0	19.7014	0.143993	0	0	6.72863	1.29392	0	4.1905	0	1.79582	0	0	0	0	0	0	0	10971980	18838312	4.50048e+08	1.72411e+08	2.21521e+09	-3.37583e+08	23.9603	-0.152394
13
14	A6P3HBT2	PHB	2.14368	0.0892096	60.0042	59.6213	0	0	0	0	0	0	0.382874	19.3364	0	0.195553	6.33487	0.17657	5.1449	0	1.08682	0	0	0	0	1.6302	0	0	0.293153	44365457	6634731	1.83623e+09	7.1246e+08	9.17917e+09	-1.5942e+09	28.5582	-0.173676
15	C7PHBVT2	PHBV	30.532	0	37.5088	37.5088	0	0	0	0	0	0	0	6.53242	7.43548	0.130401	2.30843	0	9.5889	0	0.0663059	0.307627	0	0	0	0.903377	0	0	0	49078825	5490461	2.0824e+09	8.05227e+08	1.03103e+10	-1.7212e+09	27.3207	-0.166939
16	E6PHBHT2	PHBH	7.73928	0	62.254	62.191	0	0	0	0.0629442	0	0	0	10.5024	7.77396	0	4.31534	0	1.1882	0	0	0	0	0	0	5.19877	0	0	0	33745761	6216115	1.41111e+09	5.4808e+08	7.03197e+09	-1.22641e+09	28.9342	-0.174405
17	G7P4BHT2	P3HB4HB	12.1818	0	24.723	13.8219	0.728524	4.06083	0	0.235077	0.27542	0	5.6012	0.830135	34.8638	0	9.57656	0.0887794	1.69239	0.0865669	0	0	0	0.689793	0	13.1777	0	0.50872	0.182754	40296848	28118950	1.681e+09	6.5588e+08	8.46366e+09	-1.57271e+09	30.5911	-0.18582
18	A8EcoflexT2	PBAT	73.8572	0.345687	7.10547	0.54535	0	0	0.8683	0	2.53835	0	3.15347	8.0043	0.312289	0	2.29141	4.24067	1.4638	0.0646823	1.16734	0.247739	0	0	0	0	0.136239	0	0	39109600	10792638	1.65117e+09	6.33543e+08	8.07521e+09	-1.23544e+09	24.5208	-0.152992
19	B8PBSAT2	PBSA	18.5513	2.16968	4.48548	2.47483	0	0	0	0	0	0	2.01065	60.4464	0.118393	0.91501	1.57284	0	1.32576	0	2.32788	0	0	2.71632	0	0	0.278419	0	3.59405	19069594	7689496	7.64816e+08	3.00955e+08	3.81454e+09	-6.7034e+08	33.7096	-0.175733
20	B9PCLT2	PCL	1.52361	0	0	0	0	0	0	0	0	0	0	46.3295	0.280183	0	0.624568	0	0	0	1.06755	0	0	0.0964532	0	0	0	0	49.5554	38754135	8807969	1.64003e+09	6.33852e+08	8.26796e+09	-1.57617e+09	27.1392	-0.190636
21	C9PLLAT2	PLLA	37.4197	4.10424	20.8111	0	0	3.82869	1.76159	0.351774	0	0	14.8691	3.34163	2.01732	0	5.20328	1.93083	0	8.22846	1.52519	0	0	0	0	0	0.918659	0	6.22505	17231920	29382756	7.21219e+08	2.77437e+08	3.52952e+09	-5.18124e+08	25.4432	-0.146797
22	C5PETT2	PET	34.5395	0	22.1955	5.86577	0	0.930054	0	0	4.29853	0	11.1011	4.61203	19.6474	0	3.51472	0.27641	1.11273	0.614798	2.86891	0	0	0.686354	0	0	0	0	0.720185	20149972	25706898	8.48181e+08	3.26942e+08	4.20349e+09	-6.81557e+08	26.1781	-0.16214
23	G8LDPET2	LDPE	33.8243	0	18.8059	17.5038	0	0.49923	0	0	0.653846	0	0.148946	21.8801	6.32589	0	3.63157	0.713105	5.88767	0	0.283181	0	0	0	0	1.83117	0	0	5.90121	28513142	12756066	1.19399e+09	4.6174e+08	5.94277e+09	-1.01058e+09	27.3565	-0.170051
24	G9PST2	PS	26.3156	0.12952	15.4038	14.0428	0	0	0	0	0.862891	0	0.498075	33.1839	4.05399	0.197064	2.97227	0	4.08718	0	1.79606	0	0	0.511852	0	4.42304	0	0	1.70748	21667334	21542556	9.17226e+08	3.51309e+08	4.48665e+09	-6.63379e+08	23.8834	-0.147856
25	F9PPT2	PP	56.3095	0	22.9389	1.53997	0	1.78008	0	0.215675	0.363464	0	19.0397	0.550843	0.218189	0.213959	6.20033	1.41844	0	3.3616	2.30535	1.1506	0	0	0	0	0.533276	0.68521	0.805944	30915649	17837833	1.29558e+09	5.01022e+08	6.44671e+09	-1.10183e+09	27.3524	-0.170914
26
27	WaterBHTc	Deep seawater*	8.29559	0.161306	32.6502	0.433406	0	0	0.575264	3.75641	0	13.6807	14.2044	0.283561	0.160275	2.2298	11.9634	9.32285	0	1.10109	0	0	13.6701	3.16547	0	0	1.32121	9.60986	0	50970849	72848423	1.96363e+09	7.70384e+08	9.74274e+09	-1.55887e+09	32.6102	-0.160004
28	WaterBHT	Deep seawater	2.74687	4.64195	29.5912	0.391003	0	0	0.511191	3.81507	0	10.8495	14.0244	0.379539	0	3.34797	12.2768	12.5143	0	1.13834	0	0	11.3102	4.38038	0	0.0321442	1.65399	13.5335	0.0355977	48916098	65038274	1.88475e+09	7.40077e+08	9.33888e+09	-1.48307e+09	32.9288	-0.158806
29	BHT1cmW	Sediment 1cm*	0.872872	1.53634	33.6475	8.08674	0	0	0	9.37002	10.1016	0	6.08917	34.8256	0	0	4.60181	1.54695	0	5.88294	0	0	0	0	0	0	0	9.45751	0.47667	10293915	90574263	3.57491e+08	1.42805e+08	1.77383e+09	-2.76335e+08	39.2994	-0.155784
30	BHT1cm	Sediment 1cm	0	1.44327	35.7474	6.41741	0	0	0	11.6109	11.4603	0	6.25873	35.8322	0	0.718011	3.18553	6.6134	0	8.08769	0	0	0	0	0	0.249326	0.66471	5.20462	0	7916358	86065464	3.11402e+08	1.25071e+08	1.53852e+09	-2.3594e+08	41.3355	-0.153355
31	BHT3cm	Sediment 3cm	2.43502	0	25.691	3.26279	0	0	0	8.57304	3.7523	0	10.1029	41.8078	0	0.663429	7.38125	1.6477	0	9.1593	0.62943	0	0	0.4194	0	0	0	6.55331	0	9456227	85303005	3.7227e+08	1.49528e+08	1.84749e+09	-2.93826e+08	41.3611	-0.15904
32	BHT5cm	Sediment 5cm	0	0	24.8826	5.16701	0	0	0	4.45987	4.71974	0	10.536	40.0195	0	0.251886	5.78276	1.08985	0	12.0476	1.94308	0	0	0	1.1481	0	0.240379	4.58289	0	8565139	94905193	3.33784e+08	1.34231e+08	1.65796e+09	-2.66775e+08	41.8135	-0.160905
33	BHT10cm	Sediment 10cm	0.822776	0.0482256	0.0973215	0	0	0	0	0	0	0	0.0973215	2.84998	0	16.1699	1.09913	3.97365	0	6.47028	0	0	0.282624	0	10.4569	0	34.2905	0	0.857048	37877736	65942686	1.34578e+09	5.63656e+08	6.73914e+09	-1.22445e+09	57.4455	-0.181692
34
