# Supplementary material for: Microbial decomposition of biodegradable plastics on the deep-sea floor
Source: Nat Commun. 2024 Jan 26;15:568. doi: 10.1038/s41467-023-44368-8 (PMC10817984; doi:10.1038/s41467-023-44368-8)
Supplement: Supplementary file 6 — Source Data [file 41467_2023_44368_MOESM6_ESM.zip › Source data/Source Data SF 17.xlsx]

## Sheet: ClassGenus for PCA
Source Data SF 17 | Source Data for Supplementary Figure 17
	A6P3HB	C7PHBV	E6PHBH	G7P4BH	A8Ecoflex	B8PBSA	B9PCL	C9PLLA	C5PET	G8LDPE	G9PS	F9PP	A6P3HBT2	C7PHBVT2	E6PHBHT2	G7P4BHT2	A8EcoflexT2	B8PBSAT2	B9PCLT2	C9PLLAT2	C5PETT2	G8LDPET2	G9PST2	F9PPT2	WaterBHTc	WaterBHT	BHT1cmW	BHT1cm	BHT3cm	BHT5cm	BHT10cm
Alphaproteobacteria	57.3927	35.5759	46.8985	10.5477	65.6935	80.1182	73.0927	27.1355	60.903	35.5552	39.5575	35.4448	2.14368	30.532	7.73928	12.1818	73.8572	18.5513	1.52361	37.4197	34.5395	33.8243	26.3156	56.3095	8.29559	2.74687	0.872872	0	2.43502	0	0.822776
Betaproteobacteria	0	0	0	0	0.847499	1.7456	6.75464	0	0	0	0.75571	0.467624	0.0892096	0	0	0	0.345687	2.16968	0	4.10424	0	0	0.12952	0	0.161306	4.64195	1.53634	1.44327	0	0	0.0482256
Candidatus Reidiella	0	0	9.5249	0	0	0	0	3.01912	0	0	6.84093	0	59.6213	37.5088	62.191	13.8219	0.54535	2.47483	0	0	5.86577	17.5038	14.0428	1.53997	0.433406	0.391003	8.08674	6.41741	3.26279	5.16701	0
Teredinibacter	9.9955	12.2578	0	3.46308	0	0	0	4.04034	10.0345	0	0	0	0	0	0	0.728524	0	0	0	0	0	0	0	0	0	0	0	0	0	0	0
Colwellia	15.7959	11.2605	3.44991	43.4046	19.343	0.35135	0.0885788	0	12.0834	0.991177	1.72031	3.21023	0	0	0	4.06083	0	0	0	3.82869	0.930054	0.49923	0	1.78008	0	0	0	0	0	0	0
Simiduia	1.47825	4.43563	0	0	0	2.69259	0.934346	12.4898	3.03186	0	0	0	0	0	0	0	0.8683	0	0	1.76159	0	0	0	0	0.575264	0.511191	0	0	0	0	0
Woeseia	0	0	0	0	0	0	0	0	0	0	0	0	0	0	0.0629442	0.235077	0	0	0	0.351774	0	0	0	0.215675	3.75641	3.81507	9.37002	11.6109	8.57304	4.45987	0
Thiothrix	0	0	0.290004	0	0	0.0930469	0	16.2808	0	0.197175	13.7565	24.8995	0	0	0	0.27542	2.53835	0	0	0	4.29853	0.653846	0.862891	0.363464	0	0	10.1016	11.4603	3.7523	4.71974	0
Eukalyote symbiont	0	0	0	0	0	0	0	0	0	0	0	0	0	0	0	0	0	0	0	0	0	0	0	0	13.6807	10.8495	0	0	0	0	0
other Gamma	10.9052	5.3499	18.8078	36.3604	5.18843	13.7604	18.4945	32.4688	2.86646	56.4969	23.7931	19.7014	0.382874	0	0	5.6012	3.15347	2.01065	0	14.8691	11.1011	0.148946	0.498075	19.0397	14.2044	14.0244	6.08917	6.25873	10.1029	10.536	0.0973215
Deltaproteobacteria	0.0907104	0.48196	1.23138	0.117464	1.63972	0.724088	0.0260417	0	0.134744	0.0942965	0.674928	0.143993	19.3364	6.53242	10.5024	0.830135	8.0043	60.4464	0	3.34163	4.61203	21.8801	33.1839	0.550843	0.283561	0.379539	34.8256	35.8322	41.8078	40.0195	2.84998
Epsilonproteobacteria	0.518047	0.528688	16.8455	3.8256	3.02287	0	0	0	0.692548	0.853277	0	0	0	7.43548	7.77396	34.8638	0.312289	0.118393	0	2.01732	19.6474	6.32589	4.05399	0.218189	0.160275	0	0	0	0	0	0
Firmicutes - Clostridia	0.0247665	0	0	0	0	0	0	0	0.160902	0.284184	0	0	0.195553	0.130401	0	0	0	0.91501	0	0	0	0	0.197064	0.213959	2.2298	3.34797	0	0.718011	0.663429	0.251886	16.1699
Bacteroidota	2.02959	10.3585	1.18173	1.76828	2.05295	0.222995	0	3.02549	6.14875	1.92346	7.3944	6.72863	6.33487	2.30843	4.31534	9.57656	2.29141	1.57284	0	5.20328	3.51472	3.63157	2.97227	6.20033	11.9634	12.2768	4.60181	3.18553	7.38125	5.78276	1.09913
Actinomycetota	0.607134	15.3534	0	0	1.18724	0	0	0	2.44282	1.10642	0	1.29392	0.17657	0	0	0.0887794	4.24067	0	0	1.93083	0.27641	0.713105	0	1.41844	9.32285	12.5143	1.54695	6.6134	1.6477	1.08985	3.97365
Tenericutes	0	0	0	0	0	0	0	0	0	0	0	0	5.1449	9.5889	1.1882	1.69239	1.4638	1.32576	0	0	1.11273	5.88767	4.08718	0	0	0	0	0	0	0	0
Planctomycetota	0	0.503086	0	0	0.0753987	0	0	0.697294	0.531197	0.827673	0.923439	4.1905	0	0	0	0.0865669	0.0646823	0	0	8.22846	0.614798	0	0	3.3616	1.10109	1.13834	5.88294	8.08769	9.1593	12.0476	6.47028
Other FCB group	0	0	0	0	0	0	0	0	0	0	0	0	1.08682	0.0663059	0	0	1.16734	2.32788	0	1.52519	2.86891	0.283181	1.79606	2.30535	0	0	0	0	0.62943	1.94308	0
Oligoflexia	0.953054	3.70857	0.886475	0.512906	0.242086	0	0	0	0.695201	0	0.184012	1.79582	0	0.307627	0	0	0.247739	0	0	0	0	0	0	1.1506	0	0	0	0	0	0	0
Candidatus Thermoplasmatota	0	0	0	0	0	0	0	0	0	0	0	0	0	0	0	0	0	0	0	0	0	0	0	0	13.6701	11.3102	0	0	0	0	0.282624
Verrucomicrobia	0	0	0	0	0	0	0	0	0.126144	0	0	0	0	0	0	0.689793	0	2.71632	0	0	0.686354	0	0.511852	0	3.16547	4.38038	0	0	0.4194	0	0
Bathyarchaeota	0	0	0	0	0	0	0	0	0	0	0	0	0	0	0	0	0	0	0	0	0	0	0	0	0	0	0	0	0	1.1481	10.4569
Deferribacteres	0	0	0	0	0	0	0	0	0	0	0	0	1.6302	0.903377	5.19877	13.1777	0	0	0	0	0	1.83117	4.42304	0	0	0.0321442	0	0.249326	0	0	0
Chloroflexi	0	0.186158	0	0	0	0	0	0	0.148444	0	0	0	0	0	0	0	0.136239	0.278419	0	0.918659	0	0	0	0.533276	1.32121	1.65399	0	0.66471	0	0.240379	34.2905
Thaumarchaeota	0	0	0	0	0	0	0	0.842858	0	0	0	0	0	0	0	0.50872	0	0	0	0	0	0	0	0.68521	9.60986	13.5335	9.45751	5.20462	6.55331	4.58289	0
Bacteria incertae sedis	0	0	0	0	0	0	0	0	0	0	3.69943	0	0.293153	0	0	0.182754	0	3.59405	0	6.22505	0.720185	5.90121	1.70748	0.805944	0	0.0355977	0.47667	0	0	0	0.857048
F1	0.249917	0.217694	0.253159	0.0943485	0.248087	0.256326	0.256542	0.195993	0.245772	0.191855	0.246203	0.21993	0.0259559	0.168609	0.0464874	0.0883138	0.251569	0.0883905	0.00410344	0.251976	0.239812	0.209808	0.1671	0.259312	0.0717069	0.0130292	0.020258	0.011611	0.0345864	0.0230264	-0.0391865
F2	-0.0735863	-0.0867298	-0.0349236	-0.0772122	-0.0561767	-0.0515647	-0.0577982	-0.0577631	-0.0673977	-0.0593424	-0.0351497	-0.050466	0.223918	0.106959	0.167798	0.0020281	-0.0104508	0.345268	0.266301	-0.0341135	-0.00100343	0.199211	0.292405	-0.0542731	-0.089799	-0.0818413	0.371022	0.362619	0.359913	0.363877	-0.0204175
