# Supplementary material for: Microbial decomposition of biodegradable plastics on the deep-sea floor
Source: Nat Commun. 2024 Jan 26;15:568. doi: 10.1038/s41467-023-44368-8 (PMC10817984; doi:10.1038/s41467-023-44368-8)
Supplement: Supplementary file 6 — Source Data [file 41467_2023_44368_MOESM6_ESM.zip › Source data/Source Data SF 18a.xlsx]

## Sheet: taxonomy_summarize_ra_L3 (図)
Source Data SF 18a | Relative abundance for stacked chart in Extended Date Figure 18a
		PJM02										PJM12												BHT04													BHT14
Assigned taxonomy	Class	CEA	PRA	MUA	CETA	PRTA	MUTA	PET	PE	PS	PP	CE	PR	MU	CEA	PRA	MUA	CETA	PRTA	MUTA	PE	PS	PP	CE	PR	MU	CEA	PRA	MUA	CETA	PRTA	MUTA	PET	PE	PS	PP	CE	PR	MU	CEA	PRA	MUA	CETA	PRTA	MUTA	PET	PE	PS	PP
Bacteria;Proteobacteria;Gammaproteobacteria	Gammaproteobacteria	0.273303	0.214928	0.228879	0.255075	0.179142	0.225247	0.203968	0.21669	0.203966	0.223253	0.00615655	0.0793245	0.0058247	0.0129917	0.0508298	0.138943	0.146805	0.245635	0.169162	0.217345	0.351355	0.348948	0.289354	0.324288	0.265789	0.197543	0.465847	0.465521	0.422577	0.391273	0.441587	0.477531	0.551514	0.522102	0.392459	0.0679804	0.0271381	0.0429568	0.423069	0.20842	0.536881	0.515315	0.72873	0.398107	0.413801	0.208938	0.674361	0.530733
Bacteria;Proteobacteria;Alphaproteobacteria	Alphaproteobacteria	0.289657	0.19265	0.213436	0.211243	0.209056	0.193391	0.188235	0.192804	0.188561	0.187811	0.00905042	0.00181501	0.095905	0.0592372	0.102096	0.0565292	0.132902	0.0404414	0.139196	0.115282	0.152259	0.145297	0.0127057	0.0142553	0.0826871	0.239593	0.238591	0.202351	0.371695	0.426296	0.277072	0.322651	0.302315	0.268609	0.312996	0.0132162	0.00461431	0.0352804	0.239003	0.688943	0.136526	0.315762	0.131684	0.249995	0.264055	0.353195	0.0631235	0.372932
Bacteria;Proteobacteria;Deltaproteobacteria	Deltaproteobacteria	0.0373472	0.0737622	0.0533374	0.0468105	0.0583729	0.0671147	0.0425244	0.0454467	0.0454062	0.0459962	0.305416	0.528375	0.287994	0.180095	0.0887846	0.208466	0.161093	0.115782	0.140229	0.136811	0.0834679	0.151612	0.0588646	0.0440582	0.0316608	0.0326353	0.0378272	0.0333484	0.0307595	0.0159912	0.00506393	0.00721549	0.0188014	0.0154679	0.035493	0.328031	0.325404	0.25756	0.0459969	0.0189107	0.0252057	0.018326	0.0357381	0.0740763	0.0661859	0.176774	0.132697	0.0230219
Bacteria;Proteobacteria;Epsilonproteobacteria	Epsilonproteobacteria	0.00408853	0.00302592	0.00147078	0.00165965	0.00222536	0.00242429	0.00371487	0.00137717	0.00497894	0.00294622	0.00133345	0.00103715	0.000202598	0.000238379	0.264107	0.0242987	0.0314903	0.07257	0.0659307	0.018449	0.019619	0.0581532	0.137038	0.336293	0.00862534	0.312885	0.192685	0.0869986	0.00646244	0.0111215	0.00380841	0.0461834	0.0325617	0.0268653	0.0147161	0.111137	0.0247993	0.0419488	0.0643878	0.0361846	0.133341	0.00216205	0.00320043	0.0928234	0.138502	0.0895335	0.0472044	0.004135
Bacteria;Bacteroidetes;Flavobacteria	Flavobacteria	0.0596375	0.0594659	0.0636328	0.0547257	0.0397141	0.0400221	0.0683974	0.0618437	0.0718328	0.0539554	0.00794394	6.91431e-05	0.00141819	0.00615812	0.120369	0.0157375	0.00580536	0.0123259	0.00924946	0.0184811	0.0181042	0.00852493	0.0529585	0.0391397	0.24379	0.14346	0.0452382	0.0956318	0.11089	0.0834219	0.0818808	0.0914385	0.0438987	0.057273	0.0511708	0.0112114	0.0152336	0.0452572	0.0772654	0.019515	0.108966	0.0524812	0.0515735	0.116414	0.0251434	0.103626	0.0135001	0.012852
Bacteria;Planctomycetes;Planctomycetia	Planctomycetia	0.0735543	0.0697277	0.0732361	0.0662156	0.0944494	0.0611177	0.0987282	0.0851696	0.0681731	0.0908052	0.125628	0.00579074	0.087801	0.0681764	0.0322213	0.0356298	0.0592961	0.0267778	0.0585715	0.0516251	0.0405295	0.0358793	4.35872e-05	0	0.000145138	0.000527738	0.00141956	0.00247583	0.00239194	0.00206269	0.000523133	0.000675134	0.00190394	0.00514863	0.0361192	0.0138229	0.000505678	0.000465236	0.0173276	0.00261879	0.00462565	0.0295738	0.00533404	0.00774204	0.00406491	0.00319483	0	0.00752496
Bacteria;Bacteroidetes;Bacteroidia	Bacteroidia	0.00129732	0.000833224	0.00173033	0.00140432	0.000342363	0.000340252	0.00135484	0.00120503	0.0063407	0.00184688	0.0106959	0.0185995	0.0687315	0.104688	0.0432523	0.0274966	0.0282985	0.0287605	0.00778769	0.0168768	0.0159684	0.0128017	0.0133595	0.154079	4.1468e-05	0.000337752	0	0.0186872	0.000419639	6.37945e-05	0	4.21959e-05	0.000432713	0.000880107	0.00102878	0.107022	0.280694	0.0349703	0.00567085	0.00201445	0.000858654	0.000926593	0.00193359	0.00105389	0.00340928	0.00854567	0.00785588	0.000670541
Bacteria;Planctomycetes;Phycisphaerae	Phycisphaerae	0.022369	0.0260492	0.0223645	0.026299	0.0359053	0.0181184	0.0249115	0.0304269	0.025533	0.02656	0.203478	0.00919604	0.0690101	0.166945	0.0166303	0.0258599	0.0254922	0.0123498	0.0200615	0.0105881	0.0117218	0.0113379	0	0	0.00352478	0.00139323	0.00150307	0.00639411	0.00425934	0.00333858	0.0427086	0.00107599	0.00605798	0.00442254	0.00793953	0.0102089	0.00012642	0.0014474	0.00448943	0.00120867	0.0075894	0.00190466	0.00196693	0.00251312	0.000819538	0.000921207	0	0.00126658
Archaea;Thaumarchaeota;Group1a_c	Group1a_c	0.00715493	0.0648599	0.085781	0.0510234	0.0855052	0.123852	0.0685285	0.0771647	0.107366	0.0735676	0	0	0	0	0.00586756	0.00412953	0.0264347	0	0.0150713	0.0176469	0.00802146	0.0109934	0.000108968	0	0	0.000232205	0.000521899	0.000796573	0.000566513	0.000744269	0.000334805	0.000147686	0.00138468	0.00138617	0.00599378	0	0	0	0.00149648	0.000780601	0.00146802	0.00262535	0.000866782	0.000587746	0.00363875	0.00166601	0	0.00201162
Bacteria;Chloroflexi;Anaerolineae	Anaerolineae	0.0235484	0.00649037	0.00337414	0.00557471	0.00308127	0.00506125	0.00410821	0.00477707	0.00502149	0.00795919	0.0278038	0.103594	0.0292755	0.167819	0.0323889	0.0644609	0.0158951	0.0371211	0.0261858	0.0302884	0.0211588	0.0113092	0	0	0	8.44381e-05	0.000125256	0.000344464	0	0.000106324	0.000104627	0	0.000389442	0.00101212	0.00183392	0	0	0.000180925	0.000157524	7.5542e-05	0.000415478	0.000257387	0.000666756	0.000243205	0.00042616	0.000294002	9.2151e-05	0.000260766
Bacteria;Planctomycetes;OM190_c	OM190_c	0.00416716	0.0174538	0.0189038	0.0152347	0.0258056	0.0197771	0.0134172	0.0173007	0.0198306	0.0187327	0.00473799	0.000121001	0.00205131	0.00214541	0.00881811	0.00725185	0.0116536	0.00750066	0.00685518	0.0102352	0.004644	0.0099027	0	0	0.0235538	0.0124546	0.00507286	0.0311309	0.0108267	0.0206269	0.0938082	0.00869235	0.015318	0.0358204	0.0639635	0	4.21399e-05	0	0.00322924	0.000780601	0.00398859	0.00795326	0.00356714	0.0013579	0.00127848	0.000333203	0.00020734	0.00778572
Bacteria;Firmicutes;Clostridia	Clostridia	0.000196564	0.00241196	0.00151404	0.00319163	0.00154063	0.000595441	0.00371487	0.0012911	0.00276608	0.00250649	0.0345278	0.000864289	0.0844582	0.024116	0.0361442	0.0214534	0.0173518	0.0323197	0.0136348	0.0196041	0.0141307	0.00269813	0.0013512	0.000208411	0.000331744	0.000189986	0	0.00854701	6.29459e-05	6.37945e-05	0	0.00780624	0.00138468	0.00204625	0.00176682	0.0432363	0.0368724	0.111062	0	0.000402891	0.000221588	0.000437558	0.000100013	0.00101336	0.000229471	0.000450804	0	0.000111757
Bacteria;Spirochaetes;Spirochaetia	Spirochaetia	0.00180839	0	0.000346066	0	0	0.000680504	0.000131113	0.00038733	0.000382995	0.000615628	0.00544727	0.0488842	0.039532	0.0269766	0.00865046	0.0176008	0.0092543	0.0120154	0.0107112	0.0223634	0.0055877	0.00835271	0.0289855	0.0388479	0.000684221	0	0	0.000129174	0	0.000106324	0	0	0	0.000418051	0.00131953	0.104384	0.0986283	0.0131559	0.00086638	0.000302168	0.00102485	0.000283126	0.000533404	0.00113496	0.00193411	0.00260682	0.00421591	0
Bacteria;Verrucomicrobia;Opitutae	Opitutae	0.00794119	0.00289436	0.00311459	0.00502149	0.00273891	0.00216911	0.00236004	0.00111895	0.00365973	0.00439734	0.00093625	0.0040103	0.000329222	0.00103298	0.000335289	0.000553961	0.000792614	0.000621074	0.00095771	0.000192511	0.00121688	0.000172221	0.00248447	0	0.235973	0.00401081	0	0.000129174	0	0.000148854	0.00066961	0	0.000129814	0	0.000447297	0.00915374	0.00233876	0.12427	0.0366636	0	0.00199429	0.000875116	0.000833444	0.000405342	0.000163908	0.00113681	0	0
Bacteria;Bacteroidetes;Cytophagia	Cytophagia	0.0313323	0.0181555	0.0223212	0.0206392	0.020285	0.0194794	0.0167825	0.0180754	0.0222988	0.0167539	0	0	0	0.00206595	0.0140821	0.00460795	0.00548403	0.00867114	0.00861939	0.00648121	0.0074751	0.00677402	0.00122044	0.000812805	0.0792245	0.0174998	0.00183708	0.00917135	0.00010491	0.00325352	0.000272029	0.00116039	0.00131977	0.00182622	0.00281797	0.00073863	0.00014749	0	0.00708857	0.00193891	0.000969449	0.00792752	0.00483398	0.00208751	0.00180298	0.00427283	0.0032944	0.00715244
Bacteria;Planctomycetes;U81766_c	U81766_c	0	0	0	0	0	0	0	0	0	0	0.0060147	0.0120482	0.0949426	0.00123162	0.000234702	0.000453241	0.000149954	0.0001911	0	0.000256682	0	8.61104e-05	0	0	0	0	0	0	0	0	0	0	0	0	0	0.0260895	0.154148	0.168829	0	0	0	5.14774e-05	0	0	0	0	4.60755e-05	0
Bacteria;Cyanobacteria;PAC002560_c	PAC002560_c	0.00110076	0.0005701	0.000389324	0.000382995	0.000941499	0.000850629	0.000917792	0.00077466	0.000127665	0.000835495	0.0940789	0.0728942	0.0144605	0.0154152	0.0012741	0.00513673	0.00246353	0.00164823	0.001739	0.000930471	0.00141555	0.00258331	0	0	0	0	0	0	0	0	0	0	0	0	0	0	0	5.16929e-05	0.00504076	0.00183819	0.000443176	0.00190466	0.000466729	0.00407369	0.000131126	7.84006e-05	4.60755e-05	0.00312919
Bacteria;Cloacamonas_p;Cloacamonas_c	Cloacamonas_c	0	0	0	0	0	0	0	0	0	0	0	3.45716e-05	0.000101299	0.000198649	0.00375524	0.00825905	0.00280628	0.000955498	0.000831695	0.00144383	0.000372513	0.000401849	0	0	0	0	0	0	0	0	0	0	0	0	0	0.0556611	0.0056046	0.07374	0	0	0	0	0	0	6.5563e-05	3.92003e-05	0.000276453	0.000260766
Bacteria;WM88;WM88_c	WM88_c	0	0	0	0	0	0	0	0	0	0	0	0.000103715	0	0.0725467	0.00030176	0.00103238	0.000278486	9.55498e-05	0	0	0	8.61104e-05	0	0	0	0	0	0	0	0	0	0	0	0	0	0.0031128	0	0.00136986	0	0	8.30956e-05	0	0	0	0	0	0	0
	others(<5%)	0.161497	0.246722	0.206169	0.235499	0.240895	0.21976	0.258205	0.244147	0.223754	0.241458	0.156751	0.113239	0.117963	0.0879221	0.169858	0.3321	0.316253	0.344218	0.305207	0.305098	0.242953	0.174087	0.401526	0.048018	0.0239685	0.0371527	0.00933155	0.0383431	0.0389845	0.0413814	0.0521668	0.0353812	0.0225876	0.0567229	0.0699349	0.0949931	0.0237037	0.0474541	0.0682472	0.0160653	0.0353987	0.0412334	0.0279704	0.0463712	0.0743485	0.0443944	0.053079	0.0261511
The following taxonomies are included in others
Bacteria;__;__	__	0.0138452	0.0268157	0.0192879	0.0337959	0.0323396	0.0215727	0.0297728	0.023134	0.0240313	0.025267	0.00947894	0.0988851	0.0229579	0.00712843	0.00648201	0.012662	0.019868	0.0160277	0.010616	0.00885606	0.0061543	0.0121615	0.380327	0.0334952	0.00120225	0.00113895	0.0011483	0.00365827	0.00130036	0.0019127	0.0109207	0.000590692	0.00244367	0.00197624	0.00587276	0.0100477	0.0029501	0.00772889	0.0104729	0.00186473	0.00335199	0.00341332	0.00480224	0.00220813	0.00173225	0.00337136	0.000622005	0.00316597
Bacteria;Parcubacteria_OD1;Paceibacter_c	Paceibacter_c	0	0	0.00012916	0	8.56678e-05	0	0.000217637	0.000128761	8.50666e-05	0	0	0.000138277	0.000253678	0.00217813	0.00180427	0.00256256	0.000170907	0.0150006	0.00219381	0.000415628	0.000272973	0.00106127	0	0	0	0	0	8.6077e-05	0	0	0	0	0	6.58747e-05	0	0	0	0	0	0	0	0	0.000466885	0.000445678	0.000424892	0.000705633	6.91117e-05	0.000148987
Bacteria;Actinobacteria;Acidimicrobiia	Acidimicrobiia	0.00916457	0.0165524	0.0148534	0.0203882	0.0155059	0.0159469	0.0275964	0.0210739	0.0150568	0.0261897	0.00011352	6.91384e-05	0	7.92048e-05	0.00694978	0.00683348	0.0124335	0.00317688	0.0125325	0.0309483	0.0225823	0.00843277	0	0	0	0.000232009	0.000396685	0.000236712	0	8.50087e-05	0	0.0093034	0.00417369	0.000856371	0.00526986	0	0	0	0.00232293	0.000377986	0.000166214	0.00372129	0.00303475	0.000344387	0.000359524	0.000764436	0.000230372	0.00238379
Bacteria;Deferribacteres;Deferribacteres_c	Deferribacteres_c	0	0	0	0	0	0	0	0	0	0	0	0	0	0	0	0	0	0	0	0	0	8.60486e-05	0	0	0	0	0	0	0	0	0	0	0	0	0	0.00052744	0	0	0.000157487	0.000226792	0	0	0.000333489	0	0.00218983	0.0105453	0.0190979	0
Bacteria;Chloroflexi;GQ396871_c	GQ396871_c	0.00141598	0.0085164	0.0076635	0.0120882	0.014692	0.00372235	0.0188909	0.00751105	0.00986772	0.0105023	0	0	0.000202943	0.00257416	0.0136323	0.0215054	0.00925036	0.0205422	0.0174748	0.0169448	0.0146909	0.00361404	0	0	0	0	0	0.000107596	0	0	0	0	0	0.000131749	0.000446598	0	0	0	0	0	0.000249321	0.000615937	0	0.000121549	0.000130736	0.000196009	0	0
Bacteria;Tenericutes;Mollicutes	Mollicutes	0	0	0	0.000595897	0	0	0	0	0.000297733	0	0	0	0	0	0.000568011	0.000150739	0	0.000358295	0.00113473	0.00169448	0.00106708	0.0010039	0	0	0	0	0	0	0	0	0	0.000105481	4.32507e-05	0	0	0.00319101	0.000252866	0.00493719	0.00125989	0	0	0	0.00113386	0.00129652	0.00150346	0.00439061	0.022922	0
Unassigned;__;__	__	0	0.000349391	0.0006458	0	0.000171336	0.000761389	0.000435275	0.000343362	0.00119093	0.000483368	0.00017028	0	0	0	0.000701661	0.000477339	0.0008759	0.00045384	0.00176514	0.00191828	7.44472e-05	0.00123336	0.000217965	0.000479396	0	0	0.000208781	0.000494943	0.000209736	0.00233774	0.000585786	0.00141344	0.000367631	0.000768538	0.000133979	0	0	0.000361888	0.000669318	0.000151194	0.000221619	0.00402926	0	6.07743e-05	0.0183684	0.000784037	0.00163564	0.000446961
Bacteria;Proteobacteria;Oligoflexia	Oligoflexia	0.0138845	0.00746823	0.0090412	0.00949179	0.00736743	0.00858678	0.0126665	0.00935662	0.00884692	0.00944764	0.00289477	0.000259269	0.0106799	0.00209893	0.0126967	0.0043463	0.00777628	0.00396513	0.00695968	0.00338896	0.0026801	0.00774438	0.000283354	0.00252204	0.000310926	0.00234118	0.00171201	0.00608995	0.0324671	0.00592936	0.00713404	0.01097	0.0046927	0.0118355	0.0110533	0.0047997	0.00402478	0.00090472	0.00145675	0.00176394	0.00155133	0.000795586	0.000400187	0.00206632	0.00366061	0.00115645	0.00066808	0.00257002
Bacteria;Marinimicrobia_SAR406;AYLG_c	AYLG_c	0	0	0	0	0	0	0	0	0	0	0.00011352	0.000138277	0.000837139	0.00015841	0.00220522	0.00417044	0.0421927	0.0137346	0.00945609	0.00505147	0.0036231	0.0146856	0	0	0	0	0	0.000129116	4.19472e-05	0	0	0	0	6.58747e-05	0	0	0	0	0	0.000100796	0.000110809	0.000307969	0.000233442	6.07743e-05	9.8052e-05	0.000117606	4.60745e-05	7.44934e-05
Bacteria;Actinobacteria;MarineActino_c	MarineActino_c	0.00102266	0.00502249	0.00396091	0.00995999	0.00775293	0.00262256	0.0146688	0.0054938	0.00501893	0.00650349	0	0	0	0.000871253	0.00461091	0.0180635	0.0159585	0.0185835	0.0264518	0.0268559	0.0217882	0.00734282	0	0	0	0	0	0.000150635	0	0.000106261	0	6.32885e-05	0.00028113	0.000131749	0.000915526	0	0	0	0.000787433	0.000579579	0.000720262	0.00153984	0.000266791	0.000445678	0.00261472	0.000764436	0	7.44934e-05
Bacteria;Cyanobacteria;Chroobacteria	Chroobacteria	0.00169132	0.0093462	0.00469281	0.0110241	0.00882378	0.00757159	0.00983721	0.00721061	0.0126324	0.00597618	0.0001419	0	0	0	0.00130308	0.000477339	0.00600312	0.00124209	0.00126081	0.00124688	0.00168747	0.000975218	0	0	0	0	6.26344e-05	0.00027975	0	0.00019127	0	0	0.000129752	0.000131749	0.000156309	0	0	0	0	0	8.31071e-05	7.69922e-05	0	0.00010129	9.8052e-05	0	0	0
Bacteria;Latescibacteria_WS3;Latescibacter_c	Latescibacter_c	0.000117999	0.00519719	0.00469281	0.00327743	0.0073246	0.00448374	0.00609385	0.00742521	0.00608226	0.00623984	0.00383131	0.000120992	0.010274	0.0182963	0.00678272	0.0240679	0.0172616	0.0240057	0.015861	0.0160176	0.0126064	0.00889169	0	0	8.29136e-05	0	0	0.00030127	0.000125842	6.37565e-05	4.18419e-05	0	0.000129752	0.000351332	0.000826206	0.0157705	0.00134862	0.0124851	0.000984291	0.000151194	0.000664857	0.000641601	0.000500233	0.00247149	0.00454308	0.00231291	0.000460745	0.00238379
Bacteria;Peregrinibacteria;Peribacteria	Peribacteria	0.000550661	0.00056776	0.000688853	0.000723589	0.00119935	0.000507593	0.00113171	0.000214601	0.000935732	0.000483368	8.51402e-05	0	0.00169964	0.00015841	0.00390925	0.0105266	0.00108953	0.0156216	0.00274857	0.00393248	0.000918182	0.00326985	0.000152575	0.000479396	0.00101569	0.000506201	0	0.00139875	0	0.00380414	0	0.00909244	0.00110289	0.000197624	0.00116115	0.0228645	0.00244437	0.000878871	0.0180322	0.000730773	0.00110809	0.000744258	0.00090042	0.000769807	0.0228134	0.00141127	0.00149742	0.000633194
Bacteria;Acidobacteria;Thermoanaerobaculum_c	Thermoanaerobaculum_c	0	0.00336289	0.00202351	0.00102154	0.00342671	0.00228417	0.00304692	0.00283274	0.00259453	0.00149405	0.0249177	0.000432115	0	0.00285137	0.00527916	0.0151995	0.00901536	0.0301684	0.0145245	0.0240105	0.0263295	0.0041877	0	0	0	0	0	0	0	8.50087e-05	0	0	0.000302755	0.000241541	0.000267959	0	0	0	0.000275601	0	0.000138512	0.000384961	0	0.000162065	6.5368e-05	0.000686032	0	0
Bacteria;Proteobacteria;EU101270_c	EU101270_c	0	0	0	0	0	0	0	0	0	0	0	0	0	0	0	0	0	0	0	0	0	0	0.00207066	0.00379348	0.00688183	0	0	0.00656337	0	0	0	0.000168769	4.32507e-05	4.39165e-05	0	0.00614468	0.00625843	0.000646229	0	0	0	0	0	0	0	0	0	0
Bacteria;Actinobacteria;Rubrobacteria	Rubrobacteria	0.000235997	0.002009	0.00189435	0.00170256	0.00192753	0.00177657	0.00404805	0.00214601	0.0016588	0.00259261	0	0	0	0.000118807	0.00217181	0.00251231	0.00138862	0.0024364	0.00970825	0.00482767	0.00402015	0.00240936	0	0	0	0	0	0	0	0	0	0	0.000108127	0.000153708	0	0	0	0	0.000118115	0	0	0.000102656	0	0	0.000392208	0.000117606	4.60745e-05	0
Bacteria;TM6;TM6_c	TM6_c	7.86658e-05	0.000174695	0.000344427	0.000255384	0.00124218	0.000803689	0.0012623	0.000515044	0.000595466	0.000439425	0.0326655	0.00171117	0.000177575	0.000435626	0.000568011	0.00291428	0.00647311	0.00229308	0.00176514	0.00204617	0.00201008	0.000573658	0	0	0	0	0	0	0	0.000361287	0.000794996	0	0.000129752	0	0.000133979	0	0	0	0.00047246	5.03981e-05	0	0.000359297	0	6.07743e-05	0	0.000607629	0.000368596	0
Bacteria;Acidobacteria;Holophagae	Holophagae	0.0408669	0.00445473	0.00460671	0.00302205	0.00077101	0.00207267	0.000391747	0.00150221	0.000552933	0.00087885	0	0.000138277	0	7.92048e-05	0	0.00296453	0.000790446	0.000262749	0.00151297	0	0.000223342	0.000315512	0	0	0	0.000527293	0	0.000322789	0	0	0	0	0	0	0.000178639	0.000105488	0	0.00118906	0.000118115	5.03981e-05	5.54047e-05	7.69922e-05	0.00060028	0	6.5368e-05	0	4.60745e-05	7.44934e-05
Bacteria;Chloroflexi;PDJQ_c	PDJQ_c	0	0.000742455	0.0012916	0.000340512	0.00244153	0.000296096	0.0012623	0.000472123	0.000467866	0.000307598	0	0	0	0	0.000334124	0.000301477	0.00220043	0	0.00998563	0.00297334	0.00327568	0.00226595	0	0	0	0	0	0	0	0	0	0	0	0	0	0	0	0	0	0	0	0	0	0	0.000130736	0	0	0
Bacteria;Cyanobacteria;PAC001562_c	PAC001562_c	0	0	0	0	0	8.45988e-05	0.000304692	0.000128761	0	8.7885e-05	0	0	0	0	0	0	6.40902e-05	0	0	0	0	0	0	0	0	0.00012655	0	6.45578e-05	4.19472e-05	0	0	0	0	0	0	0	0	0	0.000511831	0	0.000554047	0	0.00543587	0.0123574	0	0.00150927	0	0.00011174
Bacteria;Bacteroidetes;Sphingobacteriia	Sphingobacteriia	0.0188798	0.0411408	0.0255306	0.0246872	0.0299409	0.0440337	0.0209802	0.0397013	0.0422781	0.0371314	0.0001419	0	0	0.00142569	0.00243911	0.00263793	0.00722083	0.00281858	0.00368157	0.00553104	0.00754399	0.00542106	8.71859e-05	0.00193843	0.00194847	0.0220197	0.000730735	0.00281902	0.000692129	0.00388915	0.00525116	0.00160331	0.000713637	0.0170835	0.00995914	0	0	0	0.000787433	0.00317508	0.00249321	0.00654433	0.00310145	0.00911614	0.000196104	0.000411619	4.60745e-05	0.00301698
Bacteria;Caldithrix_p;Caldithrix_c	Caldithrix_c	0	0.00244574	0.00210961	0.00302205	0.00214169	0.00355315	0.000914077	0.00399159	0.00174386	0.00303203	0.00567601	0.00138277	0.00672248	0.00245535	0.0181429	0.0173349	0.0126685	0.0236713	0.00988476	0.0150585	0.00925627	0.00986691	0.0142767	0.000937949	0.0012437	0	0	0.000925328	0	0.000127513	6.27628e-05	0	0.00032438	0.000197624	0.000535918	0.000210976	0.000821814	0.000413586	0.00547266	0	0	0.000179648	0	4.05162e-05	0.000130736	0.00021561	0	0.0017506
Bacteria;Chloroflexi;Ardenticatenia	Ardenticatenia	0.00306797	0.0145434	0.00792182	0.00834256	0.00663925	0.0175542	0.00901019	0.0216318	0.00578453	0.0222349	0	0	0	0.000237614	0.000868723	0.00477339	0.000769083	0.000812134	0.002799	0.000863227	0.000148894	0.000717072	0	0	0	0	0	0	0	0	0	0	0	0	0	0	0	0	0	0	0	5.13281e-05	6.66978e-05	0	6.5368e-05	0	0	0
Archaea;Bathyarchaeota;MCG_c	MCG_c	0	0	0	0	0	0	0	0	0	0	0.000312181	0	0.000507357	0	0.00083531	0.00570294	0.00106817	0.00355906	0.00118516	0.00278151	0.000967814	0.00143414	0	0	0	0	4.17563e-05	0	0.000104868	0	0	4.21923e-05	0.000129752	0.000197624	0.000513588	0	0	0	0	0	8.31071e-05	0	0	0	0	0.000156807	0	0
Bacteria;Fusobacteria;Fusobacteria_c	Fusobacteria_c	0	8.73477e-05	0.0171783	0.00021282	0.000257003	0.000126898	0	0.000128761	0.000297733	0.00017577	0	0.000172846	0	0	0.000400949	0.000803939	0.00132453	0.00143318	0.00179035	0.000991112	0.000248157	0.000143414	0	0	0	0	0	0	0	4.25044e-05	4.18419e-05	0	0	0	0.00011165	0	0	0	0	0	0	0.00012832	0	0	0	3.92019e-05	0	0
Bacteria;Planctomycetes;PAC002607_c	PAC002607_c	0.000117999	0.00148491	0.00150687	0.0010641	0.00201319	0.000930587	0.000565857	0.00201725	0.0010208	0.00188953	0	0	0	0	0.000167062	0.00193448	0.00190134	0.000597158	0.00143733	0.00153462	0.00101745	0.000458926	4.35929e-05	6.253e-05	0.00273615	0.00373323	0.000626344	0.00058102	0.00130036	0.00622689	0.00769891	0.000358635	0.0014489	0.00175666	0.00129513	0	0	0	0.000157487	0	0.000526345	0.000487617	6.66978e-05	0	9.8052e-05	3.92019e-05	0	0
Bacteria;Proteobacteria;Betaproteobacteria	Betaproteobacteria	0.000353996	0.00323186	0.0051664	0.00259641	0.00389788	0.00587962	0.00139288	0.00399159	0.0028072	0.00180164	0	0	0	7.92048e-05	0.00123626	0.00379359	0.00213634	0.001051	0.0026477	0.00351685	0.00421868	0.00329853	0	0	0	0	0.000751613	0.000344308	0	0	0.000271972	0	0.000735262	0.00180058	0.00154076	0	0	0	0	0.000529181	0.0123553	0.00215578	0.000433536	0	0.000620996	0.00043122	0	0.00022348
Bacteria;Firmicutes;Tissierellia	Tissierellia	0	0	0.00012916	0	0	0	8.70549e-05	0	0	0	0	0	0	0	0	0.00100492	0	0.0107966	0.00494238	0.00297334	0.00287863	0	0	0	0	0	0	0	0	0	0	0	0	0	0	0	0	0	0	0	0	0	0	0	0	0	0	0
Bacteria;Planctomycetes;FJ444691_c	FJ444691_c	0.00314663	0.00209634	0.00124855	0.00131949	0.00175619	0.00143818	0.00117524	0.000901326	0.001276	0.00263655	0	0	0	0	0	0.000477339	0.000448632	0.000167204	0	0.000799284	0.000297789	0.000745755	0	0	0.0012437	0.00143424	0.000793369	0.000817732	0.000440445	0.00257151	0.00156907	0.000485212	0.000389257	0.00195428	0.00553782	0	0	0	0.00023623	0	0.000110809	0.000153984	6.66978e-05	6.07743e-05	9.8052e-05	0	0	0
Bacteria;Saccharibacteria_TM7;Saccharimonas_c	Saccharimonas_c	0.000432662	0.00131022	0.00163603	0.0022559	0.00175619	0.00393384	0.00208932	0.00416327	0.00518906	0.00369117	0	0	0	0	0.00126967	0.00208522	0.000534085	0.000429953	0.0020173	0.00562696	0.000918182	0.00131941	0	0	0	0	0	0	0	0	0	0	0	0	4.46598e-05	0	0	0	0	0	0.000193917	0.000538945	0.000100047	0	0	0	0	0.000633194
Archaea;Euryarchaeota;DHVE6a_c	DHVE6a_c	0	8.73477e-05	0.000172213	0.000297948	0.000128502	0.000211497	0	8.58406e-05	0	0	0.0211715	0.00041483	0.000126839	0.000237614	0.00243911	0.0059793	0.00743447	0.00262749	0.00277379	0.0020142	0.00223342	0.00174966	0	0	0	6.32751e-05	0	6.45578e-05	0	0.000658818	0	0.000105481	0	4.39165e-05	0.000379608	0.000738416	0	0.000180944	0.000314973	0	0.000110809	0	0	0.000121549	9.8052e-05	0.000254812	0.000207335	0
Bacteria;EF092200_p;EF092200_c	EF092200_c	0	0	0	0	0	0	0	0	0	0	0	0	0	0	0	0	0	0	0	0	0	0	0	0.00012506	0	0.00232009	0.00102303	0.00126964	0.00023071	0.000318783	0.0135358	0.000210962	0.000129752	0.000307415	8.93196e-05	0	0	0	0	0	0	0	0	0	0	0	0	0
Bacteria;EU245920_p;EU245920_c	EU245920_c	0	0	0	0	0	0	0	0	0	0	0	0	0	0.00114847	0.000200474	0.000150739	0.000341815	0	0	0.000255771	7.44472e-05	0	0	0	0	0	0	0	0	0	0	0	0	0	0	0	0	0	0	0	0	0	0	0	0	0	0	0
Bacteria;Deinococcus-Thermus;Deinococci	Deinococci	0.00094399	0.00379962	0.00206656	0.00229846	0.00599674	0.00156508	0.00383042	0.000944247	0.00110587	0.00162587	0	0	0	0	0.00153697	0	0.00093999	0	0.000479108	0.00047957	0.000248157	0	0	0	0	0	0	0	0	0	0	0	0	0	0	0	0	0	0	0	0	0	0	0	0	0	0	0
Bacteria;Caldiserica;Caldisericia	Caldisericia	0	0	0	0	0	0	0	0	0	0	0	0	0.00826991	0.00455428	0.000100237	0	0	0.000143318	0	0.000127885	0	0	0	0	0	0	0	0	0	0	0	0	0	0	0	0	0	0	0	0	0	0	0	0	0	0	0	0
Bacteria;Chloroflexi;SAR202_c	SAR202_c	0.000157332	0.00214002	0.00297068	0.00187282	0.00424056	0.00135358	0.00452686	0.00240354	0.00374293	0.00487762	0	0	0	0	0.000467774	0.000477339	0.0012818	9.55452e-05	0.00506846	0.000767312	0.00134005	0.000573658	0	0	0	0	0	0	0	0	0	0	0	0.000109791	0	0	0	0	0	0	5.54047e-05	0.00012832	0	0	0	0	0	0
Bacteria;Chlorobi;Ignavibacteriae	Ignavibacteriae	0	0	0	8.51281e-05	0	0.000126898	0	0	0	0	0.0106709	0.000259269	0.000761035	0.00102966	0.00096896	0.00301477	0.00104681	0.00456228	0.00121038	0.00188631	0.00156339	0.00659706	0	0	0	0	0	0	0	0	0	0	0	0	0.00011165	0.00268994	0.00136969	0.00292095	0.000393716	0.000100796	0.000110809	0.000256641	0.000566931	0.000790065	0.00215714	0.0021757	0.00066808	0.00171335
Bacteria;Acidobacteria;Solibacteres	Solibacteres	0.00027533	0.00144124	0.00154992	0.00140461	0.00197036	0.00169198	0.00156699	0.00197433	0.001914	0.00197741	0	0	7.61035e-05	0	0	0.000351723	0.000555449	0.000167204	0.000151297	0.000287742	0.000248157	0	0	0	0	0	0	0	0	0	0	0	0	0	0	0	0	0	0	0	0	0	0	0	0	0	0	0
Bacteria;Chlorobi;OPB56_c	OPB56_c	0.000983323	0.000262043	0.00051664	0.000681025	8.56678e-05	0.000253796	0.000478802	0.000429203	0.000595466	0.000615195	0	0.000397546	0.0121512	0.000198012	0.000701661	5.02462e-05	0.000277724	0.000238863	0	0.000191828	0.000248157	0	0	0	0.000352383	0.000295284	0	0	0	0.000212522	0.000753154	0	8.65014e-05	6.58747e-05	6.69897e-05	0.00741053	0.00029501	0.000775474	0	0	0	0	0	0	0.000130736	0	0	0
Bacteria;Acidobacteria;Vicinamibacter_c	Vicinamibacter_c	7.86658e-05	0.000655108	0.000301373	0.000425641	0.00132785	0.000211497	0.00113171	0.000901326	0.0001276	0	0	0	0	0.000198012	0.00143673	0.00118079	0.00220043	0.00597158	0.00829614	0.00316516	0.00272973	0.000975218	0	0	0	0	0	0	4.19472e-05	0	0	0	0	0	4.46598e-05	0	0	0	0	0	0	0	0.000100047	0	0.000261472	0	0	0
Bacteria;Verrucomicrobia;Verrucomicrobiae	Verrucomicrobiae	0.00267464	0.0114862	0.00990227	0.0123861	0.0101516	0.0102788	0.0182815	0.0111164	0.0125899	0.00997495	0.00519355	0	5.07357e-05	7.92048e-05	0.00200474	0.00291428	0.00474268	0.00260361	0.00625362	0.00668201	0.00858625	0.000975218	0	0	0	0.000147642	0	0.000365827	0.000104868	4.25044e-05	0	0	0.000865014	0.000658747	0.00299221	0	0	0	0.00259853	0.000327588	0.0011912	0.00282305	0.000500233	0.00042542	0.000457576	0.00160728	0.000115186	0.000819428
Bacteria;Chloroflexi;Caldilineae	Caldilineae	0.00291064	0.00991396	0.00727601	0.00655487	0.0109226	0.0119707	0.0096631	0.00798318	0.00914466	0.00751417	0	0	0.000202943	0.00142569	0.00487821	0.0123857	0.00226452	0.0166488	0.00779181	0.0108063	0.00533538	0.00324117	0	0	0	0	0	0	0	0	0	0	0.000108127	0.000131749	0	0	0	0	0	0.000100796	0.000304726	0.000153984	0	0.000141807	0.000228788	0.000411619	0	0
Bacteria;Verrucomicrobia;Kiritimatiellae	Kiritimatiellae	0.000471995	0.00288247	0.00223877	0.00706563	0.00209886	0.00279176	0.00548446	0.00227478	0.00565693	0.00272444	0.000227041	0.000103708	0.000177575	0.00245535	0.00103578	0.00620541	0.00826764	0.0036546	0.0085483	0.0045719	0.00337494	0.00255278	0	0	0	0	0.000104391	0	0	0	0	0	0.00032438	0	0.000558248	0.00184604	0	0.0046787	7.87433e-05	0	0.000277024	0.000384961	0.000166744	0.000283613	0.00137273	0.00278333	0.000276447	0
Bacteria;Actinobacteria;Actinobacteria_c	Actinobacteria_c	0.000432662	0.00117919	0.00133465	0.00255384	0.00175619	0.00143818	0.00504919	0.00150221	0.0016588	0.00259261	0	0	0.000279046	0.000396024	0.00113602	0.00643151	0.00427268	0.00145706	0.00267292	0.00533922	0.00553391	0.00137678	0	0	0	0	0	0.000172154	0	0	0	0	0.000237879	0.00116379	0.000290289	0	6.32165e-05	5.16983e-05	7.87433e-05	5.03981e-05	0.000138512	5.13281e-05	0.000100047	0.000303871	0.000620996	0.000352817	9.21489e-05	0
Bacteria;JN495242_p;JN495242_c	JN495242_c	0	0	0	0	0	0	0	0	0	0	0	0	0	0.0167122	0.00364195	0	0	0	0.000100865	0	0	0	0	0	0	0	0	0	0	0	0	0	0	0	0	0	0	0	0	0	0	0	0	0	0	0	0	0
Bacteria;Proteobacteria;__	__	0.0090859	0.00170328	0.00215267	0.000766153	0.00141352	0.00156508	0.00187168	0.00244646	0.0026796	0.00439425	0.00130548	0	0.011238	0.000277217	0.000233887	0.00140689	0.00117499	0.00136152	0.000832136	0.0017904	0.000843735	0.00212253	0	8.33733e-05	0.000373111	0.00012655	0.000208781	0.000322789	0.000251683	0.00184894	0.00190381	0.000105481	4.32507e-05	0.00171274	0.00370676	0.00013186	0.000252866	0.000465285	0.0061026	0.00234351	0.000775666	0.000513281	0.00030014	0.00232968	0.00218983	0.000254812	4.60745e-05	0.00242104
Bacteria;SR1;CP006913_c	CP006913_c	0.000117999	0	0	0.000170256	0	0	0.000130582	0	8.50666e-05	0	0	0	0	0	0	0	0.000149544	0.000358295	0.000126081	0.000287742	0	0.000114732	0	0	0	0	0	0	0	0	0	0	0	0	0	0	0	0	7.87433e-05	0	0	0	0	0.00451755	0	0	0.000207335	0
Bacteria;Acidobacteria;PAC002280_c	PAC002280_c	0.0213184	0.0182557	0.00994532	0.0174938	0.00286987	0.00829068	0.00322103	0.00849822	0.00221173	0.00470185	0	0	0	0	0.000768485	0.000577831	0.0037386	0.00019109	0.000857352	0.00214208	0.0045661	0.000372877	0	0	0	0	0	0	0	0	0	0	0	0	0	0	0	0	0	0	8.31071e-05	0.000153984	0	0	0	0	0	0
Bacteria;Gemmatimonadetes;EU374070_c	EU374070_c	0	0.000131022	0.00012916	0	0.000385505	0	0.000130582	0	0.0001276	0.000219713	0	0	0	0	0.000233887	0.00268817	0.00102544	0.00234086	0.00131124	0.00377262	0.00364791	0	0	0	0	0	0	0	0	0	0	0	4.32507e-05	0	0.000156309	0	0	0	0	0	0.000138512	0.000102656	0	0	0	5.88028e-05	0	0
Bacteria;Nitrospirae;Nitrospira_c	Nitrospira_c	0.00027533	0.00244574	0.00456365	0.00200051	0.00385505	0.00393384	0.00165404	0.0029615	0.00272213	0.00109856	0	0	0	0	0.00096896	7.53693e-05	0.00499904	0	0.00363114	0.00150265	0.00178673	0.00585131	0	0	0	0	0	0	0	0	0	0	0.000259504	0.000329374	0	0	0	0	7.87433e-05	0	0	0	0.000100047	0	0.000392208	0	0	0
Bacteria;Actinobacteria;Thermoleophilia	Thermoleophilia	0	0.000305717	0.000301373	0.000638461	0.000299837	0	0.00121877	0	0.0001276	0	0	0	0	0	0.000300712	0.00185911	0.00117499	0.00152872	0.00103387	0.00476373	0.00580688	0.00040156	0	0	0	0	0	0	0	0	0	0	0	0	0	0	0	0	0	0	0	0.000102656	0	0	0.000294156	3.92019e-05	0	0
Bacteria;Planctomycetes;GQ348069_c	GQ348069_c	0	0	0	0	0	0	0	0	0	0	0	0	0	0	0	0	0	0	0	0	0	0	0	0	6.21852e-05	0.00012655	0	6.45578e-05	0	0	0	0	0	0	4.46598e-05	0.00698858	6.32165e-05	0.000155095	0.00023623	0.000125995	0	0	0.000100047	0	9.8052e-05	0.00021561	0	0
Bacteria;Gemmatimonadetes;Longimicrobia	Longimicrobia	0.000550661	0.00410534	0.00357343	0.00144718	0.00462606	0.00245336	0.00626796	0.00557964	0.00340266	0.00430637	5.67601e-05	3.45692e-05	0	0	0.00100237	0.0022862	0.0100408	0.00136152	0.00577452	0.00533922	0.00406978	0.00326985	0	0	0	0	0	0	0	0	0	0	0.000151378	4.39165e-05	6.69897e-05	0	0	0	0	0	0	0.000102656	0	6.07743e-05	0	0	0	0
Bacteria;Acidobacteria;EU700145_c	EU700145_c	0.00027533	0.000829803	0.000861067	0.000766153	0.00231303	0.00101519	0.00139288	0.00120177	0.000680533	0.000966736	0	0	0	0	0.000434361	0.000703447	0.00093999	0.000358295	0.00161384	0.00230194	0.00205971	0.000631023	0	0	0	0	0	0	0	0	0	0	6.48761e-05	0	8.93196e-05	0	0	0	0	0	0	0.000102656	0	0	0	0	0	0
Bacteria;Planctomycetes;AJ224943_c	AJ224943_c	0	0	0	0	0	0	0	8.58406e-05	0	0	5.67601e-05	0	0	0	0	0	0	9.55452e-05	0.000126081	0	0.000148894	0	0	0	0.000476753	0.000548384	0.000167025	0.00385195	0	0.000318783	0.000648549	0.000189865	6.48761e-05	8.78329e-05	0.00176406	0	0	0	0	0	0	0.000436289	0.00030014	8.10324e-05	0	0	0.000115186	7.44934e-05
Bacteria;Firmicutes;Bacilli	Bacilli	0	0.000305717	0	0.000766153	0.000214169	0	0.000565857	0.000343362	0.000170133	0.000659138	0	0	7.61035e-05	0	0	0.00545171	0.0012818	0.000382181	0.000579973	0.000799284	0.00156339	0.00129073	0	0	0	0	0	0	0	0	0	0	0.000129752	0.00232757	0.00223299	0	0	0	0.000196858	0	0.000526345	7.69922e-05	0	0.000141807	0	0.000117606	4.60745e-05	0
Bacteria;Proteobacteria;Zetaproteobacteria	Zetaproteobacteria	0	0	0	0	0	0	0	0	0	0	0	0	0	0	0	0	0	0	0	0	0	8.60486e-05	0	0	0	0	0	6.45578e-05	0	0.00771454	0	0	0	6.58747e-05	0.000156309	0	0	0	0.000118115	0	0	0.00012832	0	0	0.000457576	0.000137206	0	0
Bacteria;Lentisphaerae;Lentisphaeria	Lentisphaeria	0	0.000611434	0.000215267	0.000383077	0.000257003	0.00071909	0	0.000429203	0.000978265	0.000307598	0.00638551	0.0024717	0.0104515	0.0049107	0.00103578	0.00221083	0.00140999	0.00160038	0.00158862	0.000191828	0	0.000688389	0.00102443	0.00400192	0	0	0.000104391	0	0	0	0	0	0.000389257	0.000307415	0.000133979	0.00875551	0.00318189	0.00333454	0.00149612	7.55972e-05	0.000166214	0.000179648	0.00030014	0.000121549	0.00140541	0.000490023	0	0.00011174
Bacteria;Aminicenantes_OP8;AQSP_c	AQSP_c	0	0	0	0	0	0	0	0	0	0	0.000397321	0.00101979	0.00451547	0.000198012	0.00116943	0.00168325	0.00168771	0.00019109	0.00489195	0.00204617	0.000893367	0.000889169	0	0	0	0	0	0	0	0	0	0	6.48761e-05	0	0.00011165	0	0	0.00105981	0	0	0	0	0	0	0	3.92019e-05	0	0
Archaea;Euryarchaeota;DHVE5_c	DHVE5_c	0	0.000349391	0.00025832	8.51281e-05	0.000942346	0.000169198	0	0.000128761	0.000978265	0.00017577	0.0129981	0	0.000329782	0.000594036	0.00845334	0.0156014	0.00756265	0.0152156	0.010616	0.00776904	0.00171229	0.00923589	0.00270276	0	0	6.32751e-05	0	8.6077e-05	0	8.50087e-05	0	0	0	0.000307415	4.46598e-05	0.000421952	4.21443e-05	0.000387737	0.00511831	0.000403185	0.000443238	0.000718594	0.000833722	0.00141807	0.00049026	0.00294014	0.0033404	0.00100566
Bacteria;Cyanobacteria;__	__	0	0.000873477	0.00051664	0.000766153	0.000385505	0	0.000304692	0	0.000212666	8.7885e-05	8.51402e-05	0	0	0	0.000200474	0.000954678	0.000170907	0.00625821	0.00020173	0	0.000124079	0.000172097	0	0	0	0	6.26344e-05	0.000516462	0	0	0	0	0	0.000153708	0.000424268	0	0	0	0	5.03981e-05	0.000221619	0.000590273	0	0	6.5368e-05	0.000156807	0	0
Bacteria;Planctomycetes;Brocadia_c	Brocadia_c	0	0	0	0	0	0	0	0	0	0	0	0	0.000126839	0.000118807	0.000768485	0.000778816	0.000683629	0.000238863	0	0	0	0.000344195	0	0	0	8.43668e-05	0.000146147	0.00027975	0.00023071	0.000318783	0.000167368	0.000168769	0.000475758	0.000395248	0.000714557	0	0	0	0	0.000226792	0.000166214	0.000641601	0	4.05162e-05	0.000751732	0.000254812	0	0
Bacteria;Acidobacteria;CP011806_c	CP011806_c	0	0.00445473	0.00266931	0.00251128	0.00629658	0.00203037	0.00313398	0.00381991	0.00250946	0.00268049	0.0019866	0	0.000456621	0.000594036	0.00150356	0.0116571	0.011344	0.0110832	0.00920392	0.00709764	0.00650172	0.00281092	0	0	0	0	0	0.000107596	0	6.37565e-05	0	0	0.000129752	0.000417206	0.000669897	0	0	0	0.000118115	7.55972e-05	0.000277024	0.000333633	6.66978e-05	0.000222839	0.00032684	0.000490023	0	0.000335221
Bacteria;Hydrogenedentes_NKB19;Hydrogenedens_c	Hydrogenedens_c	0.00106199	0.00340656	0.00223877	0.00468205	0.00295554	0.00105748	0.00470097	0.00326194	0.00246693	0.00338357	0.00218527	3.45692e-05	0.00449011	0.000514831	0.000334124	0.00371822	0.00160226	0.00253195	0.00179035	0.00226997	0.00138968	0.000229463	0	0	0.00157536	0.000147642	0.000438441	0.00210889	0.000167789	0.000467548	0.000125526	0.000379731	4.32507e-05	0.00296436	0.00256794	0	0	0	0.000157487	0.000151194	0.000858773	0.000538945	0	0.000243097	0.000196104	0	0	0.000409714
Bacteria;Chloroflexi;Thermomicrobia	Thermomicrobia	0	0.000305717	0.000559693	0.000681025	0.00209886	0.000592192	0.00143641	0.00103009	0.000595466	0.000439425	0	0	0	0	0	0.00133152	0.00234998	0.00019109	0.00103387	0.00172645	0.0012656	0	0	0	0	0	0	0	0	0	0	0	0	0	0	0	0	0	0	0	0	0	0	0	0	0	0	0
Bacteria;Rhodothermaeota;Rhodothermia	Rhodothermia	0	0.0010045	0.00077496	0.00148974	0.00175619	0.000549892	0.00156699	0.00180265	0.00119093	0.00158193	0	0	0	0	0.000568011	0.0003266	0.00275588	4.77726e-05	0.000151297	0.00115097	0.00205971	0.00040156	4.35929e-05	0	0	0	0	0.000150635	0	0	0	0	0	0.000153708	0.000558248	0	0	0	0	0	8.31071e-05	7.69922e-05	0.000200093	0	0	0	0	0
Bacteria;Actinobacteria;Coriobacteriia	Coriobacteriia	0	0	0	0	0	0	0	0	0	0	0	0	0	0	0	0.000803939	0.000619539	0.00343963	0.00040346	0.0017904	0.000967814	0.000286829	0	0	0	0	0	0	0	0	0	0	0	0	0	0	0	0	0	0	0	0	0	0	6.5368e-05	0	0	0
Bacteria;Cyanobacteria;Vampirovibrio_c	Vampirovibrio_c	0.000157332	0	0.000172213	0	0.000342671	0.000169198	0.000130582	0	0	8.7885e-05	0.00510841	0	0.000253678	0	0.000467774	0.000175862	0.000213634	4.77726e-05	0	9.59141e-05	0.000148894	0.000258146	0	0	0	0	0	0	0	0	0	0	0	0	0	0	0	0	0	0	0	0	0	0	0	3.92019e-05	0	0
Archaea;MBGB_p;MBGB_c	MBGB_c	0	0	0	0	0	0	0	0	0	0	0.00019866	0	5.07357e-05	0.000514831	0.00220522	0.00743644	0.000106817	0.0017437	0.000706054	0.00153462	0.000272973	0.00020078	0	0	0	0	0	0	0	0	0	0	0	0	0	0	0	0	0	0	8.31071e-05	0	0	0	0.000130736	3.92019e-05	0	0
Bacteria;DQ833500_p;DQ833500_c	DQ833500_c	0	0	0	0	0	0	0	0	0	0	0	0	0	0.0017029	0.000668248	0	0	0	0	0	0	0.000315512	0	0	0	0	0	0	0	0	0	0	0	0	0	0	0	0	0	0	0	0	0	0	0	0	0	0
Bacteria;Firmicutes;__	__	0	0	0	0	0	0	0.000130582	0.000386283	0.000212666	0.000263655	5.67601e-05	0	0	0.000356422	0.000200474	0.00072857	0.000256361	0.00128986	0.00020173	0.000159857	0	0	0	0	0	0	0	4.30385e-05	0	0	0	0	0	0.000109791	0	0	0	5.16983e-05	0	0	0	0	0	0	0	0	0	0
Bacteria;Acidobacteria;PAC002261_c	PAC002261_c	0	0	0	0	0.000342671	0	0	0	0	0	0.000425701	0	7.61035e-05	0	0	0.003266	0.00100408	0.0015765	0.000605189	0.00246179	0.000942998	0.000114732	0	0	0	0	0	0	0	0	0	0	0	0	6.69897e-05	0	0	0	0	0	0	0	0	4.05162e-05	0	0	0	0
Bacteria;Cyanobacteria;PAC000053_c	PAC000053_c	0	0.000480412	0.000301373	0.000297948	0.00102801	0.000634491	0.000609385	0.000600884	0.000978265	0.00087885	0	0	0	0	0.000100237	0	0	0	7.56487e-05	0	0	0	0	0	0	0	0	0	0	0	0	0	0	0	0	0	0	0	0	0	0	0	0	0	0	0	0	0
Bacteria;Bacteroidetes;__	__	0.00558527	0.00838538	0.00262625	0.00408615	0.00205603	0.00422994	0.00383042	0.00502167	0.00212666	0.00391088	0.0001419	0.000120992	0	0.00118807	0.000801898	0.000376847	0.00284133	0.00019109	0.000630406	0.000351685	0.00101745	0.000631023	8.71859e-05	0.00012506	0.00354456	0	0.000187903	0.000408866	0.000838944	0.0010201	0	0	0.000583885	0.000834413	0.00189804	0.00145046	6.32165e-05	0.00139585	0.000551203	0.000201593	0.00188376	0.00184781	0.000200093	0.00107368	0	0.000254812	6.91117e-05	0.000372467
Bacteria;Planctomycetes;__	__	0.000157332	0.00161593	0	0.000638461	0.000299837	0.000338395	0.000130582	0.000429203	0.000552933	0	0.000539221	0	0	0	0.000668248	0.00168325	0.000897263	0.00229308	0.000277379	9.59141e-05	0.000148894	0.000143414	0	0	0.000103642	0	0.000313172	0.00142027	0.000104868	0.000127513	0	0	0	0	0.00011165	0	0.000105361	0.000155095	7.87433e-05	0	0.000166214	0.00012832	0	0	6.5368e-05	0	0	0
Bacteria;Thermotogae;Thermotogae_c	Thermotogae_c	0	0	0	0	0	0	0	0	0	0	0	0.00254083	0.000126839	0.00099006	0	0	0	0	0	0	0	0.000372877	0	0	0	0	0	0	0	0	0	0	0	0	0	0	0	0	0	0	0	0	0	0	0	0	0	0
Bacteria;Parcubacteria_OD1;LCGL_c	LCGL_c	0	0	0	0	0	0	0	0	0	0	0	0	0.000913242	0.00106926	0.00096896	0.00339162	0.00121771	0.0112027	0.00173992	0.000607456	0.000372236	0.00160624	0	0	0	0.000105459	0	0.00027975	0	0	0	0	0	0	8.93196e-05	0.000237348	0	0	0.000118115	0.00100796	5.54047e-05	0.000102656	0.000466885	0.000911614	0.000196104	5.88028e-05	0.000138223	7.44934e-05
Bacteria;Planctomycetes;PAC001018_c	PAC001018_c	0.00153398	0.00445473	0.00473587	0.00570358	0.00728176	0.00571042	0.0034822	0.00579424	0.00616733	0.00457002	0.000993302	0	0.000152207	0.000118807	0.00464432	0.009999	0.0076481	0.00852741	0.00950652	0.00955943	0.00699804	0.00266751	0	0	0	8.43668e-05	0	0.000365827	0	4.25044e-05	0	0	8.65014e-05	0.00037329	0.000334949	0	0	0	0.0020867	0.00055438	0.00110809	0.00110355	0.00103382	0.000141807	0.00032684	7.84037e-05	0	0.000670441
Bacteria;GN04;EU385751_c	EU385751_c	0	0	8.61067e-05	0	0	0	0	0	0	0	0.0001419	0	0	7.92048e-05	0.000601423	0.00638127	0.00474268	0.0036546	0.00433719	0.00354882	0.00302752	0.00415902	0	0	0	0	0	4.30385e-05	0	0	0	0	0	8.78329e-05	0.00011165	0	0	0	0	0	0	5.13281e-05	0	0	0	3.92019e-05	0	0
Archaea;Euryarchaeota;Thermoplasmata	Thermoplasmata	0	0	0	0	0	0	0	0	0	0	0	0	0.000101471	0	0.00170403	0.00592905	0.00425132	0.00112266	0.00547192	0.00258968	0.000719657	0.00177834	0	0	0	0	0	0	0	0	0	0	0.000108127	6.58747e-05	0.000312619	0	0	0	0	0	5.54047e-05	5.13281e-05	0	0	0	0	0	0
Bacteria;JN475265_p;JN475265_c	JN475265_c	0	0	0	0	0	0	0	0	0	0	0.000851402	0.000397546	0.000279046	0.000316819	0.0045775	0	0	0	0.000353027	0	0	0	0	0	0	0	0	0	0	0	0	0	0	0	0	0	0	0	0	0	0	0	0	0	0	0	0	0
Bacteria;JN497613_p;JN497613_c	JN497613_c	0	0	0	0	0	0	0	0	0	0	0.000624361	0	0.00372907	0.000118807	0	0	0	0	0	0	0	0	0	0	0	0	0	0	0	0	0	0	0	0	0	0	0	0	0	0	0	0	0	0	0	0	0	0
Archaea;Euryarchaeota;__	__	0	0	0	0.000297948	0.000385505	8.45988e-05	0	0	0.0001276	0	0.0001419	0	0	0	0.000233887	0.00123103	0.000170907	0.000477726	0.000630406	0.000415628	0.000446683	0.000544975	0	0	0	0	0	0	0	0	0	0	0	0	0	0	0	0	0	0	0	0	0	0	0	0	0	0
Bacteria;Gemmatimonadetes;Gemmatimonadetes_c	Gemmatimonadetes_c	0	0	0	0	0	0	0	0	0	0	0	0	0	0	0.00153697	0.00203497	0.00102544	0.000716589	0.00040346	0.000447599	0.00017371	0.000258146	0	0	0	0	0	0	0	0	0	0	0	4.39165e-05	4.46598e-05	0	0	0	0	0	5.54047e-05	0	0	0	6.5368e-05	0	0	0
Archaea;Euryarchaeota;Methanomicrobia	Methanomicrobia	0	0	0	0	0	0	0	0	0	0	0	0	0	0	0.000100237	0.00409507	0	0	0.000226946	0	0	0.000143414	0	0	0	0	0	0	0	0	0	0	0	0	0	0	0	0	0	0	0	0	0	0	0	0	0	0
Bacteria;GU363019_p;GU363019_c	GU363019_c	0	0	0	0	0	0	0	0	0	0	0.000567601	0	0	0.000712843	0.000233887	0.000100492	0.000341815	0.000549385	0.000882568	0.000127885	0	0	0	0	0	0	0	0	0	0	0	0	0	0	0	0	0	0	0	0	0	0	0	0	0	0	0	0
Bacteria;Omnitrophica_OP3;AB015559_c	AB015559_c	0	0	0	0	0	0	0	0	0	0	0	0	0	0	0.0037756	0.0013064	0.00147408	0.00019109	0.000554757	0.000383656	0.000124079	0	0	0	0	0	0	0	4.19472e-05	0	0	0	0	0	0	0	0	0	0	0	0	0	0	0	0	0	0	0
Bacteria;Planctomycetes;PAC000043_c	PAC000043_c	0.000511328	0.000305717	0.00012916	0.000340512	0	0.000126898	0.000217637	0.000300442	0.0002552	0	0	0	0	0.000198012	0	7.53693e-05	0	0	0	0	0	0	0.000196168	0	0	0.00073821	0	0	0	0	0.000481182	0	0	8.78329e-05	0	0.000448324	0	0.00160265	0	0	0	0	0	0	0	0	0	0
Bacteria;Acidobacteria;Blastocatellia	Blastocatellia	0.000157332	0.000262043	0.000344427	0	0.00111368	0	0.000261165	0.000600884	0.0003828	0	0	0	0	0	0.00163721	0	0.00190134	0	0.00242076	0.000639427	0.000397052	0.000717072	0	0	0	0	0	0	0	0	0	0	0	0	0	0	0	0	0	0	0	7.69922e-05	0	8.10324e-05	0	5.88028e-05	0	0
Bacteria;Firmicutes;Erysipelotrichi	Erysipelotrichi	0	0	0	0.000127692	0	0.000211497	0.00017411	8.58406e-05	0	0.000131828	0	0	0	0	0	0.00040197	0.000299088	0.000238863	0.00196687	0.000511542	0	0	0	0	0	0	0	0	0	0	0	0	0	8.78329e-05	0	0	0	0	0	0	0	0	0	0	0	0	0	0
Archaea;__;__	__	0	0.000131022	0	0	0	0	0	0	0	0	0	0	0	0	0.000334124	0.00190936	0	0.000214977	0	0.000351685	0.000794104	0.000602341	0	0	0	0	0	0	0	0	0	0	0	0	0	0	0	0	0	0	0	0	0	0	0	0	0	0
Bacteria;Fibrobacteres;Chitinivibrionia	Chitinivibrionia	0	0	0	0.000553333	0.000299837	0.000549892	0.000217637	0	0.00106333	0.00035154	0	0	0	0	0	0	0.000384541	0	0	0	0.000744472	0.000631023	8.71859e-05	0	0	0	0	0	0.000104868	0	0	0	4.32507e-05	0	0	0	0	0	0	0	0	0	0	0	0	0	0	0
Bacteria;JN441182_p;JN441182_c	JN441182_c	0	0	0	0	0	0	0	0	0	0	0	0	0	0.00130688	0	0	0.000918627	0	0	0.000127885	0	0	0	0	0	0	0	0	0	0	0	0	0	0	0	0	0	0	0	0	0	0	0	0	0	0	0	0
Bacteria;Planctomycetes;EU589258_c	EU589258_c	0.00153398	0.000917151	8.61067e-05	0.000383077	0.00231303	0.000803689	0.000565857	0.00115885	0.00144613	0.000922793	0.000624361	0	0	0	0.000768485	0.000577831	0.00170907	0.00167204	0.000504325	0.000511542	0.00034742	0.00108995	0	0	0	0	0	0.000172154	6.29208e-05	0	0	0	0	0.000834413	0.000245629	0	0	0	0	0.000176394	0.000277024	0.000102656	0	4.05162e-05	0	0	0	0.00022348
Bacteria;Acidobacteria;Thermotomaculum_c	Thermotomaculum_c	0	0	0	0	0	0	0	0	0	0	0	0	0	0	0.000300712	0	0.000897263	0	0	0.000127885	0	0.000143414	0	0	0	0	0	0	0	0	0	0	0	0	0	0	0	0	0	0	0	0	0	0	0	0	0	0
Bacteria;EU048619_p;EU048619_c	EU048619_c	0	0	0	0	0	0	0	0	0	0	0	0	0.000989346	7.92048e-05	0.00013365	0.000477339	0.000256361	0.000549385	5.04325e-05	9.59141e-05	0.000322605	0.000229463	0	0	0	0	0	0	0	0	0	0	0	0	0	0	0	0	0	0	0	0	0	0	0	0	0	0
Bacteria;BRC1;FP245541_c	FP245541_c	0.000747325	8.73477e-05	0.00012916	0.000425641	0.000514007	0.000169198	0.000565857	0.000472123	0.000340266	0.00035154	0.000425701	0.00041483	0.000507357	0.000198012	0.000267299	0.000351723	0.000619539	0.000143318	0.000529541	0.000191828	0	0.000573658	0	0	0	0	0	0.00027975	0	0	0	0	0	0.000131749	0	0	0	0	0	0	0	0	0	8.10324e-05	0	3.92019e-05	0	0
Bacteria;Chlamydiae;Chlamydiae_c	Chlamydiae_c	0.000629327	0.000480412	0.00090412	0.000723589	8.56678e-05	0.00067679	0.000957604	0.000772565	0.000212666	0.00105462	0.000595981	0.00110621	0	7.92048e-05	0.000233887	0.00180886	0.00320451	0.00267527	0.00237033	0.00124688	0.000694841	0.000458926	0	0	0	0	0	0	0	0	0	0	0	4.39165e-05	6.69897e-05	0	0	0	0.00255916	5.03981e-05	0.000249321	0.000513281	0.00030014	0	0	0	0	0
Bacteria;Firmicutes;Negativicutes	Negativicutes	0	0	0	0	0	0	0	0	0	0	0	0	0	0	0	0	0	9.55452e-05	0	0.000319714	0	0	0	0	0	0	0	0	0	0	0	0	0	0.00125162	0.000379608	0	0	0	0	0	0	0	0	0	0	3.92019e-05	0	0
Bacteria;Firmicutes;CU918251_c	CU918251_c	0	0	0	0	0	0	0	0	0	0	0	0	0	0	0	0	0	0	0	0	0	0	0	0	0	0	0	0	0	0	0	0	0	0	0	0	0	0	0	0	0	0	0	0	0.00032684	0	0	0
Bacteria;Cyanobacteria;DQ520188_c	DQ520188_c	0	0	0	0	0	0	0	0	0.0001276	8.7885e-05	0	0	5.07357e-05	0	0	0	0.00130317	0.000262749	0.00153819	9.59141e-05	0	0.000717072	0	0	0	0	0	4.30385e-05	0	6.37565e-05	0	0	0	4.39165e-05	0.00122814	0	0	0	0.00102366	0.000100796	0	0.000333633	0	0	0	0	0	0.00022348
Bacteria;HQ912765_p;HQ912765_c	HQ912765_c	0	0	0	0	0	8.45988e-05	0	0	0	0	0	0	0	0	0	0.000100492	0	0.000621044	0.000353027	0.000671398	0.000446683	0	0	0	0	0	0	0	0	0	0	0	0	0	0	0	0	0	0	0	0	0	0	0	0	0	0	0
Bacteria;JN454959_p;JN454959_c	JN454959_c	0	0	0	0	0	0	0	0	0	0	0	0	0.00104008	0.000633638	0	0	0	0	0	0	0	0	0	0	0	0	0	0	0	0	0	0	0	0	0	0	0	0	0	0	0	0	0	0	0	0	0	0
Bacteria;JS1;AQYX_c	AQYX_c	0	0	0	0	0	0	0	0	0	0	0	0	0	0	0	0.000602954	0	4.77726e-05	0	0	0.000148894	0	0	0	0	0	0	0	0	0	0	0	8.65014e-05	0	0	0	0	0	0	0	0.000277024	0.000102656	0	0	9.8052e-05	0	0	0
Bacteria;TDNP;TDNP_c	TDNP_c	0	0	0	0	0	0	0	0	0	0	0	0	0	0	0	0.000100492	0.00149544	7.16589e-05	0	0	0	5.73658e-05	0	0	0	0	0	0	0	0	0	0	0	0	0	5.2744e-05	0	0.000103397	0	0	0	0	0	0	0.000261472	0	0	0
Bacteria;Chloroflexi;__	__	7.86658e-05	0	0	0.000297948	0	0.000211497	0.00034822	0.000214601	0	0.000263655	5.67601e-05	0	0	0	0.000434361	7.53693e-05	0	0	0	0	0	0	0	0	0	0	0	0	0	0	0	0	0	0	4.46598e-05	0	0	0	0	0	0	0	0	0	0	0	0	0
Bacteria;Chloroflexi;EU181507_c	EU181507_c	0	0	0	0	0	0	0	0	0	0	0	0	0.000177575	0.000118807	0.000267299	0.00155763	0	7.16589e-05	0.000226946	0.000159857	0	0	0	0	0	0	0	0	0	0	0	0	0	0	0	0	0	0	0	0	0	0	0	0	0	0	0	0
Bacteria;Lentisphaerae;__	__	0	0	0	0	0	0	0	0	0	0	0	0	0	0	0	0	0	0	0	0	0	0	0	0	0	0	0	0	0	0	0	0	0	4.39165e-05	0.000602907	0	0	0	0	0	0	0	0	0	0	0	0	0
Bacteria;WS5;WS5_c	WS5_c	0	0	0	0	0	0	0	0	0	0	0	0	0	0	0	0.000200985	8.54537e-05	0	0.000378243	0.000159857	0.000397052	0	0	0	0	0	0	0	0	0	0	0	0	0	0	0	0	0	0	0	0	0	0	0	0	0	0	0
Bacteria;SR1;__	__	0	0.000131022	0	0	0	0	0	0	0.001276	0	0	0	0	0	0	0	0	0	0	0	0	0	0	0	0	0	0	0	0	0	0	0	0	0	0	0	0	0	0	0	0	0	0	0	0	0	0	0
Bacteria;Fibrobacteres;Fibrobacteria	Fibrobacteria	0	0	0.000301373	0	0	0	0	0	0	0	0	0	0	0	0.00120285	0.000100492	0	0	0.000100865	0	0	0	0	0	0	0.000210917	0	0.000150635	0	0	0	0	0.00028113	0.000197624	4.46598e-05	0	0	0	0	0	8.31071e-05	0	0	0	0	0	0	0
Bacteria;JN466029_p;JN466029_c	JN466029_c	0	0	0	0	0	0	0	0	0	0	0.000794642	5.18538e-05	0.00101471	0	0	0	0	0	0	0	0	0	0	0	0	0	0	0	0	0	0	0	0	0	0	0	0	0	0	0	0	0	0	0	0	0	0	0
Bacteria;Omnitrophica_OP3;AY373410_c	AY373410_c	0	8.73477e-05	0.000473587	0	0.000385505	0	0.000261165	0	0.000170133	0.000439425	0	0	0	0	0	0.000276354	0.000576812	0	0	0	0.000124079	0.000143414	0	0	0	0	0	4.30385e-05	0	0	0	0	0	0	0	0	0	0	0	0	0	0	0	0	0	0	0	0
Bacteria;Acidobacteria;__	__	0	0	0.000473587	0.000468205	0.000342671	0.000296096	0.00052233	0.000557964	0	0.00052731	0	0	0	0	0	0	0.000299088	0	0.000479108	0.000255771	9.9263e-05	0	0	0	0	0	0	0	0	6.37565e-05	0	0	0	0	0	0	0	0	0	0	0	7.69922e-05	0	0	0	3.92019e-05	0	0
Bacteria;DQ787710_p;DQ787710_c	DQ787710_c	0	0	0	0	0	0	0	0	0	0	0	0	0	7.92048e-05	0.000334124	0	0.000234998	0	0	0	0	0.000745755	0	0	0	0	0	0	0	0	0	0	0	0	0	0	0	0	0	0	0	0	0	0	0	0	0	0
Bacteria;Omnitrophica_OP3;AQSZ_c	AQSZ_c	7.86658e-05	8.73477e-05	8.61067e-05	0	0.000514007	0	0.000217637	0.000171681	0.000212666	0	0.000312181	0	5.07357e-05	0	0.00223863	7.53693e-05	0.000704993	0	0.000226946	0.000767312	0.000223342	0.00160624	0	0	0	0	0	4.30385e-05	0	0	0	0	0	0	0	0	0	0	0	0	0	0.000230977	0.000233442	0	6.5368e-05	0	0	0
Bacteria;Acetothermia_OP1;Acetothermus_c	Acetothermus_c	0	0	0	0	0	0	0	0	0	0	0	0	0	0	0	0.000427093	0.000640902	9.55452e-05	0	0.000223799	0	0.000544975	0	0	0	0	0	0	0	0	4.18419e-05	0	0	0	0	0	0	0	0	0	0	0	0	0	0	0	0	0
Bacteria;Lentisphaerae;Oligosphaeria	Oligosphaeria	0	0	0	0	0	0	0	0	0	0	0	0	0	0	0.000400949	0.00145714	0.00170907	0.000836021	0.000353027	0.000575484	0	8.60486e-05	0	0	0	0	0	0	0	0	0	0	4.32507e-05	0	0	0	0	0	0	0	0	0	0	0	0	0	0	0
Bacteria;Proteobacteria;Hydrogenophilalia	Hydrogenophilalia	0	0	0	0	0	0	0	0	0	0	0	0	0	0	0	0.000628078	0	0	0	0	0	0	0	0	0	0	0	0	0	0	0	0	0	0	0	0	0	0	0	0	0	0	0	0	0	0	0	0
Archaea;Euryarchaeota;DHVE4b_c	DHVE4b_c	0	0	0	0	0	0	0	0	0	0	0	0	0	0	0	0	0	0.000406067	0	0	0	0.000229463	0	0	0	0	0	0	0	0	0	0	0	0	0	0	0	0	0	0	0	0	0	0	0	0	0	0
Bacteria;Planctomycetes;JQ278812_c	JQ278812_c	0	8.73477e-05	0	0.000340512	0	0.000126898	0	0	0.000297733	0	0	0	0	0	0	0	0	0.000143318	0	0	0	0	0	0	0.000497481	0	4.17563e-05	0.000258231	4.19472e-05	0.000233774	0.000125526	0	0	0	0	0.000105488	0	0	0	0.000201593	0	0.00012832	0	0	0	0	0	0
Archaea;AAG_p;MHVG2_c	MHVG2_c	0	0	0	0	0	0	0	0	0	0	0	0	0	0	0	0.000477339	0	0	0.000151297	0.000159857	7.44472e-05	0	0	0	0	0	0	0	0	0	0	0	0	0	0	0	0	0	0	0	0	0	0	0	0	0	0	0
Bacteria;Planctomycetes;JN515085_c	JN515085_c	0	0	0	0	0	0	0	0	0	0	0	0	0	0	0	0	0.000491358	0	0	0	0	0	0	0	0	0	0	0	0	0	0	0	0	0	0	0	0	0	0	0	0	0	0	0	0	0	0	0
Bacteria;JN427826_p;JN427826_c	JN427826_c	0	0	0	0	0	0	0	0	0	0	0	0	0	0	0	0	0	0	0	0	0	0	0	0	0	0	0	0	0	0	0	0	0	0	0	0	0	0.00059453	0	0	0	0	0	0	0	0	0	0
Bacteria;BRC1;EU246057_c	EU246057_c	0	0	0	0	0	0	0	0	0	0	0.000397321	0	0.000126839	0.000198012	0.00096896	0.000251231	0.000619539	9.55452e-05	0.000100865	0.000671398	0.000372236	0.000487609	0	0	0	0	0	0	0	0	0	0	0	0	0	0	0	0	0	0	0	0	0	0	0	0	0	0
Bacteria;Chloroflexi;Dehalococcoidia	Dehalococcoidia	0	0	0	0	0	0	0	0	0	0	0.000227041	0	0	0	0.000200474	0.000954678	0	4.77726e-05	0	6.39427e-05	0.000248157	0	0	0	0	0	4.17563e-05	0	0	4.25044e-05	0	0	4.32507e-05	4.39165e-05	0	0	0	0	7.87433e-05	0	0	0	0	0	0	0	0	0
Bacteria;SR1;AB476296_c	AB476296_c	0.000196665	0	8.61067e-05	0	0.000299837	0	0	0.000128761	0.000467866	8.7885e-05	0	0	0	0	0	0.000125616	0	0	0	0	0	0	0	0	0	0	0	0	0	0	0	0	0	0	0	0	0	0	0	0	0	0	0	0.000445678	0	0	0	0
Bacteria;Elusimicrobia;Elusimicrobia_c	Elusimicrobia_c	0	0	0	0	0	0	0	0	0	0	0	0	0	0	0	0	0	0	0.000277379	0	7.44472e-05	0	0	0	0	0	0	0	0	0	0	0	0	0	0	0	0	0	0	0	0	0	0	0	0	0	0	0
Bacteria;Elusimicrobia;EU488113_c	EU488113_c	0	0	0	0	0	0	0	0	0	0	0	0	0	0	0	0.000100492	0	7.16589e-05	0	0.000255771	0	0	0	0	0	0	0	0	0	0	0	0	0	0	0	0	0	0	0	0	0	0	0	4.05162e-05	0	0	0	0
Bacteria;JN509359_p;JN509359_c	JN509359_c	0	0	0	0	0	0	0	0	0	0	5.67601e-05	0.000155561	0	0	0	0	0	0	0	0	0	0	0	0	0	0	0	0	0	0	0	0	0	0	0	0	0	0	0	0	0	0	0	0	0	0	0	0
Bacteria;Acidobacteria;PAC001852_c	PAC001852_c	0	0	0	0	0	0	0	0	0	0	0	0	0	0	0	0	0.000192271	0	0.000277379	0.000319714	0.000248157	0	0	0	0	0	0	0	0	0	0	0	0	0	0	0	0	0	0	0	0	5.13281e-05	0	0	0	3.92019e-05	0	0
Bacteria;EU491789_p;EU491789_c	EU491789_c	0	0	0	0	0	0	0	0	0	0	0	0	0	0	0	0	0	0	0	0	0	0	0	0	0	0	0	0	0	0	0	0	0	0.000395248	0	0	0	0	0	0	0	0	0	0	0	0	0	0
Bacteria;Fibrobacteres;__	__	0	0	0	0	0	0	0	0	0	0	0	0	0	0	0	0	0.000363178	0	0.000126081	0	0	0	0	0	0	0	0	0	0	0	0	0	0	0	0	0	0	0	0	0	0	0	0	0	0	0	0	0
Bacteria;Chloroflexi;EU245088_c	EU245088_c	0	0	0	0	0	0	0	0	0	0	0	0	0.000101471	0.000475229	0.000167062	0.000226108	0	0	0	9.59141e-05	0	0	0	0	0	0	0	0	0	0	0	0	0	0	0	0	0	0	0	0	0	0	0	0	0	3.92019e-05	0	0
Bacteria;Actinobacteria;__	__	0	0	0	0	0	0	0	0	0	0	0	0	0	0	0	0	0	0	0	0	0	0	0	0	0.000331654	0	0	0	0	0	0	0	0	0	0	0	0	0	0	0	0	0	0	0	0	0	0	0
Bacteria;Omnitrophica_OP3;__	__	0	0	0	0	0	0	0	0	0	0	0	0	0	0	0	0	0.000320451	0	0.000151297	0	0	0	0	0	0	0	0	0	0	0	0	0	0	0	4.46598e-05	0	0	0	0	0	0	0	0	0	0	0	0	0
Bacteria;Rhodothermaeota;Balneolia	Balneolia	0	0	0	0	0	0	0	0	0	0	0	0	0	0	0	0	0	0	0	0	0	0	0	0	0	0	0	0	0	0	0	0	0	0.000131749	0	0	0	0	0	0	0	0	0	0	0	0	0	0
Bacteria;Verrucomicrobia;Spartobacteria	Spartobacteria	0	0	0	0	0	0	0	0	0	0	0	0	0	0	0	0.0003266	0	0	0	0	0	0	0	0	0	0	0	0	0	0	0	0	0	0.000131749	0	0	0	0	0	0	0.000110809	0	0	0	0	0	0	0
Bacteria;EU266861_p;EU266861_c	EU266861_c	0	0	0	0	0	0	0	0	0	0	0	0	0	0	0	0.000251231	0	0	0	0	0	0	0	0	0	0	0	0	0	0	0	0	0	0	0	0	0	0	0	0	0	0	0	0	0	0	0	0
Bacteria;WS1;WS1_c	WS1_c	0	0	0	0	0	0	0	0	0	0	0	0	7.61035e-05	0	0	0	0	0	0	9.59141e-05	0	0	0	0	0	0	0	0	0	0	0	0	0	0	0	0	0	0	0	0	0	0	0	0	0	0	0	0
Archaea;Thaumarchaeota;Nitrososphaeria	Nitrososphaeria	0	0	0.000172213	0	0.000128502	0	0	0	0	0	0	0	0	0	0	0	0	0	0	0.000191828	9.9263e-05	0	0	0	0	0	0	0	0	0	0	0	0	0	0	0	0	0	0	0	0	5.13281e-05	0	0	0.00016342	5.88028e-05	0	0
Bacteria;Fibrobacteres;Chitinispirillia	Chitinispirillia	0	0	0	0	0	0	0	0	0	0	0	0	0	0.000118807	0	0.000175862	0.000234998	0.000310522	0	0	0	8.60486e-05	0	0	0	0	0	0	0	0	0	0	0	0	0	0	0	0	0	0	0	0	0	0	0	0	0	0
Bacteria;Planctomycetes;JN508910_c	JN508910_c	0	0	0	0	0	0	0	0	0	0	0.00019866	0	0	0	0	0	0	0	0	0	0	0	0	0	0	0	0	0	0	0	0	0	0	0	0	0	0	0	0	0	0	0	0	0	0	0	0	0
Bacteria;Planctomycetes;FJ516762_c	FJ516762_c	0	0	0	0	0	0	0	0	0	0	0	0	0	0	0	0	0	0	0	0	0	0	0	0	0	0	0	0	0	0	0	0	0	0	0	0	0	0	0	0	0	0.000307969	0	0	0	0	0	0
Bacteria;FN550079_p;FN550079_c	FN550079_c	0	0	0	0	0	0	0	0	0	0	0	0.000207415	0	0	0	0	0.000170907	0	5.04325e-05	0	0	0.000114732	0	0	0	0	0	0	0	0	0	0	0	0	0	0	0	0	0	0	0	0	0	0	0	0	0	0
Bacteria;JN537230_p;JN537230_c	JN537230_c	0	0	0	0	0	0	0	0	0	0	0	0	0	0	0	0	0	0.000286636	0	0	0	0	0	0	0	0	0	0	0	0	0	0	0	0	0	0	0	0	0	0	0	0	0	0	0	0	0	0
Bacteria;JQ580043_p;JQ580043_c	JQ580043_c	0	0	0	0	0	0	0	0	0	0	0	0	0	0	0	0	0	0	0.000226946	0	0	8.60486e-05	0	0	0	0	0	0	0	0	0	0	0	0	0	0	0	0	0	0	0	0	0	0	0	0	0	0
Bacteria;Planctomycetes;EU385896_c	EU385896_c	0	0	0	0	0	0	0	0	0	0	0	0	0	0	0	0	0	0.00019109	0	0	0	0	0	0	0	0	0	0	0	0	0	0	0	0	0	0	0	0	0	0	0	0	0	0	0	0	0	0
Bacteria;Armatimonadetes;Fimbriimonadia	Fimbriimonadia	0	0	0	0.00021282	0	0	0.000261165	0	0	0	0	0	0	0	0	0	0	0	0	6.39427e-05	4.96315e-05	0	0	0	0	0	0	0	0	0	0	0	0	0	0	0	0	0	0	0	0	0	0	0	0	0	0	0
Bacteria;JN539338_p;JN539338_c	JN539338_c	0	0	0	0	0	0	0	0	0	0	0	0	0	0	0.000200474	0.000351723	0.000213634	0.000214977	0	0.000255771	0	0.000143414	0	0	0	0	0	0	0	0	0	0	0	0	0	0	0	0	0	0	0	0	0	0	0	0	0	0
Bacteria;Cyanobacteria;FJ810552_c	FJ810552_c	0	0.000131022	0.000215267	0.000255384	0.000128502	0.000169198	0.000304692	0.000214601	0.000680533	0	0	0	0	0	0	0	0	0	0	0	0	0	0	0	0	0	0	0	0	0	0	0	0	0	0	0	0	0	0	0	0	0	0	0	0	0	0	0
Bacteria;JQ072929_p;JQ072929_c	JQ072929_c	0	0	0	0	0	0	0	0	0	0	0	0	0	0	6.68248e-05	7.53693e-05	0	0.000119432	0	0	0	0	0	0	0	0	0	0	0	0	0	0	0	0	0	0	0	0	0	0	0	0	0	0	0	0	0	0
Bacteria;DQ499300_p;DQ499300_c	DQ499300_c	0	8.73477e-05	0	8.51281e-05	0	8.45988e-05	0	0	0	0.000131828	0	0	0	0	0	0	0	0	0	0	0	0	0	0	0	0	0	0	0	0	0	0	0	0	0	0	0	0	7.87433e-05	0	0.000138512	5.13281e-05	0.000166744	6.07743e-05	6.5368e-05	0	0	0
Bacteria;JMYB36;JMYB36_c	JMYB36_c	0	0	0	0	0	0	0	0	0	0	0	0	0	0	0	0.000200985	0	9.55452e-05	0	0	0	0	0	0	0	0	0	0	0	0	0	0	0	0	8.93196e-05	0	0	0	0	0	0	0	0	0	0	0	0	0
Bacteria;Armatimonadetes;Armatimonadia	Armatimonadia	0	0	0	0	0	0	0	0	0	0	0	0	0	0	0.000434361	0	0	0	0	0	0	0	0	0	0	0	0	0	0	0	0	0	0	0	0	0	0	0	0	0	0	0	0	0	0	0	0	0
Bacteria;Cyanobacteria;Hormogoneae	Hormogoneae	0	0	0	0	0	0	0	0	0	0	0	0	0	0	0.000300712	0	0	0	0	0	0	0	0	0	0	0	0	0	0	0	0	0	0	0	0	0	0	0	0	0	0	0	0	0	0	0	0	0
Archaea;Euryarchaeota;Methanobacteria	Methanobacteria	0	0	8.61067e-05	0	0	0	0	0	0	0	5.67601e-05	0	0	0	0	0	0	0	0	0	0	0	0	0	0	0	0	0	0	0	0	0	0	0	0	0	0	0	0	0	0	0	0	0	0	0	0	0
Bacteria;Actinobacteria;OPB41	OPB41	0	0	0	0	0	0	0	0	0	0	0	0	0	0.00015841	0.000100237	0.000452216	8.54537e-05	9.55452e-05	0	0	9.9263e-05	0	0	0	0	0	0	0	0	0	0	0	0	0	0	0	0	0	0	0	0	0	0	0	0	0	0	0
Bacteria;JN537925_p;JN537925_c	JN537925_c	0	0	0	0	0	0	0	0	0	0	0	0	0	0	0	0.000276354	0	0	0	0	0	0	0	0	0	0	0	0	0	0	0	0	0	0	0	0	0	0	0	0	0	0	0	0	0	0	0	0
Bacteria;Omnitrophica_OP3;FP245540_c	FP245540_c	0	0	0	0	0	0	0	0	0	0	0	0	0	0	0.000100237	7.53693e-05	0	9.55452e-05	0.00020173	0	0	0.000372877	0	0	0	0	0	0	0	0	0	0	0	0	0	0	0	0	0.000118115	0	0	0	0	0	0	0	0	0
Bacteria;JN453005_p;JN446133_c	JN446133_c	0	0	0	0	0	0	0	0	0	0	8.51402e-05	0	0.000177575	0	0	0	0	7.16589e-05	0	0	0	0	0	0	0	0	0	0	0	0	0	0	0	0	0	0	0	0	0	0	0	0	0	0	0	0	0	0
Bacteria;SR1;AF068794_c	AF068794_c	0	0	0	0	0	0	0	0	0	0	0	0	0	0	0	0	0	0	0	0	0	0	0	0	0	0	0	0	0	0	0	0	0	0	0	0	0	0	0	0	0	0	0	0	0	0	0	0
Bacteria;Omnitrophica_OP3;EU522667_c	EU522667_c	0	0	0	0	0	0	0	0	0	0	0	0	0	0	0	0	0	0	0	0	0	0	0	0	0	0	0	0	0	0	0	0	0	0	0	0	0	0	0	0	0	0	0	0	0	0	0	0
Bacteria;GQ347214_p;GQ347214_c	GQ347214_c	0	0	0	0	0	0	8.70549e-05	8.58406e-05	0	0	0	0	0	0	0	0	0	0	0	0	0	0	0	0	0	0	0	0	0	0	0	0	0	0	0	0	0	0	0	0	0	0.000102656	0	0	0	0	0	0
Bacteria;WS1;DQ330736_c	DQ330736_c	0	0	0	0	0	0	0	0	0	0	0	0	0.000152207	0	0	7.53693e-05	0	0	0	0	0	0	0	0	0	0	0	0	0	0	0	0	0	0	0	0	0	0	0	0	0	0	0	0	0	5.88028e-05	0	0
Bacteria;Synergistetes;Synergistia	Synergistia	0	0	0	0	0	0	0	0	0	0	0	0	0	0	0	0	0	0	0	0	0	0	0	0	0	0	0	0	0	0	0	0	0	0	0	0	0	0	0	0	0	0	0	0	0	0	0	0
Bacteria;Microgenomates_OP11;Microgenomatus_c	Microgenomatus_c	0	8.73477e-05	0	0	0	0	0	0	0	0	0	0	0	0	6.68248e-05	7.53693e-05	0	0	0	0	4.96315e-05	0	0	0	0	0	0	0	0	0	0	0	0	0	0	0	0	0	0	0	0	0	0	0	0	0	0	0
Bacteria;GQ246394_p;GQ246394_c	GQ246394_c	0	0	0	0	0	0	0	0	0	0	0	0	0	0	0	0	0	0	0	0	0	0	0	0	0	0	0	0	0	0	0	0	0	0	0	0	0	0	0	0	0	0	0	0	0	0	0	0
Archaea;Euryarchaeota;DQ522902_c	DQ522902_c	0	0	0	0	0	0	0	0	0	0	0	0	0	0	0.000200474	0	0	0	0	0	0	0	0	0	0	0	0	0	0	0	0	0	0	0	0	0	0	0	0	0	0	0	0	0	0	0	0	0
Bacteria;Kazan;CP011216_c	CP011216_c	0	0	0	0	0	0	0	0	0	0	0	0	0	0	0	0	0	0.000143318	0	0.000127885	0	0	0	0	0	0	0	0	0	0	0	0	0	0	0	0	0	0	0	0	0	0	0	0	0	0	0	0
Bacteria;Armatimonadetes;PAC000535_c	PAC000535_c	0	0	0	0	0	0	0	0	0	0	0	0	0	0	0	0.000125616	0	0	0	0	0	0	0	0	0	0	0	0	0	0	0	0	0	0	0	0	0	0	0	0	0	0	0	0	0.000130736	0	0	0
Bacteria;Fibrobacteres;JN468304_c	JN468304_c	0	0	0	0	0	0	0	0	0	0	0	0	0	0	0	0.000125616	0	0	0	0	0	0	0	0	0	0	0	0	0	0	0	0	0	0	0	0	0	0	0	0	0	0	0	0	0	0	0	0
Bacteria;Parcubacteria_OD1;EU488087_c	EU488087_c	0	0	0	0	0	0	0	0	0	0	0	0	0	0	6.68248e-05	0	0	0	0	0	0	0	0	0	0	0	0	0	0	0	0	0	0	0	0	0	0	0	0	0	0	0	0	0	0	0	0	0
Bacteria;FN553925_p;FN553925_c	FN553925_c	0	0	0	0	0	0	0	0	0	0	0	0	0	0	6.68248e-05	0	0	0	0	0	0	0	0	0	0	0	0	0	0	0	0	0	0	0	0	0	0	0	0	0	0	0	0	0	0	0	0	0
Archaea;Euryarchaeota;AB237754_c	AB237754_c	0	0	0	0	0	0	0	0	0	0	0	0	0	0	0	0	0	0	0	9.59141e-05	0	0.000143414	0	0	0	0	0	0	0	0	0	0	0	0	0	0	0	0	0	0	0	0	0	0	0	0	0	0
Bacteria;Armatimonadetes;PAC000296_c	PAC000296_c	0	0	0	0	0	0	0	0	0	0	0	0	0	0	0.000167062	0	0	0	0	0	0	0	0	0	0	0	0	0	0	0	0	0	0	0	0	0	0	0	0	0	0	0	0	0	0	0	0	0
Bacteria;CPR3;LBQB_c	LBQB_c	0	0	0	0	0	0	0	0	0	0	0	0	0	0	0.000300712	0	0	0	0	0	0	0	0	0	0	0	0	0	0	0	0	0	0	0	0	0	0	0	0	0	0	0	0	0	0	0	0	0
Bacteria;WWE3;CP006914_c	CP006914_c	0	0	0	0	0	0	0	0	0	0	0	0	0	0	0.000167062	7.53693e-05	0	0	0	0	0	0	0	0	0	0	0	0	0	0	0	0	0	0	0	0	0	0	0	0	0	0	0	0	0	0	0	0
Bacteria;Verrucomicrobia;__	__	0	0	0	0	0	0	0	0	0	8.7885e-05	0	0	0	0	0	0	0	0.000119432	0	0	0	0	0	0	0	0	0	0	0	0	0	0	0	0	0	0	0	0	0	0	0	0	0	0	0	0	0	0
Bacteria;AD3;PAC000071_c	PAC000071_c	0	0	0	0	0	0	0	0	0	0	0	0	0	0	0	0	0	0	0	0.000127885	9.9263e-05	0	0	0	0	0	0	0	0	0	0	0	0	0	0	0	0	0	0	0	0.000110809	0	0	0	0	0	0	0
Bacteria;SR1;JN223430_c	JN223430_c	0	0	0	0	0	0	0	0	0	0	0	0	0	0	0	0	0	0	0	0	0	0	0	0	0	0	0	0	0	0	0	0	0	0	0	0	0	0	0	0	0	0	0	0	0	0	0	0
Bacteria;Chloroflexi;EU133950_c	EU133950_c	0	0	0	0	0	0	0	0	0	0	0	0	0	0	0	0	0	0	0	0	0	0.000114732	0	0	0	0	0	0	0	0	0	0	0	0	0	0	0	0	0	0	0	0	0	0	0	0	0	0
Bacteria;JN447567_p;JN447567_c	JN447567_c	0	0	0	0	0	0	0	0	0	0	0	0	0	0	0	0	0	9.55452e-05	0	0	0	0	0	0	0	0	0	0	0	0	0	0	0	0	0	0	0	0	0	0	0	0	0	0	0	0	0	0
Bacteria;JN453005_p;JN453005_c	JN453005_c	0.000117999	0	0	0	0	0	0	0	0	0	0	5.18538e-05	0	0	0	0	0	9.55452e-05	0	0	0	0	0	0	0	0	0	0	0	0	0	0	0	0	0	0	0	0	0	0	0	5.13281e-05	0	0	0	0	0	0
Bacteria;Chloroflexi;Ktedonobacteria	Ktedonobacteria	0	0	0	0	0	0	0	0	0	0	0	0	0	0	0	0	0	0	0	0	0	0	0	0	0	0	0	0	0	0	0	0	0	0	0	0	0	0	0	0	0	7.69922e-05	0	0	0	0	0	0
Bacteria;JF344564_p;JF344564_c	JF344564_c	0	0	0	0	0	0	0	0	0	0	0	0	0	0	0	0	6.40902e-05	0	0	0	0	0	0	0	0	0	0	0	0	0	0	0	0	0	0	0	0	0	0	0	0	0	0	0	0	0	0	0
Bacteria;EU700159_p;EU700159_c	EU700159_c	0	0	0	0	0	0	0	0	0	0	0	0	0	0	0	0	0	0	0	0	0	0	0	0	0	0	0	0	0	0	0	0	0	0	0	0	0	0	0	0	8.31071e-05	0	0	0	0	0	0	0
Bacteria;JQ072981_p;JQ072981_c	JQ072981_c	0	0	0	0	0	0	0	0	0	0	0	0	0	0	0	7.53693e-05	0	0	0	0	0	0	0	0	0	0	0	0	0	0	0	0	0	0	0	0	0	0	0	0	0	0	0	0	0	0	0	0
Bacteria;Omnitrophica_OP3;HM243796_c	HM243796_c	0	0	0	0	0	0	0	0	0	0	0	0	0	0	0	7.53693e-05	0	0	0	0	0	0	0	0	0	0	0	0	0	0	0	0	0	0	0	0	0	0	0	0	0	0	0	0	0	0	0	0
Bacteria;Omnitrophica_OP3;JQ278884_c	JQ278884_c	0	0	0	0	0	0	0	0	0	0	0	0	0	0	0	7.53693e-05	0	0	0	0	0	0	0	0	0	0	0	0	0	0	0	0	0	0	0	0	0	0	0	0	0	0	0	0	0	0	0	0
Bacteria;Acidobacteria;PAC001813_c	PAC001813_c	0	0	0	0	0	0	0	0	0	0	0	0	0	0	0	0	0	0	0	0	0	0	0	0	0	0	0	0	0	0	0	0	0	0	0	0	0	0	0	0	0	0	0	0	0	5.88028e-05	0	0
Bacteria;Berkelbacteria;LBVO_c	LBVO_c	0	0	0	0	0	0	0	0	0	0	0	0	0	0	0	0	0	0	0	9.59141e-05	0	0	0	0	0	0	0	0	0	0	0	0	0	0	0	0	0	0	0	0	0	0	0	0	0	0	0	0
Archaea;Euryarchaeota;DHVE4a_c	DHVE4a_c	0	0	0	0	0	0	0	0	0	0	0	0	0	0	0	0	0	0	0	9.59141e-05	0	0	0	0	0	0	0	0	0	0	0	0	0	0	0	0	0	0	0	0	0	0	0	0	0	0	0	0
Bacteria;JN468336_p;JN468336_c	JN468336_c	0	0	0	0	0	0	0	0	0	0	0	0	0	0	0	0	0	7.16589e-05	0	0	0	0	0	0	0	0	0	0	0	0	0	0	0	0	0	0	0	0	0	0	0	0	0	0	0	0	0	0
Bacteria;Chloroflexi;EF516615_c	EF516615_c	0	0	0	0	0	0	0	0	0	0	0	0	0	0	0	0	0	0	0	0	0	0	0	0	0	0	0	0	0	0	0	0	0	0	0	0	0	0	7.87433e-05	0	0	0	0	0	0	0	0	0
Archaea;Euryarchaeota;DQ522913_c	DQ522913_c	0	0	0	0	0	0	0	0	0	0	0	0	0	0	0	5.02462e-05	0	0	0	0	0	0	0	0	0	0	0	0	0	0	0	0	0	0	0	0	0	0	0	0	0	0	0	0	0	0	0	0
Bacteria;Planctomycetes;JN508204_c	JN508204_c	0	0	0	0	0	0	0	0	0	0	0	0	0	0	0	0	0	0	0	6.39427e-05	0	0	0	0	0	0	0	0	0	0	0	0	0	0	0	0	0	0	0	0	0	0	0	0	0	0	0	0
Bacteria;JN488140_p;JN488140_c	JN488140_c	0	0	0	0	0	0	0	0	0	0	0	0	0	0	0	0	0	0	0	0	0	0	0	0	0	0	0	0	0	0	0	0	0	0	0	0	0	0	0	0	0	0	0	0	0	0	0	0
Bacteria;Parcubacteria_OD1;__	__	0	0	0	0	0	0	0	0	0	0	0	0	0	0	6.68248e-05	0	0	0	0	0	0	0	0	0	0	0	0	0	0	0	0	0	0	0	0	0	0	0	0	0	0	0	0	0	0	0	0	0
Bacteria;Chloroflexi;Chloroflexia	Chloroflexia	0	0	0	0	0	0	0	0	8.50666e-05	0	0	0	0	0	0	0	0	0	0	0	0	0	0	0	0	0	0	0	0	0	0	0	0	0	0	0	0	0	0	0	0	0	0	0	0	0	0	0
[truncated: 13 more columns]
