# Supplementary material for: Microbial decomposition of biodegradable plastics on the deep-sea floor
Source: Nat Commun. 2024 Jan 26;15:568. doi: 10.1038/s41467-023-44368-8 (PMC10817984; doi:10.1038/s41467-023-44368-8)
Supplement: Supplementary file 6 — Source Data [file 41467_2023_44368_MOESM6_ESM.zip › Source data/Source Data SF 18b, 18c.xlsx]

## Sheet: sac_alpha
Source Data SF 18b, 18c | Alpha-diversity for scatter plots in SupplementaryFigure 18b, 18c
	Shannon	Chao1	Weightloss	site	Material	Modification
CE_AMN13	1.82966	28.25	10.7	AMN13	Cellulose	Native
CE_BHT04	2.97112	100.353	3.8	BHT04	Cellulose	Native
CE_BHT14	3.86448	175.235	16	BHT14	Cellulose	Native
CE_PJM12	4.00182	348.015	100	PJM12	Cellulose	Native
CEA_AMN13	1.33834	11.5	4.1	AMN13	Cellulose	Low-DS
CEA_BHT04	3.86095	253.75	11.9	BHT04	Cellulose	Low-DS
CEA_BHT14	3.97689	368.091	11.2	BHT14	Cellulose	Low-DS
CEA_PJM02	5.07853	760.054	35.3	PJM02	Cellulose	Low-DS
CEA_PJM12	4.25341	422.118	89.6	PJM12	Cellulose	Low-DS
CETA_AMN13	1.51387	26.3333	11.5	AMN13	Cellulose	Triacetate
CETA_BHT04	3.28688	238.658	11.9	BHT04	Cellulose	Triacetate
CETA_BHT14	3.66862	480.632	17.9	BHT14	Cellulose	Triacetate
CETA_PJM02	6.33702	1261.13	7.8	PJM02	Cellulose	Triacetate
CETA_PJM12	6.82152	1900.8	12.1	PJM12	Cellulose	Triacetate
MU_AMN13	1.81401	22.75	0	AMN13	Mutan	Native
MU_BHT04	2.93146	184.44	4.8	BHT04	Mutan	Native
MU_BHT14	3.44083	190.565	10.6	BHT14	Mutan	Native
MU_PJM12	4.35232	390.882	82.8	PJM12	Mutan	Native
MUA_AMN13	1.57953	24	10.8	AMN13	Mutan	Low-DS
MUA_BHT04	4.26809	455.554	14.8	BHT04	Mutan	Low-DS
MUA_BHT14	3.35386	398.943	14.5	BHT14	Mutan	Low-DS
MUA_PJM02	6.27303	1211.46	1.6	PJM02	Mutan	Low-DS
MUA_PJM12	6.8669	1992.13	10.5	PJM12	Mutan	Low-DS
MUTA_AMN13	0.85317	18.75	11.5	AMN13	Mutan	Triacetate
MUTA_BHT04	3.41926	206.7	11.7	BHT04	Mutan	Triacetate
MUTA_BHT14	3.65383	390.898	19.7	BHT14	Mutan	Triacetate
MUTA_PJM02	6.20851	1185.79	6	PJM02	Mutan	Triacetate
MUTA_PJM12	6.67036	1717.11	12	PJM12	Mutan	Triacetate
PE_AMN13	1.84099	21.3333	0	AMN13	Common plastics	Common plastics
PE_BHT04	4.24034	393.623	0.1	BHT04	Common plastics	Common plastics
PE_BHT14	3.92237	399.842	0.1	BHT14	Common plastics	Common plastics
PE_PJM02	6.44023	1280.14	0	PJM02	Common plastics	Common plastics
PE_PJM12	6.83486	1737.75	0.1	PJM12	Common plastics	Common plastics
PET_AMN13	1.58094	19.3333	0.4	AMN13	Common plastics	Common plastics
PET_BHT04	3.37937	194.44	0.8	BHT04	Common plastics	Common plastics
PET_BHT14	4.03909	438.016	NA	BHT14	Common plastics	Common plastics
PET_PJM02	6.38972	1209.48	0	PJM02	Common plastics	Common plastics
PP_AMN13	1.07081	18.5	0	AMN13	Common plastics	Common plastics
PP_BHT04	5.24901	785.179	0	BHT04	Common plastics	Common plastics
PP_BHT14	3.23989	302.61	0	BHT14	Common plastics	Common plastics
PP_PJM02	6.42886	1306.42	0	PJM02	Common plastics	Common plastics
PP_PJM12	6.48744	1445.22	0	PJM12	Common plastics	Common plastics
PR_AMN13	2.47413	43.625	7.5	AMN13	Paramylon	Native
PR_BHT04	3.37003	136.9	4.6	BHT04	Paramylon	Native
PR_BHT14	2.67553	89.0667	31.6	BHT14	Paramylon	Native
PR_PJM12	2.92753	153.214	86.4	PJM12	Paramylon	Native
PRA_AMN13	1.77057	24	0	AMN13	Paramylon	Low-DS
PRA_BHT04	3.57396	222.757	8.9	BHT04	Paramylon	Low-DS
PRA_BHT14	2.2034	352.023	8.6	BHT14	Paramylon	Low-DS
PRA_PJM02	6.38468	1277.81	1.1	PJM02	Paramylon	Low-DS
PRA_PJM12	4.92956	1006.57	0	PJM12	Paramylon	Low-DS
PRTA_AMN13	1.93327	27	0	AMN13	Paramylon	Triacetate
PRTA_BHT04	4.33669	420.535	9.6	BHT04	Paramylon	Triacetate
PRTA_BHT14	2.9822	330.312	8.1	BHT14	Paramylon	Triacetate
PRTA_PJM02	6.37289	1315.52	3.1	PJM02	Paramylon	Triacetate
PRTA_PJM12	6.17607	1459.29	20.3	PJM12	Paramylon	Triacetate
PS_AMN13	1.83559	30	0	AMN13	Common plastics	Common plastics
PS_BHT04	4.97329	679.03	0	BHT04	Common plastics	Common plastics
PS_BHT14	2.08334	192.154	0.4	BHT14	Common plastics	Common plastics
PS_PJM02	6.38125	1323.75	0	PJM02	Common plastics	Common plastics
PS_PJM12	6.62241	1503.2	0	PJM12	Common plastics	Common plastics
