# Supplementary material for: Microbial decomposition of biodegradable plastics on the deep-sea floor
Source: Nat Commun. 2024 Jan 26;15:568. doi: 10.1038/s41467-023-44368-8 (PMC10817984; doi:10.1038/s41467-023-44368-8)
Supplement: Supplementary file 6 — Source Data [file 41467_2023_44368_MOESM6_ESM.zip › Source data/Source Data SF 18d.xlsx]

## Sheet: ordination_bray_sac_PJM02_point
Source Data SF 18 | NMDS plot data in Extended Date Figure 18d
	PJM02		PJM12		BHT04		BHT14		AMN13
	MDS1	MDS2	MDS1	MDS2	MDS1	MDS2	MDS1	MDS2	MDS1	MDS2
CE	ND	ND	-0.693281	-0.15314	-0.598108	0.0651984	-0.546925	0.114303	-0.190957	0.101191
CEA	-0.777851	6.17644e-09	-0.693488	-0.152534	-0.129042	-0.107685	0.172489	-0.0204987	0.313027	-0.130409
CETA	0.0865303	-5.33018e-05	0.297338	-0.0379909	0.362905	-0.0344011	0.282937	0.147702	0.0588115	0.0118507
PR	ND	ND	-0.298516	0.762907	-0.478454	0.0984838	-0.698031	0.134489	-0.173591	0.192349
PRA	0.0864786	-1.43944e-05	0.29733	-0.0380342	-0.0236806	-0.0224229	0.246855	-0.134587	-0.254365	-0.27959
PRTA	0.0864997	0.000101301	0.297339	-0.0380248	0.127687	0.012985	0.248318	0.0376344	0.100694	-0.197196
MU	ND	ND	-0.693392	-0.153162	-0.0656113	-0.471899	-0.550794	0.00981115	-0.361136	0.0369085
MUA	0.0864182	8.59332e-05	0.297336	-0.0380178	0.17345	-0.0601723	0.295488	0.0524371	0.079463	0.0801364
MUTA	0.0863852	-0.000141339	0.297332	-0.0380063	0.136869	-0.251747	0.262203	-0.0476811	0.186321	0.211281
PE	0.0863788	-6.4737e-06	0.297337	-0.0380071	0.122071	0.216075	0.102607	-0.116595	0.0559194	-0.044151
PET	0.086386	3.51418e-05	ND	ND	-0.0852753	0.179819	0.132042	0.0750069	0.0602388	-0.1252
PP	0.0863847	1.40899e-05	0.297332	-0.0379838	0.210394	0.201449	0.239272	0.233701	0.10772	0.185074
PS	0.0863891	-2.0963e-05	0.297335	-0.0380066	0.246795	0.174318	-0.186462	-0.485722	0.0178546	-0.0422451
