# Supplementary material for: Microbial decomposition of biodegradable plastics on the deep-sea floor
Source: Nat Commun. 2024 Jan 26;15:568. doi: 10.1038/s41467-023-44368-8 (PMC10817984; doi:10.1038/s41467-023-44368-8)
Supplement: Supplementary file 6 — Source Data [file 41467_2023_44368_MOESM6_ESM.zip › Source data/Source Data SF 19.xlsx]

## Sheet: sac_family
Source Data SF 19 | Relative abundance for stacked chart in Supplementary Figure 19
		PJM02										PJM12												BHT04													BHT14
Assigned taxonomy	Family	CEA	PRA	MUA	CETA	PRTA	MUTA	PET	PE	PS	PP	CE	PR	MU	CEA	PRA	MUA	CETA	PRTA	MUTA	PE	PS	PP	CE	PR	MU	CEA	PRA	MUA	CETA	PRTA	MUTA	PET	PE	PS	PP	CE	PR	MU	CEA	PRA	MUA	CETA	PRTA	MUTA	PET	PE	PS	PP
Bacteria;Proteobacteria;Gammaproteobacteria;Alteromonadales;Pseudoalteromonadaceae	Pseudoalteromonadaceae	0.000511067	0.00276279	0.00272527	0.00251075	0.001883	0.00450834	0.00126743	0.00137717	0.00114899	0.00171496	0	0	0	0	0	0	0	0.000286649	0.000529261	0	0	0	0.000871745	0.00366804	0.000186606	0.00154099	0.0194355	0.00447803	0.000398657	0.00167992	0.00328527	0	6.4907e-05	0.000462056	0.0012077	0	0	0	0	0.00254325	0	0	0	0	0	0	0	0
Bacteria;Proteobacteria;Alphaproteobacteria;Rhodobacterales;Rhodobacteraceae	Rhodobacteraceae	0.172505	0.0816121	0.0828827	0.0811524	0.0743784	0.10433	0.107425	0.10161	0.112643	0.0997757	0.00139019	0.000103715	0.00696432	0.0122368	0.0125733	0.0163922	0.0169448	0.0199221	0.0342507	0.037283	0.0550575	0.0466431	0.010766	0.00829478	0.0416753	0.0427046	0.0418354	0.131628	0.122199	0.115766	0.0249011	0.234271	0.0656859	0.131048	0.173529	0.00134536	0.00012642	0.0121737	0.134604	0.633974	0.0739828	0.250154	0.0787772	0.163535	0.211932	0.307997	0.0458451	0.311839
Bacteria;Proteobacteria;Gammaproteobacteria;Vibrionales;Vibrionaceae	Vibrionaceae	0.0015332	0.00706047	0.00960332	0.00583004	0.00731801	0.00808098	0.00826013	0.00602513	0.0138729	0.00941032	0	0	0	0	0.000335289	0.00010072	0.000664082	0	0.00095771	0.000160426	0.00081953	0.000258331	0	0.0003543	0.000290276	0	0	0	0	0	0	0	0.00015145	0.000132016	0.000201284	0.000158278	0.000632098	0.00299819	0	0	0	0	0	0	0	0	0	0.00286842
Bacteria;Proteobacteria;Gammaproteobacteria;Alteromonadales;Colwelliaceae	Colwelliaceae	0	0.00377143	0.0018601	0.00212775	0.00102709	0.00348758	0.000786679	0.0025822	0.00540449	0.00294622	0	0	0	0	0	7.55401e-05	0.000899724	0.0113704	0.000806492	0.000417108	9.93369e-05	0.000315738	0.212858	0.172502	0.197533	0.0560247	0.0799132	0.071261	0.00900126	0.0611364	0.0631945	0.250074	0.0751839	0.0484279	0.0559345	0.0346892	0.0181623	0.0202636	0.291537	0.155894	0.291195	0.331926	0.526837	0.278126	0.259597	0.0924735	0.0706338	0.165512
Bacteria;Proteobacteria;Deltaproteobacteria;Desulfovibrionales;Desulfovibrionaceae	Desulfovibrionaceae	0	0.000482393	0.000259549	0	0	0	0.000437044	0.00038733	0.00102132	0.000263841	0.100264	0.431868	0.190898	0.00627731	0.0012741	0.00536335	0.00250637	0.0066646	0.0125006	0.00150801	0.00360096	0.000373145	0	0.00220916	0	0	0	0	0.000230802	0.000191383	0	0	0.000237992	0.000704086	0.000178919	0.0111586	0.0125787	0.0968726	0.000275667	0.000352529	0.00119104	0.000257387	0.000466729	0.000202671	0.000360597	0.00219522	0.00149745	0
Bacteria;Proteobacteria;Epsilonproteobacteria;Campylobacterales;Campylobacteraceae	Campylobacteraceae	0.00349884	0.00201728	0.000778648	0.00093621	0.00145504	0.00195645	0.00179188	0.00103288	0.00357462	0.000923442	0.000170227	0	0	0	0.000134116	0.000428061	0.00803325	0.0101283	0.00183981	0.00102673	0.000149005	0.0058268	0.050365	0.226189	0.00808625	0.312632	0.192581	0.086891	0.00516156	0.004657	0.00376656	0.0461834	0.0219602	0.0213206	0.0112943	0.0617812	0.0172984	0.0340657	0.0566298	0.0346486	0.131651	0.00102955	0.00220029	0.0871284	0.062416	0.0387691	0.0440943	0.00048428
Bacteria;Proteobacteria;Gammaproteobacteria;Cellvibrionales;EF468718_f	EF468718_f	0	0	0	0	0	0	0	0	0	0	0	0	0	0	0	0.00448205	0.00687646	0.000238874	0	0	0.00109271	0	0	0	0	0	0	0.0706366	0.286404	0.0495683	0.00221808	0.000527448	0.000411077	0.00226628	0.000357838	0	0	0	0	0	0.0216602	0.00743848	0.000433391	0.0222938	0	7.84006e-05	0	0
Bacteria;Proteobacteria;Gammaproteobacteria;Cellvibrionales;Cellvibrionaceae	Cellvibrionaceae	0.187168	0.00223655	0.00566683	0.0160432	0.0018402	0.00353011	0.00139854	0.00146325	0.00161709	0.00369377	0	0	0	0	0	0	0.00021422	0.0001911	0	0	0	0	0.000740983	0.0014172	0.0263529	0.0542937	0.000271387	0.0109583	0.000482585	0.00990941	0.274143	0.19043	0.00348334	0.00264032	0.00626216	0	0	0	0.00106329	0	0.000387779	7.72161e-05	0.000100013	0	0.000950664	0	0	0
Bacteria;Proteobacteria;Gammaproteobacteria;Oceanospirillales;Oceanospirillaceae	Oceanospirillaceae	0.00231946	0.00464851	0.00363369	0.00361718	0.00436513	0.0390439	0.00292819	0.00473403	0.00753224	0.0118289	0	0	0	0	0	0.000428061	0.00111394	0.000214987	0	0	0.000298011	0	0.00677781	0.000917011	0.0312254	0.0459976	0.0457183	0.176172	0.0110785	0.137052	0.0288769	0.00381873	0.169039	0.0269753	0.0188312	0.00203123	0	0.00429051	0.0252038	0.0110543	0.18655	0.103289	0.107881	0.0537281	0.0449435	0.0467464	0.00361693	0.266764
Bacteria;Proteobacteria;Deltaproteobacteria;Desulfobulbaceae_o;Desulfobulbaceae	Desulfobulbaceae	0.00208358	0.00223655	0.00194662	0.00229797	0.00162623	0.00544403	0.00371487	0.00223791	0.00655347	0.00457324	0.122677	0.00103715	0.0239066	0.0663886	0.0123051	0.0411442	0.025128	0.0281155	0.01366	0.0262136	0.0171853	0.0278998	0.040231	0.0311784	0.00020734	0	0.000271387	0.00178691	0.000545531	0.000510356	0.000292954	0.000759526	0.00478148	0.00123215	0.00161027	0.144561	0.251301	0.0665547	0.00874257	0.00632035	0.0038501	0.00393802	0.00576744	0.037251	0.0284544	0.0959036	0.0699657	0.00286842
Bacteria;Verrucomicrobia;Opitutae;Puniceicoccales;Puniceicoccaceae	Puniceicoccaceae	0.00774462	0.00289436	0.00311459	0.00502149	0.00273891	0.00187138	0.00236004	0.00111895	0.00365973	0.0043094	0.000822765	0.0040103	0.000329222	0.00103298	0.000167645	0.00030216	0.000792614	0	0.000604869	0.000192511	0.000596022	0.000172221	0.00248447	0	0.235973	0.00401081	0	0.000129174	0	0.000106324	0.00066961	0	0.000129814	0	0.000447297	0.00786114	0.0021702	0.123753	0.0362698	0	0.00199429	0.000437558	0	0	6.5563e-05	0.000940808	0	0
Bacteria;Bacteroidetes;Flavobacteria;Flavobacteriales;Flavobacteriaceae	Flavobacteriaceae	0.0511853	0.0429768	0.052602	0.042172	0.0327813	0.0321963	0.0587824	0.0498795	0.0612366	0.0409832	0.00794394	6.91431e-05	0.00141819	0.00607867	0.119832	0.0155361	0.00580536	0.0121826	0.0087706	0.0170693	0.0177068	0.00843882	0.049951	0.0330332	0.235725	0.133454	0.0344871	0.0637258	0.102224	0.0544167	0.0656218	0.0830204	0.0235829	0.03307	0.0317581	0.0112114	0.0152336	0.0447661	0.0693498	0.0162667	0.106833	0.0453001	0.0405721	0.111895	0.0193411	0.0432183	0.00827056	0.00894055
Bacteria;Proteobacteria;Gammaproteobacteria;Methylococcales;Methylomonas_f	Methylomonas_f	0	0	0	0	0	0	0	0	0	0	0	0	0	0	0.000637049	0	0.000299908	0	0.000277232	0	0.000248342	0	0	0	0	0.000105548	0.000375767	0	0.000230802	0.00129715	0.00374563	0	0.0374946	0.198222	0.0552188	5.27593e-05	0	0	0	0.000125903	0	0.000308864	0.000233364	0.000121603	0.00114735	0	0	0.000149009
Bacteria;Proteobacteria;Epsilonproteobacteria;Campylobacterales;Sulfurimonas_f	Sulfurimonas_f	0	0.000394685	0.000216291	0.00017022	0.000299568	0.000467846	0.000480748	8.60733e-05	0.000297885	0.000703575	5.67424e-05	0.000121001	0	0	0.195407	0.00211512	0.0127889	0.0219526	0.0309743	0.00288767	0.00901483	0.0331812	0.0862809	0.109979	0.000539084	0.000253314	0.00010438	0.000107645	0.00121695	0.00646451	0	0	0.0104068	0.00506062	0.00301926	0.0485913	0.0075009	0.00749548	0.00724609	0.00153602	0.00130183	0.000360342	0.000766769	0.00237125	0.0629733	0.0429831	0.0031101	0.00298018
Bacteria;Bacteroidetes;Bacteroidia;Marinilabiliales;Marinifilaceae	Marinifilaceae	0	0	0.00112471	0	0.000128386	0	0	0.000172147	0	0	0.000539053	6.91431e-05	0	0	0	0	0.000192798	0	0	0	0	0	0.000217936	0.151619	0	0	0	0	0.000419639	0	0	0	0	0	0	0.0456632	0.191947	0.0257689	0.000157524	0	0	0	0	0	0	0	0	0
Bacteria;Proteobacteria;Deltaproteobacteria;Desulfobacterales;Desulfobacteraceae	Desulfobacteraceae	0.000393128	0.00153489	0.000778648	0.00093621	0.000941499	0.00123341	0.00118002	0.000817697	0.00280863	0.00250649	0.0159162	0.00750203	0.0274014	0.0715534	0.0539145	0.114343	0.071121	0.0594797	0.0315792	0.0475824	0.0123923	0.0797382	0.0130762	0.00206327	0.00020734	0	0	0.000365993	0	0.000552886	0.000292954	0.00010549	0.000865426	0.000440054	0.00107351	0.171389	0.0584901	0.0922978	0.0314654	0.00795709	0.0140432	0.000720684	0.00830111	0.015707	0.023701	0.0723442	0.0595987	0.00100581
Bacteria;Planctomycetes;U81766_c;U81766_o;U81766_f	U81766_f	0	0	0	0	0	0	0	0	0	0	0.00272364	0.0114086	0.0923848	0.000913786	0.000167645	0.00032734	4.2844e-05	0	0	0.000256682	0	8.61104e-05	0	0	0	0	0	0	0	0	0	0	0	0	0	0.0259576	0.154148	0.168829	0	0	0	0	0	0	0	0	4.60755e-05	0
Bacteria;Planctomycetes;Phycisphaerae;CP019633_o;CP019633_f	CP019633_f	0	0	8.65164e-05	0	0	0	0	0	0.00051066	0	0.14824	0.000207429	0.0129156	0.148351	0.00828164	0.00702523	0.00426298	0.00413253	0.00226826	0.00426733	0.00258276	0.00137777	0	0	0	0	0	0.000150703	0.000146874	0.000191383	0	0	0.000411077	0.000462056	0.000469662	0.000105519	8.42797e-05	7.75394e-05	0.000157524	0.000100723	0.000443176	0.000463297	0	0.000162137	9.83445e-05	9.80008e-05	0	7.45045e-05
Bacteria;Chloroflexi;Anaerolineae;Anaerolinaeles;Anaerolinaceae	Anaerolinaceae	0	0	0	0	0	0	0	0	0	8.79469e-05	0.0253355	0.0928074	0.0114975	0.142948	0.00335289	0.0134461	0.00177803	0.0150491	0.00395685	0.00378606	0.0028311	0.00272683	0	0	0	0	0	0	0	0	0	0	0.000108178	0	0	0	0	0.000180925	0	0	0	0.000102955	0.000566742	0	6.5563e-05	5.88005e-05	0	0.000186261
Bacteria;Proteobacteria;Gammaproteobacteria;Alteromonadales;Psychromonadaceae	Psychromonadaceae	0.000589692	0.000394685	0.000692131	0.00042555	0.000385159	0	0.000611861	0.00202272	0.00140432	0.0013192	0	0	0	0	0.000268231	0	0	0.0861142	0.0269923	0	0.000347679	0	0.0636809	0.125714	0.000435414	0.000274424	0	0	0.00123794	0.000318972	0	0	0.000194721	0.000198024	0.000626216	0	0.00670024	0.000542776	0	0	0	0.000720684	0	0.000486411	0	0.000176401	0	0.00033527
Bacteria;Planctomycetes;Planctomycetia;Planctomycetales;Planctomycetaceae	Planctomycetaceae	0.073397	0.0684998	0.0720682	0.0656198	0.0938503	0.0609476	0.0980726	0.0845671	0.0674497	0.0904534	0.125628	0.00579074	0.087801	0.0681764	0.0321207	0.0353528	0.0588034	0.02673	0.0585715	0.0515289	0.0402563	0.0358793	0	0	0.000145138	0.000527738	0.00141956	0.00247583	0.00239194	0.00206269	0.000523133	0.000675134	0.00190394	0.00514863	0.0361192	0.0138229	0.000505678	0.000465236	0.0173276	0.00261879	0.00462565	0.0295223	0.00533404	0.00774204	0.00376987	0.00311642	0	0.00752496
Archaea;Thaumarchaeota;Group1a_c;Nitrosopumilales;Nitrosopumilaceae	Nitrosopumilaceae	0.00715493	0.0648599	0.0848293	0.0510234	0.0855052	0.123852	0.0685285	0.0771647	0.107366	0.0735676	0	0	0	0	0.00586756	0.00412953	0.0176731	0	0.00816573	0.0159464	0.00586088	0.0082666	0.000108968	0	0	0.000232205	0.000521899	0.000796573	0.000566513	0.000744269	0.000334805	0.000147686	0.00138468	0.00138617	0.00563594	0	0	0	0.00149648	0.000679878	0.00146802	0.00262535	0.000866782	0.000506678	0.00363875	0.00166601	0	0.00201162
Bacteria;Proteobacteria;Alphaproteobacteria;Sneathiellales;Sneathiellaceae	Sneathiellaceae	0	0	0.000778648	0	0	0.000170126	0	0.000215183	0	0.0013192	0	0	0	0	6.70578e-05	0	0	0	0	0.000256682	0	0	0	0.000125047	0.00105743	0.00696614	0.0100831	0.00803031	0.000629459	0.0586059	0.119212	0.00590742	0.0018174	0.00497261	0.0162145	0	0	0.00116309	0.00220533	0.00198927	0.000360081	0	0.00163355	0.00152003	0.00334371	0.000313603	0	0.000447027
Bacteria;Proteobacteria;Gammaproteobacteria;FN820314_o;FN820314_f	FN820314_f	0	0.000920931	0.00350391	0.00102132	0.000941499	0.000552909	0.00122372	0.00137717	0.00102132	0.00219867	0	0	0	0	0.00124057	0.00669789	0.00117821	0.0117048	0.00516659	0.00622453	0.0138575	0.0369701	0	0	0	0	0.000459271	0	0.000482585	0.000871858	0	0.000801722	0.115167	0.0698365	0.0648357	0	0	0	0.00842752	0.00561529	0.000138493	0.00254813	0.000533404	0.00014187	0.00131126	0.00164641	0	0.00521532
Bacteria;Firmicutes;Clostridia;Clostridiales;Lachnospiraceae	Lachnospiraceae	0.000196564	0.000701662	0	0.00034044	0	0.000170126	8.74088e-05	0	0.000638325	0.000219867	0.000141856	0	0	0	0.000234702	0.00375183	0.00681219	0.000668848	0.00168859	0.00144383	0.000496685	0	0	0	0	0	0	0.000172232	0	0	0	0	0.000108178	0.0016282	0.000424932	0.0382241	0.0366195	0.109718	0	0	0	0.000102955	0	0.000628281	0.000131126	0.000196002	0	0
Bacteria;Cyanobacteria;PAC002560_c;PAC002337_o;PAC002337_f	PAC002337_f	0	0	0	0	0	0	0.000131113	0	0	0	0.0940789	0.0728942	0.0144605	0.0154152	0.000402347	0.00475903	0.00239926	0.0013377	0.00126014	0.000866301	0.00119204	0.0024685	0	0	0	0	0	0	0	0	0	0	0	0	0	0	0	5.16929e-05	0	0.000176265	0	0.000102955	0.000133351	0	0	0	4.60755e-05	0
Bacteria;Bacteroidetes;Bacteroidia;Marinilabiliales;Prolixibacteraceae	Prolixibacteraceae	0.000511067	0.000350831	0.000302807	0.000893655	0	0.000255189	0	0.000172147	0.00323418	0.000571655	0.00808579	0.0174586	0.00379872	0.0927294	0.00922045	0.00030216	0.00317045	0.000429974	0.000831695	9.62557e-05	0.00330295	0.000631476	0	0	0	0	0	8.6116e-05	0	0	0	0	0	4.40054e-05	0	0.0103408	0.00101136	0.00297234	0	0	0.000138493	0	0.000133351	0.000243205	0.000688412	0.00184241	9.2151e-05	0
Bacteria;Proteobacteria;Gammaproteobacteria;Methylococcales;Methylophaga_f	Methylophaga_f	0	0	0	0	0	0	0	0	0	0	0	0	0	0	0	0	0.000171376	0	0	0	0	0	0.00054484	0	0.000145138	0.00141434	0.0571166	0.00587741	0.0927193	0.00378514	0.0032225	6.32938e-05	0.000519256	0.00316839	0.00322054	0	0	0	0.00228409	0.00176265	0.00293604	0.0020591	0.000966796	0.00310087	0.000721193	0.000215602	0	0.0353897
Bacteria;Proteobacteria;Alphaproteobacteria;Rhizobiales;Hyphomicrobiaceae	Hyphomicrobiaceae	0.0282659	0.0624479	0.081585	0.0647262	0.0685154	0.0437224	0.0220707	0.0248752	0.0222137	0.0243173	0.00283712	0	0.016841	0.0355185	0.0382565	0.0221081	0.0576894	0.00530301	0.0429961	0.0286842	0.0306206	0.0314303	0	0	0.000331744	0	0.000292263	0	0.00264373	0.0334921	0.0288979	0.000400861	0.0897231	0.0190323	0.00411513	0	0	0	0.000630095	0.000100723	0.00534582	0.00983218	0.00733431	0.00208751	0.000295034	0.00362603	9.2151e-05	0
Bacteria;Proteobacteria;Gammaproteobacteria;Chromatiales;Woeseiaceae	Woeseiaceae	0.00609349	0.055519	0.0467621	0.0555343	0.0481448	0.037853	0.0568594	0.0567223	0.0443423	0.0468317	0	0	0	0.000675407	0.0120369	0.0186332	0.0483066	0.00401309	0.0295882	0.0435076	0.0869446	0.0385488	0.000305111	0	8.29359e-05	0	0.000563651	0.000839631	0	0	0	0	0.00149286	0.00147418	0.00234831	0	0	0	0.00299295	0.000830962	0.00218818	0.00211057	0.00130017	0.000547212	0.00249139	0.00182281	0	0.0015646
Bacteria;Spirochaetes;Spirochaetia;Leptospirales;Leptospiraceae	Leptospiraceae	0.00180839	0	0.000346066	0	0	0.000510378	0.000131113	0.00038733	0.000297885	0.000439734	0.00249667	0.0199651	0.0104591	0.0156536	0.000167645	0.000428061	0.00085688	0.000668848	0.00136096	0.0130587	0.000720193	0.000602773	0	0	0	0	0	0	0	0	0	0	0	0	0	0.0839137	0.0581109	0.00199018	0.000511952	0.000251807	0	0	0.000100013	0	0	0	0	0
Bacteria;Proteobacteria;Alphaproteobacteria;Rhodospirillales;Micavibrio_f	Micavibrio_f	0.00959233	0.00166645	0.00160055	0.00212775	0.00102709	0.00178632	0.00148595	0.00292649	0.00153198	0.00233059	0.000567424	0.000138286	0.012713	0.0011919	0.000972339	0.000906481	0.00201367	0.00112271	0.00216745	0.00134758	0.00384931	0.0149258	0	0.000145888	0.00153431	0.00523516	0.000292263	0.000279877	0.0143517	0.00310467	0.0127644	0.000316469	0.0149502	0.00442254	0.00335473	0.00878443	0.00265481	0.00679762	0.00259914	0.00629517	0.000276985	0.0036549	0.00410055	0.00253339	0.0172759	0.00987848	0.00198125	0.00681717
Bacteria;Proteobacteria;Deltaproteobacteria;Nitrospinales;DF820460_f	DF820460_f	0	0	0	0	0	0	0	0	0	0	0.0436065	0.0821593	0.0218046	0.0156536	0.00130763	0.00173742	0	0.00212598	0.00035284	0.000834216	0	0	0	0	0	0	0	0	0	0	0	0	0	0	0	0	0	0	0	0.000100723	0.00019389	0	0.000233364	0	0	0	0	0
Bacteria;Planctomycetes;OM190_c;OM190_o;OM190_f	OM190_f	0.00157251	0.0105688	0.0119393	0.0107239	0.0175889	0.0119513	0.0100083	0.0102858	0.012341	0.0119608	0.0039436	0.000121001	0	0.000476758	0.00241408	0.00397845	0.00771192	0.0045625	0.0043349	0.00327269	0.00243375	0.00568329	0	0	0.0227866	0.0118635	0.00475972	0.0214644	0.00975661	0.0172458	0.0797673	0.00837588	0.0150368	0.03285	0.0549505	0	4.21399e-05	0	0.00216595	0.000553975	0.000969449	0.00769587	0.0017669	0.000668815	0.000819538	7.84006e-05	0	0.00685442
Bacteria;Proteobacteria;Alphaproteobacteria;Rhizobiales;Cohaesibacteraceae	Cohaesibacteraceae	0.000864882	0.00179801	0.00462863	0.00131921	0.00436513	0.00123341	0.00454526	0.00529351	0.00131921	0.00259443	0.000652538	0	0.0126117	0.00147	0.000905281	0.000856121	0.0014567	0	0.00209184	0.00134758	0.00307944	0.000258331	0.00054484	0.000270935	0.000435414	0.0786541	0.0715001	0.00202372	0.0159673	0.0615617	0.000857938	0.0534833	0.0136954	0.0269093	0.0211348	0.000211037	0.00166452	0.00889119	0.00830938	0.00261879	0.0111625	0.00370637	0.00636752	0.0119981	0.00163908	0.00268522	0.00615108	0.0328565
Bacteria;Proteobacteria;Gammaproteobacteria;Oceanospirillales;Oleiphilaceae	Oleiphilaceae	0	0	0.00739715	0	0	0	0	0	0	0	0	0	0	0	0	0	0.000706926	0.000453861	0	0	0.000571187	0.000143517	0	0	0	0.000211095	0.00839213	0.0769446	0.00568611	0.0109301	0.0259474	0.000337567	0.0204241	0.033158	0.0436562	0.000290176	6.32098e-05	0.000155079	0.000354428	0.00259361	0.00473645	0.000643468	0.00213362	0.0108226	0.000950664	0.0179537	0.000645057	0.000223514
Bacteria;Bacteroidetes;Bacteroidia;Bacteroidales;EF467588_f	EF467588_f	0.000196564	0	0	0	0	0	8.74088e-05	0	0.00042555	0	0	0	0	0	0	0	0.000128532	0	0	6.41704e-05	0	0	0.0113981	0.00195907	0	0	0	0	0	0	0	0	0.000108178	4.40054e-05	0	0.0108684	0.0741872	0.000310158	0.000275667	0	0	0	0.000533404	0.000121603	0.000327815	0.00227362	0.00435414	0
Bacteria;Cloacamonas_p;Cloacamonas_c;EF031090_o;EF031090_f	EF031090_f	0	0	0	0	0	0	0	0	0	0	0	3.45716e-05	0.000101299	0.000198649	0.00375524	0.00825905	0.00280628	0.000955498	0.000831695	0.00144383	0.000372513	0.000401849	0	0	0	0	0	0	0	0	0	0	0	0	0	0.0541047	0.0056046	0.0733006	0	0	0	0	0	0	6.5563e-05	3.92003e-05	0.000276453	0.000111757
Bacteria;WM88;WM88_c;WM88_o;WM88_f	WM88_f	0	0	0	0	0	0	0	0	0	0	0	0.000103715	0	0.0725467	0.00030176	0.00103238	0.000278486	9.55498e-05	0	0	0	8.61104e-05	0	0	0	0	0	0	0	0	0	0	0	0	0	0.0031128	0	0.00136986	0	0	8.30956e-05	0	0	0	0	0	0	0
Bacteria;Proteobacteria;Gammaproteobacteria;PAC001146_o;PAC001146_f	PAC001146_f	0.000589692	0.00991098	0.00687806	0.00642581	0.00881585	0.00952705	0.00327783	0.00525047	0.0110217	0.00514489	0	8.64289e-05	0	0	0.00234702	0.00752883	0.00481995	0.000429974	0.0122486	0.0106202	0.0191472	0.0690892	0.000196143	0.000229253	0.000186606	0.0046652	0.00308964	0.00238972	0.00109106	0.0011483	0.000376656	0.000295371	0.0112073	0.0148298	0.00932615	0	0	0.000982166	0.0213445	0.000931685	0.00423787	0.00416967	0.00336712	0.00563426	0.00435994	0.00295962	0.000276453	0.00145284
Bacteria;Proteobacteria;Epsilonproteobacteria;Campylobacterales;Sulfurovum_f	Sulfurovum_f	0.000589692	0.000613954	0.00047584	0.000553215	0.000470749	0	0.00144224	0.00025822	0.000553215	0.00101139	0.00110648	0.000916147	0.000202598	0.000238379	0.0685666	0.0217556	0.00901866	0.0400831	0.0331166	0.0145346	0.0103559	0.0180832	0.000392285	0.000125047	0	0	0	0	8.39278e-05	0	4.18506e-05	0	0.000194721	0.000484059	0.000402567	0.00076501	0	0.000387697	0.000511952	0	0.000387779	0.000772161	0.000233364	0.00332381	0.013047	0.00760486	0	0.000670541
Bacteria;Bacteroidetes;Bacteroidia;Bacteroidales;GU454901_f	GU454901_f	0	0.000175416	0	0	0	0	0	0	0	0	0.000113485	0	0.063388	0	0	0.00178778	0.00955421	0.00226931	0.00241948	0.00413899	0.00288077	0.00206665	0	0	0	0	0	0	0	0	0	0	0	0.000132016	0	0	0	0	0	0.000100723	0	0	0	0	0.000131126	0	0	0
Bacteria;Proteobacteria;Gammaproteobacteria;Chromatiales;Sedimenticola_f	Sedimenticola_f	0	0	0.000129775	0	0.000342363	0.000510378	0	0.00051644	0.000468105	0	0	0	0	0	0.00030176	0.00969431	0.000621238	0.0120154	0.00597308	0.005647	0.0100579	0.0170499	0	0	0.00031101	0.00206873	0.0022546	0.00152856	0	0.00654957	0.000167403	0	0	6.60081e-05	0	0	0	0	0.00299295	0.000604336	0.000249287	0.00267682	0.0564742	0.000466144	0	0.000254802	0	0.0114364
Bacteria;Proteobacteria;Alphaproteobacteria;Rhodobacterales;Hyphomonadaceae	Hyphomonadaceae	0.0112042	0.00153489	0.00211965	0.00225542	0.0028245	0.00531643	0.00371487	0.0030556	0.00323418	0.00734356	0	0	0	0.000715137	0.000368818	0	0.0012639	0.000286649	0.000478855	0.00561491	0.00156456	0.000602773	0.000348698	0.000479346	0.000974497	0.0438022	0.000918542	0.00150703	0.00501469	0.0031472	0.0047082	0.00801722	0.0508222	0.00187023	0.0154318	0	0	0.000336004	0.00555271	0.00259361	0.00157882	0.00509626	0.00200027	0.00478304	0.00455663	0.00874167	0.000990624	0.00715244
	others(<5%)	0.428431	0.565408	0.506683	0.574195	0.53644	0.495492	0.536908	0.551386	0.499255	0.544655	0.290663	0.251128	0.388102	0.22356	0.410495	0.624792	0.603093	0.6087	0.616387	0.64687	0.638414	0.509774	0.447859	0.127527	0.193572	0.193068	0.423343	0.257293	0.307637	0.352932	0.252171	0.111988	0.247252	0.305881	0.356809	0.209006	0.083163	0.0901783	0.257315	0.098809	0.12384	0.176156	0.131551	0.170122	0.224389	0.189102	0.678416	0.116264
The following taxonomies are included in others
Bacteria;Proteobacteria;Alphaproteobacteria;__;__	__	0.0186343	0.00727974	0.00860838	0.0115324	0.0046647	0.00633719	0.00826013	0.00817697	0.00591515	0.00787125	0.00178739	0.00103715	0.00217793	7.94597e-05	0.000972339	0.00360075	0.00325614	0.00740511	0.00496497	0.0144704	0.00881615	0.0133471	4.35872e-05	0.000291776	0.00138918	0.0024487	0.000626279	0.00329394	0.0476081	0.0545443	0.00364101	0.00894553	0.0526828	0.0366785	0.00892358	0.00287538	0.000168559	0.00157663	0.0233923	0.0144789	0.0114672	0.0259446	0.00413388	0.00421556	0.00894935	0.00970208	0.00437717	0.0098346
Bacteria;Bacteroidetes;Flavobacteria;Flavobacteriales;__	__	0.000511067	0.0056133	0.00255223	0.00297885	0.000770317	0.00114835	0.00240374	0.00262524	0.0017022	0.00228662	0	0	0	0	0.000201174	0	0	0.000143325	0	0.000352937	0	8.61104e-05	0	0	0	0.00118213	0.000125256	0	0.00193034	4.25297e-05	6.2776e-05	0.000801722	0.000519256	0	0.00773824	0	0	0.000491083	0	0.00075542	0.000249287	0	0.000800107	0	0.000491723	0.0518816	0.00336351	0.00201162
Bacteria;Firmicutes;Clostridia;Clostridiales;__	__	0	0	0	0	0	0	0	0	0	0	0.0200017	0.000363002	0.0764049	0.000397298	0.00100587	0.00105756	0.00190656	0.000453861	0.000882101	0.00426733	0.00218541	0.000803697	0	0	0	0	0	0.000279877	0	0	0	0	0	0	6.70946e-05	0.00110795	0	0	0	0.000302168	0	0	0	0	9.83445e-05	0.000137201	0	0
Bacteria;Bacteroidetes;Cytophagia;Cytophagales;__	__	0.000196564	0.00271894	0.00311459	0.00502149	0.00436513	0.00353011	0.00319042	0.00331382	0.00382995	0.00233059	0	0	0	0	0.000435876	0	0.000278486	0.00277094	0.000428449	0.000994642	0.000794695	0	0	0	0.0784574	0.00436967	0	0	0	0.000446561	0.000188328	0	6.4907e-05	0.000462056	0.000268378	0	0	0	0	5.03613e-05	0	0.000308864	0.000500067	0	0	0	0	0
Bacteria;Proteobacteria;Gammaproteobacteria;Chromatiales;__	__	0.00801981	0.00416612	0.00627244	0.00468105	0.00449352	0.00557162	0.00113631	0.00615424	0.0046385	0.00545271	0.00218458	0	0.000531821	0.00178784	0.000603521	0.00828423	0.00342752	0.00941165	0.0105096	0.0151442	0.0290809	0.0668217	0	0.000437664	0.000248808	0.00272313	0.16396	0.00372452	0.002329	0.0357674	0.000230178	0.0190303	0.025833	0.0365245	0.0469438	0	0	0	0.0199268	0.0023418	0.000276985	0.0232678	0.0117682	0.00306034	0.00547451	0.00109761	0.000460755	0.00357622
Bacteria;Proteobacteria;Alphaproteobacteria;Rhizobiales;__	__	0.00514998	0.00999868	0.00596963	0.00795779	0.00945778	0.00684757	0.00738604	0.00748838	0.00808545	0.00791522	0.000737651	0	0.00212728	0.00441001	0.00251467	0.00334894	0.00657655	0.00339202	0.0131307	0.0119999	0.0207117	0.0139499	0.000893538	0.00464758	0.0288824	0.0486785	0.109307	0.0514543	0.16196	0.0714924	0.0373726	0.00974725	0.00581999	0.0378666	0.0413079	0	0	0.000465236	0.0163431	0.0108781	0.0155943	0.00244518	0.00940125	0.0518838	0.00563842	0.00825167	0.00186606	0.0016391
Bacteria;__;__;__;__	__	0.0133664	0.027014	0.0193797	0.0337887	0.0322677	0.0213933	0.0296753	0.0230677	0.0237031	0.0251088	0.0095611	0.098892	0.0227923	0.00750894	0.0068399	0.017198	0.0199867	0.0160524	0.010686	0.0084705	0.00625823	0.0123138	0.380233	0.0334709	0.00111964	0.00120324	0.00123168	0.00503778	0.00130088	0.00197763	0.0113206	0.00061184	0.00244483	0.00198024	0.00590432	0.010077	0.00294979	0.00757302	0.0111448	0.00186337	0.00335152	0.00337177	0.00480064	0.00220912	0.00180298	0.00331243	0.000622019	0.00316644
Bacteria;Proteobacteria;Gammaproteobacteria;__;__	__	0.0302316	0.0140771	0.0232297	0.0353207	0.0112552	0.0117387	0.0135921	0.0148907	0.0116601	0.0167099	0.00121996	0.000933432	0.00195001	0.00178784	0.00348701	0.00601803	0.00721921	0.00585242	0.00940068	0.00632079	0.0130131	0.033296	0.000740983	0.000437664	0.000497616	0.00350418	0.0112313	0.00307865	0.000545531	0.0243908	0.0102116	0.000590742	0.0601904	0.0341482	0.0133966	0.000131898	4.21399e-05	0.000129232	0.00500138	0.00206482	0.00221588	0.00630598	0.00726764	0.00589773	0.00704802	0.0260094	0.59495	0.0147519
Bacteria;Proteobacteria;Gammaproteobacteria;Cellvibrionales;Halieaceae	Halieaceae	0.00703699	0.0394246	0.0398408	0.0338738	0.0308127	0.033047	0.0428303	0.0391203	0.037491	0.041423	0	0	0	0.000317839	0.00603521	0.0148059	0.0130888	0.012517	0.00917385	0.0345879	0.049892	0.00651569	0.00054484	0.000125047	0.00147211	0	0.000459271	0.00682469	0.00216114	0.00740016	0.000397581	0.000274273	0.00923842	0.0116834	0.0161922	0.000290176	0	0	0.00504076	0.000881323	0.00673074	0.00754144	0.000933458	0.00174297	0.00278643	0.00135241	0	0.00473104
Bacteria;Proteobacteria;Gammaproteobacteria;Legionellales;__	__	0.00267327	0.00162259	0.000778648	0.00238308	0.000342363	0.000595441	0.00135484	0.00223791	0.00144687	0.00123126	0.00141856	0.0464815	0.000759744	0.00147	0	0.00020144	0.00203509	0	0.00128535	0.000352937	0.000794695	0.000889807	0	0	0	0	0	0.000193761	0	0	0	0	0	0	0.000424932	0	0	0	7.87619e-05	0	0.000138493	7.72161e-05	0	0	0	0	0	7.45045e-05
Bacteria;Planctomycetes;Phycisphaerae;Phycisphaerales;Phycisphaeraceae	Phycisphaeraceae	0.0222904	0.0246459	0.0213263	0.0257032	0.0329097	0.017523	0.0236004	0.0290928	0.0238308	0.0254606	0.0377053	5.18574e-05	0.00278573	0.0034565	0.00385583	0.00700005	0.0149311	0.00408475	0.0112153	0.00442776	0.00553803	0.0074916	0	0	0.00352478	0.00139323	0.00150307	0.00624341	0.0040705	0.00306214	0.0427086	0.00107599	0.00560363	0.00389448	0.00733567	0.00891632	0	0.00136986	0.00425314	0.00110795	0.00714622	0.00128694	0.00196693	0.00226992	0.000524504	0.000666405	0	0.00119207
Bacteria;Marinimicrobia_SAR406;AYLG_c;AYLG_o;AYLG_f	AYLG_f	0	0	0	0	0	0	0	0	0	0	0.000113485	0	0	0	0.00137469	0.00387773	0.0414087	0.0136397	0.00927466	0.00471653	0.0036258	0.0142943	0	0	0	0	0	0	4.19639e-05	0	0	0	0	6.60081e-05	0	0	0	0	0	0.000100723	0	0.000102955	0	6.08014e-05	0	0	0	0
Bacteria;Planctomycetes;Phycisphaerae;CP019633_o;PAC002608_f	PAC002608_f	7.86256e-05	0.00140332	0.000951681	0.00059577	0.00299568	0.000595441	0.00131113	0.00133414	0.00119154	0.00109934	0.00278038	8.64289e-05	0.0408489	0.000397298	0.000670578	0.00370147	0.00239926	0.00167212	0.0035032	0.00115507	0.00064569	0.000861104	0	0	0	0	0	0	4.19639e-05	8.50593e-05	0	0	4.32713e-05	6.60081e-05	6.70946e-05	0	0	0	0	0	0	0.000154432	0	8.10685e-05	9.83445e-05	3.92003e-05	0	0
Bacteria;Acidobacteria;Holophagae;Acanthopleuribacterales;Acanthopleuribacteraceae	Acanthopleuribacteraceae	0.040846	0.0044731	0.00462863	0.00297885	0.000770317	0.00208404	0.000393339	0.00150628	0.000553215	0.000879469	0	0.000138286	0	7.94597e-05	0	0.00297124	0.000342752	0.000262762	0.00151217	0	0.000223508	0.000315738	0	0	0	0.000527738	0	0.000322935	0	0	0	0	0	0	0.000178919	0.000105519	0	0.00118894	0.000118143	5.03613e-05	5.53971e-05	7.72161e-05	0.00060008	0	6.5563e-05	0	4.60755e-05	7.45045e-05
Bacteria;Spirochaetes;Spirochaetia;Spirochaetales;Spirochaetaceae	Spirochaetaceae	0	0	0	0	0	0.000170126	0	0	0	0.000175894	0.00141856	0.0177871	0.0161572	0.00874056	0.00804694	0.0167699	0.00839742	0.0110838	0.00882101	0.00863092	0.00486751	0.00706105	0.0289855	0.0388479	0.000684221	0	0	0.000129174	0	0.000106324	0	0	0	0.000418051	0.00131953	0.0203651	0.0405175	0.0111657	0.000354428	5.03613e-05	0.00102485	0.000283126	0.000433391	0.00113496	0.00193411	0.00260682	0.00421591	0
Bacteria;Proteobacteria;Alphaproteobacteria;Rhodospirillales;Rhodospirillaceae	Rhodospirillaceae	0.00746943	0.00912161	0.0114202	0.00668114	0.0159199	0.00833617	0.00721122	0.0146755	0.0146815	0.0124445	0.000737651	0	0.0390255	0.000675407	0.0151886	0.0021403	0.025535	0.000716623	0.0235899	0.00500529	0.0107781	0.00944344	0.000108968	0	0.0043334	0.00287089	0.00152394	0.000667399	0	0.00625186	0.00428969	0.000590742	0.000389442	0.00136417	0.000313108	0	0	0	0.000748238	5.03613e-05	0.000387779	0.00105529	0.000266702	0.00014187	0.000458941	0.000607605	0.00108277	0
Bacteria;Bacteroidetes;Sphingobacteriia;Saprospirales;Saprospiraceae	Saprospiraceae	0.00967095	0.0365303	0.0209802	0.0203838	0.0268327	0.0348758	0.0170447	0.0334395	0.0345121	0.0302977	0	0	0	0.00143027	0.0012741	0.00173742	0.00559114	0.00257984	0.00309995	0.00385023	0.00476817	0.00433422	8.71745e-05	0.00193823	0.00167945	0.0219539	0.000730658	0.0024543	0.000545531	0.0012121	0.00525225	0.00160344	0.000281264	0.00178222	0.00939324	0	0	0	0.000787619	0.00256843	0.00238207	0.00581695	0.00143352	0.00901887	0.000196689	0.000176401	4.60755e-05	0.00257041
Bacteria;Proteobacteria;Alphaproteobacteria;Kordiimonadales;Kordiimonadaceae	Kordiimonadaceae	0.000196564	0.00245582	0.000216291	0.0131921	0.000855908	0.00029772	0.000305931	0.00137717	0.00174476	0.000879469	0	0	0	0	0	0	0.000514128	0	0.000151217	0	0.000149005	0.000516662	0	0	0	0	0	0	0	0.00146727	0.0363473	0	0	0.000110013	0.000178919	0	0	0	0	0	0.000166191	0	0	0	0	0	0	0
Bacteria;Proteobacteria;Deltaproteobacteria;AF269002_o;AF269002_f	AF269002_f	0.00157251	0.00780599	0.00847861	0.00787268	0.0065477	0.0201174	0.00904681	0.00718712	0.00829823	0.00510092	0.000113485	5.18574e-05	0.000379872	0.000278109	0.00204526	0.00266908	0.0123391	0.000477749	0.0355613	0.00940097	0.00526486	0.00706105	0	0	0	0	0	0	0	0	0	0	0	0	0.000178919	0	0	0	0	0	0	0.000360342	0	0.000162137	0	0	0	0
Bacteria;Proteobacteria;Gammaproteobacteria;Thiotrichales;Leucothrix_f	Leucothrix_f	0.000432441	0.000482393	0	0.000297885	0	0.000510378	0.000393339	8.60733e-05	0	0	0	0	0	0	0	0.00020144	0.00042844	0.000692736	0.000579666	0.000256682	0	0.00625736	0	0	0	0	0	0	0.00010491	0	0	0	0.000259628	0.00171621	8.94594e-05	0	0	0	0.00133895	0.0023418	0.000166191	0.0012612	0.00206694	0	0.0350434	0.00213642	0.000760246	0.00122932
Bacteria;Proteobacteria;Gammaproteobacteria;Thiomicrospira_o;FR715579_f	FR715579_f	0	0	8.65164e-05	0.00017022	0	0.000170126	0.000262226	0.00012911	0.000468105	0.000483708	0	0	0	0	0.000234702	0.0032734	0.00115679	0.00633017	0.00161298	0.00439567	0.00387414	0.0099027	0.000130762	0	0.000124404	0	0	0	0	0.00202016	0	0.00010549	4.32713e-05	0	0.000402567	0	0	0	0.0147678	0.00740312	0.0037393	0.000463297	0.000666756	0.00200644	0.0350107	0.00874167	9.2151e-05	0.0073387
Bacteria;Proteobacteria;Deltaproteobacteria;OM27;U70713_f	U70713_f	0.00326296	0.00333289	0.00263875	0.00259586	0.00201138	0.00842123	0.00266597	0.00438974	0.00229797	0.00342993	0	0	0	0	0.000100587	0.00022662	0.000685504	0.000501636	0.00126014	0.00134758	0.000273177	0.00200924	8.71745e-05	0.00760702	0.0103255	0.0131301	0.0321907	0.0218089	0.0200168	0.00661336	0.00129737	0.000928309	0.0062527	0.00189223	0.0138886	0	0	0.000956319	0.000669476	0.000931685	0.00224358	0.00190466	0.00983464	0.0044993	0.000262252	0.000352803	0	0.016838
Bacteria;Proteobacteria;Gammaproteobacteria;Oceanospirillales;__	__	0	0	0	0	0	0	0.000830383	0	0	0	0	0	0	0	0	0	0.00010711	0	0	0.000256682	0.000447016	0	0	0	0	0	0.0309382	0	0	0	0	0	0	0	0	0	0	0	0.00311109	0.000276987	0	0	0	0	0	0	0	0
Bacteria;TM6;TM6_c;Babela_o;__	__	7.86256e-05	8.77078e-05	8.65164e-05	0	0.00115548	0.000552909	0	0.000172147	0	0.000307814	0.030499	0.000639574	0	0	6.70578e-05	0.00156116	0.00147812	0.000764398	0.000856898	0.000449193	0.000546353	0	0	0	0	0	0	0	0	0	0.000795162	0	0.000129814	0	8.94594e-05	0	0	0	0.000472571	5.03613e-05	0	5.14774e-05	0	0	0	0	0	0
Bacteria;Acidobacteria;Thermoanaerobaculum_c;Thermoanaerobaculum_o;Thermoanaerobaculum_f	Thermoanaerobaculum_f	0	0.00337675	0.00177359	0.00093621	0.00350922	0.00238176	0.0030156	0.00284042	0.00259586	0.0014951	0.0248532	0.000432145	0	0.00286055	0.00506287	0.0154354	0.00904008	0.0301698	0.0144413	0.024096	0.0263491	0.00419071	0	0	0	0	0	0	0	8.50593e-05	0	0	0.000302899	0.00024203	0.000268378	0	0	0	0.000275667	0	0.000138493	0.000386081	0	0.000162137	6.5563e-05	0.000686005	0	0
Bacteria;Proteobacteria;Alphaproteobacteria;Rhizobiales;Phyllobacteriaceae	Phyllobacteriaceae	0.0105358	0.00311363	0.00402301	0.00544704	0.00684726	0.00293467	0.00703641	0.00684283	0.00387251	0.00461721	0	0	0.000227923	0.000834327	0.000771165	0.00231656	0.00372743	0.000692736	0.000604869	0.00080213	0.00350163	0.000401849	0	0	0.000352478	0	0.00106467	0	0	0	0.00031388	0	0	0	0	0	0	0.000749548	0.0300083	0.0144033	0.0095006	0.000489035	0.0111015	0.00105389	0	0.000725206	0	0
Bacteria;Proteobacteria;Gammaproteobacteria;Alteromonadales;Moritellaceae	Moritellaceae	0.000471754	0.000350831	0.000821906	0.00042555	0	0.000467846	0.00174818	0.00103288	0.000723435	0.000527681	0	0	0	0	0	0	0	0	0.000100812	0.000545449	0.000745027	0	0	0	0	0	0	0	0	0	0	0	0	0.000154019	0.000380203	0.0299937	0	0.0111398	0.000787619	0.00123385	0.000609368	0.00151858	0.000366716	0	0.00363875	0.000548804	0.00255719	0.00350171
Bacteria;Chloroflexi;Anaerolineae;Anaerolinaeles;GCA004_f	GCA004_f	0	0.000306977	0.000216291	0.00017022	0.000213977	0.000127594	0	0.000301257	0.000382995	0	0	0.000190144	0.000101299	0.000437028	0.0245096	0.0288815	0.00758339	0.00764398	0.0109128	0.0167164	0.0143542	0.00111944	0	0	0	8.44381e-05	0.000125256	0.000344464	0	0.000106324	0.000104627	0	0.000108178	0.00090211	0.00152081	0	0	0	7.87619e-05	7.5542e-05	0.000332382	7.72161e-05	0	0.000101336	0.000295034	0.000235202	0	0
Bacteria;Bacteroidetes;Bacteroidia;Bacteroidales;GQ357022_f	GQ357022_f	0.000353815	0	0	0	0	0	0.000568157	0	0	0	0.00164553	0.000760575	0.000278573	0.00826381	0.0286002	0.0155109	0.00659797	0.013162	0.00229346	0.00936888	0.00879132	0.00424811	0	0	0	0	0	0.00021529	0	6.37945e-05	0	0	0.000324535	6.60081e-05	0.000402567	0.000184658	0.000737448	0.00108555	0.000393809	5.03613e-05	0.000415478	0.000772161	0.000500067	0	0.00160629	0.000901607	0.000276453	0.000149009
Bacteria;Proteobacteria;Gammaproteobacteria;Oceanospirillales;Kangiellaceae	Kangiellaceae	0	0.00162259	0.00307133	0.00527682	0.00231095	0.00170126	0.00170447	0.00284042	0.00225542	0.00250649	0	0	0	0	0	0	0	0	0	0	0	0.00146388	0	0.000270935	0.00196973	0.00724056	0.0075571	0.00663093	0.000923206	0.00642198	0.00263659	0.00246846	0.00382951	0.00578671	0.0275759	0	0	0	0.000511952	0.000226626	0	0.000463297	0.000100013	0.00028374	0.000360597	0	0	0.000894055
Bacteria;Firmicutes;Clostridia;Clostridiales;Christensenellaceae	Christensenellaceae	0	0	0	0	0	0	0	0	0.00025533	0	0.0136182	0.000501288	0.00364677	0.0106476	0.0274267	0.00428061	0.00111394	0.00219764	0.00128535	0.00134758	0.000993369	0.000861104	0	0	0	0	0	0	0	0	0	0	0	0	0	0.000342936	0	0	0	0	0	0	0	0.000162137	0	0	0	0
Bacteria;Proteobacteria;Gammaproteobacteria;Chromatiales;Wenzhouxiangellaceae	Wenzhouxiangellaceae	0.000668318	0.00649037	0.00497469	0.0054896	0.00504986	0.00429568	0.00673048	0.00714409	0.00855356	0.00760741	0.000113485	0	0	0.000476758	0.00372171	0.0116332	0.0149097	0.00891002	0.0110137	0.0171656	0.0271438	0.00453515	0	0	0	0	0	0	0	0.000276443	0	0	0.000281264	0.000176021	0.00161027	0	0	0	0	0.000276987	0.000969449	0.00221353	0	0.000770151	0.00229471	0.00111721	0	0
Bacteria;Bacteroidetes;Cytophagia;Cytophagales;AB015263_f	AB015263_f	0.000786256	0.00122791	0	0.0012341	0.000385159	0.000255189	0.000655566	0.00012911	0.00191498	0.00123126	0	0	0	0	0	0	0	0	0	0	0	0	0.000108968	0.000625234	0	0.000295533	8.35038e-05	0	0.00010491	6.37945e-05	0	0	0.000562527	0.000286035	0.000201284	0	0	0	0	0	0	0	0	0	0	0	0	0
Bacteria;Bacteroidetes;Flavobacteria;Flavobacteriales;Crocinitomicaceae	Crocinitomicaceae	0.0021622	0.00144718	0.000821906	0.00319163	0.00111268	0.00157366	0.00262226	0.00193665	0.00140432	0.00369377	0	0	0	0	0	0.00020144	0	0	0.000151217	0	7.45027e-05	0	0.000740983	0.00104206	0.00290276	0.00519294	0.00761972	0.0268897	0.00230802	0.0213286	0.0141037	0.00417739	0.0113371	0.0155999	0.00362311	0	0	0	0.000236286	0.00100723	0.000775559	0.0015958	0.00470063	0.00326301	0.00399934	0.00264602	0.000990624	0.000521532
Bacteria;Proteobacteria;Gammaproteobacteria;Alteromonadales;Shewanellaceae	Shewanellaceae	0	0	0	0	0	0	0	0	0	0	0	0	0	0	0.000268231	0	0	0.0268256	0.000252029	0	0	0	0	0.00181318	0	0	0.00020876	0	0	0.000276443	0	0	0	0	0	0	0.000948147	0.0018351	0.00169338	0	0.00019389	0.000128694	0	0	0.000131126	0	0	0
Bacteria;Actinobacteria;MarineActino_c;Actinomarinales;Actinomarinaceae	Actinomarinaceae	0.000825569	0.00478007	0.00328762	0.00893655	0.00676167	0.0022967	0.0123246	0.00443278	0.00412784	0.0056286	0	0	0	0.000874056	0.0045264	0.017903	0.0152096	0.0184172	0.0234639	0.025219	0.0195197	0.00720457	0	0	0	0	0	0.000150703	0	0.000106324	0	6.32938e-05	0.000281264	0.000132016	0.000916959	0	0	0	0.000787619	0.000579155	0.000720162	0.00154432	0.000266702	0.000445877	0.00255696	0.000705606	0	7.45045e-05
Bacteria;Proteobacteria;Gammaproteobacteria;Chromatiales;Thiogranum_f	Thiogranum_f	0.00027519	0.00192957	0.00198988	0.00068088	0.000641931	0.00114835	0.00319042	0.00271131	0.00042555	0.000527681	0	0	0	0	0.00181056	0.0141008	0.00147812	0.012087	0.00735924	0.0165881	0.0217051	0.0234507	0	0	0	0	0	0	0.000272765	0	0	0	0.000627434	0.000418051	0.00178919	0	0	0	0.000630095	0.000352529	0.000581669	0.000875116	0.000200027	0.000364808	0.000622849	0.000646805	0	0.000260766
Bacteria;Tenericutes;Mollicutes;PAC001265_o;GU196243_f	GU196243_f	0	0	0	0.000212775	0	0	0	0	0.00034044	0	0	0	0	0	0.000569992	0	0	9.55498e-05	0.000856898	0.00121924	0.000596022	0.00100462	0	0	0	0	0	0	0	0	0	0.00010549	4.32713e-05	0	0	0.00319194	0.000252839	0.00493668	0.00126019	0	0	0	0.00113348	0.0012971	0.00150795	0.00429243	0.0229226	0
Bacteria;Proteobacteria;Gammaproteobacteria;Oceanospirillales;Saccharospirillaceae	Saccharospirillaceae	0.000589692	0	0.000865164	0.00093621	0	0.000425315	0	0	0	0.000307814	0	0	0	0	0	0	0	0	0	0	0	0	0.000414079	0.0124005	0.000124404	0.00284978	0.0229009	0.00127021	0	0.00187131	0.000544058	0.000738428	0.000562527	0.00466457	0.00116297	0	0.000421399	0	0.00358366	0	0	0	0	0	0	0	0	0.00048428
Bacteria;Proteobacteria;Gammaproteobacteria;Legionellales;Legionellaceae	Legionellaceae	0	0	0.000562357	0	0.000599136	0	0.000305931	0.00012911	0.000212775	0	0	0.0225407	0	0	6.70578e-05	0.000352521	0.00124248	0	0.000226826	0.000641704	0.000844364	0	0	0	0	0	0	0	0	0	0	0	0.000129814	0.000264032	0.000603851	0	0	0	0	0	0.000221588	0.00216205	0	0	0	0	0	0
Bacteria;Actinobacteria;Acidimicrobiia;Acidimicrobiales;Microthrixaceae	Microthrixaceae	0.00864882	0.0140771	0.0137561	0.0151921	0.0132666	0.0152263	0.0224641	0.0181184	0.0134474	0.0216349	5.67424e-05	6.91431e-05	0	7.94597e-05	0.00610226	0.00370147	0.0104539	0.00117048	0.00768688	0.0192511	0.00973502	0.00657309	0	0	0	0.000232205	0.000396643	0.000193761	0	0	0	0.00116039	0	0.000308038	0.00306399	0	0	0	0.000236286	0	0	0.00254813	0.000200027	0.000243205	9.83445e-05	9.80008e-05	0	0.000223514
Bacteria;Proteobacteria;Alphaproteobacteria;Sphingomonadales;Sphingomonadaceae	Sphingomonadaceae	0.00259465	0.00162259	0.00164381	0.00153198	0.00397997	0.00170126	0.00236004	0.00206576	0.00229797	0.00162702	0	0	0	0.000397298	0.0220956	0.000679861	0.00458431	7.16623e-05	0.00214225	0.00182886	0.00466884	0.000200924	0	0	0	0	0.000751534	0	0.000356693	0.00982435	0.000774237	0	0.000475984	0.000374046	0	0	0	0	0	0	0.000110794	0	0	0	0	0	0	0
Bacteria;Chloroflexi;GQ396871_c;GQ396871_o;GQ396871_f	GQ396871_f	0.00141526	0.00833224	0.00700783	0.0116601	0.0145504	0.0037853	0.0178751	0.00710105	0.00987276	0.0106416	0	0	0.000202598	0.00258244	0.0136798	0.0209246	0.00927572	0.0214509	0.0174656	0.015818	0.0147019	0.00338701	0	0	0	0	0	0.000107645	0	0	0	0	0	0.000132016	0.000447297	0	0	0	0	0	0.000249287	0.000617729	0	0.000121603	0.000131126	0.000196002	0	0
Bacteria;Acidobacteria;PAC002280_c;PAC002280_o;PAC002280_f	PAC002280_f	0.0212682	0.0182871	0.00999265	0.0176178	0.00286729	0.00833617	0.00323412	0.00852126	0.00221286	0.00510092	0	0	0	0	0.000771165	0.000579141	0.00374885	0.0001911	0.000856898	0.00214971	0.0045695	0.000373145	0	0	0	0	0	0	0	0	0	0	0	0	0	0	0	0	0	0	8.30956e-05	0.000154432	0	0	0	0	0	0
Bacteria;Chloroflexi;Ardenticatenia;FM253648_o;FM253648_f	FM253648_f	0.00243739	0.00670964	0.00583986	0.00629814	0.00128386	0.0160344	0.00642454	0.0188501	0.00531938	0.01992	0	0	0	0	0	0	0	0	0	0	0	0	0	0	0	0	0	0	0	0	0	0	0	0	0	0	0	0	0	0	0	0	0	0	0	0	0	0
Bacteria;Proteobacteria;Deltaproteobacteria;PAC002249_o;PAC002249_f	PAC002249_f	0.00125801	0.0108758	0.00994939	0.00706413	0.0093294	0.00663491	0.00686159	0.00649854	0.00417039	0.00923442	5.67424e-05	0	0.000151949	0.000357569	0.00355407	0.00468349	0.0128318	0.00124215	0.0191794	0.0114544	0.00963568	0.00614254	0	0	0	0	0.000125256	0.000172232	0.000293747	0.000510356	0	0	0.000454349	0.0065348	0.00483081	0	6.32098e-05	0	0.000393809	0.000478433	0.000858654	0.00164728	0.000766769	0.000445877	0.00163908	0.000646805	0	0.000447027
Bacteria;Proteobacteria;Alphaproteobacteria;Rhodobacterales;__	__	0.00243739	0	0	8.511e-05	0	0	0	0	0	0	0	0	0	0	0	0	0	0	0	0	0	0	0	0	0	0	0.00020876	0.00247583	0.000713386	0.0045932	0.00066961	8.43917e-05	0.000237992	0.00259632	0.0190996	0	0	0	0.000275667	0	0	0.000720684	0	0	9.83445e-05	0	0	0.000149009
Bacteria;Deferribacteres;Deferribacteres_c;Deferribacterales;Deferribacteraceae	Deferribacteraceae	0	0	0	0	0	0	0	0	0	0	0	0	0	0	0	0	0	0	0	0	0	8.61104e-05	0	0	0	0	0	0	0	0	0	0	0	0	0	0.000527593	0	0	0.000157524	0.000226626	0	0	0.000333378	0	0.00219636	0.0105449	0.0190983	0
Bacteria;Proteobacteria;Deltaproteobacteria;Desulfuromonadales;Desulfuromonadaceae	Desulfuromonadaceae	0	0.000175416	0	0	0.000128386	8.50629e-05	0.000174818	0	0.00034044	0.000175894	0	0	0.000379872	0	0.00227997	0.00800725	0.00867591	0.00599575	0.0132819	0.0174223	0.0189734	0.013749	4.35872e-05	0	0	8.44381e-05	0	0.000150703	0	0.000106324	0.000146477	0	0.000237992	0.000110013	0.000313108	7.9139e-05	0.0028023	7.75394e-05	0.000393809	0.000579155	0.000526272	0.000437558	0.00060008	0.000547212	0.00865432	0.00350843	0.00124404	0
Bacteria;Peregrinibacteria;Peribacteria;EU386074_o;__	__	0	0	0	0	0	0	0	0	0	0	0	0	0	0	0	0	0	0	0	0	9.93369e-05	0	0	0	0	0	0	0	0	0	0	0	0	0	0	0	0	0	0	0.000100723	0	0	0	0	0.0185543	0.000588005	9.2151e-05	0
Unassigned;__;__;__;__	__	0	0.000482393	0.000648873	0	0.000171182	0.000765567	0.000437044	0.000344293	0.00119154	0.000483708	0.000170227	0	0	0	0.000704107	0.000478421	0.000835458	0.000621074	0.0017642	0.00192511	7.45027e-05	0.00109073	0.000217936	0.000479346	0	0	0.00020876	0.000495167	0.00020982	0.00225407	0.000585909	0.00141356	0.000367806	0.000770094	0.000134189	0	0	0.000361851	0	0.000151084	0.000221588	0.00406671	0	6.08014e-05	0.0184232	0.000784006	0.00163568	0.000447027
Bacteria;Latescibacteria_WS3;Latescibacter_c;AB530233_o;GU302492_f	GU302492_f	0	0.00078937	0.000692131	0.00068088	0.00136945	0.000808098	0.00139854	0.00150628	0.00131921	0.00219867	0.000737651	0	0.0055208	0.0175209	0.00264878	0.00775545	0.00469142	0.0144997	0.0043853	0.00872718	0.00675491	0.00433422	0	0	8.29359e-05	0	0	0.000301406	0.000125892	0	0	0	6.4907e-05	0.000286035	0.000648581	0.0157223	0.00134848	0.0124838	0.000984523	7.5542e-05	0.000470875	0.000514774	0.000500067	0.00237125	0.00429438	0.00223442	0.000460755	0.00152734
Bacteria;Bacteroidetes;Bacteroidia;Bacteroidales;JF747967_f	JF747967_f	0	0	0	0	0	0	0	0	0	0	0	0	0	0	0	0	0	0	0	0	0	0	0	0.000500188	0	0	0	0.0175031	0	0	0	0	0	0	0	0.0159333	0.000484608	0.00351512	0	0	0	0	0	0	0	0.000666405	0.00283364	0
Bacteria;Fusobacteria;Fusobacteria_c;Fusobacteriales;Fusobacteriaceae	Fusobacteriaceae	0	8.77078e-05	0.01726	0.000212775	0.000256772	0.000127594	0	0.00012911	0.000297885	0.000175894	0	0	0	0	0.000402347	0.000679861	0.00132816	0.00143325	0.0017894	0.000994642	0.000248342	0.000143517	0	0	0	0	0	0	0	4.25297e-05	4.18506e-05	0	0	0	0.000111824	0	0	0	0	0	0	0.000128694	0	0	0	3.92003e-05	0	0
Bacteria;Peregrinibacteria;Peribacteria;EU386074_o;DQ269061_f	DQ269061_f	0	0	0	0	0	0	0	0	0	0	0	0	0	0	0.00315172	0	0	0	0.000100812	0	4.96685e-05	0	0	0	0	0	0	0	0	0	0	8.43917e-05	0	0	0	0.00881081	0.00244411	0.000672008	0.0171307	0.000453252	0.000720162	0	6.66756e-05	0	0.00324537	0	0	0.000260766
Archaea;Euryarchaeota;DHVE6a_c;AB019753_o;AB019753_f	AB019753_f	0	0	0	0	0	0	0	0	0	0	0.0168809	0	0	0	0	7.55401e-05	0	7.16623e-05	0	0	0	0	0	0	0	0	0	0	0	0	0	0	0	0	0	0	0	0	0	0	0	0	0	0	0	0	0	0
Bacteria;JN495242_p;JN495242_c;JN495242_o;JN495242_f	JN495242_f	0	0	0	0	0	0	0	0	0	0	0	0	0	0.016766	0.00365465	0	0	0	0.000100812	0	0	0	0	0	0	0	0	0	0	0	0	0	0	0	0	0	0	0	0	0	0	0	0	0	0	0	0	0
Bacteria;Proteobacteria;Deltaproteobacteria;__;__	__	0.00114007	0.00135947	0.00129775	0.00165965	0.00389438	0.00136101	0.00148595	0.00120503	0.00131921	0.0013192	0.000283712	0	0.0167397	0.000317839	0.000972339	0.00357557	0.00739059	0.0015288	0.000781289	0.000609619	0.000546353	0.000516662	4.35872e-05	4.16823e-05	0.00157578	0.000738833	0.00294351	0.000990333	0.00134285	0.000850593	0.000774237	0.00082282	0.000259628	0.000616075	0.00254959	0.00076501	0.000168559	0.000361851	0.000275667	0.000100723	0	0.000257387	0.000533404	0.00113496	6.5563e-05	9.80008e-05	0	0
Bacteria;Proteobacteria;Deltaproteobacteria;Myxococcales;Haliangiaceae	Haliangiaceae	0.0036954	0.0166645	0.00497469	0.00514916	0.0109984	0.00335999	0.000437044	0.0012911	0.000638325	0.000923442	0	0	0	0	0	0.00015108	0.00032133	0.000238874	0.000655275	0.00208554	0.000943701	0.000602773	8.71745e-05	0.000833646	0	0.00481297	0.00110643	0.000495167	0.0043013	0.00548633	0.000564984	0.00375543	0.00285591	0.000484059	0.000961689	0	0	0	0.000708857	7.5542e-05	0.000110794	0.000489035	0.00633418	0.0114712	0.000229471	0	0.000161264	0.000149009
Bacteria;Proteobacteria;Gammaproteobacteria;Alteromonadales;Alteromonadaceae	Alteromonadaceae	0.000157251	0.00105249	0.000216291	0.0113196	0.00132666	0.000935692	0.000262226	0	0.00153198	0.00140715	0	0	0	0	0.000167645	0	0	4.77749e-05	0	0	0	0	0	0	0	0.00394748	0.00265125	0.0163836	0.000251783	0.00404032	0.0095838	0.000232077	0.00049762	0.00140817	0	0	0	0	0.005789	0.00526276	0.000581669	0.000566251	0.000833444	0	0	7.84006e-05	0	0
Bacteria;Proteobacteria;Oligoflexia;Bacteriovoracales;Halobacteriovoraceae	Halobacteriovoraceae	0.000825569	0.000175416	0	0.00110643	0	0.000212657	0.000874088	0.000344293	0.000297885	0.000747548	0	0	0.000354547	7.94597e-05	0	7.55401e-05	0	0	0.000302435	0	0.000223508	0.000373145	0	0.000646076	0	0.0004433	0.000855914	0.0024543	0.0159043	0.00146727	0.000146477	0.000316469	0.00131977	0.00374046	0.0087223	0	0	0	0.000393809	0.000503613	0.000415478	0	0	0.000385075	0.00268808	0	0	0.000447027
Bacteria;Chloroflexi;Anaerolineae;Anaerolinaeles;AY921707_f	AY921707_f	0.000157251	0.000306977	0.000173033	0	0.000213977	0.000340252	0.000655566	0	0.00017022	0.00127523	0	0	0	0.0157727	0	0.00146044	0.00042844	0	0.000579666	0.00115507	4.96685e-05	0	0	0	0	0	0	0	0	0	0	0	0	0	0	0	0	0	0	0	0	0	0	0	0	0	0	0
Bacteria;Caldithrix_p;Caldithrix_c;EU245241_o;EU245241_f	EU245241_f	0	0	0	0	0	0	0	0	0	0	0.00544727	0.00138286	0.00671107	0.00135081	0.0157586	0.00309714	0.00134959	0.00465805	0.000478855	0.00121924	0.000546353	0.000602773	0	0	0	0	0	0	0	0	0	0	0	0	0	0	0	0	0	0	0	0	0	0	0	0	0	0
Bacteria;Bacteroidetes;Cytophagia;Cytophagales;Flammeovirgaceae	Flammeovirgaceae	0.0156858	0.000219269	0.000173033	0	0	0	0	0	0	0	0	0	0	0	0	0	0	0	0	0	0	0	0	0	0	0	0	0	0	0	0	0	0	0	0	0	0	0	0	0	0	0	0	0	0	0	0	0
Bacteria;Caldithrix_p;Caldithrix_c;Caldithrix_o;Caldithrix_f	Caldithrix_f	0	0	0.000346066	0	0.000427954	0	0	0	0	0.000659602	0.00022697	0	0	0.000715137	0.000670578	0.0118346	0.00627664	0.0156702	0.00675437	0.0123849	0.00588571	0.00708976	0	0	0	0	0	0	0	0	0	0	0	8.80107e-05	0.000201284	0	0	0	0.00511952	0	0	0.000128694	0	4.05342e-05	0	0.000117601	0	0.00175086
Bacteria;Proteobacteria;Deltaproteobacteria;SAR324;EU491252_f	EU491252_f	0	0	0	0	0	0	0	0	8.511e-05	0	0	0	0	0	0.000368818	0	0	0	0	0	0	0	0.00529585	4.16823e-05	0.0149285	0.00246981	8.35038e-05	0.0020022	0	0.000170119	6.2776e-05	8.43917e-05	0.000129814	0.000110013	0.00131953	0	0	0	0.000669476	0	0.000249287	0	0.000333378	0.000182404	0	0.000294002	0	0
Bacteria;Bacteroidetes;Sphingobacteriia;NVQB_o;PAC000134_f	PAC000134_f	0	0	0	0.00017022	0	0	0	0	0	0	0.000141856	0	0	0	0	0	0	0	0	0	0	0	0	0	0	0	0	0	0	0	0	0	0	0.0149178	0	0	0	0	0	0	0	0	0	0	0	0	0	0
Bacteria;Proteobacteria;Oligoflexia;Bacteriovoracales;Bacteriovoracaceae	Bacteriovoracaceae	0.00283052	0.00166645	0.00160055	0.00225542	0.00136945	0.000595441	0.00122372	0.000946807	0.00157454	0.00180291	0.000113485	0	0.00790133	0.000476758	0.000435876	0.00158634	0.00274201	0.00102716	0.00131055	0.000224597	0.000198674	0.00223887	0	0	0	0.00189986	0.000688907	0.00208831	0.0148342	0.000595415	0.00613112	0.00582303	0.00101688	0.00112214	0.000984054	7.9139e-05	4.21399e-05	0	0	0.000302168	0.000443176	0.000283126	0.000400053	0.000628281	0.000983445	0.000411603	0.000161264	7.45045e-05
Bacteria;Chloroflexi;Caldilineae;Caldilineales;Caldilineaceae	Caldilineaceae	0.00271258	0.00995483	0.00722412	0.00646836	0.0108272	0.0120364	0.00970237	0.00800482	0.00902166	0.00743151	0	0	0.000151949	0.00143027	0.00476111	0.011331	0.00227073	0.0148102	0.00751046	0.0103956	0.00434599	0.00324349	0	0	0	0	0	0	0	0	0	0	0.000108178	0	0	0	0	0	0	0.000100723	0.000304684	0.000154432	0	0.00014187	0.000229471	0.000411603	0	0
Bacteria;Proteobacteria;Deltaproteobacteria;Myxococcales;Nannocystaceae	Nannocystaceae	0.0147423	0.013507	0.00852187	0.00642581	0.00179741	0.0031048	0.00257856	0.00834911	0.00344696	0.0028143	0	0	0	0	0	0	8.5688e-05	0	0.000100812	0.000609619	0.000149005	0	0	0	0	0.000295533	0.000167008	0.000279877	0	6.37945e-05	0	0	6.4907e-05	0.00033004	0.000916959	0	0	0	0	0	5.53971e-05	7.72161e-05	0.000100013	0	0	0	0	0
Bacteria;Planctomycetes;Phycisphaerae;CP019633_o;EU246070_f	EU246070_f	0	0	0	0	0	0	0	0	0	0	0.0118024	0.00885032	0.0123078	0.0146206	0.00335289	0.00795689	0.00338467	0.00205432	0.00269671	0.00067379	0.00295527	0.000918511	0	0	0	0	0	0	0	0	0	0	0	0	6.70946e-05	0.00118708	4.21399e-05	0	0	0	0	0	0	0	9.83445e-05	0.000117601	0	0
Bacteria;Proteobacteria;Gammaproteobacteria;EF573277_o;EF573277_f	EF573277_f	0.00145457	0.0131123	0.0117662	0.0113196	0.0118543	0.0111432	0.0139417	0.00989843	0.00893655	0.0144673	0	3.45716e-05	0	0.000595948	0.00137469	0.0016367	0.00895439	0.00167212	0.00723323	0.00664164	0.0137333	0.00551107	0	0	0	0	0.000438395	0	0	0	0	0	0	0.000198024	0	0	0	0	0	0	0	0.000128694	0	0.000121603	0	0	0	0
Bacteria;Caldithrix_p;Caldithrix_c;EU283592_o;EU283592_f	EU283592_f	0	0	0	0	0	0	0	0	0	0	0	0	0	0	0	0	0.00227073	0	0.000428449	0.000385023	0.000372513	0.000287035	0.0142966	0.000937852	0.00124404	0	0	0.000279877	0	0.000127589	6.2776e-05	0	0.000324535	0	0.000335473	0.000211037	0.000337119	0.000258465	0.000354428	0	0	0	0	0	6.5563e-05	0	0	0
Bacteria;Planctomycetes;OM190_c;OM190_o;AF407728_f	AF407728_f	0.00247671	0.00491163	0.00605615	0.00310652	0.00680447	0.0062096	0.00170447	0.00494922	0.00591515	0.00527681	0.000794394	0	0	0.000317839	0.00559933	0.0028957	0.00312761	0.00236486	0.00201623	0.00558283	0.00186257	0.00364534	0	0	0.000352478	0.0004433	0.000313139	0.00305712	0.000650441	0.00306214	0.0140409	0.000253175	0	0.00215626	0.00588196	0	0	0	0.000551333	0.000100723	0.000830956	0.00020591	0.00160021	0.000547212	0.000393378	0.000254802	0.000138227	0.00081955
Bacteria;Parcubacteria_OD1;Paceibacter_c;LBQD_o;GU197432_f	GU197432_f	0	0	0	0	0	0	0	0	0	0	0	0.000138286	7.59744e-05	0.00218514	0.00113998	0.00153598	0	0.0139264	0.000882101	0.000128341	0.000273177	0.000545366	0	0	0	0	0	0	0	0	0	0	0	0	0	0	0	0	0	0	0	0	0	4.05342e-05	0.000327815	0	0	0
Bacteria;EF092200_p;EF092200_c;EF092200_o;EF092200_f	EF092200_f	0	0	0	0	0	0	0	0	0	0	0	0	0	0	0	0	0	0	0	0	0	0	0	0.000125047	0	0.00232205	0.00102292	0.00127021	0.000230802	0.000318972	0.0135387	0.000210979	0.000129814	0.000308038	8.94594e-05	0	0	0	0	0	0	0	0	0	0	0	0	0
Bacteria;Peregrinibacteria;Peribacteria;EU386074_o;EU386074_f	EU386074_f	0	0	0	0	0.000213977	0	0.000524453	0	0	0.000263841	0	0	0	0	0	0.0001259	0	0.00112271	0.000327637	0	0	0.000143517	0	0	0	0	0	0	0	0	0	0	0	0	0	0.0133217	0	0	0	0	0	0	0	0.00014187	0	0	0.00105974	0
Bacteria;Bacteroidetes;Bacteroidia;Bacteroidales;Lentimicrobiaceae	Lentimicrobiaceae	0	0.000219269	0	0.00051066	0	0	0.000262226	0.000215183	0.00106388	0.000967416	8.51136e-05	0	0.000329222	0.00206595	0.0038223	0.00873747	0.00807609	0.0128992	0.00163819	0.00240639	0.000918867	0.00565458	0	0	0	0	0	0	0	0	0	0	0	6.60081e-05	0.000246013	0.00617284	0.000716378	0.000827087	0.000905761	0.00186337	0.000221588	0.000154432	0.000766769	0.000486411	0.000491723	0.00201882	9.2151e-05	0.000521532
Bacteria;Firmicutes;Clostridia;Clostridiales;Ruminococcaceae	Ruminococcaceae	0	0	0.000129775	0	0	0	0	0	0	0	0	0	0.00400132	0.0127135	0.00626991	0.00586695	0.00139243	0.00592409	0.00340239	0.00426733	0.000571187	0.00066018	0	0	0	0	0	0	0	0	0	0	0	0.000110013	0	0.00345573	0.000252839	0.00134402	0	5.03613e-05	5.53971e-05	0	0	0	0	0	0	0
Bacteria;Bacteroidetes;Bacteroidia;Bacteroidales;JF747991_f	JF747991_f	0.000157251	0	0	0	0	8.50629e-05	0	0	0	0	0	0.000155572	0.000886368	0	0.000134116	0	0.000192798	0	0.000100812	0	0	0	0.00115506	0	0	0	0	0	0	0	0	0	0	6.60081e-05	0	0.0123984	0.0115463	0.000387697	0.00255976	0	0	0	0	0.000121603	9.83445e-05	0.000529204	0.00020734	0
Bacteria;Cyanobacteria;PAC001562_c;PAC001562_o;AY212703_f	AY212703_f	0	0	0	0	0	8.50629e-05	0.000305931	0.00012911	0	8.79469e-05	0	0	0	0	0	0	0	0	0	0	0	0	0	0	0	0.000126657	0	6.4587e-05	4.19639e-05	0	0	0	0	0	0	0	0	0	0.000511952	0	0.000553971	0	0.00543406	0.0123629	0	0.00150921	0	0.000111757
Bacteria;Proteobacteria;Betaproteobacteria;Methylophilales;Methylophilaceae	Methylophilaceae	7.86256e-05	0.000131562	0	0.00017022	0	0.00029772	0	0	8.511e-05	0	0	0	0	0	0	0.00010072	0	0	0	0	0	0	0	0	0	0	0.000668031	0.000150703	0	0	0.000272029	0	0.000540891	0	0	0	0	0	0	0.000176265	0.0122704	0	0	0	0	0.000313603	0	0
Bacteria;Chlorobi;OPB56_c;OPB56_o;EF648021_f	EF648021_f	0.000235877	8.77078e-05	0.000302807	0.00042555	0	0	0.000218522	0	0.000212775	0.000307814	0	0.000397573	0.0121306	0.000198649	0.000402347	5.03601e-05	0.000278486	0.000238874	0	9.62557e-05	0.000248342	0	0	0	0.000352478	0.000295533	0	0	0	0.000212648	0.000753311	0	8.65426e-05	6.60081e-05	6.70946e-05	0.00741268	0.000379259	0.000775394	0	0	0	0	0	0	0.000131126	0	0	0
Bacteria;Proteobacteria;Gammaproteobacteria;Cellvibrionales;DQ351786_f	DQ351786_f	0	0	0	0	0.000299568	0	0	0	0	0.000307814	0	0	0	0	0	0	0	0	0	0	0	0	0	0	0	0.000189986	0.000668031	0	0	0.0119721	0	0.000232077	0.00610125	0.000726089	0.00322054	0	0	0	0	0	0	0	0	0	0	0	0	0
Bacteria;Chloroflexi;Anaerolineae;PAC000395_o;AB478660_f	AB478660_f	0.0117545	0.000263123	0	0.00034044	0	0	0	0	0.00025533	0.000175894	0	0	0.0116494	0	0	0	0	0	0.000277232	0	0	0.000114814	0	0	0	0	0	0	0	0	0	0	6.4907e-05	0	0	0	0	0	7.87619e-05	0	0	0	0	0	0	0	0	0
Bacteria;Proteobacteria;__;__;__	__	0.00872744	0.00162259	0.00216291	0.0008511	0.00124107	0.00127594	0.00192299	0.00236702	0.00268097	0.00435337	0.00130508	0	0.0110923	0.000278109	0.000469405	0.00156116	0.00113537	0.00124215	0.000831695	0.0017326	0.000844364	0.00258331	0	8.33646e-05	0.000373212	6.33285e-05	0.00020876	0.000322935	0.000251783	0.00185004	0.00150662	0.00010549	4.32713e-05	0.00171621	0.00371257	0.000131898	0.000316049	0.000465236	0.00610404	0.0023418	0.000775559	0.000514774	0.00030004	0.00233072	0.00219636	0.000254802	4.60755e-05	0.0024214
Bacteria;Cyanobacteria;Chroobacteria;__;__	__	0.00110076	0.00701662	0.00363369	0.00825567	0.00693285	0.00714529	0.00624973	0.00576691	0.0110643	0.00408953	0.000141856	0	0	0	0.000637049	0.000478421	0.00141385	0.000453861	0.00035284	0.000898386	0.00139072	0.000459255	0	0	0	0	6.26279e-05	0.000279877	0	0.000191383	0	0	0	0.000132016	0.000156554	0	0	0	0	0	8.30956e-05	0	0	0	0	0	0	0
Bacteria;Firmicutes;Tissierellia;Tissierellales;Sedimentibacter_f	Sedimentibacter_f	0	0	0.000129775	0	0	0	0	0	0	0	0	0	0	0	0	0.0010072	0	0.0107971	0.00493977	0.00298393	0.00288077	0	0	0	0	0	0	0	0	0	0	0	0	0	0	0	0	0	0	0	0	0	0	0	0	0	0	0
Bacteria;Proteobacteria;Alphaproteobacteria;Rhizobiales;Devosia_f	Devosia_f	0.000943507	0	0	0.00059577	0.00265331	0	0.000262226	0	0	0.000175894	0	0	0.000227923	0.000556218	0.000368818	0.00015108	0	0	0.000100812	0	0	0	0	0	0.000580552	0.00749388	0.00010438	0	0	0.00129715	0	0	0	0.000110013	0.000424932	0	0	0.00307573	0.010751	0.000100723	0	0	0.000833444	0.000162137	0	0.000411603	0	0.000223514
Bacteria;Chlorobi;Ignavibacteriae;Ignavibacteriales;Ignavibacteriaceae	Ignavibacteriaceae	0	0	0	8.511e-05	0	0.000127594	0	0	0	0	0.0105825	0.000259287	0.000759744	0.00103298	0.00100587	0.00236692	0.00134959	0.0041803	0.000730884	0.00198928	0.00158939	0.00648698	0	0	0	0	0	0	0	0	0	0	0	0	0.000111824	0.0027171	0.00139062	0.00292065	0.000393809	0.000100723	0.000110794	0.000257387	0.000566742	0.000790418	0.00216358	0.00217562	0.000668095	0.0017136
Bacteria;Proteobacteria;Deltaproteobacteria;Desulfarculales;Desulfarculaceae	Desulfarculaceae	0	0	0	0	0	0	0	0	0	0	0.0105541	0.000242001	0.00268443	0.00115217	0.000335289	0.00362593	0.00400591	4.77749e-05	0.00017642	0	0.000124171	0.00292775	0	0	0	0	0	0	0	0	0	0	0	0	0	0	0	0	0	0	0	0	0	0	0	0	0	0
Bacteria;Proteobacteria;Alphaproteobacteria;Rickettsiales;Holosporaceae	Holosporaceae	7.86256e-05	0	0	0	0.000128386	0	0	0	8.511e-05	0	0	0	0	0	0	5.03601e-05	0.000364174	0	0	0	0	0	0	0	0	0	0	0.000129174	0	0.000170119	0.000104627	0	0	8.80107e-05	0	0	0	0	0.000393809	0	0.00346232	0.0104499	0.000366716	4.05342e-05	0.000327815	7.84006e-05	0	0.000186261
Bacteria;Verrucomicrobia;Verrucomicrobiae;Verrucomicrobiales;GU230460_f	GU230460_f	0.000746943	0.00653423	0.0052775	0.00774501	0.00616254	0.00523137	0.0102268	0.00800482	0.00812801	0.0069478	0	0	0	0	0.00164292	0.0020144	0.00304192	0.00107493	0.0026211	0.00150801	0.00576154	0.000545366	0	0	0	0.000147767	0	0.000193761	0.00010491	4.25297e-05	0	0	0.000173085	0.000132016	0.00234831	0	0	0	0.00240224	0.000327349	0.00094175	0.00187893	0.000333378	0	0	0.000411603	4.60755e-05	0.000596036
Bacteria;Bacteroidetes;Cytophagia;Cytophagales;Roseivirga_f	Roseivirga_f	0.00259465	0	0.000692131	0.000468105	0	0	0	0	0.000468105	0.000483708	0	0	0	0	0	0	0.000235642	0	0	0	0	0	0.000435872	0	0	0.0101537	0	0	0	4.25297e-05	0	0	0	0	8.94594e-05	0	0	0	0	0	0	0.00157006	0	0	0	0	0	0
Bacteria;Proteobacteria;Gammaproteobacteria;Oceanospirillales;AM745135_f	AM745135_f	0.000314502	0.000526247	0.00073539	0.000553215	0.000770317	0.000425315	0.00148595	0.00090377	0.000553215	0.000835495	0	0	0	0.000516488	0.000838223	0.00732739	0.00124248	0.0101283	0.00201623	0.00754003	0.00884099	0.00177961	0	0	0	0	0	0	0	0	0	0	6.4907e-05	0	0.000223649	0	0	0	0	0.000125903	0.000526272	0	0.000100013	0.000101336	0	0.000450804	0	0.000186261
Bacteria;Gemmatimonadetes;Longimicrobia;GU568020_o;GU568020_f	GU568020_f	0.000550379	0.00412226	0.00363369	0.00144687	0.0046219	0.00246683	0.00629343	0.00559477	0.0034044	0.0043094	5.67424e-05	3.45716e-05	0	0	0.00100587	0.0021403	0.00996123	0.0013377	0.00577146	0.00535823	0.00402315	0.00327219	0	0	0	0	0	0	0	0	0	0	0.00015145	4.40054e-05	6.70946e-05	0	0	0	0	0	0	0.000102955	0	6.08014e-05	0	0	0	0
Bacteria;Firmicutes;Clostridia;Clostridiales;Anaerovirgula_f	Anaerovirgula_f	0	0	0	0	0	0	0	0	0	8.79469e-05	0	0	0	0	0	0.00027698	0.00132816	0.00962664	0.00138616	0.00211762	0.0026821	0	0	0	0	0	0	0	0	0	0	0	0	0	0	0	0	0	0	0	0	0	0	0	0	0	0	0
Bacteria;Proteobacteria;Gammaproteobacteria;Cellvibrionales;Spongiibacteraceae	Spongiibacteraceae	0.00098282	0.00442924	0.00328762	0.00961743	0.00385159	0.00399796	0.00266597	0.00365812	0.0042555	0.00470516	0	0	0	0	0.000335289	0.00010072	0.000771192	0.00136158	0.00017642	0.00121924	0.00347679	0.0016648	0	0	0.00101597	0.000316643	0.00137781	0.000516696	0.00375577	0.00576277	0.00581724	0.000801722	0.00337516	0.00543466	0.00554649	0	0	0	0.000315047	0	8.30956e-05	0.000231648	0.000533404	4.05342e-05	0.000196689	0.000117601	0.000138227	0
Bacteria;Chloroflexi;PDJQ_c;EU335161_o;HQ697801_f	HQ697801_f	0	0.000745516	0.00129775	0.00034044	0.00243934	0.00029772	0.00126743	0.000473403	0.000468105	0.000307814	0	0	0	0	0.000335289	0.00030216	0.00220647	0	0.00952669	0.00298393	0.00310428	0.00226757	0	0	0	0	0	0	0	0	0	0	0	0	0	0	0	0	0	0	0	0	0	0	0	0	0	0
Bacteria;Chloroflexi;Anaerolineae;PAC000395_o;FJ481317_f	FJ481317_f	0.0095137	0.00179801	0.000821906	0.00153198	0.000855908	0.00216911	0.000568157	0.000817697	0.0017022	0.0034739	0	0	0	0	0	0	6.4266e-05	0	0	0.000352937	7.45027e-05	0	0	0	0	0	0	0	0	0	0	0	4.32713e-05	0	0.000134189	0	0	0	0	0	0	0	0	0	0	0	0	0
Bacteria;Acidobacteria;CP011806_c;CP011806_o;CP011806_f	CP011806_f	0	0.00192957	0.000994939	0.00076599	0.00291009	0.00123341	0.000480748	0.00185058	0.000723435	0.000659602	0	0	0	0	0.000838223	0.00941733	0.00664082	0.0095072	0.00546903	0.00394648	0.00424665	0.00120555	0	0	0	0	0	0	0	0	0	0	0	0	8.94594e-05	0	0	0	0.000118143	7.5542e-05	0.00019389	0.000180171	0	0.000121603	0.000327815	0.000352803	0	0.000186261
Bacteria;Proteobacteria;Gammaproteobacteria;Arenicellales;Arenicellaceae	Arenicellaceae	0.00813775	0.00706047	0.00471514	0.00408528	0.00320965	0.00450834	0.00450155	0.00266827	0.00374484	0.00145112	0	0	0	0.000198649	0.00107293	0.00294606	0.00111394	0.00167212	0.00425929	0.00555074	0.00941217	0.00111944	0	0	0	0	0	0.00137786	0	0	4.18506e-05	0	0.000324535	0.00209026	0.000559122	0	0	0	0.00259914	0.000226626	0.000498574	0.000617729	0.000866782	0.0061612	0.00262252	0.00139161	0.000230378	0.00081955
Bacteria;Proteobacteria;Gammaproteobacteria;Chromatiales;Thiobios_f	Thiobios_f	0	0	0	0.00093621	0	0.00029772	0.000480748	0	0	0	0	0	0	0.00313866	0.000234702	0.00216548	0	0.00386977	0.00153738	0.00163635	0.0028311	0.00932863	0	0	0	0	0	0	0	0	0	0	0	0.000594072	0.000201284	0	0	0	0	0	0	0	0	0	0	0	0	0
Bacteria;Proteobacteria;Gammaproteobacteria;Legionellales;Coxiellaceae	Coxiellaceae	0.00204427	0.00363987	0.00116797	0.00523427	0.00222536	0.00136101	0.00205411	0.00107592	0.00106388	0.00211073	0.00116322	0.00912689	0.00258313	0.00194676	0.000402347	0.000881301	0.0026349	0.000668848	0.00181461	0.00317644	0.00213574	0.0008324	0	0	0.000165872	0.0004433	0	0.000129174	0.000230802	8.50593e-05	0	0	0.000562527	0.00033004	0.000693311	0	0.000168559	0.00043939	0.000354428	5.03613e-05	0.000692463	0.00133841	0.00103347	4.05342e-05	0.000622849	0	0	0
Bacteria;Peregrinibacteria;Peribacteria;ASND_o;ASND_f	ASND_f	0.000550379	8.77078e-05	8.65164e-05	8.511e-05	0.000128386	0.000212657	0	0	8.511e-05	0	0	0	0	0	0	0	0	0	0.000226826	0	0.000124171	0.00209535	0.000152555	0.000479346	0.000953763	0.000506628	0	0.000904218	0	0.0038064	0	0.00900882	0.00110342	0.000132016	0.000201284	0.00076501	0	0.000155079	0.000590714	7.5542e-05	0.000249287	0.00020591	0	0	0.00101623	0.000823207	0.000345566	0.000372523
Bacteria;Bacteroidetes;Cytophagia;Cytophagales;Reichenbachiella_f	Reichenbachiella_f	0.00538586	0.00464851	0.00635896	0.00557471	0.00526383	0.00293467	0.00633714	0.0077466	0.00655347	0.0056286	0	0	0	0	0.00804694	0.00017626	0.0014567	0.000573299	0.00645194	0.00214971	0.00310428	0.00553977	0.000675602	0.00018757	0.000767157	0.00268091	0.00169095	0.008913	0	0.00270063	8.37013e-05	0.00107599	0.000692341	0.000594072	0.00183392	0	0	0	0.0068129	0.00178783	0.000775559	0.00476166	0.00163355	0.0012971	0.00101623	0.00297922	0.0031101	0.00294293
Bacteria;Proteobacteria;Alphaproteobacteria;Rhodospirillales;Alysiosphaera_f	Alysiosphaera_f	0.000235877	0.00184186	0.00207639	0.0008511	0.00102709	0.00114835	0.000655566	0.00159236	0.0008511	0.00118728	0	0	0	0	0.00110645	0.00015108	0.00021422	4.77749e-05	0.00120974	0.00202137	0.000720193	0.00881196	0	0	0	0	0	0	0	0	0	0	0	0	0	0	0	0	0	0	0	0.000128694	0	0	0	0	0	0
Archaea;Thaumarchaeota;Group1a_c;Cenarchaeales;Cenarchaeaceae	Cenarchaeaceae	0	0	0.000951681	0	0	0	0	0	0	0	0	0	0	0	0	0	0.00876159	0	0.00690559	0.00170052	0.00216058	0.00272683	0	0	0	0	0	0	0	0	0	0	0	0	0.000357838	0	0	0	0	0.000100723	0	0	0	8.10685e-05	0	0	0	0
Bacteria;Proteobacteria;Alphaproteobacteria;Emcibacterales;Emcibacteraceae	Emcibacteraceae	0.0012187	0.00249967	0.00112471	0.00642581	0.001883	0.00204151	0.00222892	0.00275435	0.00391506	0.004969	0	0	0.000126624	0	0	5.03601e-05	0.000664082	9.55498e-05	0	0.000128341	0.000745027	0	0	0	0.000331744	0.000738833	8.35038e-05	0.000387522	0	0.000595415	0.00136015	0.000210979	0	0	0.00856574	0	0	0	0.000630095	0.00075542	0	0.000360342	0.00060008	0.000506678	0	0	0	0.00137833
Bacteria;Chloroflexi;Anaerolineae;Anaerolinaeles;GQ354980_f	GQ354980_f	0	0	0	0	0	0	0	0	0	0	0.00102136	0.00848732	0	0	0	0	0	0	0	0	0	0	0	0	0	0	0	0	0	0	0	0	0	0	0	0	0	0	0	0	0	0	0	0	0	0	0	0
Bacteria;Proteobacteria;Gammaproteobacteria;Cellvibrionales;Porticoccaceae	Porticoccaceae	0	0	0	0	0	0	0	0	0	0	0	0	0	0	0	0	0	0	0	0	0	0	0.00108968	0	0	0	0	0	0	0	0	0	6.4907e-05	0	0.000134189	0	0	0	0	0	0.000332382	0.000231648	0.00060008	0.00117549	0	0	0	0
Bacteria;Proteobacteria;Oligoflexia;Bdellovibrionales;Bdellovibrionaceae	Bdellovibrionaceae	0.00833432	0.00144718	0.000821906	0.000297885	0.000470749	0.00153113	0.00135484	0.00146325	0.00148943	0.00136318	0	0	0.000126624	0	0.000536463	0.00030216	0	0.000382199	0.000604869	0.000545449	0.000397348	0.000717587	6.53808e-05	8.33646e-05	0.000145138	0	0.000125256	0.000172232	0	0.00342364	0.000167403	6.32938e-05	0.00170922	0.00132016	0.000290743	0	0	0	0.000236286	0.000528794	0.000526272	0.000411819	0	0	0	0	0	0.0017136
Bacteria;Caldiserica;Caldisericia;Caldisericales;AM490691_f	AM490691_f	0	0	0	0	0	0	0	0	0	0	0	0	0.00825588	0.00456893	0.000100587	0	0	0.000143325	0	0.000128341	0	0	0	0	0	0	0	0	0	0	0	0	0	0	0	0	0	0	0	0	0	0	0	0	0	0	0	0
Bacteria;Proteobacteria;Gammaproteobacteria;Marinicella_o;Marinicella_f	Marinicella_f	0.00200495	0.000920931	0.000562357	0.00102132	0.000427954	0.000127594	0.000611861	0.00107592	0.00076599	0.00114331	0	0	0	0	0	0	0	0	0	0	0	0	8.71745e-05	0.00239673	0.00342111	0.00814827	0.002693	0	0.000335711	0.000106324	0	0.00438837	0.00015145	0.00118814	0.000670946	0	0	0.000180925	0	0.00201445	0.00260366	0	0.000233364	0.000344541	6.5563e-05	0.000333203	0	0.00115482
Bacteria;Actinobacteria;Acidimicrobiia;Acidimicrobiales;__	__	0.000235877	0.0005701	0.000389324	0.0008511	0.000128386	0	0.0010052	0	0.000297885	0.00123126	0	0	0	0	0	0.000528781	0.000364174	0.000238874	0.00211704	0.00147592	0.00218541	0	0	0	0	0	0	0	0	8.50593e-05	0	0.0081438	0.00404587	0.000550067	0.00190101	0	0	0	0.0018509	0.000327349	0	0.000720684	0.00260035	0.000101336	0	0.000431203	0.000230378	0.00216063
Bacteria;Proteobacteria;Gammaproteobacteria;Thiomicrospira_o;Thiomicrospira_f	Thiomicrospira_f	0	0	0	0	0	0	0	0	0	0	0	0	0	0	0.008114	0.00030216	0.000792614	0.000597186	0.00108372	0.000160426	0.00017384	0	0	0	0	0	0	0	0	0	0	0	0	0	0	0	0	0	0	0	0	0	0	0	0	0	0	0
Bacteria;Firmicutes;Clostridia;Clostridiales;Acidaminobacter_f	Acidaminobacter_f	0	0	0	0	0	0	0.000305931	0.00012911	0	0	0	0	0	0	0	0.000528781	0.000878302	0.00508803	0	0.000385023	0.000198674	8.61104e-05	0.0013512	0.000208411	0.000331744	0.000189986	0	0.0080949	6.29459e-05	0	0	0.00780624	0.0012765	0.000264032	0.00111824	0	0	0	0	0	0.000166191	0	0	8.10685e-05	0	0	0	0
Bacteria;Chloroflexi;Anaerolineae;Anaerolinaeles;GQ249567_f	GQ249567_f	0	0	0	0	0	0	0	0	0	0	0	0	7.59744e-05	0.00325785	0.00107293	0.00800725	0.000171376	0.000477749	0.000428449	9.62557e-05	0.000546353	0.000803697	0	0	0	0	0	0	0	0	0	0	0	0	0	0	0	0	0	0	0	0	0	0	0	0	0	0
Bacteria;Proteobacteria;Alphaproteobacteria;Sphingomonadales;__	__	0	0	0	0	0	0	0	0.00012911	0	0	0	0	0	0	0	0	0	0	0	0	0	0.000172221	0	0	0	0	0	0	0	0	0	0.000675134	0	0	0	0	0	0	0.000669476	0.000503613	0.0018835	0.000514774	0	0	0.00799869	0	0.000737208	0
Archaea;Euryarchaeota;DHVE5_c;__;__	__	0	0.000219269	0.000173033	0.000127665	0.000984294	0.000170126	0	0	0.000127665	0.000175894	0.00348966	0	0	0.000397298	0.000905281	0.00793171	0.00177803	0.00661682	0.00385604	0.00343312	0.000521519	0.00335831	0.00270241	0	0	6.33285e-05	0	0	0	0	0	0	0	0	4.47297e-05	0	0	0	0	0	0.00019389	0.00020591	0.000266702	4.05342e-05	6.5563e-05	0	0.000138227	0
Bacteria;Spirochaetes;Spirochaetia;Spirochaetales;AY605149_f	AY605149_f	0	0	0	0	0	0	0	0	0	0	0	3.45716e-05	0.00790133	0.000675407	0	5.03601e-05	0	0	0	0	0	0	0	0	0	0	0	0	0	0	0	0	0	0	0	0	0	0	0	0	0	0	0	0	0	0	0	0
Bacteria;Chloroflexi;Ardenticatenia;Ardenticatenales;DQ394955_f	DQ394955_f	0.000629005	0.0078937	0.00233594	0.0020852	0.00534942	0.00136101	0.00262226	0.00288346	0.00051066	0.00233059	0	0	0	0.000238379	0.000871752	0.00478421	0.000771192	0.000812173	0.00279752	0.000866301	0.000149005	0.000717587	0	0	0	0	0	0	0	0	0	0	0	0	0	0	0	0	0	0	0	5.14774e-05	6.66756e-05	0	6.5563e-05	0	0	0
Bacteria;Proteobacteria;Deltaproteobacteria;Myxococcales;EF125442_f	EF125442_f	0	0	0	0	0	0	0	0	0	0	0	0	0	0.00778705	0	0	0	0	0	0	0	0.000287035	0	0	0	0	0	0	0	0	0	0	0	0	0	0	0	0	0	0	0	0	0	0	0	0	0	0
Bacteria;Proteobacteria;Gammaproteobacteria;Oceanospirillales;GU118475_f	GU118475_f	0	0.00289436	0.00129775	0.00234053	0.00115548	0.00114835	0.00336524	0.0012911	0.00285119	0.00228662	0	0	0	0	0.00154233	0.000402881	0.00149954	0.000167212	0.00141136	0.00638496	0.00777311	0.000459255	0	0	0	0	0	0	0	0	0	0	0	0	0	0	0	0	0	0	0	0	0	0	0.000131126	0	0	0
Bacteria;Proteobacteria;Zetaproteobacteria;Mariprofundales;Mariprofundaceae	Mariprofundaceae	0	0	0	0	0	0	0	0	0	0	0	0	0	0	0	0	0	0	0	0	0	8.61104e-05	0	0	0	0	0	6.4587e-05	0	0.00771913	0	0	0	6.60081e-05	0.000156554	0	0	0	0.000118143	0	0	0.000128694	0	0	0.000458941	0.000137201	0	0
Bacteria;Planctomycetes;PAC002607_c;PAC002607_o;PAC002607_f	PAC002607_f	0.000117938	0.000745516	0.0010382	0.000553215	0.00141225	0.000595441	0.000305931	0.00142021	0.0008511	0.00101139	0	0	0	0	0.000100587	0.0015108	0.00179945	0.000549411	0.00128535	0.00154009	0.0010182	0.000459255	4.35872e-05	6.25234e-05	0.00271615	0.00373638	0.000626279	0.000581283	0.00123794	0.0062306	0.00770052	0.000358665	0.00144959	0.00158419	0.00129716	0	0	0	0	0	0.000304684	0.000102955	6.66756e-05	0	0	0	0	0
Bacteria;Actinobacteria;Acidimicrobiia;Acidimicrobiales;Ilumatobacter_f	Ilumatobacter_f	0.000157251	0.00197342	0.000778648	0.0037874	0.00209697	0.000552909	0.00432673	0.0017645	0.00059577	0.00263841	0	0	0	0	0.000704107	0.00141008	0.000149954	0.00131381	0.00206664	0.00616036	0.00764894	0.0008324	0	0	0	0	0	4.3058e-05	0	0	0	0	0.000129814	0	0.000134189	0	0	0	0.000236286	5.03613e-05	0.000166191	0.000386081	0.000233364	0	0.000131126	0.000196002	0	0
Bacteria;Lentisphaerae;Lentisphaeria;Victivallales;EU885056_f	EU885056_f	0	0	0	0	0	0	0	0	0	0	0.000992992	6.91431e-05	0	0.00393325	0.000670578	0.00030216	0	0.000406087	0	0	0	0.000143517	0.000915332	0.00395982	0	0	0	0	0	0	0	0	0	0	0	0.00733354	0.000442469	0.000594469	0.000118143	0	0	0	0	6.08014e-05	0.000688412	0.000176401	0	0
Bacteria;Bacteroidetes;Sphingobacteriia;Saprospirales;Lewinellaceae	Lewinellaceae	0.00727287	0.000350831	0.0010382	0.00068088	0.000385159	0.00140354	0.000524453	0.0012911	0.00148943	0.000703575	0	0	0	0	0.000402347	0.00030216	0	0	0.000201623	0.00102673	0.000149005	0.000172221	0	0	0	4.2219e-05	0	0	0	0.00267937	0	0	0.000302899	6.60081e-05	0	0	0	0	0	0.000100723	0	0	0.00143352	0	0	0.000196002	0	0
Archaea;Euryarchaeota;DHVE5_c;EU731318_o;EU731318_f	EU731318_f	0	0	0	0	0	0	0	0	0	0	0.00723466	0	0	0	0	0.000377701	0	0	0	0	0	0	0	0	0	0	0	0	0	0	0	0	0	0	0	0	0	0	0	0	0	0	0	0	0	0	0	0
Bacteria;Actinobacteria;Rubrobacteria;AB240334_o;AB240334_f	AB240334_f	0.000235877	0.00201728	0.00168707	0.00157454	0.00192579	0.00153113	0.00384599	0.00215183	0.00165965	0.00259443	0	0	0	0.00011919	0.00184409	0.0015108	0.00115679	0.000549411	0.00723323	0.00298393	0.00211091	0.00226757	0	0	0	0	0	0	0	0	0	0	0.000108178	0.000154019	0	0	0	0	0.000118143	0	0	0	0	0	0.000196689	0	0	0
Bacteria;Proteobacteria;Deltaproteobacteria;Myxococcales;Polyangiaceae	Polyangiaceae	0.00149389	0.00197342	0.0015573	0.00178731	0.00106988	0.00318986	0.00069927	0.000860733	0.00136176	0.00316609	0.000198598	0.000121001	5.06496e-05	0.000357569	0.000134116	0.000377701	0	0.000310537	0.000604869	0.00121924	0.000794695	0.000258331	0	0	0	0.00719835	0.000187884	6.4587e-05	0	0	0	0	0	0	0.000156554	0	0	0	0	0.00100723	0	0.000180171	0	0.00028374	9.83445e-05	5.88005e-05	0	0.000186261
Bacteria;Proteobacteria;Deltaproteobacteria;Desulfomonile_o;Desulfomonile_f	Desulfomonile_f	0	0	0	0	0	0	0	0	0	0	0.00714954	0	0	0	0	0.000402881	0.00113537	0	0	0.000160426	0	0	0	0	0	0	0	0	0	0	0	0	0	0	0	0	0	0	0	0	0	0	0	0	0	0	0	0
Bacteria;Planctomycetes;GQ348069_c;GQ348069_o;GQ348069_f	GQ348069_f	0	0	0	0	0	0	0	0	0	0	0	0	0	0	0	0	0	0	0	0	0	0	0	0	6.22019e-05	0.000126657	0	6.4587e-05	0	0	0	0	0	0	4.47297e-05	0.00699061	6.32098e-05	0.000155079	0.000236286	0.000125903	0	0	0.000100013	0	9.83445e-05	0.000215602	0	0
Bacteria;Proteobacteria;Gammaproteobacteria;Chromatiales;AM882571_f	AM882571_f	0.00102213	0.00482393	0.00644547	0.00323418	0.00359481	0.00612453	0.00262226	0.00697194	0.00629814	0.00378172	0	0	0	7.94597e-05	0	0.000956841	0.00379169	0.000214987	0.00103332	0.00144383	0.00280627	0.00180832	0	0	0	0	0	6.4587e-05	0.00010491	0.000297708	0	0	0	0.000154019	0.000424932	0	0	0	0	0	0.000249287	0.00362916	0.000133351	0	0	0	0	0
Bacteria;Chloroflexi;Anaerolineae;Anaerolinaeles;__	__	0	8.77078e-05	0	0	0.000641931	0	0.000611861	0	8.511e-05	0.000571655	0.000737651	5.18574e-05	0.00308962	0.00397298	0.00227997	0.000428061	0.00347036	0.00692736	0.00302435	0.00234222	0.000397348	0.00393237	0	0	0	0	0	0	0	0	0	0	0	0	0	0	0	0	0	0	0	0	0.000100013	0.00014187	0	0	9.2151e-05	0
Bacteria;Proteobacteria;EU101270_c;EU101270_o;FJ202111_f	FJ202111_f	0	0	0	0	0	0	0	0	0	0	0	0	0	0	0	0	0	0	0	0	0	0	0.00207039	0.00379309	0.00688368	0	0	0.00656634	0	0	0	0.000168783	4.32713e-05	4.40054e-05	0	0.00614646	0.00625777	0.000646162	0	0	0	0	0	0	0	0	0	0
Bacteria;Proteobacteria;Deltaproteobacteria;Desulfobacterales;Desulfatiglans_f	Desulfatiglans_f	0	0	0	0	0	0	0	0	0	0	0.00306409	0.00473631	0.000785069	0.00309893	0.00318525	0.00682379	0.000514128	9.55498e-05	0.00035284	0.000288767	0.000124171	0.000602773	0	0	0	0	0	0	0	0	0	0	0	0.000154019	0	0	0	0	0	0	0	0	0	0	0.000295034	0	0	0.000111757
Bacteria;Verrucomicrobia;Kiritimatiellae;Kiritimatiellales;Kiritimatiellaceae	Kiritimatiellaceae	0.000471754	0.00254352	0.00181684	0.00672369	0.00136945	0.00263695	0.00441414	0.00189361	0.00434061	0.00241854	0	0	0	0.000397298	0.000469405	0.00224102	0.00184229	0.00150491	0.0035032	0.00330478	0.00260759	0.00117684	0	0	0	0	0	0	0	0	0	0	0.000324535	0	0.000357838	0.00184658	0	0.00467821	0	0	0.000110794	0.000154432	0	0.000202671	0.00104901	0.00213642	0.000276453	0
Bacteria;Planctomycetes;OM190_c;OM190_o;DQ071077_f	DQ071077_f	0.000117938	0.00078937	0.000432582	0.000468105	0.000299568	0.000850629	0.00109261	0.00111895	0.0012341	0.000791522	0	0	0	0	0.000167645	0.00015108	4.2844e-05	0	7.56086e-05	0.000192511	0	0	0	0	0.00041468	0.000147767	0	0.0066094	0.000419639	0.000318972	0	6.32938e-05	0.000281264	0.000814099	0.00313108	0	0	0	0.000511952	0.000125903	0.00218818	5.14774e-05	0.000200027	0.00014187	0	0	6.91133e-05	0.000111757
Bacteria;Proteobacteria;Deltaproteobacteria;Myxococcales;Sandaracinaceae	Sandaracinaceae	0.00220152	0.00372758	0.00350391	0.00280863	0.00406556	0.00301973	0.00467637	0.00443278	0.0029363	0.00386966	0	0	0	0	0.000435876	0.00621947	0.00246353	0.0017199	0.00146177	0.00577534	0.0065314	0.00143517	0	0	0	0.00299755	0	0	0.000146874	0.000106324	0	0	0.000627434	0.000308038	0.000916959	0	0	0	0.00141771	0.000226626	0.000720162	0.00265109	0.000833444	0.000263473	0.000852319	0.000803606	6.91133e-05	0.00033527
Bacteria;Bacteroidetes;__;__;__	__	0.00562173	0.00640267	0.00263875	0.00374484	0.00235375	0.00433821	0.00358376	0.00499225	0.00200009	0.00400158	5.67424e-05	0.000121001	0	0.0011919	0.000804694	0.000377701	0.00334183	0.000262762	0.000756086	0.000352937	0.0010182	0.000631476	8.71745e-05	0.000125047	0.00354551	0	0.00020876	0.000409051	0.000881242	0.00102071	0	0	0.000584163	0.000836102	0.00190101	0.00145088	6.32098e-05	0.00139571	0.000551333	0.000201445	0.0018835	0.00185319	0.000200027	0.00107416	0	0.000372403	6.91133e-05	0.000372523
Bacteria;Proteobacteria;Gammaproteobacteria;Chromatiales;Chromatiaceae	Chromatiaceae	0	0	0	0	0	0	0.000262226	0	0	0.00013192	0	0	0	0	0	0.00261872	0.00085688	0.00633017	0.00153738	0.00359354	0.00166389	0	0	0	0	0	0	0	0	0	0	0	0	0	0	0	0	0	0	0	0	0	0	0	0	0	0	0
Bacteria;Cyanobacteria;__;__;__	__	0.000314502	0.00214884	0.00108146	0.00246819	0.00119827	0	0.00288449	0.00103288	0.00127665	0.00167099	8.51136e-05	0	0	0	0.000201174	0.000956841	0.00032133	0.00625851	0.000201623	0	0.000124171	0.000287035	0	0	0	0	6.26279e-05	0.000516696	0	0	0	0	0	0.000154019	0.000424932	0	0	0	0	5.03613e-05	0.000221588	0.00059199	0	0	6.5563e-05	0.000156801	0	0
Bacteria;Proteobacteria;Gammaproteobacteria;Cellvibrionales;Pseudohongiella_f	Pseudohongiella_f	0.000235877	0.00350831	0.00229269	0.00408528	0.00363761	0.00353011	0.0039771	0.00503529	0.00280863	0.00620026	0	0	0	0	0	0.000377701	0.000278486	0	0.000579666	0.000256682	0.00111754	0.000287035	0	0	0	0	0	0	0	0.000148854	0	0.000189881	0.000605798	0.000462056	0.000581486	0	0	0	0	0	0	0	0.000166689	0	0	0	0	0
Bacteria;Verrucomicrobia;Kiritimatiellae;Kiritimatiellales;GQ259262_f	GQ259262_f	0	0.000394685	0.000432582	0.00034044	0.000770317	0.000170126	0.00109261	0.00038733	0.00106388	0.000263841	0.00022697	3.45716e-05	0	0.000198649	0.000569992	0.00392809	0.00619096	0.00148102	0.00463733	0.00105881	0.000769861	0.00114814	0	0	0	0	0.00010438	0	0	0	0	0	0	0	0.000134189	0	0	0	7.87619e-05	0	5.53971e-05	0.000231648	0.000166689	8.10685e-05	0.000327815	0.000509604	0	0
Bacteria;Proteobacteria;Gammaproteobacteria;Oceanospirillales;Halomonadaceae	Halomonadaceae	0	0	0	0	0	0	0	0	0	0	0	0	0	0	0	0	0	0	0	0	0	0	0	0	0	0	0	0.000258348	4.19639e-05	0.000127589	0.000125552	0	0	0	0	0	0	0	0	0	0	0	0	0	0	0	0	0
Bacteria;Deinococcus-Thermus;Deinococci;Trueperales;Trueperaceae	Trueperaceae	0.000943507	0.00381529	0.00207639	0.00200009	0.00599136	0.00157366	0.00384599	0.000946807	0.00110643	0.00162702	0	0	0	0	0.00124057	0	0.000942568	0	0.000478855	0.000481278	0.000248342	0	0	0	0	0	0	0	0	0	0	0	0	0	0	0	0	0	0	0	0	0	0	0	0	0	0	0
Bacteria;Proteobacteria;Alphaproteobacteria;Rhizobiales;Stappia_f	Stappia_f	0.00597555	0.000482393	0.000259549	0.00068088	0.00218257	0	0.005026	0.000430367	0	0.000439734	0.000198598	8.64289e-05	0.00101299	0.00115217	0	0	0	0	0.00105852	0	0	0	0	0	0	0	0	0	0	0	0	0	0	0	0	0	0	0	0	5.03613e-05	0	0	0	0	0	0	0	0
Bacteria;Bacteroidetes;Cytophagia;Cytophagales;Marinoscillum_f	Marinoscillum_f	0.00597555	0.00416612	0.00359043	0.00148943	0.00440793	0.00523137	0.00205411	0.00335686	0.00310652	0.00294622	0	0	0	0	0	0	0	0	0.000226826	0	0	0	0	0	0	0	0	6.4587e-05	0	0	0	0	0	0.000352043	0	0	0	0	0	0	0	0.000257387	0	0	9.83445e-05	0	0	0.000856802
Bacteria;Acidobacteria;Vicinamibacter_c;Vicinamibacter_o;PAC002281_f	PAC002281_f	0	0	0.000302807	0	0.000641931	0	0.00069927	0.00025822	0	0	0	0	0	0.000198649	0.00124057	0.000780581	6.4266e-05	0.00597186	0.00516659	0.00189303	0.00201157	0.000975918	0	0	0	0	0	0	0	0	0	0	0	0	0	0	0	0	0	0	0	0	0.000100013	0	0.000163908	0	0	0
Bacteria;Proteobacteria;Alphaproteobacteria;Rhizobiales;Rhizobiaceae	Rhizobiaceae	0	0	0	0	0	0	0	0	0	0	0	0.000121001	0	0	0	0.00110792	0.00124248	0	0.0043601	0.00198928	0	0.00103332	0	0	0	0	0	0	0	0.000255178	0.000146477	0	0.00577672	0.000132016	0	0	0	0	0	0.000100723	0.000360081	0	0.000266702	0.00091202	0	0	0	0
Bacteria;Nitrospirae;Nitrospira_c;Nitrospirales;Nitrospiraceae	Nitrospiraceae	0.00027519	0.00245582	0.00458537	0.00200009	0.00385159	0.00387036	0.00157336	0.00296953	0.00272352	0.00109934	0	0	0	0	0.000972339	7.55401e-05	0.00501275	0	0.00320077	0.00150801	0.00178806	0.0057694	0	0	0	0	0	0	0	0	0	0	0.000259628	0.000154019	0	0	0	0	0	0	0	0	0.000100013	0	0.000131126	0	0	0
Bacteria;Bacteroidetes;Flavobacteria;Flavobacteriales;Cryomorphaceae	Cryomorphaceae	0.00550379	0.00556944	0.00363369	0.00310652	0.00346643	0.00225417	0.00209781	0.00464796	0.00570237	0.00404556	0	0	0	0	0.000335289	0	0	0	0.000327637	0.000545449	0.000124171	0	0.00226654	0.0050644	0.00385652	0.00295533	0.00281825	0.00439191	0.00224507	0.00565645	0.00142292	0.00229968	0.00486802	0.00358644	0.00467426	0	0	0	0.00437128	0.00130939	0.000914051	0.0031916	0.00483398	0.00103362	0.00121292	0.00576245	0.000875435	0.000372523
Bacteria;Proteobacteria;Gammaproteobacteria;Chromatiales;MPQE_f	MPQE_f	0.000235877	0.000613954	0	0	0.000342363	0.000340252	0	0.00064555	0.00034044	0.000527681	5.67424e-05	0	0	0	0.000469405	0.00453241	0.000299908	0.00422808	0.00138616	0.00308018	0.00576154	0.00183702	0	0	0	0	0	0	0	0	0	0	0	0	0	0	0	0	0.000196905	7.5542e-05	0	0	0	0.000101336	0	7.84006e-05	0	7.45045e-05
Bacteria;Proteobacteria;Oligoflexia;Bacteriovoracales;__	__	0.000393128	0.0017103	0.001341	0.000382995	0.000684726	0.00140354	0.00179188	0.00228094	0.0020852	0.00109934	0	0	0.00108897	0	0.00549874	0	0.000835458	0.000692736	0.000151217	6.41704e-05	0.000223508	0.00103332	0.000217936	0.00179234	0.000165872	0	0	0.000731986	0.0017415	0.000404032	0.000502208	0.00476813	0.000454349	0.00525864	0.000603851	0.00108157	0.000526748	0.000361851	0	0.00037771	0	0	0	0	0	0	0.000138227	0
Bacteria;Chloroflexi;Anaerolineae;Anaerolinaeles;EF688367_f	EF688367_f	0	0	0	0	0	0	0	8.60733e-05	0	0	0	0	0.0028617	0	0	0.00548925	0.00113537	0.00155268	0.00204143	0.00112298	0.000695358	0.000602773	0	0	0	0	0	0	0	0	0	0	0	0	0	0	0	0	0	0	0	0	0	0	0	0	0	0
Bacteria;Peregrinibacteria;Peribacteria;LBOR_o;AJ224539_f	AJ224539_f	0	0	0	0	0	0	0	0	0	0	0	0	0	0	0.000100587	0.0018885	0	0.00547022	0	9.62557e-05	0	0	0	0	0	0	0	0	0	0	0	0	0	0	4.47297e-05	0	0	0	0	0	0	0	0	6.08014e-05	0	0	0	0
Bacteria;Proteobacteria;Oligoflexia;Bdellovibrionales;CU925466_f	CU925466_f	0.000746943	0.00206113	0.00229269	0.00272352	0.00316686	0.000680504	0.00546305	0.00154932	0.00187242	0.00127523	0	0	0.000126624	0.000158919	0.00506287	0.0010072	0.00212078	0.000477749	0.00297394	0.00144383	0.00136588	0.00281294	0	0	0	0	0	8.6116e-05	0	0	0	0	0	0	0	0	0	0	0	0	0	0	0	0	0	0	0	0.000111757
Archaea;Bathyarchaeota;MCG_c;AF424768_o;__	__	0	0	0	0	0	0	0	0	0	0	0.000312083	0	0.000506496	0	0.000838223	0.00538853	0.0010711	0.00355923	0.000932507	0.00279141	0.000968535	0.00134906	0	0	0	0	0	0	0.00010491	0	0	0	0.000129814	4.40054e-05	0.000268378	0	0	0	0	0	8.30956e-05	0	0	0	0	0.000156801	0	0
Bacteria;Proteobacteria;Gammaproteobacteria;Cellvibrionales;AXVV_f	AXVV_f	0.00125801	0.00412226	0.0042393	0.00195753	0.000984294	0.00463593	0.00349635	0.00537958	0.00272352	0.00435337	0	0	0	0	0	0.0001259	0	0	0	0.000160426	0	0.000803697	0	0	0	0	0	0	0	0	0	0.000780624	0	0	0	0	0	0	0	0	0	0	0	0	0	0	0	0
Bacteria;Bacteroidetes;Cytophagia;Cytophagales;Imperialibacter_f	Imperialibacter_f	0.000353815	0.000877078	0.00121123	0.000893655	0.00102709	0.00119088	0.00126743	0.000688587	0.00191498	0.00127523	0	0	0	0.00198649	0.00479464	0.00337412	0.00100683	0.0053269	0.00151217	0.00324061	0.00335262	0.000975918	0	0	0	0	0	0	0	0	0	0	0	0	0.000335473	0.00073863	0.00014749	0	0.000275667	0.000100723	5.53971e-05	0.000283126	0	6.08014e-05	0.000688412	0.00113681	0.000184302	0.000149009
Bacteria;Verrucomicrobia;Verrucomicrobiae;Methylacidiphilales;JN429064_f	JN429064_f	0	0	0	0	0	0	0	0	0	0	0.00519193	0	5.06496e-05	7.94597e-05	0	0	0	0	0	0	0	0	0	0	0	0	0	0	0	0	0	0	0	0	0	0	0	0	0	0	0	0	0	0	0	0	0	0
Bacteria;Aminicenantes_OP8;AQSP_c;HQ588586_o;HQ588586_f	HQ588586_f	0	0	0	0	0	0	0	0	0	0	0.000397197	0.00101986	0.00450781	0.000198649	0.00117351	0.00115828	0.000942568	0.0001911	0.00514139	0.00205345	0.000894032	0.000889807	0	0	0	0	0	0	0	0	0	0	0	0	0	0	0	0.00105971	0	0	0	0	0	0	0	0	0	0
Bacteria;Parcubacteria_OD1;LCGL_c;LCGL_o;AB193900_f	AB193900_f	0	0	0	0	0	0	0	0	0	0	0	0	0	0.000675407	0.000134116	0.000478421	0.000171376	0.0051358	0.000806492	0	0.000248342	0.000918511	0	0	0	0	0	0	0	0	0	0	0	0	0	0	0	0	0	0.000856143	0	0	0	0.000749883	0	0	0.000138227	0
Bacteria;Cyanobacteria;Vampirovibrio_c;FR888536_o;AB240501_f	AB240501_f	0	0	8.65164e-05	0	0	0	0	0	0	8.79469e-05	0.00510682	0	0.000253248	0	0.000335289	0.00017626	0.00010711	4.77749e-05	0	9.62557e-05	7.45027e-05	0.000258331	0	0	0	0	0	0	0	0	0	0	0	0	0	0	0	0	0	0	0	0	0	0	0	0	0	0
Bacteria;Spirochaetes;Spirochaetia;Spirochaetales;GQ249604_f	GQ249604_f	0	0	0	0	0	0	0	0	8.511e-05	0	0.000312083	0.00508202	0.00167144	0.000516488	0.000435876	0.00015108	0	4.77749e-05	0.000453652	0	0	0	0	0	0	0	0	0	0	0	0	0	0	0	0	0	0	0	0	0	0	0	0	0	0	0	0	0
Bacteria;Spirochaetes;Spirochaetia;Spirochaetales;JN479207_f	JN479207_f	0	0	0	0	0	0	0	0	0	0	0	0.00506474	0	0	0	0	0	0	0	0	0	0	0	0	0	0	0	0	0	0	0	0	0	0	0	0	0	0	0	0	0	0	0	0	0	0	0	0
Bacteria;Cyanobacteria;PAC002560_c;PAC000393_o;PAC000616_f	PAC000616_f	0.00110076	0.0005701	0.000389324	0.000382995	0.000941499	0.000850629	0.000786679	0.00077466	0.000127665	0.000835495	0	0	0	0	0.000871752	0.000377701	6.4266e-05	0.000310537	0.000478855	6.41704e-05	0.000223508	0.000114814	0	0	0	0	0	0	0	0	0	0	0	0	0	0	0	0	0.00504076	0.00166192	0.000443176	0.00180171	0.000333378	0.00407369	0.000131126	7.84006e-05	0	0.00312919
Bacteria;Proteobacteria;Gammaproteobacteria;Chromatiales;Methylohalomonas_f	Methylohalomonas_f	0	0.00144718	0.00203314	0.00161709	0.00209697	0.00331745	0.00126743	0.00490618	0.00259586	0.0019788	0	0	0	0	0	0.000679861	0.00244211	0	0.00398206	0.000930471	0.000496685	0.000459255	0	0	0	0.000126657	0.000417519	0.000688928	0	0	0	0	0.000302899	0.0024423	0.00156554	0	0	0	0.000196905	0.000302168	0	0.00138989	0	0.000222938	0.00065563	0	0	0.00033527
Archaea;Euryarchaeota;DHVE5_c;EU731307_o;EU731325_f	EU731325_f	0	0	0	0	0	0	0	0	0	0	0	0	0	0	0	0	0	0	0	0	0	0	0	0	0	0	0	0	0	0	0	0	0	0	0	0	0	0	0.00488324	0	0	0	0	0	0	0	0	0
Bacteria;Chloroflexi;SAR202_c;SAR202_o;GQ337221_f	GQ337221_f	0.000157251	0.00214884	0.00298482	0.00187242	0.00423674	0.00136101	0.00454526	0.00241005	0.00374484	0.00488105	0	0	0	0	0.000469405	0.000478421	0.00117821	9.55498e-05	0.00410807	0.000705875	0.00134105	0.000574069	0	0	0	0	0	0	0	0	0	0	0	0.000110013	0	0	0	0	0	0	5.53971e-05	0.000128694	0	0	0	0	0	0
Bacteria;Bacteroidetes;Bacteroidia;Bacteroidales;__	__	0	0	0	0	0	0	0	0.000301257	0	0	0.000170227	5.18574e-05	0	0.000874056	0.000771165	0	0.000385596	0	0.000504058	0.000256682	0	0.000200924	0	0	0	0	0	0.000344464	0	0	0	0	0	8.80107e-05	0	0.00485386	6.32098e-05	0.000103386	0	0	8.30956e-05	0	0	8.10685e-05	6.5563e-05	0.000196002	0	0
Archaea;MBGB_p;MBGB_c;AY835409_o;AY835409_f	AY835409_f	0	0	0	0	0	0	0	0	0	0	0.000198598	0	5.06496e-05	0.000317839	0.00197821	0.00475903	0.000128532	0.00174378	0.000705681	0.00154009	0.000273177	0.000200924	0	0	0	0	0	0	0	0	0	0	0	0	0	0	0	0	0	0	0	0	0	0	0.000131126	3.92003e-05	0	0
Bacteria;Latescibacteria_WS3;Latescibacter_c;Latescibacter_o;Latescibacter_f	Latescibacter_f	0	0	0	0	0	0	0	0	0	0	0.00283712	0.000121001	0.00471041	7.94597e-05	0.00110645	0.0016367	0.00265633	0.000621074	0.000378043	0.000930471	0.000372513	0.000200924	0	0	0	0	0	0	0	0	0	0	0	0	0	0	0	0	0	0	0	0	0	0	0	0	0	0
Bacteria;GN04;EU385751_c;EU385751_o;EU385751_f	EU385751_f	0	0	8.65164e-05	0	0	0	0	0	0	0	0.000141856	0	0	7.94597e-05	0.000536463	0.00385255	0.00466999	0.00336813	0.0043349	0.00272724	0.00290561	0.004162	0	0	0	0	0	4.3058e-05	0	0	0	0	0	8.80107e-05	0.000111824	0	0	0	0	0	0	5.14774e-05	0	0	0	3.92003e-05	0	0
Bacteria;Planctomycetes;FJ444691_c;FJ444691_o;GU145506_f	GU145506_f	0.00294846	0.00162259	0.000778648	0.000978765	0.000941499	0.00119088	0.000961496	0.000473403	0.00059577	0.00105536	0	0	0	0	0	0	0.000149954	4.77749e-05	0	0.000385023	0.000298011	0.000200924	0	0	0.000704955	0.000337752	0.000292263	0.000818102	0.000461603	0.000935653	0.000523133	0.000232077	0.000281264	0.0016062	0.00460716	0	0	0	0.000236286	0	0.000110794	0.000154432	6.66756e-05	6.08014e-05	0	0	0	0
Bacteria;JN475265_p;JN475265_c;JN475265_o;__	__	0	0	0	0	0	0	0	0	0	0	0.000851136	0	0	0.000317839	0.00459346	0	0	0	0	0	0	0	0	0	0	0	0	0	0	0	0	0	0	0	0	0	0	0	0	0	0	0	0	0	0	0	0	0
Bacteria;Proteobacteria;Gammaproteobacteria;Chromatiales;Ectothiorhodospiraceae	Ectothiorhodospiraceae	0	0.0022804	0.00298482	0.00319163	0.00457911	0.00357264	0.00118002	0.00292649	0.00229797	0.00400158	0	0	0	0	0.00030176	0.000629501	0.00177803	0	0.00128535	0.00067379	0.000670524	0.00123425	0	0	0	0	0	0	0	0	0	0	0	0	0	0	0	0	0	0	0	0	0	6.08014e-05	0.000327815	0	0	0
Bacteria;Hydrogenedentes_NKB19;Hydrogenedens_c;Hydrogenedens_o;Hydrogenedens_f	Hydrogenedens_f	0.00106145	0.0034206	0.00224943	0.00451083	0.00291009	0.00106329	0.00432673	0.00331382	0.00238308	0.00338595	0.00218458	3.45716e-05	0.00453314	0.000516488	0.000335289	0.00372665	0.0014567	0.00241263	0.0017894	0.00227805	0.00136588	0.000229628	0	0	0.00157578	0.000147767	0.000438395	0.00208831	0.000167856	0.000467826	0.000125552	0.000379763	4.32713e-05	0.00299237	0.00275088	0	0	0	0.000157524	0.000151084	0.000858654	0.000540513	0	0.000243205	0.000196689	0	0	0.000409775
Bacteria;SR1;CP006913_c;CP006913_o;CP006913_f	CP006913_f	0	0	0	0	0	0	0	0	0	0	0	0	0	0	0	0	0.000149954	0.000358312	0.000126014	0.000288767	0	0.000114814	0	0	0	0	0	0	0	0	0	0	0	0	0	0	0	0	7.87619e-05	0	0	0	0	0.00451957	0	0	0.00020734	0
Bacteria;Proteobacteria;Alphaproteobacteria;Rhodospirillales;__	__	0	0.000394685	0	0	0	0	0	8.60733e-05	0	0	0	0	0	0	0	0	0	0	0	0	0	0	0	0	0	0	0	0	0	0	0	0	0	0	0	0	0	0	0	0	0	7.72161e-05	0	0.00451957	0.000458941	0	0	0.000223514
Bacteria;Proteobacteria;Alphaproteobacteria;Parvularculales;Parvularculaceae	Parvularculaceae	0.00141526	0.00289436	0.00272527	0.00144687	0.00440793	0.000978224	0.00445785	0.00275435	0.00131921	0.00316609	0	0	0.000151949	0	0.0010394	0.000478421	0.00265633	0	0.00108372	9.62557e-05	0.00203641	0.00183702	0	0	0	0	0	0	0	0	0	0	0	0	0	0	0	0	0.000275667	0	0	0.000643468	0.000266702	0	0	0	0	0
Bacteria;Bacteroidetes;Cytophagia;Cytophagales;Amoebophilaceae	Amoebophilaceae	0.000196564	0.0011402	0.0044556	0.00246819	0.00248213	0.00280708	0.00179188	0.00193665	0.00268097	0.00145112	0	0	0	7.94597e-05	0.000201174	0.00020144	0.00250637	0	0	9.62557e-05	0.000223508	0.000258331	0	0	0	0	0	8.6116e-05	0	0	0	8.43917e-05	0	0	0	0	0	0	0	0	0	0	0	0.000648548	0	0	0	0
Bacteria;Proteobacteria;Deltaproteobacteria;Nitrospinales;Nitrospinaceae	Nitrospinaceae	0	0.00149103	0.00255223	0.0017022	0.00303847	0.00438074	0.000786679	0.00167843	0.00400017	0.00145112	0	0	0	0	0.000134116	0	0.000235642	0	0.000529261	0.000962557	0.00017384	0.000315738	0	0	0	0	0	0.000236819	0	0	0	0	0	0	0.000134189	0	0	0	0.000236286	0	8.30956e-05	0.0011325	0	0	0.000131126	7.84006e-05	0	0.000409775
Bacteria;Cyanobacteria;Chroobacteria;Chroococcales;Prochlorococcaceae	Prochlorococcaceae	0.000196564	0.000482393	0.000302807	0.00051066	0.000342363	0.000340252	0.000786679	0.000473403	0.00051066	0.000351788	0	0	0	0	6.70578e-05	0	0.00437009	0.000788286	0.000907304	0.000352937	0.000298011	0.000401849	0	0	0	0	0	0	0	0	0	0	0.000129814	0	0	0	0	0	0	0	0	0	0	0.000101336	9.83445e-05	0	0	0
Bacteria;Proteobacteria;Gammaproteobacteria;Cellvibrionales;OM182_f	OM182_f	0	0.00109635	0.000692131	0.00076599	0.00209697	0.00212657	0.000874088	0.00146325	0.0012341	0.00175894	0	0	0	0	0	0	0.000235642	0	0	0	0	0	0	8.33646e-05	0	0.000168876	0.00212935	0.000473638	0.000587495	0.00293455	0.00435247	0.000675134	0.0018174	0.00380646	0.00207993	0	0	0	0.000236286	0.000528794	0.000166191	0.00293421	0.000500067	0	0	0.000215602	0	0.000409775
Bacteria;Firmicutes;Clostridia;Clostridiales;Clostridiaceae	Clostridiaceae	0	0.00100864	0.000994939	0.00178731	0.00115548	0.000425315	0.0029719	0.00090377	0.0012341	0.00189086	0.000198598	0	5.06496e-05	0	0.000737636	0.00143526	0.00355605	0.00167212	0.00269671	0.00279141	0.00414732	0.000172221	0	0	0	0	0	0	0	6.37945e-05	0	0	0	0	0.000156554	0	0	0	0	0	0	7.72161e-05	0	0	0	5.88005e-05	0	0.000111757
Bacteria;Latescibacteria_WS3;Latescibacter_c;EU734965_o;EU734965_f	EU734965_f	0	0.00184186	0.00255223	0.00114899	0.00312406	0.00204151	0.00236004	0.00245309	0.0025533	0.00189086	0	0	0	0	0.000536463	0.00350003	0.0019494	0.00124215	0.00410807	0.00179677	0.000397348	0.000373145	0	0	0	0	0	0	0	6.37945e-05	0	0	0	0	0	0	0	0	0	7.5542e-05	0	0	0	0.000101336	9.83445e-05	0	0	0.000596036
Archaea;Euryarchaeota;Methanomicrobia;Methanosarcinales;Methanosarcinaceae	Methanosarcinaceae	0	0	0	0	0	0	0	0	0	0	0	0	0	0	0.000100587	0.00410435	0	0	0.000226826	0	0	0.000143517	0	0	0	0	0	0	0	0	0	0	0	0	0	0	0	0	0	0	0	0	0	0	0	0	0	0
Archaea;Euryarchaeota;DHVE5_c;EU731108_o;EU731108_f	EU731108_f	0	0	8.65164e-05	0	0	0	0	0	0.00051066	0	0	0	0	0	0.00398994	0.000604321	0.00113537	0.000549411	0.00108372	0.000256682	4.96685e-05	0.000114814	0	0	0	0	0	0	0	4.25297e-05	0	0	0	0	0	0	0	5.16929e-05	0.000157524	0.000251807	0	0.00020591	0.000466729	0.000263473	6.5563e-05	0.000215602	0	0.00100581
Bacteria;Bacteroidetes;Flavobacteria;Flavobacteriales;FQ032823_f	FQ032823_f	0.00027519	0.00078937	0.000432582	0.00051066	0.000470749	0.000467846	0.00113631	0.00090377	0.00042555	0.000967416	0	0	0	0	0	0	0	0	0	0.000160426	0	0	0	0	0	0	0	0.000624341	0.00199329	0.000361502	0	0.000316469	0.00296408	0.00393848	0.000134189	0	0	0	0	0	0.000110794	0	0	0	0	0	0	0
Archaea;Euryarchaeota;DHVE6a_c;AB019755_o;AB019755_f	AB019755_f	0	0	0	0	0	0	0	0	0	0	0.0016739	0.000414859	0	0	0.00221291	0.00390291	0.00364174	0.000453861	0.000680478	0.00105881	0.00134105	0.000258331	0	0	0	6.33285e-05	0	0	0	0.00065921	0	0.00010549	0	4.40054e-05	0.000156554	0.000580352	0	0	0	0	0	0	0	0	0	5.88005e-05	0.000115189	0
Bacteria;Planctomycetes;AJ224943_c;AJ224943_o;AJ224943_f	AJ224943_f	0	0	0	0	0	0	0	8.60733e-05	0	0	0	0	0	0	0	0	0	0	0.000126014	0	0.000149005	0	0	0	0.000476882	0.000548847	0.000167008	0.00385369	0	0.000318972	0.000648685	0.000189881	6.4907e-05	8.80107e-05	0.00176682	0	0	0	0	0	0	0.000437558	0.00030004	8.10685e-05	0	0	0.000115189	7.45045e-05
Bacteria;Omnitrophica_OP3;AB015559_c;AB015559_o;EU245642_f	EU245642_f	0	0	0	0	0	0	0	0	0	0	0	0	0	0	0.00378877	0.00130936	0.00147812	0.0001911	0.000554463	0.000385023	0.000124171	0	0	0	0	0	0	0	4.19639e-05	0	0	0	0	0	0	0	0	0	0	0	0	0	0	0	0	0	0	0
Bacteria;Gemmatimonadetes;EU374070_c;EU374070_o;EU374070_f	EU374070_f	0	0.000131562	0.000129775	0	0.000385159	0	0.000131113	0	0.000127665	0.000219867	0	0	0	0	0.000234702	0.00269426	0.00102826	0.00234097	0.00131055	0.00378606	0.00365063	0	0	0	0	0	0	0	0	0	0	0	4.32713e-05	0	0.000111824	0	0	0	0	0	0.000138493	0.000102955	0	0	0	5.88005e-05	0	0
Bacteria;Lentisphaerae;Lentisphaeria;Victivallales;JN535696_f	JN535696_f	0	0	0	0	0	0	0	0	0	0	0.000624167	0	0.00374807	0.000238379	0	0.00010072	0	0	0	0	0	0	0	0	0	0	0	0	0	0	0	0	0	0	0	0	0	0	0	0	0	0	0	0	0	0	0	0
Bacteria;Planctomycetes;PAC001018_c;AM056027_o;AM056027_f	AM056027_f	0.000707631	0.00157874	0.00164381	0.00191498	0.00248213	0.00178632	0.00257856	0.00219487	0.00212775	0.0028143	0	0	0.000151949	0.00011919	0.00110645	0.00282016	0.00293481	0.00372644	0.00224306	0.0036898	0.00327812	0.000574069	0	0	0	0	0	8.6116e-05	0	0	0	0	0	6.60081e-05	0	0	0	0	0.000393809	0.00037771	0.000304684	0.000823638	0.000433391	0.000101336	0.000262252	7.84006e-05	0	7.45045e-05
Bacteria;JN497613_p;JN497613_c;JN497613_o;JN497613_f	JN497613_f	0	0	0	0	0	0	0	0	0	0	0.000624167	0	0.00372274	0.00011919	0	0	0	0	0	0	0	0	0	0	0	0	0	0	0	0	0	0	0	0	0	0	0	0	0	0	0	0	0	0	0	0	0	0
Bacteria;Actinobacteria;Thermoleophilia;Thermoleophilales;Thermoleophilaceae	Thermoleophilaceae	0	0	0.000302807	0.00034044	0.000299568	0	0.000655566	0	0	0	0	0	0	0	0.000167645	0.00108274	0.000728348	0.000907723	0.000277232	0.00372189	0.00352646	0.000401849	0	0	0	0	0	0	0	0	0	0	0	0	0	0	0	0	0	0	0	0.000102955	0	0	0.000295034	3.92003e-05	0	0
Archaea;Euryarchaeota;DHVE6a_c;AB019752_o;AB019752_f	AB019752_f	0	8.77078e-05	0.000173033	0.000212775	0	0.000212657	0	8.60733e-05	0	0	0.000539053	0	0.000126624	0.000238379	0.000134116	0.00146044	0.003706	0.00188711	0.000730884	0.000352937	0.000670524	0.00149258	0	0	0	0	0	0	0	0	0	0	0	0	0.000178919	0.000158278	0	0.000180925	0.000315047	0	0.000110794	0	0	0.000121603	9.83445e-05	0.000196002	9.2151e-05	0
Bacteria;Caldithrix_p;Caldithrix_c;Calorithrix_o;Calorithrix_f	Calorithrix_f	0	0.00223655	0.00142752	0.00246819	0.00141225	0.00284961	0.000917792	0.00370115	0.00157454	0.00171496	0	0	0	0	0	0.0011331	0.000471284	0.000453861	0.000529261	0.000352937	0.00116721	8.61104e-05	0	0	0	0	0	0	0	0	0	0	0	0	0	0	0	0	0	0	0	0	0	0	0	0	0	0
Bacteria;Proteobacteria;Alphaproteobacteria;DQ486506_o;DQ486506_f	DQ486506_f	0	0.000131562	0.000259549	0.00034044	0.000898703	0.00301973	0.000262226	0.00365812	0.00136176	0.0013192	0	0	0	0	0	0	0.00021422	0	0.00100812	0.000320852	0.000322845	0	0	0	0	0	0	0	0	0	0	0	0	0	0.000178919	0	0	0	0	5.03613e-05	0	0.000102955	0.000100013	4.05342e-05	0	0	0	0
Bacteria;Proteobacteria;Alphaproteobacteria;Sphingomonadales;Erythrobacteraceae	Erythrobacteraceae	0.00365609	0.000175416	0	0	0.000427954	0.000467846	0	0.000215183	0.000978765	0.000483708	0	0	0	0	0	0	0.00167092	0	0.000655275	9.62557e-05	0.000571187	0	0	0	0	0	0	6.4587e-05	0	0	0	0	0	0	0	0	0	0	0	0	0	0.000257387	0	0	9.83445e-05	0	0	0
Bacteria;Proteobacteria;Deltaproteobacteria;Myxococcales;PAC000695_f	PAC000695_f	0.00365609	0.000350831	0.000865164	0.000638325	0.00115548	0.00165873	0.000480748	0.0012911	0.00114899	0.000835495	0	0	0	0	0.000201174	0.00030216	0.000514128	0.00109882	0.000403246	0.000385023	0.000273177	0.00152128	0	0	0	6.33285e-05	0.000146132	0.000602812	0.00107008	0.000127589	0	0	0.000108178	0.000594072	0.00129716	0	0	0	0	0.000100723	8.30956e-05	0.00020591	0.000566742	0.000182404	0.000262252	0	0	0.000260766
Bacteria;Lentisphaerae;Lentisphaeria;Victivallales;__	__	0	0	0	0	0	0	0	0	0	0	0.00184413	0.00240272	0.00364677	0.000754867	0.000268231	0.00120864	0.00119963	0.000597186	0.000151217	0	0	0.000200924	0	0	0	0	0	0	0	0	0	0	6.4907e-05	0.000110013	0	0	0.000358189	0.00188679	0	0	0	0	0	0	0	0.000117601	0	0
Bacteria;Proteobacteria;Oligoflexia;Bdellovibrionales;GQ354944_f	GQ354944_f	0	0	0	0	0	0	0	0	0	0	0.00278038	0.000259287	7.59744e-05	0.000913786	0.000100587	7.55401e-05	0.000385596	0.000143325	0.000100812	0	0	0	0	0	0	0	0	0	0	0	0	0	0	0	0	0.00364039	0.00345547	0.000542776	0.000393809	0	0	0	0	0.000101336	0	0.000744806	0.000368604	0
Bacteria;Proteobacteria;Betaproteobacteria;Nitrosomonadales;Nitrosomonadaceae	Nitrosomonadaceae	0.000157251	0.00149103	0.00250898	0.00106388	0.0018402	0.00361518	0.000742975	0.00301257	0.00187242	0.0013192	0	0	0	0	0	0	0.00074977	0	0.000579666	0.000770045	0.000322845	0.00212406	0	0	0	0	0	8.6116e-05	0	0	0	0	0	0	0	0	0	0	0	0	0	0	0	0	0	0	0	0
Bacteria;Actinobacteria;Acidimicrobiia;Acidimicrobiales;Iamiaceae	Iamiaceae	0.000117938	0	0	0.000553215	0	0.000255189	0.000437044	0.000344293	0.000212775	0	0	0	0	0	0	0.00110792	0.00122105	0.000262762	0.000655275	0.00359354	0.00213574	0.00103332	0	0	0	0	0	0	0	0	0	0	0	0	0.000313108	0	0	0	0	0	0	0	0	0	6.5563e-05	0	0	0
Bacteria;Planctomycetes;PAC001018_c;AM056027_o;FJ712535_f	FJ712535_f	0	0	0	0	0	0	0	0	0	0	0.000255341	0	0	0	0.00177703	0.00123382	0.000364174	0.00348757	0.00115933	0.00231014	0.000720193	0.000114814	0	0	0	0	0	0	0	0	0	0	0	0	0	0	0	0	7.87619e-05	0	5.53971e-05	0	0	0	6.5563e-05	0	0	0
Bacteria;Actinobacteria;Coriobacteriia;Coriobacteriales;Coriobacteriaceae	Coriobacteriaceae	0	0	0	0	0	0	0	0	0	0	0	0	0	0	0	0.000805761	0.000621238	0.00343979	0.000403246	0.00179677	0.000968535	0.000287035	0	0	0	0	0	0	0	0	0	0	0	0	0	0	0	0	0	0	0	0	0	0	6.5563e-05	0	0	0
Bacteria;Chloroflexi;Anaerolineae;Anaerolinaeles;PAC002118_f	PAC002118_f	0.00027519	0.00241196	0.00164381	0.00221286	0.00115548	0.0014886	0.000874088	0.00223791	0.00127665	0.0013192	0	0	0	0.000238379	0.000368818	0.0013849	0.000128532	0.00336813	0.0017138	0.00163635	0.000571187	0.00114814	0	0	0	0	0	0	0	0	0	0	0	0	0	0	0	0	0	0	0	0	0	0	0	0	0	0
Bacteria;Peregrinibacteria;Peribacteria;LBOR_o;EU246208_f	EU246208_f	0	0	0	0	0	0	0	0	0	0	0	0	0.00169676	0	0.000368818	0.00334894	0	0.00260373	0.000554463	0.000128341	0.000124171	0.000258331	0	0	0	0	0	0.00021529	0	0	0	0	0	0	0	0	0	5.16929e-05	0	0	0	0.000180171	0	0	0	0	0	0
Bacteria;Planctomycetes;U81766_c;JN474291_o;JN474291_f	JN474291_f	0	0	0	0	0	0	0	0	0	0	0.00329106	0.000639574	0.0025578	0.000317839	6.70578e-05	0.0001259	0.00010711	0.0001911	0	0	0	0	0	0	0	0	0	0	0	0	0	0	0	0	0	0.000131898	0	0	0	0	0	5.14774e-05	0	0	0	0	0	0
Bacteria;Acidobacteria;PAC002261_c;AM997925_o;AM997925_f	AM997925_f	0	0	0	0	0.000342363	0	0	0	0	0	0.000425568	0	7.59744e-05	0	0	0.0032734	0.00100683	0.00157657	0.000604869	0.00218179	0.000943701	0.000114814	0	0	0	0	0	0	0	0	0	0	0	0	0	0	0	0	0	0	0	0	0	4.05342e-05	0	0	0	0
Bacteria;Firmicutes;Clostridia;Clostridiales;Dehalobacterium_f	Dehalobacterium_f	0	0	0	0	0	0	0	0	0	0	0.000453939	0	0.000227923	0.000357569	0.000368818	0.00120864	0.000299908	0.00324869	0.001739	0.00067379	0	0	0	0	0	0	0	0	0	0	0	0	0	0	0	0	0	0	0	0	0	0	0	0	0	5.88005e-05	0	0
Bacteria;Proteobacteria;Deltaproteobacteria;Myxococcales;EF999368_f	EF999368_f	0	0	0	0	0	0	0	0	0.00025533	0	0.000453939	0.00065686	0.00192468	0.00166865	0.000771165	0.00211512	0.00109252	0.00281872	0.00156258	0.00324061	0.00121688	0.000401849	0	0	0	0	0	0	0	0	0	0	4.32713e-05	4.40054e-05	6.70946e-05	0	0	0	0	0	0.000138493	0	0	0	0	0	0	0
Bacteria;Verrucomicrobia;Verrucomicrobiae;Verrucomicrobiales;Rubritaleaceae	Rubritaleaceae	0.000629005	0.000877078	0.00151404	0.00200009	0.000470749	0.00140354	0.00323412	0.000731623	0.00106388	0.000527681	0	0	0	0	0	0	0	0	7.56086e-05	0.000128341	0	0	0	0	0	0	0	0	0	0	0	0	0.000605798	0	0.000357838	0	0	0	0.000196905	0	0.000110794	0.000540513	0	0.00028374	0.000196689	0.00111721	6.91133e-05	0.000223514
Bacteria;Proteobacteria;Deltaproteobacteria;Bradymonadales;EU544861_f	EU544861_f	0	0.000306977	0.000173033	0.000127665	0.000256772	0	0	8.60733e-05	0	0.000527681	0	0	0	0	0	0	0	0	0	0	0	8.61104e-05	0	0	0.0030479	0.000675505	0.000354891	0.00139938	0.00130088	0	0	6.32938e-05	0	0	0.00174446	0	0	0	0.000196905	0.000201445	0	0.0031916	0.000800107	0	0.000131126	0	0	0
Bacteria;Bacteroidetes;Flavobacteria;Flavobacteriales;FN433404_f	FN433404_f	0	0.00100864	0.00268201	0.0008511	0.000213977	0.00131848	0	0.00051644	0.000808545	0.000351788	0	0	0	0	0	0	0	0	0	0	0	0	0	0	0	0.000105548	0.000125256	0	0	0.000786799	0	8.43917e-05	0.00015145	0	0.000246013	0	0	0	0.00318986	7.5542e-05	0	0.000231648	0.00030004	0	0	3.92003e-05	0	0.000596036
Bacteria;Proteobacteria;Oligoflexia;Oligoflexales;Oligoflexaceae	Oligoflexaceae	0.000707631	0.000701662	0.00276853	0.00165965	0.00102709	0.00314733	0.00152965	0.00197969	0.00140432	0.00233059	0	0	0.000101299	0.000198649	0.000167645	0.000604321	0.000771192	0.00124215	0.00128535	0.000481278	9.93369e-05	0.000459255	0	0	0	0	4.17519e-05	0.000559754	0	4.25297e-05	0.000188328	0	0.00015145	0.000418051	0.000290743	0	0	0	0.00043319	0	0.000110794	0	0	0.000952555	0	0	0	0
Bacteria;Proteobacteria;Deltaproteobacteria;Nitrospinales;GQ249553_f	GQ249553_f	0	0	0	0	0	0	0	0	0	0	0	0	0	0.00313866	0.000536463	0.000428061	0	0	0	0	0	0.000258331	0	0	0	0	0	0	0	0	0	0	0	0	0	0	0	0	0	0	0	0	0	0	0	0	0	0
Bacteria;Peregrinibacteria;Peribacteria;FJ205371_o;FJ205371_f	FJ205371_f	0	0	0	0	0	0	0.000568157	0	0	0	8.51136e-05	0	0	0	0	0.00312232	0.000128532	0.00284261	0.000302435	0.00247056	0.000273177	0.000143517	0	0	0	0	0	0	0	0	0	0	0	0	0.000134189	0	0	0	0	0	0	0.00020591	0	0.000304007	0	0	0	0
Bacteria;Proteobacteria;Gammaproteobacteria;Cellvibrionales;__	__	0	0.00188572	0.00160055	0.00310652	0.000898703	0.00170126	0.00161706	0.000817697	0.00042555	0.000879469	0	0	0	0	0	7.55401e-05	0	0	0	0.000352937	0.000248342	0	0.000326904	0	0	0.00116102	0.000313139	0.000753515	0.000230802	0.000914388	0.00194605	0	6.4907e-05	0.000616075	0.0024825	0	0	0	0	0	5.53971e-05	0	0	0	0	0	0	0
Bacteria;Acidobacteria;Vicinamibacter_c;Vicinamibacter_o;Vicinamibacter_f	Vicinamibacter_f	7.86256e-05	0.000657808	0	0.00042555	0.000984294	0.000212657	0.000437044	0.00064555	0.000127665	0	0	0	0	0	0.000201174	0.000402881	0.0021422	0	0.00309995	0.00128341	0.000720193	0	0	0	0	0	0	0	4.19639e-05	0	0	0	0	0	4.47297e-05	0	0	0	0	0	0	0	0	0	9.83445e-05	0	0	0
Bacteria;Saccharibacteria_TM7;Saccharimonas_c;Saccharimonas_o;EU328026_f	EU328026_f	0	0	0	0	0	0.000340252	0	0	0	0.000527681	0	0	0	0	0	0.00027698	8.5688e-05	0	0	0.0030481	0	0	0	0	0	0	0	0	0	0	0	0	0	0	0	0	0	0	0	0	0	0.000231648	0	0	0	0	0	0
Bacteria;Bacteroidetes;Cytophagia;Cytophagales;PAC001176_f	PAC001176_f	0.000157251	0.00179801	0.00138426	0.0017022	0.000385159	0.00131848	0.000611861	0.000301257	0.00059577	0.000571655	0	0	0	0	0	0	0	0	0	0	0	0	0	0	0	0	0	0	0	0	0	0	0	0	8.94594e-05	0	0	0	0	0	0.000138493	0.000643468	0.00270036	8.10685e-05	0	0	0	0.00301743
Bacteria;Proteobacteria;Betaproteobacteria;PAC001921_o;PAC001921_f	PAC001921_f	0	0.000482393	0.00138426	0.000893655	0.00171182	0.00123341	0.000349635	0.000989843	0.000723435	0.000483708	0	0	0	0	0.000972339	0.00261872	0.00100683	0.000477749	0.00196582	0.00121924	0.00300494	0.000229628	0	0	0	0	0	0	0	0	0	0	0	0	8.94594e-05	0	0	0	0	0.000125903	8.30956e-05	7.72161e-05	0	0	6.5563e-05	0.000117601	0	7.45045e-05
Bacteria;Lentisphaerae;Lentisphaeria;__;__	__	0	0	0	0.00017022	0	0	0	0	0	0	0	0	0.00298833	0	0	0	0	0	0.000478855	0	0	0	0	0	0	0	0	0	0	0	0	0	0	0	0	0	6.32098e-05	0	0	0	0	0	0	0	0	0	0	0
Archaea;Euryarchaeota;DHVE5_c;EU731101_o;EU731062_f	EU731062_f	0	0.000131562	0	0	0	0	0	0	0	0	0	0	0	0	6.70578e-05	0.00015108	0	0.000167212	0.000126014	0.000160426	0.000124171	0.00295646	0	0	0	0	0	0	0	0	0	0	0	0	0	0	0	0	0	0	0	0	0	0	0	0	0	0
Bacteria;Planctomycetes;Phycisphaerae;CP019633_o;__	__	0	0	0	0	0	0	0	0	0	0	0.00295061	0	0.000151949	0	0.000402347	0	0.000514128	0.000406087	0.000378043	6.41704e-05	0	0.000688883	0	0	0	0	0	0	0	0	0	0	0	0	0	0	0	0	7.87619e-05	0	0	0	0	0	0	0	0	0
Bacteria;Saccharibacteria_TM7;Saccharimonas_c;Saccharimonas_o;PAC000016_f	PAC000016_f	7.86256e-05	0.000263123	0.000865164	0.0008511	0.00128386	0.00170126	0.00118002	0.00288346	0.00276608	0.00219867	0	0	0	0	0.0012741	0.000805761	0.000449862	0.000429974	0.00201623	0.00240639	0.000769861	0.000602773	0	0	0	0	0	0	0	0	0	0	0	0	4.47297e-05	0	0	0	0	0	0.00019389	0.000308864	0.000100013	0	0	0	0	0.000521532
Bacteria;Planctomycetes;PAC001018_c;AM056027_o;AY532588_f	AY532588_f	0.000196564	0.000833224	0.00112471	0.000468105	0.00145504	0.000978224	0	0.00064555	0.00136176	0.000395761	0	0	0	0	0.00030176	0.00168706	0.0019494	0.000214987	0.00287313	0.00154009	0.000720193	0.000143517	0	0	0	0	0	0.000193761	0	0	0	0	8.65426e-05	6.60081e-05	0.000134189	0	0	0	0	0.000125903	0.00074786	0	0	4.05342e-05	0	0	0	0
Bacteria;Bacteroidetes;Sphingobacteriia;JF769590_o;JF769590_f	JF769590_f	0.000117938	0.000964785	0.00125449	0.00174476	0.000641931	0.00250936	0.000262226	0.00025822	0.000638325	0.00285827	0	0	0	0	0	0	0	0	0	0.000192511	0.000397348	0	0	0	0	0	0	0	0	0	0	0	0	0	0	0	0	0	0	0	0	0	0	0	0	0	0	0
Archaea;Euryarchaeota;DHVE5_c;EU731011_o;AY454703_f	AY454703_f	0	0	0	0	0	0	0	0	0	0	0.000141856	0	0	0	0	0.00010072	0	0	0.000378043	9.62557e-05	0	0	0	0	0	0	0	8.6116e-05	0	0	0	0	0	0	0	0	0	0.000336004	0	0	0	0	0	0	0	0.000568405	0.00283364	0
Bacteria;Latescibacteria_WS3;Latescibacter_c;EU491142_o;EU491142_f	EU491142_f	0	0	0	0	0	0	0	0	0	0	0.000113485	0	0	0	0.000838223	0.00178778	0.00124248	0.00205432	0.00282272	0.000288767	0.000248342	0.000373145	0	0	0	0	0	0	0	0	0	0	6.4907e-05	0	6.70946e-05	0	0	0	0	0	0	0	0	0	0	0	0	0
Bacteria;Verrucomicrobia;Verrucomicrobiae;Verrucomicrobiales;Luteolibacter_f	Luteolibacter_f	0.000629005	0.00258738	0.000605615	0.000978765	0.00136945	0.00123341	0.00275338	0.000473403	0.000808545	0.00101139	0	0	0	0	0	0.00022662	0	0.000429974	0.000403246	0.00179677	0.000571187	0	0	0	0	0	0	0	0	0	0	0	8.65426e-05	0.000110013	0	0	0	0	0	0	0	0	0	0	0.000163908	0	0	0
Bacteria;Proteobacteria;Gammaproteobacteria;Chromatiales;Thioalkalispiraceae	Thioalkalispiraceae	0	0.000394685	0.00220617	0	0.000641931	0.000510378	0	0	0.000382995	0.000351788	0	0	0	0	0	0.000503601	0.000385596	0	0	0.00189303	0.0018129	0.00269813	0	0	0	0	0	0	0	0	0	0	0	0	0	0	0	0	0	0	0	0	0	0	0	0	0	0
Bacteria;Proteobacteria;Gammaproteobacteria;Thiotrichales;Francisellaceae	Francisellaceae	0.00102213	0	0.00268201	0.00025533	0.000128386	0.00114835	0.000524453	0.000430367	0.000978765	0.00114331	0	0	0	0	0	0	0	0	0	0	0	0	0	0	0	0.000126657	8.35038e-05	0.000193761	0	0.000127589	0	0.000316469	0.00147122	0	0.000447297	0	0	0	0	0	0	0	0	0	0	0	0	0
Archaea;Euryarchaeota;Thermoplasmata;EU570118_o;DQ522935_f	DQ522935_f	0	0	0	0	0	0	0	0	0	0	0	0	0	0	0.000134116	0.0010072	0.00267775	0.000812173	0.000604869	0	0.00017384	0.000229628	0	0	0	0	0	0	0	0	0	0	0	0	4.47297e-05	0	0	0	0	0	0	0	0	0	0	0	0	0
Archaea;Euryarchaeota;Thermoplasmata;FJ655673_o;FJ655673_f	FJ655673_f	0	0	0	0	0	0	0	0	0	0	0	0	0	0	0.000268231	0.00261872	0.00042844	0.000167212	0.00141136	0	0.000248342	0.000344442	0	0	0	0	0	0	0	0	0	0	0	0	0	0	0	0	0	0	0	5.14774e-05	0	0	0	0	0	0
Bacteria;Proteobacteria;Deltaproteobacteria;Bradymonadales;EF574244_f	EF574244_f	0.000943507	0.000877078	0.000302807	0.00025533	0.000256772	0.000893161	0.000480748	0	0	0.000175894	0	0	0	0.000516488	0	0	0	0	0	0	0	0	0	8.33646e-05	0.00124404	0.000168876	0	0.00260501	0.000713386	0.000404032	0.00133922	0	0.00134141	0.000638078	0.000246013	7.9139e-05	0	0.00043939	0	5.03613e-05	0	0.000102955	0	6.08014e-05	0	0	9.2151e-05	0.00033527
Bacteria;Lentisphaerae;Lentisphaeria;Victivallales;AJ431234_f	AJ431234_f	0	0	0	0	0	0	0	0	0.00025533	0	0.00258178	0	5.06496e-05	0	0	0.000352521	0	0.000525524	0	0	0	0.000344442	0	0	0	0	0	0	0	0	0	0	0	0	0	0.00134536	0.00231769	7.75394e-05	0.000472571	7.5542e-05	0.000166191	0	0.000100013	0	0.000590067	0.000156801	0	0
Bacteria;Actinobacteria;MarineActino_c;Actinomarinales;PAC002137_f	PAC002137_f	0	0	0.000173033	0.000127665	0.000213977	0	0.000393339	0	0	0	0	0	0	0	0.000100587	0.00015108	0.000792614	0.000167212	0.00257069	0.00160426	0.00129138	0	0	0	0	0	0	0	0	0	0	0	0	0	0	0	0	0	0	0	0	0	0	0	6.5563e-05	5.88005e-05	0	0
Bacteria;Proteobacteria;Gammaproteobacteria;Chromatiales;FJ712598_f	FJ712598_f	0	0.000306977	0.000346066	0	0	0.000212657	0	0.00038733	0	0	0	0	0	0	0.000502934	0.00254318	0.00152096	0.000167212	0.000705681	0.0010909	0.00171356	0.00114814	0	0	0	0	0	0	0	0	0	0	0	0	0.000111824	0	0	0	0	0	0.00019389	0	0	0	0	5.88005e-05	0	0
Bacteria;Thermotogae;Thermotogae_c;Petrotogales;JQ771488_f	JQ771488_f	0	0	0	0	0	0	0	0	0	0	0	0.00254101	0	0.000993246	0	0	0	0	0	0	0	0	0	0	0	0	0	0	0	0	0	0	0	0	0	0	0	0	0	0	0	0	0	0	0	0	0	0
Bacteria;Proteobacteria;Alphaproteobacteria;Rickettsiales;Rickettsiaceae	Rickettsiaceae	0.000746943	0.000219269	0.000389324	0.00174476	0.000342363	0.000978224	0.00104891	0.00012911	0.000553215	0.000967416	0	0	0	0	0	0	0	0	5.04058e-05	0	0	0	0	0	0	0	0	0.000236819	0.000251783	0	8.37013e-05	0	0.000108178	0.000154019	0	0	0	0	0.000905761	0	8.30956e-05	0	0.00253367	0	0.000557286	0	0	0.000186261
Bacteria;Rhodothermaeota;Rhodothermia;Rhodothermales;AB015524_f	AB015524_f	0	0.000175416	0	0.00042555	0.000727522	0	0.0010052	0.000344293	0.00051066	0.000351788	0	0	0	0	0.000201174	0.00032734	0.0025278	4.77749e-05	5.04058e-05	0.000256682	0.00129138	0	4.35872e-05	0	0	0	0	0.000150703	0	0	0	0	0	0.000154019	0.000559122	0	0	0	0	0	8.30956e-05	7.72161e-05	6.66756e-05	0	0	0	0	0
Archaea;Euryarchaeota;DHVE5_c;EU731101_o;EU731101_f	EU731101_f	0	0	0	0	0	0	0	0	0	0	0	0	0	7.94597e-05	0.00251467	0.000352521	0.000257064	0.000382199	0.000327637	0.000385023	0.000248342	8.61104e-05	0	0	0	0	0	0	0	0	0	0	0	0	0	0.000184658	4.21399e-05	0	0	0	0	0	0	0	0.000295034	9.80008e-05	0.000184302	0
Bacteria;Proteobacteria;Gammaproteobacteria;Pseudomonadales;Moraxellaceae	Moraxellaceae	0	0	0.000129775	0	0	0	0	0	0.000212775	0	0	0	0	0	0.000201174	0.00017626	0.00173518	4.77749e-05	0.000554463	0.000224597	0	0	4.35872e-05	0	0	0	0	0.000602812	0.00115401	0.000127589	0.000439432	0	0	0.00250831	0	0	0	0	0	0	0	0	0	0	0	0	0	0
Bacteria;Peregrinibacteria;Peribacteria;Peribacterales;Peribacteraceae	Peribacteraceae	0	0.000306977	0.000173033	0	0.000727522	0	0	0.000215183	0.00051066	8.79469e-05	0	0	0	7.94597e-05	6.70578e-05	0.000579141	0.000706926	0.00248429	0.000932507	0.000385023	0.000248342	0	0	0	0	0	0	0	0	0	0	0	0	0	0.000514392	0	0	0	0	0	0	0	0	0	0	0	0	0
Bacteria;Proteobacteria;Alphaproteobacteria;Rhizobiales;Bauldia_f	Bauldia_f	0.000393128	0.000526247	0.000648873	0.000297885	0.00106988	0.000935692	0.000568157	0.000817697	0.00034044	0.000351788	0	0	0	0	0.00134116	0.000377701	0.000299908	0	0.00246988	0.000320852	0.00116721	0.000143517	0	0	0	0	0	0	0	0	0	0	0	0	0	0	0	0	0	0	0	0	0	0	0	0	0	0
Bacteria;Bacteroidetes;Flavobacteria;Flavobacteriales;EF572198_f	EF572198_f	0	0	0	0	0	0	0	0	0	0	0	0	0	0	0	0	0	0	0	0	0	0	0	0	0	0	0	0	8.39278e-05	0.000595415	0.000585909	0.000253175	0	0	0.00246013	0	0	0	0	0	0	0.00020591	0	0	0	7.84006e-05	0	0
Bacteria;Proteobacteria;Deltaproteobacteria;PAC001922_o;PAC002546_f	PAC002546_f	0.000117938	0.00131562	0.000692131	0.00051066	0.00243934	0.000893161	0.0010052	0	0.00042555	0.000923442	0	0	0	0	0.000234702	0	0.00179945	4.77749e-05	0.00189022	0.000160426	0.000720193	0.000287035	0	0	0	0	0	0	0	0	0	0	0	0	0	0	0	0	0	0	0	0	0	0	0	0	0	0
Bacteria;Proteobacteria;Alphaproteobacteria;Rickettsiales;FJ478621_f	FJ478621_f	0	0	0	0	0	0	8.74088e-05	0	0	0	0	0	0	0	0	0.000352521	0.000385596	0.000310537	0.00017642	0.000866301	0.00243375	0	0	0	0	0	0	0	0	0	0.000230178	0	0	0	0	0	0	0	0.000315047	0	0.000110794	0	0	6.08014e-05	0	0	0	0
Bacteria;Acidobacteria;Blastocatellia;Blastocatellales;Blastocatellaceae	Blastocatellaceae	0.000157251	0.000263123	0.000346066	0	0.00111268	0	0	0.000602513	0	0	0	0	0	0	0.00144174	0	0.00218504	0	0.00241948	0.000641704	0.000397348	0.000717587	0	0	0	0	0	0	0	0	0	0	0	0	0	0	0	0	0	0	0	0	0	0	0	0	0	0
Archaea;MBGB_p;MBGB_c;AY835409_o;EU280211_f	EU280211_f	0	0	0	0	0	0	0	0	0	0	0	0	0	0.000158919	0.000234702	0.00241728	0	0	0	0	0	0	0	0	0	0	0	0	0	0	0	0	0	0	0	0	0	0	0	0	8.30956e-05	0	0	0	0	0	0	0
Bacteria;Chlamydiae;Chlamydiae_c;Chlamydiales;Simkaniaceae	Simkaniaceae	0.000196564	0.000131562	0	0	0	0	0	8.60733e-05	0	0.000307814	0	0	0	0	0	0	0.000364174	0	0	0	0	0	0	0	0	0	0	0	0	0	0	0	0	0	0	0	0	0	0.00240224	0	0	0.000102955	0	0	0	0	0	0
Bacteria;TM6;TM6_c;Babela_o;PAC000590_f	PAC000590_f	0	0	0	0	0	0	0	0	0	0	0	0	0	0	0	0	0.00239926	0	0.000277232	0.00073796	0	0	0	0	0	0	0	0	0	0	0	0	0	0	0	0	0	0	0	0	0	0	0	0	0	0	0	0
Bacteria;Proteobacteria;Deltaproteobacteria;Bradymonadales;AB491846_f	AB491846_f	0.000432441	0.00236811	0.00116797	0.00042555	0.00115548	0.00029772	0.00126743	0.000430367	0.000808545	0.00114331	0	0	0	0	0	0	0.000192798	0	0	0	0	0	0	0	0	0	0	0	0	0	0	0.000485253	0	0.00033004	8.94594e-05	0	0	0	0	0	0	0	0.000100013	0.0014187	0	0	0	0
Bacteria;Proteobacteria;Gammaproteobacteria;Oceanospirillales;HQ191045_f	HQ191045_f	0.000550379	0.000350831	0.00121123	0.000893655	0.000342363	0.000723035	0.00170447	0.00133414	0.000553215	0.00140715	0	0	0	0	0.00124057	0.0011331	0.000728348	0.000716623	0.000579666	0.00170052	0.00233442	0.000516662	0	0	0	0	0	0	0	0	0	0	0	0.000176021	0	0	0	0	0	0	0.000138493	0	0	0	0.000196689	0	0	0
Bacteria;Acidobacteria;EU700145_c;EU700145_o;EU700145_f	EU700145_f	0.00027519	0.000833224	0.000865164	0.00076599	0.00231095	0.00102076	0.00139854	0.00120503	0.00068088	0.000967416	0	0	0	0	0.000435876	0.000705041	0.000942568	0.000358312	0.00161298	0.00231014	0.00206124	0.000631476	0	0	0	0	0	0	0	0	0	0	6.4907e-05	0	8.94594e-05	0	0	0	0	0	0	0.000102955	0	0	0	0	0	0
Bacteria;Planctomycetes;__;__;__	__	0.000157251	0.00162259	0	0.000638325	0.000299568	0.000340252	0.000131113	0.000430367	0.000553215	0	0.000539053	0	0	0	0.000670578	0.00143526	0.000899724	0.00229319	0.000277232	9.62557e-05	0.000149005	0.000143517	0.000196143	0	0.00010367	0.000738833	0.000229636	0	0.00010491	0.000127589	0.000481282	0	0	8.80107e-05	0.000111824	0	0.00010535	0.000155079	7.87619e-05	0	0.000166191	0.000128694	0	0	0	0	0	0
Bacteria;Firmicutes;Bacilli;Bacillales;Thermicanus_f	Thermicanus_f	0	0	0	0	0	0	0	0	0	0	0	0	0	0	0	0.00229138	0	0	0	0	0	0	0	0	0	0	0	0	0	0	0	0	0	0	0	0	0	0	0	0	0	0	0	0	0	0	0	0
Bacteria;Chloroflexi;Anaerolineae;Anaerolinaeles;Promineofilum_f	Promineofilum_f	0.000314502	0.00131562	0.000173033	0.00102132	0	0.000935692	0.000480748	0.00107592	0.00114899	0.000967416	0	0	0	0.000953516	0	0.0022662	0.000621238	0.00181545	0.00186501	0.00105881	0.000993369	0.000574069	0	0	0	0	0	0	0	0	0	0	6.4907e-05	0	0	0	0	0	0	0	8.30956e-05	7.72161e-05	0	0	6.5563e-05	0	0	0
Bacteria;Proteobacteria;Alphaproteobacteria;Rhodospirillales;Acetobacteraceae	Acetobacteraceae	0	0	8.65164e-05	0	8.55908e-05	0	0	0	0	0	0	0	0	0	0.00224644	0	0	0	0	9.62557e-05	0	0	0	0	0	0	0	0	0	0	0	0	0	0	0	0	0	0	0	0	0	0	0	0	0	0	0	0
Bacteria;Firmicutes;Clostridia;Clostridiales;Peptococcaceae	Peptococcaceae	0	0	0	0	0	0	0	0	0	0	0	0	0	0	0	0.000553961	0	0.00222153	0.000554463	0.000545449	0	0.000114814	0	0	0	0	0	0	0	0	0	0	0	0	0	0	0	0	0	0	0	0.00020591	0.000100013	0	0	0	0	0
Bacteria;Proteobacteria;Gammaproteobacteria;Cellvibrionales;GQ274159_f	GQ274159_f	0	0	0.000951681	0.00221286	0.000641931	0.000978224	0.000437044	0.00167843	0.00153198	0.000703575	0	0	0	0	0	0	0.0010711	0	0.000201623	0.00112298	0	0	0	0	0	0	0	0.000107645	0.000377675	0	0	0.00010549	0	0	0	0	0	0	0	0	0	0	0	0	0	0	0	0
Bacteria;Verrucomicrobia;Verrucomicrobiae;Verrucomicrobiales;Roseibacillus_f	Roseibacillus_f	0.000668318	0.000920931	0.00129775	0.00119154	0.00179741	0.00187138	0.00209781	0.00133414	0.00221286	0.00140715	0	0	0	0	0.000268231	0.00022662	0	0	0.00163819	0.00073796	0.000546353	0.000258331	0	0	0	0	0	0.000172232	0	0	0	0	0	8.80107e-05	0.000134189	0	0	0	0	0	0	0.000283126	0	6.08014e-05	0	7.84006e-05	0	0
Bacteria;Bacteroidetes;Sphingobacteriia;__;__	__	0.000196564	0.00105249	0.000129775	0.00025533	0	0.00221164	0.000611861	0.00051644	0.000808545	0.000395761	0	0	0	0	0	0	0	0	0	0	0	0	0	0	0	0	0	0	0	0	0	0	0	0.00024203	0.000134189	0	0	0	0	0	0	0	0	0	0	0	0	0
Bacteria;Proteobacteria;Gammaproteobacteria;Chromatiales;FR670385_f	FR670385_f	0	0	0	0	0	0	0	0	0	0	0	0.000121001	0	0	0	0.000352521	0	0.00219764	0	0	0.000968535	0	0	0	0	0	0	0	0	0	0	0	0	0	0	0	0	0	0	0	0	0	0	0	0	0	0	0
Archaea;Euryarchaeota;DHVE6a_c;AB019752_o;EU731375_f	EU731375_f	0	0	0	0	0	0	0	0	0	0	0.00215621	0	0	0	0	0	0	0	0.000226826	0.000320852	0	0	0	0	0	0	0	0	0	0	0	0	0	0	0	0	0	0	0	0	0	0	0	0	0	0	0	0
Archaea;Euryarchaeota;DHVE5_c;AY454658_o;AY454658_f	AY454658_f	0	0	0	0	0	0	0	0	0	0	0	0	0	0	0	0	0.000685504	0.00212598	0	0.000128341	0	0.000229628	0	0	0	0	0	0	0	0	0	0	0	0	0	0	0	0	0	0	0	0	0	0	0	0	0	0
Bacteria;Spirochaetes;Spirochaetia;Spirochaetales;AY605148_f	AY605148_f	0	0	0	0	0	0	0	0	0	0	0	0	0.00210196	0.00111244	0	5.03601e-05	0	0	7.56086e-05	9.62557e-05	0	8.61104e-05	0	0	0	0	0	0	0	0	0	0	0	0	0	0	0	0	0	0	0	0	0	0	0	0	0	0
Bacteria;Chloroflexi;Thermomicrobia;DQ129389_o;DQ129389_f	DQ129389_f	0	0.000306977	0.00047584	0.00068088	0.00209697	0.000595441	0.00144224	0.00103288	0.00059577	0.000439734	0	0	0	0	0	0.00133454	0.0017566	0.0001911	0.000882101	0.00157218	0.00109271	0	0	0	0	0	0	0	0	0	0	0	0	0	0	0	0	0	0	0	0	0	0	0	0	0	0	0
Bacteria;Omnitrophica_OP3;AQSZ_c;AQSZ_o;EU373974_f	EU373974_f	0	8.77078e-05	0	0	0	0	0	0	0.000212775	0	0	0	5.06496e-05	0	0.00207879	0	0.000171376	0	0	0.000256682	0.00017384	0.000717587	0	0	0	0	0	0	0	0	0	0	0	0	0	0	0	0	0	0	0	5.14774e-05	0.000233364	0	0	0	0	0
Bacteria;Chloroflexi;Caldilineae;Caldilineales;AF419699_f	AF419699_f	0.000196564	0	8.65164e-05	0	0	0	0	0	0	8.79469e-05	0	0	0	0	0	0.000553961	0	0.00207821	0.000277232	0.000320852	0.000521519	0	0	0	0	0	0	0	0	0	0	0	0	0	0	0	0	0	0	0	0	0	0	0	0	0	0	0
Bacteria;Actinobacteria;Thermoleophilia;Solirubrobacterales;Conexibacteraceae	Conexibacteraceae	0	0.000306977	0	0.000297885	0	0	0.000568157	0	0.000127665	0	0	0	0	0	0	0.000780581	0.000449862	0.000621074	0.000756086	0.000866301	0.00206124	0	0	0	0	0	0	0	0	0	0	0	0	0	0	0	0	0	0	0	0	0	0	0	0	0	0	0
Bacteria;Proteobacteria;Betaproteobacteria;Burkholderiales;__	__	0	0.00105249	0.00121123	0.00034044	0.000299568	0.000637972	0	0	0	0	0	0	0	7.94597e-05	0	0.00020144	8.5688e-05	0.000453861	0.000100812	0.00105881	0	0.000602773	0	0	0	0	0	0	0	0	0	0	0	0	0.000469662	0	0	0	0	0.000226626	0	0.0020591	0.000433391	0	0.00042616	0	0	0.000149009
Bacteria;Firmicutes;Bacilli;Bacillales;Staphylococcaceae	Staphylococcaceae	0	0	0	0	0	0	0	0	0	0	0	0	0	0	0	0.000428061	0	0	0	0	0	0.000344442	0	0	0	0	0	0	0	0	0	0	0.000129814	0.000396048	0.00205757	0	0	0	0	0	0	0	0	0.00014187	0	0	0	0
Bacteria;Chloroflexi;Anaerolineae;__;__	__	0.0015332	0	0.000129775	0.000297885	0	0	0.000305931	0	0	8.79469e-05	0.00070928	0.00205701	0	0	0.000536463	0.000352521	0	0	0	0.000288767	0	0	0	0	0	0	0	0	0	0	0	0	0	0	0	0	0	0	0	0	0	0	0	0	0	0	0	0
Bacteria;Planctomycetes;OM190_c;OM190_o;EU246171_f	EU246171_f	0	0	0	0	0	0	0	0	0	0	0	0	0.00205131	0.00135081	0.00030176	0.00022662	6.4266e-05	0	0	0.000256682	0	0	0	0	0	0	0	0	0	0	0	0	0	0	0	0	0	0	0	0	0	0	0	0	0	0	0	0
Bacteria;Gemmatimonadetes;Gemmatimonadetes_c;Gemmatimonadales;Gemmatimonadaceae	Gemmatimonadaceae	0	0	0	0	0	0	0	0	0	0	0	0	0	0	0.0015088	0.00203958	0.00102826	0.000716623	0.000403246	0.000449193	0.00017384	0.000258331	0	0	0	0	0	0	0	0	0	0	0	4.40054e-05	0	0	0	0	0	0	5.53971e-05	0	0	0	6.5563e-05	0	0	0
Bacteria;Chlamydiae;Chlamydiae_c;Chlamydiales;Parachlamydiaceae	Parachlamydiaceae	0	0.000263123	8.65164e-05	0.000553215	0	0	0	0.000215183	0	0.00013192	0.000198598	0.000363002	0	7.94597e-05	0.000100587	0.00027698	0.000771192	0.00203043	0.00110893	0.000866301	0.000124171	0	0	0	0	0	0	0	0	0	0	0	0	0	6.70946e-05	0	0	0	0	5.03613e-05	0.000138493	0.000411819	0.00030004	0	0	0	0	0
Bacteria;Planctomycetes;PAC001018_c;FN820300_o;FN820300_f	FN820300_f	0.000235877	0.0011402	0.000908422	0.00102132	0.00171182	0.00114835	0.000524453	0.00202272	0.00136176	0.000791522	0	0	0	0	0.00110645	0.00161152	0.00143527	0.000406087	0.00201623	0.00125132	0.00183773	0.00114814	0	0	0	0	0	0	0	0	0	0	0	0	0.000111824	0	0	0	0	5.03613e-05	0	7.72161e-05	0	0	0	0	0	0.000111757
Bacteria;Actinobacteria;Actinobacteria_c;Corynebacteriales;Mycobacteriaceae	Mycobacteriaceae	0.000235877	0.000350831	0.000259549	0.000297885	0.000427954	0.000382783	0.000961496	0.000430367	0.00034044	0.000879469	0	0	0.000278573	0	0.00030176	0.0020144	0.000985412	0.000453861	0.000781289	0.00118715	0.0018129	0	0	0	0	0	0	0	0	0	0	0	0	0	0	0	0	0	7.87619e-05	0	0	5.14774e-05	0	0	0	0	0	0
Bacteria;Actinobacteria;MarineActino_c;Actinomarinales;__	__	0.000196564	0.000263123	0.000519098	0.000893655	0.000770317	0.000340252	0.0020104	0.00103288	0.0008511	0.000879469	0	0	0	0	0	7.55401e-05	0	0	0.000403246	0.000128341	0.000968535	0.000143517	0	0	0	0	0	0	0	0	0	0	0	0	0	0	0	0	0	0	0	0	0	0	0	0	0	0
Bacteria;Acidobacteria;CP011806_c;CP011806_o;EF515323_f	EF515323_f	0	0	0	0	0	0	0	0	0	0	0.00198598	0	0	0.000595948	0	0.00015108	0	0.000644961	5.04058e-05	6.41704e-05	0.000248342	0.000172221	0	0	0	0	0	0	0	0	0	0	0	0	0	0	0	0	0	0	0	0	0	0	0	0	0	0
Bacteria;Acidobacteria;Solibacteres;Solibacterales;GQ302585_f	GQ302585_f	0.00027519	0.00144718	0.0015573	0.00140432	0.00196859	0.00170126	0.00157336	0.00197969	0.00191498	0.0019788	0	0	7.59744e-05	0	0	0.000352521	0.000556972	0.000167212	0.000151217	0.000288767	0.000248342	0	0	0	0	0	0	0	0	0	0	0	0	0	0	0	0	0	0	0	0	0	0	0	0	0	0	0
Bacteria;Firmicutes;Erysipelotrichi;Erysipelotrichales;Erysipelotrichaceae	Erysipelotrichaceae	0	0	0	0.000127665	0	0.000212657	0.000174818	8.60733e-05	0	0.000263841	0	0	0	0	0	0.000402881	0.000299908	0.000238874	0.00196582	0.000513363	0	0	0	0	0	0	0	0	0	0	0	0	0	8.80107e-05	0	0	0	0	0	0	0	0	0	0	0	0	0	0
Bacteria;Bacteroidetes;Cytophagia;Cytophagales;EU617868_f	EU617868_f	0	0.00100864	0.00121123	0.00102132	0.00171182	0.00195645	0.000786679	0.000430367	0.00110643	0.000703575	0	0	0	0	0	0	0	0	0	0	0	0	0	0	0	0	6.26279e-05	0	0	0	0	0	0	0	0	0	0	0	0	0	0	0	0	0	0	0.000156801	0	0.000186261
Bacteria;Bacteroidetes;Flavobacteria;Flavobacteriales;AM997541_f	AM997541_f	0	0.00131562	0.000908422	0.00191498	0.000898703	0.00106329	0.000786679	0.00133414	0.000553215	0.00145112	0	0	0	7.94597e-05	0	0	0	0	0	0.000352937	0.000198674	0	0	0	0	4.2219e-05	0	0	0.00010491	0	0	0	0.000475984	0.000286035	0.000223649	0	0	0	0.000118143	0.000100723	0	0.00195614	0.000233364	0.000222938	9.83445e-05	0	0	0.000409775
Archaea;__;__;__;__	__	0	0	0	0	0	0	0	0	0	0	0	0	0	0	0.000335289	0.00191368	0	0.000214987	0	0.000352937	0.000794695	0.000602773	0	0	0	0	0	0	0	0	0	0	0	0	0	0	0	0	0	0	0	0	0	0	0	0	0	0
Bacteria;Proteobacteria;Deltaproteobacteria;Bradymonadales;Bradymonadaceae	Bradymonadaceae	0.000117938	0.0011402	0.00164381	0.00178731	0.000984294	0.00123341	0.00126743	0.00150628	0.00114899	0.00189086	0	0	0	0	0	0.0001259	0	0	0	0.000320852	9.93369e-05	0	0	0	8.29359e-05	0	0	0	0.000188838	0	0	0.000210979	8.65426e-05	0	0	0	0	0	0.000236286	5.03613e-05	0	0	6.66756e-05	0	0.000131126	0.000215602	0	0
Bacteria;Acidobacteria;CP011806_c;CP011806_o;EU652507_f	EU652507_f	0	0.00188572	0.00108146	0.00140432	0.00171182	0.000595441	0.00126743	0.00111895	0.00106388	0.00158304	0	0	0	0	6.70578e-05	0.000705041	0.00032133	0	0.000453652	0.0010909	0.000596022	8.61104e-05	0	0	0	0	0	0.000107645	0	6.37945e-05	0	0	0	0.000176021	0.000514392	0	0	0	0	0	8.30956e-05	0	0	0.000101336	0	0	0	0
Bacteria;Proteobacteria;Gammaproteobacteria;Thiotrichales;Thiotrichaceae	Thiotrichaceae	0.0018477	0.00184186	0.000821906	0.00131921	0.000342363	0.000340252	0.00187929	0.000559477	0.00017022	0.00114331	0	0	0	0	0	0	0	0	0	0	0	0	0	0	0	0	0	0	0	0	0	0	0	0	0	0	0	0	0	0	0	0	0	0	0	0	0	0
Bacteria;Verrucomicrobia;Kiritimatiellae;Kiritimatiellales;__	__	0	0	0	0	0	0	0	0	0	0	0	6.91431e-05	0.000177274	0.0018673	0	0.0001259	0.00010711	0.000453861	0.000403246	0	0	0.000229628	0	0	0	0	0	0	0	0	0	0	0	0	0	0	0	0	0	0	0.000110794	0	0	0	0	3.92003e-05	0	0
Bacteria;Latescibacteria_WS3;Latescibacter_c;AM991194_o;DQ351773_f	DQ351773_f	0	0.000438539	0.000302807	0.00034044	0.000342363	0.000212657	0.000262226	0.000989843	0.000212775	0.000703575	5.67424e-05	0	0	0.000675407	0.000972339	0.00148562	0.00111394	0.00183933	0.000504058	0.000417108	0.000794695	0.00100462	0	0	0	0	0	0	0	0	0	0	0	0	0.000111824	0	0	0	0	0	0	0.000154432	0	0	0	0	0	0.000260766
Archaea;Euryarchaeota;DHVE5_c;CP010425_o;CP010425_f	CP010425_f	0	0	0	0	8.55908e-05	0	0	0	0	0	0.000822765	0	7.59744e-05	0	0	0.00183814	0.000449862	0.00100327	0	0.000481278	0	8.61104e-05	0	0	0	0	0	0	0	0	0	0	0	0	0	0	0	0	0	0	0	0	0	0	0	0	0	0
Bacteria;Actinobacteria;Actinobacteria_c;Frankiales;__	__	0.000196564	0.000394685	0.000389324	0.00144687	0.000641931	0.000510378	0.00183558	0.000688587	0.00076599	0.000879469	0	0	0	0	0	0.000881301	0	0.000143325	0.000226826	0.000545449	0.00116721	0	0	0	0	0	0	0	0	0	0	0	0	0	0	0	0	0	0	0	0	0	0	0	0	0	0	0
Bacteria;Latescibacteria_WS3;Latescibacter_c;AM991194_o;EU881351_f	EU881351_f	0	0.000526247	0	0	0.000898703	0.000255189	0.00113631	0.00038733	0.00025533	0.00013192	0	0	0	0	0	0.000553961	0.00104968	0.00136158	0.00126014	0.00141175	0.0018129	0.00114814	0	0	0	0	0	0	0	0	0	0	0	0	0	0	0	0	0	0	0	0	0	0	0	0	0	0
Bacteria;Acidobacteria;CP011806_c;CP011806_o;HQ166644_f	HQ166644_f	0	0	0	0	0	0	0	0	0	0	0	0	0	0	0	7.55401e-05	0.00177803	0.000143325	0.0017894	0.00118715	0.000546353	0	0	0	0	0	0	0	0	0	0	0	4.32713e-05	0	0	0	0	0	0	0	0	0.000154432	0	0	0	7.84006e-05	0	0
Archaea;Euryarchaeota;DHVE5_c;AY454658_o;AY454694_f	AY454694_f	0	0	0	0	0	0	0	0	0	0	0	0	0	0	0	0	0	0	0	0	0	0	0	0	0	0	0	0	0	0	0	0	0	0	0	0	0	0	0	0	0	0	0	0	0	0.00176401	0.000138227	0
Bacteria;Firmicutes;Bacilli;Bacillales;Bacillaceae	Bacillaceae	0	0.000306977	0	0.00034044	0.000128386	0	0.000480748	0.00025822	0.00017022	0.000395761	0	0	0	0	0	0.0017626	0.000514128	0	0.000327637	0.000256682	0.000447016	0.000315738	0	0	0	0	0	0	0	0	0	0	0	0.00118814	0	0	0	0	0	0	0.000276985	0	0	0	0	0	4.60755e-05	0
Bacteria;Planctomycetes;PAC001018_c;PAC001018_o;AY555803_f	AY555803_f	0	0	0	8.511e-05	0.000171182	0	0	8.60733e-05	0	0	0	0	0	0	0	0.0017626	0.000257064	4.77749e-05	0	9.62557e-05	0	0	0	0	0	0	0	0	0	0	0	0	0	0	0	0	0	0	0	0	0	0	0	0	0	0	0	0
Bacteria;Proteobacteria;Deltaproteobacteria;PAC001922_o;FM253606_f	FM253606_f	0.000157251	0.000613954	0.000951681	0.00034044	0.00175461	0.000723035	0.00135484	0.000301257	0.00076599	0.00105536	0	0	0	0	0.000268231	0.000402881	0.000235642	4.77749e-05	0	0.000288767	0	0	0	0	0	0	0	0	0	0	0	0	0	0	0	0	0	0	0	0	0	0	0	0	0	0	0	0
Bacteria;Proteobacteria;Deltaproteobacteria;Myxococcales;FJ516990_f	FJ516990_f	0	0	0	0	0.000213977	0	0	0	0	0.000219867	0.00022697	0	7.59744e-05	0.000317839	0.000603521	0.0013849	0.000578394	0.00121826	0.00123494	0.00134758	0.00124171	0.00175091	0	0	0	0	0	0	0	0	0	0	0	0	0	0	0	0	0	0	0	0	0	0	0	0	0	0
Bacteria;Firmicutes;Clostridia;Clostridiales;Peptostreptococcaceae	Peptostreptococcaceae	0	0.000701662	0.000389324	0.00106388	0.000385159	0	0.000349635	0.00025822	0.000638325	0.000307814	0	0	0	0	0	0.000830941	6.4266e-05	0.000382199	0	0.00080213	0.0017384	0	0	0	0	0	0	0	0	0	0	0	0	0	0	0	0	0	0	5.03613e-05	0	0	0	0.00014187	0	0	0	0
Bacteria;DQ833500_p;DQ833500_c;DQ833500_o;DQ833500_f	DQ833500_f	0	0	0	0	0	0	0	0	0	0	0	0	0	0.00170838	0.000670578	0	0	0	0	0	0	0.000315738	0	0	0	0	0	0	0	0	0	0	0	0	0	0	0	0	0	0	0	0	0	0	0	0	0	0
Bacteria;Proteobacteria;Alphaproteobacteria;Rhodospirillales;PAC000428_f	PAC000428_f	0	0	0	0	0	0	0	0	0	0	0.000141856	0.00032843	0.00169676	0	0	0	0	0.000119437	0.00035284	0	0.000347679	0	0	0	0	0	0	0	0	0	0	0	0	0	0	0	0	0	0	0	0	0	0	0	0	0	0	0
Bacteria;Proteobacteria;Alphaproteobacteria;Rickettsiales;Paracaedibacteraceae	Paracaedibacteraceae	0.00169045	8.77078e-05	0	0	0	0	0.000480748	0.000430367	0.000212775	0.000175894	0	0	0	0	0	0	0	0	0	0	0	0	0	0	0	0	0	0	0	4.25297e-05	0	0	0.000129814	0.000132016	0	0	0	0	0	0	0	5.14774e-05	0.00140019	0	6.5563e-05	0	0	0
Bacteria;Proteobacteria;Deltaproteobacteria;PAC001922_o;GU208445_f	GU208445_f	0	0.000482393	0	0.000808545	0.00166902	0.000510378	0.00069927	0	0.00025533	0	0	0	0	0	0.000268231	0.00017626	0.000578394	0	0.000882101	0.000160426	0.000322845	0.000373145	0	0	0	0	0	0	0	0	0	0	0	0	0.000223649	0	0	0	0	0.000201445	0.000498574	0	0	0	0	0	0	0
Bacteria;Proteobacteria;Epsilonproteobacteria;Campylobacterales;__	__	0	0	0	0	0	0	0	0	0.000553215	0.000307814	0	0	0	0	0	0	0.00164949	0.000406087	0	0	9.93369e-05	0.00106203	0	0	0	0	0	0	0	0	0	0	0	0	0	0	0	0	0	0	0	0	0	0	6.5563e-05	0.000176401	0	0
Bacteria;Proteobacteria;Deltaproteobacteria;PAC002565_o;EU861868_f	EU861868_f	0	0.000131562	0	0.00017022	0.000684726	0	0.000218522	0.000473403	0.000127665	0	0	0	0	0	0	0	0.00164949	7.16623e-05	0.000730884	0.000224597	0.000372513	0	0	0	0	0	0	0	0	0	0	0	0	0	0	0	0	0	0	0	0	0	0	0	0	0	0	7.45045e-05
Bacteria;Bacteroidetes;Sphingobacteriia;Saprospirales;Haliscomenobacteraceae	Haliscomenobacteraceae	0	0.000263123	0.000173033	0.000212775	0.000256772	0.000340252	0.000218522	0.00012911	0.000212775	0	0	0	0	0	0	0	0	0	0	0	0.00163906	0	0	0	0	0	0	0	0	0	0	0	0	0	0	0	0	0	0	0	0	0	0	0	0	0	0	0
Bacteria;Latescibacteria_WS3;Latescibacter_c;AB530233_o;AB530233_f	AB530233_f	0	0	0	0	0	0	0	0.00012911	0	0	0	0	0	0	0	0.0016367	0	0.000573299	0.000100812	0.000609619	0.000844364	0.000172221	0	0	0	0	0	0	0	0	0	0	0	0	0	0	0	0	0	0	5.53971e-05	0	0	0	9.83445e-05	7.84006e-05	0	0
Bacteria;Proteobacteria;Gammaproteobacteria;Enterobacterales;Enterobacteriaceae	Enterobacteriaceae	0	0	0	0	0	0	0	0	0	0	0	0	0	0	0.000167645	0.00027698	0.00162807	0.000262762	0.000907304	0.000481278	0.000546353	0.000688883	0	0	0	0	0	4.3058e-05	0	0	0	0	0	0.000946115	0.000178919	0	0	0	0	0	0	0	0	0	0	0	0	0
Bacteria;Actinobacteria;Rubrobacteria;Gaiellales;Gaiellaceae	Gaiellaceae	0	0	0.000216291	0	0	0	8.74088e-05	0	0	0	0	0	0	0	0.000335289	0.000478421	0.000171376	0.000167212	0.00161298	0.00125132	0.00111754	0.000143517	0	0	0	0	0	0	0	0	0	0	0	0	0	0	0	0	0	0	0	0.000102955	0	0	0	7.84006e-05	4.60755e-05	0
Bacteria;Planctomycetes;PAC000043_c;PAC000043_o;JN537302_f	JN537302_f	0.000511067	0.000306977	0.000129775	0.00034044	0	0.000127594	0.000218522	0.000301257	0.00025533	0	0	0	0	0.000198649	0	7.55401e-05	0	0	0	0	0	0	0	0	0	0	0	0	0	0	0	0	0	0	0	0.000448454	0	0.00160248	0	0	0	0	0	0	0	0	0	0
Bacteria;Parcubacteria_OD1;LCGL_c;LCGL_o;EU487945_f	EU487945_f	0	0	0	0	0	0	0	0	0	0	0	0	0	0	0	0	0	0.00160046	7.56086e-05	0	0	0	0	0	0	0	0	0	0	0	0	0	0	0	0	0	0	0	0	0	0	0	0	0	0	0	0	0
Bacteria;Actinobacteria;Rubrobacteria;Rubrobacterales;AY345497_f	AY345497_f	0	0	0	0.000127665	0	8.50629e-05	0	0	0	0	0	0	0	0	0	0.000478421	6.4266e-05	0.00157657	0.000403246	0.000481278	0.000596022	0	0	0	0	0	0	0	0	0	0	0	0	0	0	0	0	0	0	0	0	0	0	0	0	3.92003e-05	0	0
Bacteria;Cloacamonas_p;Cloacamonas_c;AJ853569_o;AJ853569_f	AJ853569_f	0	0	0	0	0	0	0	0	0	0	0	0	0	0	0	0	0	0	0	0	0	0	0	0	0	0	0	0	0	0	0	0	0	0	0	0.0015564	0	0	0	0	0	0	0	0	0	0	0	0.000149009
Bacteria;Planctomycetes;PAC001018_c;PAC001018_o;PAC001018_f	PAC001018_f	0.000393128	0.000701662	0.00108146	0.00127665	0.00119827	0.00127594	0.000393339	0.00077466	0.00093621	0.00136318	0	0	0	0	0.000201174	0.000679861	0.000192798	0.000143325	0.000806492	0.000192511	0.000372513	5.74069e-05	0	0	0	8.44381e-05	0	8.6116e-05	0	4.25297e-05	0	0	0	0.00024203	0	0	0	0	0.00153586	0	0	0.00020591	0.00060008	0	0	0	0	0.00048428
Bacteria;Proteobacteria;Alphaproteobacteria;Rhizobiales;Rhodobiaceae	Rhodobiaceae	0.0015332	0	0	0.00025533	0.000342363	0.000510378	0	0.000473403	0.000297885	0	0	0	0	0	0	0.00115828	0	0.000549411	0	0	0	0.000545366	0	0	0	0	0	0	0	0	0	0	0	0	0	0	0	0	0	0	0	0	0.000200027	0	0	0	0	0
Bacteria;Planctomycetes;EU589258_c;EU589258_o;EU589258_f	EU589258_f	0.0015332	0.000657808	8.65164e-05	8.511e-05	0.00149784	0.000723035	0.000655566	0.00090377	0.00114899	0.000527681	0	0	0	0	0.00030176	0	0.00124248	0.0001911	0.000277232	0.000160426	9.93369e-05	0.000315738	0	0	0	0	0	0.000172232	0	0	0	0	0	0.000836102	0.000246013	0	0	0	0	0.000176265	0.000276985	0.000102955	0	4.05342e-05	0	0	0	0.000223514
Bacteria;Planctomycetes;FJ444691_c;FJ444691_o;FJ444691_f	FJ444691_f	0.000196564	0.000306977	0.00047584	0.00034044	0.000599136	0.000255189	0.000218522	0.00051644	0.000723435	0.00105536	0	0	0	0	0	0.000478421	0.000299908	0.000119437	0	0.000288767	0	0.000545366	0	0	0.000331744	0.00109769	0.00010438	0	0	0.0015098	0.000920714	0.000253175	0.000108178	0.000352043	0.000670946	0	0	0	0	0	0	0	0	0	9.83445e-05	0	0	0
Bacteria;Bacteroidetes;Sphingobacteriia;CP012155_o;FQ032816_f	FQ032816_f	0.000157251	0.000394685	0.0010382	0.000553215	0.000427954	0.00123341	0.00069927	0.00150628	0.00106388	0.00145112	0	0	0	0	0	0	0	0	0	0	0	0.000172221	0	0	0.000186606	4.2219e-05	0	0	0	0	0	0	0	0	0.000201284	0	0	0	0	0.000503613	0	0.000128694	0	0	0	0	0	0.000447027
Bacteria;Acidobacteria;CP011806_c;CP011806_o;EU795203_f	EU795203_f	0	0.000482393	0.000605615	0.00034044	0.00136945	0.000212657	0.000742975	0.00077466	0.000553215	0.000307814	0	0	0	0	0	0.000478421	0.00149954	0.000668848	0.000428449	0.000481278	0.00064569	0	0	0	0	0	0	0	0	0	0	0	8.65426e-05	0.00024203	0	0	0	0	0	0	0	0	0	0	0	0	0	0.000149009
Bacteria;TDNP;TDNP_c;TDNP_o;TDNP_f	TDNP_f	0	0	0	0	0	0	0	0	0	0	0	0	0	0	0	0.00010072	0.00149954	7.16623e-05	0	0	0	5.74069e-05	0	0	0	0	0	0	0	0	0	0	0	0	0	5.27593e-05	0	0.000103386	0	0	0	0	0	0	0.000262252	0	0	0
Bacteria;Lentisphaerae;Oligosphaeria;Oligosphaerales;AJ431235_f	AJ431235_f	0	0	0	0	0	0	0	0	0	0	0	0	0	0	0.000402347	0.0013849	0.00149954	0.00083606	0.00035284	0.000417108	0	8.61104e-05	0	0	0	0	0	0	0	0	0	0	4.32713e-05	0	0	0	0	0	0	0	0	0	0	0	0	0	0	0
Bacteria;Bacteroidetes;Sphingobacteriia;Sphingobacteriales;GQ274072_f	GQ274072_f	0	0	0.000216291	0	0.000299568	0.000808098	0.000305931	0.000215183	0.00148943	0.000483708	0	0	0	0	0	0	0	0	0	0	0	0	0	0	0	0	0	0	0	0	0	0	0	0	0	0	0	0	0	0	0	0	0	0	0	0	0	0
Bacteria;Proteobacteria;Gammaproteobacteria;Cellvibrionales;DQ395870_f	DQ395870_f	0	0	0.000259549	0.00017022	0.000171182	0.000212657	0.00148595	0.000559477	0	0.000527681	0	0	0	0	0	0	0.000364174	0	0	0.000224597	0	8.61104e-05	0	0	0	0	0	0.00021529	0	0.000361502	0	0	0	0.000264032	0	0	0	0	0	0	0	0	0	0	0	0	0	0
Bacteria;Planctomycetes;EU589258_c;EU589258_o;EU478629_f	EU478629_f	0	0	0	0	0	0	0	0	0	0	0.000624167	0	0	0	0.000469405	0.000453241	0.000299908	0.00148102	0	0.000128341	7.45027e-05	0.000114814	0	0	0	0	0	0	0	0	0	0	0	0	0	0	0	0	0	0	0	0	0	0	0	0	0	0
Bacteria;Parcubacteria_OD1;LCGL_c;LCGL_o;JF497854_f	JF497854_f	0	0	0	0	0	0	0	0	0	0	0	0	0	0	0	7.55401e-05	0	0.00148102	0	0	0	0	0	0	0	0	0	0	0	0	0	0	0	0	0	0	0	0	0	0	0	0	0	0	0	0	0	0
Bacteria;Proteobacteria;Gammaproteobacteria;Alteromonadales;Agarivorans_f	Agarivorans_f	0.000117938	0	0	0	0	0	0	0	0	0	0	0	0	0	0	0	0	0	0	0	0	0	0	0.00147972	0	0	0	0	0	0	0	0	0	0	0	0	0	0	0	0	0	0	0	0	0	0	0	0
Bacteria;Latescibacteria_WS3;Latescibacter_c;GQ246422_o;GQ246422_f	GQ246422_f	0	0	0	0	0	0	0	0	0	0	0	0	0	0	0.000234702	0.00146044	8.5688e-05	0.000573299	0	0.000128341	0	0	0	0	0	0	0	0	0	0	0	0	0	0	0	0	0	0	0	0	0	0	0	0	0	0	0	0
Bacteria;Firmicutes;Clostridia;Clostridiales;CP014606_f	CP014606_f	0	0	0	0	0	0	0	0	0	0	0.000113485	0	0.000126624	0	0.000100587	0.00141008	0	0.00083606	0	0	0	0	0	0	0	0	0	0	0	0	0	0	0	0	0	0.000105519	0	0	0	0	0	0	0	0	0	0	0	0
Bacteria;Proteobacteria;Deltaproteobacteria;Desulfarculales;EU245367_f	EU245367_f	0	0	0	0	0	0	0	0	0	0	0.00022697	0	0	0	0.00140821	0.0001259	0.00010711	0	0	0	0	0.000315738	0	0	0	0	0	0	0	0	0	0	6.4907e-05	0	0	0	0	0	0	0	0	0	0	0	0	0	0	0
Bacteria;Saccharibacteria_TM7;Saccharimonas_c;Saccharimonas_o;__	__	0.000353815	0.000526247	0.000432582	0.0008511	0	0.00119088	0.000349635	0.00064555	0.00140432	0.000307814	0	0	0	0	0	0.000503601	0	0	0	9.62557e-05	0.000149005	0.000717587	0	0	0	0	0	0	0	0	0	0	0	0	6.70946e-05	0	0	0	0	0	0	7.72161e-05	0	0	0	5.88005e-05	0	0.000111757
Bacteria;Proteobacteria;Gammaproteobacteria;Oceanospirillales;FM242473_f	FM242473_f	0	0	0	0	0	0	0	0	0	0	0	0	0	0	0	0	0	0	0	0	0	0	0	0	0	0	0	0	0	0.00140348	0	0	0	0	0	0	0	0	0	0	0	0	0	0	0	0	0	0
Bacteria;Chlamydiae;Chlamydiae_c;Chlamydiales;__	__	0.000432441	8.77078e-05	0.00073539	8.511e-05	0	0.000765567	0.000874088	0.000473403	0.000212775	0.000395761	0.000397197	0.000743289	0	0	6.70578e-05	0.00128418	0.00139243	0.000644961	0.00105852	6.41704e-05	0.000521519	0.000258331	0	0	0	0	0	0	0	0	0	0	0	4.40054e-05	0	0	0	0	0.000157524	0	0.000110794	0	0	0	0	0	0	0
Archaea;Euryarchaeota;Thermoplasmata;EU570118_o;EU570118_f	EU570118_f	0	0	0	0	0	0	0	0	0	0	0	0	0.000101299	0	0.000603521	0.0013849	0	0	0.000882101	0.00102673	0	0.000688883	0	0	0	0	0	0	0	0	0	0	0	0	0	0	0	0	0	0	0	0	0	0	0	0	0	0
Bacteria;Chloroflexi;EU181507_c;EU181507_o;EU181507_f	EU181507_f	0	0	0	0	0	0	0	0	0	0	0	0	0.000177274	0.00011919	0.000268231	0.0013849	0	7.16623e-05	0.000226826	0.000160426	0	0	0	0	0	0	0	0	0	0	0	0	0	0	0	0	0	0	0	0	0	0	0	0	0	0	0	0
Bacteria;Parcubacteria_OD1;LCGL_c;LCGL_o;LCGL_f	LCGL_f	0	0	0	0	0	0	0	0	0	0	0	0	0.000101299	7.94597e-05	0.000569992	0.001259	0.000771192	0.00136158	0.000100812	0.000609619	0	0.000487959	0	0	0	0	0	4.3058e-05	0	0	0	0	0	0	0	0.000131898	0	0	0	0	5.53971e-05	0	0	0.000101336	9.83445e-05	5.88005e-05	0	0
Bacteria;JN441182_p;JN441182_c;JN441182_o;JN441182_f	JN441182_f	0	0	0	0	0	0	0	0	0	0	0	0	0	0.00131108	0	0	0.000921146	0.000238874	0	0.000128341	0	0	0	0	0	0	0	0	0	0	0	0	0	0	0	0	0	0	0	0	0	0	0	0	0	0	0	0
Bacteria;Parcubacteria_OD1;Paceibacter_c;CP011215_o;CP011215_f	CP011215_f	0	0	0.000129775	0	8.55908e-05	0	0.000218522	0.00012911	8.511e-05	0	0	0	0	0	0.00030176	7.55401e-05	0	0.000621074	0.00131055	0	0	0.000315738	0	0	0	0	0	8.6116e-05	0	0	0	0	0	6.60081e-05	0	0	0	0	0	0	0	0	0.000466729	0.000405342	9.83445e-05	7.84006e-05	0	0.000149009
Bacteria;Bacteroidetes;Flavobacteria;Flavobacteriales;AY697869_f	AY697869_f	0	0	0	0	0	0	0.000305931	0	0	0.000175894	0	0	0	0	0	0	0	0	0	0	0	0	0	0	0.00130624	0.0004433	6.26279e-05	0	0	0.000233913	0	0.000485253	0	0	0.000111824	0	0	0	0	0	0	0	0	0	0	0	0	0
Bacteria;Proteobacteria;Gammaproteobacteria;Legionellales;PAC000044_f	PAC000044_f	0.00129732	8.77078e-05	0.00047584	0.00034044	0	0	0.000830383	0.00025822	0.000127665	0.000527681	0	0	0	0	0	0	0.000171376	0	0.000201623	0.000160426	0	0	0	0	0	0	4.17519e-05	8.6116e-05	0	0	0	0	0	0	0	5.27593e-05	0	0	0	0	0	0	0.000100013	0	0	0	0	0
Bacteria;Verrucomicrobia;Opitutae;Opitutales;Opitutaceae	Opitutaceae	0	0	0	0	0	0	0	0	0	0	0.000113485	0	0	0	0.000167645	0	0	0.000573299	0.00035284	0	0.000620856	0	0	0	0	0	0	0	0	0	0	0	0	0	0	0.0012926	0.000168559	0.000516929	0.000393809	0	0	0.000437558	0.000833444	0.000405342	9.83445e-05	0.000196002	0	0
Bacteria;Firmicutes;__;__;__	__	0	0	0	0	0	0	0.000131113	0.00038733	0.000212775	0.000263841	5.67424e-05	0	0	0	0.000201174	0.000629501	0.000257064	0.00128992	0.000201623	0.000160426	0	0	0	0	0	0	0	4.3058e-05	0	0	0	0	0	6.60081e-05	0	0	0	5.16929e-05	0	0	0	0	0	0	0	0	0	0
Bacteria;Latescibacteria_WS3;Latescibacter_c;EU795191_o;AF186412_f	AF186412_f	0	0	0.000259549	0.0008511	0.000385159	0.000765567	0.000131113	0.000430367	0.000723435	0.000483708	0	0	0	0	0	0.000553961	0.00128532	0.0001911	0.000100812	0.000449193	0	0	0	0	0	0	0	0	0	0	0	0	0	0	0	0	0	0	0	0	0	0	0	0	0	0	0	0
Bacteria;Latescibacteria_WS3;Latescibacter_c;EU652628_o;EU652628_f	EU652628_f	0.000117938	0.000920931	0.00047584	0.00025533	0.00119827	0.00029772	0.000480748	0.00111895	0.00034044	0.000439734	0	0	0	0	0.000134116	0.00128418	0.000899724	0.000453861	0.000856898	0.00102673	0.0010182	0	0	0	0	0	0	0	0	0	4.18506e-05	0	0	0	0	0	0	0	0	0	0.000138493	0	0	0	0	0	0	0
Bacteria;SR1;__;__;__	__	0	0.000131562	0	0	0	0	0	0	0.00127665	0	0	0	0	0	0	0	0	0	0	0	0	0	0	0	0	0	0	0	0	0	0	0	0	0	0	0	0	0	0	0	0	0	0	0	0	0	0	0
Bacteria;Proteobacteria;Betaproteobacteria;Burkholderiales;Burkholderiaceae	Burkholderiaceae	0	0	0	0	0	0	0	0	0	0	0	0	0	0	0	0	0	0	0	0	0	0	0	0	0	0	8.35038e-05	0.000107645	0	0	0	0	0.000194721	0.00127616	0.000693311	0	0	0	0	0	0	0	0	0	0	0	0	0
Bacteria;Proteobacteria;Deltaproteobacteria;Myxococcales;__	__	0	0.000219269	0.000173033	0	0.000470749	0.000340252	0.000349635	0.00064555	0.00034044	0.00013192	0	0	0	0.000397298	0	0	0.00119963	0.000429974	0.000504058	0.000160426	0.000322845	0.000487959	0	0	0	0	0.00020876	0	0.000377675	0	4.18506e-05	0	8.65426e-05	0	0.00125243	0	0	0	0	0	0	0	0	0	0	0	0	0
Bacteria;Verrucomicrobia;Verrucomicrobiae;Pedosphaera_o;Pedosphaera_f	Pedosphaera_f	0	0.000613954	0.000519098	0.000468105	0.000342363	0.000595441	0.000131113	0.000602513	0.000468105	0.00013192	0	0	0	0	0.000100587	0.0002518	0.00113537	0.000573299	0.00108372	0.00125132	0.000993369	0.000172221	0	0	0	0	0	0	0	0	0	0	0	4.40054e-05	6.70946e-05	0	0	0	0	0	0.000138493	0.000128694	0.000166689	8.10685e-05	9.83445e-05	0	0	0
Bacteria;Caldithrix_p;Caldithrix_c;EU570871_o;EU570871_f	EU570871_f	0	0	0	0	0	0	0	0	0	0	0	0	0	0	0	0.00030216	0	0.00124215	0	0	0	0	0	0	0	0	0	0	0	0	0	0	0	0	0	0	0	0	0	0	0	0	0	0	0	0	0	0
Archaea;Euryarchaeota;__;__;__	__	0	0	0	0.00017022	0.000128386	8.50629e-05	0	0	0.000127665	0	0.000141856	0	0	0	0.000234702	0.00123382	0.000171376	0.000310537	0.000630072	0.000417108	0.000447016	0.000487959	0	0	0	0	0	0	0	0	0	0	0	0	0	0	0	0	0	0	0	0	0	0	0	0	0	0
Bacteria;Proteobacteria;Gammaproteobacteria;Legionellales;GU444107_f	GU444107_f	0	0	0.000302807	0	0	0.00123341	0	0	0	0	0	0	0	0	0	0	0	0	0	0	0	0	0	0	0	0	0	0	0	0	0	0	0	0	0	0	0	0	0	0	0	0	0	0	0	0	0	0
Bacteria;Cyanobacteria;DQ520188_c;DQ520188_o;DQ520188_f	DQ520188_f	0	0	0	0	0	0	0	0	0.000127665	8.79469e-05	0	0	0	0	0	0	0	0	0.00017642	0	0	0	0	0	0	0	0	4.3058e-05	0	6.37945e-05	0	0	0	4.40054e-05	0.00123007	0	0	0	0.0010239	0.000100723	0	0.000334603	0	0	0	0	0	0.000223514
Bacteria;Fibrobacteres;Fibrobacteria;Fibrobacterales;AM997663_f	AM997663_f	0	0	0.000129775	0	0	0	0	0	0	0	0	0	0	0	0.00120704	0.00010072	0	0	0.000100812	0	0	0	0	0	0	0.000211095	0	0.000150703	0	0	0	0	0	0.000198024	4.47297e-05	0	0	0	0	0	0	0	0	0	0	0	0	0
Bacteria;Cyanobacteria;DQ520188_c;DQ520188_o;JN656797_f	JN656797_f	0	0	0	0	0	0	0	0	0	0	0	0	0	0	0	0	0.00119963	0.000214987	0.000907304	0	0	0.000717587	0	0	0	0	0	0	0	0	0	0	0	0	0	0	0	0	0	0	0	0	0	0	0	0	0	0
Bacteria;Proteobacteria;Gammaproteobacteria;Cellvibrionales;Microbulbiferaceae	Microbulbiferaceae	0.000157251	0	0	0	0.000342363	0.00119088	0	0.000301257	0	0.000571655	0	0	0	0	0	0.00017626	0	0	0	0.000288767	0.000198674	0	0	0	0	0	0	0	0	0	0	0	0	0	0	0	0	0	0	0	0	0	0	0	0	0	0	0
Archaea;Euryarchaeota;Thermoplasmata;DQ522934_o;DQ522934_f	DQ522934_f	0	0	0	0	0	0	0	0	0	0	0	0	0	0	0	0.000654681	0.000599816	0.000143325	0.00118454	0.000705875	0.000298011	0.000315738	0	0	0	0	0	0	0	0	0	0	0	0	4.47297e-05	0	0	0	0	0	5.53971e-05	0	0	0	0	0	0	0
Bacteria;Bacteroidetes;Bacteroidia;Bacteroidales;AM982614_f	AM982614_f	0	0	0	0	0	0	0	0	0	0	5.67424e-05	0	0	0	0	0	0	0	0	0	0	0	0.000588428	0	0	8.44381e-05	0	0.000538225	0	0	0	4.21959e-05	0	0	0	0.000448454	0	0	0.00118143	0	0	0	0	0	0	0	0	0
Bacteria;Proteobacteria;Alphaproteobacteria;Rhizobiales;Methylobacteriaceae	Methylobacteriaceae	0	0.000131562	0	0	0	0	0	0	0	0	0	0	0	0	0.00117351	0	0	0	0	0	0	0	0	0	0	0	0	0	0	0	0	0	0	0	0	0	0	0	0	0	0	0	0	0	0	0	0	0
Bacteria;Caldithrix_p;Caldithrix_c;FJ712503_o;FJ712503_f	FJ712503_f	0	0	0	0	0	0	0	0	0	0	0	0	0	0.000397298	0	0.00015108	0.00042844	0.00117048	0.000630072	0	0.000298011	0.000143517	0	0	0	0	0	0	0	0	0	0	0	0	0	0	0	0	0	0	0	5.14774e-05	0	0	0	0	0	0
Bacteria;TM6;TM6_c;Babela_o;PAC000239_f	PAC000239_f	0	0	0	0	0	8.50629e-05	0	0	0	0	0.00116322	0	0.000177274	0	0.000167645	0.00010072	0.00042844	0	0.00017642	0	0	0.000172221	0	0	0	0	0	0	0	0	0	0	0	0	0	0	0	0	0	0	0	0	0	0	0	0	0	0
Bacteria;Proteobacteria;Gammaproteobacteria;Chromatiales;FM242252_f	FM242252_f	0	0	0	0	0	0	0	0.00116199	0	0	0	0	0	0	0	0	0	0	0	0	0	0	0	0	0	0	0	0	0	0	0	0	0	0	0	0	0	0	0	0	0	0	0	0	0	0	0	0
Bacteria;Latescibacteria_WS3;Latescibacter_c;EU592470_o;EU592470_f	EU592470_f	0	0	0	0	0	0	0	0	0	0	0	0	0	0	0	0.00115828	0.000471284	0.000119437	0	6.41704e-05	0	0.000803697	0	0	0	0	0	0	0	0	0	0	0	0	0	0	0	0	0	0	0	0	0	0	0	0	0	0
Bacteria;EU245920_p;EU245920_c;EU245920_o;EU245920_f	EU245920_f	0	0	0	0	0	0	0	0	0	0	0	0	0	0.00115217	0.000201174	0.00015108	0.000342752	0	0	0.000256682	7.45027e-05	0	0	0	0	0	0	0	0	0	0	0	0	0	0	0	0	0	0	0	0	0	0	0	0	0	0	0
Bacteria;Proteobacteria;Oligoflexia;Oligoflexales;Pseudobacteriovoracaceae	Pseudobacteriovoracaceae	0	0	0	0.00114899	0.000256772	0.000467846	0	0.00038733	0.000127665	0	0	0	0	0	0	0	0	0	0	0	0	0	0	0	0	0	0	0	0	0	0	0	4.32713e-05	0	0	0	0	0	0	0	0	0	0	0	0	0	0	0
Bacteria;Rhodothermaeota;Rhodothermia;Rhodothermales;JX193406_f	JX193406_f	0	0.000657808	0.000778648	0.000978765	0.000385159	0.000552909	0.000349635	0.00103288	0.000468105	0.00114331	0	0	0	0	0	0	0	0	0	9.62557e-05	0	0.000401849	0	0	0	0	0	0	0	0	0	0	0	0	0	0	0	0	0	0	0	0	0	0	0	0	0	0
Bacteria;Proteobacteria;Deltaproteobacteria;Bradymonadales;EU799406_f	EU799406_f	0	0.000219269	0.000129775	0.00106388	0.000470749	0	0.000568157	0.00111895	8.511e-05	0	0.000283712	0	0	0.000675407	0.000637049	0.000453241	0	4.77749e-05	0.000126014	0	0.000347679	0.000229628	0	0	0	0	0	0	0	0	0	0	0	0.000110013	0.000111824	0	0	0	0	7.5542e-05	0	0	0	0	0	0	0	0
Bacteria;Bacteroidetes;Sphingobacteriia;Sphingobacteriales;Chitinophagaceae	Chitinophagaceae	0.00110076	0.000263123	0.000562357	0.00025533	0.000213977	0.000340252	0.000568157	0.00064555	0.00025533	0.000263841	0	0	0	0	0.000569992	0	0	0	0	0	0	0	0	0	0	0	0	0	0	0	0	0	0	0	6.70946e-05	0	0	0	0	0	0	0	0	0	0	0	0	0
Bacteria;Caldithrix_p;Caldithrix_c;EU245241_o;EU048684_f	EU048684_f	0	0	0	0	0	0	0	0	0	0	0	0	0	0	0.00107293	7.55401e-05	0.000514128	4.77749e-05	0.000226826	0.000256682	0.000298011	0.000803697	0	0	0	0	0	0	0	0	0	0	0	0	0	0	0	0	0	0	0	0	0	0	6.5563e-05	0	0	0
Bacteria;TM6;TM6_c;Babela_o;FJ264771_f	FJ264771_f	0	0	0	0	0	0	0	0	0	0	0.00102136	0.00107172	0	0.000437028	0	0.000478421	0.000342752	0.000143325	5.04058e-05	9.62557e-05	0	0	0	0	0	0	0	0	0	0.000361502	0	0	0	0	0	0	0	0	0	0	0	0	0	0	0	0	0	0
Bacteria;Actinobacteria;Actinobacteria_c;__;__	__	0	0	0.000173033	0.000212775	0	0	0.000524453	0	0	0	0	0	0	0	0	0.00015108	0.000171376	0.000262762	0	0.000866301	0.00106787	0.000229628	0	0	0.000331744	0	0	0	0	0	0	0	0	0	0	0	0	5.16929e-05	0	0	0	0	0	0.000101336	0.000163908	0.000156801	9.2151e-05	0
Bacteria;Fibrobacteres;Chitinivibrionia;Chitinivibrionales;Chitinivibrionaceae	Chitinivibrionaceae	0	0	0	0.000553215	0.000299568	0.000552909	0.000218522	0	0.00106388	0.000351788	0	0	0	0	0	0	0.000385596	0	0	0	0.000745027	0.000631476	8.71745e-05	0	0	0	0	0	0.00010491	0	0	0	4.32713e-05	0	0	0	0	0	0	0	0	0	0	0	0	0	0	0
Bacteria;Acidobacteria;CP011806_c;CP011806_o;JN505225_f	JN505225_f	0	0	0	0	0	0	0	0	0	0	0	0	0	0	0.000201174	0	0.000171376	0	0.000277232	0	0	0.00106203	0	0	0	0	0	0	0	0	0	0	0	0	0	0	0	0	0	0	0	0	0	0	0	0	0	0
Bacteria;Proteobacteria;Alphaproteobacteria;Rhizobiales;Bradyrhizobiaceae	Bradyrhizobiaceae	0	0	0	0.00025533	0	0	0.00069927	0.00025822	0	0	0	0	0	0	0	0.00017626	0.000257064	0.0001911	0	0.000705875	0.00104304	0	0	0	0	0	0	0	0	0	0	0	0	4.40054e-05	0	0	0	0	0	0	8.30956e-05	0	0	0	0.000295034	0.000176401	0	0
Bacteria;JN454959_p;JN454959_c;JN454959_o;JN454959_f	JN454959_f	0	0	0	0	0	0	0	0	0	0	0	0	0.00103832	0.000635677	0	0	0	0	0	0	0	0	0	0	0	0	0	0	0	0	0	0	0	0	0	0	0	0	0	0	0	0	0	0	0	0	0	0
Bacteria;Proteobacteria;Gammaproteobacteria;Chromatiales;EU735630_f	EU735630_f	0	0	0.0010382	0	0	0	0	0	0.00051066	0	0	0	0	0	0	0	0	0	0	0.000160426	0	0	0	0	0	0	0	0	0	0	0	0	0	0	0	0	0	0	0	0	0	0	0	0	0	0	0	0
Bacteria;Proteobacteria;Alphaproteobacteria;Rhodospirillales;EU131034_f	EU131034_f	0.000196564	0	0	0	0	0.00029772	0	0	0	0	0	0	0	0	0	0	0.000257064	0	0	0	0	0.00103332	0	0	0	0	0	0	0	0	0	0	0	0	0	0	0	0	0	0	0	0	0	0	0	0	0	0
Bacteria;Chloroflexi;Anaerolineae;Anaerolinaeles;DQ431896_f	DQ431896_f	0	0	0	0	0	0	0	0	0	0	0	0	0	0	0	0	0	0	0.00103332	0	0	0	0	0	0	0	0	0	0	0	0	0	0	0	0	0	0	0	0	0	0	0	0	0	0	0	0	0
Bacteria;Proteobacteria;Deltaproteobacteria;Syntrophobacterales;Syntrophobacteraceae	Syntrophobacteraceae	0	0.000175416	0	0	0.000299568	0	0	0.000172147	0	0	0	0	0	0	0.000268231	0.00103238	0	0.000238874	0	0.000898386	0.00064569	0	0	0	0	0	0	0.000129174	0	0.000127589	6.2776e-05	0	0.000216357	0	0.000201284	0	0	0	0.000118143	0	0	0.000231648	0.000100013	0	0.000196689	0.000117601	0	0
Bacteria;Actinobacteria;Actinobacteria_c;Frankiales;AB021325_f	AB021325_f	0	0.000438539	0.000173033	0.00059577	0.000171182	0.00029772	0.00069927	0.00025822	0.000553215	0.000439734	0	0	0	0	0	0.00030216	0.00102826	0.000286649	0.000100812	0.000577534	0.000397348	0.00074629	0	0	0	0	0	0	0	0	0	0	6.4907e-05	0	0	0	0	0	0	0	8.30956e-05	0	0	0	0	0	0	0
Bacteria;Cyanobacteria;PAC000053_c;PAC000053_o;PAC000053_f	PAC000053_f	0	0.000482393	0.000302807	0.000297885	0.00102709	0.000637972	0.000611861	0.000602513	0.000978765	0.000879469	0	0	0	0	0.000100587	0	0	0	7.56086e-05	0	0	0	0	0	0	0	0	0	0	0	0	0	0	0	0	0	0	0	0	0	0	0	0	0	0	0	0	0
Bacteria;Proteobacteria;Gammaproteobacteria;Carsonella_o;Carsonella_f	Carsonella_f	0.00102213	0	0	0	0	0	0.000131113	8.60733e-05	8.511e-05	0	0	0	0	0	0	0	0	0	0	0	0	0	0	0	0	0	0	0	0	0	8.37013e-05	0	4.32713e-05	0	0	0	0	0	0	0	0	0	0	0	0	0	0	0
Bacteria;Bacteroidetes;Sphingobacteriia;Saprospirales;__	__	0	0.000920931	0.000302807	0.000382995	0.000427954	0.000340252	0.000611861	0.000989843	0.00102132	0.000307814	0	0	0	0	0.000234702	0.00032734	0.000128532	0	0	6.41704e-05	0	0.000574069	0	0	0	0	0	0	0.00010491	0	0	0	0	0	0	0	0	0	0	0	0	0.00020591	0	0	0	0	0	0
Bacteria;JN466029_p;JN466029_c;JN466029_o;JN466029_f	JN466029_f	0	0	0	0	0	0	0	0	0	0	0.000794394	5.18574e-05	0.00101299	0	0	0	0	0	0	0	0	0	0	0	0	0	0	0	0	0	0	0	0	0	0	0	0	0	0	0	0	0	0	0	0	0	0	0
Archaea;Euryarchaeota;Thermoplasmata;__;__	__	0	0	0	0	0	0	0	0	0	0	0	0	0	0	0.000704107	0.000679861	0.000492706	0	0.00100812	0.000545449	0	0.000114814	0	0	0	0	0	0	0	0	0	0	0	0	0	0	0	0	0	0	0	0	0	0	0	0	0	0
Bacteria;Bacteroidetes;Bacteroidia;Bacteroidales;GQ354920_f	GQ354920_f	0	0	0.000302807	0	0	0	0	0	0	0.000175894	0	0	5.06496e-05	0.000754867	0.000704107	0.0010072	0	0	0	0.000224597	7.45027e-05	0	0	0	0	0	0	0	0	0	0	0	0	6.60081e-05	0	0.000158278	0	0	0	0	0	0	0	0	0	7.84006e-05	0	0
Bacteria;GN04;EU385751_c;EU385751_o;EU385915_f	EU385915_f	0	0	0	0	0	0	0	0	0	0	0	0	0	0	0	0.0010072	0	0.000143325	0	0.000320852	0	0	0	0	0	0	0	0	0	0	0	0	0	0	0	0	0	0	0	0	0	0	0	0	0	0	0	0
Bacteria;TM6;TM6_c;__;__	__	0	0	0	0	0	0	0.0010052	0	0	0	0	0	0	0	0	0	4.2844e-05	0	0	0	0	0	0	0	0	0	0	0	0	0	0	0	0	0	0	0	0	0	0	0	0	0	0	0	0	0	0	0
Bacteria;Spirochaetes;Spirochaetia;Spirochaetales;AY605129_f	AY605129_f	0	0	0	0	0	0	0	0	0	0	0.000141856	0.000414859	0.000987667	0.00011919	0	0.00015108	0	0	0	0	0	0	0	0	0	0	0	0	0	0	0	0	0	0	0	0	0	0	0	0	0	0	0	0	0	0	0	0
Bacteria;EU048619_p;EU048619_c;EU048619_o;EU048619_f	EU048619_f	0	0	0	0	0	0	0	0	0	0	0	0	0.000987667	7.94597e-05	0.000134116	0.000478421	0.000257064	0.000549411	5.04058e-05	9.62557e-05	0.000322845	0.000229628	0	0	0	0	0	0	0	0	0	0	0	0	0	0	0	0	0	0	0	0	0	0	0	0	0	0
Bacteria;Proteobacteria;Gammaproteobacteria;HQ191059_o;HQ191059_f	HQ191059_f	0	0	0	0.00059577	0.000984294	0	0.000262226	0.000301257	0.00068088	0.000571655	0	0	0	0	0.000402347	0.00022662	0	0	0	0.000866301	0.000670524	0	0	0	0	0	0	0	0	0	0	0	0	0	0	0	0	0	0	0	0	0	0	6.08014e-05	0	0	0	0
Bacteria;Proteobacteria;Alphaproteobacteria;Rickettsiales;Midichloriaceae	Midichloriaceae	0.00098282	8.77078e-05	0	0	8.55908e-05	0	0.000131113	0	0.000127665	0.000395761	0	0	0	0	0	0	0	0	0	0	7.45027e-05	0	0	0	0	0	0	0	0	4.25297e-05	0	0	0	0	0	0	0	0	0	0	0.000304684	0	0	0	0	0	0	0
Bacteria;Planctomycetes;Planctomycetia;Planctomycetales;Gemmataceae	Gemmataceae	0.000157251	0.000964785	0.00047584	0.00034044	0.000342363	0.000170126	0.000174818	0.000430367	0.000297885	0	0	0	0	0	0.000100587	0.00027698	0.000492706	4.77749e-05	0	0	0.000273177	0	4.35872e-05	0	0	0	0	0	0	0	0	0	0	0	0	0	0	0	0	0	0	5.14774e-05	0	0	0.000295034	7.84006e-05	0	0
Bacteria;Proteobacteria;Gammaproteobacteria;Chromatiales;Granulosicoccaceae	Granulosicoccaceae	0.000157251	0.000657808	0.000216291	0	0	0.000680504	0.000262226	0	0	0	0	0	0	0	0	0	0.000449862	0	0.000478855	0.000962557	0	0.000545366	0	0	0	0	0	0	0	0	0	0	0	0	0	0	0	0	0	0	0	0	0	0	0	0	0	0
Bacteria;Chloroflexi;SAR202_c;SAR202_o;HQ673956_f	HQ673956_f	0	0	0	0	0	0	0	0	0	0	0	0	0	0	0	0	0	0	0.00095771	0	0	0	0	0	0	0	0	0	0	0	0	0	0	0	0	0	0	0	0	0	0	0	0	0	0	0	0	0
Bacteria;GN04;EU385751_c;EU385751_o;EF203188_f	EF203188_f	0	0	0	0	0	0	0	0	0	0	0	0	0	0	6.70578e-05	0.000956841	0	0	0	9.62557e-05	0.000124171	0	0	0	0	0	0	0	0	0	0	0	0	0	0	0	0	0	0	0	0	0	0	0	0	0	0	0
Bacteria;Spirochaetes;Spirochaetia;Spirochaetales;AY605166_f	AY605166_f	0	0	0	0	0	0	0	0	0	0	0.00093625	0	0	0	0	0	0	0	0	0.000224597	0	0	0	0	0	0	0	0	0	0	0	0	0	0	0	0	0	0	0	0	0	0	0	0	0	0	0	0
Bacteria;Proteobacteria;Oligoflexia;Bdellovibrionales;DQ154854_f	DQ154854_f	0	0	0	0	0	0	0	0	0	0	0	0	0.000911692	0.000278109	0.000737636	0.000780581	0.000685504	0	0	0.000192511	0	0.000114814	0	0	0	0	0	0	0	0	0	0	0	0	0	0	0	0	0	0	0	0	0	0	0	0	0	0
Bacteria;Actinobacteria;Acidimicrobiia;Acidimicrobiales;CP011489_f	CP011489_f	0	0	0	0	0	0	0	0.00090377	0	0.000703575	5.67424e-05	0	0	0	0.000167645	0.00010072	0.000278486	0.0001911	0	0.000352937	0.000894032	0	0	0	0	0	0	0	0	0	0	0	0	0	0	0	0	0	0	0	0	5.14774e-05	0	0	6.5563e-05	3.92003e-05	0	0
Bacteria;Acidobacteria;Thermotomaculum_c;Thermotomaculum_o;Thermotomaculum_f	Thermotomaculum_f	0	0	0	0	0	0	0	0	0	0	0	0	0	0	0.00030176	0	0.000899724	0	0	0.000128341	0	0.000143517	0	0	0	0	0	0	0	0	0	0	0	0	0	0	0	0	0	0	0	0	0	0	0	0	0	0
Bacteria;Latescibacteria_WS3;Latescibacter_c;EU795191_o;EU795191_f	EU795191_f	0	0.000482393	0.000346066	0	0.00055634	0.000127594	0.000174818	0.00012911	0.00068088	0	0	0	0	0	0.000234702	0.000604321	0.000899724	0.000143325	0.000201623	0	0	0.000344442	0	0	0	0	0	0	0	0	0	0	0	0	0	0	0	0	0	0	0	0	0	0	0	0	0	0
Bacteria;Chloroflexi;Anaerolineae;Anaerolinaeles;DQ394964_f	DQ394964_f	0	0	0	0	0	0	0	0.00025822	0	0	0	0	0	0	0	0.000453241	0.000342752	0	0.00035284	0.000898386	0.000422182	0	0	0	0	0	0	0	0	0	0	0	0	0.000110013	8.94594e-05	0	0	0	0	0	0	0	0	0	0	0	0	0
Bacteria;Bacteroidetes;Bacteroidia;Marinilabiliales;Marinilabiliaceae	Marinilabiliaceae	7.86256e-05	8.77078e-05	0	0	0	0	0.000174818	0	0.000893655	0	0	0	0	0	0	0.00010072	0	0	0	0.000128341	0	0	0	0	0	0	0	0	0	0	0	0	0	0	0	0	0	0	0	0	0	0	0	0	0	3.92003e-05	0	0
Bacteria;Omnitrophica_OP3;AQSZ_c;AQSZ_o;AQSZ_f	AQSZ_f	7.86256e-05	0	8.65164e-05	0	0.000513545	0	0.000218522	0.000215183	0	0	0	0	0	0	0.000167645	7.55401e-05	0.000364174	0	0.000226826	0.000513363	4.96685e-05	0.000889807	0	0	0	0	0	4.3058e-05	0	0	0	0	0	0	0	0	0	0	0	0	0	0.000180171	0	0	6.5563e-05	0	0	0
Bacteria;GU363019_p;GU363019_c;GU363019_o;GU363019_f	GU363019_f	0	0	0	0	0	0	0	0	0	0	0.000453939	0	0	0	0.000167645	0.00010072	0.000342752	0.000549411	0.000882101	0.000128341	0	0	0	0	0	0	0	0	0	0	0	0	0	0	0	0	0	0	0	0	0	0	0	0	0	0	0	0
Bacteria;Actinobacteria;Actinobacteria_c;Propionibacteriales;Propionibacteriaceae	Propionibacteriaceae	0	0	0	0	0	0	0	0	0	0	0	0	0	0	0	0.000453241	0.000235642	7.16623e-05	0.000882101	0	4.96685e-05	0.000143517	0	0	0	0	0	0	0	0	0	0	0	0.000110013	0	0	0	0	0	5.03613e-05	0	0	0	6.08014e-05	0	0	0	0
Bacteria;Acidobacteria;CP011806_c;CP011806_o;GQ472805_f	GQ472805_f	0	0.000175416	0	0	0.000299568	0	0.000655566	8.60733e-05	0.00017022	0.00013192	0	0	0	0	0.000335289	0.00030216	0.000878302	0	0.000579666	0.000192511	0.000198674	0.000287035	0	0	0	0	0	0	0	0	0	0	0	0	6.70946e-05	0	0	0	0	0	0	0	6.66756e-05	0	0	0	0	0
Bacteria;Verrucomicrobia;Verrucomicrobiae;Verrucomicrobiales;__	__	0	0	0	0	0	0	0	0	0	0	0	0	0	0	0	0.00022662	0.000449862	0.000477749	0	0.000866301	0.000422182	0	0	0	0	0	0	0	0	0	0	0	0	0	0	0	0	0	0	0	0	0	0	0	0	0	0	0
Bacteria;Proteobacteria;Deltaproteobacteria;Nitrospinales;DQ404777_f	DQ404777_f	0	0	0	0	0	0	0	0	0	0	0	0	0	0	0	0.0002518	0	0	0	0.000866301	0.000447016	0.000172221	0	0	0	0	0	0	0	0	0	0	8.65426e-05	0.000176021	6.70946e-05	0	0	0	0	0	0	7.72161e-05	0	8.10685e-05	0	0	0	0
Bacteria;Saccharibacteria_TM7;Saccharimonas_c;Saccharimonas_o;GQ472788_f	GQ472788_f	0	0.000526247	0.000346066	0.000553215	0.000213977	0.000510378	0.000568157	0.00064555	0.0008511	0.000571655	0	0	0	0	0	0	0	0	0	0	0	0	0	0	0	0	0	0	0	0	0	0	0	0	0	0	0	0	0	0	0	0	0	0	0	0	0	0
Bacteria;Proteobacteria;Gammaproteobacteria;Pseudomonadales;Pseudomonadaceae	Pseudomonadaceae	0	0	0.000173033	0.00017022	0.000256772	0.000723035	0	0	0	0	0	0	0	0	0	0	0	0.000143325	0	0.000545449	0	8.61104e-05	0	4.16823e-05	0	0	0	0.000818102	0.000356693	0.000191383	0	0.000253175	0.000129814	0.000836102	0.000246013	0	0	0	0	0	0	0	0	0	0	9.80008e-05	0	0
Bacteria;Firmicutes;Negativicutes;Veillonellales;Veillonellaceae	Veillonellaceae	0	0	0	0	0	0	0	0	0	0	0	0	0	0	0	0	0	9.55498e-05	0	9.62557e-05	0	0	0	0	0	0	0	0	0	0	0	0	0	0.000836102	0.000223649	0	0	0	0	0	0	0	0	0	0	0	0	0
Bacteria;Proteobacteria;Deltaproteobacteria;PAC002249_o;FM253643_f	FM253643_f	0	0	0	0	0	0	0	0	0	0	0	0	0	0	0	0	0.000835458	0	0.000504058	0	0.000149005	0.000287035	0	0	0	0	0	0	0	0	0	0	0	0	0	0	0	0	0	0	0	0	0	0	0	0	0	0
Bacteria;Chloroflexi;Anaerolineae;Anaerolinaeles;AF395429_f	AF395429_f	0	0	0	0	0	0	0	0	0	0	0	0	0	0.000238379	0	0.000830941	0	0	0	0	0.000124171	0.000287035	0	0	0	0	0	0	0	0	0	0	0	0	0	0	0	0	0	0	0	0	0	0	0	0	0	0
Bacteria;Chloroflexi;Anaerolineae;Anaerolinaeles;EU245228_f	EU245228_f	0	0	0	0	0	0	0	0	0	0	0	0	0	0	0	0.000830941	0	0.000286649	0	0.000160426	9.93369e-05	0	0	0	0	0	0	0	0	0	0	0	0	0	0	0	0	0	0	0	0	0	0	0	0	0	0	0
Bacteria;Proteobacteria;Betaproteobacteria;Burkholderiales;Quisquiliibacterium_f	Quisquiliibacterium_f	0	0	0	0	0	0	0	0	0	0	0	0	0	0	0	0	0	0	0	0.000481278	0.00081953	0	0	0	0	0	0	0	0	0	0	0	0	0	0	0	0	0	0	0	0	0	0	0	0	0	0	0
Bacteria;Proteobacteria;Gammaproteobacteria;Oceanospirillales;FM242290_f	FM242290_f	0	0	0.000389324	0.00042555	0	0.000637972	0.000131113	0.000817697	0	0.000483708	0	0	0	0	0	0	0	0	0	0.000160426	0	0	0	0	0	0	0	0	0	0	0	0	0	0.000198024	0	0	0	0	0	0	0	0	0	0	0	0	0	0
Archaea;Euryarchaeota;DHVE5_c;AY454678_o;AY454664_f	AY454664_f	0	0	0	0	0	0	0	0	0	0	0	0	0	0	0	0.000654681	0.00010711	0.000812173	0.000730884	0.000481278	0.000223508	0.000401849	0	0	0	0	0	0	0	0	0	0	0	0.000110013	0	0	0	0	0	0	0	0	0	0	6.5563e-05	3.92003e-05	0	0
Bacteria;Parcubacteria_OD1;LCGL_c;LCGL_o;LCFY_f	LCFY_f	0	0	0	0	0	0	0	0	0	0	0	0	0.000810393	0	0	0.00020144	0	0.000286649	7.56086e-05	0	0	0.000200924	0	0	0	0.000105548	0	0.000236819	0	0	0	0	0	0	4.47297e-05	0	0	0	0	0	0	0	0	0	0	0	0	7.45045e-05
Bacteria;Proteobacteria;Alphaproteobacteria;Kiloniellales;Kiloniellaceae	Kiloniellaceae	0	0	0	0	0	0	0	0	0	0	0	0	0	0	0	0	0	0	0	0	0	0	0	0	0.000808625	0	0	0	0	0	0.000334805	0	0	0	0	0	0	0	0	0	0	0	0	0	0	0	0	0
Bacteria;BRC1;EU246057_c;EU246057_o;EU245611_f	EU245611_f	0	0	0	0	0	0	0	0	0	0	0.000170227	0	0	0	0.000804694	5.03601e-05	0.000235642	0	0	6.41704e-05	7.45027e-05	0	0	0	0	0	0	0	0	0	0	0	0	0	0	0	0	0	0	0	0	0	0	0	0	0	0	0
Bacteria;Actinobacteria;Actinobacteria_c;Kineosporiales;Kineosporiaceae	Kineosporiaceae	0	0	0	0	0	0	0	0	0	0	0	0	0	0	0	0.00032734	0	0	0	0.00080213	0	0	0	0	0	0	0	0	0	0	0	0	0	0	0	0	0	0	0	0	0	0	0	0	0	0	0	0
Bacteria;Bacteroidetes;Flavobacteria;Flavobacteriales;JF272230_f	JF272230_f	0	0	0	0	0	0	0	0	0	0	0	0	0	0	0	0	0	0	0	0	0	0	0	0	0	8.44381e-05	0	0	0	0	0	0	0	0.000792097	0.000201284	0	0	0	0	0	0	0	0	0	0	0	0	0
Archaea;Euryarchaeota;DHVE5_c;EU731307_o;EU731285_f	EU731285_f	0	0	0	0	0.000128386	0	0	0	0	0	0	0	0	0	0	0.00030216	0.00042844	0.000788286	0.000579666	0	0	0	0	0	0	0	0	0	0	0	0	0	0	0	0	0	0	0	0	0	0	0	0	0	0	0	0	0
Archaea;Euryarchaeota;DHVE6a_c;__;__	__	0	0	0	0	0	0	0	0	0	0	0	0	0	0	0	0.000503601	0	4.77749e-05	0.000781289	0	4.96685e-05	0	0	0	0	0	0	0	0	0	0	0	0	0	0	0	0	0	0	0	0	0	0	0	0	0	0	0
Bacteria;Planctomycetes;Brocadia_c;EU385873_o;EU181512_f	EU181512_f	0	0	0	0	0	0	0	0	0	0	0	0	0	0	0.000469405	0.000780581	0.00042844	0.000238874	0	0	0	0.000344442	0	0	0	0	0	0	0	0	0	0	0	0	0	0	0	0	0	0	0	0	0	0	0	0	0	0
Bacteria;Proteobacteria;Gammaproteobacteria;Thiotrichales;Beggiatoaceae	Beggiatoaceae	7.86256e-05	0	0.000778648	0	0	0.000127594	0	0.00025822	0.00017022	0	0	0	0	0	0	0	0	0	0	0	0	0	0	0	0	0	0	0	0	0	0	0	0	0	0	0	0	0	0.000708857	0.000402891	0.000637066	0	0	8.10685e-05	0	0	0	0
Bacteria;Lentisphaerae;Lentisphaeria;Victivallales;GQ347406_f	GQ347406_f	0	0	0	0	0	0	0	0	0	0	0.000340455	0	0	0	0.000100587	0.0002518	0	0	0.000252029	0	0	0	0	0	0	0	0	0	0	0	0	0	0	0	0	7.9139e-05	0	0.000775394	0.000708857	0	0	5.14774e-05	0.000200027	6.08014e-05	9.83445e-05	3.92003e-05	0	0.000111757
Bacteria;Actinobacteria;Actinobacteria_c;Micrococcales;Microbacteriaceae	Microbacteriaceae	0	0	0	0	0	0	0	0	0	0	0	0	0	0	0.000201174	0	0.000771192	0	0	0.000160426	0	0.000114814	0	0	0	0	0	0	0	0	0	0	0	0	0	0	0	0	0	0	0	0	0	0	0.000458941	0.000156801	0	0
Archaea;Euryarchaeota;DHVE5_c;EU731108_o;AY454682_f	AY454682_f	0	0	0	0	0	0	0	0	0	0	0	0	0	0	0	0	0.000278486	0.000119437	0.000302435	0.000192511	0.000124171	0	0	0	0	0	0	0	0	0	0	0	0	0	0	0.000237417	0	0	0	7.5542e-05	0.000110794	0	0.000100013	0.000770151	0	7.84006e-05	0	0
Bacteria;Proteobacteria;Gammaproteobacteria;Chromatiales;Thioprofundaceae	Thioprofundaceae	0	0	0	0	0	0	0	0	0	0	0	0	0	0	0	0.000755401	0	0.000716623	0.000126014	0	0	0	0	0	0	0	0	0	0	0	0	0	0	0	0	0	0	0	0	0	0	0	0	0	0	0	0	0
Bacteria;Bacteroidetes;Cytophagia;Cytophagales;Cyclobacteriaceae	Cyclobacteriaceae	0	0	0	0	0	0	8.74088e-05	0	0	0	0	0	0	0	0	0.000755401	0	0	0	0	0	0	0	0	0	0	0	0	0	0	0	0	0	0	0	0	0	0	0	0	0	0	0	0	0	0	0	0
Bacteria;Chloroflexi;Dehalococcoidia;Dehalococcoidales;Dehalococcoidaceae	Dehalococcoidaceae	0	0	0	0	0	0	0	0	0	0	0.00022697	0	0	0	0	0.000755401	0	4.77749e-05	0	0	0	0	0	0	0	0	4.17519e-05	0	0	4.25297e-05	0	0	4.32713e-05	4.40054e-05	0	0	0	0	0	0	0	0	0	0	0	0	0	0
Bacteria;Planctomycetes;Brocadia_c;Brocadiales;Brocadiaceae	Brocadiaceae	0	0	0	0	0	0	0	0	0	0	0	0	0	0	0	0	0	0	0	0	0	0	0	0	0	8.44381e-05	0.000146132	0.000279877	0.000230802	0.000318972	0.000167403	0.000168783	0.000475984	0.000396048	0.000715676	0	0	0	0	0.000226626	0.000166191	0.000643468	0	4.05342e-05	0.000753975	0.000254802	0	0
Bacteria;BRC1;FP245541_c;FP245541_o;JN437933_f	JN437933_f	0.000746943	0	0	0.00017022	8.55908e-05	0	0	0	0	0.000175894	0	0	0	0	0.000201174	0	0.000171376	0	0	0	0	0	0	0	0	0	0	0	0	0	0	0	0	0	0	0	0	0	0	0	0	0	0	0	0	0	0	0
Bacteria;Chlorobi;OPB56_c;OPB56_o;HQ190417_f	HQ190417_f	0.000746943	0.000175416	0.000129775	0	0	0	0	0	0	0	0	0	0	0	0	0	0	0	0	0	0	0	0	0	0	0	0	0	0	0	0	0	0	0	0	0	0	0	0	0	0	0	0	0	0	0	0	0
Bacteria;Planctomycetes;PAC002607_c;DQ811902_o;DQ811902_f	DQ811902_f	0	0.000745516	0.00047584	0.000382995	0.000427954	0.000340252	0.000262226	0.000602513	0.00017022	0.000703575	0	0	0	0	6.70578e-05	0.000352521	0	0	0	0	0	0	0	0	0	0	0	0	0	0	0	0	0	0.000176021	0	0	0	0	0	0	0.000166191	0	0	0	9.83445e-05	3.92003e-05	0	0
Bacteria;Planctomycetes;PAC001018_c;JN510729_o;JN510729_f	JN510729_f	0	0	0	0	0	0	0	0	0	0	0.000737651	0	0	0	0.000167645	0.0002518	0.000364174	0.000382199	0.000226826	0.000320852	0	0.000487959	0	0	0	0	0	0	0	0	0	0	0	0	0	0	0	0	7.87619e-05	0	0	0	0	0	0	0	0	0
Bacteria;Proteobacteria;Gammaproteobacteria;Cellvibrionales;GQ246344_f	GQ246344_f	0	0	0.000432582	0.00059577	0.000385159	0	0.000349635	0.000731623	0	0.000571655	0	0	0	0	0	0	0	0	0	0	0	0	0	0	0	0	0	0	0	0	0	0	0	0	0	0	0	0	0	0	0	0	0	0	0	0	0	0
Bacteria;Caldithrix_p;Caldithrix_c;AM997407_o;AM997407_f	AM997407_f	0	0.000219269	0.000346066	0.000553215	0.000299568	0.000382783	0	0.000215183	0.00017022	0.000659602	0	0	0	0	0	0.00022662	0.000556972	7.16623e-05	0.000730884	0.000352937	0.000720193	8.61104e-05	0	0	0	0	0	0	0	0	0	0	0	0	0	0	0	0	0	0	0	0	0	0	0	0	0	0
Bacteria;Peregrinibacteria;Peribacteria;__;__	__	0	0	0	0	0	0	0	0	0	0	0	0	0	0	0	0.000730221	0	0.000143325	0	0.000288767	0	0	0	0	0	0	0	0	0	0	0	0	0	0	0	0	0	0	0	0.000100723	0	0	0	0	0	0	0	0
Bacteria;Planctomycetes;OM190_c;OM190_o;__	__	0	0.0005701	0.000129775	0.000723435	0.000427954	0.000552909	0.000524453	0.00038733	0.00017022	0	0	0	0	0	0	0	0	0	0	0	0	0	0	0	0	0	0	0	0	0	0	0	0	0	0	0	0	0	0	0	0	0	0	0	0	0	0	0
Bacteria;Lentisphaerae;Lentisphaeria;EU686587_o;EU686587_f	EU686587_f	0	0.000613954	0.000129775	0.000127665	0.000171182	0.000723035	0	0.000430367	0.000468105	8.79469e-05	0	0	0	0	0	0	0	0	0.000126014	0	0	0	0	0	0	0	0	0	0	0	0	0	6.4907e-05	0	6.70946e-05	0	0	0	0	0	0	0.000128694	0	0	0	0	0	0
Archaea;Euryarchaeota;DHVE5_c;AY822001_o;EU731359_f	EU731359_f	0	0	0	0	0	0	0	0	0	0	0	0	0	0	0	7.55401e-05	0.00042844	0	7.56086e-05	0	0	0.000717587	0	0	0	0	0	0	0	0	0	0	0	0	0	0	0	0	0	0	0	0	0	0	0	0	0	0
Bacteria;GU363019_p;GU363019_c;GU363019_o;JQ925066_f	JQ925066_f	0	0	0	0	0	0	0	0	0	0	0.000113485	0	0	0.000715137	6.70578e-05	0	0	0	0	0	0	0	0	0	0	0	0	0	0	0	0	0	0	0	0	0	0	0	0	0	0	0	0	0	0	0	0	0
Bacteria;Proteobacteria;Alphaproteobacteria;Caulobacterales;Caulobacteraceae	Caulobacteraceae	0	0	0	0	0	0	0	0	0	0	0	0	0	0	0	0	0	0	0	0	0	0	0	0	0	0	0	0	0	0	0	0	0	0.000704086	0	0	0	0	0	0	0	0	0	0	0	0	0	0
Bacteria;Peregrinibacteria;Peribacteria;LBOR_o;__	__	0	0	0	0	0	0	0	0	0	0	0	0	0	0	0.000100587	0	0	0	0	0.000160426	0	0	0	0	0	0	0	4.3058e-05	0	0	0	0	0	6.60081e-05	8.94594e-05	0	0	0	0	0	0	0	0.000700093	0.000222938	6.5563e-05	0	0	0
Bacteria;Planctomycetes;Planctomycetia;Planctomycetales;__	__	0	0.000263123	0.000692131	0.00025533	0.000256772	0	0.000480748	0.000172147	0.00042555	0.000351788	0	0	0	0	0	0	0	0	0	9.62557e-05	0	0	0	0	0	0	0	0	0	0	0	0	0	0	0	0	0	0	0	0	0	0	0	0	0	0	0	0
Bacteria;Proteobacteria;Gammaproteobacteria;Alteromonadales;Ferrimonadaceae	Ferrimonadaceae	0	0	0.000692131	0	0	0	0	0	0	0	0	0	0	0	0	0	0	0	0	0	0	0	0	0	0	0	0	0	0	0	0	0	0	0	0	0	0	0	0	0	0	0	0	0	0	0	0	0
Bacteria;Latescibacteria_WS3;Latescibacter_c;EU795191_o;DQ513022_f	DQ513022_f	0	0	0	0	0	0	0	0	0	0	0	0	0	0	0	0	0.000685504	0	0	0	0.000149005	0	0	0	0	0	0	0	0	0	0	0	0	0	0	0	0	0	0	0	0	0	0	0	0	0	0	0
Bacteria;Proteobacteria;Deltaproteobacteria;Desulfuromonadales;AM745218_f	AM745218_f	0	0	0	0	0	0	0	0	0	0	0.000198598	0	0.000683769	0	0.000134116	0.00032734	0.000449862	0	0	0	0	0	0	0	0	0	0	0	0	0	0	0	0	0	0	0	0	0	0	0	0	0	0	0	0	0	0	0
Bacteria;Cyanobacteria;FJ810552_c;FJ810552_o;FJ425638_f	FJ425638_f	0	0.000175416	0.000216291	0.00025533	0.000128386	0.000170126	0.000305931	0.000215183	0.00068088	0	0	0	0	0	0	0	0	0	0	0	0	0	0	0	0	0	0	0	0	0	0	0	0	0	0	0	0	0	0	0	0	0	0	0	0	0	0	0
Bacteria;HQ912765_p;HQ912765_c;HQ912765_o;HQ912765_f	HQ912765_f	0	0	0	0	0	8.50629e-05	0	0	0	0	0	0	0	0	0	0.00010072	0	0.000621074	0.00035284	0.00067379	0.000447016	0	0	0	0	0	0	0	0	0	0	0	0	0	0	0	0	0	0	0	0	0	0	0	0	0	0	0
Bacteria;Proteobacteria;Deltaproteobacteria;AY214193_o;GQ356959_f	GQ356959_f	7.86256e-05	0	0.000129775	0.00017022	0	0	0	0	0.000382995	0	0	0	0	0	0.000134116	0	0.000664082	0.000549411	0.000201623	0	9.93369e-05	0.000373145	0	0	4.1468e-05	0	0	6.4587e-05	0.000125892	0.000106324	0.000188328	0	0	4.40054e-05	0.000380203	0	0	0	0	0.000100723	0	0.000283126	0	6.08014e-05	0.000393378	0	6.91133e-05	0
Bacteria;Proteobacteria;Deltaproteobacteria;Nitrospinales;KI932691_f	KI932691_f	0	0	0.000129775	0	0	0.000127594	0	0	0	0	0	0	0	0	0	0	0.000664082	0	0	0	0	0	0	0	0	0	0	0	0	0	0	0	0	0	0	0	0	0	0	0	0	0	0	0	0	0	0	0
Bacteria;Proteobacteria;Alphaproteobacteria;Rhizobiales;Thalassocola_f	Thalassocola_f	0	0.000394685	0.000259549	0.000127665	0	0	0.000174818	0.000172147	0.00034044	0.000659602	0	0	0	0	0	0	0.000192798	0	0.000100812	0	0	0	0	0	0	0	0	0	0	0	0	0	0	0	0	0	0	0	0	0	0	0	0	0	0	0	0	0
Bacteria;Parcubacteria_OD1;LCGL_c;LCGL_o;LCBG_f	LCBG_f	0	0	0	0	0	0	0	0	0	0	0	0	0	0	0	0.000654681	6.4266e-05	4.77749e-05	0.000428449	0	0	0	0	0	0	0	0	0	0	0	0	0	0	0	0	0	0	0	0.000118143	0.000151084	0	0.000102955	0.000400053	0	0	0	0	0
Archaea;Euryarchaeota;DHVE5_c;EU731108_o;EF444599_f	EF444599_f	0	0	0	0	0	0	0	0	0	0	0.000652538	0	0	0	0	0.0001259	0.000171376	9.55498e-05	0.000100812	0	0.000124171	0	0	0	0	0	0	0	0	0	0	0	0	0.000132016	0	0	0	0	0	0	0	5.14774e-05	0	0	0	0	0	0
Bacteria;Caldithrix_p;Caldithrix_c;EU283592_o;__	__	0	0	0	0	0	0	0	0	0	0	0	0	0	0	0	0	0	0	0	0	0	0	0	0	0	0	0	0.00064587	0	0	0	0	0	0	0	0	0.000484608	0.000155079	0	0	0	0	0	0	0	9.80008e-05	0	0
Bacteria;Proteobacteria;Gammaproteobacteria;Chromatiales;GU583986_f	GU583986_f	0	0	0	0	0	0	0.000349635	0	0	0	0	0	0	0	0	0	0	0.000573299	0.000277232	0.000609619	0.00064569	0	0	0	0	0	0	0	0	0	0	0	0	0	0	0	0	0	0	0	0	0	0	0	0	0	0	0
Bacteria;Firmicutes;Clostridia;Clostridiales;Eubacteriaceae	Eubacteriaceae	0	0	0	0	0	0	0	0	0	0	0	0	0	0	0	0	0	0	0	0.000545449	0.00064569	0	0	0	0	0	0	0	0	0	0	0	0	0	0	0	0	0	0	0	0	0	0	0	0	0	0	0
Bacteria;Bacteroidetes;Sphingobacteriia;Sphingobacteriales;FQ032818_f	FQ032818_f	0	0.000131562	0	0	0.000342363	0	0	0.00064555	0.000297885	0.000219867	0	0	0	0	0	0.00015108	0.000621238	0	0.000201623	0.000288767	9.93369e-05	0	0	0	0	0	0	0	0	0	0	0	4.32713e-05	0.000110013	0.000178919	0	0	0	0	0	0.000110794	0.000308864	0	0.000101336	0	3.92003e-05	0	0
Archaea;Euryarchaeota;DHVE5_c;EU731246_o;EU731246_f	EU731246_f	0	0	0	0	0	0	0	0	0	0	0	0	0	0	0.000201174	7.55401e-05	0.00042844	0.000644961	0.000504058	0.000320852	0	0.000315738	0	0	0	0	0	0	0	0	0	0	0	0	0	0	0	0	0	0	0	0	0	0	0	0	0	0
Bacteria;Planctomycetes;OM190_c;OM190_o;EU491268_f	EU491268_f	0	0.000350831	0.000346066	0.000212775	0.000299568	0	8.74088e-05	0.000559477	0	0.000219867	0	0	0	0	0.000100587	0	0.00064266	0.000525524	0.000428449	0.000513363	0.000347679	0.000574069	0	0	0	0	0	0	0	0	0	0	0	0	0	0	0	0	0	0	0	0	0	0	6.5563e-05	0	0	0
Bacteria;TM6;TM6_c;Babela_o;EU735020_f	EU735020_f	0	0	0	0	0	0	0	0	0	0	0	0	0	0	0	0	0.00064266	0	7.56086e-05	9.62557e-05	0.00017384	0	0	0	0	0	0	0	0	0	0	0	0	0	0	0	0	0	0	0	0	0	0	0	0	0	0	0
Bacteria;Acetothermia_OP1;Acetothermus_c;Acetothermus_o;ASOB_f	ASOB_f	0	0	0	0	0	0	0	0	0	0	0	0	0	0	0	0.00010072	0.00064266	9.55498e-05	0	0	0	0.000545366	0	0	0	0	0	0	0	0	4.18506e-05	0	0	0	0	0	0	0	0	0	0	0	0	0	0	0	0	0
Bacteria;Firmicutes;Bacilli;Lactobacillales;Streptococcaceae	Streptococcaceae	0	0	0	0	0	0	0	0	0	0	0	0	0	0	0	0.000377701	0	0.000167212	0	0	0.000322845	0.000631476	0	0	0	0	0	0	0	0	0	0	0	0.000418051	0	0	0	0	0	0	5.53971e-05	0	0	0	0	0	0	0
Bacteria;Proteobacteria;Gammaproteobacteria;Aeromonadales;Aeromonadaceae	Aeromonadaceae	0	0	0	0	0	0	0	0	0	0	0	0	0	0	0	0	0	0	0.000630072	0	0	0.000172221	0	0	0	0	0	0	0	0	0	0	0	0	0	0	0	0	0	0	0	0	0	0	0	0	0	0
Bacteria;Parcubacteria_OD1;Paceibacter_c;LBQD_o;__	__	0	0	0	0	0	0	0	0	0	0	0	0	0.000177274	0	0.000335289	0.000629501	0	0.000262762	0	0	0	0	0	0	0	0	0	0	0	0	0	0	0	0	0	0	0	0	0	0	0	0	0	0	0	0	0	0
Bacteria;Proteobacteria;Hydrogenophilalia;Hydrogenophilales;Hydrogenophilaceae	Hydrogenophilaceae	0	0	0	0	0	0	0	0	0	0	0	0	0	0	0	0.000629501	0	0	0	0	0	0	0	0	0	0	0	0	0	0	0	0	0	0	0	0	0	0	0	0	0	0	0	0	0	0	0	0
Bacteria;Proteobacteria;Alphaproteobacteria;Rhodospirillales;PAC000146_f	PAC000146_f	0.000629005	0.000131562	0	0.000127665	0.000128386	0	0.000131113	0.000172147	0	0	0	0	0	0	0	0	0	0	0	0	0	0	0	0	0	0	0	4.3058e-05	0	0	0	0	0	0	0	0	0	0	0.000393809	0	0	0	0	0	0	0	0	0
Bacteria;Parcubacteria_OD1;Paceibacter_c;__;__	__	0	0	0	0	0	0	0	0	0	0	0	0	0	0	0	0	0	0	0	0	0	0	0	0	0	0	0	0	0	0	0	0	0	0	0	0	0	0	0	0	0	0	0	0	0	0.000627205	6.91133e-05	0
Bacteria;Parcubacteria_OD1;LCGL_c;LCGL_o;__	__	0	0	0	0	0	0	0	0	0	0	0	0	0	0	0.000167645	0.00017626	0.000385596	0.000621074	0.000100812	0.000128341	0.000124171	0	0	0	0	0	0	0	0	0	0	0	0	0	4.47297e-05	0	0	0	0	0	0	0	6.66756e-05	6.08014e-05	0	0	0	0
Bacteria;Chloroflexi;Anaerolineae;PAC000395_o;__	__	0	0	0	0	0	0	0.000611861	0	0	0	0	0	0	0	0.000268231	0	0	0	0	0	0	0	0	0	0	0	0	0	0	0	0	0	0	0	0	0	0	0	0	0	0	0	0	0	0	0	0	0
Bacteria;JS1;AQYX_c;AQYX_o;AQYX_f	AQYX_f	0	0	0	0	0	0	0	0	0	0	0	0	0	0	0	0.000604321	0	4.77749e-05	0	0	0.000149005	0	0	0	0	0	0	0	0	0	0	0	8.65426e-05	0	0	0	0	0	0	0	0.000276985	0.000102955	0	0	9.83445e-05	0	0	0
Bacteria;Lentisphaerae;__;__;__	__	0	0	0	0	0	0	0	0	0	0	0	0	0	0	0	0	0	0	0	0	0	0	0	0	8.29359e-05	0	0	0	0	0	0	0	0	4.40054e-05	0.000603851	0	0	0	0	0	0	0	0	0	0	0	0	0
Bacteria;Bacteroidetes;Cytophagia;Cytophagales;Hymenobacteraceae	Hymenobacteraceae	0	0	0	0	0	0	0	0	0	0	0	0	0	0	0.000603521	0	0	0	0	0	0	0	0	0	0	0	0	0	0	0	0	0	0	0	0	0	0	0	0	0	0	0	0	0	0	0	0	0
Bacteria;Cyanobacteria;Chroobacteria;Pleurocapsales;Chroococcidiopsis_f	Chroococcidiopsis_f	0	0	0	0	0	0	0	0	0	0	0	0	0	0	0.000603521	0	0	0	0	0	0	0	0	0	0	0	0	0	0	0	0	0	0	0	0	0	0	0	0	0	0	7.72161e-05	0	0	0	0	0	0
Bacteria;Chloroflexi;Thermomicrobia;__;__	__	0	0	8.65164e-05	0	0	0	0	0	0	0	0	0	0	0	0	0	0.000599816	0	0.000151217	0	0	0	0	0	0	0	0	0	0	0	0	0	0	0	0	0	0	0	0	0	0	0	0	0	0	0	0	0
Bacteria;Firmicutes;Bacilli;Bacillales;Paenibacillaceae	Paenibacillaceae	0	0	0	0	0	0	0	0	0	0	0	0	0	0	0	0.000352521	0.000599816	0.000119437	0	0.000352937	0	0	0	0	0	0	0	0	0	0	0	0	0	0	0	0	0	0	0	0	0.00019389	7.72161e-05	0	0	0	0	0	0
Bacteria;Firmicutes;Bacilli;Lactobacillales;Carnobacteriaceae	Carnobacteriaceae	0	0	0	0	0	0	0	0	0	0	0	0	0	0	0	0	0	0	0	0	0.000596022	0	0	0	0	0	0	0	0	0	0	0	0	0	0	0	0	0	0	0	0	0	0	0	0	0	0	0
Bacteria;Bacteroidetes;Cytophagia;HQ324883_o;HQ324883_f	HQ324883_f	0	0	0	0.00059577	0	0.000170126	0	0.000172147	0	0.00013192	0	0	0	0	0	0	0	0	0	0	0	0	0	0	0	0	0	0	0	0	0	0	0	0.000132016	0	0	0	0	0	0	0	0	0	0	0	0	0	0
Bacteria;Bacteroidetes;Bacteroidia;__;__	__	0	0	0	0	0.000213977	0	0.000262226	0.000344293	0.00059577	0	0	0.000103715	0	0	0	0	0	0	0	0	0	0	0	0	4.1468e-05	0.000253314	0	0	0	0	0	0	0	0	0.000178919	0	0	0	0.000196905	0	0	0	0	0	0	0	0	0
Bacteria;JN427826_p;JN427826_c;JN427826_o;JN427826_f	JN427826_f	0	0	0	0	0	0	0	0	0	0	0	0	0	0	0	0	0	0	0	0	0	0	0	0	0	0	0	0	0	0	0	0	0	0	0	0	0	0.000594469	0	0	0	0	0	0	0	0	0	0
Bacteria;Chlorobi;Ignavibacteriae;FJ517031_o;FJ517031_f	FJ517031_f	0	0	0	0	0	0	0	0	0	0	0	0	0	0	0	0.000579141	0	9.55498e-05	0.000252029	0	0	8.61104e-05	0	0	0	0	0	0	0	0	0	0	0	0	0	0	0	0	0	0	0	0	0	0	0	0	0	0
Archaea;Euryarchaeota;DHVE5_c;EU731108_o;__	__	0	0	0	0	0	0	0	0	0	0	0	0	0	0	0	0.000579141	0.000342752	0.000429974	0	0	0	0	0	0	0	0	0	0	0	0	0	0	0	0	0	0	0	0	0	0	0	0	0	0	0	0	0	0
Bacteria;Omnitrophica_OP3;AY373410_c;AY373410_o;AY373410_f	AY373410_f	0	8.77078e-05	0.00047584	0	0.000385159	0	0.000262226	0	0.00017022	0.000439734	0	0	0	0	0	0.00017626	0.000578394	0	0	0	0.000124171	0.000143517	0	0	0	0	0	4.3058e-05	0	0	0	0	0	0	0	0	0	0	0	0	0	0	0	0	0	0	0	0
Bacteria;Rhodothermaeota;Rhodothermia;Rhodothermales;EU488070_f	EU488070_f	0	0	0	8.511e-05	0.000427954	0	0.000218522	0.00012911	0	8.79469e-05	0	0	0	0	0.000167645	0	0	0	0.000100812	0.000577534	0.000496685	0	0	0	0	0	0	0	0	0	0	0	0	0	0	0	0	0	0	0	0	0	0.000133351	0	0	0	0	0
Bacteria;Proteobacteria;Gammaproteobacteria;Chromatiales;Sulfuriflexus_f	Sulfuriflexus_f	0	0	0	0	0	0	0	0	0	0	0	0	0	0	0	0	0	0	0	0.000577534	0	0	0	0	0	0	0	0	0	0	0	0	0	0	0	0	0	0	0	0	0	0	0	0	0	0.000137201	0	0
Bacteria;TM6;TM6_c;Babela_o;JF344625_f	JF344625_f	0	0	0	0	0	0	0	0	0.00025533	0.00013192	0	0	0	0	0.000234702	0.00017626	0	0.000573299	0	0.000352937	0.000397348	0	0	0	0	0	0	0	0	0	0	0	0	0	0	0	0	0	0	0	0	0	0	0	0	0	0	0
Bacteria;Actinobacteria;Actinobacteria_c;Micrococcales;Micrococcaceae	Micrococcaceae	0	0	0	0	0	0.000127594	0.000305931	0	0	0	0	0	0	0	0	0.00032734	0	7.16623e-05	0.000151217	0.000160426	0	0	0	0	0	0	0	0.000172232	0	0	0	0	0	0.00057207	0.000111824	0	0	0	0	0	0	0	0	0	0	0	0	0
Bacteria;BRC1;FP245541_c;FP245541_o;EU925842_f	EU925842_f	0	8.77078e-05	0.000129775	0.00025533	0.000299568	0.000170126	0.000568157	0.00038733	0.00034044	0.000175894	0	0	0	0	0	0	0	0	0	0	0	0	0	0	0	0	0	0	0	0	0	0	0	0	0	0	0	0	0	0	0	0	0	0	0	0	0	0
Bacteria;Acidobacteria;__;__;__	__	0	0	0.00047584	0.00034044	0.000342363	0.00029772	0.000480748	0.000559477	0	0.000527681	0	0	0	0	0	0	0.000299908	0	0.000478855	0.000256682	0	0	0	0	0	0	0	0	0	6.37945e-05	0	0	0	0	0	0	0	0	0	0	0	7.72161e-05	0	0	0	3.92003e-05	0	0
Bacteria;Cyanobacteria;Chroobacteria;Oscillatoriales;__	__	0.000393128	0.000482393	0	0.00017022	0.00055634	0.000127594	0.000131113	8.60733e-05	0	0.000263841	0	0	0	0	0	0	0	0	0	0	0	0	0	0	0	0	0	0	0	0	0	0	0	0	0	0	0	0	0	0	0	0	0	0	0	0	0	0
Bacteria;Proteobacteria;Deltaproteobacteria;OM27;GU230400_f	GU230400_f	0	0	0	0	0.00055634	0	0	0	0	0	0	0	0	0	0	0	0	0	0	0	0	0	0	0	0	0	4.17519e-05	6.4587e-05	0	0	0	0	0	0.000396048	0.000268378	0	0	0	0.000196905	0	0	7.72161e-05	0	0	0	0	0	0
Bacteria;Proteobacteria;Gammaproteobacteria;Oceanospirillales;Litoricolaceae	Litoricolaceae	0	0	0	0	0.00055634	0	0	0	0	0	0	0	0	0	0	0	0	0	0	0	0	0	0	0	0	0	0	0	0	0	0	0	0	0	0	0	0	0	0	0	0	0	0	0	0	0	0	0
Bacteria;Planctomycetes;PAC001018_c;PAC001018_o;EU491146_f	EU491146_f	0	0	0	0.000553215	0.000128386	0.000212657	0	0	0	0.000395761	0	0	0	0	0	0	0.000149954	0.000119437	0.000126014	0.000192511	7.45027e-05	0	0	0	0	0	0	0	0	0	0	0	0	0	0	0	0	0	0	0	0	0	0	0	0	0	0	0
Archaea;Euryarchaeota;DHVE5_c;AY454635_o;AY454635_f	AY454635_f	0	0	0	0	0	0	0	0	0	0	0	0	0	0	0	0.000428061	0.000342752	0.000549411	0.000428449	0	0	0	0	0	0	0	0	0	0	0	0	0	0	0	0	0	0	0	0	0	0	0	0	0	0	0	0	0
Bacteria;TM6;TM6_c;Babela_o;Babela_f	Babela_f	0	0	0.000129775	0	0	0	0	0	0	0	0	0	0	0	0	0.00017626	0	0	0.000226826	0.000320852	0.00017384	0	0	0	0	0	0	0	0	0	0	0	0	0	0	0	0	0	0	0	0	0.000308864	0	6.08014e-05	0	0.000548804	0.000368604	0
Bacteria;Actinobacteria;Actinobacteria_c;Propionibacteriales;Nocardioidaceae	Nocardioidaceae	0	0	0.000173033	0	0	0	0.000262226	0	0	0	0	0	0	0	0.000167645	0.000478421	0	0	7.56086e-05	0.000481278	0.000546353	0.000143517	0	0	0	0	0	0	0	0	0	0	0	0	0	0	0	0	0	0	0	0	0	0	0	0	0	0
Bacteria;Marinimicrobia_SAR406;AYLG_c;ASZK_o;AF275926_f	AF275926_f	0	0	0	0	0	0	0	0	0	0	0	0	0.000531821	0	0.000234702	0	0.00032133	0	0	0	0	0	0	0	0	0	0	0	0	0	0	0	0	0	0	0	0	0	0	0	0	0	0	0	0	0	0	0
Archaea;Euryarchaeota;DHVE5_c;AY454669_o;AY454669_f	AY454669_f	0	0	0	0	0	0	0	0	0	0	0	0	0	0	0	0	0.000235642	0	0.000529261	0	0	8.61104e-05	0	0	0	0	0	0	0	0	0	0	0	6.60081e-05	0	0	0	0	0	0	0	0	0	0	0	0	0	0
Bacteria;Proteobacteria;Deltaproteobacteria;EU245359_o;EU245359_f	EU245359_f	0	0	0	0	0	0	0	0	0	0	0.000141856	0	0	0	0	0.000528781	0.000128532	0	0.000100812	0	0	0	0	0	0	0	0	0	0	0	0	0	0	0	0	0	0	0	0	0	0	0	0	0	0	0	0	0
Archaea;Euryarchaeota;DHVE5_c;JX000786_o;JX000786_f	JX000786_f	0	0	0	0	0	0	0	0	0	0	0	0	0	0	0	0.000528781	0	0	0	0	0	0	0	0	0	0	0	0	0	0	0	0	0	0	0	0	0	0	0	0	0	0	0	0	0	0	0	0
Bacteria;Caldithrix_p;Caldithrix_c;EU245241_o;EU385776_f	EU385776_f	0	0	0	0	0	0	0	0	0	0	0	0	0	0	0.000134116	0	0.000514128	0	0.000100812	0.000160426	0	0	0	0	0	0	0	0	0	0	0	0	0	0	0	0	0	0	0	0	0	0	0	0	0	0	0	0
Bacteria;Actinobacteria;Actinobacteria_c;Micrococcales;__	__	0	0	0	0	0.000513545	0	8.74088e-05	0	0	0.000395761	0	0	0	0	0	0	0	0	0	0	0	0	0	0	0	0	0	0	0	0	0	0	0	0	0	0	6.32098e-05	0	0	0	0	0	0	0	0	0	0	0
Bacteria;Proteobacteria;Deltaproteobacteria;DQ394969_o;DQ394969_f	DQ394969_f	0	0	0	0	0	0	0	0	0	0	0	0	0	0	0	0.00022662	0	0.000238874	0	0.000513363	0.000273177	0	0	0	0	0	0	0	0	0	0	0	0	0	0	0	0	0	0	0	0.000110794	0	0	0	0.000262252	0	0	0
Bacteria;Chloroflexi;Anaerolineae;PAC000395_o;FN594644_f	FN594644_f	0	0	0.000216291	0	0	0	0	0	0	0	0	0	0	0	0	0.0002518	0.000171376	0	0	0.000513363	0	0	0	0	0	0	0	0	0	0	0	0	0	0	0	0	0	0	0	0	0	0	0	0	0	0	0	0
Bacteria;BRC1;EU246057_c;EU246057_o;FJ577893_f	FJ577893_f	0	0	0	0	0	0	0	0	0	0	0	0	0	0	0	0.0001259	0.000171376	0	0.000100812	0.000513363	0.000298011	0	0	0	0	0	0	0	0	0	0	0	0	0	0	0	0	0	0	0	0	0	0	0	0	0	0	0
Bacteria;Proteobacteria;Alphaproteobacteria;Rickettsiales;AY344373_f	AY344373_f	0.000511067	0	0	8.511e-05	0.000470749	0	0	0.00012911	0.00017022	0.000395761	0	0	0	0	0	0	0.000257064	4.77749e-05	0	0	0	0	0	0	0	0	0	4.3058e-05	0	0	0	0	0	0	0	0	0	0	0	0	0	0	0	0	0	0	0	0
Bacteria;Proteobacteria;Gammaproteobacteria;Alteromonadales;__	__	0	0	0	0.00051066	0	0	0	0	0	0	0	0	0	0	0	0	0	0	0	0	0	0	0	0	0	0	0	0	0	0	0	0	0	0	0	0	0	0	0	0	0	0	0	0	0	0	0	0
Bacteria;Saccharibacteria_TM7;Saccharimonas_c;Saccharimonas_o;Saccharimonas_f	Saccharimonas_f	0	0	0	0	0.000256772	0	0	0	0	0	0	0	0	0	0	0.000503601	0	0	0	9.62557e-05	0	0	0	0	0	0	0	0	0	0	0	0	0	0	0	0	0	0	0	0	0	0	0	0	0	0	0	0
Bacteria;Planctomycetes;JQ278812_c;JQ278812_o;DQ071108_f	DQ071108_f	0	8.77078e-05	0	0.000212775	0	0.000127594	0	0	0.000297885	0	0	0	0	0	0	0	0	7.16623e-05	0	0	0	0	0	0	0.000497616	0	4.17519e-05	0.000258348	4.19639e-05	0.000233913	0.000125552	0	0	0	0	0.000105519	0	0	0	0.000201445	0	0.000128694	0	0	0	0	0	0
Bacteria;Planctomycetes;JN515085_c;JN515085_o;JN515085_f	JN515085_f	0	0	0	0	0	0	0	0	0	0	0	0	0	0	0	0	0.000492706	0	0	0	0	0	0	0	0	0	0	0	0	0	0	0	0	0	0	0	0	0	0	0	0	0	0	0	0	0	0	0
Bacteria;BRC1;EU246057_c;EU246057_o;FJ902753_f	FJ902753_f	0	0	0	0	0	0	0	0	0	0	0	0	0	0	0	0	0.00021422	9.55498e-05	0	0	0	0.000487959	0	0	0	0	0	0	0	0	0	0	0	0	0	0	0	0	0	0	0	0	0	0	0	0	0	0
Bacteria;Actinobacteria;Actinobacteria_c;Bifidobacteriales;Bifidobacteriaceae	Bifidobacteriaceae	0	0	0	0	0	8.50629e-05	0	0	0	0	0	0	0	0	0	0.00022662	0	0	0	0	7.45027e-05	0	0	0	0	0	0	0	0	0	0	0	0	0.000484059	0.000111824	0	0	0	0	0	0	0	0	0	0	0	0	0
Bacteria;Planctomycetes;OM190_c;OM190_o;FJ517133_f	FJ517133_f	0	0.000263123	0	0	0.000385159	0.000212657	0	0	0.00017022	0.000483708	0	0	0	0	0.000234702	0	6.4266e-05	4.77749e-05	0	0.000417108	0	0	0	0	0	0	0	0	0	0	0	0	0	0	0	0	0	0	0	0	0	0	0	0	0	0	0	0
Bacteria;Bacteroidetes;Sphingobacteriia;CP012155_o;__	__	0	0.000482393	0	0	0	0.000425315	0	0	0.00025533	0.000175894	0	0	0	0	0	0	0.000192798	9.55498e-05	0	0	0	0	0	0	8.29359e-05	0	0	0.000365993	0	0	0	0	8.65426e-05	0	0	0	0	0	0	0	0	0	0	0	0	0	0	0
Bacteria;Bacteroidetes;Flavobacteria;Flavobacteriales;FJ425622_f	FJ425622_f	0	0.000482393	0	0	0	0	0	0	0	0	0	0	0	0	0	0	0	0	0	0	0	0	0	0	0	0	0	0	0	0	8.37013e-05	0	0	0	0	0	0	0	0	0	0	0	0	0	0	0	0	0
Bacteria;Latescibacteria_WS3;Latescibacter_c;AM991194_o;AM991194_f	AM991194_f	0	0	0	0	0	0	0	0	0	0	0	0	0	0	0	0.000402881	0.000449862	0	0.000478855	0.000224597	9.93369e-05	0	0	0	0	0	0	0	0	0	0	0	0	6.60081e-05	0	0	0	0	0	0	0	0	0	0	6.5563e-05	0	0	0
Bacteria;Acidobacteria;CP011806_c;CP011806_o;EU050877_f	EU050877_f	0	0	0	0	0	0	0	0	0	0	0	0	0	0	6.70578e-05	0.000478421	0	0	0	0	0	0	0	0	0	0	0	0	0	0	0	0	0	0	0	0	0	0	0	0	0	0	0	0	0	0	0	0
Bacteria;Chloroflexi;EU245088_c;EU245088_o;EU245088_f	EU245088_f	0	0	0	0	0	0	0	0	0	0	0	0	0.000101299	0.000476758	0.000167645	0.00022662	0	0	0	9.62557e-05	0	0	0	0	0	0	0	0	0	0	0	0	0	0	0	0	0	0	0	0	0	0	0	0	0	3.92003e-05	0	0
Bacteria;Chloroflexi;Caldilineae;Caldilineales;AF234694_f	AF234694_f	0	0	0	0	8.55908e-05	0	0	0	0.000127665	0	0	0	0	0	0.000134116	0	0	0	0	0	0.00047185	0	0	0	0	0	0	0	0	0	0	0	0	0	0	0	0	0	0	0	0	0	0	0	0	0	0	0
Archaea;Euryarchaeota;DHVE5_c;AY822001_o;AY454657_f	AY454657_f	0	0	0	0	0	0	0	0	0	0	0.000170227	0	5.06496e-05	0	0.000469405	0.00017626	0	0	0	0.000320852	0	0.000401849	0	0	0	0	0	0	0	0	0	0	0	0	0	0	0	0	0	0	0	0	0	0	0	0	0	0
Bacteria;Actinobacteria;Actinobacteria_c;Frankiales;HQ910322_f	HQ910322_f	0	0	0	0	0	0	0	0	0	0	0	0	0	0	0.000469405	0	0	0	0	0	0	0	0	0	0	0	0	0	0	0	0	0	0	0	0	0	0	0	0	0	0	0	0	0	0	0	0	0
Bacteria;Proteobacteria;Alphaproteobacteria;Pelagibacterales;Pelagibacteraceae	Pelagibacteraceae	0	0	0.000129775	0	8.55908e-05	0	0.000131113	0	0.000468105	8.79469e-05	0	0	0	0	0	0	0	0	0	0	0	0	0	0	0	0	0	8.6116e-05	0	0	6.2776e-05	0	0	0	0	0	0	0	0	0	0	0	0	0	0	0	0	0
Bacteria;DQ787710_p;DQ787710_c;DQ787710_o;DQ787710_f	DQ787710_f	0	0	0	0	0	0	0	0	0	0	0	0	0	0	0	0	0.000235642	0	0	0	0	0.000459255	0	0	0	0	0	0	0	0	0	0	0	0	0	0	0	0	0	0	0	0	0	0	0	0	0	0
Bacteria;Peregrinibacteria;Peribacteria;JN456401_o;JN456401_f	JN456401_f	0	0	0	0	0	0	0	0	0	0	0	0	0	0	0.000134116	5.03601e-05	0	0.000214987	0	0	0	0.000459255	0	0	0	0	0	0	0	0	0	0	0	0	0	0	0	0	0	0	0	0	0	0	0	0	0	0
Bacteria;Acidobacteria;CP011806_c;CP011806_o;__	__	0	0	0	0	0	0	0	0	0	0	0	0	0.000455846	0	0	0	0	0	0	0	0	0	0	0	0	0	0	0	0	0	0	0	0	0	0	0	0	0	0	0	0	0	0	0	0	0	0	0
Bacteria;TM6;TM6_c;Babela_o;JF344150_f	JF344150_f	0	0	0	0	0	0	0	0	0	0	0	0	0	0	0	0	0.000342752	0.000453861	0.000100812	0	0	0	0	0	0	0	0	0	0	0	0	0	0	0	0	0	0	0	0	0	0	0	0	0	0	0	0	0
Bacteria;Cyanobacteria;DQ520188_c;DQ520188_o;AF507892_f	AF507892_f	0	0	0	0	0	0	0	0	0	0	0	0	0	0	0	0	0.00010711	0	0.000453652	0	0	0	0	0	0	0	0	0	0	0	0	0	0	0	0	0	0	0	0	0	0	0	0	0	0	0	0	0
Bacteria;Lentisphaerae;Lentisphaeria;EU686587_o;JN515198_f	JN515198_f	0	0	0	0	0	0	0	0	0	0	0	0	0	0	0	0	0	0	0.000453652	0	0	0	0	0	0	0	0	0	0	0	0	0	0	0	0	0	0	0	0	0	0	0	0	0	0	0	0	0
Bacteria;Chloroflexi;PDJQ_c;EU335161_o;EU335161_f	EU335161_f	0	0	0	0	0	0	0	0	0	0	0	0	0	0	0	0	0	0	0.000453652	0	0	0	0	0	0	0	0	0	0	0	0	0	0	0	0	0	0	0	0	0	0	0	0	0	0.000131126	0	0	0
Bacteria;SR1;AB476296_c;AB476296_o;AB476296_f	AB476296_f	0.000196564	0	8.65164e-05	0	0	0	0	0.00012911	0.00017022	8.79469e-05	0	0	0	0	0	0.0001259	0	0	0	0	0	0	0	0	0	0	0	0	0	0	0	0	0	0	0	0	0	0	0	0	0	0	0	0.000445877	0	0	0	0
Bacteria;Cloacamonas_p;Cloacamonas_c;__;__	__	0	0	0	0	0	0	0	0	0	0	0	0	0	0	0	0	0	0	0	0	0	0	0	0	0	0	0	0	0	0	0	0	0	0	0	0	0	0.00043939	0	0	0	0	0	0	0	0	0	0
Bacteria;Chloroflexi;__;__;__	__	0	0	0	0.000297885	0	0.000212657	0.000349635	0.000215183	0	0.000263841	5.67424e-05	0	0	0	0.000435876	7.55401e-05	0	0	0	9.62557e-05	0	0	0	0	0	0	0	0	0	0	0	0	0	0	4.47297e-05	0	0	0	0	0	0	0	0	0	0	0	0	0
Bacteria;Armatimonadetes;Armatimonadia;Armatimonadales;Armatimonadaceae	Armatimonadaceae	0	0	0	0	0	0	0	0	0	0	0	0	0	0	0.000435876	0	0	0	0	0	0	0	0	0	0	0	0	0	0	0	0	0	0	0	0	0	0	0	0	0	0	0	0	0	0	0	0	0
Bacteria;Spirochaetes;Spirochaetia;Spirochaetales;EF453883_f	EF453883_f	0	0	0	0	0	0	0	0	0	0	0.000141856	0.000276573	0.000253248	0	0	0	0	0.000214987	0	0	0	0.000430552	0	0	0	0	0	0	0	0	0	0	0	0	0	0.000105519	0	0	0	0	0	0	0	0	0	0	0	0
Bacteria;BRC1;FP245541_c;FP245541_o;JN501450_f	JN501450_f	0	0	0	0	0.000128386	0	0	0	0	0	0.000425568	0	0.000430521	0	0	0	0	0	0	0	0	0	0	0	0	0	0	0	0	0	0	0	0	0	0	0	0	0	0	0	0	0	0	0	0	0	0	0
Bacteria;Chlorobi;OPB56_c;OPB56_o;HQ343229_f	HQ343229_f	0	0	8.65164e-05	0.00025533	8.55908e-05	0.000170126	0.000262226	0.000430367	0.000382995	0.000307814	0	0	0	0	0.000335289	0	0	0	0	9.62557e-05	0	0	0	0	0	0	0	0	0	0	0	0	0	0	0	0	0	0	0	0	0	0	0	0	0	0	0	0
Bacteria;Proteobacteria;Gammaproteobacteria;Oceanospirillales;FN435243_f	FN435243_f	0	0	0	0	0	0.000212657	0	0.000430367	0.000127665	0.000219867	0	0	0	0	0	0	0	0	0	0	0	0	0	0	0	0	0	0	0	0	0	0	0	0	0	0	0	0	0	0	0	0	0	0	0	0	0	0
Bacteria;Proteobacteria;Gammaproteobacteria;Marinicella_o;AB015514_f	AB015514_f	0	0.000219269	0.000129775	0.000127665	0.000213977	0	0.000131113	0	0.00017022	0.000263841	0	0	0	0	6.70578e-05	0	0.000257064	0	0.000428449	0	0.000298011	0	0	0	0	0	0	0	0	0	0	0	0	0.000132016	0.000201284	0	0	0	0	0	0	0	0	0	0	0	0	0
Bacteria;Proteobacteria;Gammaproteobacteria;Chromatiales;Thiolapillus_f	Thiolapillus_f	0	0	0	0	0	0	0	0	0	0	0	0	0	0	0	0	0	0.000119437	0.000428449	0	0	0	0	0	0	0	0	0	0	0	0	0	0	0	0	0	0	0	0	0	0	0	0	0	0	0	0	0
Bacteria;Nitrospirae;Nitrospira_c;Thermodesulfovibrio_o;Thermodesulfovibrio_f	Thermodesulfovibrio_f	0	0	0	0	0	0	0	0	0	0	0	0	0	0	0	0	0	0	0.000428449	0	0	0	0	0	0	0	0	0	0	0	0	0	0	0	0	0	0	0	7.87619e-05	0	0	0	0	0	0.000131126	0	0	0
Bacteria;Proteobacteria;Alphaproteobacteria;Micropepsales;Micropepsaceae	Micropepsaceae	0	0	0	0	0	0	0	0	0	0	0	0	0	0	0	0	0.00042844	0	0	0	0	0	0	0	0	0	0	0	0	0	0	0	0	0	0	0	0	0	0	0	0	0	0	0	0	0	0	0
Bacteria;Caldithrix_p;Caldithrix_c;EU245241_o;JN977322_f	JN977322_f	0	0	0	0	0	0	0	0	0	0	0	0	0	0	0.000100587	0.000428061	0.00021422	0	0	0	0	0	0	0	0	0	0	0	0	0	0	0	0	0	0	0	0	0	0	0	0	0	0	0	0	0	0	0
Bacteria;Proteobacteria;Deltaproteobacteria;Myxococcales;EU589314_f	EU589314_f	0	0	0.000173033	0	0.000427954	0	0	8.60733e-05	0	0	0	0	0	0	0	0	0	0	0	0	0	0	0	0	0	0	0	0	0	0	0	0	0	0	0	0	0	0	0	0	0	0	0	0	0	0	0	0
Bacteria;Firmicutes;Bacilli;Bacillales;Alicyclobacillaceae	Alicyclobacillaceae	0	0	0	0.00042555	0	0	0	0	0	0	0	0	0	0	0	0	0	0	0	0	0	0	0	0	0	0	0	0	0	0	0	0	0	0	0	0	0	0	0	0	0	0	0	0	0	0	0	0
Bacteria;Firmicutes;Negativicutes;Selenomonadales;Selenomonadaceae	Selenomonadaceae	0	0	0	0	0	0	0	0	0	0	0	0	0	0	0	0	0	0	0	0	0	0	0	0	0	0	0	0	0	0	0	0	0	0.000418051	0.000156554	0	0	0	0	0	0	0	0	0	0	0	0	0
Bacteria;EU491789_p;EU491789_c;EU491789_o;EU491789_f	EU491789_f	0	0	0	0	0	0	0	0	0	0	0	0	0	0	0	0	0	0	0	0	0	0	0	0	0	0	0	0	0	0	0	0	0	0.000418051	0	0	0	0	0	0	0	0	0	0	0	0	0	0
Bacteria;Proteobacteria;Deltaproteobacteria;Bradymonadales;JN488656_f	JN488656_f	0	0	0	0	0	0	0	0	0	0	0	0	0	0	0	7.55401e-05	0	0.000143325	0	0.000417108	0	0	0	0	0	0	0	0	0	0	0	0	0	0	4.47297e-05	0	0	0	0	0	0	0	0	0	0	0	0	0
Bacteria;BRC1;FP245541_c;FP245541_o;EU385897_f	EU385897_f	0	0	0	0	0	0	0	0	0	0	0	0.000414859	7.59744e-05	0.000198649	0	0.00017626	0.000385596	0.000143325	0	0	0	0.000401849	0	0	0	0	0	0.000279877	0	0	0	0	0	8.80107e-05	0	0	0	0	0	0	0	0	0	8.10685e-05	0	3.92003e-05	0	0
Bacteria;Aminicenantes_OP8;AQSP_c;AQSP_o;AQSP_f	AQSP_f	0	0	0	0	0	0	0	0	0	0	0	0	0	0	0	0.0002518	0.000407018	0	0	0	0	0	0	0	0	0	0	0	0	0	0	0	6.4907e-05	0	0.000111824	0	0	0	0	0	0	0	0	0	0	3.92003e-05	0	0
Bacteria;TM6;TM6_c;Babela_o;EU491195_f	EU491195_f	0	0	0	0	0	0	0	0	0	0	0	0	0	0	0.000100587	0	0.000407018	0	0	0	9.93369e-05	0	0	0	0	0	0	0	0	0	0	0	0	0	4.47297e-05	0	0	0	0	0	0	0	0	0	0	5.88005e-05	0	0
Archaea;Euryarchaeota;DHVE4b_c;EU731499_o;EF444629_f	EF444629_f	0	0	0	0	0	0	0	0	0	0	0	0	0	0	0	0	0	0.000406087	0	0	0	0.000229628	0	0	0	0	0	0	0	0	0	0	0	0	0	0	0	0	0	0	0	0	0	0	0	0	0	0
Bacteria;Proteobacteria;Betaproteobacteria;Burkholderiales;Comamonadaceae	Comamonadaceae	0.000117938	0	8.65164e-05	0	0	0	0	0	0.000127665	0	0	0	0	0	0.000268231	0.000402881	0	4.77749e-05	0	0	0	0	0	0	0	0	0	0	0	0	0	0	0	0	0	0	0	0	0	0	0	0	0	0	0	0	0	0
Bacteria;Actinobacteria;OPB41;EU385697_o;EU385697_f	EU385697_f	0	0	0	0	0	0	0	0	0	0	0	0	0	0.000158919	0.000100587	0.000402881	8.5688e-05	9.55498e-05	0	0	9.93369e-05	0	0	0	0	0	0	0	0	0	0	0	0	0	0	0	0	0	0	0	0	0	0	0	0	0	0	0
Bacteria;Marinimicrobia_SAR406;AYLG_c;AYLG_o;ASPI_f	ASPI_f	0	0	0	0	0	0	0	0	0	0	0	0	0	0	0.000134116	0.00015108	0.000235642	9.55498e-05	0	0.000128341	0	0.000401849	0	0	0	0	0	0	0	0	0	0	0	0	0	0	0	0	0	0	0	0	0	0	0	0	0	0
Bacteria;TM6;TM6_c;Babela_o;FN678559_f	FN678559_f	0	0	0	0	0	0	0	0	0	0	0	0	0	0	0	0.00020144	0.000278486	9.55498e-05	0	0	0.000298011	0.000401849	0	0	0	0	0	0	0	0	0	0	0	0	0	0	0	0	0	0	0	0	0	0	0	0	0	0
Bacteria;JN475265_p;JN475265_c;JN475265_o;JN475265_f	JN475265_f	0	0	0	0	0	0	0	0	0	0	0	0.000397573	0.000278573	0	0	0	0	0	0	0	0	0	0	0	0	0	0	0	0	0	0	0	0	0	0	0	0	0	0	0	0	0	0	0	0	0	0	0
Bacteria;WS5;WS5_c;AB286410_o;AB630790_f	AB630790_f	0	0	0	0	0	0	0	0	0	0	0	0	0	0	0	0.00020144	0	0	0.000378043	0.000160426	0.000397348	0	0	0	0	0	0	0	0	0	0	0	0	0	0	0	0	0	0	0	0	0	0	0	0	0	0	0
Bacteria;Actinobacteria;Actinobacteria_c;Micrococcales;Demequinaceae	Demequinaceae	0	0	0	0	0	0	0	0	0	0	0	0	0	0.000397298	0	0	0	0	0	0	0	0	0	0	0	0	0	0	0	0	0	0	0	0	0	0	0	0	0	0	0	0	0	0	0	0	0	0
Bacteria;Planctomycetes;FJ444691_c;FJ444691_o;__	__	0	0	0	0	0	0	0	0	0	0	0	0	0	0	0	0	0	0	0	0	0	0	0	0	0.00020734	0	0.000396643	0	0	0.000127589	0.000125552	0	0	0	0.000290743	0	0	0	0	0	0	0	0	0	0	0	0	0
Bacteria;Latescibacteria_WS3;Latescibacter_c;AM991194_o;EU488324_f	EU488324_f	0	0.000219269	8.65164e-05	0	0.000213977	0	0.000174818	0.00025822	0	0.000395761	0	0	0	0	0.000100587	0.00017626	0.00021422	0.000143325	0	0	0.000124171	0	0	0	0	0	0	0	0	0	0	0	0	0	0	0	0	0	0	0	0	0	0	0	0	0	0	0
Bacteria;Planctomycetes;PAC002607_c;JF344114_o;JF344114_f	JF344114_f	0	0	0	0.000127665	0.000213977	0	0	0	0	0.000175894	0	0	0	0	0	0	0	0	0	0	0	0	0	0	0	0	0	0	6.29459e-05	0	0	0	0	0	0	0	0	0	0.000157524	0	5.53971e-05	0.000386081	0	0	0	0	0	0
Bacteria;Verrucomicrobia;Verrucomicrobiae;Verrucomicrobiales;FJ825801_f	FJ825801_f	0	0	0	0	0	0	0	0	0	0	0	0	0	0	0	0	0	0	7.56086e-05	0.000385023	0.000223508	0	0	0	0	0	0	0	0	0	0	0	0	0	0	0	0	0	0	0	0	0	0	0	0	0	0	0
Bacteria;Planctomycetes;PAC001018_c;PAC001018_o;GQ349202_f	GQ349202_f	0	0.000219269	0	0.000382995	0.000171182	0.000127594	0	0.00012911	0.00025533	0	0	0	0	0	0	0	0	0	0	0	0	0	0	0	0	0	0	0	0	0	0	0	0	0	8.94594e-05	0	0	0	0	0	0	0	0	0	0	0	0	0
Bacteria;Actinobacteria;Rubrobacteria;Gaiellales;PAC000669_f	PAC000669_f	0	0	0	0	0	0	0	0	0	0	0	0	0	0	0	0	0	0	0.000378043	0	7.45027e-05	0	0	0	0	0	0	0	0	0	0	0	0	0	0	0	0	0	0	0	0	0	0	0	0	0	0	0
Bacteria;Proteobacteria;Betaproteobacteria;Burkholderiales;Oxalobacteraceae	Oxalobacteraceae	0	0	0	0	0	0	0	0	0	0	0	0	0	0	0	0.00010072	0	0	0	0	0	0	0	0	0	0	0	0	0	0	0	0	0	0.000374046	0.000178919	0	0	0	0	0	0	0	0	0	0.000131126	0	0	0
Bacteria;Thermotogae;Thermotogae_c;Petrotogales;Petrotogaceae	Petrotogaceae	0	0	0	0	0	0	0	0	0	0	0	0	0	0	0	0	0	0	0	0	0	0.000373145	0	0	0	0	0	0	0	0	0	0	0	0	0	0	0	0	0	0	0	0	0	0	0	0	0	0
Bacteria;Proteobacteria;Gammaproteobacteria;Cellvibrionales;FM242298_f	FM242298_f	0	0	0	0	0	0	0	0	0	0	0	0	0	0	0	0	0	0	0	0	0	0.000373145	0	0	0	0	0	0	0	0	0	0	0	0	0	0	0	0	0	0	0	0	0	0	0	0	0	0
Bacteria;Bacteroidetes;Sphingobacteriia;NVQB_o;PAC000536_f	PAC000536_f	0	0	0	0	0	0	0	0	0	0	0	0	0	0	0	0	0	0	0	0	0.000372513	0	0	0	0	0	0	0	0	0	0	0	0	0	0	0	0	0	0	0	0	0	0	0	0	0	0	0
Bacteria;Marinimicrobia_SAR406;AYLG_c;GQ351040_o;GQ351040_f	GQ351040_f	0	0	0	0	0	0	0	0	0	0	0	0	0	0	0.000368818	7.55401e-05	0.000342752	0	0.00017642	0.000224597	0	0	0	0	0	0	0	0.000129174	0	0	0	0	0	0	0	0	0	0	0	0	0.000110794	0.00020591	0.000233364	0	9.83445e-05	0.000117601	4.60755e-05	7.45045e-05
Bacteria;Fibrobacteres;__;__;__	__	0	0	0	0	0	0	0	0	0	0	0	0	0	0	0	0	0.000364174	0	0.000126014	0	0	0	0	0	0	0	0	0	0	0	0	0	0	0	0	0	0	0	0	0	0	0	0	0	0	0	0	0
Bacteria;Caldithrix_p;Caldithrix_c;AM997407_o;EU491335_f	EU491335_f	0	0	0	0	0	0	0	0	0	0	0	0	0	0	0	0	0	0.000358312	0	0	0	0	0	0	0	0	0	0	0	0	0	0	0	0	0	0	0	0	0	0	0	0	0	0	0	0	0	0
Bacteria;Bacteroidetes;Sphingobacteriia;CP012155_o;CP012155_f	CP012155_f	0.000353815	0.000175416	0	0	0	0	0	0	0	0	0	0	0	0	0	0	0	0	0	0	0	0	0	0	0	0	0	0	0	0	0	0	0	0	0	0	0	0	0	0	0	0	0	0	0	0	0	0
Bacteria;Spirochaetes;Spirochaetia;Spirochaetales;__	__	0	0	0	0	0	0	0	0	0	0	0	0.000259287	0	0.000158919	0	0	0	0	0	0.000352937	0	0.000172221	0	0	0	0	0	0	0	0	0	0	0	0	0	0	0	0	0	0	0	0	0	0	0	0	0	0
Bacteria;GN04;EU385751_c;EU385751_o;FJ907183_f	FJ907183_f	0	0	0	0	0	0	0	0	0	0	0	0	0	0	0	0	0	0	0	0.000352937	0	0	0	0	0	0	0	0	0	0	0	0	0	0	0	0	0	0	0	0	0	0	0	0	0	0	0	0
Bacteria;JN475265_p;JN475265_c;JN440466_o;JN440466_f	JN440466_f	0	0	0	0	0	0	0	0	0	0	0	0	0	0	0	0	0	0	0.00035284	0	0	0	0	0	0	0	0	0	0	0	0	0	0	0	0	0	0	0	0	0	0	0	0	0	0	0	0	0
Archaea;Euryarchaeota;DHVE6a_c;AB019752_o;DQ082949_f	DQ082949_f	0	0	0	0	0	0	0	0	0	0	0	0	0	0	0	0	0	0	0.00035284	6.41704e-05	0	0	0	0	0	0	0	0	0	0	0	0	0	0	0	0	0	0	0	0	0	0	0	0	0	0	0	0
Bacteria;Verrucomicrobia;Verrucomicrobiae;Pedosphaera_o;PAC000236_f	PAC000236_f	0	0	0	0	0	0	0	0	0	0	0	0	0	0	0	0	0.000128532	0	0.00035284	0	0	0	0	0	0	0	0	0	0	0	0	0	0	0	0	0	0	0	0	0	0	0	0	0	0	0	0	0
Bacteria;BRC1;FP245541_c;FP245541_o;FP245541_f	FP245541_f	0	0	0	0	0	0	0	0	0	0	0	0	0	0	0	0.00017626	6.4266e-05	0	0.00035284	0	0	0	0	0	0	0	0	0	0	0	0	0	0	4.40054e-05	0	0	0	0	0	0	0	0	0	0	0	0	0	0
Bacteria;JN539338_p;JN539338_c;JN539338_o;JN514420_f	JN514420_f	0	0	0	0	0	0	0	0	0	0	0	0	0	0	0.000201174	0.000352521	0.00021422	0.000214987	0	0.000256682	0	0.000143517	0	0	0	0	0	0	0	0	0	0	0	0	0	0	0	0	0	0	0	0	0	0	0	0	0	0
Bacteria;Proteobacteria;Betaproteobacteria;Rhodocyclales;Zoogloeaceae	Zoogloeaceae	0	0	0	0	0	0	0	0	0	0	0	0	0	0	0	0.0001259	0	0	0	0	0	0.000344442	0	0	0	0	0	0	0	0	0	0	0	0	0	0	0	0	0	0	0	0	0	0	0	0	0	0
Bacteria;Proteobacteria;Deltaproteobacteria;EU491876_o;EU491876_f	EU491876_f	0	0.000263123	0.000173033	0	0	0	0	0	0	0	0	0	5.06496e-05	0	0	0	0.000342752	0	0	6.41704e-05	0	0	0	0	0	0	0	0	0	0	0	0	0	0	0	0	0	0	0	0	0	0	0	0	0	0	0	0
Bacteria;Cyanobacteria;Vampirovibrio_c;Vampirovibrio_o;Vampirovibrio_f	Vampirovibrio_f	0.000157251	0	8.65164e-05	0	0.000342363	0.000170126	0.000131113	0	0	0	0	0	0	0	0	0	0.00010711	0	0	0	0	0	0	0	0	0	0	0	0	0	0	0	0	0	0	0	0	0	0	0	0	0	0	0	0	0	0	0
Bacteria;Caldithrix_p;Caldithrix_c;__;__	__	0	0	0	0	0	0.000340252	0	0	0	0	0	0	0	0	0	0	0	0	0	0	0	0	0	0	0	0	0	0	0	0	0	0	0	0.000110013	0	0	0	0	0	0	0	0	0	0	0	0	0	0
Bacteria;DQ787710_p;DQ787710_c;JN387418_o;JN387418_f	JN387418_f	0	0	0	0	0	0	0	0	0	0	0	0	0	7.94597e-05	0.000335289	0	0	0	0	0	0	0.000287035	0	0	0	0	0	0	0	0	0	0	0	0	0	0	0	0	0	0	0	0	0	0	0	0	0	0
Bacteria;Firmicutes;Bacilli;Lactobacillales;Lactobacillaceae	Lactobacillaceae	0	0	0	0	0	0	0	0	0	0	0	0	0	0	0	0	0	0	0	0	0	0	0	0	0	0	0	0	0	0	0	0	0	0.00033004	0.000178919	0	0	0	0	0	0	0	0	0	0	0	0	0
Bacteria;Firmicutes;CU918251_c;CU918251_o;CU918251_f	CU918251_f	0	0	0	0	0	0	0	0	0	0	0	0	0	0	0	0	0	0	0	0	0	0	0	0	0	0	0	0	0	0	0	0	0	0	0	0	0	0	0	0	0	0	0	0	0.000327815	0	0	0
Bacteria;Latescibacteria_WS3;Latescibacter_c;AM991194_o;GU444093_f	GU444093_f	0	0	0	0	0	0	0	0	0	0	0	0	0	0	0	0	8.5688e-05	0	0.000327637	0	0	0	0	0	0	0	0	0	0	0	0	0	0	0	0	0	0	0	0	0	0	0	0	0	0	0	0	0
Bacteria;Latescibacteria_WS3;Latescibacter_c;DQ811952_o;DQ811952_f	DQ811952_f	0	0	0	0	0	0	0	0	0	0	0	0	0	0	0	0	0	0	0.000327637	0	0	0	0	0	0	0	0	0	0	0	0	0	0	0	0	0	0	0	0	0	0	0	0	0	0	0	0	0
Bacteria;Actinobacteria;Actinobacteria_c;Frankiales;Geodermatophilaceae	Geodermatophilaceae	0	0	0.000173033	0	0	0	0	0.00012911	0	0	0	0	0	0	0	0.00032734	0	0	0	0	0.000198674	0	0	0	0	0	0	0	0	0	0	0	0	0	0	0	0	0	0	0	0	0	0	0	0	0	0	0
Bacteria;Acetothermia_OP1;Acetothermus_c;Acetothermus_o;AB533907_f	AB533907_f	0	0	0	0	0	0	0	0	0	0	0	0	0	0	0	0.00032734	0	0	0	0.000224597	0	0	0	0	0	0	0	0	0	0	0	0	0	0	0	0	0	0	0	0	0	0	0	0	0	0	0	0
Bacteria;Verrucomicrobia;Spartobacteria;Chthoniobacterales;Chthoniobacteraceae	Chthoniobacteraceae	0	0	0	0	0	0	0	0	0	0	0	0	0	0	0	0.00032734	0	0	0	0	0	0	0	0	0	0	0	0	0	0	0	0	0	0.000132016	0	0	0	0	0	0	0.000110794	0	0	0	0	0	0	0
Bacteria;Omnitrophica_OP3;__;__;__	__	0	0	0	0	0	0	0	0	0	0	0	0	0	0	0	0	0.00032133	0	0	0	0	0	0	0	0	0	0	4.3058e-05	0	0	0	0	0	0	4.47297e-05	0	0	0	0	0	0	0	0	0	0	0	0	0
Bacteria;Chlamydiae;Chlamydiae_c;Chlamydiales;EU363464_f	EU363464_f	0	0	0	0	0	0	0	0	0	0	0	0	0	0	0	0	0.00032133	0	0	0.000224597	0	0	0	0	0	0	0	0	0	0	0	0	0	0	0	0	0	0	0	0	0	0	0	0	0	0	0	0
Bacteria;Acidobacteria;PAC001852_c;PAC001852_o;PAC001852_f	PAC001852_f	0	0	0	0	0	0	0	0	0	0	0	0	0	0	0	0	0.000192798	0	0.000277232	0.000320852	0.000248342	0	0	0	0	0	0	0	0	0	0	0	0	0	0	0	0	0	0	0	0	5.14774e-05	0	0	0	3.92003e-05	0	0
Archaea;Euryarchaeota;Thermoplasmata;Methanomassiliicoccales;Methanomassiliicoccaceae	Methanomassiliicoccaceae	0	0	0	0	0	0	0	0	0	0	0	0	0	0	0	0	0	0	0	0.000320852	0	0	0	0	0	0	0	0	0	0	0	0	0	0	0	0	0	0	0	0	0	0	0	0	0	0	0	0
Bacteria;Parcubacteria_OD1;LCGL_c;LCGL_o;JN494269_f	JN494269_f	0	0	0	0	0	0	0	0	0	0	0	0	0	0.000317839	6.70578e-05	0	0	0	0	0	0	0	0	0	0	0	0	0	0	0	0	0	0	0	0	0	0	0	0	0	0	0	0	0	0	0	0	0
Bacteria;Peregrinibacteria;Peribacteria;FJ497419_o;FJ497419_f	FJ497419_f	0	0	0	0	0	0	0	0	0	0	0	0	0	0	0	0	0	0	0	0	0	0	0	0	0	0	0	0	0	0	0	0	0	0	0	0	0	0	0.000315047	0	0	0	0	0	0	0	0	0
Bacteria;Omnitrophica_OP3;AQSZ_c;AQSZ_o;__	__	0	0	0	0	0	0	0	0	0	0	0.000312083	0	0	0	0	0	0	0	0	0	0	0	0	0	0	0	0	0	0	0	0	0	0	0	0	0	0	0	0	0	0	0	0	0	0	0	0	0
Bacteria;Fibrobacteres;Chitinispirillia;Chitinispirillales;Chitinispirillaceae	Chitinispirillaceae	0	0	0	0	0	0	0	0	0	0	0	0	0	0.00011919	0	0	0.000235642	0.000310537	0	0	0	8.61104e-05	0	0	0	0	0	0	0	0	0	0	0	0	0	0	0	0	0	0	0	0	0	0	0	0	0	0
Bacteria;Planctomycetes;FJ516762_c;FJ516762_o;FJ516762_f	FJ516762_f	0	0	0	0	0	0	0	0	0	0	0	0	0	0	0	0	0	0	0	0	0	0	0	0	0	0	0	0	0	0	0	0	0	0	0	0	0	0	0	0	0	0.000308864	0	0	0	0	0	0
Bacteria;Bacteroidetes;Bacteroidia;Bacteroidales;Bacteroidaceae	Bacteroidaceae	0	0	0	0	0	0	0	0	0	0	0	0	0	0	0	0	0	0	0	0	0	0	0	0	0	0	0	0	0	0	0	0	0	0.000308038	0.000201284	0	0	0	0	0	0	0	0	0	0	0	0	0
Bacteria;Proteobacteria;Oligoflexia;Bdellovibrionales;PAC000132_f	PAC000132_f	0.000235877	0	0.000129775	0.00025533	0.000171182	0.000127594	0.000305931	0.000172147	8.511e-05	0.000307814	0	0	0	0	0	0	0.000257064	0	0.000226826	0.000224597	7.45027e-05	0.000143517	0	0	0	0	0	0	0	0	0	0	0	0	0	0	0	0	0	5.03613e-05	0	0.000102955	0	0	0	0	0	0
Bacteria;Proteobacteria;Betaproteobacteria;__;__	__	0	8.77078e-05	0	0.000127665	0	0	0.000305931	0	0	0	0	0	0	0	0	0	0.000299908	0	0	0	0	0	0	0	0	0	0	0	0	0	0	0	0	0	0	0	0	0	0	0	0	0	0	0	0	0	0	0
Bacteria;Proteobacteria;Alphaproteobacteria;Magnetococcales;Magnetococcaceae	Magnetococcaceae	0	0	0	0	0	0	8.74088e-05	0	0	0	0	0	0	0	0	0	0	7.16623e-05	0	0	0	0	0	0	0	0	0	0	0	0	0	0	0	0	0.000178919	0	0	0	0	0	0.000304684	7.72161e-05	0	0	0	0	0	0
Bacteria;Marinimicrobia_SAR406;AYLG_c;ASZK_o;ASZK_f	ASZK_f	0	0	0	0	0	0	0	0	0	0	0	0.000138286	0.000303897	0.000158919	0.000100587	7.55401e-05	0	0	0	0	0	0	0	0	0	0	0	0	0	0	0	0	0	0	0	0	0	0	0	0	0	0	0	0	0	0	0	0
Bacteria;JN453005_p;JN446133_c;JN446133_o;JN476776_f	JN476776_f	0	0	0	0	0	0	0	0	0	0	8.51136e-05	0	0.000303897	0	0	0	0	7.16623e-05	0	0	0	0	0	0	0	0	0	0	0	0	0	0	0	0	0	0	0	0	0	0	0	0	0	0	0	0	0	0
Bacteria;Peregrinibacteria;Peribacteria;GQ355048_o;EF687500_f	EF687500_f	0	0	0	0	0	0	0	0	0	0	0	0	0	0	0	0	0.000149954	0	0.000302435	0	0	0	0	0	0	0	0	0	0	0	0	0	0	0	0	0	0	0	0	0	8.30956e-05	0	0.000133351	0	0	0	0	0
Bacteria;Actinobacteria;Actinobacteria_c;Streptomycetales;Streptomycetaceae	Streptomycetaceae	0	0	0	0	0	0	0	0	0	0	0	0	0	0	0	0.00015108	0.00021422	0	0.000302435	0	0.000124171	0	0	0	0	0	0	0	0	0	0	0	0	0	0	0	0	0	0	0	0	0	0	0	0	0	0	0
Archaea;Euryarchaeota;DHVE5_c;EU731353_o;EU731353_f	EU731353_f	0	0	0	0	0	0	0	0	0	0	0	0	0	0	0	0.00030216	0.000128532	7.16623e-05	0.000151217	0.000256682	0	0	0	0	0	0	0	0	0	0	0	0	0	0	0	0	0	0	0	0	0	0	0	0	0	0	0	0
Bacteria;Actinobacteria;__;__;__	__	0	0	0	0	0	0	0	0	0	0	0	0	0	0	0	0.00030216	0	0	0	0	0	0	0	0	0	0	0	0	0	0	0	0	0	0	0	0	0	0	0	0	0	0	0	0	0	0	0	0
Bacteria;Proteobacteria;Deltaproteobacteria;EU617831_o;EU617831_f	EU617831_f	0	0	0	0	0.000128386	0	0	0	0	0	0	0	0	0	0	0.00030216	0	0	0	0	0	0	0	0	0	0	0	0	0	0	0	0	0	0	0	0	0	0	0	0	0	0	0	0	0	0	0	0
Bacteria;Deinococcus-Thermus;Deinococci;Deinococcales;Deinococcaceae	Deinococcaceae	0	0	0	0	0	0	0	0	0	0	0	0	0	0	0.00030176	0	0	0	0	0	0	0	0	0	0	0	0	0	0	0	0	0	0	0	0	0	0	0	0	0	0	0	0	0	0	0	0	0
Bacteria;Cyanobacteria;Hormogoneae;__;__	__	0	0	0	0	0	0	0	0	0	0	0	0	0	0	0.00030176	0	0	0	0	0	0	0	0	0	0	0	0	0	0	0	0	0	0	0	0	0	0	0	0	0	0	0	0	0	0	0	0	0
Bacteria;CPR3;LBQB_c;LBQB_o;LBQB_f	LBQB_f	0	0	0	0	0	0	0	0	0	0	0	0	0	0	0.00030176	0	0	0	0	0	0	0	0	0	0	0	0	0	0	0	0	0	0	0	0	0	0	0	0	0	0	0	0	0	0	0	0	0
Bacteria;Rhodothermaeota;Rhodothermia;Rhodothermales;__	__	0	0	0	0	0	0	0	0.000301257	0	0	0	0	0	0	0	0	0	0	0	0	0.000198674	0	0	0	0	0	0	0	0	0	0	0	0	0	0	0	0	0	0	0	0	0	0	0	0	0	0	0
Bacteria;Proteobacteria;Gammaproteobacteria;Chromatiales;AF165908_f	AF165908_f	0	0	0	0	0	0	0	0	0	0	0	0	0	0	0	0	0.000299908	0	0.000201623	0	0	0	0	0	0	0	0	0	0	0	0	0	0	0	0	0	0	0	0	0	0	0	0	0	0	0	0	0
Bacteria;Actinobacteria;Actinobacteria_c;Micrococcales;Intrasporangiaceae	Intrasporangiaceae	0	0	0	0	0	0	0	0	0	0	0	0	0	0	0	0	0.000299908	0	0	9.62557e-05	0	0	0	0	0	0	0	0	0	0	0	0	0	0	0	0	0	0	0	0	0	0	0.000100013	0	0	0	0	0
Bacteria;SR1;AB476296_c;AB476296_o;__	__	0	0	0	0	0.000299568	0	0	0	0.000297885	0	0	0	0	0	0	0	0	0	0	0	0	0	0	0	0	0	0	0	0	0	0	0	0	0	0	0	0	0	0	0	0	0	0	0	0	0	0	0
Bacteria;Firmicutes;Clostridia;Clostridiales;Thermincola_f	Thermincola_f	0	0	0	0	0	0	0	0	0	0	0	0	0	0	0	0	0	0	0	9.62557e-05	0.000298011	0	0	0	0	0	0	0	0	0	0	0	0	0	0	0	0	0	0	0	0	0	0	0	0	0	0	0
Bacteria;Peregrinibacteria;Peribacteria;ASND_o;HQ860702_f	HQ860702_f	0	0	0.000173033	0.000297885	0	0	0	0	0	0	0	0	0	0	0	0	0	0.000119437	0	0	0	0	0	0	0	0	0	0	0	0	0	0	0	0	0	0	0	0	0	0	0	0	0	0	0	0	0	0
Bacteria;Planctomycetes;EU589258_c;EU589258_o;GQ250612_f	GQ250612_f	0	0	0	0.000297885	0.000213977	0	0	0	0.00017022	0	0	0	0	0	0	0.0001259	0	0	0.000126014	0	4.96685e-05	0.000258331	0	0	0	0	0	0	0	0	0	0	0	0	0	0	0	0	0	0	0	0	0	0	0	0	0	0
Bacteria;Tenericutes;Mollicutes;Entomoplasmatales;Spiroplasmataceae	Spiroplasmataceae	0	0	0	0.000297885	0	0	0	0	0	0	0	0	0	0	0	0	0	0	0	0	0	0	0	0	0	0	0	0	0	0	0	0	0	0	0	0	0	0	0	0	0	0	0	0	0	0	0	0
Bacteria;Verrucomicrobia;Opitutae;Puniceicoccales;__	__	0.000196564	0	0	0	0	0.00029772	0	0	0	8.79469e-05	0	0	0	0	0	0	0	4.77749e-05	0	0	0	0	0	0	0	0	0	0	0	4.25297e-05	0	0	0	0	0	0	0	0	0	0	0	0	0	0	0	0	0	0
Bacteria;Proteobacteria;Gammaproteobacteria;Alteromonadales;Psychrobium_f	Psychrobium_f	0	0	0	0	0	0	0	0	0	0	0	0	0	0	0	0	0	0	0	0	0	0	0	0	0	0	0	0	0	0	0	0	0	0	0	0.000290176	0	0	0	0	0	0	0	0	0	0	0	0
Bacteria;Actinobacteria;Actinobacteria_c;Micromonosporales;Micromonosporaceae	Micromonosporaceae	0	0	0	0	0	0	0	0	0	0	0	0	0	0	0	0	0.00021422	0	0	0.000288767	0	0	0	0	0	0	0	0	0	0	0	0	0	0	0	0	0	0	0	0	0	0	0	0	0	0	0	0
Bacteria;Acidobacteria;PAC002261_c;HM243779_o;HM243779_f	HM243779_f	0	0	0	0	0	0	0	0	0	0	0	0	0	0	0	0	0	0	0	0.000288767	0	0	0	0	0	0	0	0	0	0	0	0	0	0	6.70946e-05	0	0	0	0	0	0	0	0	0	0	0	0	0
Bacteria;Proteobacteria;Deltaproteobacteria;Myxococcales;DQ833497_f	DQ833497_f	0	0	0	0	0	0	0	0	0	0	0	0	0	0	0.000201174	0.0001259	0	0	0	0	0	0.000287035	0	0	0	0	0	0	0	0	0	0	0	0	0	0	0	0	0	0	0	0	0	0	0	0	0	0
Bacteria;JN537230_p;JN537230_c;JN537230_o;JN537230_f	JN537230_f	0	0	0	0	0	0	0	0	0	0	0	0	0	0	0	0	0	0.000286649	0	0	0	0	0	0	0	0	0	0	0	0	0	0	0	0	0	0	0	0	0	0	0	0	0	0	0	0	0	0
Bacteria;Parcubacteria_OD1;LCGL_c;LCGL_o;AM997320_f	AM997320_f	0	0	0	0	0	0	0	0	0	0	0	0	0	0	0.000100587	0	0	0.000286649	0	0	0	0	0	0	0	0	0	0	0	0	0	0	0	0	0	0	0	0	0	0	0	0	0	0	0	0	0	0
Bacteria;Peregrinibacteria;Peribacteria;Peribacterales;FJ517125_f	FJ517125_f	0	0	0	0	0	0	0	0	0	0	0	0	0	0	0	0.00015108	0	0.000286649	0	0	0	0	0	0	0	0	0	0	0	0	0	0	0	0	0	0	0	0	0	0	0	0	0	0	0	0	0	0
Bacteria;Fibrobacteres;Fibrobacteria;Fibrobacterales;Fibrobacteraceae	Fibrobacteraceae	0	0	0	0	0	0	0	0	0	0	0	0	0	0	0	0	0	0	0	0	0	0	0	0	0	0	0	0	0	0	0	0	0.000281264	0	0	0	0	0	0	0	0	0	0	0	0	0	0	0
Bacteria;Proteobacteria;Deltaproteobacteria;SAR324;SAR324_f	SAR324_f	0	0	0	0	0	0	0	0	8.511e-05	0	0	0	0	0	0	0	0.000278486	0	0	0	0	0	0	0	0	0	0	0	0.00010491	6.37945e-05	0	0	0	0	0.000178919	0	0	0	0	0	8.30956e-05	0	0	0	0	0	0	0
Bacteria;Proteobacteria;Gammaproteobacteria;Chromatiales;EF572656_f	EF572656_f	0	0	0	0	0	0	0	0	0	0	0	0	0	0	0	0	0.000278486	0	0	0	0	0	0	0	0	0	0	0	0	0	0	0	0	0	0	0	0	0	0	0	0	0	0	0	0	0	0	0
Bacteria;Tenericutes;Mollicutes;Acholeplasmatales;Acholeplasmataceae	Acholeplasmataceae	0	0	0	0	0	0	0	0	0	0	0	0	0	0	0	0	0	0	0.000277232	0	0	0	0	0	0	0	0	0	0	0	0	0	0	0	0	0	0	0	0	0	0	0	0	0	0	9.80008e-05	0	0
Archaea;Euryarchaeota;Thermoplasmata;Group3_o;MBGd_f	MBGd_f	0	0	0	0	0	0	0	0	0	0	0	0	0	0	0	0	0	0	0.000277232	0	0	0	0	0	0	0	0	0	0	0	0	0	6.4907e-05	6.60081e-05	0	0	0	0	0	0	0	0	0	0	0	0	0	0
Bacteria;Elusimicrobia;Elusimicrobia_c;PAC000548_o;EU589308_f	EU589308_f	0	0	0	0	0	0	0	0	0	0	0	0	0	0	0	0	0	0	0.000277232	0	7.45027e-05	0	0	0	0	0	0	0	0	0	0	0	0	0	0	0	0	0	0	0	0	0	0	0	0	0	0	0
Archaea;Euryarchaeota;DHVE5_c;FJ484253_o;AY454637_f	AY454637_f	0	0	0	0	0	0	0	0	0	0	0	0	0	0	0	0.00027698	0	0	0	0	0	0	0	0	0	0	0	0	0	0	0	0	0	0	0	0	0	0	0	0	0	0	0	0	0	0	0	0
Bacteria;Planctomycetes;PAC001018_c;EU385759_o;EU385759_f	EU385759_f	0	0	0	0	0	0	0	0	0	0	0	0	0	0	0	0.00027698	0	0	0	0	0	0	0	0	0	0	0	0	0	0	0	0	0	0	0	0	0	0	0	0	0	0	0	0	0	0	0	0
Bacteria;JN537925_p;JN537925_c;JN537925_o;JN537925_f	JN537925_f	0	0	0	0	0	0	0	0	0	0	0	0	0	0	0	0.00027698	0	0	0	0	0	0	0	0	0	0	0	0	0	0	0	0	0	0	0	0	0	0	0	0	0	0	0	0	0	0	0	0
Bacteria;Verrucomicrobia;Verrucomicrobiae;Verrucomicrobiales;Akkermansiaceae	Akkermansiaceae	0	0	0	0	0	0	0	0	0	0	0	0	0	0	0	0	0	0	0	0	0	0	0	0	0	0	0	0	0	0	0	0	0	0.000264032	8.94594e-05	0	0	0	0	0	0	0	0	0	0	0	0	0
Bacteria;Proteobacteria;Deltaproteobacteria;GQ433929_o;JF272053_f	JF272053_f	0	0.000131562	0.000173033	0	0	0	0	0	0	0.000263841	0	0	0	0	0	0	0	0	0	0	0	0.000258331	0	0	0	0	0	0	0	0	0	0	0	0	0	0	0	0	0	0	0	0	0	0	0	0	0	0
Bacteria;Firmicutes;Bacilli;Bacillales;Thermoactinomycetaceae	Thermoactinomycetaceae	0	0	0	0	0	0	8.74088e-05	0	0	0.000263841	0	0	0	0	0	0.00010072	0.000171376	0	7.56086e-05	0	0	0	0	0	0	0	0	0	0	0	0	0	0	0	0	0	0	0	0	0	0	0	0	0	0	0	0	0
Bacteria;Planctomycetes;EU589258_c;EU050866_o;EU050866_f	EU050866_f	0	0.000263123	0	0	0.000213977	0	0	0.00012911	0	0.000219867	0	0	0	0	0	0	0	0	0	0	0	0	0	0	0	0	0	0	0	0	0	0	0	0	0	0	0	0	0	0	0	0	0	0	0	0	0	0
Bacteria;Bacteroidetes;Flavobacteria;Flavobacteriales;EF471587_f	EF471587_f	0	0.000263123	0	0	0	0	0.000262226	0	0	0	0	0	0	0	0	0	0	0	0	0	0	0	0	0	0	0	0	0	0	0	0	0	0	0	0	0	0	0	0	0	0	0	0	0	0	0	0	0
Bacteria;Parcubacteria_OD1;LCGL_c;LCGL_o;EU283580_f	EU283580_f	0	0	0	0	0	0	0	0	0	0	0	0	0	0	0	0	0	0.000262762	0	0	0	0	0	0	0	0	0	0	0	0	0	0	0	0	0	0	0	0	0	0	0	0	0	0	0	0	0	0
Bacteria;TM6;TM6_c;FJ716845_o;AB199581_f	AB199581_f	0	0	0.000129775	0	0	0.000170126	0.000262226	0.00025822	0.000127665	0	0	0	0	0	0	0	0	0	0	0	0	0	0	0	0	0	0	0	0	0	0	0	0	0	0	0	0	0	0	0	0	0	0	0	0	0	0	0
Bacteria;Armatimonadetes;Fimbriimonadia;Fimbriimonadales;Fimbriimonadaceae	Fimbriimonadaceae	0	0	0	0.000212775	0	0	0.000262226	0	0	0	0	0	0	0	0	0	0	0	0	6.41704e-05	4.96685e-05	0	0	0	0	0	0	0	0	0	0	0	0	0	0	0	0	0	0	0	0	0	0	0	0	0	0	0
Bacteria;Acidobacteria;Blastocatellia;Blastocatellales;Pyrinomonadaceae	Pyrinomonadaceae	0	0	0	0	0	0	0.000262226	0	0	0	0	0	0	0	0	0	0	0	0	0	0	0	0	0	0	0	0	0	0	0	0	0	0	0	0	0	0	0	0	0	0	7.72161e-05	0	0	0	0	0	0
Bacteria;Peregrinibacteria;Peribacteria;FM207940_o;FM207940_f	FM207940_f	0	0	0.000259549	8.511e-05	0	0.000127594	8.74088e-05	0	0.000127665	0	0	0	0	0	0	0.0001259	0.00010711	7.16623e-05	0	9.62557e-05	0	0	0	0	0	0	0	0	0	0	0	0	0	0	0	0	0	0	0	0	5.53971e-05	0	0	0	0	0	0	0
Bacteria;Proteobacteria;Gammaproteobacteria;FN820314_o;__	__	0	0	0.000259549	0	0	0	0	0	0	0	0	0	0	0	0	0	0	0	0	0	0	0	0	0	0	0	0	0	0	0	0	0	0	0	0	0	0	0	0	0	0	0	0	0	0	0	0	0
Bacteria;Planctomycetes;EU589258_c;EU589258_o;JX504505_f	JX504505_f	0	0	0	0	0	0	0	0	0	0	0	0	0	0	0	0	8.5688e-05	0	0.000100812	0.000160426	0	0.000258331	0	0	0	0	0	0	0	0	0	0	0	0	0	0	0	0	0	0	0	0	0	0	0	0	0	0
Bacteria;Proteobacteria;Gammaproteobacteria;Chromatiales;FM242303_f	FM242303_f	0	0	0	0	0	0	0	0	0	0	0	0	0	0	0	0	0.000257064	0	0	0.000128341	0	0	0	0	0	0	0	0	0	0	0	0	0	0	0	0	0	0	0	0	0	0	0	0	0	0	0	0
Bacteria;Planctomycetes;Brocadia_c;EU385873_o;EU385873_f	EU385873_f	0	0	0	0	0	0	0	0	0	0	0	0	0	0	0.000201174	0	0.000257064	0	0	0	0	0	0	0	0	0	0	0	0	0	0	0	0	0	0	0	0	0	0	0	0	0	0	0	0	0	0	0
Bacteria;Planctomycetes;EU589258_c;EU050866_o;JN038874_f	JN038874_f	0	0	0	0	0.000256772	8.50629e-05	0	0	0	0.000175894	0	0	0	0	0	0	0	0	0	0	0.000124171	0.000143517	0	0	0	0	0	0	0	0	0	0	0	0	0	0	0	0	0	0	0	0	0	0	0	0	0	0
Bacteria;Bacteroidetes;Cytophagia;Cytophagales;FJ202770_f	FJ202770_f	0	0.000175416	0	0	0.000256772	8.50629e-05	0	0	0	0	0	0	0	0	0	0	0	0	0	0	0	0	0	0	0	0	0	0	0	0	0	0	0	0	0	0	0	0	0	0	0	0	0	0	0	0	0	0
Archaea;Euryarchaeota;DHVE5_c;AY454698_o;AY454698_f	AY454698_f	0	0	0	0	0	0	0	0	0	0	0	0	0	0	0	0	0	0	7.56086e-05	0.000256682	0	0	0	0	0	0	0	0	0	0	0	0	0	0	0	0	0	0	0	0	0	0	0	0	0	0	0	0
Bacteria;Actinobacteria;Acidimicrobiia;Acidimicrobiales;JF922598_f	JF922598_f	0	0	0	0	0	0	0	0	0	0	0	0	0	0	0	0	0	0	0	0.000256682	0	0	0	0	0	0	0	0	0	0	0	0	0	0	0	0	0	0	0	0	0	0	0	0	0	0	0	0
Bacteria;Elusimicrobia;EU488113_c;EU488113_o;EU488113_f	EU488113_f	0	0	0	0	0	0	0	0	0	0	0	0	0	0	0	0	0	0	0	0.000256682	0	0	0	0	0	0	0	0	0	0	0	0	0	0	0	0	0	0	0	0	0	0	0	0	0	0	0	0
Bacteria;Proteobacteria;Gammaproteobacteria;Oceanospirillales;Alcanivoracaceae	Alcanivoracaceae	0	0	0	0	0	0	0	0	0	0	0	0	0	0	0	0	0	0	0	0.000256682	0	0	0	0	0	0	0	0	0	0	0	0	0	0	0	0	0	0	0	0	0	0	0	0	0	0	0	0
Archaea;Euryarchaeota;DHVE5_c;EU731307_o;EU731307_f	EU731307_f	0	0	0	0	0	0	0	0	0	0	0.000255341	0	0.000202598	0	0.000134116	0	0	4.77749e-05	0.00017642	0	0	0	0	0	0	0	0	0	0	0	0	0	0	0	0	0	0	0	0	0	0	0	0	0.000222938	0	0	0	0
Bacteria;Bacteroidetes;Sphingobacteriia;JQ579880_o;JQ579880_f	JQ579880_f	0	0	0	0	0	0	0	8.60733e-05	0.00025533	0	0	0	0	0	0	0	0	0	0	0	0	0	0	0	0	0	0	0	0	0	0	0	0	0	0	0	0	0	0	0	0	0	0.000233364	0	0	0	0	0
Bacteria;Proteobacteria;Gammaproteobacteria;Ruthia_o;Ruthia_f	Ruthia_f	0	0	0	0	0	0.000255189	0	0	0	0.00013192	0	0	0	0	0	0	0	0	0	0	0	0	0	0	0	0	0	0	0	0	0	0	0.000108178	0	0.000246013	0	0	0	0	0	0	0	0	0	9.83445e-05	0	0	0
Archaea;Bathyarchaeota;MCG_c;AF424768_o;AF424768_f	AF424768_f	0	0	0	0	0	0	0	0	0	0	0	0	0	0	0	0.00010072	0	0	0.000252029	0	0	8.61104e-05	0	0	0	0	4.17519e-05	0	0	0	0	0	0	0	6.70946e-05	0	0	0	0	0	0	0	0	0	0	0	0	0
Archaea;Euryarchaeota;DHVE5_c;AY822001_o;AY822001_f	AY822001_f	0	0	0	0	0	0	0	0	0.000127665	0	0	0	0	0	0	0	0	0	0.000252029	0	0	0.000143517	0	0	0	0	0	0	0	0	0	0	0	0	0	0	0	0	0	0	0	0.000102955	0	0	0	0.000176401	4.60755e-05	0
Bacteria;Proteobacteria;Gammaproteobacteria;Xanthomonadales;Xanthomonadaceae	Xanthomonadaceae	0	8.77078e-05	0	0	0	0	0	0.00012911	0	0.000219867	0	0	0	0	0	0.0002518	0	0	0	0	0	0	0	0	0	0	0	0	0	0	0	0	0	0	0	0	0	0	0	0	0	0	0	0	0	0	0	0
Bacteria;EU266861_p;EU266861_c;EU266861_o;EU266861_f	EU266861_f	0	0	0	0	0	0	0	0	0	0	0	0	0	0	0	0.0002518	0	0	0	0	0	0	0	0	0	0	0	0	0	0	0	0	0	0	0	0	0	0	0	0	0	0	0	0	0	0	0	0
Bacteria;GN04;EU385751_c;EU385751_o;JF747653_f	JF747653_f	0	0	0	0	0	0	0	0	0	0	0	0	0	0	0	0.0002518	8.5688e-05	0	0	0	0	0	0	0	0	0	0	0	0	0	0	0	0	0	0	0	0	0	0	0	0	0	0	0	0	0	0	0
Bacteria;GN04;EU385751_c;EU385751_o;__	__	0	0	0	0	0	0	0	0	0	0	0	0	0	0	0	0.0002518	0	0	0	0	0	0	0	0	0	0	0	0	0	0	0	0	0	0	0	0	0	0	0	0	0	0	0	0	0	0	0	0
Bacteria;Actinobacteria;Actinobacteria_c;Micrococcales;Dermacoccaceae	Dermacoccaceae	0	0	0	0	0	0	0	0	0	0	0	0	0	0	0	0.0002518	0	0	0	0	0	0	0	0	0	0	0	0	0	0	0	0	0	0	0	0	0	0	0	0	0	0	0	0	0	0	0	0
Bacteria;Verrucomicrobia;Opitutae;__;__	__	0	0	0	0	0	0	0	0	0	0	0	0	0	0	0	0.0002518	0	0	0	0	0	0	0	0	0	0	0	0	0	0	0	0	0	0	0	0	0	0	0	0	0	0	0	0	0	0	0	0
Bacteria;Chlamydiae;Chlamydiae_c;Chlamydiales;Rhabdochlamydiaceae	Rhabdochlamydiaceae	0	0	8.65164e-05	0	0	0	8.74088e-05	0	0	0	0	0	0	0	0	0.0002518	8.5688e-05	0	0	0	4.96685e-05	0	0	0	0	0	0	0	0	0	0	0	0	0	0	0	0	0	0	0	0	0	0	0	0	0	0	0
Bacteria;Proteobacteria;Betaproteobacteria;Sterolibacterium_o;Sterolibacteriaceae	Sterolibacteriaceae	0	0	0	0	0	0	0	0	0	0	0	0	0	0	0	0.0002518	0	0	0	0	0	0	0	0	0	0	0	0	0	0	0	0	0	0	0	0	0	0	0	0	0	0	0	0	0	0	0	0
Bacteria;Peregrinibacteria;Peribacteria;LBOR_o;EU937850_f	EU937850_f	0	0	0	0	0	8.50629e-05	0	0	0	0	0	0	0	0	0	0.00015108	0	0	0	0.000128341	0	0	0	0	6.22019e-05	0	0	0.000236819	0	0	0	0	0	0	0.000134189	0	0	0	0	0	0	0	0	0	0	0	0	0
Bacteria;Rhodothermaeota;Rhodothermia;Rhodothermales;Rubricoccaceae	Rubricoccaceae	0	8.77078e-05	0	0	0.000213977	0	0	0	0.000212775	0	0	0	0	0	0.000201174	0	0.000235642	0	0	0	0	0	0	0	0	0	0	0	0	0	0	0	0	0	0	0	0	0	0	0	0	0	0	0	0	0	0	0
Bacteria;Proteobacteria;Deltaproteobacteria;Deferrisoma_o;Deferrisoma_f	Deferrisoma_f	0	0	0	0	0	0	0	0	0.000127665	0	0	0	0	0	0.000234702	0	0	0	0	0	0	0.000143517	0	0	0	0	0	0	0	0	0	0	0	0	0	0	0	0	0	0	0	0	0	0	0	0	0	0
Bacteria;Proteobacteria;Deltaproteobacteria;AY214193_o;AJ306774_f	AJ306774_f	0	0	0	0	0	0	8.74088e-05	0	0	0	0	0	0	0	0	0	0	0	0	0	0	0.000229628	0	0	0	0	0	0	0	0	0	0	0	8.80107e-05	0	0	0	0	0	0	0	0	0	4.05342e-05	0	0	0	0
Bacteria;Caldithrix_p;Caldithrix_c;EU245241_o;__	__	0	0	0	0	0	0	0	0	0	0	0	0	0	0	0	0	0	0	0	0	0	0.000229628	0	0	0	0	0	0	0	0	0	0	0	0	0	0	0	0	0	0	0	0	0	0	0	0	0	0
Bacteria;BRC1;EU246057_c;EU246057_o;EU246057_f	EU246057_f	0	0	0	0	0	0	0	0	0	0	0.00022697	0	0.000126624	0.000198649	0.000167645	7.55401e-05	0	0	0	0	0	0	0	0	0	0	0	0	0	0	0	0	0	0	0	0	0	0	0	0	0	0	0	0	0	0	0	0
Archaea;Euryarchaeota;DHVE5_c;AY454658_o;AY454695_f	AY454695_f	0	0	0	0	0	0	0	0	0	0	0	0	0	0	0	0	0	0.000119437	0.000226826	0	4.96685e-05	0	0	0	0	0	0	0	0	0	0	0	0	0	0	0	0	0	0	0	0	0	0	0	0	0	0	0
Bacteria;JQ580043_p;JQ580043_c;JQ580043_o;JQ580043_f	JQ580043_f	0	0	0	0	0	0	0	0	0	0	0	0	0	0	0	0	0	0	0.000226826	0	0	8.61104e-05	0	0	0	0	0	0	0	0	0	0	0	0	0	0	0	0	0	0	0	0	0	0	0	0	0	0
Bacteria;Chlorobi;Ignavibacteriae;GQ472436_o;GQ472436_f	GQ472436_f	0	0	0	0	0	0	0	0	0	0	0	0	0	0	0	0	0	0	0.000226826	0	0	0	0	0	0	0	0	0	0	0	0	0	0	0	0	0	0	0	0	0	0	0	0	0	0	0	0	0
Archaea;Bathyarchaeota;MCG_c;AF424768_o;AY454568_f	AY454568_f	0	0	0	0	0	0	0	0	0	0	0	0	0	0	0	0.00022662	0	0	0	0	0	0	0	0	0	0	0	0	0	0	0	0	0	0	0.000111824	0	0	0	0	0	0	0	0	0	0	0	0	0
Bacteria;TM6;TM6_c;Babela_o;EU373910_f	EU373910_f	0	0	0	0	0	0	0	0	0	0	0	0	0	0	0	0.00022662	0	0	0	0	0	0	0	0	0	0	0	0	0	0	0	0	0	0	0	0	0	0	0	0	0	0	0	0	0	0	0	0
Bacteria;Firmicutes;Negativicutes;Hydrogenispora_o;Hydrogenispora_f	Hydrogenispora_f	0	0	0	0	0	0	0	0	0	0	0	0	0	0	0	0	0	0	0	0.000224597	0	0	0	0	0	0	0	0	0	0	0	0	0	0	0	0	0	0	0	0	0	0	0	0	0	0	0	0
Bacteria;Proteobacteria;Deltaproteobacteria;FM242399_o;FM242399_f	FM242399_f	0	0	0	0	0	0	0	0	0	0	0	0	0	0	0	0.00010072	0	0	0	0.000224597	0	0	0	0	0	0	0	0	0	0	0	0	0	0	0	0	0	0	0	0	0	0	0	0	0	0	0	0
Bacteria;Parcubacteria_OD1;Paceibacter_c;CP011209_o;__	__	0	0	0	0	0	0	0	0	0	0	0	0	0	0	0	0.0001259	0	7.16623e-05	0	0.000224597	0	0	0	0	0	0	0	0	0	0	0	0	0	0	0	0	0	0	0	0	0	0	0	0	0	0	0	0
Archaea;Euryarchaeota;DHVE5_c;EU731255_o;EU731255_f	EU731255_f	0	0	0	0	0	0	0	0	0	0	0	0	0	0	0	0	0	0	0	0.000224597	0	0	0	0	0	0	0	0	0	0	0	0	0	0	0	0	0	0	0	0	0	0	0	0	0	0	0	0
Archaea;Euryarchaeota;DHVE6a_c;AB019752_o;__	__	0	0	0	8.511e-05	0.000128386	0	0	0	0	0	0	0	0	0	0.000100587	0	0	0.000167212	0	0.000224597	0	0	0	0	0	0	0	6.4587e-05	0	0	0	0	0	0	0	0	0	0	0	0	0	0	0	0	0	0	0	0
Bacteria;Proteobacteria;Oligoflexia;Silvanigrellales;Silvanigrellaceae	Silvanigrellaceae	0	0	0	0	0	0	0.000174818	0	0	0	0	0	0	0	0	0	0	0	0	0	0	0	0	0	0	0	0	0	0	0	0	0	0	0	0	0	0	0	0	0	0	0	0	0	0	0	0	0.000223514
Bacteria;TM6;TM6_c;FJ716845_o;EU617721_f	EU617721_f	0	0	0	0	0	0	0	0	0	0	0	0	0	0	0	0	8.5688e-05	0	0	0	0.000223508	0	0	0	0	0	0	0	0	0	0	0	0	0	0	0	0	0	0	0	0	0	0	0	0	0	0	0
Bacteria;Actinobacteria;Thermoleophilia;Solirubrobacterales;Solirubrobacteraceae	Solirubrobacteraceae	0	0	0	0	0	0	0	0	0	0	0	0	0	0	0.000134116	0	0	0	0	0.000192511	0.000223508	0	0	0	0	0	0	0	0	0	0	0	0	0	0	0	0	0	0	0	0	0	0	0	0	0	0	0
Bacteria;Chlamydiae;Chlamydiae_c;Chlamydiales;Chlamydiaceae	Chlamydiaceae	0	0	0	0	0	0	0	0	0	0.000219867	0	0	0	0	0	0	0	0	0.000201623	0	0	0.000200924	0	0	0	0	0	0	0	0	0	0	0	0	0	0	0	0	0	0	0	0	0	0	0	0	0	0
Bacteria;Lentisphaerae;Lentisphaeria;EU686587_o;__	__	0	0	0	8.511e-05	0	0	0	0	0.000127665	0	0	0	0	0	0	0	0.00021422	0	0	0	0	0	0	0	0	0	0	0	0	0	0	0	0	0	0	0	0	0	0	0	0	0	0	0	0	0	0	0
Bacteria;Bacteroidetes;Sphingobacteriia;EF459715_o;AB240236_f	AB240236_f	0	0	0	0	0	0	0	0	0	0	0	0	0	0	0	0	0.00021422	7.16623e-05	0	0.000128341	0	0.000172221	0	0	0	0	0	0	0	0	0	0	0	0	0	0	0	0	0	0	0	0	0	0	0	0	0	0
Bacteria;Proteobacteria;Gammaproteobacteria;Chromatiales;FM242209_f	FM242209_f	0	0	0	0	0.000213977	0	0	0	0	0.00013192	0	0	0	0	0	0	0	0	0	0	0	0	0	0	0	0	0	0	0	0	0	0	0	0	0	0	0	0	0	0	0	0	0	0	0	0	0	0
Bacteria;Peregrinibacteria;Peribacteria;EU386074_o;DQ269036_f	DQ269036_f	0	0	0	0	0.000128386	0	0	0	0.000212775	0	0	0	0	0	0	0	0	0.000119437	0	0	0	8.61104e-05	0	0	0	0	0	0	0	0	0	0	0	0	0	0	0	0	0	0	0	0	0	0	0	0	0	0
Archaea;Euryarchaeota;DHVE5_c;EU731307_o;EU731151_f	EU731151_f	0	0	0	8.511e-05	0	0	0	0	0.000212775	0	0	0	0	0	0	0	0	7.16623e-05	0	0.000128341	0	0	0	0	0	0	0	0	0	0	0	0	0	0	0	0	0	0	7.87619e-05	0	0	0	0	0	0	0	0	0
Bacteria;TM6;TM6_c;FJ716845_o;FJ716845_f	FJ716845_f	0	0	0	0.000127665	8.55908e-05	0	0	8.60733e-05	0.000212775	0	0	0	0	0	0	0	0	0	0	0	0	0	0	0	0	0	0	0	0	0	0	0	0	0	0	0	0	0	0	0	0	0	0	0	0	0	0	0
Bacteria;Saccharibacteria_TM7;Saccharimonas_c;Saccharimonas_o;GQ396872_f	GQ396872_f	0	0	0	0	0	0.000212657	0	0	0.00017022	8.79469e-05	0	0	0	0	0	0	0	0	0	0	0	0	0	0	0	0	0	0	0	0	0	0	0	0	0	0	0	0	0	0	0	0	0	0	0	0	0	0
Bacteria;FN550079_p;FN550079_c;FJ905713_o;FJ905713_f	FJ905713_f	0	0	0	0	0	0	0	0	0	0	0	0.000207429	0	0	0	0	0.000171376	0	5.04058e-05	0	0	0.000114814	0	0	0	0	0	0	0	0	0	0	0	0	0	0	0	0	0	0	0	0	0	0	0	0	0	0
Archaea;Euryarchaeota;DHVE5_c;EU731155_o;EU731155_f	EU731155_f	0	0	0	0	0	0	0	0	0	0	0	0	0	0	0	0.00020144	8.5688e-05	0	0.000201623	6.41704e-05	0	0	0	0	0	0	0	0	0	0	0	0	0	0	0	0	0	0	0	0	0	0	0	0	0	0	0	0
Archaea;Euryarchaeota;DHVE5_c;EU731011_o;__	__	0	0	0	0	0	0	0	0	0	0	5.67424e-05	0	0	0	0	0	0	0	0.000201623	0	0	0	0	0	0	0	0	0	0	0	0	0	0	0	0	0	0	0	0	0	0	0	0	0	0	0	0	0
Bacteria;Omnitrophica_OP3;FP245540_c;FP245540_o;FP245540_f	FP245540_f	0	0	0	0	0	0	0	0	0	0	0	0	0	0	0	0	0	0	0.000201623	0	0	0.000172221	0	0	0	0	0	0	0	0	0	0	0	0	0	0	0	0	0	0	0	0	0	0	0	0	0	0
Archaea;Euryarchaeota;DHVE5_c;EU731101_o;EF444623_f	EF444623_f	0	0	0	0	0	0	0	0	0	0	0	0	0	0	0	0	0	0.000143325	0.000201623	0	0	0	0	0	0	0	0	0	0	0	0	0	0	0	0	0	0	0	0	0	0	0	0	0	0	0	0	0
Archaea;Euryarchaeota;DHVE5_c;AY822000_o;AY822000_f	AY822000_f	0	0	0	0	0	0	0	0	0	0	5.67424e-05	0	0	0.00011919	0	0.00020144	0.000192798	0	0	0	0	0	0	0	0	0	0	0	0	0	0	0	0	0	0	0	0	0	0	0	0	0	0	0	0	0	0	0
Bacteria;Peregrinibacteria;Peribacteria;GQ355048_o;EU246018_f	EU246018_f	0	0	0	0	0	0	0	0	0	0.00013192	0	0	0	0	0	0.00020144	0	7.16623e-05	0	0	0	0	0	0	0	0	0	0	0	0	0	0	0	0	0	0	0	0	0	0	0	0	0	0	0	0	0	0
Bacteria;JMYB36;JMYB36_c;JMYB36_o;JMYB36_f	JMYB36_f	0	0	0	0	0	0	0	0	0	0	0	0	0	0	0	0.00020144	0	9.55498e-05	0	0	0	0	0	0	0	0	0	0	0	0	0	0	0	0	8.94594e-05	0	0	0	0	0	0	0	0	0	0	0	0	0
Bacteria;Actinobacteria;Actinobacteria_c;Pseudonocardiales;Pseudonocardiaceae	Pseudonocardiaceae	0	0	0	0	0	0	0	0	0	0	0	0	0	0	0	0.00020144	0	0	0	0	0	0	0	0	0	0	0	0	0	0	0	0	0	0	6.70946e-05	0	0	0	0	0	0	0	0	0	0	0	0	0
Bacteria;Chloroflexi;Anaerolineae;Anaerolinaeles;DQ811868_f	DQ811868_f	0	0	0	0	0	0	0	0	0	0	0	0	0	0	0	0.00020144	0	0	0	0	0	0	0	0	0	0	0	0	0	0	0	0	0	0	0	0	0	0	0	0	0	0	0	0	0	0	0	0
Archaea;Euryarchaeota;DQ522902_c;EU585938_o;EU585938_f	EU585938_f	0	0	0	0	0	0	0	0	0	0	0	0	0	0	0.000201174	0	0	0	0	0	0	0	0	0	0	0	0	0	0	0	0	0	0	0	0	0	0	0	0	0	0	0	0	0	0	0	0	0
Bacteria;Acidobacteria;Blastocatellia;Blastocatellales;EF127615_f	EF127615_f	0	0	0	0	0	0	0	0	0	0	0	0	0	0	0.000201174	0	0	0	0	0	0	0	0	0	0	0	0	0	0	0	0	0	0	0	0	0	0	0	0	0	0	0	0	0	0	0	0	0
Bacteria;Parcubacteria_OD1;Paceibacter_c;AB672277_o;AB672277_f	AB672277_f	0	0	0	0	0	0	0	0	0	0	0	0	0	0	0	0	0	0	0	0	0	0.000200924	0	0	0	0	0	0	0	0	0	0	0	0	0	0	0	0	0	0	0	0	0	0	0	0	0	0
Bacteria;Omnitrophica_OP3;FP245540_c;FP245538_o;FP245538_f	FP245538_f	0	0	0	0	0	0	0	0	0	0	0	0	0	0	0.000100587	7.55401e-05	0	9.55498e-05	0	0	0	0.000200924	0	0	0	0	0	0	0	0	0	0	0	0	0	0	0	0	0.000118143	0	0	0	0	0	0	0	0	0
Bacteria;Tenericutes;Mollicutes;PAC001057_o;PAC001057_f	PAC001057_f	0	0	0	0	0	0	0	0	0	0	0	0	0	0	0	0	0	0.0001911	0	0.000192511	0.000198674	0	0	0	0	0	0	0	0	0	0	0	0	0	0	0	0	0	0	0	0	0	0	0	0	0	0	0
Bacteria;Firmicutes;Bacilli;Bacillales;__	__	0	0	0	0	8.55908e-05	0	0	0	0	0	0	0	7.59744e-05	0	0	0	0	0	0.00017642	0	0.000198674	0	0	0	0	0	0	0	0	0	0	0	0	0	0	0	0	0	0	0	0	0	0	0	0	0	0	0
Bacteria;Planctomycetes;JN508910_c;JN508910_o;JN508910_f	JN508910_f	0	0	0	0	0	0	0	0	0	0	0.000198598	0	0	0	0	0	0	0	0	0	0	0	0	0	0	0	0	0	0	0	0	0	0	0	0	0	0	0	0	0	0	0	0	0	0	0	0	0
Bacteria;Lentisphaerae;Lentisphaeria;Lentisphaerales;Lentisphaeraceae	Lentisphaeraceae	0	0	8.65164e-05	0	8.55908e-05	0	0	0	0.000127665	0	0	0	0	0	0	0	0	0	0	0	0	0	0.000108968	4.16823e-05	0	0	0.00010438	0	0	0	0	0	0.000173085	0.000198024	0	0	0	0	0.000196905	0	0	0	0	0	0	0	0	0
Bacteria;Proteobacteria;Gammaproteobacteria;Nevskiales;Solimonadaceae	Solimonadaceae	0	0	0	0	0	0	0	0	0	0	0	0	0	0	0	0.00017626	0	0	0	0	0	0	0	0	0	0	0	0	0	0	0	0	0	0.000198024	0	0	0	0	0	0	0	0	0	0	0	0	0	0
Bacteria;Firmicutes;Bacilli;Bacillales;Planococcaceae	Planococcaceae	0	0	0	0	0	0	0	0	0	0	0	0	0	0	0	0	0	0	0	0	0	0	0	0	0	0	0	0	0	0	0	0	0	0	0	0	0	0	0.000196905	0	0	0	0	0	0	0	0	0
Bacteria;Actinobacteria;Actinobacteria_c;Corynebacteriales;Lawsonella_f	Lawsonella_f	0	0	0	0	0	0	0	0	0	0	0	0	0	0	0	0.0001259	0.000192798	0	0	0	7.45027e-05	0	0	0	0	0	0	0	0	0	0	0	0	0	0	0	0	0	0	0	0	0	0	4.05342e-05	0	0	0	0
Bacteria;Tenericutes;Mollicutes;PAC001265_o;HM127590_f	HM127590_f	0	0	0	0	0	0	0	0	0	0	0	0	0	0	0	7.55401e-05	0	0	0	0.000192511	0.000149005	0	0	0	0	0	0	0	0	0	0	0	0	0	0	0	0	0	0	0	0	0	0	0	0	0	0	0
Bacteria;Peregrinibacteria;Peribacteria;DQ329593_o;DQ329593_f	DQ329593_f	0	0	0	0	0	0	0	0	0	0	0	0	0	0	0	0	0	7.16623e-05	0	0.000192511	0	0	0	0	0	0	0	0	0	0	0	0	0	0	4.47297e-05	0	0	0	0	0	0	0	0	0	0	0	0	0
Bacteria;Firmicutes;Bacilli;__;__	__	0	0	0	0	0	0	0	8.60733e-05	0	0	0	0	0	0	0	0.00015108	0	9.55498e-05	0	0.000192511	0	0	0	0	0	0	0	0	0	0	0	0	0	0	0	0	0	0	0	0	0	0	0	0	0	0	0	0
Archaea;Thaumarchaeota;Nitrososphaeria;Nitrososphaerales;Nitrososphaeraceae	Nitrososphaeraceae	0	0	0.000173033	0	0.000128386	0	0	0	0	0	0	0	0	0	0	0	0	0	0	0.000192511	9.93369e-05	0	0	0	0	0	0	0	0	0	0	0	0	0	0	0	0	0	0	0	0	5.14774e-05	0	0	0.000163908	5.88005e-05	0	0
Bacteria;Actinobacteria;Actinobacteria_c;Frankiales;Frankiaceae	Frankiaceae	0	0	0	0	0	0	0	0	0	0	0	0	0	0	0	0.0001259	0	0	0	0.000192511	0	0	0	0	0	0	0	0	0	0	0	0	0	0	0	0	0	0	0	0	0	0	0	0	0	0	0	0
Bacteria;Lentisphaerae;Lentisphaeria;EU050935_o;EU050935_f	EU050935_f	0	0	0	0	0	0	0	0	0	0	0	0	0	0	0	0	0	0	0	0.000192511	0	0	0	0	0	0	0	0	0	0	0	0	0	0	0	0	0	0	0	0	0	0	0	0	0	0	0	0
Bacteria;BRC1;FP245541_c;FP245541_o;__	__	0	0	0	0	0	0	0	0	0	0	0	0	0	0	0	0	0	0	0	0.000192511	0	0	0	0	0	0	0	0	0	0	0	0	0	0	0	0	0	0	0	0	0	0	0	0	0	0	0	0
Archaea;Euryarchaeota;DHVE5_c;EU731101_o;AY822004_f	AY822004_f	0	0	0	0	0	0	0	0	0	0	0	0	0	0	0	0	0	0	0	0.000192511	0	0	0	0	0	0	0	0	0	0	0	0	0	0	0	0	0	0	0	0	0	0	0	0	0	0	0	0
Bacteria;Firmicutes;Clostridia;Clostridiales;Syntrophomonadaceae	Syntrophomonadaceae	0	0	0	0	0	0	0	0	0	0	0	0	0	0	0	0	0	0	0	0.000192511	0	0	0	0	0	0	0	0	0	0	0	0	0	0	0	0	0	0	0	0	0	0	0	0	0	0	0	0
Bacteria;Bacteroidetes;Bacteroidia;Bacteroidales;Porphyromonadaceae	Porphyromonadaceae	0	0	0	0	0	0	0	0	0.000127665	0.00013192	0	0	0	0	0	0	0	0	0	0.000192511	0	0	0	0	0	0	0	0	0	0	0	0	0	0	0	0	0	0	0	0	0	0	0	0	0	0	0	0
Bacteria;Planctomycetes;EU385896_c;EU385896_o;EF019689_f	EF019689_f	0	0	0	0	0	0	0	0	0	0	0	0	0	0	0	0	0	0.0001911	0	0	0	0	0	0	0	0	0	0	0	0	0	0	0	0	0	0	0	0	0	0	0	0	0	0	0	0	0	0
Bacteria;Proteobacteria;Gammaproteobacteria;Alteromonadales;Marinobacter_f	Marinobacter_f	0	0	0	0	0	0	0	0	0	0	0	0	0	0	0	0	0	0	0	0	0	0	0	0	0	0	0.000187884	0	0	0	0	0	0	0	0	0	0	0	0	7.5542e-05	0	0	0	0	0	0	0	0
Bacteria;BRC1;FP245541_c;FP245541_o;CU923332_f	CU923332_f	0	0	0	0	0	0	0	0	0	0	0	0	0	0	6.70578e-05	0	0	0	0.00017642	0	0	0.000172221	0	0	0	0	0	0	0	0	0	0	0	0	0	0	0	0	0	0	0	0	0	0	0	0	0	0
Bacteria;Chloroflexi;Anaerolineae;Anaerolinaeles;DQ811879_f	DQ811879_f	0	0	0	0	0	0	0	0	0	0	0	0	0	0	0	0.00017626	0	0	0	0.000160426	0	0	0	0	0	0	0	0	0	0	0	0	0	0	8.94594e-05	0	0	0	0	0	0	0	0	0	0	0	0	0
Bacteria;Firmicutes;Clostridia;Clostridiales;Thermohalobacter_f	Thermohalobacter_f	0	0	0	0	0	0	0	0	0	0	0	0	0	0	0	0.00017626	0	0	0	0.000128341	0	0	0	0	0	0	0	0	0	0	0	0	0	0	0	0	0	0	0	0	0	0	0	0	0	0	0	0
Bacteria;Planctomycetes;Phycisphaerae;Phycisphaerales;__	__	0	0	0	0	0	0	0	0	0	0	0	0	0	0	0	0.00017626	0	0	0	0	0	0	0	0	0	0	0	0	0	0	0	0	0	0	0	0	0	0	0	0	0	0	0	0	0	0	0	0
Bacteria;Chloroflexi;EU181507_c;EU181507_o;AJ306746_f	AJ306746_f	0	0	0	0	0	0	0	0	0	0	0	0	0	0	0	0.00017626	0	0	0	0	0	0	0	0	0	0	0	0	0	0	0	0	0	0	0	0	0	0	0	0	0	0	0	0	0	0	0	0
Bacteria;Proteobacteria;Deltaproteobacteria;Desulfobacterales;__	__	0	0	0	0	0	0	0	0	0	0	0	0	0	0	0	0.00017626	0	0	0	0	0	0	0	0	0	0	0	0	0	0	0	0	0	0	0	0	0	0	0	0	0	0	0	0	0	0	0	0
Bacteria;Proteobacteria;Gammaproteobacteria;Oceanospirillales;EU735638_f	EU735638_f	0	0.000175416	0	0	0	0	0	0	0	0	0	0	0	0	0	0	0	0	0	0	0	0	0	0	0	0	0	0	0	0	0	0	0	0	0	0	0	0	0	0	0	0	0	0	0	0	0	0
Bacteria;Bacteroidetes;Cytophagia;Cytophagales;PAC001300_f	PAC001300_f	0	0.000175416	0	0.00017022	0	0	0	0	0	0	0	0	0	0	0	0	0	0	0	0	0	0	0	0	0	0	0	0	0	0	0	0	0	0	0	0	0	0	0	0	0	0	0	0	0	0	0	0
Bacteria;Chloroflexi;Thermomicrobia;GQ263151_o;GQ263151_f	GQ263151_f	0	0	0	0	0	0	0	0	0	0	0	0	0	0	0	0	0	0	0	0.000160426	0.00017384	0	0	0	0	0	0	0	0	0	0	0	0	0	0	0	0	0	0	0	0	0	0	0	0	0	0	0
Bacteria;Chloroflexi;PDJQ_c;PDJQ_o;PDJQ_f	PDJQ_f	0	0	0	0	0	0	0	0	0	0	0	0	0	0	0	0	0	0	0	0	0.00017384	0	0	0	0	0	0	0	0	0	0	0	0	0	0	0	0	0	0	0	0	0	0	0	0	0	0	0
Archaea;Euryarchaeota;DHVE5_c;EU731155_o;__	__	0	0	0	0	0	0	0	0	0	0	0	0	0	0	0	0	0	0	0	0	0.00017384	0	0	0	0	0	0	0	0	0	0	0	0	0	0	0	0	0	0	0	0	0	0	0	0	0	0	0
Bacteria;Actinobacteria;Actinobacteria_c;Corynebacteriales;Nocardiaceae	Nocardiaceae	0	0	0	0	0	0	0	0	0	0	0	0	0	0	0	0	0	0	0.000151217	0	0	0	0	0	0	0	0	0	0	0	0	0	0.000173085	0	0	0	0	0	0	0	0	0	0	0	0	0	0	0
Bacteria;Fibrobacteres;Fibrobacteria;Fibrobacterales;__	__	0	0	0.000173033	0	0	0	0	0	0	0	0	0	0	0	0	0	0	0	0	0	0	0	0	0	0	0	0	0	0	0	0	0	0	0	0	0	0	0	0	0	8.30956e-05	0	0	0	0	0	0	0
Bacteria;Cyanobacteria;Chroobacteria;Oscillatoriales;Prochlorotrichaceae	Prochlorotrichaceae	0	0	0.000173033	0.000127665	0	0	0	0	0	0	0	0	0	0	0	0	0	0	0	0	0	0	0	0	0	0	0	0	0	0	0	0	0	0	0	0	0	0	0	0	0	0	0	0	0	0	0	0
Bacteria;Fusobacteria;Fusobacteria_c;Fusobacteriales;FM242289_f	FM242289_f	0	0	0	0	0	0	0	0	0	0	0	0.000172858	0	0	0	0.0001259	0	0	0	0	0	0	0	0	0	0	0	0	0	0	0	0	0	0	0	0	0	0	0	0	0	0	0	0	0	0	0	0
Archaea;Euryarchaeota;DHVE5_c;AY822001_o;__	__	0	0	0	0	0	0	0	0	0	0	0	0	0	0	0	0	0.000149954	4.77749e-05	0	0	7.45027e-05	0.000172221	0	0	0	0	0	0	0	0	0	0	0	0	0	0	0	0	0	0	0	0	0	0	0	0	0	0
Bacteria;Proteobacteria;Deltaproteobacteria;AB530223_o;AB530223_f	AB530223_f	0	0	0	0	0	0	0	0	0	0	0	0	0	0	0	0	0	0	0	0	0.000124171	0.000172221	0	0	0	0	0	0	0	0	0	0	0	0	0	0	0	0	0	0	0	0	0	0	0	0	0	0
Bacteria;Caldithrix_p;Caldithrix_c;AB177173_o;AB177173_f	AB177173_f	0	0	0	0	0	0	0	0	0	0	0	0	0	0	0	0.00015108	0	0	0	0	0	0.000172221	0	0	0	0	0	0	0	0	0	0	0	0	0	0	0	0	0	0	0	0	0	0	0	0	0	0
Bacteria;Parcubacteria_OD1;Paceibacter_c;LBQD_o;LBQD_f	LBQD_f	0	0	0	0	0	0	0	0	0	0	0	0	0	0	0	5.03601e-05	0.000171376	0	0	6.41704e-05	0	0	0	0	0	0	0	0	0	0	0	0	0	0	0	0	0	0	0	0	0	0	0	0	0	0	0	0
Bacteria;Omnitrophica_OP3;AQSZ_c;GQ143761_o;AY532589_f	AY532589_f	0	0	0	0	0	0	0	0	0	0	0	0	0	0	0	0	0.000171376	0	0	0	0	0	0	0	0	0	0	0	0	0	0	0	0	0	0	0	0	0	0	0	0	0	0	0	0	0	0	0
Bacteria;Actinobacteria;Actinobacteria_c;Corynebacteriales;Corynebacteriaceae	Corynebacteriaceae	0	0	0	0	0	0	0	0	0	0	0	0	0	0	0	0.00010072	0.000171376	0	0	0	0	0	0	0	0	0	0	0	0	0	0	0	0	0	0	0	0	0	0	0	0	0	0	0.000101336	0	0	0	0
Bacteria;Chlamydiae;Chlamydiae_c;Chlamydiales;Criblamydiaceae	Criblamydiaceae	0	0	0	8.511e-05	0	0	0	0	0	0	0	0	0	0	0	0	0.000171376	0	0	0	0	0	0	0	0	0	0	0	0	0	0	0	0	0	0	0	0	0	0	0	0	0	0	0	0	0	0	0
Bacteria;Lentisphaerae;Oligosphaeria;Oligosphaerales;__	__	0	0	0	0	0	0	0	0	0	0	0	0	0	0	0	7.55401e-05	0.000171376	0	0	0.000160426	0	0	0	0	0	0	0	0	0	0	0	0	0	0	0	0	0	0	0	0	0	0	0	0	0	0	0	0
Bacteria;Verrucomicrobia;Kiritimatiellae;EF436358_o;HQ260945_f	HQ260945_f	0	0	0	0	0	0	0	0	0.00017022	0	0	0	0	0	0	0	0	0	0	0	0	0	0	0	0	0	0	0	0	0	0	0	0	0	6.70946e-05	0	0	0	0	0	0	0	0	0	0	9.80008e-05	0	0
Bacteria;SR1;CP006913_c;CP006913_o;CP011268_f	CP011268_f	0.000117938	0	0	0.00017022	0	0	0.000131113	0	0	0	0	0	0	0	0	0	0	0	0	0	0	0	0	0	0	0	0	0	0	0	0	0	0	0	0	0	0	0	0	0	0	0	0	0	0	0	0	0
Bacteria;Proteobacteria;Deltaproteobacteria;JF272080_o;JF272080_f	JF272080_f	0	0	0	0.000127665	0	0	0	0	0.00017022	0	0	0	0	0	0	0	0	0	0	0	0	0	0	0	0	0	0	0	0	0	0	0	0	0	0	0	0	0	0	0	0	0	0	0	0	0	0	0
Bacteria;Actinobacteria;Rubrobacteria;Rubrobacterales;Rubrobacteraceae	Rubrobacteraceae	0	0	0	0	0	0.000170126	0.000131113	0	0	0	0	0	0	0	0	0	0	0	7.56086e-05	0	0.000124171	0	0	0	0	0	0	0	0	0	0	0	0	0	0	0	0	0	0	0	0	0	0	0	0	0	0	0
Bacteria;Armatimonadetes;PAC000296_c;PAC000296_o;PAC000296_f	PAC000296_f	0	0	0	0	0	0	0	0	0	0	0	0	0	0	0.000167645	0	0	0	0	0	0	0	0	0	0	0	0	0	0	0	0	0	0	0	0	0	0	0	0	0	0	0	0	0	0	0	0	0
Bacteria;WWE3;CP006914_c;CP006914_o;CP006914_f	CP006914_f	0	0	0	0	0	0	0	0	0	0	0	0	0	0	0.000167645	0	0	0	0	0	0	0	0	0	0	0	0	0	0	0	0	0	0	0	0	0	0	0	0	0	0	0	0	0	0	0	0	0
Archaea;Euryarchaeota;DHVE5_c;EU731354_o;EF444633_f	EF444633_f	0	0	0	0	0	0	0	0	0	0	0.000141856	0	0	0	0.000134116	0.00015108	0	0.000167212	5.04058e-05	0	0	0	0	0	0	0	0	0	0	0	0	0	0	0	0	0	0	0	0	0	0	0	0	0	0	0	0	0
Bacteria;DQ499300_p;DQ499300_c;DQ499300_o;DQ499300_f	DQ499300_f	0	8.77078e-05	0	8.511e-05	0	8.50629e-05	0	0	0	0.00013192	0	0	0	0	0	0	0	0	0	0	0	0	0	0	0	0	0	0	0	0	0	0	0	0	0	0	0	0	7.87619e-05	0	0	5.14774e-05	0.000166689	6.08014e-05	0	0	0	0
Bacteria;Proteobacteria;Oligoflexia;Bdellovibrionales;EF516458_f	EF516458_f	0	0	0	0	8.55908e-05	0	0	8.60733e-05	0	0	0	0	0	0	0	0	0	0	0	0.000160426	0	0	0	0	0	0	0	0	0	0	0	0	0	0	0	0	0	0	0	0	0	0	0	0	0	0	0	0
Archaea;AAG_p;MHVG2_c;AB019714_o;DQ522914_f	DQ522914_f	0	0	0	0	0	0	0	0	0	0	0	0	0	0	0	0	0	0	0.000151217	0.000160426	7.45027e-05	0	0	0	0	0	0	0	0	0	0	0	0	0	0	0	0	0	0	0	0	0	0	0	0	0	0	0
Bacteria;Acidobacteria;CP011806_c;CP011806_o;GQ350995_f	GQ350995_f	0	0	0	0	0	0	0	0	0	0	0	0	0	0	0	7.55401e-05	0	0	0.000126014	0.000160426	9.93369e-05	0	0	0	0	0	0	0	0	0	0	0	0	0	0	0	0	0	0	0	0	0	0	0	0	0	0	0
Bacteria;Proteobacteria;Gammaproteobacteria;Oceanospirillales;EU287122_f	EU287122_f	0	0	0	0	0	0	0.000131113	0	0	0	0	0	0	0	0	0	0	0	0	0.000160426	0	0	0	0	0	0	0	0	0	0	0	0	0	0	0	0	0	0	0	0	0	0	0	0	0	0	0	0
Bacteria;Proteobacteria;Deltaproteobacteria;PAC002565_o;JN977373_f	JN977373_f	0	0	0	0	0	0	0	0	0	0	0	0	7.59744e-05	0.000158919	0.000134116	0	0	7.16623e-05	0	0	0	0	0	0	0	0	0	0	0	0	0	0	0	0	0	0	0	0	0	0	0	0	0	0	0	0	0	0
Bacteria;Proteobacteria;Deltaproteobacteria;GQ433929_o;GQ433929_f	GQ433929_f	0	0	0	0	0	0	0	0	0	0	0	0	0	0	0	7.55401e-05	0	0	0	0	0	0	0	0	0	0	0	6.4587e-05	0	0	0	0	0	0	0.000156554	0	0	0	0	0	5.53971e-05	0	0	8.10685e-05	0	0.000156801	0	0
Archaea;Euryarchaeota;Thermoplasmata;Group2_o;Group2b_f	Group2b_f	0	0	0	0	0	0	0	0	0	0	0	0	0	0	0	0	0	0	0	0	0	0	0	0	0	0	0	0	0	0	0	0	0	0	0.000156554	0	0	0	0	0	0	0	0	0	0	0	0	0
Bacteria;JN509359_p;JN509359_c;JN509359_o;JN509359_f	JN509359_f	0	0	0	0	0	0	0	0	0	0	5.67424e-05	0.000155572	0	0	0	0	0	0	0	0	0	0	0	0	0	0	0	0	0	0	0	0	0	0	0	0	0	0	0	0	0	0	0	0	0	0	0	0
Bacteria;BRC1;EU246057_c;EU246057_o;__	__	0	0	0	0	0	0	0	0	0	0	0	0	0	0	0	0	0	0	0	0	0	0	0	0	0	0	0	0	0	0	0	0	0	0	0	0	0	0.000155079	0	0	0	0	0	0	0	0	0	0
Archaea;Euryarchaeota;DHVE5_c;EU731307_o;__	__	0	0	0	0	0	0	0	0	0	0	0	0	0	0	0	0	0	0	0	0	0	0	0	0	0	0	0	0	0	0	0	0	0	0	0	0	0	0	0	0	0	0.000154432	0	4.05342e-05	0	0	0	0
Bacteria;Peregrinibacteria;Peribacteria;LBOR_o;LBWM_f	LBWM_f	0	0	0	0	0	0	0	0	0	0	0	0	0	0	0	0	0	0	0	0	0	0	0	0	0	0	0	0	0	0	0	0	0	0	0	0	0	0	0	0	0	0.000154432	0	0	0	0	0	0
Bacteria;Proteobacteria;Betaproteobacteria;Burkholderiales;Ralstonia_f	Ralstonia_f	0	0	0	0	0	0	0	0	0	0	0	0	0	0	0	0	0	7.16623e-05	0	0	0	0	0	0	0	0	0	0	0	0	0	0	0	0.000154019	0.000111824	0	0	0	0	0	0	0	0	0	0	0	0	0
Archaea;Bathyarchaeota;MCG_c;AF424768_o;AF004343_f	AF004343_f	0	0	0	0	0	0	0	0	0	0	0	0	0	0	0	0	0	0	0	0	0	0	0	0	0	0	0	0	0	0	0	0	0	0.000154019	0	0	0	0	0	0	0	0	0	0	0	0	0	0
Bacteria;WS1;DQ330736_c;DQ330736_o;DQ330736_f	DQ330736_f	0	0	0	0	0	0	0	0	0	0	0	0	0.000151949	0	0	7.55401e-05	0	0	0	0	0	0	0	0	0	0	0	0	0	0	0	0	0	0	0	0	0	0	0	0	0	0	0	0	0	5.88005e-05	0	0
Bacteria;Planctomycetes;PAC002607_c;FJ516991_o;FJ516991_f	FJ516991_f	0	0	0	0	0	0	0	0	0	0	0	0	0	0	0	0	0	0	0.000151217	0	0	0	0	0	0	0	0	0	0	0	0	0	0	0	0	0	0	0	0	0	0	0	0	0	0	0	0	0
Bacteria;Parcubacteria_OD1;LCGL_c;LCGL_o;AM997910_f	AM997910_f	0	0	0	0	0	0	0	0	0	0	0	0	0	0	0	0	0	0	0.000151217	0	0	0	0	0	0	0	0	0	0	0	0	0	0	0	0	0	0	0	0	0	0	0	0	0	0	0	0	0
Archaea;MBGB_p;MBGB_c;AY835409_o;__	__	0	0	0	0	0	0	0	0	0	0	0	0	0	0	0	0.00015108	0	0	0	0	0	0	0	0	0	0	0	0	0	0	0	0	0	0	0	0	0	0	0	0	0	0	0	0	0	0	0	0
Bacteria;Proteobacteria;Deltaproteobacteria;JN510169_o;JN510169_f	JN510169_f	0	0	0	0	0	0	0	0	0	0	0	0	0	0	0.000134116	0.00015108	0	0	0	0	0	0	0	0	0	0	0	0	0	0	0	0	0	0	0	0	0	0	0	0	0	0	0	0	0	0	0	0
Bacteria;Parcubacteria_OD1;Paceibacter_c;LBQD_o;EU245051_f	EU245051_f	0	0	0	0	0	0	0	0	0	0	0	0	0	0	0	0.00015108	0	0	0	0	0	0	0	0	0	0	0	0	0	0	0	0	0	0	0	0	0	0	0	0	0	0	0	0	0	0	0	0
Bacteria;Caldithrix_p;Caldithrix_c;EU245241_o;JX120381_f	JX120381_f	0	0	0	0	0	0	0	0	0	0	0	0	0	0	6.70578e-05	0.00015108	0	0	0	0	0	0	0	0	0	0	0	0	0	0	0	0	0	0	0	0	0	0	0	0	0	0	0	0	0	0	0	0
Bacteria;Proteobacteria;Alphaproteobacteria;Rickettsiales;CP003801_f	CP003801_f	0	0	0	0	0	0	0	0	0	0	0	0	0	0	0	0.0001259	0.000149954	0	0	0	0	0	0	0	0	0	0	0	0	0	0	0	0	0	0	0	0	0	0	0	0	0	0	0	0	0	0	0
Bacteria;Tenericutes;Mollicutes;PAC001265_o;GQ866089_f	GQ866089_f	0	0	0	0	0	0	0	0	0	0	0	0	0	0	0	0	0	0	0	9.62557e-05	0.000149005	0	0	0	0	0	0	0	0	0	0	0	0	0	0	0	0	0	0	0	0	0	0	0	0	0	0	0
Bacteria;Chloroflexi;Dehalococcoidia;Dehalococcoidales;EU385821_f	EU385821_f	0	0	0	0	0	0	0	0	0	0	0	0	0	0	0	0	0	0	0	0	0.000149005	0	0	0	0	0	0	0	0	0	0	0	0	0	0	0	0	0	0	0	0	0	0	0	0	0	0	0
Bacteria;Latescibacteria_WS3;Latescibacter_c;AM991194_o;__	__	0	0	0	0	0	0	0	0	0	0	0	0	0	0	0	7.55401e-05	0	0	0	0	0	0.000143517	0	0	0	0	0	0	0	0	0	0	0	0	0	0	0	0	0	0	0	0	0	0	0	0	0	0
Archaea;Euryarchaeota;AB237754_c;AY592491_o;AY592491_f	AY592491_f	0	0	0	0	0	0	0	0	0	0	0	0	0	0	0	0	0	0	0	9.62557e-05	0	0.000143517	0	0	0	0	0	0	0	0	0	0	0	0	0	0	0	0	0	0	0	0	0	0	0	0	0	0
Bacteria;GN04;EU385751_c;EU385751_o;EU245279_f	EU245279_f	0	0	0	0	0	0	0	0	0	0	0	0	0	0	0	7.55401e-05	0	0.000143325	0	0	0	0	0	0	0	0	0	0	0	0	0	0	0	0	0	0	0	0	0	0	0	0	0	0	0	0	0	0
Bacteria;Actinobacteria;Rubrobacteria;Rubrobacterales;EU407208_f	EU407208_f	0	0	0	0	0	0	0	0	0	0	0	0	0	0	0	5.03601e-05	0	0.000143325	0	0.000128341	0	0	0	0	0	0	0	0	0	0	0	0	0	0	0	0	0	0	0	0	0	0	0	0	0	0	0	0
Bacteria;Kazan;CP011216_c;CP011216_o;CP011216_f	CP011216_f	0	0	0	0	0	0	0	0	0	0	0	0	0	0	0	0	0	0.000143325	0	0.000128341	0	0	0	0	0	0	0	0	0	0	0	0	0	0	0	0	0	0	0	0	0	0	0	0	0	0	0	0
Bacteria;TM6;TM6_c;Babela_o;EF219035_f	EF219035_f	0	0	0	0	0	0	0	0	0	0	0	0	0	0	0	0	0	0.000143325	0	0	0	0	0	0	0	0	0	0	0	0	0	0	0	0	0	0	0	0	0	0	0	0	0	0	0	0	0	0
Bacteria;DQ499300_p;DQ499300_c;DQ499300_o;__	__	0	0	0	0	0	0	0	0	0	0	0	0	0	0	0	0	0	0	0	0	0	0	0	0	0	0	0	0	0	0	0	0	0	0	0	0	0	0	0	0	0.000138493	0	0	0	0	0	0	0
Archaea;Euryarchaeota;DHVE5_c;EU731234_o;AY454649_f	AY454649_f	0	0	0	0	0	0	0	0	0	0	0	0	0	0	0	0	0	0	0	0	0	0.000114814	0	0	0	0	0	0	0	0	0	0	0	0	0	0	0	0	0	0	0.000138493	0	0	0	0	0	0	0
Bacteria;Proteobacteria;Deltaproteobacteria;EU246214_o;EU246214_f	EU246214_f	0	0	0	0	0	0	0	0	0	0	0	0	0	0	0.000134116	0	0	0	0	0	0	0	0	0	0	0	0	0	0	0	0	0	0	0	0	0	0	0	0	0	0	0	0	0	0	0	0	0
Bacteria;Cyanobacteria;Vampirovibrio_c;FR888536_o;FR888536_f	FR888536_f	0	0	0	0	0	0	0	0	0	0	0	0	0	0	0.000134116	0	0	0	0	0	0	0	0	0	0	0	0	0	0	0	0	0	0	0	0	0	0	0	0	0	0	0	0	0	0	3.92003e-05	0	0
Bacteria;Proteobacteria;Deltaproteobacteria;Desulfobacterales;DQ811827_f	DQ811827_f	0	0	0	0	0	0	0	0	0	0	0	0	0	0	0.000134116	0	8.5688e-05	0	0	0	0	0	0	0	0	0	0	0	0	0	0	0	0	0	0	0	0	0	0	0	0	5.14774e-05	0	0	0	0	0	0
Bacteria;Proteobacteria;Alphaproteobacteria;Rhizobiales;Rhodomicrobium_f	Rhodomicrobium_f	0	0	0	0	0	0	0	0	0	0	0	0	0	0	0.000134116	0	0	0	0	0	0	0	0	0	0	0	0	0	0	0	0	0	0	0	0	0	0	0	0	0	0	0	0	0	0	0	0	0
Bacteria;Bacteroidetes;Flavobacteria;Flavobacteriales;GU061842_f	GU061842_f	0	0	0	0	0	0	0	0	0	0	0	0	0	0	0	0	0	0	0	0	0	0	0	0	0	0	0	0	0	0	0	0	0	0	0	0	0	0	0	0	8.30956e-05	0	0.000133351	0	0	0	0	0
Bacteria;Rhodothermaeota;Balneolia;Balneolales;Balneolaceae	Balneolaceae	0	0	0	0	0	0	0	0	0	0	0	0	0	0	0	0	0	0	0	0	0	0	0	0	0	0	0	0	0	0	0	0	0	0.000132016	0	0	0	0	0	0	0	0	0	0	0	0	0	0
Bacteria;Chloroflexi;Caldilineae;Caldilineales;DQ787716_f	DQ787716_f	0	0	0	0	0	0	0	0	0	0	0	0	5.06496e-05	0	0	0.0001259	0	0	0	0	0	0	0	0	0	0	0	0	0	0	0	0	0	0.000132016	0	0	0	0	0	0	0	0	0	0	0	0	0	0
Bacteria;Cyanobacteria;Chroobacteria;Chroococcales;ARCP_f	ARCP_f	0	0.000131562	0	0	0	0	0	0	0	0	0	0	0	0	0	0	0	0	0	0	0	0	0	0	0	0	0	0	0	0	0	0	0	0	0	0	0	0	0	0	0	0	0	0	0	0	0	0
Bacteria;Nitrospirae;Nitrospira_c;Thermodesulfovibrio_o;JF747669_f	JF747669_f	0	0	0	0	0	0	0	0	0	0	0	0	0	0	0	0	0	0	0	0	0	0	0	0	0	0	0	0	0	0	0	0	0	0.000110013	0	0	0	0	0	0	0	0	0	0	0.000131126	0	0	0
Bacteria;Armatimonadetes;PAC000535_c;FJ479425_o;FJ479425_f	FJ479425_f	0	0	0	0	0	0	0	0	0	0	0	0	0	0	0	0	0	0	0	0	0	0	0	0	0	0	0	0	0	0	0	0	0	0	0	0	0	0	0	0	0	0	0	0	0.000131126	0	0	0
Bacteria;Cyanobacteria;Chroobacteria;Pleurocapsales;Pleurocapsa_f	Pleurocapsa_f	0	0	0	0	0	0	0.000131113	0	0	0	0	0	0	0	0	0	0	0	0	0	0	0	0	0	0	0	0	0	0	0	0	0	0	0	0	0	0	0	0	0	0	0	0	0	0	0	0	0
Bacteria;Bacteroidetes;Sphingobacteriia;NVQB_o;NVQB_f	NVQB_f	0	0	0	0	0	0	0.000131113	0	0	0	0	0	0	0	0	0	0	0	0	0	0	0	0	0	0	0	0	0	0	0	0	0	0	0	0	0	0	0	0	0	0	0	0	0	0	0	0	0
Bacteria;Bacteroidetes;Cytophagia;Cytophagales;Microscillaceae	Microscillaceae	0	0	0.000129775	0	0	0	0	0	0	0	0	0	0	0	0	0	0	0	0	0	0	0	0	0	0	0	0	0	0	0	0	0	0	0	0	0	0	0	0	0	0	0	0	0	0	0	0	0
Bacteria;Planctomycetes;EU589258_c;EU589258_o;__	__	0	0	0	0	0	0	0	0.00012911	0	0	0	0	0	0	0	0	8.5688e-05	0	0	0	0	0	0	0	0	0	0	0	0	0	0	0	0	0	0	0	0	0	0	0	0	0	0	0	0	0	0	0
Archaea;Euryarchaeota;DHVE5_c;EU731101_o;__	__	0	0	0	0	0	0	0	0.00012911	0	0	0	0	0	0	0	0	0	0	0	0	0	0	0	0	0	0	0	0	0	0	0	0	0	0	0	0	0	0	0	0	0	0	0	0	0	0	0	0
Bacteria;Proteobacteria;Deltaproteobacteria;Nitrospinales;EU491271_f	EU491271_f	0	0	0	0	0	0	0	0	0	0	0	0	0	0	0	7.55401e-05	0.000128532	0	0	0	0	0	0	0	0	0	0	0	0	0	0	0	0	0	0	0	0	0	0	0	0	0	0	0	0	0	0	0
Archaea;Euryarchaeota;DHVE6a_c;AB019753_o;__	__	0	0	0	0	0	0	0	0	0	0	0	0	0	0	0	0	0.000128532	0	0	0	0	0	0	0	0	0	0	0	0	0	0	0	0	0	0	0	0	0	0	0	0	0	0	0	0	0	0	0
Bacteria;Planctomycetes;FJ444691_c;JN527017_o;JN527017_f	JN527017_f	0	0	0	0	0	0	0	0	0	0	0	0	0	0	0	0	0	0	0	0.000128341	0	0	0	0	0	0	0	0	0	0	0	0	0	0	0	0	0	0	0	0	0	0	0	0	0	0	0	0
Bacteria;AD3;PAC000071_c;PAC000071_o;PAC000071_f	PAC000071_f	0	0	0	0	0	0	0	0	0	0	0	0	0	0	0	0	0	0	0	0.000128341	9.93369e-05	0	0	0	0	0	0	0	0	0	0	0	0	0	0	0	0	0	0	0	0.000110794	0	0	0	0	0	0	0
Archaea;Euryarchaeota;DHVE5_c;EU731281_o;AY454642_f	AY454642_f	0	0	0	0	0	0	0	0	0	0	0	0	0	0	0	0	0	0	0	0.000128341	0	0	0	0	0	0	0	0	0	0	0	0	0	0	0	0	0	0	0	0	0	0	0	0	0	0	0	0
Bacteria;Chloroflexi;Caldilineae;Caldilineales;FN563196_f	FN563196_f	0	0	0	0	0	0	0	0	0	0	0	0	0	0	0	0	0	0	0	0.000128341	0	0	0	0	0	0	0	0	0	0	0	0	0	0	0	0	0	0	0	0	0	0	0	0	0	0	0	0
Bacteria;Proteobacteria;Gammaproteobacteria;SAR86_o;AHBI_f	AHBI_f	0	0	0	0	0	0	0	0	0.000127665	0	0	0	0	0	0	0	0	0	5.04058e-05	0	0	0	0	0	0	0	0	0	0	0	0	0	0	0	0	0	0	0	0	0	0	0	0	0	0	0	0	0
Bacteria;Peregrinibacteria;Peribacteria;GQ355048_o;__	__	0	8.77078e-05	0	0.000127665	0	0	0	0	0	0	0	0	0	0	0	0	0	0	0	0	0	0	0	0	0	0	0	0	0	0	0	0	0	0	0	0	0	0	0	0	0	0	0	0	0	0	0	0
Bacteria;Bacteroidetes;Cytophagia;__;__	__	0	0	0	0	0	0	0	0	0.000127665	0	0	0	0	0	0	0	0	0	0	0	0	0	0	0	0	0	0	0	0	0	0	0	0	0	0	0	0	0	0	0	0	0.000102955	0	0	0	0	0	0
Bacteria;TM6;TM6_c;FJ230912_o;FJ230912_f	FJ230912_f	0	8.77078e-05	0	0.000127665	0	0	0	0	0	0	0	0	0	0	0	0	0	0	0	0	0	0	0	0	0	0	0	0	0	0	0	0	0	0	0	0	0	0	0	0	0	0	0	0	0	0	0	0
Bacteria;Peregrinibacteria;Peribacteria;LBOR_o;EU735030_f	EU735030_f	0	8.77078e-05	0	0.000127665	0	0	0	0	0	0	0	0	0	0	0	0	0	0	0	0	0	0	0	0	0	0	0	0	0	0	0	0	0	0	0	0	0	0	0	0	0	0	0	4.05342e-05	0	0	0	0
Bacteria;Cyanobacteria;Chroobacteria;Oscillatoriales;Pseudanabaenaceae	Pseudanabaenaceae	0	0	0	0.000127665	0	0	0	0	0	8.79469e-05	0	0	0	0	0	0	8.5688e-05	0	0	0	0	0	0	0	0	0	0	0	0	0	0	0	0	0	0	0	0	0	0	0	0	0	0	0	0	0	0	0
Bacteria;Cyanobacteria;Chroobacteria;Oscillatoriales;Planktothrix_f	Planktothrix_f	0	0	0	0.000127665	0	0	0	0	0	0	0	0	0	0	0	0	0	0	0	0	0	0	0	0	0	0	0	0	0	0	0	0	0	0	0	0	0	0	0	0	0	0	0	0	0	0	0	0
Bacteria;Proteobacteria;Oligoflexia;Bdellovibrionales;AM991258_f	AM991258_f	0	0	0	0	0	0.000127594	0	0	0	0	0	0	0	0	0	0	0	0	0	0	0	0	0	0	0	0	0	0	0	0	0	0	0	0	0	0	0	0	0	0	5.53971e-05	0	0	0	0	0	0	0
Bacteria;Proteobacteria;Betaproteobacteria;Neisseriales;GU199451_f	GU199451_f	0	0	0	0	0	0.000127594	0	0	0	0	0	0	0	0	0	0	0	0	0	0	0	0	0	0	0	0	0	0	0	0	0	0	0	0	0	0	0	0	0	0	0	0	0	0	0	0	0	0
Bacteria;Planctomycetes;Brocadia_c;EU290720_o;DQ521803_f	DQ521803_f	0	0	0	0	0	0	0	0	0	0	0	0	0.000126624	0.00011919	0	0	0	0	0	0	0	0	0	0	0	0	0	0	0	0	0	0	0	0	0	0	0	0	0	0	0	0	0	0	0	0	0	0
Bacteria;Thermotogae;Thermotogae_c;Kosmotogales;Kosmotogaceae	Kosmotogaceae	0	0	0	0	0	0	0	0	0	0	0	0	0.000126624	0	0	0	0	0	0	0	0	0	0	0	0	0	0	0	0	0	0	0	0	0	0	0	0	0	0	0	0	0	0	0	0	0	0	0
Bacteria;Acidobacteria;CP011806_c;CP011806_o;EU542511_f	EU542511_f	0	0	0	0	0	0	0	0	0	0	0	0	0	0	0	0	8.5688e-05	7.16623e-05	0.000126014	0	0	0	0	0	0	0	0	0	0	0	0	0	0	0	0	0	0	0	0	0	0	0	0	0	0	0	0	0
Bacteria;Lentisphaerae;Lentisphaeria;EU686587_o;EU580682_f	EU580682_f	0	0	0	0	0	0	0	0	0	0	0	0	0	0	0	0	0	0	0.000126014	0	0	0	0	0	0	0	0	0	0	0	0	0	0	0	0	0	0	0	0	0	0	0	0	0	0	0	0	0
Archaea;MBGB_p;MBGB_c;AY835409_o;AY835411_f	AY835411_f	0	0	0	0	0	0	0	0	0	0	0	0	0	0	0	0.0001259	0	0	0	0	0	0	0	0	0	0	0	0	0	0	0	0	0	0	0	0	0	0	0	0	0	0	0	0	0	0	0	0
Bacteria;Parcubacteria_OD1;LCGL_c;LCGL_o;JN441247_f	JN441247_f	0	0	0	0	0	0	0	0	0	0	0	0	0	0	0	0.0001259	0	0	0	0	0	0	0	0	0	0	0	0	0	0	0	0	0	0	0	0	0	0	0	0	0	0	0	0	0	0	0	0
Bacteria;Chloroflexi;Dehalococcoidia;Dehalococcoidales;EU246249_f	EU246249_f	0	0	0	0	0	0	0	0	0	0	0	0	0	0	0.000100587	0.0001259	0	0	0	6.41704e-05	0	0	0	0	0	0	0	0	0	0	0	0	0	0	0	0	0	0	0	0	0	0	0	0	0	0	0	0
Archaea;Euryarchaeota;Thermoplasmata;EF446193_o;EU910628_f	EU910628_f	0	0	0	0	0	0	0	0	0	0	0	0	0	0	0	0.0001259	0	0	0	0	0	8.61104e-05	0	0	0	0	0	0	0	0	0	0	0	0	0	0	0	0	0	0	0	0	0	0	0	0	0	0
Archaea;Euryarchaeota;DHVE5_c;EU731234_o;AY454654_f	AY454654_f	0	0	0	0	0	0	0	0	0	0	0	0	0	0	0	0.0001259	0	0	0	0	0	0	0	0	0	0	0	0	0	0	0	0	0	0	0	0	0	0	0	0	0	0	0	0	0	0	0	0
Bacteria;Armatimonadetes;PAC000535_c;PAC000535_o;PAC000535_f	PAC000535_f	0	0	0	0	0	0	0	0	0	0	0	0	0	0	0	0.0001259	0	0	0	0	0	0	0	0	0	0	0	0	0	0	0	0	0	0	0	0	0	0	0	0	0	0	0	0	0	0	0	0
Bacteria;Fibrobacteres;JN468304_c;JN468304_o;JN468304_f	JN468304_f	0	0	0	0	0	0	0	0	0	0	0	0	0	0	0	0.0001259	0	0	0	0	0	0	0	0	0	0	0	0	0	0	0	0	0	0	0	0	0	0	0	0	0	0	0	0	0	0	0	0
Bacteria;Parcubacteria_OD1;LCGL_c;LCGL_o;LCPQ_f	LCPQ_f	0	0	0	0	0	0	0	0	0	0	0	0	0	0	0	0.0001259	0	0	0	0	0	0	0	0	0	0	0	0	0	0	0	0	0	0	0	0	0	0	0	0	0	0	0	0	0	0	0	0
Bacteria;Proteobacteria;Oligoflexia;Bdellovibrionales;JQ579981_f	JQ579981_f	0	0	0	0	0	0	0	0	0	0	0	0	0	0	0	0	0	0	0	0	0.000124171	0	0	0	0	0	0	0	0	0	0	0	0	0	0	0	0	0	0	0	0	0	0	0	0	0	0	0
Archaea;Euryarchaeota;DHVE6a_c;AB019755_o;AB424727_f	AB424727_f	0	0	0	0	0	0	0	0	0	0	0	0	0	0	0	0	0	0	0	0	0.000124171	0	0	0	0	0	0	0	0	0	0	0	0	0	0	0	0	0	0	0	0	0	0	0	0	0	0	0
Bacteria;JQ072929_p;JQ072929_c;JQ072929_o;JQ072929_f	JQ072929_f	0	0	0	0	0	0	0	0	0	0	0	0	0	0	6.70578e-05	7.55401e-05	0	0.000119437	0	0	0	0	0	0	0	0	0	0	0	0	0	0	0	0	0	0	0	0	0	0	0	0	0	0	0	0	0	0
Bacteria;Proteobacteria;Deltaproteobacteria;Syntrophaceae_o;Syntrophaceae	Syntrophaceae	0	0	0	0	0	0	0	0	0	0	0	0	0	0	0	0	6.4266e-05	0.000119437	0	0	0	0	0	0	0	0	0	0	0	0	0	0	0	0	0	0	0	0	0	0	0	0	0	0	0	0	0	0
Bacteria;Verrucomicrobia;__;__;__	__	0	0	0	0	0	0	0	0	0	0	0	0	0	0	0	0	0	0.000119437	0	0	0	0	0	0	0	0	0	0	0	0	0	0	0	0	0	0	0	0	0	0	0	0	0	0	0	0	0	0
Bacteria;Parcubacteria_OD1;Paceibacter_c;AM997563_o;AM997563_f	AM997563_f	0	0	0	0	0	0	0	0	0	0	0	0	0	0	0	0	0	0.000119437	0	0	0	0	0	0	0	0	0	0	0	0	0	0	0	0	0	0	0	0	0	0	0	0	0	0	0	0	0	0
Bacteria;Latescibacteria_WS3;Latescibacter_c;__;__	__	0	0	0	0	0	0	0	0	0	0	0	0	0	0	0	0	0	0.000119437	0	0	0	0	0	0	0	0	0	0	0	0	0	0	0	0	0	0	0	0	0	0	0	0	0	0	0	0	0	0
Bacteria;Planctomycetes;Phycisphaerae;CP019633_o;JN537586_f	JN537586_f	0	0	0	0	0	0	0	0	0	0	0	0	0	0.00011919	6.70578e-05	0	0	0	0	0	0	0	0	0	0	0	0	0	0	0	0	0	0	0	0	0	0	0	0	0	0	0	0	0	0	0	0	0
Bacteria;JN453005_p;JN453005_c;JN453005_o;JX489905_f	JX489905_f	0.000117938	0	0	0	0	0	0	0	0	0	0	0	0	0	0	0	0	0	0	0	0	0	0	0	0	0	0	0	0	0	0	0	0	0	0	0	0	0	0	0	0	0	0	0	0	0	0	0
Archaea;Euryarchaeota;DHVE5_c;EU731255_o;EU731254_f	EU731254_f	0	0	0	0	0	0	0	0	0	0	0	0	0	0	0	0	0	0	0	0	0	0.000114814	0	0	0	0	0	0	0	0	0	0	0	0	0	0	0	0	0	0	0	0	0	0	0	0	0	0
Bacteria;Chloroflexi;EU133950_c;EU133950_o;EU133950_f	EU133950_f	0	0	0	0	0	0	0	0	0	0	0	0	0	0	0	0	0	0	0	0	0	0.000114814	0	0	0	0	0	0	0	0	0	0	0	0	0	0	0	0	0	0	0	0	0	0	0	0	0	0
Bacteria;Proteobacteria;Deltaproteobacteria;Desulfobacca_o;Desulfobacca_f	Desulfobacca_f	0	0	0	0	0	0	0	0	0	0	0	0	0	0	0	0	0	0	0	0	0	0	0	0	0	0	0	0	0	0	0	0	0	0	0	0	0	0	0	0	0.000110794	0	0	0	0	0	0	0
Bacteria;Bacteroidetes;Cytophagia;Cytophagales;Bernardetiaceae	Bernardetiaceae	0	0	0	0	0	0	0	0	0	0	0	0	0	0	0	0	0	0	0	0	0	0	0	0	0	0	0	0.000107645	0	0	0	0	0	0	0	0	0	0	0	0	0	0	0	0	0	0	0	0
Bacteria;Planctomycetes;PAC002607_c;EU386070_o;EU386070_f	EU386070_f	0	0	0	0	0	0	0	0	0	0	0	0	0	0	0	0	0.00010711	4.77749e-05	0	0	0	0	0	0	0	0	0	0	0	0	0	0	0	0	0	0	0	0	0	0	0	0	0	0	0	0	0	0
Bacteria;Parcubacteria_OD1;__;__;__	__	0	0	0	0	0	0	0	0	0	0	0	0	0	0	0	0	0.00010711	0	0	0	0	0	0	0	0	0	0	0	0	0	0	0	0	0	0	0	0	0	0	0	0	0	0	0	0	0	0	0
Bacteria;Chlamydiae;Chlamydiae_c;Chlamydiales;GQ850567_f	GQ850567_f	0	0	0	0	0	0	0	0	0	0	0	0	0	0	0	0	0.00010711	0	0	0	0	0	0	0	0	0	0	0	0	0	0	0	0	0	0	0	0	0	0	0	0	0	0	0	0	0	0	0
Bacteria;Chloroflexi;SAR202_c;SAR202_o;GU118572_f	GU118572_f	0	0	0	0	0	0	0	0	0	0	0	0	0	0	0	0	0.00010711	0	0	0	0	0	0	0	0	0	0	0	0	0	0	0	0	0	0	0	0	0	0	0	0	0	0	0	0	0	0	0
Bacteria;Parcubacteria_OD1;LCGL_c;LCGL_o;AC160099_f	AC160099_f	0	0	0	0	0	0	0	0	0	0	0	0	0	0	0	0	0	0	0	0	0	0	0	0	0	0	0	0	0	0	0	0	0	0	0	0.000105519	0	0	0	0	0	0	0	0	0	0	0	0
Bacteria;GQ347214_p;GQ347214_c;GQ347214_o;GQ347214_f	GQ347214_f	0	0	0	0	0	0	8.74088e-05	8.60733e-05	0	0	0	0	0	0	0	0	0	0	0	0	0	0	0	0	0	0	0	0	0	0	0	0	0	0	0	0	0	0	0	0	0	0.000102955	0	0	0	0	0	0
Archaea;Euryarchaeota;Thermoplasmata;DQ522934_o;EF687578_f	EF687578_f	0	0	0	0	0	0	0	0	0	0	0	0	0	0	0	0	0	0	0.000100812	0	0	0	0	0	0	0	0	0	0	0	0	0	0	0	0	0	0	0	0	0	0	0	0	0	0	0	0	0
Archaea;Euryarchaeota;DHVE5_c;DQ676253_o;AY454674_f	AY454674_f	0	0	0	0	0	0	0	0	0	0	0	0	0	0	0	0	0	0	0.000100812	0	0	0	0	0	0	0	0	0	0	0	0	0	0	0	0	0	0	0	0	7.5542e-05	0	0	0	0	0	0	0	0
Bacteria;Elusimicrobia;EU488113_c;AB089107_o;AB089107_f	AB089107_f	0	0	0	0	0	0	0	0	0	0	0	0	0	0	0	0.00010072	0	7.16623e-05	0	0	0	0	0	0	0	0	0	0	0	0	0	0	0	0	0	0	0	0	0	0	0	0	0	4.05342e-05	0	0	0	0
Bacteria;Proteobacteria;Gammaproteobacteria;Chromatiales;Tenderia_f	Tenderia_f	0	0	0	0	0	0	0	0	0	0	0	0	0	0	0	0.00010072	0	0	0	0	0	0	0	0	0	0	0	0	0	0	0	0	0	0	0	0	0	0	0	0	0	0	0	0	0	0	0	0
Bacteria;Gemmatimonadetes;Longimicrobia;GQ263235_o;GQ263235_f	GQ263235_f	0	0	0	0	0	0	0	0	0	0	0	0	0	0	0	0.00010072	0	0	0	0	0	0	0	0	0	0	0	0	0	0	0	0	0	0	0	0	0	0	0	0	0	0	0	0	0	0	0	0
Bacteria;Omnitrophica_OP3;AY373410_c;AY373410_o;EU881347_f	EU881347_f	0	0	0	0	0	0	0	0	0	0	0	0	0	0	0	0.00010072	0	0	0	0	0	0	0	0	0	0	0	0	0	0	0	0	0	0	0	0	0	0	0	0	0	0	0	0	0	0	0	0
Bacteria;Bacteroidetes;Cytophagia;Cytophagales;Cytophagaceae	Cytophagaceae	0	0	0	0	0	0	0	0	0	0	0	0	0	0	0	0.00010072	0	0	0	0	0	0	0	0	0	0	0	0	0	0	0	0	0	0	0	0	0	0	0	0	0	0	0	0	0	0	0	0
Bacteria;Chloroflexi;Dehalococcoidia;Dehalococcoidales;ARPL_f	ARPL_f	0	0	0	0	0	0	0	0	0	0	0	0	0	0	0.000100587	0	0	0	0	0	9.93369e-05	0	0	0	0	0	0	0	0	0	0	0	0	0	0	0	0	0	0	0	0	0	0	0	0	0	0	0
Bacteria;Planctomycetes;Brocadia_c;EU290720_o;AB177211_f	AB177211_f	0	0	0	0	0	0	0	0	0	0	0	0	0	0	0.000100587	0	0	0	0	0	0	0	0	0	0	0	0	0	0	0	0	0	0	0	0	0	0	0	0	0	0	0	0	0	0	0	0	0
Bacteria;Proteobacteria;Deltaproteobacteria;JN512415_o;JN512415_f	JN512415_f	0	0	0	0	0	0	0	0	0	0	0	0	0	0	0	0	0	0	5.04058e-05	0	9.93369e-05	0	0	0	0	0	0	0	0	0	0	0	0	0	0	0	0	0	0	0	0	0	0	0	0	0	0	0
Bacteria;TM6;TM6_c;Babela_o;HM480205_f	HM480205_f	0	0	0	0	0	0	0	0	0	0	0	0	0	0	0	0	0	4.77749e-05	0	0	9.93369e-05	0	0	0	0	0	0	0	0	0	0	0	0	0	0	0	0	0	0	0	0	0	0	0	0	0	0	0
Bacteria;Firmicutes;Clostridia;Thermoanaerobacterales;AY221604_f	AY221604_f	0	0	0	0	0	0	0	0	0	0	0	0	0	0	0	0	0	0	0	0	9.93369e-05	0	0	0	0	0	0	0	0	0	0	0	0	0	0	0	0	0	0	0	0	0	0	0	0	0	0	0
Bacteria;Parcubacteria_OD1;LCGL_c;LCGL_o;DQ676451_f	DQ676451_f	0	0	0	0	0	0	0	0	0	0	0	0	0	0	0	0	0	0	0	0	0	0	0	0	0	0	0	0	0	0	0	0	0	0	0	0	0	0	0	0	0	0	0	0	9.83445e-05	0	0	0
Bacteria;WS1;WS1_c;WS1_o;WS1_f	WS1_f	0	0	0	0	0	0	0	0	0	0	0	0	0	0	0	0	0	0	0	9.62557e-05	0	0	0	0	0	0	0	0	0	0	0	0	0	0	0	0	0	0	0	0	0	0	0	0	0	0	0	0
Bacteria;Berkelbacteria;LBVO_c;LBVO_o;JX120448_f	JX120448_f	0	0	0	0	0	0	0	0	0	0	0	0	0	0	0	0	0	0	0	9.62557e-05	0	0	0	0	0	0	0	0	0	0	0	0	0	0	0	0	0	0	0	0	0	0	0	0	0	0	0	0
Bacteria;Cyanobacteria;DQ520188_c;DQ520188_o;JN492122_f	JN492122_f	0	0	0	0	0	0	0	0	0	0	0	0	0	0	0	0	0	0	0	9.62557e-05	0	0	0	0	0	0	0	0	0	0	0	0	0	0	0	0	0	0	0	0	0	0	0	0	0	0	0	0
Bacteria;BRC1;EU246057_c;EU246057_o;JN469414_f	JN469414_f	0	0	0	0	0	0	0	0	0	0	0	0	0	0	0	0	0	0	0	9.62557e-05	0	0	0	0	0	0	0	0	0	0	0	0	0	0	0	0	0	0	0	0	0	0	0	0	0	0	0	0
Archaea;Euryarchaeota;DHVE4a_c;AB019748_o;AB019748_f	AB019748_f	0	0	0	0	0	0	0	0	0	0	0	0	0	0	0	0	0	0	0	9.62557e-05	0	0	0	0	0	0	0	0	0	0	0	0	0	0	0	0	0	0	0	0	0	0	0	0	0	0	0	0
Bacteria;Proteobacteria;Gammaproteobacteria;Legionellales;AM997495_f	AM997495_f	0	0	0	0	0	0	0	0	0	0	0	0	0	0	0	0	0	0	0	9.62557e-05	0	0	0	0	0	0	0	0	0	0	0	0	0	0	0	0	0	0	0	0	0	0	0	0	0	0	0	0
Bacteria;Planctomycetes;AJ224943_c;JN444850_o;JN444850_f	JN444850_f	0	0	0	0	0	0	0	0	0	0	5.67424e-05	0	0	0	0	0	0	9.55498e-05	0	0	0	0	0	0	0	0	0	0	0	0	0	0	0	0	0	0	0	0	0	0	0	0	0	0	0	0	0	0
Bacteria;JN447567_p;JN447567_c;JN447567_o;JN447567_f	JN447567_f	0	0	0	0	0	0	0	0	0	0	0	0	0	0	0	0	0	9.55498e-05	0	0	0	0	0	0	0	0	0	0	0	0	0	0	0	0	0	0	0	0	0	0	0	0	0	0	0	0	0	0
Bacteria;Proteobacteria;Alphaproteobacteria;Rhizobiales;Methylocystaceae	Methylocystaceae	0	0	0	0	0	0	0	0	0	0	0	0	0	0	0	0	0	9.55498e-05	0	0	0	0	0	0	0	0	0	0	0	0	0	0	0	0	0	0	0	0	0	0	0	0	0	0	0	0	0	0
Bacteria;JN453005_p;JN453005_c;JN453005_o;__	__	0	0	0	0	0	0	0	0	0	0	0	5.18574e-05	0	0	0	0	0	9.55498e-05	0	0	0	0	0	0	0	0	0	0	0	0	0	0	0	0	0	0	0	0	0	0	0	0	0	0	0	0	0	0
Bacteria;Proteobacteria;Deltaproteobacteria;HQ114032_o;DQ676342_f	DQ676342_f	0	0	0	0	0	0	0	0	0	0	0	0	0	0	0	0	0	9.55498e-05	0	0	0	0	0	0	0	0	0	0	0	0	0	0	0	0	0	0	0	0	0	0	0	0	0	0	0	0	0	0
Bacteria;Proteobacteria;Deltaproteobacteria;Desulfuromonadales;__	__	0	0	0	0	0	0	0	0	0	0	0	0	0	0	0	0	0	0	0	0	0	0	0	0	0	0	0	6.4587e-05	0	0	0	0	0	8.80107e-05	6.70946e-05	0	0	0	0	0	0	0	0	0	0	0	0	0
Bacteria;Proteobacteria;Gammaproteobacteria;Thiotrichales;JQ716320_f	JQ716320_f	0	0	0	0	0	0	0	0	0	8.79469e-05	0	0	0	0	0	0	0	0	0	0	0	0	0	0	0	0	0	0	0	0	0	0	0	0	0	0	0	0	0	0	0	0	0	0	0	0	0	0
Bacteria;Microgenomates_OP11;Microgenomatus_c;__;__	__	0	8.77078e-05	0	0	0	0	0	0	0	0	0	0	0	0	0	0	0	0	0	0	0	0	0	0	0	0	0	0	0	0	0	0	0	0	0	0	0	0	0	0	0	0	0	0	0	0	0	0
Bacteria;Chlorobi;OPB56_c;OPB56_o;__	__	0	0	0	0	0	0	8.74088e-05	0	0	0	0	0	0	0	0	0	0	0	0	0	0	0	0	0	0	0	0	0	0	0	0	0	0	0	0	0	0	0	0	0	0	0	0	0	0	0	0	0
Bacteria;Nitrospirae;Nitrospira_c;PAC001956_o;PAC001956_f	PAC001956_f	0	0	0	0	0	8.50629e-05	8.74088e-05	0	0	0	0	0	0	0	0	0	0	0	0	0	0	0	0	0	0	0	0	0	0	0	0	0	0	6.60081e-05	0	0	0	0	0	0	0	0	0	0	0	0	0	0
Bacteria;Bacteroidetes;Sphingobacteriia;Sphingobacteriales;__	__	0	0	0	0	0	0	8.74088e-05	0	0	0	0	0	0	0	0	0	0	0	5.04058e-05	0	0	0	0	0	0	0	0	0	0	0	0	0	0	0	0	0	0	0	0	0	0	0	0	0	0	0	0	0
Bacteria;Firmicutes;Tissierellia;Tissierellales;Peptoniphilaceae	Peptoniphilaceae	0	0	0	0	0	0	8.74088e-05	0	0	0	0	0	0	0	0	0	0	0	0	0	0	0	0	0	0	0	0	0	0	0	0	0	0	0	0	0	0	0	0	0	0	0	0	0	0	0	0	0
Bacteria;Lentisphaerae;Lentisphaeria;Lentisphaerales;FJ202408_f	FJ202408_f	0	0	0	0	0	0	0	0	0	0	0	0	0	0	0	0	0	7.16623e-05	0	0	0	0	0	0	0	0	0	0	0	0	0	0	8.65426e-05	0	6.70946e-05	0	0	0	0	0	0	0	0	0	0	0	0	0
Archaea;Euryarchaeota;Methanobacteria;Methanobacteriales;Methanobacteriaceae	Methanobacteriaceae	0	0	8.65164e-05	0	0	0	0	0	0	0	5.67424e-05	0	0	0	0	0	0	0	0	0	0	0	0	0	0	0	0	0	0	0	0	0	0	0	0	0	0	0	0	0	0	0	0	0	0	0	0	0
Bacteria;Peregrinibacteria;Peribacteria;GQ355048_o;GQ355048_f	GQ355048_f	0	0	0	0	0	0	0	0	0	0	0	0	0	0	0	0	0	0	0	0	0	8.61104e-05	0	0	0	0	0	0	0	0	0	0	0	0	0	0	0	0	0	0	0	0	0	0	0	0	0	0
Bacteria;BRC1;FP245541_c;FP245541_o;EU369122_f	EU369122_f	0	0	0	0	0	0	0	8.60733e-05	0	0	0	0	0	0	0	0	0	0	0	0	0	0	0	0	0	0	0	0	0	0	0	0	0	0	0	0	0	0	0	0	0	0	0	0	0	0	0	0
Bacteria;Proteobacteria;Alphaproteobacteria;SAR116;Puniceispirillum_f	Puniceispirillum_f	0	0	0	0	0	0	0	0	0	0	0	0	0	0	0	0	8.5688e-05	0	0	0	0	0	0	0	0	0	0	0	0	0	0	0	0	0	0	0	0	0	0	0	0	0	0	0	0	0	0	0
Bacteria;WS5;WS5_c;AB286410_o;AB286352_f	AB286352_f	0	0	0	0	0	0	0	0	0	0	0	0	0	0	0	0	8.5688e-05	0	0	0	0	0	0	0	0	0	0	0	0	0	0	0	0	0	0	0	0	0	0	0	0	0	0	0	0	0	0	0
Bacteria;Chlamydiae;Chlamydiae_c;Chlamydiales;Waddliaceae	Waddliaceae	0	0	0	0	8.55908e-05	0	0	0	0	0	0	0	0	0	0	0	0	0	0	0	0	0	0	0	0	0	0	0	0	0	0	0	0	0	0	0	0	0	0	0	0	0	0	0	0	0	0	0
Bacteria;Tenericutes;Mollicutes;__;__	__	0	0	0	8.511e-05	0	0	0	0	0	0	0	0	0	0	0	0	0	0	0	0	0	0	0	0	0	0	0	0	0	0	0	0	0	0	0	0	0	0	0	0	0	0	0	0	0	0	0	0
Bacteria;Proteobacteria;Deltaproteobacteria;Myxococcales;Anaeromyxobacteraceae	Anaeromyxobacteraceae	0	0	0	8.511e-05	0	8.50629e-05	0	0	0	0	0	0	0	0	0	0	0	0	0	0	0	0	0	0	0	0	0	0	0	0	0	0	0	0	0	0	0	0	0	0	0	5.14774e-05	0	0	0	0	0	0
Bacteria;Chloroflexi;Chloroflexia;Chloroflexales;__	__	0	0	0	0	0	0	0	0	8.511e-05	0	0	0	0	0	0	0	0	0	0	0	0	0	0	0	0	0	0	0	0	0	0	0	0	0	0	0	0	0	0	0	0	0	0	0	0	0	0	0
Bacteria;SR1;CP006913_c;CP006913_o;__	__	0	0	0	0	0	0	0	0	8.511e-05	0	0	0	0	0	0	0	0	0	0	0	0	0	0	0	0	0	0	0	0	0	0	0	0	0	0	0	0	0	0	0	0	0	0	0	0	0	0	0
Bacteria;Peregrinibacteria;Peribacteria;ASND_o;__	__	0	0	0	0	0	8.50629e-05	0	0	0	0	0	0	0	0	0	0	0	0	0	0	0	0	0	0	0	0	0	0	0	0	0	0	0	0	0	0	0	0	0	0	0	0	0	0	0	0	0	0
Bacteria;Actinobacteria;Actinobacteria_c;Streptosporangiales;Thermomonosporaceae	Thermomonosporaceae	0	0	0	0	0	8.50629e-05	0	0	0	0	0	0	0	0	0	0	0	0	0	0	0	0	0	0	0	0	0	0	0	0	0	0	0	0	0	0	0	0	0	0	0	0	0	0	0	0	0	0
Bacteria;EU700159_p;EU700159_c;EU700159_o;EU700159_f	EU700159_f	0	0	0	0	0	0	0	0	0	0	0	0	0	0	0	0	0	0	0	0	0	0	0	0	0	0	0	0	0	0	0	0	0	0	0	0	0	0	0	0	8.30956e-05	0	0	0	0	0	0	0
Bacteria;Acidobacteria;Blastocatellia;Blastocatellales;PAC000004_f	PAC000004_f	0	0	0	0	0	0	0	0	0	0	0	0	0	0	0	0	0	0	0	0	0	0	0	0	0	0	0	0	0	0	0	0	0	0	0	0	0	0	0	0	0	0	0	8.10685e-05	0	5.88005e-05	0	0
Archaea;Euryarchaeota;DHVE5_c;EU731066_o;EU731066_f	EU731066_f	0	0	0	0	0	0	0	0	0	0	0	0	0	0	0	0	0	0	0	0	0	0	0	0	0	0	0	0	0	0	0	0	0	0	0	0	0	0	0	0	0	0	0	8.10685e-05	0	0	0	0
Bacteria;Peregrinibacteria;Peribacteria;DQ329575_o;DQ329575_f	DQ329575_f	0	0	0	0	0	0	0	0	0	0	0	0	0	7.94597e-05	0	0	0	0	0	0	0	0	0	0	0	0	0	0	0	0	0	0	0	0	0	0	0	0	0	0	0	0	0	0	0	0	0	0
Bacteria;Latescibacteria_WS3;Latescibacter_c;JQ925054_o;JQ925054_f	JQ925054_f	0	0	0	0	0	0	0	0	0	0	0	0	0	7.94597e-05	0	0	0	0	0	0	0	0	0	0	0	0	0	0	0	0	0	0	0	0	0	0	0	0	0	0	0	0	0	0	0	0	0	0
Bacteria;Chloroflexi;Dehalococcoidia;Dehalococcoidales;__	__	0	0	0	0	0	0	0	0	0	0	0	0	0	0	0	0	0	0	0	0	0	0	0	0	0	0	0	0	0	0	0	0	0	0	0	0	0	0	7.87619e-05	0	0	0	0	0	0	0	0	0
Bacteria;Chloroflexi;EF516615_c;EF516615_o;JF922436_f	JF922436_f	0	0	0	0	0	0	0	0	0	0	0	0	0	0	0	0	0	0	0	0	0	0	0	0	0	0	0	0	0	0	0	0	0	0	0	0	0	0	7.87619e-05	0	0	0	0	0	0	0	0	0
Bacteria;Chloroflexi;Ktedonobacteria;Ktedonobacterales;__	__	0	0	0	0	0	0	0	0	0	0	0	0	0	0	0	0	0	0	0	0	0	0	0	0	0	0	0	0	0	0	0	0	0	0	0	0	0	0	0	0	0	7.72161e-05	0	0	0	0	0	0
Bacteria;WS1;WS1_c;WS1_o;EU181506_f	EU181506_f	0	0	0	0	0	0	0	0	0	0	0	0	7.59744e-05	0	0	0	0	0	0	0	0	0	0	0	0	0	0	0	0	0	0	0	0	0	0	0	0	0	0	0	0	0	0	0	0	0	0	0
Bacteria;Planctomycetes;PAC001018_c;AM056027_o;__	__	0	0	0	0	0	0	0	0	0	0	0	0	0	0	0	0	0	0	7.56086e-05	0	0	0	0	0	0	0	0	0	0	0	0	0	0	0	0	0	0	0	0	0	0	0	0	0	0	0	0	0
Bacteria;Tenericutes;Mollicutes;PAC001265_o;__	__	0	0	0	0	0	0	0	0	0	0	0	0	0	0	0	7.55401e-05	0	0	0	0	0	0	0	0	0	0	0	0	0	0	0	0	0	0	0	0	0	0	0	0	0	0	0	0	0	0	0	0
Bacteria;JQ072981_p;JQ072981_c;JQ072981_o;JQ072981_f	JQ072981_f	0	0	0	0	0	0	0	0	0	0	0	0	0	0	0	7.55401e-05	0	0	0	0	0	0	0	0	0	0	0	0	0	0	0	0	0	0	0	0	0	0	0	0	0	0	0	0	0	0	0	0
Bacteria;Firmicutes;Clostridia;Thermoanaerobacterales;Thermoanaerobacterium_f	Thermoanaerobacterium_f	0	0	0	0	0	0	0	0	0	0	0	0	0	0	0	7.55401e-05	0	0	0	0	0	0	0	0	0	0	0	0	0	0	0	0	0	0	0	0	0	0	0	0	0	0	0	0	0	0	0	0
Bacteria;Microgenomates_OP11;Microgenomatus_c;GQ850573_o;GQ850573_f	GQ850573_f	0	0	0	0	0	0	0	0	0	0	0	0	0	0	6.70578e-05	7.55401e-05	0	0	0	0	0	0	0	0	0	0	0	0	0	0	0	0	0	0	0	0	0	0	0	0	0	0	0	0	0	0	0	0
Archaea;Euryarchaeota;DHVE5_c;EU731101_o;AY822002_f	AY822002_f	0	0	0	0	0	0	0	0	0	0	0	0	0	0	0	7.55401e-05	0	0	0	0	0	0	0	0	0	0	0	0	0	0	0	0	0	0	0	0	0	0	0	0	0	0	0	0	0	0	0	0
Bacteria;Omnitrophica_OP3;HM243796_c;HM243796_o;HM243796_f	HM243796_f	0	0	0	0	0	0	0	0	0	0	0	0	0	0	0	7.55401e-05	0	0	0	0	0	0	0	0	0	0	0	0	0	0	0	0	0	0	0	0	0	0	0	0	0	0	0	0	0	0	0	0
Bacteria;Proteobacteria;Deltaproteobacteria;HQ114032_o;HQ114032_f	HQ114032_f	0	0	0	0	0	0	0	0	0	0	0	0	0	0	0	7.55401e-05	0	0	0	0	0	0	0	0	0	0	0	0	0	0	0	0	0	0	0	0	0	0	0	0	0	0	0	0	0	0	0	0
Bacteria;Proteobacteria;Deltaproteobacteria;EU246214_o;AB013266_f	AB013266_f	0	0	0	0	0	0	0	0	0	0	0	0	0	0	0	7.55401e-05	0	0	0	0	0	0	0	0	0	0	0	0	0	0	0	0	0	0	0	0	0	0	0	0	0	0	0	0	0	0	0	0
Bacteria;WWE3;CP006914_c;LCNT_o;LCNT_f	LCNT_f	0	0	0	0	0	0	0	0	0	0	0	0	0	0	0	7.55401e-05	0	0	0	0	0	0	0	0	0	0	0	0	0	0	0	0	0	0	0	0	0	0	0	0	0	0	0	0	0	0	0	0
Bacteria;Omnitrophica_OP3;JQ278884_c;JQ278884_o;JQ278884_f	JQ278884_f	0	0	0	0	0	0	0	0	0	0	0	0	0	0	0	7.55401e-05	0	0	0	0	0	0	0	0	0	0	0	0	0	0	0	0	0	0	0	0	0	0	0	0	0	0	0	0	0	0	0	0
Bacteria;Chloroflexi;Dehalococcoidia;Dehalococcoidales;AF407200_f	AF407200_f	0	0	0	0	0	0	0	0	0	0	0	0	0	0	0	7.55401e-05	0	0	0	0	0	0	0	0	0	0	0	0	0	0	0	0	0	0	0	0	0	0	0	0	0	0	0	0	0	0	0	0
Bacteria;Chloroflexi;Anaerolineae;Anaerolinaeles;DQ394948_f	DQ394948_f	0	0	0	0	0	0	0	0	0	0	0	0	0	0	0	0	0	0	0	0	0	0	0	0	0	0	0	0	0	0	0	0	0	0	0	0	0	0	0	0	0	0	0	0	0	0	0	7.45045e-05
Bacteria;Proteobacteria;Betaproteobacteria;Thiobacillus_o;Thiobacillaceae	Thiobacillaceae	0	0	0	0	0	0	0	0	0	0	0	0	0	0	0	0	0	0	0	0	7.45027e-05	0	0	0	0	0	0	0	0	0	0	0	0	0	0	0	0	0	0	0	0	0	0	0	0	0	0	0
Archaea;Euryarchaeota;DHVE6a_c;AB019753_o;AB243796_f	AB243796_f	0	0	0	0	0	0	0	0	0	0	0	0	0	0	0	0	0	0	0	0	7.45027e-05	0	0	0	0	0	0	0	0	0	0	0	0	0	0	0	0	0	0	0	0	0	0	0	0	0	0	0
Bacteria;Firmicutes;Clostridia;Natranaerobiales;Caldicellulosiruptor_f	Caldicellulosiruptor_f	0	0	0	0	0	0	0	0	0	0	0	0	0	0	0	0	0	0	0	0	7.45027e-05	0	0	0	0	0	0	0	0	0	0	0	0	0	0	0	0	0	0	0	0	0	0	0	0	0	0	0
Bacteria;Cyanobacteria;Vampirovibrio_c;FR888536_o;__	__	0	0	0	0	0	0	0	0	0	0	0	0	0	0	0	0	0	0	0	0	7.45027e-05	0	0	0	0	0	0	0	0	0	0	0	0	0	0	0	0	0	0	0	0	0	0	0	0	0	0	0
Bacteria;Tenericutes;Mollicutes;Mycoplasmatales;Hepatoplasma_f	Hepatoplasma_f	0	0	0	0	0	0	0	0	0	0	0	0	0	0	0	0	0	7.16623e-05	0	0	0	0	0	0	0	0	0	0	0	0	0	0	0	0	0	0	0	0	0	0	0	0	0	0	0	0	0	0
Bacteria;Latescibacteria_WS3;Latescibacter_c;AM991194_o;FJ485054_f	FJ485054_f	0	0	0	0	0	0	0	0	0	0	0	0	0	0	0	0	0	7.16623e-05	0	0	0	0	0	0	0	0	0	0	0	0	0	0	0	0	0	0	0	0	0	0	0	0	0	0	0	0	0	0
Bacteria;Proteobacteria;Gammaproteobacteria;Pasteurellales;Pasteurellaceae	Pasteurellaceae	0	0	0	0	0	0	0	0	0	0	0	0	0	0	0	0	0	7.16623e-05	0	0	0	0	0	0	0	0	0	0	0	0	0	0	0	0	0	0	0	0	0	0	0	0	0	0	0	0	0	0
Bacteria;TM6;TM6_c;Babela_o;LBTE_f	LBTE_f	0	0	0	0	0	0	0	0	0	0	0	0	0	0	0	0	0	7.16623e-05	0	0	0	0	0	0	0	0	0	0	0	0	0	0	0	0	0	0	0	0	0	0	0	0	0	0	0	0	0	0
Bacteria;JN468336_p;JN468336_c;JN468336_o;JN468336_f	JN468336_f	0	0	0	0	0	0	0	0	0	0	0	0	0	0	0	0	0	7.16623e-05	0	0	0	0	0	0	0	0	0	0	0	0	0	0	0	0	0	0	0	0	0	0	0	0	0	0	0	0	0	0
Bacteria;Planctomycetes;JQ278812_c;JQ278812_o;EF520584_f	EF520584_f	0	0	0	0	0	0	0	0	0	0	0	0	0	0	0	0	0	7.16623e-05	0	0	0	0	0	0	0	0	0	0	0	0	0	0	0	0	0	0	0	0	0	0	0	0	0	0	0	0	0	0
Bacteria;Proteobacteria;Deltaproteobacteria;Bradymonadales;AB185724_f	AB185724_f	0	0	0	0	0	0	0	0	0	0	0	0	0	0	0	0	0	0	0	0	0	0	0	0	0	0	0	0	0	0	0	0	0	0	6.70946e-05	0	0	0	0	0	0	0	0	0	0	0	0	0
Archaea;Bathyarchaeota;MCG_c;DQ841218_o;DQ841218_f	DQ841218_f	0	0	0	0	0	0	0	0	0	0	0	0	0	0	0	0	0	0	0	0	0	0	0	0	0	0	0	0	0	0	0	0	0	0	6.70946e-05	0	0	0	0	0	0	0	0	0	0	0	0	0
Bacteria;Parcubacteria_OD1;EU488087_c;EU245862_o;EU245862_f	EU245862_f	0	0	0	0	0	0	0	0	0	0	0	0	0	0	6.70578e-05	0	0	0	0	0	0	0	0	0	0	0	0	0	0	0	0	0	0	0	0	0	0	0	0	0	0	0	0	0	0	0	0	0
Bacteria;FN553925_p;FN553925_c;FN553925_o;FN553925_f	FN553925_f	0	0	0	0	0	0	0	0	0	0	0	0	0	0	6.70578e-05	0	0	0	0	0	0	0	0	0	0	0	0	0	0	0	0	0	0	0	0	0	0	0	0	0	0	0	0	0	0	0	0	0
Archaea;Euryarchaeota;DHVE5_c;EU731354_o;__	__	0	0	0	0	0	0	0	0	0	0	0	0	0	0	6.70578e-05	0	0	0	0	0	0	0	0	0	0	0	0	0	0	0	0	0	0	0	0	0	0	0	0	0	0	0	0	0	0	0	0	0
Bacteria;Proteobacteria;Alphaproteobacteria;DQ917864_o;DQ917864_f	DQ917864_f	0	0	0	0	0	0	0	0	0	0	0	0	0	0	0	0	0	0	0	0	0	0	0	0	0	0	0	0	0	0	0	0	0	0	0	0	0	5.16929e-05	0	0	0	0	0	0	6.5563e-05	0	0	0
Bacteria;DQ499300_p;DQ499300_c;DQ499300_o;FM242400_f	FM242400_f	0	0	0	0	0	0	0	0	0	0	0	0	0	0	0	0	0	0	0	0	0	0	0	0	0	0	0	0	0	0	0	0	0	0	0	0	0	0	0	0	0	0	0	0	6.5563e-05	0	0	0
Bacteria;Proteobacteria;Deltaproteobacteria;Myxococcales;Archangiaceae	Archangiaceae	0	0	0	0	0	0	0	0	0	0	0	0	0	0	0	0	0	0	0	0	0	0	0	0	0	0	0	0	0	0	0	0	0	0	0	0	0	0	0	0	0	0	0	0	6.5563e-05	0	0	0
Bacteria;Proteobacteria;Deltaproteobacteria;Bradymonadales;DQ394946_f	DQ394946_f	0	0	0	0	0	0	0	0	0	0	0	0	0	0	0	0	6.4266e-05	0	0	0	0	5.74069e-05	0	0	0	0	0	0	0	0	0	0	0	0	0	0	0	0	0	0	0	0	0	0	0	0	0	0
Bacteria;Cyanobacteria;PAC001562_c;PAC001562_o;FJ625336_f	FJ625336_f	0	0	0	0	0	0	0	0	0	0	0	0	0	0	0	0	6.4266e-05	0	0	0	0	0	0	0	0	0	0	0	0	0	0	0	0	0	0	0	0	0	0	0	0	0	0	0	0	0	0	0
Archaea;Euryarchaeota;Thermoplasmata;AM745232_o;AM745232_f	AM745232_f	0	0	0	0	0	0	0	0	0	0	0	0	0	0	0	0	6.4266e-05	0	0	0	0	0	0	0	0	0	0	0	0	0	0	0	0	0	0	0	0	0	0	0	0	0	0	0	0	0	0	0
Bacteria;JF344564_p;JF344564_c;JF344564_o;JF344564_f	JF344564_f	0	0	0	0	0	0	0	0	0	0	0	0	0	0	0	0	6.4266e-05	0	0	0	0	0	0	0	0	0	0	0	0	0	0	0	0	0	0	0	0	0	0	0	0	0	0	0	0	0	0	0
Bacteria;Chloroflexi;SAR202_c;SAR202_o;AM997775_f	AM997775_f	0	0	0	0	0	0	0	0	0	0	0	0	0	0	0	0	0	0	0	6.41704e-05	0	0	0	0	0	0	0	0	0	0	0	0	0	0	0	0	0	0	0	0	0	0	0	0	0	0	0	0
Bacteria;Planctomycetes;JN508204_c;JN508204_o;JN508204_f	JN508204_f	0	0	0	0	0	0	0	0	0	0	0	0	0	0	0	0	0	0	0	6.41704e-05	0	0	0	0	0	0	0	0	0	0	0	0	0	0	0	0	0	0	0	0	0	0	0	0	0	0	0	0
Bacteria;GN04;EU385751_c;EU385751_o;EU592438_f	EU592438_f	0	0	0	0	0	0	0	0	0	0	0	0	0	0	0	0	0	0	0	6.41704e-05	0	0	0	0	0	0	0	0	0	0	0	0	0	0	0	0	0	0	0	0	0	0	0	0	0	0	0	0
Bacteria;Proteobacteria;Deltaproteobacteria;JN233606_o;JN450332_f	JN450332_f	0	0	0	0	0	0	0	0	0	0	0	0	0	0	0	0	0	0	0	6.41704e-05	0	0	0	0	0	0	0	0	0	0	0	0	0	0	0	0	0	0	0	0	0	0	0	0	0	0	0	0
Bacteria;Planctomycetes;EU589258_c;JN977313_o;JN977313_f	JN977313_f	0	0	0	0	0	0	0	0	0	0	0	0	0	0	0	0	0	0	0	0	0	0	0	0	0	0	0	0	6.29459e-05	0	0	0	0	0	0	0	0	0	0	0	0	0	0	0	0	0	0	0
Bacteria;Acidobacteria;PAC001813_c;PAC001813_o;PAC001813_f	PAC001813_f	0	0	0	0	0	0	0	0	0	0	0	0	0	0	0	0	0	0	0	0	0	0	0	0	0	0	0	0	0	0	0	0	0	0	0	0	0	0	0	0	0	0	0	0	0	5.88005e-05	0	0
Bacteria;Actinobacteria;Actinobacteria_c;Actinomycetales;Actinomycetaceae	Actinomycetaceae	0	0	0	0	0	0	0	0	0	0	0	0	0	0	0	0	0	0	0	0	0	0	0	0	0	0	0	0	0	0	0	0	0	0	0	0	0	0	0	0	5.53971e-05	0	0	0	0	0	0	0
Bacteria;Firmicutes;Clostridia;Thermoanaerobacterales;Symbiobacteriaceae	Symbiobacteriaceae	0	0	0	0	0	0	0	0	0	0	0	0	0	0	0	0	0	0	0	0	0	0	0	0	0	0	0	0	0	0	0	0	0	0	0	0	0	0	0	0	0	5.14774e-05	0	0	0	0	0	0
Bacteria;JN453005_p;JN453005_c;JN453005_o;JN505268_f	JN505268_f	0	0	0	0	0	0	0	0	0	0	0	0	0	0	0	0	0	0	0	0	0	0	0	0	0	0	0	0	0	0	0	0	0	0	0	0	0	0	0	0	0	5.14774e-05	0	0	0	0	0	0
Bacteria;Cyanobacteria;DQ520188_c;DQ520188_o;JN459588_f	JN459588_f	0	0	0	0	0	0	0	0	0	0	0	0	5.06496e-05	0	0	0	0	0	0	0	0	0	0	0	0	0	0	0	0	0	0	0	0	0	0	0	0	0	0	0	0	0	0	0	0	0	0	0
Bacteria;Actinobacteria;OPB41;OPB41_o;OPB41_f	OPB41_f	0	0	0	0	0	0	0	0	0	0	0	0	0	0	0	5.03601e-05	0	0	0	0	0	0	0	0	0	0	0	0	0	0	0	0	0	0	0	0	0	0	0	0	0	0	0	0	0	0	0	0
Bacteria;Parcubacteria_OD1;LCGL_c;LCGL_o;LBWI_f	LBWI_f	0	0	0	0	0	0	0	0	0	0	0	0	0	0	0	5.03601e-05	0	0	0	0	0	0	0	0	0	0	0	0	0	0	0	0	0	0	0	0	0	0	0	0	0	0	0	0	0	0	0	0
Bacteria;Bacteroidetes;Bacteroidia;Bacteroidales;Prevotellaceae	Prevotellaceae	0	0	0	0	0	0	0	0	0	0	0	0	0	0	0	5.03601e-05	0	0	0	0	0	0	0	0	0	0	0	0	0	0	0	0	0	0	0	0	0	0	0	0	0	0	0	0	0	0	0	0
Archaea;Euryarchaeota;DQ522913_c;DQ676251_o;DQ676251_f	DQ676251_f	0	0	0	0	0	0	0	0	0	0	0	0	0	0	0	5.03601e-05	0	0	0	0	0	0	0	0	0	0	0	0	0	0	0	0	0	0	0	0	0	0	0	0	0	0	0	0	0	0	0	0
Bacteria;Latescibacteria_WS3;Latescibacter_c;AB252949_o;AB252949_f	AB252949_f	0	0	0	0	0	0	0	0	0	0	0	0	0	0	0	5.03601e-05	0	0	0	0	0	0	0	0	0	0	0	0	0	0	0	0	0	0	0	0	0	0	0	0	0	0	0	0	0	0	0	0
Archaea;Euryarchaeota;DHVE6a_c;AB019752_o;EU731383_f	EU731383_f	0	0	0	0	0	0	0	0	0	0	0	0	0	0	0	5.03601e-05	0	0	0	0	0	0	0	0	0	0	0	0	0	0	0	0	0	0	0	0	0	0	0	0	0	0	0	0	0	0	0	0
Bacteria;Microgenomates_OP11;Microgenomatus_c;CP011212_o;AB530186_f	AB530186_f	0	0	0	0	0	0	0	0	0	0	0	0	0	0	0	0	0	0	0	0	4.96685e-05	0	0	0	0	0	0	0	0	0	0	0	0	0	0	0	0	0	0	0	0	0	0	0	0	0	0	0
Bacteria;Cyanobacteria;DQ520188_c;DQ520188_o;JN461272_f	JN461272_f	0	0	0	0	0	0	0	0	0	0	0	0	0	0	0	0	0	4.77749e-05	0	0	0	0	0	0	0	0	0	0	0	0	0	0	0	0	0	0	0	0	0	0	0	0	0	0	0	0	0	0
Archaea;Euryarchaeota;DHVE5_c;AB019750_o;EF444651_f	EF444651_f	0	0	0	0	0	0	0	0	0	0	0	0	0	0	0	0	0	4.77749e-05	0	0	0	0	0	0	0	0	0	0	0	0	0	0	0	0	0	0	0	0	0	0	0	0	0	0	0	0	0	0
Bacteria;Verrucomicrobia;Verrucomicrobiae;Methylacidiphilales;AM490656_f	AM490656_f	0	0	0	0	0	0	0	0	0	0	0	0	0	0	0	0	0	4.77749e-05	0	0	0	0	0	0	0	0	0	0	0	0	0	0	0	0	0	0	0	0	0	0	0	0	0	0	0	0	0	0
Bacteria;Gemmatimonadetes;EU374070_c;HQ727642_o;HQ727642_f	HQ727642_f	0	0	0	0	0	0	0	0	0	0	0	0	0	0	0	0	0	0	0	0	0	0	0	0	0	0	0	0	0	0	0	0	0	0	4.47297e-05	0	0	0	0	0	0	0	0	0	0	0	0	0
Bacteria;Gemmatimonadetes;Gemmatimonadetes_c;Gemmatimonadales;PAC000624_f	PAC000624_f	0	0	0	0	0	0	0	0	0	0	0	0	0	0	0	0	0	0	0	0	0	0	0	0	0	0	0	0	0	0	0	0	0	0	4.47297e-05	0	0	0	0	0	0	0	0	0	0	0	0	0
Archaea;Euryarchaeota;DHVE6a_c;AB019753_o;DQ841226_f	DQ841226_f	0	0	0	0	0	0	0	0	0	0	0	0	0	0	0	0	0	0	0	0	0	0	0	0	0	0	0	0	0	0	0	0	0	0	4.47297e-05	0	0	0	0	0	0	0	0	0	0	0	0	0
Bacteria;Proteobacteria;Gammaproteobacteria;SAR86_o;PAC001342_f	PAC001342_f	0	0	0	0	0	0	0	0	0	0	0	0	0	0	0	0	0	0	0	0	0	0	0	0	0	0	0	0	0	0	0	0	0	0	4.47297e-05	0	0	0	0	0	0	0	0	0	0	0	0	0
Bacteria;Proteobacteria;Alphaproteobacteria;Rickettsiales;EF572745_f	EF572745_f	0	0	0	0	0	0	0	0	0	0	0	0	0	0	0	0	0	0	0	0	0	0	0	0	0	0	0	0	0	0	0	0	0	0	4.47297e-05	0	0	0	0	0	0	0	0	0	0	0	0	0
Bacteria;Proteobacteria;Deltaproteobacteria;Desulfuromonadales;Geobacteraceae	Geobacteraceae	0	0	0	0	0	0	0	0	0	0	0	0	0	0	0	0	0	0	0	0	0	0	0	0	0	0	0	0	0	0	0	0	0	4.40054e-05	0	0	0	0	0	0	0	0	0	0	0	0	0	0
Bacteria;Firmicutes;Clostridia;__;__	__	0	0	0	0	0	0	0	0	0	0	0	0	0	0	0	0	0	0	0	0	0	0	0	0	0	0	0	0	0	0	0	0	0	4.40054e-05	0	0	0	0	0	0	0	0	0	0	0	0	0	0
Archaea;Euryarchaeota;Thermoplasmata;FJ685746_o;FJ685746_f	FJ685746_f	0	0	0	0	0	0	0	0	0	0	0	0	0	0	0	0	0	0	0	0	0	0	0	0	0	0	0	0	0	0	0	0	4.32713e-05	0	0	0	0	0	0	0	0	0	0	0	0	0	0	0
Bacteria;Proteobacteria;Alphaproteobacteria;Rickettsiales;JX570600_f	JX570600_f	0	0	0	0	0	0	0	0	0	0	0	0	0	0	0	0	0	0	0	0	0	0	0	0	0	0	0	0	0	4.25297e-05	0	0	0	0	0	0	0	0	0	0	0	0	0	0	0	0	0	0
Archaea;Euryarchaeota;DHVE5_c;EU731234_o;__	__	0	0	0	0	0	0	0	0	0	0	0	0	0	0	0	0	0	0	0	0	0	0	0	0	0	0	0	0	0	4.25297e-05	0	0	0	0	0	0	0	0	0	0	0	0	0	0	0	0	0	0
Archaea;Bathyarchaeota;MCG_c;AF424768_o;AY454567_f	AY454567_f	0	0	0	0	0	0	0	0	0	0	0	0	0	0	0	0	0	0	0	0	0	0	0	0	0	0	0	0	0	0	0	4.21959e-05	0	0	0	0	0	0	0	0	0	0	0	0	0	0	0	0
Bacteria;Actinobacteria;Actinobacteria_c;Streptosporangiales;AF498716_f	AF498716_f	0	0	0	0	0	0	0	0	0	0	0	0	0	0	0	0	0	0	0	0	0	0	0	0	0	0	0	0	0	0	0	0	0	0	0	0	0	0	0	0	0	0	0	0	0	3.92003e-05	0	0
Bacteria;Firmicutes;Negativicutes;Selenomonadales;Sporomusaceae	Sporomusaceae	0	0	0	0	0	0	0	0	0	0	0	0	0	0	0	0	0	0	0	0	0	0	0	0	0	0	0	0	0	0	0	0	0	0	0	0	0	0	0	0	0	0	0	0	0	3.92003e-05	0	0
Archaea;Bathyarchaeota;MCG_c;AF424768_o;AY454571_f	AY454571_f	0	0	0	0	0	0	0	0	0	0	0	0	0	0	0	0	0	0	0	0	0	0	0	0	0	0	0	0	0	0	0	0	0	0	0	0	0	0	0	0	0	0	0	0	0	0	0	0
Bacteria;Proteobacteria;Epsilonproteobacteria;Campylobacterales;AY571498_f	AY571498_f	0	0	0	0	0	0	0	0	0	0	0	0	0	0	0	0	0	0	0	0	0	0	0	0	0	0	0	0	0	0	0	0	0	0	0	0	0	0	0	0	0	0	0	0	0	0	0	0
Bacteria;Planctomycetes;EU385896_c;EU385896_o;EU385896_f	EU385896_f	0	0	0	0	0	0	0	0	0	0	0	0	0	0	0	0	0	0	0	0	0	0	0	0	0	0	0	0	0	0	0	0	0	0	0	0	0	0	0	0	0	0	0	0	0	0	0	0
Bacteria;Proteobacteria;Deltaproteobacteria;AY214193_o;AY214193_f	AY214193_f	0	0	0	0	0	0	0	0	0	0	0	0	0	0	0	0	0	0	0	0	0	0	0	0	0	0	0	0	0	0	0	0	0	0	0	0	0	0	0	0	0	0	0	0	0	0	0	0
Bacteria;Proteobacteria;Gammaproteobacteria;Thiotrichales;GU941086_f	GU941086_f	0	0	0	0	0	0	0	0	0	0	0	0	0	0	0	0	0	0	0	0	0	0	0	0	0	0	0	0	0	0	0	0	0	0	0	0	0	0	0	0	0	0	0	0	0	0	0	0
Archaea;Euryarchaeota;DHVE5_c;EU731155_o;EU731156_f	EU731156_f	0	0	0	0	0	0	0	0	0	0	0	0	0	0	0	0	0	0	0	0	0	0	0	0	0	0	0	0	0	0	0	0	0	0	0	0	0	0	0	0	0	0	0	0	0	0	0	0
Bacteria;Fibrobacteres;Chitinivibrionia;Chitinivibrionales;EU050914_f	EU050914_f	0	0	0	0	0	0	0	0	0	0	0	0	0	0	0	0	0	0	0	0	0	0	0	0	0	0	0	0	0	0	0	0	0	0	0	0	0	0	0	0	0	0	0	0	0	0	0	0
Bacteria;Verrucomicrobia;Verrucomicrobiae;Verrucomicrobiales;FJ437931_f	FJ437931_f	0	0	0	0	0	0	0	0	0	0	0	0	0	0	0	0	0	0	0	0	0	0	0	0	0	0	0	0	0	0	0	0	0	0	0	0	0	0	0	0	0	0	0	0	0	0	0	0
Bacteria;Proteobacteria;Deltaproteobacteria;Desulfovibrionales;__	__	0	0	0	0	0	0	0	0	0	0	0	0	0	0	0	0	0	0	0	0	0	0	0	0	0	0	0	0	0	0	0	0	0	0	0	0	0	0	0	0	0	0	0	0	0	0	0	0
Bacteria;Proteobacteria;Alphaproteobacteria;Rhizobiales;Methylopila_f	Methylopila_f	0	0	0	0	0	0	0	0	0	0	0	0	0	0	0	0	0	0	0	0	0	0	0	0	0	0	0	0	0	0	0	0	0	0	0	0	0	0	0	0	0	0	0	0	0	0	0	0
Bacteria;Proteobacteria;Gammaproteobacteria;Alteromonadales;Idiomarinaceae	Idiomarinaceae	0	0	0	0	0	0	0	0	0	0	0	0	0	0	0	0	0	0	0	0	0	0	0	0	0	0	0	0	0	0	0	0	0	0	0	0	0	0	0	0	0	0	0	0	0	0	0	0
Archaea;Euryarchaeota;Thermoplasmata;AY835424_o;AY835424_f	AY835424_f	0	0	0	0	0	0	0	0	0	0	0	0	0	0	0	0	0	0	0	0	0	0	0	0	0	0	0	0	0	0	0	0	0	0	0	0	0	0	0	0	0	0	0	0	0	0	0	0
Bacteria;GQ246394_p;GQ246394_c;GQ246394_o;GQ246394_f	GQ246394_f	0	0	0	0	0	0	0	0	0	0	0	0	0	0	0	0	0	0	0	0	0	0	0	0	0	0	0	0	0	0	0	0	0	0	0	0	0	0	0	0	0	0	0	0	0	0	0	0
Bacteria;Actinobacteria;Thermoleophilia;Solirubrobacterales;Patulibacteraceae	Patulibacteraceae	0	0	0	0	0	0	0	0	0	0	0	0	0	0	0	0	0	0	0	0	0	0	0	0	0	0	0	0	0	0	0	0	0	0	0	0	0	0	0	0	0	0	0	0	0	0	0	0
Bacteria;Chloroflexi;EU181507_c;EU181507_o;AB300084_f	AB300084_f	0	0	0	0	0	0	0	0	0	0	0	0	0	0	0	0	0	0	0	0	0	0	0	0	0	0	0	0	0	0	0	0	0	0	0	0	0	0	0	0	0	0	0	0	0	0	0	0
Archaea;Euryarchaeota;DHVE6a_c;AB019755_o;__	__	0	0	0	0	0	0	0	0	0	0	0	0	0	0	0	0	0	0	0	0	0	0	0	0	0	0	0	0	0	0	0	0	0	0	0	0	0	0	0	0	0	0	0	0	0	0	0	0
Bacteria;BRC1;EU246057_c;EU246057_o;EU245915_f	EU245915_f	0	0	0	0	0	0	0	0	0	0	0	0	0	0	0	0	0	0	0	0	0	0	0	0	0	0	0	0	0	0	0	0	0	0	0	0	0	0	0	0	0	0	0	0	0	0	0	0
Bacteria;Proteobacteria;Alphaproteobacteria;SAR116;OM38_f	OM38_f	0	0	0	0	0	0	0	0	0	0	0	0	0	0	0	0	0	0	0	0	0	0	0	0	0	0	0	0	0	0	0	0	0	0	0	0	0	0	0	0	0	0	0	0	0	0	0	0
Bacteria;Planctomycetes;Phycisphaerae;CP019633_o;JQ816425_f	JQ816425_f	0	0	0	0	0	0	0	0	0	0	0	0	0	0	0	0	0	0	0	0	0	0	0	0	0	0	0	0	0	0	0	0	0	0	0	0	0	0	0	0	0	0	0	0	0	0	0	0
Bacteria;Chloroflexi;EU181507_c;EU181507_o;AB300116_f	AB300116_f	0	0	0	0	0	0	0	0	0	0	0	0	0	0	0	0	0	0	0	0	0	0	0	0	0	0	0	0	0	0	0	0	0	0	0	0	0	0	0	0	0	0	0	0	0	0	0	0
Bacteria;Parcubacteria_OD1;EU488087_c;DQ397507_o;DQ397507_f	DQ397507_f	0	0	0	0	0	0	0	0	0	0	0	0	0	0	0	0	0	0	0	0	0	0	0	0	0	0	0	0	0	0	0	0	0	0	0	0	0	0	0	0	0	0	0	0	0	0	0	0
Bacteria;Planctomycetes;PAC001018_c;JN539446_o;JN539446_f	JN539446_f	0	0	0	0	0	0	0	0	0	0	0	0	0	0	0	0	0	0	0	0	0	0	0	0	0	0	0	0	0	0	0	0	0	0	0	0	0	0	0	0	0	0	0	0	0	0	0	0
Bacteria;Proteobacteria;Deltaproteobacteria;AY214193_o;DQ787719_f	DQ787719_f	0	0	0	0	0	0	0	0	0	0	0	0	0	0	0	0	0	0	0	0	0	0	0	0	0	0	0	0	0	0	0	0	0	0	0	0	0	0	0	0	0	0	0	0	0	0	0	0
Bacteria;Latescibacteria_WS3;Latescibacter_c;EU488395_o;EU488395_f	EU488395_f	0	0	0	0	0	0	0	0	0	0	0	0	0	0	0	0	0	0	0	0	0	0	0	0	0	0	0	0	0	0	0	0	0	0	0	0	0	0	0	0	0	0	0	0	0	0	0	0
Bacteria;Planctomycetes;Brocadia_c;EU290720_o;EU385819_f	EU385819_f	0	0	0	0	0	0	0	0	0	0	0	0	0	0	0	0	0	0	0	0	0	0	0	0	0	0	0	0	0	0	0	0	0	0	0	0	0	0	0	0	0	0	0	0	0	0	0	0
Bacteria;Proteobacteria;Deltaproteobacteria;JN233606_o;JN233606_f	JN233606_f	0	0	0	0	0	0	0	0	0	0	0	0	0	0	0	0	0	0	0	0	0	0	0	0	0	0	0	0	0	0	0	0	0	0	0	0	0	0	0	0	0	0	0	0	0	0	0	0
Bacteria;Chloroflexi;Thermomicrobia;EU861898_o;EU861898_f	EU861898_f	0	0	0	0	0	0	0	0	0	0	0	0	0	0	0	0	0	0	0	0	0	0	0	0	0	0	0	0	0	0	0	0	0	0	0	0	0	0	0	0	0	0	0	0	0	0	0	0
Bacteria;JN488140_p;JN488140_c;JN488140_o;JN489649_f	JN489649_f	0	0	0	0	0	0	0	0	0	0	0	0	0	0	0	0	0	0	0	0	0	0	0	0	0	0	0	0	0	0	0	0	0	0	0	0	0	0	0	0	0	0	0	0	0	0	0	0
Bacteria;Planctomycetes;Planctomycetia;Planctomycetales;Isosphaeraceae	Isosphaeraceae	0	0	0	0	0	0	0	0	0	0	0	0	0	0	0	0	0	0	0	0	0	0	0	0	0	0	0	0	0	0	0	0	0	0	0	0	0	0	0	0	0	0	0	0	0	0	0	0
Archaea;Euryarchaeota;Methanomicrobia;Methanomicrobiales;Methanomicrobiaceae	Methanomicrobiaceae	0	0	0	0	0	0	0	0	0	0	0	0	0	0	0	0	0	0	0	0	0	0	0	0	0	0	0	0	0	0	0	0	0	0	0	0	0	0	0	0	0	0	0	0	0	0	0	0
Bacteria;Elusimicrobia;Elusimicrobia_c;Elusimicrobiales;FM204952_f	FM204952_f	0	0	0	0	0	0	0	0	0	0	0	0	0	0	0	0	0	0	0	0	0	0	0	0	0	0	0	0	0	0	0	0	0	0	0	0	0	0	0	0	0	0	0	0	0	0	0	0
Bacteria;JN453005_p;JN453005_c;JN453005_o;JN453005_f	JN453005_f	0	0	0	0	0	0	0	0	0	0	0	0	0	0	0	0	0	0	0	0	0	0	0	0	0	0	0	0	0	0	0	0	0	0	0	0	0	0	0	0	0	0	0	0	0	0	0	0
Bacteria;Peregrinibacteria;Peribacteria;GQ249519_o;GQ249519_f	GQ249519_f	0	0	0	0	0	0	0	0	0	0	0	0	0	0	0	0	0	0	0	0	0	0	0	0	0	0	0	0	0	0	0	0	0	0	0	0	0	0	0	0	0	0	0	0	0	0	0	0
Bacteria;Proteobacteria;Oligoflexia;__;__	__	0	0	0	0	0	0	0	0	0	0	0	0	0	0	0	0	0	0	0	0	0	0	0	0	0	0	0	0	0	0	0	0	0	0	0	0	0	0	0	0	0	0	0	0	0	0	0	0
Bacteria;Chloroflexi;Anaerolineae;Anaerolinaeles;EU399673_f	EU399673_f	0	0	0	0	0	0	0	0	0	0	0	0	0	0	0	0	0	0	0	0	0	0	0	0	0	0	0	0	0	0	0	0	0	0	0	0	0	0	0	0	0	0	0	0	0	0	0	0
Bacteria;BRC1;EU246057_c;EU246057_o;EU246106_f	EU246106_f	0	0	0	0	0	0	0	0	0	0	0	0	0	0	0	0	0	0	0	0	0	0	0	0	0	0	0	0	0	0	0	0	0	0	0	0	0	0	0	0	0	0	0	0	0	0	0	0
Bacteria;Microgenomates_OP11;Microgenomatus_c;CP011212_o;DQ394947_f	DQ394947_f	0	0	0	0	0	0	0	0	0	0	0	0	0	0	0	0	0	0	0	0	0	0	0	0	0	0	0	0	0	0	0	0	0	0	0	0	0	0	0	0	0	0	0	0	0	0	0	0
Bacteria;Latescibacteria_WS3;Latescibacter_c;EU592431_o;EU592431_f	EU592431_f	0	0	0	0	0	0	0	0	0	0	0	0	0	0	0	0	0	0	0	0	0	0	0	0	0	0	0	0	0	0	0	0	0	0	0	0	0	0	0	0	0	0	0	0	0	0	0	0
Bacteria;Chloroflexi;Anaerolineae;PAC000395_o;PAC000395_f	PAC000395_f	0	0	0	0	0	0	0	0	0	0	0	0	0	0	0	0	0	0	0	0	0	0	0	0	0	0	0	0	0	0	0	0	0	0	0	0	0	0	0	0	0	0	0	0	0	0	0	0
Bacteria;Acidobacteria;Solibacteres;Solibacterales;EF492968_f	EF492968_f	0	0	0	0	0	0	0	0	0	0	0	0	0	0	0	0	0	0	0	0	0	0	0	0	0	0	0	0	0	0	0	0	0	0	0	0	0	0	0	0	0	0	0	0	0	0	0	0
Bacteria;Bacteroidetes;Bacteroidia;Bacteroidales;HM127884_f	HM127884_f	0	0	0	0	0	0	0	0	0	0	0	0	0	0	0	0	0	0	0	0	0	0	0	0	0	0	0	0	0	0	0	0	0	0	0	0	0	0	0	0	0	0	0	0	0	0	0	0
Archaea;Euryarchaeota;DHVE5_c;EF444640_o;DQ417477_f	DQ417477_f	0	0	0	0	0	0	0	0	0	0	0	0	0	0	0	0	0	0	0	0	0	0	0	0	0	0	0	0	0	0	0	0	0	0	0	0	0	0	0	0	0	0	0	0	0	0	0	0
Bacteria;Chlorobi;OPB56_c;OPB56_o;EU245114_f	EU245114_f	0	0	0	0	0	0	0	0	0	0	0	0	0	0	0	0	0	0	0	0	0	0	0	0	0	0	0	0	0	0	0	0	0	0	0	0	0	0	0	0	0	0	0	0	0	0	0	0
Bacteria;Cloacamonas_p;Cloacamonas_c;EF123479_o;EF123479_f	EF123479_f	0	0	0	0	0	0	0	0	0	0	0	0	0	0	0	0	0	0	0	0	0	0	0	0	0	0	0	0	0	0	0	0	0	0	0	0	0	0	0	0	0	0	0	0	0	0	0	0
Bacteria;Bacteroidetes;Bacteroidia;Marinilabiliales;Salinivirgaceae	Salinivirgaceae	0	0	0	0	0	0	0	0	0	0	0	0	0	0	0	0	0	0	0	0	0	0	0	0	0	0	0	0	0	0	0	0	0	0	0	0	0	0	0	0	0	0	0	0	0	0	0	0
Bacteria;Elusimicrobia;Elusimicrobia_c;Elusimicrobiales;Elusimicrobiaceae	Elusimicrobiaceae	0	0	0	0	0	0	0	0	0	0	0	0	0	0	0	0	0	0	0	0	0	0	0	0	0	0	0	0	0	0	0	0	0	0	0	0	0	0	0	0	0	0	0	0	0	0	0	0
Archaea;Euryarchaeota;DHVE5_c;DQ676253_o;DQ676253_f	DQ676253_f	0	0	0	0	0	0	0	0	0	0	0	0	0	0	0	0	0	0	0	0	0	0	0	0	0	0	0	0	0	0	0	0	0	0	0	0	0	0	0	0	0	0	0	0	0	0	0	0
Bacteria;WS1;WS1_c;WS1_o;EU245570_f	EU245570_f	0	0	0	0	0	0	0	0	0	0	0	0	0	0	0	0	0	0	0	0	0	0	0	0	0	0	0	0	0	0	0	0	0	0	0	0	0	0	0	0	0	0	0	0	0	0	0	0
Bacteria;Bacteroidetes;Bacteroidia;Bacteroidales;DQ080187_f	DQ080187_f	0	0	0	0	0	0	0	0	0	0	0	0	0	0	0	0	0	0	0	0	0	0	0	0	0	0	0	0	0	0	0	0	0	0	0	0	0	0	0	0	0	0	0	0	0	0	0	0
Archaea;Euryarchaeota;DHVE5_c;AY454678_o;AY454678_f	AY454678_f	0	0	0	0	0	0	0	0	0	0	0	0	0	0	0	0	0	0	0	0	0	0	0	0	0	0	0	0	0	0	0	0	0	0	0	0	0	0	0	0	0	0	0	0	0	0	0	0
Bacteria;Proteobacteria;Alphaproteobacteria;Rhodospirillales;AY957891_f	AY957891_f	0	0	0	0	0	0	0	0	0	0	0	0	0	0	0	0	0	0	0	0	0	0	0	0	0	0	0	0	0	0	0	0	0	0	0	0	0	0	0	0	0	0	0	0	0	0	0	0
Bacteria;SR1;AF068794_c;AF068794_o;JN472376_f	JN472376_f	0	0	0	0	0	0	0	0	0	0	0	0	0	0	0	0	0	0	0	0	0	0	0	0	0	0	0	0	0	0	0	0	0	0	0	0	0	0	0	0	0	0	0	0	0	0	0	0
Bacteria;Omnitrophica_OP3;EU522667_c;EU522667_o;EU522667_f	EU522667_f	0	0	0	0	0	0	0	0	0	0	0	0	0	0	0	0	0	0	0	0	0	0	0	0	0	0	0	0	0	0	0	0	0	0	0	0	0	0	0	0	0	0	0	0	0	0	0	0
Bacteria;SR1;AB476296_c;AB476296_o;JN462128_f	JN462128_f	0	0	0	0	0	0	0	0	0	0	0	0	0	0	0	0	0	0	0	0	0	0	0	0	0	0	0	0	0	0	0	0	0	0	0	0	0	0	0	0	0	0	0	0	0	0	0	0
Bacteria;Synergistetes;Synergistia;Synergistales;Synergistaceae	Synergistaceae	0	0	0	0	0	0	0	0	0	0	0	0	0	0	0	0	0	0	0	0	0	0	0	0	0	0	0	0	0	0	0	0	0	0	0	0	0	0	0	0	0	0	0	0	0	0	0	0
Bacteria;Proteobacteria;Deltaproteobacteria;OM27;__	__	0	0	0	0	0	0	0	0	0	0	0	0	0	0	0	0	0	0	0	0	0	0	0	0	0	0	0	0	0	0	0	0	0	0	0	0	0	0	0	0	0	0	0	0	0	0	0	0
Bacteria;Cyanobacteria;DQ520188_c;DQ520188_o;JN474964_f	JN474964_f	0	0	0	0	0	0	0	0	0	0	0	0	0	0	0	0	0	0	0	0	0	0	0	0	0	0	0	0	0	0	0	0	0	0	0	0	0	0	0	0	0	0	0	0	0	0	0	0
Bacteria;Microgenomates_OP11;Microgenomatus_c;CP011212_o;CP011212_f	CP011212_f	0	0	0	0	0	0	0	0	0	0	0	0	0	0	0	0	0	0	0	0	0	0	0	0	0	0	0	0	0	0	0	0	0	0	0	0	0	0	0	0	0	0	0	0	0	0	0	0
Bacteria;Bacteroidetes;Sphingobacteriia;Sphingobacteriales;Sphingobacteriaceae	Sphingobacteriaceae	0	0	0	0	0	0	0	0	0	0	0	0	0	0	0	0	0	0	0	0	0	0	0	0	0	0	0	0	0	0	0	0	0	0	0	0	0	0	0	0	0	0	0	0	0	0	0	0
Bacteria;Tenericutes;Mollicutes;Bacilloplasma_o;Lumbricoplasmataceae	Lumbricoplasmataceae	0	0	0	0	0	0	0	0	0	0	0	0	0	0	0	0	0	0	0	0	0	0	0	0	0	0	0	0	0	0	0	0	0	0	0	0	0	0	0	0	0	0	0	0	0	0	0	0
Bacteria;SR1;JN223430_c;JN223430_o;JN223430_f	JN223430_f	0	0	0	0	0	0	0	0	0	0	0	0	0	0	0	0	0	0	0	0	0	0	0	0	0	0	0	0	0	0	0	0	0	0	0	0	0	0	0	0	0	0	0	0	0	0	0	0
Bacteria;Proteobacteria;Gammaproteobacteria;FN820314_o;DQ833471_f	DQ833471_f	0	0	0	0	0	0	0	0	0	0	0	0	0	0	0	0	0	0	0	0	0	0	0	0	0	0	0	0	0	0	0	0	0	0	0	0	0	0	0	0	0	0	0	0	0	0	0	0
Bacteria;Proteobacteria;Deltaproteobacteria;EU937845_o;EF999343_f	EF999343_f	0	0	0	0	0	0	0	0	0	0	0	0	0	0	0	0	0	0	0	0	0	0	0	0	0	0	0	0	0	0	0	0	0	0	0	0	0	0	0	0	0	0	0	0	0	0	0	0
Archaea;Euryarchaeota;DHVE5_c;EU731255_o;DQ417468_f	DQ417468_f	0	0	0	0	0	0	0	0	0	0	0	0	0	0	0	0	0	0	0	0	0	0	0	0	0	0	0	0	0	0	0	0	0	0	0	0	0	0	0	0	0	0	0	0	0	0	0	0
Bacteria;Firmicutes;Clostridia;Clostridiales;Mogibacterium_f	Mogibacterium_f	0	0	0	0	0	0	0	0	0	0	0	0	0	0	0	0	0	0	0	0	0	0	0	0	0	0	0	0	0	0	0	0	0	0	0	0	0	0	0	0	0	0	0	0	0	0	0	0
Bacteria;Cyanobacteria;DQ520188_c;DQ520188_o;JN468333_f	JN468333_f	0	0	0	0	0	0	0	0	0	0	0	0	0	0	0	0	0	0	0	0	0	0	0	0	0	0	0	0	0	0	0	0	0	0	0	0	0	0	0	0	0	0	0	0	0	0	0	0
Bacteria;Parcubacteria_OD1;EU488087_c;EU488087_o;EU488087_f	EU488087_f	0	0	0	0	0	0	0	0	0	0	0	0	0	0	0	0	0	0	0	0	0	0	0	0	0	0	0	0	0	0	0	0	0	0	0	0	0	0	0	0	0	0	0	0	0	0	0	0
Bacteria;Spirochaetes;Spirochaetia;Spirochaetales;JN493684_f	JN493684_f	0	0	0	0	0	0	0	0	0	0	0	0	0	0	0	0	0	0	0	0	0	0	0	0	0	0	0	0	0	0	0	0	0	0	0	0	0	0	0	0	0	0	0	0	0	0	0	0
Bacteria;Caldithrix_p;Caldithrix_c;EU283592_o;EU283593_f	EU283593_f	0	0	0	0	0	0	0	0	0	0	0	0	0	0	0	0	0	0	0	0	0	0	0	0	0	0	0	0	0	0	0	0	0	0	0	0	0	0	0	0	0	0	0	0	0	0	0	0
Archaea;Euryarchaeota;DHVE5_c;EU731354_o;EF444624_f	EF444624_f	0	0	0	0	0	0	0	0	0	0	0	0	0	0	0	0	0	0	0	0	0	0	0	0	0	0	0	0	0	0	0	0	0	0	0	0	0	0	0	0	0	0	0	0	0	0	0	0
Bacteria;Planctomycetes;PAC001018_c;__;__	__	0	0	0	0	0	0	0	0	0	0	0	0	0	0	0	0	0	0	0	0	0	0	0	0	0	0	0	0	0	0	0	0	0	0	0	0	0	0	0	0	0	0	0	0	0	0	0	0
Bacteria;Caldithrix_p;Caldithrix_c;EU245241_o;JN230070_f	JN230070_f	0	0	0	0	0	0	0	0	0	0	0	0	0	0	0	0	0	0	0	0	0	0	0	0	0	0	0	0	0	0	0	0	0	0	0	0	0	0	0	0	0	0	0	0	0	0	0	0
Bacteria;Peregrinibacteria;Peribacteria;LBOR_o;LBOR_f	LBOR_f	0	0	0	0	0	0	0	0	0	0	0	0	0	0	0	0	0	0	0	0	0	0	0	0	0	0	0	0	0	0	0	0	0	0	0	0	0	0	0	0	0	0	0	0	0	0	0	0
Archaea;Euryarchaeota;Methanomicrobia;Methanosarcinales;ANME2_f	ANME2_f	0	0	0	0	0	0	0	0	0	0	0	0	0	0	0	0	0	0	0	0	0	0	0	0	0	0	0	0	0	0	0	0	0	0	0	0	0	0	0	0	0	0	0	0	0	0	0	0
Bacteria;Chloroflexi;PDJQ_c;EU335161_o;EF076076_f	EF076076_f	0	0	0	0	0	0	0	0	0	0	0	0	0	0	0	0	0	0	0	0	0	0	0	0	0	0	0	0	0	0	0	0	0	0	0	0	0	0	0	0	0	0	0	0	0	0	0	0
Bacteria;Cyanobacteria;PAC002560_c;PAC000393_o;DQ520181_f	DQ520181_f	0	0	0	0	0	0	0	0	0	0	0	0	0	0	0	0	0	0	0	0	0	0	0	0	0	0	0	0	0	0	0	0	0	0	0	0	0	0	0	0	0	0	0	0	0	0	0	0
Bacteria;Verrucomicrobia;Verrucomicrobiae;Methylacidiphilales;HM630169_f	HM630169_f	0	0	0	0	0	0	0	0	0	0	0	0	0	0	0	0	0	0	0	0	0	0	0	0	0	0	0	0	0	0	0	0	0	0	0	0	0	0	0	0	0	0	0	0	0	0	0	0
Bacteria;Planctomycetes;PAC000043_c;PAC000043_o;JN451927_f	JN451927_f	0	0	0	0	0	0	0	0	0	0	0	0	0	0	0	0	0	0	0	0	0	0	0	0	0	0	0	0	0	0	0	0	0	0	0	0	0	0	0	0	0	0	0	0	0	0	0	0
[truncated: 13 more columns]
