# Supplementary material for: Microbial decomposition of biodegradable plastics on the deep-sea floor
Source: Nat Commun. 2024 Jan 26;15:568. doi: 10.1038/s41467-023-44368-8 (PMC10817984; doi:10.1038/s41467-023-44368-8)
Supplement: Supplementary file 6 — Source Data [file 41467_2023_44368_MOESM6_ESM.zip › Source data/Source Data SF 20.xlsx]

## Sheet: ClassGenus for MDS
Source Data SF 20 | Source Data for Supplementary Figure 20
class	SUM	P3HBx1J0	PHBVJ0	PHBHJ0	P4HBJ0	EcoflexJ0	PBSAJ0	PBSJ0	PCLJ0	PETJ0	PLLAJ0	LDPEJ0	PSJ0	PPJ0	A8EcoflexJ1	B8PBSAJ1	B9PCLJ1	C9PLLAJ1	A6P3HBJ1	C7PHBVJ1	E6PHBHJ1	G7P4BHJ1	G8LDPEJ1	G9PSJ1	F9PPJ1	A8Ecoflex	B8PBSA	B9PCL	C5PET	C9PLLA	A6P3HB	C7PHBV	E6PHBH	G7P4BH	G8LDPE	G9PS	F9PP	A8EcoflexT2	B8PBSAT2	B9PCLT2	C5PETT2	C9PLLAT2	A6P3HBT2	C7PHBVT2	E6PHBHT2	G7P4BHT2	G8LDPET2	G9PST2	F9PPT2
Candidatus Reidiella	590.492	29.7231	0	0	0	0	0	0.727086	0	0	0	0.70412	12.6267	0.545231	1.42496	0	0	1.30439	84.989	86.9972	85.1529	38.0156	0	2.46935	11.3118	0	0	0	0	3.01912	0	0	9.5249	0	0	6.84093	0	0.54535	2.47483	0	5.86577	0	59.6213	37.5088	62.191	13.8219	17.5038	14.0428	1.53997
Teredinibacter	267.002	16.3245	39.7898	24.3456	13.2286	5.53791	0	0	0	0	0	11.6907	0	0	0	0	0	0	0	0	0	0	0	0	0	0	0	0	10.0345	4.04034	9.9955	12.2578	0	3.46308	0	0	0	0	0	0	0	0	0	0	0	0.728524	0	0	0
Pseudoalteromonas	240.495	0	0	0	0	0	0	0	0	0	0	0	0	0	0	0	0	0	0	0	0	0	0	0	0	0.161014	0	0	0	0	0	0	0	0	0	0	0	0	0	0	0	0	0	0	0	0	0	0	0
Colwellia	154.696	0	0	0	0	0	0	0	0	0	0	0	0	0	0	0	0	0	0	0	0	0	0	0	0	19.343	0.35135	0.0885788	12.0834	0	15.7959	11.2605	3.44991	43.4046	0.991177	1.72031	3.21023	0	0	0	0.930054	3.82869	0	0	0	4.06083	0.49923	0	1.78008
Thiothrix	141.47	0	0	0	0	1.2372	0	0.273879	0.0851866	1.13368	5.17778	1.18742	6.27613	17.4689	0.409774	0	0	7.56056	0	0	0	0	0	0	36.15	0	0.0930469	0	0	16.2808	0	0	0.290004	0	0.197175	13.7565	24.8995	2.53835	0	0	4.29853	0	0	0	0	0.27542	0.653846	0.862891	0.363464
Simiduia	128.023	0.236003	0	3.63255	2.12043	4.43994	34.8035	13.9141	32.1701	0	0	0	0	0	0	0	0	0	0	0	0	0	0	0	0	0	2.69259	0.934346	3.03186	12.4898	1.47825	4.43563	0	0	0	0	0	0.8683	0	0	0	1.76159	0	0	0	0	0	0	0
Granulosicoccus	115.909	0.258375	0	0	0.136774	0.584543	0.359718	0	2.33914	0	5.14392	0	0	2.69008	0	0	0	0	0	0	0	0	0	0	0	0.748857	11.3263	17.5221	1.77631	0	9.0276	3.90558	5.94262	32.3503	1.34463	1.37911	5.71968	2.35895	2.01065	0	2.64807	3.22639	0	0	0	0	0	0	3.10906
Woeseia	106.662	0.238084	0	0.316806	0	0	0	0	0	15.5426	15.8926	7.96059	10.9929	8.01678	0.331546	0	0	14.3865	0	0	0	0	2.24735	20.5488	9.32149	0	0	0	0	0	0	0	0	0	0	0	0	0	0	0	0	0.351774	0	0	0.0629442	0.235077	0	0	0.215675
Aliivibrio	82.0704	0	0	0	0	0	0	0	0	0	0	0	0	0	0	0	0	0	0	0	0	0	0	0	0	0	0	0	0	0	0	0	0	0	0	0	0	0	0	0	0	0	0	0	0	0	0	0	0
other Gammaproteobacteria	491.153	15.8422	4.0469	5.12864	13.9022	29.0921	5.61666	10.7351	5.29187	2.07873	3.80655	28.1685	0	10.1727	0.235491	0.559726	0	15.389	0.162829	0	0	0.260998	15.7602	15.6212	18.2657	4.27856	2.4341	0.972406	1.09015	32.4688	1.87764	1.44432	12.8652	4.01016	55.1523	22.414	13.9817	0.794517	0	0	8.45306	11.6427	0.382874	0	0	5.6012	0.148946	0.498075	15.9306
Profundibacter	411.523	0	0	0	0	0	0	0	0	0	0	0	0	0	0	0	0	0	0	0	0	0	0	0	0	34.7344	50.9107	9.56979	45.2593	0	0.336731	7.87895	40.7766	6.95697	2.21506	5.52819	5.23637	32.984	3.10724	0.749945	17.3879	23.5541	0	30.4662	7.59882	10.6693	16.6087	15.5947	11.2709
Micavibrio	371.289	2.79957	3.07616	5.40155	0.0926155	1.00881	2.77419	1.24557	2.01652	0	0	0	0	0	0	2.66878	0.393976	0	1.08885	0	0	1.3238	0	0	1.3867	2.04705	0	1.83673	0	0	0.076435	0	0	0	6.7282	2.82879	1.23201	0.193451	4.49373	0	1.41479	2.9022	0.908586	0	0	0	7.14322	3.76887	1.0251
Rhodobiaceae bacterium	134.584	0	0	1.53587	0	0	0	2.29982	0	0	0	1.07277	0	0	0	0	0	0	0	0	0	0	9.46764	0	0	1.85483	0.377181	0	0	14.5863	0	0.772577	0.922671	0	8.33171	3.13762	0	0	0.237411	0	0	0.209729	1.23509	0	0	1.25229	5.01266	0.203598	1.03631
Ensifer	109.263	0	0	0	0	0	0	0	0	0	0	0	0	0	0	0	0	0	0	0	0	0	0	0	0	0	3.3908	0.451635	7.40294	0	7.75252	12.3139	1.37077	1.80093	0.708221	0	3.09918	0	0.271327	0	0.384477	0	0	0	0	0	0	1.86703	0
Hyphomonas	93.2866	0	0	2.34831	0	0	4.18218	4.39624	5.08357	0	0	0	0	0	0	0	0	0	0	0	0	0	0	0	0	2.25032	0.247246	43.969	0	0	0.668799	1.18624	3.65544	1.78976	4.69008	0	0	17.7939	0	0	0	0.330564	0	0	0	0	0.0812446	0	0.613626
Nitratireductor	73.7133	0	0	0	0	0	0	0	0	0	0	0.644718	0	0	0	0	0	0	0	0	0	0	0	0	0	6.78609	17.4438	2.97726	1.98237	0	0.333801	6.11769	0	0	4.29797	12.3564	1.27653	7.46089	7.57585	0	0	0	0	0	0	0	1.88265	0	0
Filomicrobium	66.9107	0	0.162057	0	0	9.04188	8.0587	28.4383	0	8.46448	0	3.51227	0	8.09272	0.894176	0.246196	0	0	0	0	0	0	0	0	0	0	0	0	0	0	0	0	0	0	0	0	0	0	0	0	0	0	0	0	0	0	0	0	0
Parasedimentitalea	57.4996	0	0	0	0	0	0	3.4166	6.03227	0	0	0	0	0	0	0	0	0	0	0	0	0	0	0	0	1.44975	2.32236	10.1624	0.813918	0	7.70729	3.14039	0	0	0	2.80337	3.91802	0	0	0	0	0	0	0	0	0	0	0	0
Glycocaulis	56.7829	0	0	0	0	0	0	0	0	0	0	0	0	0	0	0	0	0	0	0	0	0	0	0	0	0.114244	0	0	0.87486	2.31131	40.1485	1.38048	0	0	4.78934	0	0	0	0	0	3.49948	1.56846	0	0	0	0	0	0.840594	1.10465
other Alphaproteobacteria	526.854	23.0127	13.2038	34.6622	53.2438	33.0805	21.0596	0.570421	25.7589	18.0031	7.18115	10.9368	21.8374	7.54163	5.09942	0.484617	1.19146	9.02133	0	0.430483	0	0.703594	12.4981	9.83886	1.81725	16.4568	5.42606	4.12583	4.5696	10.2379	0.368541	2.78569	0.173046	0	3.7946	12.9032	20.6827	15.4248	2.86572	0.773661	11.8529	8.85461	0	0.0657615	0.140456	0.260148	3.09579	4.04084	41.2589
Desulfobacula	199.325	0	0	0	0	0	0	0	0.565046	0	0	0	0	0	6.46315	32.8653	63.5522	0	0.376007	0.314541	0.0423133	3.62953	2.14889	0	3.97965	0	0	0	0	0	0	0	0.104591	0	0	0	0	0.672395	1.81742	40.2003	0.297683	0	10.5415	0.40679	1.88584	0.617432	11.5121	17.3326	0
Desulfotalea	113.101	0.647447	0	0	0	0	0	0	0.0335119	0	0	0	0	0	15.5873	4.61148	0	1.76612	3.13714	6.70867	0.402734	1.79243	0	0	0	0	0	0	0	0	0	0	0.0881433	0	0	0	0	5.38893	57.8486	5.07862	1.35214	1.09392	0.831772	0.142419	0	0	3.27487	2.97076	0.34441
other Deltaproteobacteria	272.664	3.59925	5.9706	2.07328	0.590098	0	1.90541	7.7324	4.12314	0	1.17116	0.232189	0	8.95791	45.9545	41.2108	21.1179	18.5069	2.12607	1.75047	8.67417	12.0409	22.3767	4.58627	0.751218	1.63972	0.724088	0.0260417	0.134744	0	0.0907104	0.48196	1.03864	0.117464	0.0942965	0.674928	0.143993	1.94298	0.780405	1.05064	2.9622	2.24771	7.96313	5.98321	8.61653	0.212702	7.09307	12.8805	0.206433
Bacteroidetes	176.293	0	0	0	0	0	0	0	0	0	0	0	0	0	0	0	0	0	0	0	0	0	0	0	0	0	0	0	0	0	0	0	0	0	0	0	0	0	0	0	0	0	0	0	0	0	0	0	0
Epsilonproteobacteria	165.075	0	0	0	0	0	0	0	0	0	0	0	0	0	0	0	0	3.51663	0	0	0	0	0	0.647325	0	3.02287	0	0	0.692548	0	0.518047	0.528688	16.8455	3.8256	0.853277	0	0	0.312289	0.118393	0.280183	19.6474	2.01732	0	7.43548	7.77396	34.8638	6.32589	4.05399	0.218189
Actinobacteria	157.121	0	0	0	0	0	0	0	0	0	0	0	0	0	0	0	0	0	0	0	0	0	0	0	0	0	0	0	0	0	0	0	0	0	0	0	0	0	0	0	0	0	0	0	0	0	0	0	0
Thaumarchaeota	134.539	0	0	0	0	0.149092	0	2.01735	0	29.9857	20.0622	20.4107	27.3744	8.46159	0	0	0	4.7269	0	0	0	0	5.54634	12.7918	0.975754	0	0	0	0	0.842858	0	0	0	0	0	0	0	0	0	0	0	0	0	0	0	0.50872	0	0	0.68521
Acidobacteria	73.7308	0.762015	20.8392	1.90217	5.89368	0.13952	0.785474	0	0.680417	3.77039	1.51993	5.18936	0	0	2.23961	2.13955	0.144856	1.36009	0	0	0	1.30689	12.8884	12.0085	0	0	0	0	0	0	0	0	0	0	0	0.160799	0	0	0	0	0	0	0	0	0	0	0	0	0
Planctomycetes	63.9669	0	0	0	0	0	0	0	0	0	0	0	0	0	0	0	0	0	0	0	0	0	0	0	0	0	0	0	0	0	0	0	0	0	0	0	0	0	0	0	0	0	0	0	0	0	0	0	0
Tenericutes	52.1045	0.129136	0	0	0	0	0.1748	0	0	0	0	0	0	0	0.869388	0	0	0	3.23152	0.328433	0.407494	15.4722	0	0	0	0	0	0	0	0	0	0	0	0	0	0	0	1.4638	1.32576	0	1.11273	0	5.1449	9.5889	1.1882	1.69239	5.88767	4.08718	0
Bacteria incertae sedis	77.6466	0	0.280935	0	0	0.943238	0.186049	2.23934	0.166823	0	0	0	0	0	0.494763	1.47331	0.698859	0	0.169398	0	0	1.37688	0	0	0	0	0	0	0	0	0	0	0	0	0	0	0	0	3.59405	49.5554	0.720185	6.22505	0.293153	0	0	0.182754	5.90121	1.70748	0.805944
other phyla	292.488	0.468104	1.59843	4.70777	1.05018	2.9415	6.54909	2.19344	6.49412	3.54352	7.64941	3.9166	8.61046	9.37808	12.1359	12.2624	11.0119	17.2976	1.40357	2.3001	1.33712	19.3578	12.3536	12.2601	3.3141	1.79694	2.03736	7.3638	1.13069	0	1.18699	3.89473	1.77023	0.512906	1.95443	5.17808	4.38706	2.66021	9.90581	1.68672	10.4996	14.8226	6.56622	6.09401	6.2269	15.2656	3.03039	12.2758	7.51102
	Dim1	0.00946826	0.0984319	0.229071	0.327949	0.413879	0.65404	0.813508	0.599896	0.766379	0.779116	0.573246	0.546245	0.657791	0.233917	0.142178	0.0732394	0.427061	-0.376208	-0.371601	-0.361888	-0.274427	0.422954	0.620934	0.305735	-0.466326	-0.629957	-0.839557	-0.60258	0.467721	-0.685824	-0.57833	-0.550815	-0.747467	0.384996	0.176431	0.314635	-0.520594	0.324741	0.00737164	-0.264888	-0.268532	-0.34054	-0.512321	-0.385577	-0.543394	-0.491934	-0.318064	0.180242
	Dim2	0.20442	-0.360581	-0.191172	-0.109487	-0.128611	-0.238727	-0.244713	-0.201725	0.169018	0.248708	-0.0216662	0.347711	0.293207	0.663318	0.731725	0.772651	0.34225	0.591842	0.593524	0.592037	0.635532	0.249672	0.201216	0.398431	-0.0902508	-0.0152239	-0.0704241	-0.0870932	-0.259763	-0.582886	-0.421275	0.0784933	-0.342082	-0.351476	0.0530773	0.0254924	-0.0034649	0.762605	0.878314	0.108631	-0.00849166	0.61414	0.4009	0.560533	0.272283	0.423064	0.450239	-0.0388444
[truncated: 12 more columns]
