# Supplementary material for: Microbial decomposition of biodegradable plastics on the deep-sea floor
Source: Nat Commun. 2024 Jan 26;15:568. doi: 10.1038/s41467-023-44368-8 (PMC10817984; doi:10.1038/s41467-023-44368-8)
Supplement: Supplementary file 6 — Source Data [file 41467_2023_44368_MOESM6_ESM.zip › Source data/Source Data SF 22 (1).nwk]

(((((((((((((((ASV1:0.00178607,ASV11:0.00219880)0.5858:0.00325194,ASV3:0.00076572)1.0000:0.04498307,ASV66:0.04510811)0.7665:0.02165055,(ASV16:0.00020367,ASV7:0.00778628)1.0000:0.04891834)0.6173:0.01972661,ASV81:0.09456055)0.5147:0.01361193,ASV12:0.04863613)0.3756:0.01162513,(ASV2:0.01188248,ASV4:0.01235028)1.0000:0.06474229)0.2305:0.00494980,(ASV74:0.00364213,ASV86:0.00434721)1.0000:0.05367320)0.2467:0.00613451,ASV32:0.05350070)0.5259:0.01077509,(ASV15:0.00170240,ASV21:0.00228245)1.0000:0.07508340)0.2863:0.00838645,(ASV72:0.06500444,(ASV26:0.06351749,(ASV19:0.03908258,(ASV10:0.03326679,(ASV13:0.00499369,ASV6:0.01935501)0.6315:0.00483406)0.9279:0.02523291)0.5614:0.00807382)0.4223:0.00936535)0.3279:0.00883374)0.6426:0.02527325,((ASV50:0.02676140,ASV91:0.01015006)1.0000:0.09640249,(ASV69:0.08405091,(ASV53:0.03158409,(ASV25:0.02053873,ASV51:0.02483848)0.8223:0.01356892)0.8213:0.01413693)0.6142:0.01146399)0.5259:0.02103864)0.2548:0.00498390,((ASV31:0.06482109,ASV57:0.07531495)0.3766:0.01390813,(ASV47:0.07283871,(ASV23:0.13766546,(ASV38:0.04285180,((ASV14:0.03875207,ASV36:0.02373943)0.4863:0.00794885,(ASV17:0.01509587,((ASV33:0.01571939,ASV42:0.00439901)0.7046:0.01069239,(ASV93:0.00693230,(ASV37:0.00374432,ASV5:0.00022378)0.8274:0.00513840)0.9736:0.02778790)0.8944:0.01864698)0.5299:0.00628254)0.8832:0.02078986)0.5482:0.01267038)0.1807:0.00656726)0.1066:0.00659222)0.4538:0.02562077)0.2792:0.02526048,((ASV18:0.10397594,ASV29:0.09117625)0.9980:0.16619525,((ASV22:0.01003738,ASV28:0.01009033)0.6853:0.01797198,(ASV65:0.03878413,(ASV41:0.01393425,ASV8:0.01449021)0.7797:0.01916270)0.4234:0.01320388)0.8985:0.08977099)0.1797:0.00748411)0.4305:0.03762894,ASV71:0.06283763,(ASV39:0.00000000,ASV62:0.00829299)1.0000:0.52331013);
