# Supplementary material for: Microbial decomposition of biodegradable plastics on the deep-sea floor
Source: Nat Commun. 2024 Jan 26;15:568. doi: 10.1038/s41467-023-44368-8 (PMC10817984; doi:10.1038/s41467-023-44368-8)
Supplement: Supplementary file 6 — Source Data [file 41467_2023_44368_MOESM6_ESM.zip › Source data/Source Data SF 22 (2).fasta]

>ASV1
TACGGAGGGTGCGAGCGTTAATCGGAATTACTGGGCGTAAAGCGTACGCAGGCGGTTTGTTAAGCGAGATGTGAAAGCCCCGGGCTCAACCTGGGAACTGCATTTCGAACTGGCAAACTAGAGTGTGATAGAGGGTGGTAGAATTTCAGGTGTAGCGGTGAAATGCGTAGAGATCTGAAGGAATACCGATGGCGAAGGCAGCCACCTGGGTCAACACTGACGCTCATGTACGAAAGCGTGGGGAGCAAACGGG
>ASV10
TACGGAGGGTGCAAGCGTTAATCGGAATTACTGGGCGTAAAGCGCGCGTAGGCGGCTTAGTAAGTCGGATGTGAAAGCCCTGGGCTTAACCTGGGAACTGCATACGATACTGCTATGCTAGAGTGTGATAGAGGGAAGTGGAATTTCAGGTGTAGCGGTGAAATGCGTAGATATCTGAAGGAACATCAGTGGCGAAGGCGGCTTCCTGGATCAACACTGACGCTGAGGTGCGAAAGCGTGGGTAGCAAACAGG
>ASV11
TACGGAGGGTGCGAGCGTTAATCGGAATTACTGGGCGTAAAGCGTACGCAGGCGGTTTGTTAAGCGAGATGTGAAAGCCCCGGGCTCAACCTGGGAACTGCATTTCGAACTGGCAGACTAGAGTGTGATAGAGGGTGGTAGAATTTCAGGTGTAGCGGTGAAATGCGTAGAGATCTGAAGGAATACCGATGGCGAAGGCAGCCACCTGGGTCAACACTGACGCTCATGTACGAAAGCGTGGGGAGCAAACGGG
>ASV12
TACGGAGGGTGCGAGCGTTAATCGGAATTACTGGGCGTAAAGCGCGCGTAGGCGGTTGTTTAAGCTAGATGTGAAAGCCCCGGGCTCAACCTGGGAACTGCATTTAGAACTGGGCAACTAGAGTACAGCAGAGGAGTGTGGAATTTCAGGTGTAGCGGTGAAATGCGTAGAGATCTGAAGGAACATCAGTGGCGAAGGCGACACTCTGGGTTGATACTGACGCTGAGGTGCGAAAGCGTGGGGAGCAAACAGG
>ASV13
TACGGAGGGTGCAAGCGTTAATCGGAATTACTGGGCGTAAAGCGCGCGTAGGCGGTTTAGTAAGTTGGATGTGAAAGCCCTGGGCTTAACCTGGGAACTGCATTTGATACTGCTAGGCTAGAGTATGGTAGAGGGAAGTGGAATTTCAGGTGTAGCGGTGAAATGCGTAGATATCTGAAGGAACATCAGTGGCGAAGGCGACTTCCTGGACCAATACTGACGCTGAGGTGCGAAAGCGTGGGTAGCAAACAGG
>ASV14
TACGAAGGGGGCTAGCGTTGTTCGGAATAACTGGGCGTAAAGAGTACGTAGGTGGATTGTTAAGTGAGGGGTGAAATCCCAGGGCTCAACCCTGGAACTGCCTTTCATACTGGCAATCTTGAGTTCGAGAGAGGTGAGTGGAATTCCGAGTGTAGAGGTGAAATTCGTAGATATTCGGAGGAACACCAGTGGCGAAGGCGGCTCACTGGCTCGATACTGACACTGAGGTACGAAAGCGTGGGGAGCAAACAGG
>ASV15
TACTAAAGGTGCAAGCGTTAATCGGAATTACTGGGCGTAAAGCGCGCGTAGGTGGTTTGTTAAGTTGGATGTGAAAGCCCAGGGCTCAACCTTGGAACTGCATTCAAAACTGACTCACTAGAGTACGAGAGAGGTTAGTGGAATTTCCTGTGTAGCGGTGAAATGCGTAGAGATGGGAAGGAACACCAGTGGCGAAGGCGACTGACTGGCTCGATACTGACACTGAGGTGCGAAAGCGTGGGGAGCAAACGGG
>ASV16
TACGGAGGGTGCGAGCGTTAATCGGAATTACTGGGCGTAAAGCGCATGCAGGTGGTTCATTAAGTCAGATGTGAAAGCCCGGGGCTCAACCTCGGAACTGCATTTGAAACTGGTGAACTAGAGTACTGTAGAGGGGGGTAGAATTTCAGGTGTAGCGGTGAAATGCGTAGAGATCTGAAGGAATACCAGTGGCGAAGGCGGCCCCCTGGACAGATACTGACACTCAGATGCGAAAGCGTGGGGAGCAAACAGG
>ASV17
TACGGAGGGGGTTAGCGTTGTTCGGAATTACTGGGCGTAAAGCGCACGTAGGCGGATTAAAAAGTTAGAGGTGAAATCCCAGGGCTCAACCCTGGAACTGCCTTTAAAACTAGTAGTCTAGAGTTCGAGAGAGGTGAGTGGAATTCCAAGTGTAGAGGTGAAATTCGTAGATATTTGGAGGAACACCAGTGGCGAAGGCGGCTCACTGGCTCGATACTGACGCTGAGGTGCGAAAGCGTGGGGAGCAAACAGG
>ASV18
TACGGAGGATCCAAGCGTTATCCGGAATCATTGGGTTTAAAGGGTCCGTAGGTGGATAATTAAGTCAGGGGTGAAAGTCTGCGGCTCAACCGTAGAATTGCCTTTGATACTGGTTATCTTGAATTATTGTGAAGTGGTTAGAATATGTAGTGTAGCGGTGAAATGCATAGATATTACATAGAATACCAATTGCGAAGGCAGATCACTAACAATATATTGACACTGATGGACGAAAGCGTGGGGAGCGAACAGG
>ASV19
TACGGAAGGTGCAAGCGTTAATCGGAATTACTGGGCGTAAAGCGCGCGTAGGCGGTTTTGTCAGTCGGATGTGAAAGCCCAGGGCTTAACCTTGGAACTGCATTCGATACTGCAAGACTAGAGTATGGTAGAGGAGAGTGGAATTCCAGGTGTAGCGGTGAAATGCGTAGATATCTGGAGGAACACCAGTGGCGAAGGCGACTCTCTGGCCCAATACTGACGCTGAGGTGCGAAAGCGTGGGGAGCAAACAGG
>ASV2
TACGAGGGGTGCAAGCGTTAATCGGAATTACTGGGCGTAAAGCGTTCGTAGGCGGTCTATTAAGCAAGATGTGAAAGCCCAGGGCTCAACCTTGGAACTGCATTTTGAACTGGTAGACTAGAGTACTGTAGAGGGTGGTGGAATTTCCAGTGTAGCGGTGAAATGCGTAGAGATTGGAAGGAACATCAGTGGCGAAGGCGGCCACCTGGACAGATACTGACGCTGAGGAACGAAAGCGTGGGGAGCGAACAGG
>ASV21
TACTAAAGGTGCAAGCGTTAATCGGAATTACTGGGCGTAAAGCGCGCGTAGGTGGTTTGTTAAGTTGGATGTGAAAGCCCAGGGCTCAACCTTGGAACTGCATTCAAAACTGACTCGCTAGAGTACGAGAGAGGTTAGTGGAATTTCCTGTGTAGCGGTGAAATGCGTAGAGATGGGAAGGAACACCAGTGGCGAAGGCGACTGACTGGCTCGATACTGACACTGAGGTGCGAAAGCGTGGGGAGCAAACGGG
>ASV22
TACGGAGGGTGCAAGCGTTACTCGGAATCACTGGGCGTAAAGAGAATGTAGGCGGATTAATAAGTCAGATGTGAAAGCCAATGGCTCAACCATTGAACTGCATTTGAAACTGTTAATCTAGAATATGGGAGAGGTAGATGGAATTTCTGGTGTAGGGGTAAAATCCGTAGAGATCAGAAGGAATACCGATTGCGAAGGCGATCTACTGGAACATTATTGACGCTGAGATTCGAAAGCGTGGGGAGCAAACAGG
>ASV23
TACGAATGGGGCAAGCGTTGTTCGGAATAACTGGGCTTAAAGCGTGCGCAGGCGGATATGAAAGTCAGAAGTGAAATCCCAGGGCTCAACCCTGGAACTGCTTTTGAAACTCCATATCTAGAATCCGGTAGAGGTCAAGAGAATTCCTAGTGTAGAGGTGAAATTCGCAGATATTAGGAGGAATACCAGTGGCGTAGGCGCTTGACTGGACCGGTATTGACGCTCATGTACGAAAGCGTGGGGAGCAAACAGG
>ASV25
TACGGAGGGTGCAAGCGTTGTTCGGAATTACTGGGCGTAAAGCGCGCGTAGGCGGCTTTATAAGTCAGATGTGAAAGTCCACGGCTCAACCGTGGAAGTGCATTTGAAACTGTAAGGCTTGAGTATTGGAGGGGGTGGTGGAATTCCCGGTGTAGAGGTGAAATTCGTAGATATCGGGAGGAATACCGGTGGCGAAGGCGACCACCTGGCCAAATACTGACGCTGAGGTGCGAAAGCGTGGGGAGCAAACAGG
>ASV26
TACAGAGGGTGCAAGCGTTAATCGGAATTACTGGGCGTAAAGCGCGCGTAGGCGGCTATTTAAGTCGGATGTGAAATCCCCGGGCTCAACCTGGGAACTGCATACGATACTGGGTAGCTAGAGTATGTTAGAGGCAAGTGGAATTCCGGGTGTAGCGGTGAAATGCGTAGATATCCGGAGGAACACCAGTGGCGAAGGCGACTTGCTGGGATAATACTGACGCTGAGGTGCGAAAGCGTGGGGAGCAAACAGG
>ASV28
TACGGAGGGTGCAAGCGTTACTCGGAATCACTGGGCGTAAAGAGCGTGTAGGCGGGTTAATAAGTCAGATGTGAAAGCCAATGGCTCAACCATTGAACTGCATTTGAAACTGTTAATCTAGAATATGGGAGAGGTAGATGGAATTTCTGGTGTAGGGGTAAAATCCGTAGAGATCAGAAGGAATACCGATTGCGAAGGCGATCTACTGGAACATTATTGACGCTGAGACGCGAAAGCGTGGGGAGCAAACAGG
>ASV29
TACGGAGGGTCCAAGCGTTATCCGGATTTATTGGGTTTAAAGGGTCCGTAGGCGGGATTTTAAGTCAGTGGTGAAAGCCTACAGCTCAACTGTAGAACTGCCATTGAAACTGGAATTCTTGAATGTGATTGAAGTGGGCGGAATATGTCATGTAGCGGTGAAATGCTTAGATATGACATAGAACACCGATAGCGAAGGCAGCTCACTAAGTCATGATTGACGCTGATGGACGAAAGCGTGGGGAGCGAACAGG
>ASV3
TACGGAGGGTGCGAGCGTTAATCGGAATTACTGGGCGTAAAGCGTACGCAGGCGGTTTGTTAAGCGAGATGTGAAAGCCCCGGGCTCAACCTGGGAACTGCATTTCGAACTGGCAAACTAGAGTGTGATAGAGGGTGGTAGAATTTCAGGTGTAGCGGTGAAATGCGTAGAGATCTGAAGGAATACCGATGGCGAAGGCAGCCACCTGGGTCAACACTGACGCTCATGTACGAAAGCGTGGGGAGCAAACAGG
>ASV31
TACGGAGGGAACTAGCGTTGTTCGGAATTACTGGGCGTAAAGCGCGCGTAGGCGGACCAATCAGTCAGAGGTGAAATCCCGGGGCTTAACCTCGGAACTGCCTTTGATACTGTTGGTCTAGAGTTCGAGAGAGGTAAGTGGAATTCCCAGTGTAGAGGTGAAATTCGTAGATATTGGGAAGAACACCAGTGGCGAAGGCGGCTTACTGGCTCGATACTGACGCTGAGGTGCGAAAGCGTGGGGAGCAAACAGG
>ASV32
TACGGAGGGTGCAAGCGTTAATCGGAATTACTGGGCGTAAAGCGCGCGTAGGCGGTTTGTTAAGCTAGCTGTGAAATCCCAGGGCTCAACCTTGGAATTGCAGTTAGAACTGGCAGGCTAGAGTACAGCAGAGGATAGTGGAATTTCTAGTGTAGCGGTGAAATGCGTAGATATTAGAAGGAACACCAGTGGCGAAGGCGACTGTCTGGGCTGATACTGACGCTGAGGTGCGAAAGCGTGGGGAGCAAACAGG
>ASV33
TACGGAGGGGGTTAGCGTTGTTCGGAATTACTGGGCGTAAAGCGTACGTAGGCCGATTGGAAAGTATGGGGTGAAATCCCAGGGCTCAACCCTGGAACTGCCTCATAAACTAACAGTCTAGAGTTCGAGAGAGGTGAGTGGAATTCCAAGTGTAGAGGTGAAATTCGTAGATATTTGGAGGAACACCAGTGGCGAAGGCGGCTCACTGGCTCGATACTGACGCTGAGGTACGAAAGCGTGGGGAGCAAACAGG
>ASV36
TACGAAGGGGGCTAGCGTTGTTCGGAATAACTGGGCGTAAAGCGCACGTAGGCGGATTGGAAAGTTAGAGGTGAAATCCCAGGGCTCAACCCTGGAACTGCCTTTAAAACTATCAATCTAGAGATCGAGAGAGGTGAGTGGAATTCCGAGTGTAGAGGTGAAATTCGTAGATATTCGGAGGAACACCAGTGGCGAAGGCGGCTCACTGGCTCGATACTGACGCTGAGGTGCGAAAGCGTGGGGAGCAAACAGG
>ASV37
TACGGAGGGGACTAGCGTTGTTCGGAATTACTGGGCGTAAAGCGTACGTAGGCGGATCAGAAAGTATGGGGTGAAATCCCAGGGCTCAACCCTGGAACTGCCTCATAAACTCCTGGTCTTGAGTTCGAGAGAGGTGAGTGGAATTCCGAGTGTAGAGGTGAAATTCGTAGATATTCGGAGGAACACCAGTGGCGAAGGCGGCTCACTGGCTCGATACTGACGCTGAGGTACGAAAGTGTGGGGAGCAAACAGG
>ASV38
TACGGAGGGGGCTAGCGTTGTTCGGAATTACTGGGCGTAAAGCGTACGTAGGCGGATTGTTAAGTTAGAGGTGAAATCCCAGGGCTCAACCCTGGAACTGCCTTTAAAACTGGCAATCTAGAGTTATGGAGAGGTAAGTGGAATTCCTAGTGTAGAGGTGAAATTCGTAGATATTAGGAGGAACACCAGAGGCGAAGGCGGCTTACTGGACATATACTGACGCTGAGGTACGAAAGTGTGGGGAGCAAACAGG
>ASV39
AACCAGCACCTCAAGTGGTCAGGATGATTATTGGGCCTAAAGCATCCGTAGCCGGCTCTGTAAGTTTTCGGTTAAATCTGTACGCTCAACGTACAGGCTGCCGGGAATACTGCAGAGCTAGGGAGTGGGAGAGGTAGACGGTACTCGGTAGGAAGGGGTAAAATCCTTTGATCTATTGATGACCACCTGTGGCGAAGGCGGTCTACCAGAACACGTCCGACGGTGAGGGATGAAAGCTGGGGGAGCAAACCGG
>ASV4
TACGAGGGGTGCAAGCGTTAATCGGAATTACTGGGCGTAAAGCGTTCGTAGGCGGTTATTTAAGCAAGATGTGAAAGCCCAGGGCTCAACCTTGGAACTGCATTTTGAACTGGGTAACTAGAGTACTGTAGAGGGTGGTGGAATTTCCAGTGTAGCGGTGAAATGCGTAGAGATTGGAAGGAACATCAGTGGCGAAGGCGGCCACCTGGACAGATACTGACGCTGAGGAACGAAAGCGTGGGGAGCGAACAGG
>ASV41
TACGGAGGGTGCAAGCGTTACTCGGAATCACTGGGCGTAAAGAGCGTGTAGGCGGATAAATAAGTTTGAAGTGAAATCCAATGGCTCAACCATTGAACTGCTTTGAAAACTGTTAATCTAGAATATGGGAGAGGTAGATGGAATTTCTGGTGTAGGGGTAAAATCCGTAGAGATCAGAAGGAATACCGATTGCGAAGGCGATCTACTGGAACATTATTGACGCTGAGACGCGAAAGCGTGGGGAGCAAACAGG
>ASV42
TACGGAGGGGGTTAGCGTTGTTCGGAATTACTGGGCGTAAAGCGCACGTAGGCGGATTGGAAAGTAGGGGGTGAAATCCCAGGGCTCAACCCTGGAACTGCCTCCTAAACTAACAGTCTAGAGTTCGAGAGAGGTGAGTGGAATTCCAAGTGTAGAGGTGAAATTCGTAGATATTTGGAGGAACACCAGTGGCGAAGGCGGCTCACTGGCTCGATACTGACGCTGAGGTGCGAAAGCGTGGGGAGCAAACAGG
>ASV47
TACGAAGGGGGCTAGCGTTGTTCGGAATTACTGGGCGTAAAGCGCACGTAGGCGGACTTTTAAGTCAGATGTGAAATCCCGAGGCTCAACCTCGGAACTGCATTTGAAACTGGAAGTCTAGAGACCAGGAGAGGTTAGCGGAATACCGAGTGTAGAGGTGAAATTCGTAGATATTCGGTGGAACACCAGTGGCGAAGGCGGCTAACTGGACTGGTACTGACGCTGAGGTGCGAAAGTGTGGGGAGCAAACAGG
>ASV5
TACGGAGGGGACTAGCGTTGTTCGGAATTACTGGGCGTAAAGCGTACGTAGGCGGATCAGAAAGTATGGGGTGAAATCCCAGGGCTCAACCCTGGAACTGCCTCATAAACTCCTGGTCTAGAGTTCGAGAGAGGTGAGTGGAATTCCGAGTGTAGAGGTGAAATTCGTAGATATTCGGAGGAACACCAGTGGCGAAGGCGGCTCACTGGCTCGATACTGACGCTGAGGTACGAAAGTGTGGGGAGCAAACAGG
>ASV50
TACGGGGGGTGCAAGCGTTATTCGGAATTATTGGGCGTAAAGGGCGCGTAGGCGGTCTTGTCCGTCAGGTGTGAAAGCCCGGGGCTCAACCCCGGAAGTGCACTTGAAACAGCAAGACTTGAATACGGGAGAGGAAAGCGGAATTCCTGGTGTAGAGGTGAAATTCGTAGATATCAGGAGGAACACCGATGGCGAAGGCAGCTTTCTGGACCGATATTGACGCTGAGGCGCGAAGGCGTGGGGAGCGAACGGG
>ASV51
TACGGAGGGTGCAAGCGTTGTTCGGAATTACTGGGCGTAAAGCGCGCGTAGGTGGCTGTTTAAGTCAGATGTGAAAGTCCACGGCTCAACCGTGGAAGTGCATTTGAAACTGGATAGCTTGAGTACTGGAGGGGGTAGTGGAATTCCCGGTGTAGAGGTGAAATTCGTAGATATCGGGAGGAATACCGGTGGCGAAGGCGACTACCTGGCCAGATACTGACACTGAGGTGCGAAAGCGTGGGGAGCAAACAGG
>ASV53
TACGGAGGGTGCAAGCGTTGTTCGGAATTACTGGGCGTAAAGCGCGCGTAGGCGGTTATTTAAGTCAGATGTGAAAGCCCATGGCTCAACCATGGACGTGCATTTGATACTGGGTAACTTGAGTACTGGAGGGGATGGTGGAATTCCCGGTGTAGAGGTGAAATTCGTAGATATCGGGAGGAATACCGGTGGCGAAGGCGACCATCTGGCCAGATACTGACGCTGAGGTGCGAAAGCGTGGGGAGCAAACAGG
>ASV57
TACGGAGGGGACTAGCGTTGTTCGGAATTACTGGGCGTAAAGAGTACGTAGGCGGTCTATCAAGTTGGGTGTGAAAGCCCGGGGCTCAACCCCGGAACTGCACTCAAAACTGATAAACTAGAGTTCGGAAGAGGTAAGTGGAATTCCCAGTGTAGAGGTGAAATTCGTAGATATTGGGAAGAACACCAGTGGCGAAGGCGGCTTACTGGTCCGAAACTGACGCTGAGGTACGAAAGCGTGGGGAGCAAACAGG
>ASV6
TACGGAGGGTGCAAGCGTTAATCGGAATTACTGGGCGTAAAGCGCGCGTAGGCGGTTTAGTTAGTTGGATGTGAAAGCCCTGGGCTTAACCTGGGAACTGCATTCAATACTGCTAGGCTAGAGTATGGTAGAGGAAAGTGGAATTTCAGGTGTAGCGGTGAAATGCGTAGATATCTGAAGGAACATCAGTGGCGAAGGCGACTTTCTGGACCAATACTGACGCTGAGGTGCGAAAGCGTGGGTAGCAAACGGG
>ASV62
AACCAGCACCTCAAGTGGTCAGGATGATTATTGGGCCTAAAGCATCCGTAGCCGGCTCTGTAAGTTTTCGGTTAAATCTGTACGCTTAACGTACAGGCTGCCGGGAATACTGCAGAGCTAGGGAGTGGGAGAGGTAGACGGTACTCGGTAGGAAGGGGTAAAATCCTTTGATCTATTGATGACCACCTGTGGCGAAGGCGGTCTACCAGAACACGTCCGACGGTGAGGGATGAAAGCTGGGGGAGCAAACCGG
>ASV65
TACGGGGGGTGCAAGCGTTACTCGGAATCACTGGGCGTAAAGAGCATGTAGGCTGGTTTGTAAGTTGGAAGTGAAATCCTATGGCTTAACCATAGAACTGCTTCCAAAACTGCAGACCTAGAGTATGGGAGAGGTAGATGGAATTTCTGGTGTAGGGGTAAAATCCGTAGAGATCAGAAGGAATACCGATTGCGAAGGCGATCTACTGGAACATTACTGACGCTGAGATGCGAAAGCGTGGGGAGCAAACAGG
>ASV66
TACGGAGGGTGCAAGCGTTAATCGGAATTACTGGGCGTAAAGCGCATGCAGGCGGTTTGTTAAGCGAGATGTGAAAGCCCCGGGCTCAACCTGGGAACTGCATTTCGAACTGGCAAACTAGAGTTCTTGAGAGGGTGGTAGAATTTCAGGTGTAGCGGTGAAATGCGTAGAGATCTGAAGGAATACCAGTGGCGAAGGCGGCCACCTGGCAAGTAACTGACGCTCAGATGCGAAAGCGTGGGTAGCAAACGGG
>ASV69
TACGGAGGGTGCAAGCGTTGTTCGGAATTACTGGGCGTAAAGGGCGCGCAGGCGGCTTGACAAGTCAGATGTGAAATCCCACGGCTTAACCGTGGACGTGCATTTGAAACTGTCAGGCTTGAGTACCAGAGGGGAAAGTGGAATTCCTGGTGTAGAGGTGAAATTCGTAGATATCAGGAGGAATACCAGTGGCGAAGGCGACTTTCTGGCTGAGTACTGACGCTGAGGCGCGAAAGCGTGGGGAGCAAACAGG
>ASV7
TACGGAGGGTGCGAGCGTTAATCGGAATTACTGGGCGTAAAGCGCATGCAGGTGGTTCATTAAGTCAGATGTGAAAGCCCGGGGCTCAACCTCGGAACTGCATTTGAAACTGGTGAACTAGAGTGCTGTAGAGGGGGGTAGAATTTCAGGTGTAGCGGTGAAATGCGTAGAGATCTGAAGGAATACCAGTGGCGAAGGCGGCCCCCTGGACAGACACTGACACTCAGATGCGAAAGCGTGGGGAGCAAACAGG
>ASV71
TACGGAGGGTGCGAGCGTTAATCGGAATCACTGGGCGTAAAGCGTGCGTAGGCGGCGCATCAAGTCAGACGTGAAAGCCCTCGGCTCAACCGAGGAATTGCGTTTGAAACTGATGTGCTAGAGTCTCGGAGAGGTTGGCGGAATTCCAGGTGTAGGAGTGAAATCCGTAGATATCTGGAGGAACACCGGTGGCGAAGGCGGCCAACTGGACGAGTACTGACGCTGAGGTACGAAAGCGTGGGGAGCAAACAGG
>ASV72
TACGGAGGGTGCAAGCGTTAATCGGAATTACTGGGCGTAAAGCGCGCGTAGGCGGTCATGAAAGTTGGAGGTGAAATCCCCGGGCTCAACCTGGGACCTGCTTTCAAAACTTCATGACTAGAGTATGGTAGAGGGTAGTGGAATTTCCTGTGTAGCGGTGAAATGCGTAGATATAGGAAGGAACACCAGTGGCGAAGGCGACTGCCTGGACCAATACTGACGCTGAGGTGCGAAAGCGTGGGGAGCAAACAGG
>ASV74
TACGGAGGGTCCGAGCGTTAATCGGAATTACTGGGCGTAAAGCGCGCGTAGGCGGTTTGTTAAGTCAGATGTGAAAGCCCCGGGCTCAACCTGGGAACTGCACCTGATACTGGCAAACTAGAGTACAGAAGAGGGTGGTGGAATTTCCTGTGTAGCGGTGAAATGCGTAGATATAGGAAGGAACACCAGTGGCGAAGGCGACCACCTGGTCTGATACTGACGCTGAGGTGCGAAAGCGTGGGGAGCAAACAGG
>ASV8
TACGGAGGGTGCAAGCGTTACTCGGAATCACTGGGCGTAAAGAGCGTGTAGGCGGGTTTGTAAGTTTGAAGTGAAATCCAATGGCTCAACCATTGAACTGCTTTGAAAACTGCTTACCTAGAATATGGGAGAGGTAGATGGAATTTCTGGTGTAGGGGTAAAATCCGTAGAGATCAGAAGGAATACCGATTGCGAAGGCGATCTACTGGAACATTATTGACGCTGAGACGCGAAAGCGTGGGGAGCAAACAGG
>ASV81
TACGGAGGGTGCGAGCGTTAATCGGAATTACTGGGCGTAAAGCGCACGCAGGCGGTTTGTTAAGCTAGATGTGAAAGCCCCGAGCTCAACTTGGGATGGTCATTTAGAACTGGCAGACTAGAGTCTTGGAGAGGGGAGTGGAATTCCAGGTGTAGCGGTGAAATGCGTAGATATCTGGAGGAACATCAGTGGCGAAGGCGACTCCCTGGCCAAAGACTGACGCTCATGTGCGAAAGTGTGGGTAGCGAACAGG
>ASV86
TACGGAGGGTCCGAGCGTTAATCGGAATTACTGGGCGTAAAGCGCGCGTAGGCGGTTTGTTAAGTCAGATGTGAAAGCCCTGGGCTCAACCTAGGAACTGCACCTGATACTGGCAAACTAGAGTACAGAAGAGGGTGGTGGAATTTCCTGTGTAGCGGTGAAATGCGTAGATATAGGAAGGAACACCAGTGGCGAAGGCGACCACCTGGTCTGATACTGACGCTGAGGTGCGAAAGCGTGGGGAGCAAACAGG
>ASV91
TACGGGGGGTGCAAGCGTTATTCGGAATTATTGGGCGTAAAGGGCGCGTAGGCGGTCTTGTCGGTCAGATGTGAAAGCCCAGGGCTCAACCCTGGACGTGCATTTGAAACAGCAAGACTTGAGTACGGGAGAGGAAAGCGGAATTCCTGGTGTAGAGGTGAAATTCGTAGATATCAGGAGGAACACCGATGGCGAAGGCAGCTTTCTGGACCGATACTGACGCTGAGGCGCGAAGGCGTGGGTAGCGAACGGG
>ASV93
TACGGAGGGGGTTAGCGTTGTTCGGAATTACTGGGCGTAAAGCGTACGTAGGCGGATCAGAAAGTATGGGGTGAAATCCCAGGGCTCAACCCTGGAACTGCCTCATAAACTCCTGATCTAGAGTTCGAGAGAGGTGAGTGGAATTCCGAGTGTAGAGGTGAAATTCGTAGATATTCGGAGGAACACCAGTGGCGAAGGCGGCTCACTGGCTCGATACTGACGCTGAGGTACGAAAGTGTGGGGAGCAAACAGG
