# Supplementary material for: Microbial decomposition of biodegradable plastics on the deep-sea floor
Source: Nat Commun. 2024 Jan 26;15:568. doi: 10.1038/s41467-023-44368-8 (PMC10817984; doi:10.1038/s41467-023-44368-8)
Supplement: Supplementary file 6 — Source Data [file 41467_2023_44368_MOESM6_ESM.zip › Source data/Source Data SF 23 (1).nwk]

((((((((((((((ASV1:0.00195561,ASV11:0.00202926)0.6673:0.00237832,ASV3:0.00163933)1.0000:0.07419238,ASV20:0.04327550)0.4084:0.01568554,(ASV59:0.02929447,(ASV16:0.00000000,ASV7:0.00799087)1.0000:0.04311127)0.8526:0.03283962)0.1863:0.00578478,(ASV58:0.02324850,(ASV4:0.01292975,(ASV2:0.00336448,ASV27:0.00064201)0.9959:0.00724136)0.6499:0.00776721)1.0000:0.04956119)0.2108:0.00615839,(ASV60:0.02568681,(ASV74:0.00399479,ASV86:0.00399455)0.9775:0.01560814)0.9427:0.03515735)0.4596:0.00816182,(ASV15:0.07695189,(ASV44:0.01018987,ASV119:0.02255751)0.9990:0.05022627)0.1842:0.00776645)0.2180:0.01326075,(ASV6:0.05216907,ASV30:0.02902367)0.7533:0.02245793)0.4012:0.01460811,(ASV34:0.06768132,ASV48:0.10963556)0.3286:0.02348263)0.1586:0.01107211,ASV83:0.14738251)0.0624:0.00915528,(ASV68:0.17957330,(ASV67:0.08496782,(ASV55:0.07908646,((((ASV9:0.00390564,ASV49:0.00006247)1.0000:0.05047813,ASV73:0.04154919)0.7482:0.01355060,ASV31:0.05579497)0.5967:0.00992088,(ASV14:0.03957977,(ASV33:0.01986559,(ASV93:0.00767531,(ASV5:0.00024973,ASV37:0.00371837)0.7840:0.00439539)0.9519:0.02202548)0.9867:0.02904227)0.9621:0.03114021)0.5455:0.00640758)0.6847:0.03106314)0.2856:0.01119774)0.0665:0.00728970)0.0737:0.01353512,(ASV35:0.17040112,((ASV46:0.00000000,ASV70:0.00478892)1.0000:0.08650603,(ASV43:0.05889295,ASV18:0.06131533)0.9969:0.06240086)0.9887:0.12310396)0.1658:0.00639963)0.1105:0.01226316,(ASV52:0.16455345,(((ASV61:0.00132315,ASV56:0.00266228)1.0000:0.15909791,ASV78:0.12169674)0.3920:0.01637071,((ASV24:0.00699415,ASV22:0.00905300)0.4237:0.00642079,(ASV45:0.02613467,ASV8:0.01946300)0.6520:0.01482536)0.9918:0.07210648)0.4237:0.03986808)0.1812:0.00298382)0.4043:0.05296206,ASV40:0.04702174,(ASV39:0.00000000,ASV62:0.00758782)1.0000:0.50611926);
