# Supplementary material for: Microbial decomposition of biodegradable plastics on the deep-sea floor
Source: Nat Commun. 2024 Jan 26;15:568. doi: 10.1038/s41467-023-44368-8 (PMC10817984; doi:10.1038/s41467-023-44368-8)
Supplement: Supplementary file 6 — Source Data [file 41467_2023_44368_MOESM6_ESM.zip › Source data/Source Data SF 24 (1).xlsx]

## Sheet: Data 6
Source Data SF 24 (1) | Average coverage of dominant MAGs in the oceanic plastiphere metagenomes.
											AMN13												BHT04												BHT14												PJM02
								Total reads of each metagenomes			59261140	55746868	58798184	47133656	33480472	35331670	42166594	36198300	53718346	49501666	71211024	30950364	82147782	64812168	47604546	54555588	77449734	81400242	58436592	12600822	59591110	44292228	49164004	29810292	51000014	54569116	39961736	68415610	49902074	26758996	47561952	46614512	45856718	41269110	43209804	48753376	63657156	42053848	59318544
	Site_Plastic_MAG ID	Phylum	Class	Order	family	genus	G+C content	Genome size (bp)	exPhaZ	Polyesterase	P3HB	PHBV	PHBH	P4BH	PBAT	PBSA	PCL	PLLA	PET	LDPE	PS	PP	P3HB	PHBV	PHBH	P4BH	PBAT	PBSA	PCL	PLLA	PET	LDPE	PS	PP	P3HB	PHBV	PHBH	P4BH	PBAT	PBSA	PCL	PLLA	PET	LDPE	PS	PP	P3HB	PHBV	PHBH
Average coverage of scaffolds over 10kbp	BHT04_PHB_gam2	Proteobacteria	Gammaproteobacteria	Enterobacterales	Alteromonadaceae	Colwellia	0.372	3890228	16	0	3.09895	3.03559	3.34186	4.03562	4.73475	24.8497	7.51099	30.9351	25.9764	41.0192	43.7998	19.685	303.859	165.34	56.4059	239.571	76.1282	3.0648	1.65141	2.31514	82.766	10.8886	7.90164	4.95015	0.65123	0.806762	0.89395	12.0374	1.39158	0.629061	0.476694	5.79768	4.29007	1.76149	1.90505	3.47331	1.13273	0.817245	0.839274
	BHT04_PHB_gam1	Proteobacteria	Gammaproteobacteria	Pseudomonadales	Cellvibrionaceae	Agarilytica	0.446	5302014	29	2	14.2056	31.0938	125.727	28.4178	0.570134	1.16354	6.5432	1.82652	2.43619	3.53938	3.72047	1.43972	174.226	176.225	2.05802	15.1976	1.29075	1.31853	0.511463	1.88322	138.781	2.26005	2.04548	1.05751	0.210711	0.264233	0.19501	1.01145	0.556611	0.169308	0.167364	0.877507	0.705942	0.347673	0.364131	0.722698	4.39289	6.58393	6.10965
	AMN13_PHB_gam1	Proteobacteria	Gammaproteobacteria	Pseudomonadales	Cellvibrionaceae	Agarilytica	0.447	5420529	28	2	358.629	29.3569	115.625	25.516	0.604558	1.17744	6.32837	1.99103	2.32818	3.58008	3.45704	1.56141	3.51683	11.9305	1.56539	1.68372	1.28231	1.1603	0.467573	0.621639	9.90346	1.88661	1.39542	0.763122	0.242894	0.23401	0.169982	0.973796	0.532126	0.172675	0.150154	0.847608	0.668805	0.344633	0.323649	0.755368	4.20276	6.48836	6.01449
	BHT14_PHBH_gam1	Proteobacteria	Gammaproteobacteria	QZLD01	QZLD01	QZLE01	0.392	3108749	15	2	0.35858	0.398053	0.444923	0.426324	0.658208	1.70665	0.891097	2.08777	2.4273	2.46339	4.03628	1.58244	1.18099	1.18689	72.7708	1.53901	1.43828	1.62523	0.511349	0.658828	0.860534	3.44674	3.18857	1.57834	786.594	548.182	781.203	117.398	1.51501	9.44997	1.04586	1.66139	2.1298	130.336	115.943	1.36723	10.548	0.710658	0.773894
	PJM12_PHB_gam1	Proteobacteria	Gammaproteobacteria	QZLD01	QZLD01	QZLE01	0.389	3154396	21	2	0.426169	0.46397	0.461034	0.652205	0.82923	2.20861	1.35529	2.87769	2.94138	2.99201	4.93387	1.92735	1.19577	1.36644	24.7622	1.57095	1.42712	1.6029	0.489731	0.620817	0.940182	2.90289	2.96732	1.37794	17.3714	5.29118	7.79658	21.6538	1.06603	0.643695	0.869148	1.5523	1.87603	10.6519	7.56082	1.32482	17.9821	0.675933	0.794513
	PJM12_PHB_gam2	Proteobacteria	Gammaproteobacteria	QZLD01	QZLD01	QZLE01	0.38621	3263329	19	0	0.302351	0.360795	0.36181	0.464542	0.645456	1.52553	0.896437	1.91017	2.11998	2.19108	3.82418	1.41273	0.970907	1.0216	2.60375	1.24604	1.16497	1.23546	0.444238	0.60432	0.774333	2.77891	2.78753	1.26087	2.06981	0.959344	1.00467	3.25993	0.892279	0.375741	0.542745	1.36798	1.66644	1.45663	1.42827	1.22981	40.861	0.726318	0.798809
	BHT04_PCL_gam1	Proteobacteria	Gammaproteobacteria	Granulosicoccales	Granulosicoccaceae		0.571	6319541	0	1	0.18991	0.30802	0.198722	0.349822	1.59081	0.575527	1.277	0.573967	1.6601	0.893132	1.53399	0.653564	197.358	46.7332	6.4561	201.832	4.76733	45.9505	256.637	0.954534	22.1661	5.84453	5.76436	5.70144	0.257704	1.33267	0.398173	1.46008	3.4654	0.510331	0.352925	1.78386	2.08376	1.042	1.03157	2.38908	1.96753	1.35718	2.51732
	PJM02_PBSA_gam1	Proteobacteria	Gammaproteobacteria	Pseudomonadales	Cellvibrionaceae		0.467	4307390	1	17	0.818702	0.78668	0.667809	1.06694	1.73834	4.7216	2.63371	5.76307	9.16389	7.10723	11.3245	4.7367	5.43429	5.77177	6.09071	3.78869	3.63395	6.34145	1.65948	1.85625	3.55078	7.51394	4.78927	2.64301	0.491746	0.720835	0.528339	3.38028	2.41341	0.445803	0.292595	3.06895	2.45624	0.988942	0.98058	2.37393	6.94177	6.54472	6.91704
	BHT04_PCL_gam2	Proteobacteria	Gammaproteobacteria	Pseudomonadales	Pseudomonadaceae	Pseudomonas_D	0.565	3889687	0	9	0.324389	0.432761	0.380859	0.552175	1.02789	2.40712	1.64157	2.95306	3.66808	4.16114	6.73043	2.67918	1.65373	2.64954	1.73019	1.33643	2.28042	46.314	116.705	1.19429	2.03916	4.05937	3.40312	2.01499	0.658551	0.525269	0.60672	4.04414	1.6173	0.651749	0.884321	3.52823	2.96436	1.31036	1.31006	4.05534	4.36719	3.17169	5.80463
	BHT14_PBSA_del1	Desulfobacterota	Desulfobulbia	Desulfobulbales	Desulfocapsaceae		0.451	4989220	0	0	0.119242	0.20671	0.202302	0.157883	0.216264	0.253298	0.260212	0.232271	0.408859	0.385532	0.971113	0.243183	0.362546	0.392409	0.891831	0.638436	0.423713	0.428834	0.169511	0.110505	0.360454	0.554913	0.509729	0.239081	13.7696	11.8277	5.83392	2.62372	70.0702	271.073	84.5478	1.69705	3.39275	6.70558	6.34491	1.10352	0.903321	0.173455	0.282006
	BHT14_PCL_del1	Desulfobacterota	Desulfobacteria	Desulfobacterales	Desulfobacteraceae	Desulfobacula	0.392	4465880	0	4	0.140176	0.214244	0.237357	0.158236	0.211557	0.31068	0.257523	0.275575	0.575122	0.491199	1.3063	0.311295	0.33814	0.422097	0.428871	0.328665	0.504486	0.3993	0.163288	0.132012	0.367806	0.516749	0.56346	0.266457	10.2336	1.84514	1.88039	2.01437	1.45962	7.47093	668.533	1.0791	1.46648	5.20923	7.3663	0.515424	0.523766	0.18214	0.268711
	PJM12_PCL_del1	Desulfobacterota	Desulfobacteria	Desulfobacterales	Desulfobacteraceae		0.423	5169573	0	6	0.129854	0.22272	0.274247	0.145117	0.29155	0.251685	0.389061	0.32519	0.566937	0.441818	1.32157	0.255682	0.34491	0.337377	0.339088	0.304389	0.556103	0.395448	0.179387	0.142327	0.316285	0.457136	0.599334	0.284439	11.3492	1.71618	1.8439	1.71062	1.33796	1.99656	7.37179	0.86485	1.25161	5.62272	8.24673	0.489044	1.62163	0.810341	1.15675
	BHT04_PCL_alp1	Proteobacteria	Alphaproteobacteria	Caulobacterales	Hyphomonadaceae	Hyphomonas	0.542	3277584	0	10	0.241962	0.427793	0.213391	0.606523	2.5536	0.642826	2.45741	0.541834	2.3975	2.31531	1.3997	0.90231	18.0241	23.7543	25.2231	13.8246	31.8582	17.3043	767.682	0.985101	6.83936	42.5008	2.89474	1.15501	0.255102	0.795104	0.282587	1.0886	118.315	0.414123	0.21213	2.3311	3.07233	4.04278	1.1273	1.88302	1.50574	1.42702	3.67851
	BHT04_PBSA_alp1	Proteobacteria	Alphaproteobacteria	Rhodobacterales	Rhodobacteraceae	Marinosulfonomonas	0.54	3767685	0	2	0.639467	4.80302	0.370708	2.00696	119.575	1.29403	13.8987	2.01364	5.19797	3.10257	1.79544	5.35026	24.0791	91.813	400.847	64.1277	585.928	1144.55	117.314	4.58761	374.976	22.0768	22.812	15.5083	0.53683	202.803	37.1582	59.6676	234.911	13.7075	8.9693	60.7258	65.2656	61.8254	70.2268	58.3281	16.3822	5.73519	10.2016
	BHT04_PBAT_alp2	Proteobacteria	Alphaproteobacteria	Rhodobacterales	Rhodobacteraceae	Sulfitobacter	0.529	4833856	0	8	0.346168	1.86381	0.298977	1.35585	8.22865	0.878443	7.42534	1.11246	2.92462	1.94455	1.4719	1.68243	9.09209	19.3243	4.48389	1.14825	193.888	46.7781	21.5971	2.02246	16.415	12.6098	11.0397	4.34944	0.244806	8.56325	1.72667	2.90588	16.1289	4.08365	0.750447	6.14678	5.15202	4.51958	3.61602	10.54	8.61623	3.43502	6.21648
	AMN13_PHB_alp1	Proteobacteria	Alphaproteobacteria	Micavibrionales	Micavibrionaceae	UBA1672	0.442721	2505412	0	1	1196.8	138.502	108.029	980.716	117.306	122.654	432.426	69.1252	90.8542	51.8966	4.6557	40.6035	7.3446	1.74465	1.33311	0.722147	26.4797	1.96491	17.2708	0.305982	1.20334	3.44117	1.88472	0.704883	4.17307	1.963	0.467093	1.52747	2.19896	1.40373	0.480783	1.96508	1.75978	3.49148	2.35048	1.0663	3.15812	2.82121	3.98328
	PJM02_PBAT_act1	Actinobacteriota	Acidimicrobiia	Acidimicrobiales	SZUA-35	SZUA-35	0.703778	4238728	0	4	0.0303093	0.060597	0.053496	0.0341152	0.136006	0.0487606	0.101928	0.0357073	0.101618	0.16731	0.316819	0.0601974	0.481216	7.06815	0.10485	0.089352	0.763648	0.268396	0.238179	0.218189	1.51197	0.453412	0.503933	0.619971	0.104258	0.220201	0.171892	0.940282	1.31151	0.0965208	0.144917	1.2038	0.712938	0.540472	0.23684	1.3783	2.08548	6.65098	24.1622
Average coverage of scaffolds over 10kbp normalized by 50M metagenomic reads	BHT04_PHB_gam2	Proteobacteria	Gammaproteobacteria	Enterobacterales	Alteromonadaceae	Colwellia	0.372	3890228	16	0	2.61466	2.72265	2.84181	4.28104	7.07091	35.1663	8.90633	42.73	24.1784	41.4322	30.7535	31.8009	184.946	127.553	59.2442	219.566	49.1468	1.88255	1.41299	9.18646	69.4449	12.2917	8.036	8.30276	0.63846	0.739211	1.11851	8.79723	1.39431	1.17542	0.50113	6.21875	4.67769	2.13415	2.20442	3.56212	0.889709	0.971665	0.70743
	BHT04_PHB_gam1	Proteobacteria	Gammaproteobacteria	Pseudomonadales	Cellvibrionaceae	Agarilytica	0.446	5302014	29	2	11.9856	27.8884	106.914	30.1459	0.851443	1.6466	7.75875	2.52294	2.26756	3.57501	2.61229	2.32585	106.044	135.951	2.16158	13.9285	0.83328	0.809903	0.437622	7.47262	116.444	2.5513	2.08026	1.77373	0.20658	0.242109	0.243996	0.739193	0.557703	0.316357	0.175943	0.941238	0.769726	0.421227	0.421353	0.741177	3.45043	7.82797	5.14986
	AMN13_PHB_gam1	Proteobacteria	Gammaproteobacteria	Pseudomonadales	Cellvibrionaceae	Agarilytica	0.447	5420529	28	2	302.583	26.3305	98.3237	27.0677	0.902851	1.66626	7.50401	2.75017	2.16703	3.61612	2.42732	2.52244	2.14055	9.20389	1.64416	1.54312	0.82783	0.71271	0.400069	2.46666	8.30951	2.12973	1.41915	1.27996	0.238131	0.214416	0.21268	0.711677	0.53317	0.322649	0.157851	0.909167	0.729233	0.417543	0.374509	0.774683	3.30109	7.71435	5.06965
	BHT14_PHBH_gam1	Proteobacteria	Gammaproteobacteria	QZLD01	QZLD01	QZLE01	0.392	3108749	15	2	0.302542	0.357019	0.378348	0.45225	0.982973	2.41518	1.05664	2.8838	2.25928	2.48818	2.83403	2.55641	0.718822	0.915642	76.4326	1.4105	0.928524	0.998295	0.437525	2.61423	0.722032	3.89091	3.24279	2.6473	771.171	502.282	977.439	85.7975	1.51798	17.6576	1.09947	1.78205	2.32224	157.91	134.162	1.40219	8.285	0.844938	0.65232
	PJM12_PHB_gam1	Proteobacteria	Gammaproteobacteria	QZLD01	QZLD01	QZLE01	0.389	3154396	21	2	0.359568	0.41614	0.392048	0.691868	1.23838	3.12554	1.60706	3.9749	2.73778	3.02214	3.46426	3.11361	0.727815	1.05415	26.0082	1.43977	0.921322	0.984582	0.419027	2.4634	0.788861	3.27698	3.01778	2.31119	17.0308	4.84815	9.75506	15.8252	1.06812	1.20276	0.913701	1.66504	2.04554	12.9054	8.74896	1.35869	14.1242	0.803652	0.6697
	PJM12_PHB_gam2	Proteobacteria	Gammaproteobacteria	QZLD01	QZLD01	QZLE01	0.38621	3263329	19	0	0.255101	0.323601	0.307671	0.492792	0.963929	2.15887	1.06297	2.63848	1.97324	2.21314	2.6851	2.28225	0.590951	0.788123	2.73477	1.14199	0.752078	0.758877	0.380103	2.39794	0.649705	3.13702	2.83493	2.11482	2.02923	0.879017	1.25704	2.38245	0.89403	0.702083	0.570566	1.46733	1.81701	1.76479	1.65272	1.26125	32.0946	0.863558	0.673321
	BHT04_PCL_gam1	Proteobacteria	Gammaproteobacteria	Granulosicoccales	Granulosicoccaceae		0.571	6319541	0	1	0.160232	0.276267	0.168987	0.371096	2.37573	0.814463	1.51423	0.792809	1.54518	0.902123	1.07708	1.05583	120.123	36.0528	6.78097	184.979	3.07769	28.2251	219.586	3.78759	18.5985	6.59769	5.86237	9.56287	0.252651	1.22109	0.498192	1.06707	3.4722	0.953569	0.371017	1.91342	2.27203	1.26245	1.19368	2.45017	1.54541	1.61363	2.12187
	PJM02_PBSA_gam1	Proteobacteria	Gammaproteobacteria	Pseudomonadales	Cellvibrionaceae		0.467	4307390	1	17	0.690758	0.705582	0.567883	1.13183	2.59606	6.68183	3.12298	7.96041	8.52958	7.17878	7.95135	7.65209	3.30763	4.45269	6.39719	3.47232	2.346	3.89523	1.41989	7.3656	2.97929	8.48224	4.87071	4.43306	0.482104	0.660479	0.661057	2.4704	2.41815	0.832996	0.307594	3.29184	2.67817	1.19816	1.13467	2.43463	5.45246	7.78136	5.83042
	BHT04_PCL_gam2	Proteobacteria	Gammaproteobacteria	Pseudomonadales	Pseudomonadaceae	Pseudomonas_D	0.565	3889687	0	9	0.273695	0.388148	0.32387	0.585755	1.53507	3.40647	1.94653	4.07901	3.41418	4.20303	4.7257	4.32818	1.00656	2.04401	1.81725	1.22483	1.4722	28.4483	99.8561	4.73892	1.71096	4.58249	3.46099	3.37969	0.645638	0.481288	0.759127	2.95557	1.62048	1.21781	0.929651	3.78448	3.2322	1.58758	1.51593	4.15904	3.43024	3.77099	4.89276
	BHT14_PBSA_del1	Desulfobacterota	Desulfobulbia	Desulfobulbales	Desulfocapsaceae		0.451	4989220	0	0	0.100607	0.185401	0.17203	0.167484	0.322971	0.358458	0.308553	0.320831	0.380558	0.389414	0.681856	0.392859	0.220667	0.302728	0.936708	0.585124	0.273541	0.263411	0.145038	0.438482	0.302439	0.626423	0.518397	0.401005	13.4996	10.8374	7.29939	1.91748	70.2077	506.509	88.8817	1.8203	3.6993	8.12421	7.34198	1.13174	0.709521	0.20623	0.237704
	BHT14_PCL_del1	Desulfobacterota	Desulfobacteria	Desulfobacterales	Desulfobacteraceae	Desulfobacula	0.392	4465880	0	4	0.11827	0.192158	0.20184	0.167858	0.315941	0.439662	0.305364	0.380646	0.535312	0.496144	0.917206	0.502895	0.205812	0.325631	0.450452	0.30122	0.325686	0.245269	0.139714	0.523823	0.308608	0.58334	0.573041	0.446922	10.0329	1.69065	2.35274	1.47216	1.46248	13.9597	702.802	1.15747	1.59898	6.3113	8.52387	0.528604	0.411396	0.216556	0.226498
	PJM12_PCL_del1	Desulfobacterota	Desulfobacteria	Desulfobacterales	Desulfobacteraceae		0.423	5169573	0	6	0.109561	0.19976	0.23321	0.153942	0.435402	0.356175	0.461338	0.449179	0.527694	0.446266	0.927925	0.413051	0.209932	0.260273	0.356151	0.278971	0.359009	0.242903	0.153489	0.564754	0.265379	0.516046	0.609525	0.477082	11.1267	1.57249	2.30709	1.25017	1.34058	3.73063	7.74967	0.927661	1.3647	6.81226	9.54266	0.501548	1.27372	0.963457	0.97503
	BHT04_PCL_alp1	Proteobacteria	Alphaproteobacteria	Caulobacterales	Hyphomonadaceae	Hyphomonas	0.542	3277584	0	10	0.204149	0.383692	0.18146	0.643407	3.81356	0.909702	2.91393	0.748425	2.23155	2.33862	0.982786	1.45767	10.9705	18.3255	26.4923	12.6702	20.567	10.6292	656.851	3.90887	5.73858	47.9777	2.94396	1.93727	0.2501	0.728529	0.353572	0.795576	118.547	0.773801	0.223004	2.50041	3.34993	4.89807	1.30445	1.93117	1.1827	1.69665	3.10064
	BHT04_PBSA_alp1	Proteobacteria	Alphaproteobacteria	Rhodobacterales	Rhodobacteraceae	Marinosulfonomonas	0.54	3767685	0	2	0.539533	4.30788	0.315237	2.12901	178.574	1.83125	16.4808	2.7814	4.83817	3.13381	1.26065	8.64329	14.6559	70.83	421.018	58.7728	378.263	703.036	100.377	18.2036	314.624	24.9218	23.1999	26.0117	0.526304	185.822	46.4922	43.6067	235.372	25.613	9.42907	65.1362	71.1626	74.9051	81.2626	59.8196	12.8675	6.81886	8.59898
	BHT04_PBAT_alp2	Proteobacteria	Alphaproteobacteria	Rhodobacterales	Rhodobacteraceae	Sulfitobacter	0.529	4833856	0	8	0.29207	1.67167	0.25424	1.4383	12.2887	1.24314	8.80477	1.53662	2.72218	1.96412	1.03348	2.71795	5.53398	14.9079	4.70952	1.05237	125.171	28.7334	18.4791	8.02513	13.773	14.2348	11.2274	7.2952	0.240005	7.84625	2.1604	2.12369	16.1605	7.63043	0.788916	6.5932	5.61752	5.47575	4.18426	10.8095	6.76768	4.08407	5.23991
	AMN13_PHB_alp1	Proteobacteria	Alphaproteobacteria	Micavibrionales	Micavibrionaceae	UBA1672	0.442721	2505412	0	1	1009.77	124.224	91.8639	1040.36	175.186	173.575	512.759	95.4812	84.5653	52.4191	3.26894	65.5946	4.47036	1.34593	1.40019	0.661845	17.0948	1.20694	14.7773	1.21414	1.00966	3.88462	1.91677	1.18228	4.09124	1.79863	0.584426	1.11631	2.20327	2.62292	0.505428	2.1078	1.91878	4.23014	2.71985	1.09357	2.48057	3.35428	3.35753
	PJM02_PBAT_act1	Actinobacteriota	Acidimicrobiia	Acidimicrobiales	SZUA-35	SZUA-35	0.703778	4238728	0	4	0.0509263	0.108353	0.0922788	0.0737316	0.418165	0.122596	0.23601	0.0938585	0.181431	0.318768	0.429648	0.185464	0.593791	11.0902	0.242453	0.163305	1.05762	0.337045	0.405541	1.73447	2.56229	1.05183	1.03319	2.1029	0.189233	0.373004	0.398749	1.34136	2.68979	0.354762	0.270703	2.57582	1.55443	1.30946	0.526894	2.82706	3.18532	14.8857	38.5276
[truncated: 24 more columns]
