# Supplementary material for: Microbial decomposition of biodegradable plastics on the deep-sea floor
Source: Nat Commun. 2024 Jan 26;15:568. doi: 10.1038/s41467-023-44368-8 (PMC10817984; doi:10.1038/s41467-023-44368-8)
Supplement: Supplementary file 6 — Source Data [file 41467_2023_44368_MOESM6_ESM.zip › Source data/Source Data SF 24 (2).aln]

CLUSTAL multiple sequence alignment


BHT04_PBAT_alp1      PTIQQLIRKPRQPKRKTSKSMHLQECPQKRGVCTRVYTTTPKKPNSAMRKVAKVRLTNGF
BHT04_PBSA_alp1      PTIQQLIRKPRRPKVKRSKSLHLEGCPQKRGVCTRVYTTTPKKPNSAMRKVAKVRLTNGF
BHT04_PCL_alp1       PTIQQLIRKPRSPKPTRTKTPALKACPQRRGVCTRVYTTTPKKPNSALRKVAKVRLTSGF
AMN13_PHB_alp1       PTIQQLIRKPRKKPVKAKKTKALQGNPQRRGVCTRVYTTTPKKPNSALRKVAKVRLTTGA
BHT04_PCL_gam1       -TINQLVRKPRKSKAEKSNVPALEACPQRRGVCTRVYTTTPKKPNSAMRKVARVRLTNGF
BHT04_PCL_gam2       -TINQLVRKPRKRVAEKSDVPALQNCPQRRGVCTRVYTTTPKKPNSALRKVCRVRLTNGY
BHT04_PHB_gam1       -TINQLVRKPRKRKVQASDVRALEACPQRRGVCTRVYTTTPKKPNSALRKVCRVRLTSGF
AMN13_PHB_gam1       -TINQLVRKPRKRKVQASDVRALEACPQRRGVCTRVYTTTPKKPNSALRKVCRVRLTSGF
PJM02_PBSA_gam1      -TINQLVRKPRKRKVQKSDVPALQGNPQKRGVCTRVYTTTPKKPNSAMRKVCRVRLTNGY
BHT14_PHBH_gam1      -TINQLVRKPRTKQVKKSNVPALMACPQRRGVCTRVYTTTPKKPNSALRKVARVRLTSGS
PJM12_PHB_gam1       -TINQLVRKPRTKQQKKSNVPALMACPQRRGVCTRVYTTTPKKPNSALRKVARVRLTSGS
PJM12_PHB_gam2       -TINQLVRKPRVAQKKKSNVPALMACPQRRGVCTRVYTTTPKKPNSALRKVARVRLTSGF
BHT04_PHB_gam2       -TINQLVRKPRVRQVTKSNVPALQACPQRRGVCTRVYTTTPKKPNSALRKVARVRLTNGF
BHT14_PBSA_del1      PTINQLVRFGRKKSVKKTNTPALKGSPQKRGVCVRVYTTTPKKPNSALRKVARVRLTNGI
BHT14_PCL_del1       PTINQLVRKGRKKSEKKVYTPGLKGGPQKRGVCTRVYTSTPKKPNSALRKVARVRLTTGM
PJM12_PCL_del1       PTINQLVRKGRKKAEKKVSTPGLKGGPQKRGVCTRVYTSTPKKPNSALRKVARVRLTTGM
PJM02_PCL_act1       ---QQLVRKGRSSKAKKGKTPALVGAPQRRGVCTRVYTATPKKPNSALRKVARVRLTSGI
                        :**:*  *           *   **:****.****:********:***.:****.* 

BHT04_PBAT_alp1      EVISYIGGESHNLQEHSVVLIRGGRVKDLPGVRYHVVRGVLDTQGVKDRKQRRSKYGAKR
BHT04_PBSA_alp1      EVISYIPGESHNLQEHSVVLIRGGRVKDLPGVRYHILRGVLDTQGVKDRKQRRSKYGAKK
BHT04_PCL_alp1       ESLCYIPGEGHNLQEHSVVLIRGGRVKDLPGVRYHIVRGALDTQPVKDRKQRRSHYGAKK
AMN13_PHB_alp1       EVICYIPGEGHNLQEHAVVLVRGGRIKDLPGVRYTIVRGTLDTQGVKDRKQSRSRYGAKR
BHT04_PCL_gam1       EVTSYIGGEGHNLQEHSVVLIRGGRVKDLPGVRYHTVRGALDTQGVGDRKQGRSKYGTKR
BHT04_PCL_gam2       EVSSYIGGEGHNLQEHSVVLIRGGRVKDLPGVRYHTVRGSLDTSGVKDRRQGRSKYGAKR
BHT04_PHB_gam1       EVSSYIGGEGHNLQEHSVVLIRGGRVKDLPGVRYHTVRGALDTSGVSDRKQGRSKYGTKR
AMN13_PHB_gam1       EVSSYIGGEGHNLQEHSVVLIRGGRVKDLPGVRYHTVRGALDTSGVSDRKQGRSKYGTKR
PJM02_PBSA_gam1      EVTSYIGGEGHNLQEHSVVLIRGGRVKDLPGVRYHTVRGSLDTSGVSDRKQGRSKYGTKR
BHT14_PHBH_gam1      EVTSYIGGEGHNLQEHSVVLIRGGRVKDLPGVRYHTVRGTLDTSGVDGRRQGRSKYGTKR
PJM12_PHB_gam1       EVTSYIGGEGHNLQEHSVVLIRGGRVKDLPGVRYHTVRGTLDTSGVDGRRQGRSKYGTKR
PJM12_PHB_gam2       EVTSYIGGEGHNLQEHSVVLIRGGRVKDLPGVRYHTVRGTLDTSGVEGRMQARSKYGTKR
BHT04_PHB_gam2       EVTSYIGGEGHNLQEHSVILIRGGRVKDLPGVRYHTVRGALDCSGVSDRRQGRSKYGAKR
BHT14_PBSA_del1      EVTSYIPGIGHNLQEHSVVLIRGGRVKDLPGVRYHVIRGTLDTLGVSDRRQGRSKYGAKR
BHT14_PCL_del1       EVAAYIPGMGHNLQEHSVVLVRGGRVKDLPGVRYHIVRGALDTLGVDDRRQGRSKYGAKR
PJM12_PCL_del1       EVAAYIPGMGHNLQEHSVVLVRGGRVKDLPGVRYHIVRGALDTLGVDDRRQGRSKYGAKR
PJM02_PCL_act1       EVTAYIPGEGHNLQEHSIVLVRGGRVKDLPGVRYKIIRGTLDTAGVRDRKQARSRYGVKK
                     *  .** * .******:::*:****:********  :** **   * .* * **:**.*:

BHT04_PBAT_alp1      PKMSRRHAAEKREVPDAKYGDLILTKFMNNLMIDGKKAVAERIVYNAFDRVESKIKRAPV
BHT04_PBSA_alp1      PKMSRRHAAEKREIPDAKFGDRILSKFMNNLMIDGKKSIAESIVYNAFDRVEEKLKRAPV
BHT04_PCL_alp1       PKMSRRHSAEKRQVPDPKFKDIVVTKFMNQIMRDGKKSVAERIVYGAFELVEQRGKKDPV
AMN13_PHB_alp1       PKMSRRRKAEKRVIPDPQFGDLILSKFINNVMLAGKKSTAEGIVYGALETLN----ENKL
BHT04_PCL_gam1       PKMSRRRESQTRSIPDPKFHDLKVAKFINMIMVSGKKSVAEGIMYGALDILTEKGKGDAL
BHT04_PCL_gam2       PKMPRRRVAAKREIPEPKYGSQILAKFMNHVMESGKKAVAESIVYGALDKVKERTKTDPV
BHT04_PHB_gam1       PKMPRRRVVAKREVPDPKFGNVALAKFMNHVMVSGKKSVAERIVYGALDIVKDKADKDPL
AMN13_PHB_gam1       PKMPRRRVVAKREVPDPKFGNVALAKFMNHVMVSGKKAVAERIVYGALDIVKDKADKDPL
PJM02_PBSA_gam1      PKMPRRRVVAKREVPDPKFGNVTLAKFMNMVMVSGKKSVAERIVYGALEIVQEKLNKDPL
BHT14_PHBH_gam1      PKMARRREIPERVIPDPKFGSIVLAKFMNMVMKSGKKSIAEKIVYGALDVIVEKGKGDPM
PJM12_PHB_gam1       PKMARRREIPERVIPDPKFGSIVLAKFMNMVMQSGKKSIAEKIVYGALDVIVEKGKGDPM
PJM12_PHB_gam2       PKMARRREIPERVIPDPKFGSIVLAKFMNMVMKSGKKSIAEKIVYGALDVIAEKGKGESM
BHT04_PHB_gam2       PKMPRRRVVGQRKIPDPKFHNELLAKFINILMVDGKKSTAEKIVYGALDILSTKSDKDQI
BHT14_PBSA_del1      P-MARRRSIEKRAIPDPRFNSVLVSKFTNGLMERGKKSVAQRIFYTAMDIVQERKDEDPL
BHT14_PCL_del1       PK------------KDATAEEKLAARFVNCVMRDGKKNAARKVVKNALLMAEDKTGEPAL
PJM12_PCL_del1       PK-----------TKDATAEEKLAAKFVNCVMKDGKKNAARKVVKNALLMAEDKVGEPAL
PJM02_PCL_act1       D-MPRKGPAPRRELPDPVHGSVLVTQIINKVLLDGKKNTAERIVYSALDMVGEKTGGDSV
                                    :.   .   ::: * ::  ***  *. :.  *:           :

BHT04_PBAT_alp1      EVFHEALENIQPSVEVRSRRVGGATYQVPVEVRPERRQALAIRWLIKAARSRNENTMEER
BHT04_PBSA_alp1      EVFHEAIDNIKPSVEVRSRRVGGATYQVPVEVRPERREALAIRWLIIAARKRNENTMEER
BHT04_PCL_alp1       ETFHEALEAIAPSVEVRSRRVGGATYQVPVEVRTERRQALAIRWLAAAAAGRNENTMRER
AMN13_PHB_alp1       HFFHDALKNVKPRLEVRSRRVGGATYQIPVEVRSDRSLALAMRWIIDAARKRGENTMKDR
BHT04_PCL_gam1       ELMGTALENVAPAVEVKSRRVGGATYQVPVEVRPVRRTGLAMRWIIDSARKRGEKSMVQR
BHT04_PCL_gam2       ELFERALDAIAPLVEVKSRRVGGATYQVPVEVRPSRRNALAMRWLVDAARKRGEKSMALR
BHT04_PHB_gam1       EIFDEALENIAPLVEVKSRRVGGATYQVPVEVRPARRVALAMRWLVEFSRKRSEKSMPQR
AMN13_PHB_gam1       EIFDEALENIAPLVEVKSRRVGGATYQVPVEVRPARRVALAMRWLVEFSRKRSEKSMPQR
PJM02_PBSA_gam1      ETFDEALENVAPIVEVKSRRVGGATYQVPVEVRPARRQALGMRWLVEYSRQRGEKSMPQR
BHT14_PHBH_gam1      EVFEKALENIRPMVEVKSRRVGGATYQVPVEVRAKRRNTLAMRWLIDAARKRGEKSMPNR
PJM12_PHB_gam1       EVFEKALENIRPMVEVKSRRVGGATYQVPVEVRAKRRNTLAMRWLIDAARKRGEKSMPNR
PJM12_PHB_gam2       EVFEKALENIRPLVEVKSRRVGGATYQVPVEVRAKRRNTLAMRWLIDAARKRGEKSMPNR
BHT04_PHB_gam2       ELFETALENIRPSVEVKSRRVGGSTYQVPVEVRPVRRNALAMRWLVEAARKRGEKSMAQR
BHT14_PBSA_del1      AVFEEAMDKVRPRVEVKSRRVGGATYQVPMEVRQTRRNALAIRWIISYSRSRSGKSMSEK
BHT14_PCL_del1       SILKKAVDNIRPAVEVKSRRIGGSTYQVPTDIKPNRQTALAFRWLINFSRNRSEKGYANK
PJM12_PCL_del1       GVLKKAVDNIRPAVEVKSRRIGGSTYQVPTDIKPNRQTALAFRWLINFSRNRSEKGYANK
PJM02_PCL_act1       ATLKRAVDNVKPQLEVRSRRVGGATYQVPVEVRPRRATTLAVRWLVGYSRERRERTMAER
                       :  *:. : * :**:***:**:***:* :::  *   *..**:   :  *  .    :

BHT04_PBAT_alp1      LAGELMDAVQSRGTAVKKREDTHKMADANKGRNNTGRITMRRKGGGAKRLYRIVDFKRNK
BHT04_PBSA_alp1      LAGELMDAVSSRGTAVKKREDTHKMAEANKGRNNTGRITMRRKGGGAKRLYRIVDFKRNK
BHT04_PCL_alp1       LAGELMDASQGRGNAVKKREDTHRMADANKGRNNRGRITARHIGGGAKKLYRKVDFKRTR
AMN13_PHB_alp1       LAAELYDAANERGSAVKKRDDTHKMADANKGRNNTGRITSRHIGGGHKRKYRIIDWKRKK
BHT04_PCL_gam1       LAGELYDATENRGSAAKKREDTHRMAEANKGRNNAGRITTRHIGGGHKQHYRIIDFKRNK
BHT04_PCL_gam2       LAGELVDAAEGKGAAVKKREDVHRMAEANKGRNNNGRITTRHRGGGHKQHYRLVDFRRNK
BHT04_PHB_gam1       LAGELMDAAASKGAAVKKREDVHRMAEANKGRNNAGRITTRHIGGGHKQHYRVIDFRRNK
AMN13_PHB_gam1       LAGELMDAAASKGAAVKKREDVHRMAEANKGRNNAGRITTRHIGGGHKQHYRIIDFRRNK
PJM02_PBSA_gam1      LAGEMIDAAQGKGGAVKKREDVHRMAEANKGRNNTGRITTRHVGGGHKQHYRKIDFKRNK
BHT14_PHBH_gam1      LAGEIADAFDSRGSAVKKREDTHKMAEANKGRNNLGRITTRHIGGGHKQRYRIIDFKRNK
PJM12_PHB_gam1       LAGEIADAFDGRGTAVKKREDTHKMAEANKGRNNLGRITTRHIGGGHKQRYRIIDFKRNK
PJM12_PHB_gam2       LAGEILDAAENRGTAVKKREDTHKMAEANKGRNNNGRITTRHKGGGHKQRYRIIDFKRNK
BHT04_PHB_gam2       LANEMLDASDSKGSAVKKREDVHRMADANKGRNNNGRITVRHIGGGHKQHYRIVDFKRLK
BHT14_PBSA_del1      LAAEVIDAYNNRGAAVKKRDDTHRMAEANKGRNNYGRITSRHIGGGHKRKYRIIDFKRNK
BHT14_PCL_del1       LASELMDAFNNRGGAIKKKEDTHKMAEANKGRNCYGRITSRHRGGGAKKKYRIIDFKRDK
PJM12_PCL_del1       LASELMDAYNNRGGAIKKKEDTHKMAEANKGRNSYGRITARHRGGGAKKKYRVIDFKRDK
PJM02_PCL_act1       LANEILDASNGIGASAKRREDLHKMAESNKGRNNYGRKTARHRGGGHKQRYRVIDFRRNK
                     ** *: **    * : *:::* *:**::*****  ** * *: *** *: ** :*::* :

BHT04_PBAT_alp1      LDVTATIMRIEYDPNRTAFIALVKYADGEQAYILAPQRIAVGDQVV-SIAQQLERRVSFR
BHT04_PBSA_alp1      LDVAATVERIEYDPNRTAFIALIKYEDGEQNYIIAPQRLAVGDKVI-NIAQQLERRVSFR
BHT04_PCL_alp1       WDMPAIVERLEYDPNRTAFIALIKYEDGFLSYIIAPQRLQVGDTVIT-IARQLERRASFR
AMN13_PHB_alp1       WDVEATVERIEYDPNRTSFIALVVYTDGERAYILAPQRLNIGDKVI--VAQQLERRVSFR
BHT04_PCL_gam1       DGIPGKVERVEYDPNRSAHIALVLYADGERTYIIAPAGMKTGDAI---VAQQLERRVMFR
BHT04_PCL_gam2       DGIPATVERIEYDPNRTAHIALLKYADGERRYIIAPKGVSAGDQVVS-VAQQLERRVMFR
BHT04_PHB_gam1       DAIPAKVETIEYDPNRSAHIALVCYLDGERRYIIAPKGVSAGDTIES-VSSQLERRVMFR
AMN13_PHB_gam1       DAIPAKVETIEYDPNRSAHIALVCYLDGERRYIIAPKGVSAGDTIES-VSSQLERRVMFR
PJM02_PBSA_gam1      DGIVAKVERLEYDPNRSANIALVCYLDGERRYIIAPKGIAAGDQIQ--VASQLERRVMFR
BHT14_PHBH_gam1      DGIPAVVERIEYDPNRSAHIALILYKDGERRYIIAPRGVTSGTELV-NISQQLAKRIMFR
PJM12_PHB_gam1       DGIPGTVERIEYDPNRSAHIALILYKDGERRYIIAPRGVTSGTEIVSNISQQLAKRIMFR
PJM12_PHB_gam2       DGIPGVVERIEYDPNRSAHIALILYKDGERRYIIAPRGVAAGTEIVSNIAQQLAKRIMFR
BHT04_PHB_gam2       DGIPAKVERLEYDPNRSANIALVLYADGERRYILAPKGLSAGDSIQ-SIASQLERRVMFR
BHT14_PBSA_del1      IDIDAKVIAIEYDPNRSANIALLGYKDGEKKYILSPEGISVGDIIV-NIAQQLIRRVAFR
BHT14_PCL_del1       DGIPAKVSAIEYDPNRSARIALLVYADGEKRYILAPLEVQVGDILE--IALQLERRIAFR
PJM12_PCL_del1       DGIPAKVSAIEYDPNRSARIALLVYADGEKRYILAPLDVKVGDILE--IALQLERRIAFR
PJM02_PCL_act1       DGVPATVASIEYDPNRNCRIALLHYHDGDKRYILAPRHLSVGDTVES--ADQLAGRMAFR
                       : . :  :******.. ***: * **   **::*  :  *  :    : **  *  **

BHT04_PBAT_alp1      RAMKRAVQNAM-RMGALGIRVNLAGRLGGAEIARTEWYREGRVPLHTLRADIDYAHVEAM
BHT04_PBSA_alp1      RAMKRTVQTTM-RMGALGIRVNVAGRLGGAEIARTEWYREGRVPLHTLRADIDYAHAEAM
BHT04_PCL_alp1       RTMKRSIQSAMRLG-ADGVRIMVAGRLGGAEIARTEQYAEGSVPLHTLRADIDYGTAEAA
AMN13_PHB_alp1       RAMKRAVQNAMRFG-SQGIRINVSGRLGGADIARTEWYREGRVPLHTLRADVDYGTAEAL
BHT04_PCL_gam1       RAMKRVIGNTMRLG-AVGVKVAVAGRLNGAEIARREWYHDGRVPLHTLRADIDYGFAEAN
BHT04_PCL_gam2       RAMKRAVQNA-MRIGAKGIKIQVGGRLGGAEIARTEWYREGRVPLHTLRADIDYATAEAH
BHT04_PHB_gam1       RAMKRAVQNAMR-QGAQGVKVQVGGRLGGAEIARSEWYREGRVPLHTLRADIDYSTAEAA
AMN13_PHB_gam1       RAMKRAVQNAMR-QGAQGVKVQVGGRLGGAEIARSEWYREGRVPLHTLRADIDYSTAEAA
PJM02_PBSA_gam1      RAMKRAVQNAMR-QGAEGIKIQVGGRLGGAEIARSEWYREGRVPLHTLRADIDYATAEAS
BHT14_PHBH_gam1      RAMKRAVTNAMRLG-AIGIKVAVAGRLNGAEIARTEWYREGRVPLHTLRADIDYGTAESL
PJM12_PHB_gam1       RAMKRAVSNAMRLG-AIGIKVSVAGRLNGAEIARTEWYREGRVPLHTLRADIDYGTAESL
PJM12_PHB_gam2       RAMKRAVSNAMRLG-ALGIKVSVAGRLNGAEIARTEWYREGRVPLHTLRADIDYGTAESL
BHT04_PHB_gam2       RAMKRAVQNAMRLG-AKGIKVQVSGRLGGADIARAEWYREGRVPLHTLRADIDYAIARGN
BHT14_PBSA_del1      RAMKKAVSSALRFG-VQGIKISCSGRLGGAEMSRCEWVREGRVPLHTLRADVDYALSEAN
BHT14_PCL_del1       RAMKRSVSSAMRFG-AKGIKIICSGRLGGAEMARTEWYKEGRIPLHTLRADVDYGFIEAN
PJM12_PCL_del1       RAMKRSVSSAMRFG-AKGIKIICSGRLGGAEMARTEWYKEGRIPLHTLRADVDYGFIEAK
PJM02_PCL_act1       RAMKRAVQNA-MKAGAKGIRIQSSGRLGGAEMGRIEWYREGQVPLHTLRADIDYGLREAH
                     *:**: : .:       *:::  .***.**::.* *   :* :********:**.  .. 

BHT04_PBAT_alp1      TAYGIIGIKTWIRSVWKGPFVDSYVLKKAEASRESGRNEVIKIWSRRSTILPQFVGLTFG
BHT04_PBSA_alp1      TAYGIIGIKVWIRSVWKGPFVDSYVLKKAEASRESGRKEVIKIWSRRSTILPQFVGLTFG
BHT04_PCL_alp1       TTYGIIGIKVWVRSVWKGPFVDGYLLKKAEEARASEKRAVIKTWSRRSTILPTFVGLNFQ
AMN13_PHB_alp1       TTYGIIGVKIWLRSVWKGPFVEKSILKKVEEARASGKNTVIKTWSRRSTILPNMIGLTFG
BHT04_PCL_gam1       TTYGIIGVKVWIRSLKKGPFVDHHLQAKVEEAAKNNSRKPIKTWSRRSMILPDMVGLTIA
BHT04_PCL_gam2       TTYGVIGVKVWIRSLKKGPFIDLHLLKKIEVAVEKNDRKPIKTWSRRSMVLPQMVGLTIA
BHT04_PHB_gam1       TTYGIIGVKVWIRSLKKGPFVDHHLLKKVDTAVEKNDRRPIKTWSRRSMIMPEMVGLTIA
AMN13_PHB_gam1       TTYGIIGVKVWIRSLKKGPFVDHHLLKKVDTAVEKNDRRPIKTWSRRSMIMPEMVGLTIA
PJM02_PBSA_gam1      TTYGIIGIKVWIRSLKKGPFIDLHLLKKVETAAAANDRRPIKTWSRRSMISPDMVGLTIA
BHT14_PHBH_gam1      TTYGIIGIKVWIRSIKKGPFIDLHLLKKVEQAVEANSRKPIKTWSRRSMVSPDMVGLTIA
PJM12_PHB_gam1       TTYGIIGIKVWIRSIKKGPFIDLHLLKKVEQAVEANSRKPIKTWSRRSMVSPDMVGLTIA
PJM12_PHB_gam2       TTYGILGIKVWIRSIKKGPFIDLHLLKKVEQAIETNSRKPIKTWSRRSVVFPEMVGLTIA
BHT04_PHB_gam2       TTYGVIGIKVWIRSLKKGPFIDLHLLTKVEKAVESGNKKPIKTWSRRSMIIPTMIGLTIA
BHT14_PBSA_del1      TTYGIIGVKVWIRSIKKGPFIDDHLQKKVTMAVEAGSRKVIKTWSRRSDISPEMVGLTFA
BHT14_PCL_del1       TTYGTIGIKTF-RSLKKGPYVAPHLFKKVAEASNSKSNKVIKTWSRRSTIFPEMVGITFA
PJM12_PCL_del1       TTYGTIGIKTF-RSLKKGPYIAPHLYKKVVDAGNSKSNKVIKTWSRRSTIFPEMVGITLA
PJM02_PCL_act1       TTAGRIGVKVWLRSLKKGPFVDDHLLKKVDELNEKNEKRVIKTWSRRSTIIPDMVGHTIA
                     *: * :*:* : **: ***::   :  *         .  ** ***** : * ::* .: 

BHT04_PBAT_alp1      VYNGHKHIPVNVTEDMIGQKFGEYSPTRTYYGHAKLRMLKTSPQKLNLVAAMIRGKKVDK
BHT04_PBSA_alp1      VYNGRKHIPVNVSEDMIGQKFGEYAPTRTYHGHAKVRMLRTSQQKLNLVAQMIRGKKVDK
BHT04_PCL_alp1       VHNGNKFIPVTVSEEMVGHKFGEFAPTRSYYGHAVLRMYRSSPQKLNLLAQQIRGLPVER
AMN13_PHB_alp1       VHNGKKFIPVLVTDQMIGHKLGEFSPTRTYYGHASVKHVRTSPQKLNLLARTIRGKSASR
BHT04_PCL_gam1       VHNGRQHVPVLVNENMVGHKLGEFALTRTYKGHAKQEHVRISPQKARLVADQVRGLHVAK
BHT04_PCL_gam2       VHNGRQHVPVMVSEDMVGHKLGEFSATRTYRGHATHKGARLSAQKARLVADQIRGKKVDE
BHT04_PHB_gam1       VHNGRQHIPVLVNEEMVGHKLGEFAVTRTYRGHAKMSGANISAQKVRLVADQIRGQSVEE
AMN13_PHB_gam1       VHNGRQHIPVLVNEEMVGHKLGEFAVTRTYRGHAKMRGANISAQKVRLVADQIRGQSVEE
PJM02_PBSA_gam1      VHNGRQHVPVLINEEMVGHKLGEFAATRTYRGHAKLRGARLSAQKARLVADQIRGKGVEE
BHT14_PHBH_gam1      VHNGRQHVPVLINENMVGHKLGEFSLTRTFRGHAKLSQARISAQKARLVADQIRGQSVER
PJM12_PHB_gam1       VHNGRQHVPVLINENMVGHKLGEFSLTRTYKGHAKLSHARISAQKARLVADQIRGLSVER
PJM12_PHB_gam2       VHNGRQHVPVLINENMVGHKLGEFALTRTYKGHAKLSHARISAQKARLVADQIRGLTVER
BHT04_PHB_gam2       VHNGRQHVPVFVTEEMIGHKLGEFAPTRTYRGHAIHKFARGSAQKARLVADQIRGENVEK
BHT14_PBSA_del1      VHNGKKFIPVFVSENMVGHKLGEFSPTRTYYGHAVGKYIRISPQKARLVADVVRGMGVDQ
BHT14_PCL_del1       VHNGRKFIPVFVSENMVGHKFGEFSPTRTFWGHAVTKYTRISPFKLRLPIAEVKGKSASQ
PJM12_PCL_del1       VHNGKKFIPVFVTENMVGHKLGEFSPTRTFWGHATTKYARISPFKLRLPIDEVKGKSAAQ
PJM02_PCL_act1       VHDGRKHVPVYITESMVGHKLGEFSPSRTFRYHAQVRYLRMSASKARVVLDLIRGKHVAE
                     *::*.:.:** :.:.*:*:*:**:: :*::  **     . *  * .:    ::*  . .

BHT04_PBAT_alp1      ALTDLTFSKKRIAVDVKKCLQSAIANGENNHNLDVDELIVAEAYVGKNMTLKRGRPRARG
BHT04_PBSA_alp1      ALSDLTFSKKRIASDVKKCLQSAIANAENNHNLDVDELIVAEAWVGKNLTLKRGRPRARG
BHT04_PCL_alp1       ALAELQFSPKRPAKDVRKLLQSAIANAENNHGLDIDSLIVSEAFVGKNLVMKRIRARARG
AMN13_PHB_alp1       ALIDLEFSKRRVAQDVRKLLQSAVANAENNHGLDVDRLIVAEAYVGKSIVMKRFRARARG
BHT04_PCL_gam1       ALQVLQFSNKKAAVTLKKLLESAISNAEHNEGADVDELLVSRVFVDQGPTMKRTRARAKG
BHT04_PCL_gam2       ALNLLKFSNKKAAEVIKKILESAIANAEHNDGADVDDLKVSTVFVNEGRSLKRIMPRAKG
BHT04_PHB_gam1       ALDILAFSKKKGADLIKKVLESAIANAEHNDGADVDELKVSTIFVDEGTTLKRIRPRAKG
AMN13_PHB_gam1       ALDILAFSKKKGADLIKKVLESAIANAEHNDGADVDELTVSTIFVDEGTTLKRIRPRAKG
PJM02_PBSA_gam1      ALDILAFSPKKGAEIVKKVLESAIANAEHNEGADVDELRVSTIFVDEGLTMKRIRPRAKG
BHT14_PHBH_gam1      SQEILQFSTKKGAEIILKVLNSAIANAENNEGADIDELKISTICVNEGPTLKRFRARAKG
PJM12_PHB_gam1       SQEILQFSTKKGAEIILKVLNSAIANAENNEGADIDELKVSTICVNEGPTLKRFRARAKG
PJM12_PHB_gam2       AQETLQFSTKKGAQIILKLLNSAIANAENNEGADIDELKVSTICVNEGPTLKRFRARAKG
BHT04_PHB_gam2       ALEILTFSNKKAAELVKKVLNSAIANAEHNEGADIDELFVKTILVDDGPTMKRIMPRAKG
BHT14_PBSA_del1      AITTLRFMPKKGAGIILKVLESAVANATNDDQADVDNLYVKSIVIDGGPSLKRIRPRAQG
BHT14_PCL_del1       ALILLKFMPLKAAGIIYKTLQSAIANAENNNELDVDKLIVKSIFVDHGPTMKRFRPRARG
PJM12_PCL_del1       ALTLLKFMPLKAAGIIYKTLQSAVANAEHNKELDVDKLVVKNIFVDHGPTMKRFRPRARG
PJM02_PCL_act1       ADQILAYSERLAAAEIRKILRSAVANAQHNDELAVDELFVSACFADEGPTLKRFRPRARG
                     :   * :     *  : * *.**::*. ::.   :* * :     . .  :**  .**:*

BHT04_PBAT_alp1      RFGKILKPFAEITIVVR-MIQMQTNLDVADNSGARRVQCIKVLGGSKRKYASVGDIIVVS
BHT04_PBSA_alp1      RFGKILKPFSELTILVR-MIQMQTNLDVADNSGARRVQCIKVLGGSKRRYASVGDIIVVS
BHT04_PCL_alp1       RAARILKPFAQVTIVL--MIQMQSNLRVADNSGARRVQCIKVLGGAGRRYASVGDVIVVS
AMN13_PHB_alp1       RGAKIEKKISKMTIIVREMIQMQSRMTVADNSGAREVQCIKVLGGSHRRTANVGDVVVVS
BHT04_PCL_gam1       RANRIIKRTSHITVEVAEMIQMQTVLSAADNSGARKVQCIKVLGGSKRRYAGIGDIIKVS
BHT04_PCL_gam2       RADRIVKRSCHITVKVA-MIQTQSMLEVADNSGARRVMCIKVLGGSHRRYAGIGDIIKVT
BHT04_PHB_gam1       RADRILKRTCHITVKVA-MIQTQTYLDVADNSGARRVMCIKVLGGSHRRYARIGDIIKVT
AMN13_PHB_gam1       RADRILKRTCHITVKVA-MIQTQTYLDVADNSGARRVMCIKVLGGSHRRYARIGDIIKVT
PJM02_PBSA_gam1      RADRIFKRSCHITVKVA-MIQTESYLEVADNSGARRVMCIKVLGGSHRRYASVGDVIKVT
BHT14_PHBH_gam1      RGARILKRTSHIIVTVA-MIQMQTVLEGADNSGAKKVMCIKVLGGSHRRYARIGDVIKVS
PJM12_PHB_gam1       RGARILKRTSHIIVTVA-MIQMQTILEGADNSGAKKVMCIKVLGGSHRRYARIGDVIKVS
PJM12_PHB_gam2       RGARILKRTSHIIVTVA-MIQMQTILDGADNSGAKKVMCIKVLGGSHRRYARIGDVIKVS
BHT04_PHB_gam2       RADRIIKRTSHITVIVS-MIQMQSQLNVADNSGAKRVQCIKVLGGSHRRYARIGDIIKVA
BHT14_PBSA_del1      RATGIIKRSSHITVVLDEMIQTESVLNVADNSGAKKVLCIKVLGGTGKRYATIGDVIVVT
BHT14_PCL_del1       RASRILKRSSHLTVIVE-MIQSESRLTVADNSGAKELYCIKVLGGSKRRYASIGDIITCS
PJM12_PCL_del1       RATRILKRSSHLTVVVEEMIQSETRLTVADNSGAKELYCIKVLGGSKRRYASIGDIITCS
PJM02_PCL_act1       RAGRIHKQTCHVTVIVS-MIQQESRLKVADNSGAREVLCIKVLGGSKRRYASIGDIFVAT
                     *   * *  ..: : :  *** :: :  ******:.: *******: :: * :**:.  :

BHT04_PBAT_alp1      VKEAIPRGRVKKGDVRKAVVVRTAKEVRRDDGTAIRFDRNAAVILNNNNEPVGTRIFGPV
BHT04_PBSA_alp1      VKEAIPRGRVKKGDVRKAVVVRTAKEVRREDGTAIRFDTNAAVILNNANEPLGTRIFGPV
BHT04_PCL_alp1       IKEAIPTGRVKKGDVRKAVVVRVAKDINRADGSTIRFDSNAAVLINQNGEPLGTRVFGPV
AMN13_PHB_alp1       VKEAIPRGKVKKGDVRRAVIVRTKFGIQRKYGEKIRFDSNACVLISPNGEPIGTRIFGPV
BHT04_PCL_gam1       IKDAIPRGKVKKGEVYNALVVRTRHGVRRPDGSAIRFDGNAAVILNAKLEPIGTRIFGPV
BHT04_PCL_gam2       VKEAIPRGKVKKGQVLNAVIVRTRHGVRRTDGSLIRFDGNAAVLLNNKNEPIGTRIFGPV
BHT04_PHB_gam1       VKEAIPRGKVKKGQVLTAVVVRTRKGVRRPDGSIIRFDDNAAVILNAQEAPIGTRIFGPV
AMN13_PHB_gam1       VKEAIPRGKVKKGQVLTAVVVRTRKGVRRPDGSIIRFDDNAAVILNAQEAPIGTRIFGPV
PJM02_PBSA_gam1      VKEAIPRGKVKKGQVMKAVVVRTKKGIRRQDGSLIKFDDNAAVLLNNQEAPVGTRIFGPV
BHT14_PHBH_gam1      IKDAIPRGRVKKGEVYNAVVVRTRKGVRRPDGSVIRFDSNAAVILNAKLEPIGTRIFGPV
PJM12_PHB_gam1       IKDAIPRGRVKKGEVYNAVVVRTRKGVRRPDGSVIRFDSNAAVILNAKLEPIGTRIFGPV
PJM12_PHB_gam2       IKDAIPRGRVKKGEVYNAVVVRTRKGVRRPDGSIIRFDSNAAVILNAKLEPIGTRIFGPV
BHT04_PHB_gam2       VKEASPRGKVKKGDVVTAVVVRTKKGVRRTDGSAIRFDENAAVILNANLQPIGTRIFGPV
BHT14_PBSA_del1      VKEAIPNAKVKKGEVMKAVIVRTAKEMKRMDDTWVKFDDNAAVMLAASGEPIGTRIFGPV
BHT14_PCL_del1       VKEAIPNAKVRKGDIVQAVIVRTKKEISRPDGSMIRFDDNSAVILAKSNDPVGTRIFGPV
PJM12_PCL_del1       VKEAIPNAKVRKGDIVQAVIVRTKKEISRPDGSMIRFDDNSAVILSKSNDPIGTRIFGPV
PJM02_PCL_act1       VKDAIPGAAVKKGDVVKCVVVRTKKEKRRPDGSYIRFDENAAVLINEQKQPRGTRIFGPV
                     :*:* * . *:**::  .::**.     *  .  ::** *:.*::     * ***:****

BHT04_PBAT_alp1      VRELRGKNFMKIISLAPEVLPKRTKFRKQFK-GSI-KGLAKGGSDLNFGTYGLKALEPER
BHT04_PBSA_alp1      VRELRAKNFMKIISLAPEVLPKRSKFRKMHK-GRI-RGEAKGGSTLNFGTYGLKTIEPER
BHT04_PCL_alp1       PRELRAKNQVKIANMAPEVLPKRTKFRKAFK-GKI-SGSAKGGFSLAFGEYGLKALEPER
AMN13_PHB_alp1       TRELRAGGYMKIISLASEVLPKKFKHRKQFK-GRI-HGNAKGGSSLAFGAYGLKALQPNR
BHT04_PCL_gam1       TRELRNEKFMKIISLAPEVLPKRTKFRKMFK-GRN-RGLAQTGNKVSFGEYGLKSVGRGR
BHT04_PCL_gam2       TRELRNEQFMKIVSLAPEVLPKRTKFRKQMT-GHN-RGLALRGSKVSFGEYALKAVGRGR
BHT04_PHB_gam1       TRELRSEKFMKIISLAPEVLPKRTKFRKQMK-GRN-RGLANRGSKVSFGEYGLKSTARGR
AMN13_PHB_gam1       TRELRSEKFMKIISLAPEVLPKRTKFRKQMK-GRN-RGLANRGSKVSFGEFGLKSIARGR
PJM02_PBSA_gam1      TRELRGEKFMKIISLAPEVLPKRTKFRKQMK-GRN-RGLAQRGSKVSFGEYALKATGRGR
BHT14_PHBH_gam1      TRELRSKQFMKIVSLAPEVLPKRTKFRKQMK-SRN-RGLAIRGGKVSFGEYGIKATTRGR
PJM12_PHB_gam1       TRELRSKQFMKIVSLAPEVLPKRTKFRKQMK-ARN-RGLAIRGGKVSFGEYGIKATTRGR
PJM12_PHB_gam2       TRELRGKQFMKIVSLAPEVLPKRTKFRKVQK-NRN-RGLAIKGGKVSFGEYGIKATTRGQ
BHT04_PHB_gam2       TRELRNEKFMKIVSLAPEVLPKRTKFRKQFK-LRN-RGLAHVGSSVSFGTFGLKSVERGR
BHT14_PBSA_del1      ARELRNQGFMKIISLAPEA-PKKVKHRKVFK-GRM-RGAAYRGSSISFGDYALKATVCGF
BHT14_PCL_del1       ARELRAKKFMKIVSLAPDVLPKNVKFRKQFR-GRT-KGAPDRGNTLSFGDFGLQAVECGY
PJM12_PCL_del1       ARELRAKRFMKIVSLAPDVLPKNVKFRKQFR-GRT-KGTPNRGNTLSFGDFGLQATECGY
PJM02_PCL_act1       GRELRDKKFMRIVSLAPEVLPRKVKHRKQHR-GRT-TGQAKGATQVSFGQYGIQVLEPGW
                      ****    ::* .:*.:. *:. *.**         * .  .  : ** :.::      

BHT04_PBAT_alp1      VTARQIEAARRAMTRHMKRQGRVWIRIFPDVPVTSKPVEVRMGKGKGSVDFWACKVKPGR
BHT04_PBSA_alp1      ITARQIEAARRAMTRHMKRQGRVWIRVFPDTPVTSKPTEVRMGKGKGSVDFWAAKVKPGR
BHT04_PCL_alp1       VTARQIEATRRAVTRHMKRQGKVWIRVFPDIPVSAKPIEVRMGKGKGSVDRWVARVAPGR
AMN13_PHB_alp1       ITSRQIEAARRALTRHMKRQGKVWIRIFPDVPVTAKPLEVRQGKGKGSPEYWAARVKPGR
BHT04_PCL_gam1       VTARQIEAARRAMTRHIKRGGKIWIRIFPDTPISKKPIEVRMGKGKGNVEYWVAKVVPGT
BHT04_PCL_gam2       LTARQIEAARRALTRHVKRGGKIWIRVFPDKPISKKPLEVRMGKGKGNVEYWVAQIKPGK
BHT04_PHB_gam1       ITARQIEAARRAITRHVKRGGKIWIRVFPDKPITEKPLEVRQGKGKGNVEYWVAQIQPGK
AMN13_PHB_gam1       ITARQIEAARRAITRHVKRGGKIWIRVFPDKPITEKPLEVRQGKGKGNVEYWVAQVQPGK
PJM02_PBSA_gam1      ITARQIEAARRAMTRHVKRGGKIWIRVFPDKPITSKPLEVRQGKGKGNVEYWVAQIQPGK
BHT14_PHBH_gam1      ITARQIEAARRTITRHVKRGGKLWIRIFPDCPITEKPLEVRQGKGKGNVEYWVAKIQPGR
PJM12_PHB_gam1       ITARQIEAARRTITRHVKRGGKLWIRIFPDCPITEKPLEVRQGKGKGNVEYWVAKIQPGR
PJM12_PHB_gam2       ITARQIEAARRTITRHVKRGGKLWIRIFPDCPITEKPLEVRQGKGKGNVEYWVAKIQPGR
BHT04_PHB_gam2       MTARQIEAARRAMTRHVKRQGKIWIRVFPDKPITKKPLEVRMGKGKGSVEYWVCQILPGR
BHT14_PBSA_del1      MTAQQIEAARITINRTMKRGGKVWIRVFPDKPLTSKPAETRMGKGKGSPDSWVAVIKPGT
BHT14_PCL_del1       INARQIEAARVALTRHAKRAGKSWIRFFPDHPVTKKPAEVRMGKGKGATDAWVARVKPGK
PJM12_PCL_del1       VNARQIEAARVALTRHAKRAGKSWIRFFPDKPVTKKPAEVRMGKGKGATDAWVARVKPGK
PJM02_PCL_act1       ITARQIEAARIAMTRHIKRGGKVWINVFPDKPVTEKPAETRMGSGKGNPERWVAVVKPGR
                     :.::****:* ::.*  ** *: **..*** *:: ** *.* *.***  : *.. : ** 

BHT04_PBAT_alp1      VMFEIDG-VNDDIAREALRLAAMKLPIKTRVI-YDVIRKPIITEKATMASEA-NAVVFEV
BHT04_PBSA_alp1      VLFEIDG-VTDAVAREALRLAAMKLPVKTRTI-YDVIRKPIITEKATMASEN-NAVVFEV
BHT04_PCL_alp1       ILFEIDG-VPEDVAREALRLGAAKLPVKTKIVKYDVLVRPIITEK-STLVAEENKIVFEV
AMN13_PHB_alp1       IMFEIDG-VSEEVAREAFDLAAMKLPIKTKFVKYEIIRSPHVTEKATL-GSQYSQVTFKV
BHT04_PCL_gam1       MLYEMEG-VGEEIAREAFRLAAAKLPVKTTFVS-QVLVAPHVSEKTMDAELN-NCHTFRV
BHT04_PCL_gam2       VLYEIEG-VSEELAREAFALAAAKLPLATTFVK-KVLLGPHVSEKATVLADSKNQFVFKV
BHT04_PHB_gam1       VLYEMEG-VSEELAREAFALGAAKLPVGTTFVKYKIVLAPVISEKSTMASETSNQVVFKV
AMN13_PHB_gam1       VLYEMEG-VSEELAREAFALGAAKLPVGTIFVKYKIVLAPVISEKSTMASETSNQVVFKV
PJM02_PBSA_gam1      VLYEMEG-VSEELAREAFGLAAAKLPLSTTFVKYKVIVGPVVSEKASIAAELGNQVVFKV
BHT14_PHBH_gam1      VLYEIEG-VDEDIARDAFRLAAAKLPVRTTFV-YKVLLGPHISEKSTIGSELSNQYTFKV
PJM12_PHB_gam1       VLYEIEG-VDEDIARDAFKLAAAKLPVRTTFVSYKVLLGPHISEKSTIGSELSNQYTFKV
PJM12_PHB_gam2       VLYEIEG-VAEDVAREAFKLAAAKLPVRTTFVS-KVLLGPHISEKSTIGSELANQYTFKV
BHT04_PHB_gam2       VLYEMEG-VSEEIAREAFALAAAKLPFKTTFV--KVLLAPNISEKATTAAEANNTVVFKV
BHT14_PBSA_del1      ILYEISG-VDEELAVKALGLAGNKLPFSTKVV--SVLQGPCLTEKAALLQEEDGIIVFKV
BHT14_PCL_del1       ILYEMEG-IDRETAKEAMRLAARKLSVKTRFV-YDIIRGPLVTEKTTLQKELNNQVTIKV
PJM12_PCL_del1       ILYEMEG-IDRDVAKEAMRLAARKLSVKTRFV-YDIIRGPLVTEKTTLQKELNNQVTFKV
PJM02_PCL_act1       VIFELNY-PDDAVARSAMERAIQKLPVKARVI--DVILRPVVSEKTYLQVEATNTYTFVV
                     :::*:.       * .*:  .  **.. :  :  .::  * ::**        .  .: *

BHT04_PBAT_alp1      AIESNKPMIKEAVEALFGVKVKAVNTSITKGKVKRRGQ-LGTRKDVKKAYVTLEEGNTID
BHT04_PBSA_alp1      AIDANKPQIKEAIESLFGVKVKAVNTSITKGKSKRRGQ-LGRRKDVKKAYVTLEEGNTID
BHT04_PCL_alp1       TKTADKAAIKEAVETLFKVNVTKVNTLVQKGKTKRFRGVVGRRNDVKKAIVTLAEGQSVD
AMN13_PHB_alp1       PNTATKPNIKKAVEVLFGVKVKRVNTLIQKGKTKRFKGIAGKRSDFKKAVVTLEEGQTID
BHT04_PCL_gam1       AIDANKLEVKHAIEALFSVKVEDVRIQKVKGKVKRHGQALGRRNDWKKASIKLSEGHDID
BHT04_PCL_gam2       DTTATKLEIKKAVEQLFSVKVKTVATLNVKGKTKRTVRGLGKRNDWKKAYVSLQPGQDID
BHT04_PHB_gam1       VTTATKVEIRDAVEKMFDVKVDNVRVLNVKGKTKRTRFGLGRRNDWKKAYVRLAAGQEID
AMN13_PHB_gam1       VTTATKVEIRDAVEKMFDVKVDNVRVLNVKGKTKRTRFGLGRRNDWKKAYVRLAAGQEID
PJM02_PBSA_gam1      AKDAAKREIKAAVEALFKVTVENVRVVNTKGKTKRTRHGLGKQSDTRKAYVRLAEGHDIN
BHT14_PHBH_gam1      SIDSNKKEIKSAVEALFDVAVTSVNVIKTKGKQKRFGRVTGRRSDWKKAIVRLAEGQSID
PJM12_PHB_gam1       SIDSNKKEIKSAVEALFDVAVTSVNVIKTKGKQKRFGRVTGRRSDWKKAIVRLAEGQSID
PJM12_PHB_gam2       TTDSNKKEIKDAVEALFEVTVTAVNVIKQKGKQKRFGRVMGKRKDWKKAIVTLAEGQSID
BHT04_PHB_gam2       ATDATKAEVKAAVEKLFEVSVVGVNTLNVKGKVKRTGARFGRRNDWKKAYVTLAEGSDID
BHT14_PBSA_del1      NPRANKIEVKKAVELMFNVKVKNVKTAMVHGKQKRVGKTIGFTNNWKKAFVTLSEGTI--
BHT14_PCL_del1       DKRANRVEIKNAVEKSFNTKVKQVRTIQVKGKVKQRGKIMGKKNDWKKAVITLMPGQRID
PJM12_PCL_del1       DKRANRVEIKNAVEAAFNTKVKQVRTVQVKGKVKQRGRIIGKRKDWKKAIITLMPGQRID
PJM02_PCL_act1       APAASKPEIKDAIEAIFGVTVSRVNTLNRKGKRVRRNNTWSKRPDQKRAIVTLSEGEIE-
                        : :  :: *:*  * . *  *     :**  :     .   : ::* : *  *    

BHT04_PBAT_alp1      VS---NDMQIPRLDKVVLNIGCGAAAVRKKAKSAQQDLTAIAGQKALTTIAKKSIAGFRV
BHT04_PBSA_alp1      VS---NDMMIPKLDKIVLNMGIGETVKDKKIKSAEAELTAIAGQKVVITKAKKSVASFRV
BHT04_PCL_alp1       I----NPMKVPKLDKVVINMGVGEAVADKKIKSALAELELIAGQKPVATKARKSIAGFKL
AMN13_PHB_alp1       A----NPHMRPRLDKIVLNMGVGEATQDKHMENAVNAMTLIAGQKPVVCKARQSNASFKI
BHT04_PCL_gam1       M----SVMQVPRIQKITLNIGLSEAVTDKIADNALADLTKITGQKGVITLARKSIAGFKI
BHT04_PCL_gam2       FAS--NVMEVPKLTKITLNMGLGEAVGDKIIENAMADLEKITGRKGIVTYARKSIAGFKI
BHT04_PHB_gam1       FAT--NVMEIPRITKITINMGVGEALADKVLEHAVGDMEKIAGQKAVITKARKSIAGFKV
AMN13_PHB_gam1       FAT--NVMEIPRITKITINMGVGEALADKVLEHAVGDMEKIAGQKAVITKARKSIAGFKV
PJM02_PBSA_gam1      FE---NVMEIPKITKITINMGVGEAVGDKVLENAVGDLEKIAGQKVVVTKARKSIAGFKI
BHT14_PHBH_gam1      F----NPMEVPKITKITLNMGVGDAVTDKVMAFAVADMTKIAGQQPVVNLSRKSIAGFKI
PJM12_PHB_gam1       F----NPMEVPKITKITLNMGVGEAVTDKVMGFAVADMTKIAGQKPVVNLSRKSIAGFKI
PJM12_PHB_gam2       F----NPMQVPKIEKITINMGVGEAVTDKVMGFAVEDMTKIAGQKPVVNLSRKSIAGFKI
BHT04_PHB_gam2       FV---SVMQVPRIEKITLNMGVGEAISDKVLEHATNDLTAISGQKPITTVARKSVAGFKI
BHT14_PBSA_del1      -----NTMQIPQVTKVVLNMGLGEAVQNKIVDGAADELGRIAGQKAIIRKAKKSIATFKL
BHT14_PCL_del1       FFE--NVQMVPKLEKIVLNMGLGEAVRNKIVDSAASEMALIAGQKPIITRAKKPIANFKL
PJM12_PCL_del1       FFE--NELEVPKLEKIVLNMGLGEAVKNKIVDSAASELALIAGQKAVITRAKKPIANFKL
PJM02_PCL_act1       -----NVMMVPKIEKIVVNMGVGEALQNKLLEGAQTDLEAITGQKPVVTKAKKSLASFKL
                          .    *:: *:.:*:* . :   *    *   :  *:*:: :   :::. * *::

BHT04_PBAT_alp1      RKMGMTRLF---------MED-GKQIPVTVLQLDNLQVVAQRTIE---------------
BHT04_PBSA_alp1      RKMGMTRLF---------MED-GKQIPVTVLQLDNLQVVATRTVE---------------
BHT04_PCL_alp1       RKLGMTRVF---------DEA-GRHVPVTVLSLDECQVVGLRTEEERAVKTKKGGT----
AMN13_PHB_alp1       RKEGMTRIF---------DED-GRHIPVTVLKVDECQVIAVRTEE---------------
BHT04_PCL_gam1       RKAGMTRVF---------TEE-GVSEPVTVIQVEPNRVTLLRTQD---------------
BHT04_PCL_gam2       RKCGMTRVF---------TED-GVSIPVTVVEVEPNRVTQVKSLD---------------
BHT04_PHB_gam1       RKSGMTRIF---------TDE-GISIPVTVLEVSPNRVTQVKSIE---------------
AMN13_PHB_gam1       RKSGMTRIF---------TDE-GISIPVTVLEVSPNRVTQVKSIE---------------
PJM02_PBSA_gam1      RKSGMTRIF---------LDS-GVSIPVSVVEVSPNRITQVKTEE---------------
BHT14_PHBH_gam1      RKCGMTRVF---------TEA-GESIPVTVVEVTPNRITQLKTDE---------------
PJM12_PHB_gam1       RKCGMTRVF---------TEA-GDSIPVTVVEVTPNRITQLKTDE---------------
PJM12_PHB_gam2       RKCGMTRVF---------TEA-GVSVPVTVVEVTPNRITQLKTDE---------------
BHT04_PHB_gam2       RKVGMTRVF---------TED-GVSTPVTVIEVEANRVAQVKTVD---------------
BHT14_PBSA_del1      RKVGMTRVY---------S-ELGQAIPVTVIEAGPCKVLQVKTEA---------------
BHT14_PCL_del1       RKIGMTNVF---------SSD-GKLIPVTVLQVGPCVVTQIKTVK---------------
PJM12_PCL_del1       RKIGMTNVF---------SAD-GKLVPVTVLQVGPCTVTQIKTVE---------------
PJM02_PCL_act1       RKVGMTQVW----------DDENRVVPVTVVKVSPCRVVQIKTPE---------------
                     ** ***.::             .   **:*:.     :   ::                 

BHT04_PBAT_alp1      -------------KDGYVAVQLGAGTAKAKRTSQAMRGHFAAAKVE---PKRKVAEFRID
BHT04_PBSA_alp1      -------------KDGYTAVQLGTGTAKVKRVSKAMRGHFAAAKVE---PKRKIAEFRVS
BHT04_PCL_alp1       -----V-----TRTDGYSAVIMGAGEKKAKRTSKALRGQFAKAGVA---PKRRLREFRVS
AMN13_PHB_alp1       -------------RDGYVAVQLGAGKAKVKRTSKANRGHFAKAKVE---PKKKLAEFRVS
BHT04_PCL_gam1       -------------ADGYEGYQVTVGEVKASRLSKAEAGHFAKTGAG---AGRGLWEFRLG
BHT04_PCL_gam2       -------------TDGYQAVQITVGERRVSRVSKPMAGHFAKANTA---AGRRVSEFRFE
BHT04_PHB_gam1       -------------SDGYSAVQVTTGEKRASRLTKSEKGHFAKAEAE---SGRGLWEFRVE
AMN13_PHB_gam1       -------------SDGYSAVQVTTGEKRASRLTKSEKGHFAKAEAE---SGRGLWEFRVE
PJM02_PBSA_gam1      -------------SDGYSAVQVAIGSRRASRVSKANAGHYAKANTE---AGASLVELRNT
BHT14_PHBH_gam1      -------------VDGYEALQITVGSRRPTRVTKAAAGHFAKANVE---AGRALYEFRAT
PJM12_PHB_gam1       -------------VDGYEALQVTVGSRRPTRVTKAAAGHFAKANVE---AGRALYEFRAT
PJM12_PHB_gam2       -------------VDGYEAVQVTIGSRRPTRVNKAAAGHFAKAGVE---AGRALYEFRAT
BHT04_PHB_gam2       -------------NDGYSALQVTTGKRKASRVTKPAAGHFAKAGIE---AGRGLWEFRLN
BHT14_PBSA_del1      -------------TDGYSAVQVGFGKQKAQRINKPIAGHLKKSDSE---GFYFIREFRVE
BHT14_PCL_del1       -------------TDGYNSLQLGFDEKPVGKLNKAMAGHLKKSSDK---GFRVLREFRTD
PJM12_PCL_del1       -------------TDGYNSLQLGFDEKPVEKLNKPIAGHLKKACDK---GFRVLREFRTD
PJM02_PCL_act1       -------------TDGYSAIQVAVGTKDASKLNQPEAGHYAKFGVI---PGTELVELRLE
                                   *** .  :  .     : .:.  *:              : *:*  

BHT04_PBAT_alp1      AD----------AMIAVGEEIVA-DHYFAGQYVDVAGTSIGKGFQGAMKRHNFGGLRATH
BHT04_PBSA_alp1      PE----------NLIEVGEEIIA-AHYFEGQYVDATGISIGKGFAGAMKRHNFGGLRATH
BHT04_PCL_alp1       GE-----------LPEVGATVIA-DHFVPGQKIDVSSLTIGKGFAGAMKRWNFGGLRATH
AMN13_PHB_alp1       NE----------NILEVGAELGA-NHYIAGQYVDVTGTSKGKGFQGAMKRHNFGGMRATH
BHT04_PCL_gam1       AE------EFEKYGVSSGAELSV-SLFEVGQKIDVTGTSKGKGFQGGVKRHNFSMQDATH
BHT04_PCL_gam2       EG-----------EFAAGSEITV-SIFEAGQFVDVTGQSKGKGFAGTIKRWNFRGQDATH
BHT04_PHB_gam1       GE-----------DYKVGSEITV-ELFEVGQMVDVTGTSKGKGFQGAVKRWNFQMQDATH
AMN13_PHB_gam1       GE-----------EYKVGSEITV-ELFEVGQMVDVTGTSKGKGFQGAVKRWNFQMQDATH
PJM02_PBSA_gam1      SG----------EEFEVGAELTA-EAFEAGQYVDVTGSSKGKGFAGGVKRWNFSMQDATH
BHT14_PHBH_gam1      AE--------EKAGMELGGEVKV-DLFEEGQKIDVTGISVGKGFQGGIKRHNFSMQDATH
PJM12_PHB_gam1       AE--------EKAGMELGGEVKV-DLFEEGQKIDVTGISVGKGFQGGIKRHNFSMQDATH
PJM12_PHB_gam2       AE--------EKSGLEVGGEIKA-DIFEEGQKIDVIGISVGKGFQGGIKRHNFRMQDATH
BHT04_PHB_gam2       EN--------EGSDIEAGSEITV-EVFNDTKLVDVTGTSKGKGFQGGIKRWNFTMQHATH
BHT14_PBSA_del1      DS----------SSYEIGQEITLDTVVKVGDVVDVQGTSKGRGFQGVIKRYGFAGGGAGH
BHT14_PCL_del1       DV----------DAVEAGSTVGL-DIFTVGDKVNVTGISKGRGFQGTIKRHGFSRGPETH
PJM12_PCL_del1       AV----------EEVEAGASIGV-DVFTVGDKVNVTGISKGRGFQGTIKRHGFQRGPETH
PJM02_PCL_act1       DV----------SAYEVGQEITA-ELFEAGDNVDAIGTSKGKGFTGVMKRHNFAGQRATH
                                      *  :         . ::. . : *:** * :** .*      *

BHT04_PBAT_alp1      GVSIHRSHGSTGQQDPGKVFKGKKMAGHMGAARVTTMNLEVVKTDT--------------
BHT04_PBSA_alp1      GVSIHRSHGSTGQQDPGKVFKGKKMAGHMGAARITTQNLEVVRTDA--------------
BHT04_PCL_alp1       GVSIHRSHGSTGQQDPGKVFKNKKMAGHYGQERVTIQNLEVVRTDT--------------
AMN13_PHB_alp1       GVSVHRAHGSTGQQDPGRVFKGKKMAGHMGDECVTTQSLEIVGVDL--------------
BHT04_PCL_gam1       GNSLHRAPGSIGQQTPGRVFKGKKMAGHMGDARTTVQNLEVVRIDA--------------
BHT04_PCL_gam2       GNSVHRVPGSIGQQTPGRVFKGKKMAGHMGAEQVTVQTLEVVRVDA--------------
BHT04_PHB_gam1       GNSLHRAPGSIGQQTPGRVFKGKKMAGHMGAARVTTQNLEVVKVDV--------------
AMN13_PHB_gam1       GNSLHRAPGSIGQQTPGRVFKGKKMAGHMGAARVTTQNLEVVKVDV--------------
PJM02_PBSA_gam1      GNSLHRAPGSIGQQTPGRVFKGKKMAGHMGAEQVTVQNLEIVKVDA--------------
BHT14_PHBH_gam1      GNSLHRSNGSIGMQTPGRVLKGKKMSGQMGNVRRTTQNLEVVRIDV--------------
PJM12_PHB_gam1       GNSLHRSNGSIGMQTPGRVLKGKKMSGQMGNVRRTTQNLEVVRVDI--------------
PJM12_PHB_gam2       GNSLHRSNGSIGMQTPGRVLKGKKMSGQMGNVRRTTQNLEVVRVDV--------------
BHT04_PHB_gam2       GVSLHRSNGSLGQQTPGRVFKGKKMSGHMGSVRVTTQNLELVRVDT--------------
BHT14_PBSA_del1      GSMFHRAPGSIGCATPARVVKGKKMPGRMGNDTVLRKNVVVVDVRS--------------
BHT14_PCL_del1       GSRNHRAPGSIGNAWPGRVFKGKKLPGHMGVDKKTVKNLTIVDIRH--------------
PJM12_PCL_del1       GSRNHRKPGSIGNAWPGKVFKGKRLPGHMGVDKKTVKNLTIVDIKH--------------
PJM02_PCL_act1       GAHLHRMPGSIGQATPSRVFKGTRMAGRSGGQRVTTQNLKIVSTDV--------------
                     *   **  ** *   *.:*.*..::.*: *       .: :*                  

BHT04_PBAT_alp1      --ARGLIMVKGAVPGSKGGWVTVKKTPPASYYLKKAAKVTSGAKTPSREIVGSITGKQLR
BHT04_PBSA_alp1      --DRGLIMVKGAVPGSKGGWVTLKKTSPASYYLRKAAKLKSGAALPGREVVGTVTMAQIK
BHT04_PCL_alp1       --DRGLILVKGAIPGHDGTYVEVRKTPPATVLLKKAAGLKSGANKPGYETVGTVTQKQLR
AMN13_PHB_alp1       --EYNLILVKGAVPGAKQGWVLI-KTPPASYFLKQAAGVKSGANNPSREVVGQVRKSQVK
BHT04_PCL_gam1       --DRNLLLVRGAVPGAKSGDV---KTPPASILIKKALGLKSGSARPNTDKVGKITREQLE
BHT04_PCL_gam2       --ERNLLLIRGPVPGAPGSDVIVRKSTPAAILLLKAAGLKGGSARPNTQKVGTVTRAQLE
BHT04_PHB_gam1       --ERNLILIKGAVAGAPGGDVIVRKTPPASFLLRKAANIKSGSGRPNTEKVGKVTRAQLE
AMN13_PHB_gam1       --ERNLILIKGAVAGAPGGDVIVRKTPPASFLLRKAANIKSGSGRPNTEKVGKVTRAQLE
PJM02_PBSA_gam1      --ERNLILVKGAIPGAPGGDVIIRKTPPASFLLKKAAKIKSGSARPNTDKVGKVTRAQLE
BHT14_PHBH_gam1      --EKNLLLIKGSVPGSKGGDVMIKKTPPASILLKKAAGIQKGSGVPNVDKVGKVTRAQLE
PJM12_PHB_gam1       --EKNLLLIKGSVPGAKGGDVMIKKTPPASILLKKAAGIQKGSGVPNVDKVGKVTREQLE
PJM12_PHB_gam2       --EKNLLLVKGPVPGAKGGDVMIKKTPPASILLKKAAGIKSGSSVPNVTKVGKVTRAQLE
BHT04_PHB_gam2       --ERNLLLVKGAVPGAINGNVIIKKTPPASYLLKKAAGIKSGSGRPNTEKVGTVTTAQLE
BHT14_PBSA_del1      --EENVVLLKGPLPGAKNGLLKI-KTPPASVLLLKAAGVKKGSGNPKVERVAEIGRDKIR
BHT14_PCL_del1       --DDNLLLVKGPVPGFKTGVLEVRKTPPASRLLLAAAKLKKGSGVPNRDKVGKVTHDQLV
PJM12_PCL_del1       --DENLLLVKGPVPGFKTGVLEVRKTPPASRLLLQAAKIAKGSGEPNRDKVGKVTRDQLV
PJM02_PCL_act1       --DNDIVLVKGAVPGPKGGTVIIRKTPPTSELIKKAAKIDKGASDPKRDRAGSITDEQLT
                         .:::::*.:.*     :   *:.*::  :  *  :  *:  *    .. :   :: 

BHT04_PBAT_alp1      EIAEAKMVDLSANDVEQAMKIIMGSARSMGIEV--KARVMKEFGAKDGDTGSPEVQVAVL
BHT04_PBSA_alp1      EIAEAKMKDLNANDIDAAAKIIMGSARSMGIEV--KTRIMKEFATVEGDTGSPEVQVAVL
BHT04_PCL_alp1       EIAEAKMEDLNANDIDAAAKIIAGSARAMGLEV---LELIKKFAIKEGDTGSPEVQVAIL
AMN13_PHB_alp1       EIAEKKMEDLNANDIDAAMKIIEGSARSMGIEV-QKAKIIKEYARDKEDTGSPEVQVAIL
BHT04_PCL_gam1       EIAKAKEPDLTAADLDAAVRTIAGSARSMGID---KAQIVADYRRDDADTGSPEVQVALL
BHT04_PCL_gam2       EIATTKKADLTAADMDAAVRTIAGSARSMGITV--KAAIVTEYARGEGDTGSPEVQVALL
BHT04_PHB_gam1       EIAGTKMPGLTAADLDAAVRTIAGSARSAGIDV--KETILKEHQRVEGDTGSPEVQVALL
AMN13_PHB_gam1       EIAEIKMPGLTAADLDAAVRTIAGSARSAGIDV--KETILKEHQRAEGDTGSPEVQVALL
PJM02_PBSA_gam1      EIATMKMADLTAADMDAAVRTIAGSARAAGIEV--KAQIVQEHQQSEGDTGSPEVQVALL
BHT14_PHBH_gam1      EIAKTKEPDLTAASVDAAVRTIAGSARSMGIE-----QIVKDYQRDANDTGSPEVQVALQ
PJM12_PHB_gam1       EIAKTKEPDLTAASVDAAVRTIAGSARSMGIE-----QIVKDYQRDANDTGSPEVQIALQ
PJM12_PHB_gam2       EIAKTKEPDLTAASLDAAVRTIAGSARSMGIE-----QIVKDYQRDANDTGSPEVQVALQ
BHT04_PHB_gam2       EIVKTKEPDLTAGSLEAAVRTIAGSARSMGLVV--KAAIVAEYAQSEGDTGSPEVQVALL
BHT14_PBSA_del1      EIAEIKMPDLNAYDIEGAMKIVEGTARSAGITV-VKNEIIEKFKVHPTDTGSSEVQIALL
BHT14_PCL_del1       AIAETKKEDLNASDIDAAVKIIAGTARSMGIEV-NKEEMIEQFKLHDSDTGSPEVQVAIL
PJM12_PCL_del1       SIAELKKEDLNASDIDAAVKIIAGTARSMGIEV-NKEEMIEQFKLHESDTGSPEVQVAIL
PJM02_PCL_act1       EIAQIKMPDLNAYDIEAAKLQVAGTARQMGVRV---------------------------
                      *.  *  .*.* .:: *   : *:**  *:                             

BHT04_PBAT_alp1      SSRIATLTEHFKTHKKDNHGRRGLLKMVATRRKLLDYVKSKDDARYQDLIKRLGLRLLEA
BHT04_PBSA_alp1      SSRIATLTEHFKTHKKDNHSRRGLLRLVATRRKLLDYARSKDEARYQDLIKRLGLRLLEA
BHT04_PCL_alp1       TARINNLTGHFQTNKKDNHSRRGLLTMVATRRKLLDYAKRKDVKRYEKLIQELGIRLLEA
AMN13_PHB_alp1       TTRISELSEHMQVHKKDFHSRRGLLAMVAKRRKLLDYLKSKNEQGYQDLIKALGIRLLEA
BHT04_PCL_gam1       TARIIHLTDHFKQHKHDHHSRQGLLRMVNQRRKLLDYLNRKDLGRYQTLIERLGLRLLEA
BHT04_PCL_gam2       TANINKLQGHFKINKKDHHSRRGLIRMVNQRRKLLDYLKSKDIPRYSSLISSLGLRMLKA
BHT04_PHB_gam1       TANINKLQGHFADHKQDHHSRRGLIRMVNQRRKLLDYLKGKDGTRYASLIKKLGLRMLQA
AMN13_PHB_gam1       TANINKLQGHFADHKQDHHSRRGLIRMVNQRRKLLDYLKGKDGTRYASLIKKLGLRMLQA
PJM02_PBSA_gam1      TANINKLQGHFASHKQDHHSRRGLIRMVNQRRKLLDYLKGKDVSRYAALIQKLGLRMLQA
BHT14_PHBH_gam1      TARINDLSGHFSEHKHDHHSRQGLLRIVNARRKLLDYLKKKDVQRYQALIKGLGLRMLEA
PJM12_PHB_gam1       TARINDLSGHFSEHKHDHHSRQGLLRIVNARRKLLDYLKKKDVQRYQALIKSLGLRMLEA
PJM12_PHB_gam2       TARINDLSSHFSEHKHDHHSRQGLLRIVNARRKLLDYLKKKDVERYQTLIKRLGLRMLEA
BHT04_PHB_gam2       TTQINHLQGHFKEHIHDHHSRRGLLRMVAQRRKLLDYLKGKNVDRYTTVIGKLGLRMLKA
BHT14_PBSA_del1      TDRIQYLTEHFKVHKKDHHSRQGLLKLVGQRRSLLDYLKKKDINKYRTILAELGLRMLKA
BHT14_PCL_del1       THRISYLTEHLKVHKKDHHSRRGLLILVGRRRSLLDYVKKKDVNRYRSLIERLGLRLLEA
PJM12_PCL_del1       THRISYLTEHLKVHKKDHHSRRGLLILVGRRRSLLDYVKKKDVNRYRSLIERLGLRLLEA
PJM02_PCL_act1       --------------------------------------------------------LLDS
                                                                             :*.:

BHT04_PBAT_alp1      GVHFGHQTQRWNPRMGPYIYGARNGIHIMDLTQTVPMLDEALKIIRDTVAKGGSILFVGT
BHT04_PBSA_alp1      GVHFGHQTQRWNPKMGPFIYGARNGIHILDLTQTVPMLDQALQAVRDVAAKGGRILFVGT
BHT04_PCL_alp1       GVHFGHQTHRWNPRMKPYIYGARSGIHIMDLSQTVPALHQALVFVRDSVAKGGRVLFVGT
AMN13_PHB_alp1       GVHFGHHTRRWNPKMRQYIFGVRNGVHILDLQQTQPMLATALTEIRNIVSKGGRILFVGT
BHT04_PCL_gam1       GVHFGHQTRHWCPKMAPYLFGERNKIHIFNLEHTVPMLDDSLNYMGKLSAKGGKVLFVGT
BHT04_PCL_gam2       GAHFGHQTRYWNPKMGKYIFGARNKIHIINLEKTMPMFHDALTFVEKLASGKNKVLFVGT
BHT04_PHB_gam1       GVHFGHQTRYWNPKMSQYIFGARNKIHIINLEHTVPQFNEALELIKKMASQKKKILFVGT
AMN13_PHB_gam1       GVHFGHQTRYWNPKMSQYIFGARNKIHIINLEHTVPQFNEALELIKKMASQKKKILFVGT
PJM02_PBSA_gam1      GVHFGHQTRYWNPKMGKFIFGARNKIHIVNLEHTVPAFNDALEFVRKLASQKKKVLFVGT
BHT14_PHBH_gam1      GIHFGHRTRFWNPKMAPYIFGERNQIHIINLEKTLPLFNDALNFVGKLAARKGKVLFVGT
PJM12_PHB_gam1       GIHFGHRTRFWNPKMAPYIFGERNQIHIINLEKTLPLFNDALNFVGKLAARKGKVLFVGT
PJM12_PHB_gam2       GVHFGHRTRFWNPKMAPFIFGERNQIHIINLEKTLPLFNDALNFVGKLAAKKGKILFVGT
BHT04_PHB_gam2       GVHFGHKTRYWNPKMKPFIFGARDKVHIINLEQTVPMFNDALAFVNNVSSKKGKVLFVGT
BHT14_PBSA_del1      GVHFGHQTRRWNPKMKPYIYGPRNGIYIVNLDITKRLFDKACDYITAEVQKGGSVLFVGT
BHT14_PCL_del1       GVHFGHQTKRWNPKMKKYIFGARNGIYIIDLQQTVKLFKTAHDFIKNVTANGQDVLFVGT
PJM12_PCL_del1       GVHFGHQTKRWNPKMKKYIFGARNGIYIIDLQQTVKLFKEAHDFIKGIAANGQDILFVGT
PJM02_PCL_act1       GVHFGHQTRRWNPKMKRFIHGERGGIYIIDLEQTLSRIEKAYTFVRDSVAEGGSVLFVGT
                     * ****:*: * *:*  ::.* *. ::*.:*  *   :  :   :         :*****

BHT04_PBAT_alp1      KRQAAQPIADAAEKCAQYYMNHRWLGGTLTNWQTVSKSIQRLKHIDEQSELTKKERLGME
BHT04_PBSA_alp1      KRQAAGPVADAAEKCAQYYMNHRWLGGTLTNWQTISKSIKRLKDADELLALTKKERLGIE
BHT04_PCL_alp1       KRQASEPVAEAAQRCAQYYMNHRWLGGTLTNWATVSKSIKQLKELNAMFDLTKKELLDLS
AMN13_PHB_alp1       KRQAQNSIAESASRCGQYYVNHRWLGGMMTNWKTITSSINRLRELEKIFKFTKKELLMMT
BHT04_PCL_gam1       KRAARDAVQQAASACNMPYVDKRWLGGMMTNFRTIKQSVRRLKEIESQIALNKKEFLMMT
BHT04_PCL_gam2       KRAASKIIAEEATRAGMPYVDHRWLGGMLTNYKTIRASIKRLRDLEIQAELTKKEALMRT
BHT04_PHB_gam1       KRAAQKAVKEQAERVSMPFVSHRWLGGMLTNYKTIRASIRRYRDLVTQSSLTKKEALMRT
AMN13_PHB_gam1       KRAAQKAIKEQAERVNMPFVSHRWLGGMLTNYKTIRASIRRYRDLVTQSSLTKKEALMRT
PJM02_PBSA_gam1      KRAAQKITKEQAERAGQPFVSHRWLGGMLTNYKTIRASVRRFRELETQSQLTKKEALMRT
BHT14_PHBH_gam1      KRAAQNVIREEAARCEMPYVTHRWLGGMLTNYKTVKQSIKRLKDLEAQEGLNKKEALMRS
PJM12_PHB_gam1       KRAAQNVIRDEAARCEMPYVTHRWLGGMLTNYKTVKQSIKRLKDLEAQEGLNKKEALMRS
PJM12_PHB_gam2       KRAAQNVIREEALRCEMPYVNHRWLGGMLTNYKTVKQSIKRLKDLEAQESLNKKEALMRG
BHT04_PHB_gam2       KRAASDAIKDAAIKSDQFFVNHRWLGGMLTNWKTVRQSIKRLKDLEAQSSLTKKEALMRT
BHT14_PBSA_del1      KRQAQAVINEEAKRCDMFYVDHRWLGGMLTNFQTIKNSIDRLKLIESMQAFPKKEILLME
BHT14_PCL_del1       KKQASESIYEEANRAEQFYVQNRWLGGMLTNFQTIKNNITRFHFLKSIETYPKKEQSQML
PJM12_PCL_del1       KKQASEAIYEEANRAEQFYVQNRWLGGMLTNFQTIKNNITRYHFLKSIENYPKKEQSKML
PJM02_PCL_act1       KKQAQEPIRTHARSVGQPYVDQRWLGGMLTNYQTISKRVAKMLEYERMKYMPKKEALRYT
                     *: *       *      :: :***** :**: *:   : :           ***     

BHT04_PBAT_alp1      RDQGKLQASLGGIREMGGRPDLIFVIDVRKEQLAIAEANKLGIPVVAVVDTNCSPDGIDY
BHT04_PBSA_alp1      RQQTKLQASLGGIREMGSQPDLIFVIDVRKEDLAIAEANKLGIPVVAVVDSNCNPDGIDY
BHT04_PCL_alp1       RRREKLQRALGGIADMGGLPAAMIVIDTNKEAIAVQEARKLGIPVIAVLDTNCDPSDADY
AMN13_PHB_alp1       RQHDKLVLAIGGIKDMGGQPDALFVIDTNKEEIAIKEANKLGIPVFAIVDSNSNTDGIDY
BHT04_PCL_gam1       REHAKLESSLGGIRDMERLPDAIFVVDVGHEKIAIAEARKLGIPVIGIVDSNNNPKGIDY
BHT04_PCL_gam2       RDLEKLDRSLGGIKDMGGLPDAMFVIDVDHERIAITEANKLGIPVIGIVDTNSSPDGVDY
BHT04_PHB_gam1       RMMKKLELSIGGIKDMGGLPDALFVIDVDHERIAIQEANKLGIPVFGIVDTNSNPEGVDH
AMN13_PHB_gam1       RMMKKLELSIGGIKDMGGLPDALFVIDVDHERIAIQEANKLGIPVFGIVDTNSNPEGVDH
PJM02_PBSA_gam1      RMMEKLERSIGGIKDIGGLPDALFVIDVEHERIAIKEANKLGIPVIGIVDTNSDPEGVDY
BHT14_PHBH_gam1      REKQKLEKTLSGVKDMPGLPDAVFVVDVGHEKIAIQEAVKLGIPVIGVVDTNNRVDGVDY
PJM12_PHB_gam1       REKQKLEKTLSGIKDMPGLPDAIFVVDVGHEKIAIQEAVKLGIPVVGVVDTNNKVDGVDY
PJM12_PHB_gam2       REKEKLEKVLSGIKDMPGLPDAIFVIDVGHEKIAIQEAVKLGIPVVGVVDTNNKVDGVDY
BHT04_PHB_gam2       REMEKLDKSLGGIKNMGGLPDAIFIIDADHEHIAVKEANNLGIPVIAVVDTNSNPDNIDY
BHT14_PBSA_del1      KERIKLERNVGGIKDMRGIPSIVFIVDPRKESIAVNEALKLGIPVVAITDTNCDPDGVDF
BHT14_PCL_del1       KEKDKLEFAIGGISEMKKLPGAIFIVDPKNESIAVKEGKRLGIPIIAIVDTNCDPDDIDY
PJM12_PCL_del1       KEKDKLEFAIGGISNMKRLPGAIFIVDPKNEAIAVKEGKRLGIPIVAVVDTNCDPDDIDY
PJM02_PCL_act1       RELAKLERNIGGIKTMGKQPSVVFVMDTIKEHIAVTEARKLGIPIVAVVDTNCDPDLITY
                     :   **   :.*:  :   *  ::::*  :* :*: *. .****:..: *:*   .   .

BHT04_PBAT_alp1      IIPGNDDAARAIALYTDLAARAALDG-EFADRLVAINRVSKTVKGGKRFGFAALVVVGDQ
BHT04_PBSA_alp1      IIPGNDDAARAIALYTDLVARAALDG-EFADRLVAINRVSKTVKGGKRFGFAALVVVGDQ
BHT04_PCL_alp1       GFAGNDDAARAISLYCNLFADAVLDG---VDKLVGINRVAKTVKGGKNFGFAALVVVGDQ
AMN13_PHB_alp1       VIPGNDDSLRAIDLYCELVSGAVLDG-ELIERLVGINRVAKVVKGGRRFGFAALVVVGDG
BHT04_PCL_gam1       VIPGNDDAVRAIKLFVTAAAEAIQDA--LIEKMVTINRVAKTIKGGRQFSFTALTVVGDG
BHT04_PCL_gam2       VIPGNDDAIRAIKLYAAAMADAVLSGK---EKLVQVNRVAKVVKGGRIFAFTALTVVGDG
BHT04_PHB_gam1       VIPGNDDAIRAVKLYVTALADACAEG--LQEKLVQVNRVAKTVKGGRIFGFTALTVVGDG
AMN13_PHB_gam1       VIPGNDDAIRAVKLYVTALADACAEG--LQEKLVQVNRVAKTVKGGRIFGFTALTVVGDG
PJM02_PBSA_gam1      VIPGNDDSIRAIKLYMTAMADACLEG--LQEKLVQVNRVAKTVKGGRIFGFTALTVVGDG
BHT14_PHBH_gam1      IIPGNDDAIRAIQLYVKSMADAVIEGR-LKEKLVHVNRVAKVVKGGRQFGFTALTVVGDG
PJM12_PHB_gam1       VIPGNDDAIRAIQLYVKSMADAVIEGK-LKEKLVHVNRVAKVVKGGRQFGFTALTVVGDG
PJM12_PHB_gam2       VIPGNDDAIRAIQLYVKSMADAVIEGK-LKEKLVHVNRVAKVVKGGRQFGFTALTVVGDG
BHT04_PHB_gam2       IVPGNDDAIRAVTLYCDAIANAVLNGR-MAEKLIAVNRVSKVVKGGRIFSFTALTVVGDG
BHT14_PBSA_del1      VIPGNDDAIRSIRLISENVADAVLAGQELIEKIVFINRVAKVVKGGRRFSFSAIVVVGDG
BHT14_PCL_del1       VVAGNDDAIRSIRLFASHIADACIEGR---DKVVRINRVSKVVKGGRNFTFSALVVVGDG
PJM12_PCL_del1       VISGNDDAIRSIRLFASRIADACIEGR-LIDKVVRINRVAKVVKGGRNFTFSALVVVGDG
PJM02_PCL_act1       PIPGNDDAIRSAELMTRVIAEAVAEGK--ESRVITINRVAKVVKGGRRFAFTALVVLGDG
                      ..****: *:  *     : *   .    .::: :***:*.:***: * *:*:.*:** 

BHT04_PBAT_alp1      KGRVGFGKGKAKEVPEAIRKATEQAKRQMIRVQ-GTVTSDANEQTVTVSVERRFTHPVLK
BHT04_PBSA_alp1      KGRVGFGKGKAKEVPEAIRKATEQAKRQLIRVP-GTVTSNQNEQTVTVSVERRFTHPVLK
BHT04_PCL_alp1       KGRAGFGKGKAREVPEAIRKATEEAKRSMVRVP-GVVVSTKQDKTAVVRVERTYTHPLLK
AMN13_PHB_alp1       KGRVGYGHGKAKEVPEAIKKATDQAKRKMIRVP-GNVVSDKQDKTITVAVERRYMHPVYK
BHT04_PCL_gam1       EGKVGVGYGKAREVPLAIQKAMDGARKNMRKVN-GIVVSDKMEKSATILIERKEKHPIYG
BHT04_PCL_gam2       NGRVGFGRGKAREVPAAIQKAMEAARRNMIQVD-GRVVSDKMDKTITVLIERQVKHPLYG
BHT04_PHB_gam1       NGKVGFGRGKSREVPIAIQKAMEAARRNMIQVE-GKVVSDKMNKSITVRIERRVKHPIYG
AMN13_PHB_gam1       NGKVGFGRGKSREVPIAIQKAMEAARRNMIQVE-GKVVSDKMNKSITVRIERRVKHPIYG
PJM02_PBSA_gam1      NGKVGFGRGKAREVPLAIQKAMESARRNMIQVD-GKVVSDKMEKTITVLVERRVKHPIYG
BHT14_PHBH_gam1      QGKVGFGYGKAKEVPMAIQKAMESARKNTINVS-GQVISDKMDKSIVVGIERRVKHPLYG
PJM12_PHB_gam1       QGKVGFGYGKAKEVPMAIQKAMESARKNIIDVS-GQVISDKMDKSVVVGIERRVKHPLYG
PJM12_PHB_gam2       QGKVGFGYGKAKEVPVAIQKAMESARKNTIDVS-GQVISDKMEKSIVVAIERRVKHPLYG
BHT04_PHB_gam2       KGRVGFGYGKAREVPAAIQKAMEKAHRSIVNVD-GVVISNKMDKSIVVMIERRVKHPMYG
BHT14_PBSA_del1      KGKVGYGLGKANQVPEAIRKGIERARKSMTSVS-GSVVSNRMEKSVVVRVERKVRHKLYG
BHT14_PCL_del1       EGSVGYGLGKAKEVPEAIKKGMEKAKRDMVKIS-GLIVSDKMDKSVVVQVERFVQHTVYK
PJM12_PCL_del1       EGSVGYGLGKAKEVPEAIKKGMEKAKRNMVKIS-GVIVSDKMDKSVVVQVERFVQHAIYK
PJM02_PCL_act1       EGRVGLGYGKAKEVPLAIQKGTEEARKLMFEVP-GMVRATKMDKTVVVEITNTSRHPQYN
                     :* .* * **:.:** **:*. : *::    :  * : :   ::: .: : .   *    

BHT04_PBAT_alp1      KTIRKSKKYRAHDENNTFKVGQQVRIIECPPRSKTKRWEVIT-GKRKDAVARVWIKPGSG
BHT04_PBSA_alp1      KTIRKSKKYRAHDEKNAFNVGDKVRIQECKPVSKTKRWEVV--GKRKDAVARVWIKPGSG
BHT04_PCL_alp1       KIVRRTKKYHAHDEANAAVEGQTVSIQECPPRSKLKRWELI--GRRKEATARVWIKPGTG
AMN13_PHB_alp1       KYINSSDTYAAHDENNQYKEGDRVSIIECRPISKRKRWTVV--GRRKDAVARVWLKVGSG
BHT04_PCL_gam1       KYVRKSNKAHCHDENNECKVGDKVQIEECRPLSKTKSWRLVRIGRRKTSSARVYMSAGGG
BHT04_PCL_gam2       KYMRRSTKLHVHDENNECRIGDLVTIRETRPLAKTKSWTLVQ-GRRKTATARVFLRPGNG
BHT04_PHB_gam1       KYLSKSSKLKAHDENNDCKIGDTVTIAESRPLSKTKSWALVK-GRRKTSTARVFMVKGSG
AMN13_PHB_gam1       KYLSKSSKLKAHDENNECKIGDTVTIAESRPLSKTKSWALVK-GRRKTSTARVFMTKGSG
PJM02_PBSA_gam1      KYVTKSTKVKAHDEANECKIGDTVTIEESRPLSKDKSWRLVRIGRRKTSTARVFIQQGAG
BHT14_PHBH_gam1      KIIKKTTKLHVHDEANSSKEGDVVLIKQCKPISKTKSWTLVEVGRRKTSTARVFARPGSG
PJM12_PHB_gam1       KIIKKTTKLHVHDEENSSKEGDVVLIKQCKPISKTKSWTLVEVGRRKTSTARVFARPGNG
PJM12_PHB_gam2       KIIKKTTKLHVHDEENVSKQGDVVLIKQCKPISKTKSWTLVEVGRRKTSTARVFARPGSG
BHT04_PHB_gam2       KYITRSTKLKAHDEDNVCNEGDLVTITEVAPISKSKNWKLVDVGRRKSSTARVFMKAGNG
BHT14_PBSA_del1      KFMKTSVKYLADDPENRCNIGDEVLIEECRPLSKRKRWRVT--GKRKNAIARVWLTPGTG
BHT14_PCL_del1       KFMKRYKKYHAHDEKNEYKIGDTVKIVETRPLSKLKRFRVIE-GKRKDSVAKVWLTPGTG
PJM12_PCL_del1       KFIKRYKKYHAHDEKNEYKIGDTVKIIETRPLSKLKRFRVTE-GKRKDSVAKVWLTPGTG
PJM02_PCL_act1       KTVQNHKRYYVHDEENTLNVGDRVRIVETRPMSKLKRWRLLE-GRRKQAVARVRLTPGTG
                     * :        .*  *    *: * * :  * :* * : :   *:** : *:*    * *

BHT04_PBAT_alp1      KVVVNGKPQNEYFARPVLQMVLAQPFGVTGTDGQFDVFATVKGGGLSGQAGAVKHGVSKA
BHT04_PBSA_alp1      KVTVNGREQDKYFARPVLQMILRQPFTVAGVEGEFDVIATVKGGGLSGQAGAVKHGISKA
BHT04_PCL_alp1       KITINGRDQETYFARPVLRMVLAQPLIEAGRETEFDVIATVKGSGLSGQAGAVRHGISRA
AMN13_PHB_alp1       KVTVNGKDQTDYFTRTTHRLILNQPFLVTDRVGKFDVICTVKGGGLSGHAGAVRHGISRA
BHT04_PCL_gam1       RITINKLPIEEFFGRETARMIVRQPLESLDMVDKFDFDISVCGGGNSGQAGAIRLGVARC
BHT04_PCL_gam2       NIQINSRTIENFFGRETARMVVRQPLELTENVSKFDVFVTVKGGGTTGQAGAIRHGITRA
BHT04_PHB_gam1       KIVVNGKTLEEYFGREVAQMIVRQPLECTGDVETFDINTTVKGGGSFSQAGAIRHGLTRA
AMN13_PHB_gam1       KIVVNGKTLEEYFGREVAQMIVRQPLECTGDVETFDINTTVKGGGSFSQAGAIRHGLTRA
PJM02_PBSA_gam1      AISINGRSLDDYFGREVARMIVRQPLELLDMTEKFDIKVTVKGGGSFGQAGAIRHGLTRA
BHT14_PHBH_gam1      NIVINGRTLDEYFGRETARMVVRQPLENVELTEKFDLHITVKGGGTTGQAGAIRHGITRA
PJM12_PHB_gam1       NIVINGRTLDEYFGRETARMVVRQPLENAELTEKFDLHITVKGGGTTGQAGAIRHGITRA
PJM12_PHB_gam2       NIVINGRTLDEYFGRETARMVVRQPLETSELTDKFDFHITVKGGGTTGQAGAIRHGITRA
BHT04_PHB_gam2       AITINKRDISTYFGRETARMVVRQPLELVEMLEKFDFNITVVGGGISGQAGAIRHGITRA
BHT14_PBSA_del1      KVIVNTLEADDYFGQIFKGHKIVKPFKVTETIEQYDVMATLKGGGKSAQVDALCHGISKA
BHT14_PCL_del1       KIIVNNKDLNEYFELNVTRDLLSSPLALIEK-----------------------------
PJM12_PCL_del1       KIVVNNKELNEYFDLDVARTLLSSPLVLTEKSDSCDVKVTVMGGGKSGQAGAIRLGVSKA
PJM02_PCL_act1       EITANGRAFDDYFPSAVHRRLITEPLRVSDAEEQYDIDVTLDGGGLSGQAGAFRLGIARA
                      :  *      :*        : .*:                                  

BHT04_PBAT_alp1      LQLYDPSLRGALKAAGFLTRDSRVVERKKYGKAKARKSFQFSKRDPIADMLTRIRNSQLR
BHT04_PBSA_alp1      LQIYEPSLRGALKAAGFLTRDSRVVERKKYGRRKARRSFQFSKRDPIGDMLTRIRNSQMR
BHT04_PCL_alp1       LVAYEPGLRKVLKPFGFMTRDPRVVERKKYGKAKARRSFQFSKRDPLGDMLTRIRNAQMR
AMN13_PHB_alp1       LENFEPTLRPPLKKAGMMTRDDRIVERKKVGKHKARRTKQFSKRDPLGDMLTRVRNGQQA
BHT04_PCL_gam1       LLAYNEELRPDLRRHGYLTRDARKVERKKVGLRKARRAVQFSKRDPIADMLTRIRNAQSS
BHT04_PCL_gam2       LMEYDETLRGVLRKAGFVTRDAREVERKKVGLRKARKRPQYSKRDPLADMLTRIRNAQMA
BHT04_PHB_gam1       LMAYDETNRPALRKAGYVTRDAREVERKKVGLRKARKKPQFSKRDPLADMLTRIRNAQMV
AMN13_PHB_gam1       LMAYDETNRPALRKAGYVTRDAREVERKKVGLRKARKKPQFSKRDPLADMLTRIRNAQMV
PJM02_PBSA_gam1      LMAYDESLRPELRQAGYVTRDAREVERKKVGLRKARKRPQFSKRDPVADMLTRIRNAQQV
BHT14_PHBH_gam1      LMEYDETLRKQLRKAGFVTRDARKVERKKVGLRKARRAKQFSKRDPIADMLTRVRNAQSS
PJM12_PHB_gam1       LMEYDETLRKQLRKAGFVTRDARKVERKKVGLRKARRATQFSKRDPIADMLTRVRNAQSS
PJM12_PHB_gam2       LMEYDETLRKPLRKAGFVTRDARKVERKKVGLRKARRATQFSKRDPIADMLTRIRNAQSS
BHT04_PHB_gam2       LMVFDETLRGELRKAGFVTRDARKVERKKVGLHKARKKPQFSKRDPIADMFTRIRNGQSA
BHT14_PBSA_del1      LLETNPENRLPLKQSGLLTRDPRMKERKKYGQKGARAKFQFSKRDPLADMLTRIRNANMV
BHT14_PCL_del1       --------------------------------------------DPIADMLTIIRNGGKA
PJM12_PCL_del1       LVLLDPDLRGVLKSAGFLTRDARKKERKKYGKKGARASFQFSKRDPIADMLTIIRNGGKA
PJM02_PCL_act1       LVELDLERRPAIKAEGLLTRDPRKKESKKYGLKKARKAPQYSKRDPIADMLTRIRNANIA
                                                                 **:.**:* :**.   

BHT04_PBAT_alp1      GKSTVMTPASKLRAWVLDVLADEGYIRGYEKMTGADGHPAIEISLKY-YEGEPVIRELKR
BHT04_PBSA_alp1      GKSTVMTPASKLRARVLEVLADEGYIRGFEPMTGADGHPAIEISLKY-FDGTPVIRELRR
BHT04_PCL_alp1       GMSKTSTPASKLRARVLEVLIEEGYIRGYTEVEKDGH-KNIEIELKY-YEGQPVISEIKR
AMN13_PHB_alp1       GKEIVECPFSGLRENVCAVLKDEGFIRGYTVQEREGNKKYLLIQLKY-AEGEGVIRKINR
BHT04_PCL_gam1       GKASCAMPASKVKESLAKVLLEEGYIGEFKVTGDTPATRTLEIKLRY-FEGKPVIDMIKR
BHT04_PCL_gam2       EKSSVSMPAAKLKVAVAKVLKEEGYVAGYDVQGDTK--PVLSIELKY-FEGRPVIEDIKR
BHT04_PHB_gam1       GKTEVTMPSSTIKKSVADVLVSEGYVESVTVSEGVK--KELTIALKY-FDGKPVIAEIDR
AMN13_PHB_gam1       GKTEVTMPSSKIKKSVADVLVSEGYVESVTVSDGVK--KELTIALKY-FEGKPVIAEIDR
PJM02_PBSA_gam1      GKTTVDIPASKLKVAVANVLKEEGYIEGVAVSEDAK--PVITIELKY-FEGKPVIAEIDR
BHT14_PHBH_gam1      DKAQVSMPSSKVKISIAKVLKDEGYVADYSVESGVK--PVLTIALKY-YQGKPVIDSIQR
PJM12_PHB_gam1       DKAQVSMPSSKLKISIAKVLKDEGYVADYSVESGAK--PVLTIALKY-YQGKPVIDSIQR
PJM12_PHB_gam2       DKAQVSMPSSKLKVSIAKVLKDEGYIADYSVESGAK--PVLTIALKY-YQGKPVIDNIQR
BHT04_PHB_gam2       TKVAVTMPSSKVKVAIANLLKEEGYISDFTVAGDVK--PELSVTLKY-FEGKEVIEVIKR
BHT14_PBSA_del1      KFVSVEMPTSTVKVDVAKVLKDEGYITDYQIIEGGAQ-GTLKIDLKYGPNQEAVITGLKR
BHT14_PCL_del1       GFAKVDIPGAKLKLELVRVLKEQGYIKDFKFLENETQ-GVIRVQLKYVSEGQPTIFGIKR
PJM12_PCL_del1       GFVKVDIPGSKVKLDMVRVLKEQGYIKDYKFLENETQ-GVIRVYIKYVQEGEPTIFGIER
PJM02_PCL_act1       MHDEVSMPSSKLKVALAEVLHREGYISEFNTADAATGGQTLTIEMKYSPERERVISGIKR
                            * : ::  :  :*  :*::              : : ::*  :   .*  : *

BHT04_PBAT_alp1      VSKPGRRVYMGSQDIPAVRQGLGVSIVSTPRGVMSDASARAANVGGEVLCTVFGVAHVNS
BHT04_PBSA_alp1      VSTPGRRVYMGVKEIPTVRQGLGVSIVSTSQGVMSDAAARNANVGGEVLCTVFGVAHVNS
BHT04_PCL_alp1       VSKPGRRVYSSVSDIPLVRNGLGISILSTSQGVMSDNAARGKNVGGELLCRVFGVVHVNS
AMN13_PHB_alp1       VSKPGCRVYTTVKSMPRFYNGLGILVVSTPQGVMADSKARAANVGGEILCQVFGIAHVNS
BHT04_PCL_gam1       VSRPGLRIYKSKEELPKVMGGLGVAVVSTSRGVMSDKAARLAGEGGEIMCYV-GIAHVHA
BHT04_PCL_gam2       VSRPGLRQYKSVDQIPKVKGGLGVSIVSTNKGVMTDRAARAAGVGGEVLCTVFGIAHIHA
BHT04_PHB_gam1       YSRPGLRAYSGKDELPSVRGGLGVAIVSTSQGVMTDRAARTAGVGGEVLCTVFGVAHIHA
AMN13_PHB_gam1       YSRPGLRAYSGKDELPSVRGGLGVAIVSTSQGVMTDRAARTAGVGGEVLCTVFGVAHIHA
PJM02_PBSA_gam1      ASRPGLRNYAGKEGLPSVRGGLGIAIVSTSKGVMTDRAARAAGVGGEVLCTVFGIAHVHA
BHT14_PHBH_gam1      VSRPGLRSYKDKESLPQVNGGLGVSIISTSHGVMSDREARSKGHGGEVLCVV-GVAHIHA
PJM12_PHB_gam1       VSRPGLRSYKDKESLPQVNGGLGVAIISTSHGVMSDREARSKGHGGEVLCVV-GVAHIHA
PJM12_PHB_gam2       VSRPGLRNYQDKESLPKVNGGLGVAIISTSQGVMTDREARSKDTGGEVLCVV-GVAHIHA
BHT04_PHB_gam2       VSRPGLRIYKSCDELPKVLAGMGIAIISTSKGLMTDRAARSAGIGGEVLGFV-GMAHIHA
BHT14_PBSA_del1      VSKPGVRKYAKATAIPKVLNGLGIAIVSTSKGLVTDKTARALNSGGEIICEVWGVVFIYS
BHT14_PCL_del1       VSKPSCRVYSKSKQIKPVLNGLGISVVSTSRGLMTDKQAKEANVGGEILCNVWGIVHIQS
PJM12_PCL_del1       VSKPSCRVYRKSKQIKPVLNGLGISIVSTSKGLMTDKQAKEANVGGEILCNVWGIVHIQS
PJM02_PCL_act1       VSKPGLRVYTKSDQIPRVLGGLGVAVLSTNKGLITDREARKGKTGGEVLCYVWGVAHIKS
                      * *. * *     :  .  *:*: ::** :*:::*  *:    ***::  * *:..: :

BHT04_PBAT_alp1      SFNNTKILISDVQGNAIAWSSAGTMGFKGSRKSTPYAAQMAAEDVGKKAQDHGVKTLEVE
BHT04_PBSA_alp1      SFNNTKILISDVQGNAIAWSSAGTMGFKGSRKSTPYAAQMAAEDAGKKAQEHGVKTLEVL
BHT04_PCL_alp1       SFNNTMVTITDAQGNTISWSSSGTVGFKGSRKSTPYAAQMAAEDAAKKAQDHGLQTVEVN
AMN13_PHB_alp1       TFNNTLVTISDLQGNVVAWSSSGTMGFKGSRKSTPYASQMAAEDAGRKAQEHGMKELDVL
BHT04_PCL_gam1       SFNNTIVMITDRQGNALSWATAGGSGFRGSRKSTPFAAQVAAERAGEKAKEFGVKNLDVR
BHT04_PCL_gam2       SFNNTIITITDRQGNALSWATSGGSGFRGSRKSTPFAAQVAAERAGQAALEYGLKNLDVN
BHT04_PHB_gam1       SFNNTIVTITDRQGNTLSWATSGGSGFRGSRKSTPFAAQIAAERAGTAAQDYGVKNLDVE
AMN13_PHB_gam1       SFNNTIVTITDRQGNTLSWATSGGSGFRGSRKSTPFAAQIAAERAGAAAQDYGVKNLDVE
PJM02_PBSA_gam1      SFNNTIVTITDRQGNTLSWATAGGSGFRGSRKSTPFAAQVAAERAGEAAKDYGLKNLDVE
BHT14_PHBH_gam1      SFNNTIITISDRQGNALCWATAGGSGFRGSRKSTPFAAQVASEKAGNVAKEFGMKNLEVL
PJM12_PHB_gam1       SFNNTIITISDRQGNALCWATAGGSGFRGSRKSTPFAAQVASERAGNVAKEFGMKNLEVL
PJM12_PHB_gam2       SFNNTIITISDRQGNALCWATAGGSGFRGSRKSTPFAAQVASERAGNAAKEFGMKNLEVM
BHT04_PHB_gam2       SFNNTIVTLTDRQGNALSWATAGGSGFRGSRKSTPFAAQVAADRAGLVAKEFGLKNIEVF
BHT14_PBSA_del1      TFNNTIVTISDKQGNVISWCSAGVLGFKGSRKSTPFAAQNALADAAKKAADCGMRKVEVK
BHT14_PCL_del1       TFNNTIVTIADENGNTISWSSAGAQGFKGSRKSTPFAAKLVAEDAGAKAMEHGMKTIGVY
PJM12_PCL_del1       TFNNTIVTIADENGNTISWSSGGHQGFKGSRKSTPFAAKLVAEAAGAKAMEHGMKNIGVY
PJM02_PCL_act1       SFNNTIVAITDQGGNVIAWSSAGNVGHKGSRKSTPYAAQMAAEAVARRAMEHGVRKVDVQ
                     :**** : ::*  **.:.*.:.*  *.:*******:*:: .   ..  * : *:: : * 

BHT04_PBAT_alp1      VQGAGSGRESALRALAAAGFNITSIRDVTPMAHNGCRPPKRRRMDRAQKEQLVDELGQIF
BHT04_PBSA_alp1      VQGPGSGRESALRAFAAMGLNVTSIRDVTPIAHNGCRPPKRRRMDRAQKEAVVAELGEIF
BHT04_PCL_alp1       VRGPGSGRESALRALQAVGLTVTSINDVTPIPHNGCRPPKRRRMDKAGKQIARKDLEVIF
AMN13_PHB_alp1       VKGPGSGRESALRALQSVGFIVKSIKDITPIPHNGCRPPKRRRMSRAEKEEEIKALNERF
BHT04_PCL_gam1       VNGPGPGRDSAVRSLNNCGFKIQNIVDVTPIPHNGCRPPKRRR-TRAEKEAVVAEVAEVA
BHT04_PCL_gam2       VKGPGPGRESAVRALNSCGYKISGITDVTPIPHNGCRPPKKRR--LEDKKAIVAEVNEAA
BHT04_PHB_gam1       VKGPGPGRESAVRALNNLGFKVTNITDVTPVPHNGCRPPKKRR---EDKKAIIADVNETA
AMN13_PHB_gam1       VKGPGPGRESAVRALNNIGFKVTNITDVTPVPHNGCRPPKKRR---EDKKAIIADVNETA
PJM02_PBSA_gam1      VKGPGPGRESAVRALNSIGYKVTNITDVTPIPHNGCRPPKKRR---EDKKAIVAEVNETA
BHT14_PHBH_gam1      VKGPGPGRESAVRALHNIGLKITNISDVTPIPHNGCRPSKKRR--LEQKQVVVKEVSAVA
PJM12_PHB_gam1       VKGPGPGRESAVRALHNIGFKITNISDVTPIPHNGCRPSKKRR--LEQKQVVVNEVSAVA
PJM12_PHB_gam2       VKGPGPGRESAVRALNNIGFKITNISDVTPIPHNGCRPSKKRR--LEQKQAVVKEVAEVA
BHT04_PHB_gam2       VKGPGPGRESAIRALNAAGFKITNITDVTPIPHNGCRPPKKRR---DDKKAIVAEVQEAA
BHT14_PBSA_del1      VKGPGPGREAALRALINTGFDVTRIFDVTPIPHNGCKPPKRRRMNRDQKATIVSELNESF
BHT14_PCL_del1       VKGPGPGRESALRALHALGFTISMIKDVTPVPHNGCRPPKRRR---SQKKEQVKRLAKEF
PJM12_PCL_del1       VKGPGPGRESALRALHALGFTISMIKDVTPVPHNGCRPPKRRR---SQKKEQVTRLAQEF
PJM02_PCL_act1       VKGPGSGRETAIRSIQNAGIEVTGIKDVTPVPHNGCRPPKRRR--RSDKVAVVDEVKERL
                     *.*.*.**::*:*::   *  :  * *:**:.****:*.*:**     *      :    

BHT04_PBAT_alp1      ESSGVVVVSHYVGLTVAEMQDLRARATAAGGSVRVAKNRLAKIALEGKPCA-SIADLLTG
BHT04_PBSA_alp1      ESSGVVVVAHYAGLTVANMQDLRAQMREVGGSVRVAKNKLARIALEDKPCA-SIAEHLTG
BHT04_PCL_alp1       AEAGAVVVAQYSGLSVAELTGLRAKLREGGGRLKVVKNRIARIALDGSGGD-AAADLFKG
AMN13_PHB_alp1       SNDELVVVTQYSGLGVTELTELRSNLRKEGASFKVTKNSLTKIALKGTKFE-QLESMFTG
BHT04_PCL_gam1       QSALSAVASEYRGLTVDQMTQLRVKARDAGVYVRVVKNSLARLAIGGTEFE-CMQDALKG
BHT04_PCL_gam2       KGALSAVVADARGVSVAAMTGLRRDAREAGVTVRVVRNTLMRRAVEGTQYE-CLNDVFTG
BHT04_PHB_gam1       ANALSLVIADSRGVTVGAMDSLRKQARENGVSLRVVRNTLAKRAVQGTDFE-CVTDALVG
AMN13_PHB_gam1       ANALSLVIADSRGVTVGAMDSLRKQARENGVSLRVVRNTLAKRAVQGTDFE-CVADVLVG
PJM02_PBSA_gam1      TNALSLVIADSRGVNVTDMTALRKLARENNVRLQVVRNTLAKRAVEGTEFE-CVQEALVG
BHT14_PHBH_gam1      AEAFSAVAAEYRGLTVGEMNELRVAARTQGVYLRVVKNTLAKKAFEGTEFE-CMNDGLVG
PJM12_PHB_gam1       AEALSAVAAEYRGLTVGEMDELRVAAREQGVYLRVVKNTLAKKAFEGTEFE-CMNDGLVG
PJM12_PHB_gam2       AEALSAVASEYRGLTVCEMDELRVAARKQGVYLRVVKNSLAKRAFEGTEFE-CMNEGLVG
BHT04_PHB_gam2       NGAHSVVIADARGVTVEAITVLRKQARENGVWMKVVRNTLARRAVEGTDFE-CVSDVFEG
BHT14_PBSA_del1      SRAQFTVVADYCGLKVSEIQQIRKELRDCDSEIKVAKNTLLKRAVAETGNA-ALSDDFSG
BHT14_PCL_del1       SESEISILVDYKGLDVLQMTELRSKFRAANVQMEVVKNTLLTRAVEGTDSD-LMKDFFKG
PJM12_PCL_del1       SESEISILVDYKGLDVLQMTELRSKLRDSGVRMEVVKNTLLRRAVEGTDSD-LMKDLFTG
PJM02_PCL_act1       ESAQAVVVTEYRGLTVSALSEFRRSLRPAGGTYKVFKNTLVRRAAEGADEQ--FTELLVG
                           :  .  *: *  :  :*      .   .* :* :   *           . : *

BHT04_PBAT_alp1      MTVLTYS-EDPVAAAKVAQEFAK-VAASLIPFLENDDANRALMGSNMQRQAVPIYRMRKF
BHT04_PBSA_alp1      MTVLSYS-EDPVAAAKVAQGFSK-IMARRGGVIDQVDANRIVVRATQDL-EIGIYRLRKF
BHT04_PCL_alp1       PVAIAYA-ADPTVPAKALSEFAK---ASLIPYLENDDANRALMGSNMQRQAVPIYRLAKF
AMN13_PHB_alp1       PTGVASS-QDPIAAARVAYKFAK---ASLIPFLENDDANRALMGSNMMRQAVPIYKLAKF
BHT04_PCL_gam1       PVMLAFSKESPGAAARLVRDFAKSVIAKRGGFVDSVDAARIVVRC--NDEEAGIYNLVKY
BHT04_PCL_gam2       PTLIAFSHEHPGAAARLFKEFAK-VAASLIPFLEHDDANRALMGSNMQRQAVPIYAMTKY
BHT04_PHB_gam1       PSIFGFSMEDPGAAARLFKDFAK-VAASLIPFLEHDDANRALMGSNMQRQAVPIYNLTKY
AMN13_PHB_gam1       PSIFGFSMEDPGAAARLFKDFAK-VAASLIPFLEHDDANRALMGSNMQRQAVPIYNLTKY
PJM02_PBSA_gam1      PSIFGFSMEDPGAAARIFKDFAK-VAASLIPFLEHDDANRALMGSNMQRQAVPIYNLTKY
BHT14_PHBH_gam1      PMIFALSQEDPGSAGRVIKDFAK-VAASLIPFLEHDDANRALMGSNMQRQAVPIYNLIKY
PJM12_PHB_gam1       PMILALSQEDPGSAGRVIKDFAK-VAASLIPFLEHDDANRALMGSNMQRQAVPIYNLIKY
PJM12_PHB_gam2       PMILALSQEDPGAAGRVIKDFAK-VAAALIPFLEHDDANRALMGSNMQRQAVPIYNLIKY
BHT04_PHB_gam2       PSLVAFASDHPGAAARLF------------------------------------------
BHT14_PBSA_del1      TTAVVMSYADPVMPAKVLTKFA--VAASLVPFLENDDANRALMGSNMQRQAVPVYRLGKY
BHT14_PCL_del1       PSAIVLSKEDPVAPAKILVDFV--VSASLIPFLENDDANRALMGSNMQRQAVPIYSCKKF
PJM12_PCL_del1       PNAIVLSKEDPVAPAKILADFV--VSASLIPFLENDDANRALMGSNMQRQAVPIYNCKKF
PJM02_PCL_act1       PTALLFAKGDVVGVAKALKEF---IGTGLIPFLEHDDANRALMGANMQRQAVPIYRLLKF
                        .  :       .:                                            

BHT04_PBAT_alp1      QRSNQNTCINQRPLVKVGDRVTKGQVIADGPSTDMGELALGKNVIVAFMPWNGYNYEDSI
BHT04_PBSA_alp1      QRSNQNTCINQRPLIKVGDKVGKGEVIADGPSTDIGELALGKNIIVAFMPWNGYNYEDSI
BHT04_PCL_alp1       RRSNQNSCINQRPIVRVGDVVSSNDIIADGPSTDLGELALGRNVLVAFMPWNGYNFEDSI
AMN13_PHB_alp1       QRSNQDTCINQRPLVRVGDKVSGGDIIADGPSTDMGELALGRNMTVAFMPWNGYNFEDSI
BHT04_PCL_gam1       TRSNQNTCINQRPLVKPGDVISRGDVLADGPSTDIGELALGQNMLIAFMPWNGYNYEDSI
BHT04_PCL_gam2       TRSNQNTCINQRPLVKKGDVIVRNDILADGSSVDMGELALGQNMRVAFMPWNGYNFEDSI
BHT04_PHB_gam1       TRSNQNTCINQKPIVRTGDSIARGDILADGPSIDLGELALGQSMRIAFMTWNGYNFEDSI
AMN13_PHB_gam1       TRSNQNTCINQKPIVRTGDSIARGDILADGPSIDLGELALGQSMRIAFMTWNGYNFEDSI
PJM02_PBSA_gam1      TRSNQNTCINQRPIVRVGDQVSRGDVLADGPSVDMGELALGQNMRIAFMPWNGYNFEDSI
BHT14_PHBH_gam1      TRSNQNTCINQRPLVSPGDVLEKGDVLADGPSTDLGELALGQNMRVAFMPWNGYNFEDSI
PJM12_PHB_gam1       TRSNQNTCINQRPLVMPGDVLEKGDVLADGPSTDLGELALGQNMRVAFMPWNGYNFEDSI
PJM12_PHB_gam2       TRSNQNTCINQRPLVSPGDILEKGDVLADGPSTDLGELALGQNMRVAFMPWNGYNFEDSI
BHT04_PHB_gam2       ------------------------------------------------------------
BHT14_PBSA_del1      KKSNQNTCFNQRPIVLPGIRVTKGMVLADGPSCEAGELAIGKNVTIAFMPWRGFNFEDSI
BHT14_PCL_del1       VRSNQNTCFNHRPIVEKGESVKKGQVIADGPSTEMGELALGKNVTVAFMPWDGYNYEDSI
PJM12_PCL_del1       VRSNQNTCFNHRPIVEKGEAVKKGEVIADGPSTEMGELALGKNVTVAFMPWDGYNYEDSI
PJM02_PCL_act1       ERSNQDTCINQKPRVVVGQKISAGELLADGPSIDHGELALGKNLVVAFMPWEGYNFEDAI
                                                                                 

BHT04_PBAT_alp1      LISERVSRDDVFTSIHIEEEVAARDTKLGP-EEITRDIPNVGEEALRNLDEAGIVYIGAD
BHT04_PBSA_alp1      LISERIVREDVFTSIHIEEEVAARDTKLGP-EEITRDIPNVGEEALRNLDEAGIVYIGAE
BHT04_PCL_alp1       LISERIVKDDVFTSIHIEEDVAARDTKLGP-EEITRDIPNVGEEALRNLDEAGIVAVGAE
AMN13_PHB_alp1       LINERVVRDDVYTSIHLEQDVMARDTRLGA-EEITRDIPNVGEEALKHLDEAGIVHIGAE
BHT04_PCL_gam1       LISERVVKEDRFTTIHIEETCVARDTKLGP-EEITADIPNVSENLLSKLDESGVVFVGAE
BHT04_PCL_gam2       LVSERVVQEDRFTTIHIQETCVSRDTKLGP-EEITSDIPNVGESALGKLDEAGVVYVGAE
BHT04_PHB_gam1       LVSERVVKEDRFTTIHIQETCIARDTKLGS-EEVTADIPNVGEGALTKLDESGIVYVGAE
AMN13_PHB_gam1       LVSERVVKEDRFTTIHIQETCIARDTKLGS-EEVTADIPNVGEGALTKLDESGIVYVGAE
PJM02_PBSA_gam1      LVSERVVQEDRFTTIHIQETCIARDTKLGS-EEITADIPNVGEGALSKLDESGVVYIGAE
BHT14_PHBH_gam1      LISERVSQEDRFTTIHIEETAVARDTKLGP-EEITADIPNVGESALSKLDDSGIVYIGAE
PJM12_PHB_gam1       LISERVAQEDRFTTIHIEETAVARDTKLGP-EEITADIPNVGESALSKLDDSGIVYIGAE
PJM12_PHB_gam2       LISERVAQQDRFTTIHIEETAVARDTKLGP-EEITADIPNVGESALSKLDDSGIVYIGAE
BHT04_PHB_gam2       ------------------------------------------------------------
BHT14_PBSA_del1      LINERLLKEDTFTSVHIEVETMARDTKLGK-EEITRDIPNVSEETLRNLDDSGIVRIGAE
BHT14_PCL_del1       LVSERLVKDAVYTSVHIEEEVLARDTKLGK-EEITRDIPNVGEEALKNLDESGVIRLGAE
PJM12_PCL_del1       LVSERLVKDGVYTSVHVEEEVLARDTKLGK-EEITRDIPNVGEEALKNLDESGVIRLGAE
PJM02_PCL_act1       ILSERLVKDDVLTSIHIHEEIDARDTKLGP-EEITRDIPNLSDDILADLDERGIIRIGAE
                                                                                 

BHT04_PBAT_alp1      VEPGDILVGKITGESPMTPLLRAIFGEKASDVRDTSLRVKPGDFGTVVEVRVFNRRRGDD
BHT04_PBSA_alp1      VQPGDILVGKITGESPMTPLLRAIFGEKASDVRDTSLRVKPGDFGTIVEVRVFNRRRGDD
BHT04_PCL_alp1       VKAGDILVGKVTGESPMTPLLRAIFGEKASDVRDTSLRVPPGDAGTVVDVRIFNRQRGDD
AMN13_PHB_alp1       VHPGDILVGKVTGESPMTPLLRAIFGEKAADVKDTSLRLPPGASGTIVEVRVFNRQRGDE
BHT04_PCL_gam1       VKPGDILVGKVTGETQLTPLLRAIFGEKASDVKDTSLRVPPGMDGTVIDVRVFTRSQGDD
BHT04_PCL_gam2       VGPGDILVGKVTGETQLTPLLRAIFGEKASDVKDTSLRVPTGTKGTVIDVQVFIRQQGDD
BHT04_PHB_gam1       VCSGDILVGKVTGETQLTPLLRAIFGEKASDVKDTSLRVPSSVKGTVIDVQVFTRESGDD
AMN13_PHB_gam1       VCSGDILVGKVTGETQLTPLLRAIFGEKASDVKDTSLRVPTSVKGTVIDVQVFTRESGDD
PJM02_PBSA_gam1      VGPGDILVGKVTGETQLTPLLRAIFGEKASDVKDTSLRVPTSTRGTVIDVQVFTRATGDD
BHT14_PHBH_gam1      VKAGDILVGKVTGESQLTPLLRAIFGEKASDVKDTSLRVPSGMDGVIIGVQVFTRVSGDD
PJM12_PHB_gam1       VKAGDILVGKVTGESQLTPLLRAIFGEKASDVKDTSLRVPSGMDGVIIGVQVFTRVSGDD
PJM12_PHB_gam2       VKAGDILVGKVTGESQLTPLLRAIFGEKASDVKDTSLRVPSGMDGVIIGVQVFTRVSGDD
BHT04_PHB_gam2       ------------------------------------------------------------
BHT14_PBSA_del1      IKAGDTLVGKVTGETVLSPLLRAIFGEKAQDVKDSSLRVPPGVTGVVIDAKVFSRKKGDD
BHT14_PCL_del1       VVSGDILVGKITGETQLSPLLRAIFGEKAGDVKDTSLCVPPGVKGKVIDAKVFSREKGDD
PJM12_PCL_del1       VVSGDILVGKITGETQLSPLLRAIFGEKAGDVKDTSLCVPPGVKGKVIDAKVFSREKGDD
PJM02_PCL_act1       VGPGDVLVGKVTGETELTPLLRAIFGEKAREVRDTSLKVPHGETGKVIDVKVFDRDDSHE
                                                                                 

BHT04_PBAT_alp1      LPPGVMKMVKVFVAVKRKLQPGDKMAGRHGNKGVISKVVPMEDMPFLEDGTPVDFCLNPL
BHT04_PBSA_alp1      LPPGVMKMVKVFIAVKRKLQPGDKMAGRHGNKGVISRVVPMEDMPFLADGTPVDFCLNPL
BHT04_PCL_alp1       LPPGVMKVVKVFLAVKRKLQPGDKMAGRHGNKGVISKINPPEDMPFLEDGTPVDIVLNPL
AMN13_PHB_alp1       LLPGVMKMVKVFVAVKRKMQPGDKMAGRHGNKGVVSRIMPQEDMPYLEDGRTVDIVLNPL
BHT04_PCL_gam1       LAPGVLKMVKVYLAVKRRLQPGDKMAGRHGNKGVISMIVPVEDMPYTADGEPVDICLNPL
BHT04_PCL_gam2       LAPGVLKIVKVYLAIKRRIQPGDKMAGRHGNKGVISVIMPIEDMPHDEYGTPVDIVLNPL
BHT04_PHB_gam1       LAPGVLKIVKVYLAIKRRIQPGDKMAGRHGNKGVISVIMPIEDMPHDENGDPIDIVLNPL
AMN13_PHB_gam1       LAPGVLKIVKVYLAIKRRIQPGDKMAGRHGNKGVISVIMPIEDMPHDEHGDPIDIVLNPL
PJM02_PBSA_gam1      LAPGVLKIVKCYVAVKRRIQPGDKMAGRHGNKGVISVIMPIEDMPHDANGEPVDIVLNPL
BHT14_PHBH_gam1      LAPGVLKMVKVQMAVKRRLQPGDKMAGRHGNKGVISLIVPEEDMPYLEDGTPVDVVLNPL
PJM12_PHB_gam1       LAPGVLKMVKVQMAVKRRLQPGDKMAGRHGNKGVISLIVPEEDMPYLEDGTPVDVVLNPL
PJM12_PHB_gam2       LAPGVLKMVKVQMAVKRRLQPGDKMAGRHGNKGVISLVVPEEDMPYLEDGSPVDVVLNPL
BHT04_PHB_gam2       ------------------------------------------------------------
BHT14_PBSA_del1      LPPGVVKMVKVYVATKRKLSVGDKMAGRHGNKGVVSRLLPEEDMPYFADGTTVDIVLNPL
BHT14_PCL_del1       LPPGVLKMIKISVAMERVLSVGDKMAGRHGNKGVVSRILRVEDLPYFEDGRPVDMVLNPL
PJM12_PCL_del1       LPPGVLKMIKISVAMERVLSVGDKMAGRHGNKGVVSRILRVEDLPYFEDGRPVDMVLNPL
PJM02_PCL_act1       LPPGVNQLVRVYVAQKRKISVGDKLAGRHGNKGVISRILPVEDMPHMADGTTVDIILNPL
                                                                                 

BHT04_PBAT_alp1      GVPSRMNVGQILETHMGWAARGRGVPIATPVFDGAKEADVNDSLARAGFDTSGQSVLFDG
BHT04_PBSA_alp1      GVPSRMNVGQILETHMGWAARGRGVPIATPVFDGAKESDVDDALTRAGFSTSGQSILFDG
BHT04_PCL_alp1       GVPSRMNVGQILETHTGWACRGNGVPMATPVFDGASESDINDMLTRAGLDTSGQVKMFDG
AMN13_PHB_alp1       GVPSRMNVGQILETHLGWASLNEGVPMATPVFDGANEDDISELLEKAGLNTSGQMRLIDG
BHT04_PCL_gam1       GVPSRMNIGQVLEVHLGWAAKGAGVPMATPVFDGAAESEIRRMLRLAGLPECGQTELLDG
BHT04_PCL_gam2       GVPSRMNVGQILETHLGLAAKGGGVPMATAVFDGAKEHEIKHMLRLADLPDTGQMKLIDG
BHT04_PHB_gam1       GVPSRMNVGQILETHLGLASKGAGVPMATRVFDGAKESEIKRLLRLADLPDSGQMTLYDG
AMN13_PHB_gam1       GVPSRMNVGQVLETHLGLAAKGAGVPMATRVFDGAKESEIKRLLRLADMPDSGQMTLYDG
PJM02_PBSA_gam1      GVPSRMNVGQILETHLGMAAKGGGVPMATPAFDGAKETEIKELLRLADLSDTGQTTLYDG
BHT14_PHBH_gam1      GVPSRMNVGQILETHLGWAAKGAGVPMATPVFDGVNEEEIKRLLKLAGRSETGQSTLFDG
PJM12_PHB_gam1       GVPSRMNVGQILETHLGWAAKGTGVPMATPVFDGVDEEEIKRLLKLAGRSETGQSTLWDG
PJM12_PHB_gam2       GVPSRMNVGQILETHLGWAAMGSGVPMATPVFDGVDEEEIKRLLKLAGRCESGQSNLWDG
BHT04_PHB_gam2       ------------------------------------------------------------
BHT14_PBSA_del1      GVPSRMNVGQVLEVHLGFAAKKSGLHMATPVFDGAPESSIRRLLIEAGVDEVGQSQLYDG
BHT14_PCL_del1       GVPSRMNVGQILEIHLGHAAFGKGVHMATPVFDGASEEEIKQLIELAGFDTSGQAVLYDG
PJM12_PCL_del1       GVPSRMNVGQILEIHLGHAAFGRGVHMATPVFDGASEEEIKSLIKLAGFETSGQAVLFDG
PJM02_PCL_act1       GVPSRMNVGQVLESHLGYAARWPSTLVSTPVFDGAKKPTIQDIFRNLNPEADGKTTLYDG
                                                                                 

BHT04_PBAT_alp1      RTGEQFSRKVTVGVKYLLKLHHLVDDKIHARSTGPYSLVTQQPLGGKAQWIIIDAEGIVL
BHT04_PBSA_alp1      RTGEQFQRPVTVGVKYLLKLHHLVDDKIHARSTGPYSLVTQQPLGGKAQWIIIDAEGVVL
BHT04_PCL_alp1       RTGEAFARPVTVGFKYLLKLHHLVDEKIHARSTGPYSLVTQQPLGGKAQWVVIDATNVVV
AMN13_PHB_alp1       RTGEYFHRDVTVGVMYMLKLHHLVDDKIHARSIGPYSLVTQQPLGGKAQWIIIDAEGVVL
BHT04_PCL_gam1       RTGTAFDRPVTVGYMHMLKLNHLVDDKMHARSTGPYSLVTQQPLGGKAQWFVVDAEGKTL
BHT04_PCL_gam2       RTGNSFDRPVTVGYMYMLKLNHLVDDKMHARSTGSYSLVTQQPLGGKAQWYIVDATGLTL
BHT04_PHB_gam1       RTGDTFQRPITVGYMYMLKLNHLVDDKMHARSTGSYSLVTQQPLGGKAQWYIIDAEGKTL
AMN13_PHB_gam1       RTGDAFQRPITVGYMYMLKLNHLVDDKMHARSTGSYSLVTQQPLGGKAQWYIIDAEGKTL
PJM02_PBSA_gam1      RTGDEFSRPVTVGYMYMLKLNHLVDDKMHARSTGSYSLVTQQPLGGKAQWFIVDAAGKTL
BHT14_PHBH_gam1      RTGEQFDRPVTVGYMYMLKLNHLVDDKMHARSTGPYSLVTQQPLGGKAQWYVVDADGKTL
PJM12_PHB_gam1       RTGEQFDRPVTVGYMYMLKLNHLVDDKMHARSTGPYSLVTQQPLGGKAQWYVVDADGKTL
PJM12_PHB_gam2       RTGEKFDRPVTVGYMYMLKLNHLVDDKMHARSTGPYSLVTQQPLGGKAQWYVVDADGKTL
BHT04_PHB_gam2       -------------------------------------------------WFLVDAEDKTL
BHT14_PBSA_del1      LTGEPFANKVTVGVMYMLKLHHLVDNKIHARSTGPYSLVTQQPLGGKAQWYVVDAENKVL
BHT14_PCL_del1       RTGEAFDKAVTVGTMYMLKLHHLVDDKLHARSIGPYSLVTQQPLGGKAQWCVVDAKDQIL
PJM12_PCL_del1       RTGEPFDKPVTVGTMYMLKLHHLVDDKLHARSIGPYSLVTQQPLGGKAQWCVVDAKDQIL
PJM02_PCL_act1       RTGEAFDNPIMVGIMYVLKLSHMVDDKIHARSTGPYSMITQQPLGGKAQWFVVDADGLTL
                                                                      * ::** .  :

BHT04_PBAT_alp1      GRLASIIAMRLRGKHKPSFTPHMDCGDNVIVINAEKIQMTGKKREEMFYW-HTGHPGGIK
BHT04_PBSA_alp1      GRLASIIAMRLRGKHKATFTPSMDMGDNVIVINAEKIQLTGKKRTDKIYYWHTGHPGGIK
BHT04_PCL_alp1       GRLASYVAFRLRGKHRPDFTPHIDTGDHVVIINAEKAKFTGDKLRNKIYYRHTGYPGGLK
AMN13_PHB_alp1       GRLASIIALRLRGKHKPEFTPHVDCGDNIIVINAEKVHLTGRKREKSIFFWHTGYPGGIK
BHT04_PCL_gam1       GRLSTEIARRLRGKHKTEYTPHVDTGDYIVVINAEKIHVTGKKELNKIYHHHTGYIGGLK
BHT04_PCL_gam2       GRLATEVATRLRGKHKPEYTPHVDTGDYIVIVNAEKVHVTGKKAQDKIYYSHSGFPGGIK
BHT04_PHB_gam1       GRMAAEIAHRLRGKHKPEYTPHVDTGDYIVVINAEKVRVTGKKATDKMYHRHTGYPGGLK
AMN13_PHB_gam1       GRMAAEIAHRLRGKHKPEYTPHVDTGDYIVVINAEKVRVTGKKATDKMYHRHTGYPGGLK
PJM02_PBSA_gam1      GRMAAEIASRLRGKHKPEYTPHVDTGDYIVVINAEQVRVTGNKANDKMYHRHTGYPGGLK
BHT14_PHBH_gam1      GRLATEIALRLRGKHKPEYTPHVDTGDYIVVVNAEKVKVTGNKETDKMYYHHTGYIGNLK
PJM12_PHB_gam1       GRLATEIALRLRGKHKPEYTPHVDTGDYIVVVNAEKVKVTGNKETDKMYYHHTGYIGSLK
PJM12_PHB_gam2       GRLATEIALRLRGKHKPEYTPHVDTGDYIVVINAEKVKVTGNKETDKMYHHHTGYIGGLK
BHT04_PHB_gam2       GRIATEIATRLRGKHKAEYTPHVDTGDYIVVINAEKVRVTGNKAKGKIYYSHTEFPGGLK
BHT14_PBSA_del1      GRLASEIASRLRGKHKPTFSTFEDNGDFIVVTNAEKIQLTGNKLEDKKYYRHTGYIGGIK
BHT14_PCL_del1       GRLASQVAYRIRGKHNPLFTPHVDTGDWIVVINADKIRLTGNKMEQKKYYRHSGYVGSIK
PJM12_PCL_del1       GRLASKVAYRIRGKHNPLYTPHVDTGDWIIVINADKIKLTGNKLDKKKYYRHSGYVGSIK
PJM02_PCL_act1       GRMATEIARILRGKHKPTFAPHMDMGDHVIVVNADKIVLSSGKAEVKEIHTHSGYPGGLT
                     **::: :*  :****.. ::.  * ** ::: **::  .:. *        *: . *.:.

BHT04_PBAT_alp1      ERSKADILEKHPERIVTLAVKRMLPGNRLSRQIMTNLRVYAGGEHPHEAQEPTVLD-IDL
BHT04_PBSA_alp1      QRTAEQLLEKFPERVVTKAVKNMLPGNRLSRVQMTNLRVYVGAEHPHEAQNPEVLD-VEL
BHT04_PCL_alp1       STTAGDIMNRFPERALELAIKRMLPKSSLARKQFSKLRVYAGAEHPHTAQQAETI--VAL
AMN13_PHB_alp1       QRTKGQILDKHPERVVQKAVERMLPKGPLGRTVFKNMRVYAGTEHPHEAQKPEVLD-ITL
BHT04_PCL_gam1       SIALGKQRKEHPERIIESAVKGMLPKNPLGREMFRKLKVYAGPDHQHAAQQPAPLD--EA
BHT04_PCL_gam2       SISFDKLVIRAPERIIESAVKGMLPKNPLGRAMYRKMKVYKGAVHPHAAQQPQELK-IEV
BHT04_PHB_gam1       SISFGDLIQKAPERPIQSAVKGMLPKGPLGRVMFQKMKVYAGASHPHEAQQPQVL--VAV
AMN13_PHB_gam1       SISFGDLIQKAPERPIQSAVKGMMPKGPLGRVMFQKMKVYAGASHPHEAQQPQVL--VAV
PJM02_PBSA_gam1      SINFNDLVDKAPERVIQSAVKGMLPKGPLGRAMFKKLKIYAGSEHPHAAQQPQELN--SV
BHT14_PHBH_gam1      SISLDKLRIKAPEQIIEKAVKGMLPRNPLGRAMFKKLKVYAGTEHGHAGQQPQPLE-IEA
PJM12_PHB_gam1       SISLDKLRIKAPEQIIEKAVKGMLPRNPLGRAMFKKLKVYAGAEHGHAGQQPQPLE-IEA
PJM12_PHB_gam2       SISLDKLRQKAPEQIIETAVKGMLPRNPLGRAMFKKLKVYAGTEHGHIAQQPQPLE--QA
BHT04_PHB_gam2       QISFEKLIEKAPTRVLEFAVKGMLPKGPLGREMFRKLKVYAGSEHAHTAQQPQLLE--EV
BHT14_PBSA_del1      ERSAKELLQKHPTDLITFAVKGMLPKNKLGRAQLKKLKVYAGSNHPHAAQQPAALD--VL
BHT14_PCL_del1       CTTAKELLEKKPEEMIKKAVKGMLPKNRLGRKLGKKLFVYAGDQHPHAAQKPEVFE--QL
PJM12_PCL_del1       ETSAKELLEKKPEEMIKKAVKGMLPKNRLGRQLGKKLFVYTGDQHPHAAQKPEVVE--QL
PJM02_PCL_act1       TRTYRQSLDRKPADTVRKSITGMLPKNRLGNQMATKLKVYAGAHHPHAAQKPKPLE-VEL
                          .   . *   :  ::  *:* . *..    :: :* *  * * .*:.  .     

BHT04_PBAT_alp1      DEALFGLEPRADILHRVVRWQRNNAQAGTHKVKTRREVNYSTKKIYRQKGTGGARHGARS
BHT04_PBSA_alp1      GDEIFALEPRADILHRVVRWQRNNAQAGTHKVKTRSEVNYSTKKIYRQKGTGGARHGARS
BHT04_PCL_alp1       DDAIFGIDIRSDILHRTVRWQLAKRQAGTHKTQTRSEVSRTTKKYIRQKGSGGARHGSRN
AMN13_PHB_alp1       DKSVFGVEIRQDILHRMVNYQLAKRRSGNHKAKKRHEISGTGKKPHPQKGTGRARAGDKK
BHT04_PCL_gam1       AEAVFGRDYNEALVHQAVVAYLAGARAGTKAQKTRSDVSGGGIKPWRQKGTGRARAGTSR
BHT04_PCL_gam2       SDLTFATEFNETLVHQAVVAYMAGGRQGTKQQKTRADVSGGGKKPWRQKGTGRARAGTIR
BHT04_PHB_gam1       SEAAFGKEFNQDLVHQAVVAHMAAARQGSKAQKTRSEVSGGGKKPWRQKGTGRARAGTIR
AMN13_PHB_gam1       SEAAFGKEFNQDLVHQAVVAHLAAARQGSKAQKTRSEVSGGGKKPWRQKGTGRARAGTIR
PJM02_PBSA_gam1      SETAFGREFNQDLVHQAIVAYMAGARQGTKAQKNRSAVSGGGKKPWRQKGTGRARAGTIR
BHT14_PHBH_gam1      NETIFDRPYNESLIHQIVTAYMAGSRSGTKAQKTRSDVSGGGAKPWRQKGTGRARAGTSR
PJM12_PHB_gam1       NTAIFDRPYNESLIHQIVTAYMAASRSGTKAQKTRSDVSGGGAKPWRQKGTGRARAGTSR
PJM12_PHB_gam2       SDTVFDRAYNESLIHQIVTAYMAGARSGTKAQKTRSDVSGGGAKPWRQKGTGRARAGTTR
BHT04_PHB_gam2       SEATFGREFNEALVHQVVVAYAAGARQGTRAQKTRSEVSGGGAKPWRQKGTGRARAGTTR
BHT14_PBSA_del1      NDDIFNREVKEYILHEVVRMQRAARRSGNACTKTRVEVRGGGRKPWRQKGTGRARAGTKN
BHT14_PCL_del1       SDDIFNTPVKTSVLHQVVRSQLVAKRSGTAAVKTRAMVKGSTKKLFRQKGTGNARAGSVK
PJM12_PCL_del1       SDDIFNIPVKTSVLHQVVRSQLVAKRAGTAAVKTRGMVKGSTKKLFRQKGTGNARAGSVK
PJM02_PCL_act1       DPETFGIEPNVAVMHQVVNAQLAAKRAGTHSTKTRAEVRGGGAKPWKQKGTGRARAGSTR
                         *    .  ::*. :       : *.   :.*  :     *   ***:* ** *   

BHT04_PBAT_alp1      APIFRGGGIYKGPTP-RSHGHELTKKFRKLGLRMALSAKAKAGALVIIDDA--ASDGKTS
BHT04_PBSA_alp1      APIFRGGGVYKGPTP-RSHGHELTKKFRKLGLRHALSAKMGAGELVVIDTAD-LKDGKTS
BHT04_PCL_alp1       APIFVGGGVAHGPKV-RSHAHGLPKKVRKLALAHALSSKMKENAVLVLDSAE-LSAPKTK
AMN13_PHB_alp1       RNIDRGGAVVHGPVV-RSHAVDLPKKIRKLALKIALSSKAAEGKIIILDDAK-AKNHKTK
BHT04_PCL_gam1       SPIWRSGGVTFAARP-RNYEQKLNKKMYRGAMRSIFSELNRQGRLLIVDSFA-LEAPKTK
BHT04_PCL_gam2       SPIWRGGGTTFAARP-QNHEQKLNRKMYRGALRSILSELIRLDRLVVVEDFA-MEAPKTK
BHT04_PHB_gam1       SPIWRAGGVTFAAKP-RDHEQKINKKMYRGALRCILSELARQDRLVVVEEFT-LEAPKTK
AMN13_PHB_gam1       SPIWRAGGVTFAAKP-RDHEQKINKKMYRGALRCILSELARQDRLVVVEEFT-LDAPKTK
PJM02_PBSA_gam1      SPLWRSGGVTFAAQP-RDHKQKLNKKMYRAAMRCIVSELNRLERLVVVQDFA-LESPKTK
BHT14_PHBH_gam1      SPIWRKGGVTFAARP-RNYEQKVNKKMYRAGMCSILSELVRQDRLIVVKEFT-VDDPKTK
PJM12_PHB_gam1       SPIWRKGGVTFAARP-RNYEQKVNKKMYRAGMCSILSELVRQDRLVVVKDFT-VDEPKTK
PJM12_PHB_gam2       SPIWRKGGVTFAARP-RNYEQKVNKKMYRAGMCSILSELNRQDRLVVVKDFV-VEEPKTK
BHT04_PHB_gam2       GPIWRSGGVTFAAKP-QDHSQKVNRKMYRGAIASILSELVRQERLVVVNDFS-VETPKTK
BHT14_PBSA_del1      SPLWRGGGVTFGPKP-RDYSFKLNRKVKQQAVAMALSARFQEGNLVVLSDFQ-MDQIKTK
BHT14_PCL_del1       SPLRKGGGVIFGPSQ-RSYEIKVPKKVKKLALKMALSSKLENKNIFIIDDFK-LDDIKTK
PJM12_PCL_del1       SPLRKGGGVIFGPSL-RSYEIKVPKKVKKLALKMALSSKVEDKNIFVIDDFK-LDAIKTK
PJM02_PCL_act1       SPIWVGGGIAHGPKP-RDYAERTNKKMKRLALRSALSDRAAEGNVFVVDTWD-FDAPSTK
                       :   *.   ..   :.:     :*. : .:   .*       :.::.     .  .*.

BHT04_PBAT_alp1      ALAKQVSALGW--KRALIIDGSVNENFLQAARNIEGLDILPTMGANVYDILKRDTLVITK
BHT04_PBSA_alp1      YLAKAIKELGW--KRALVIDGEVNENFATAARNIEGLDILPTMGANVYDILKRDTLVLTK
BHT04_PCL_alp1       ELAVQFANLGI--ENALIISGSVDENFAKAARNIPNVDVLPVIGLNVYDVLRRRTLVLTK
AMN13_PHB_alp1       PMAAALEKFGF--NSALIVSGEVDANFARGCANLPRIDVLPSQGANVYDILRRDVLVLTK
BHT04_PCL_gam1       LLSQKLSELGA--LNCLILLEGMDEKVFLASRNLSKVSASDVSSVDPVSLVGHEVVVVTT
BHT04_PCL_gam2       ALLSKLKDLNL--DNVLIVTDNLDSNLYLAARNLPHVDVRDVQGSDPVSLIAYDKVLITV
BHT04_PHB_gam1       ALVAKLAQFDI--SDVLIVTEDVSENLYLASRNLHKVDVRDVAGIDPVSLVGAGKVLVTV
AMN13_PHB_gam1       ALVAKLAQFDI--SDVLIVTEDVSENLYLASRNLHKVDVRDVAGIDPVSLVGAEKVLVTV
PJM02_PBSA_gam1      SLVQKLAEFDL--SNVLIIAEEVTENLYLAARNLHKVDVSDVEGIDPVSLVRFDKVLVTV
BHT14_PHBH_gam1      SFVKRLADLNI--TDAIIITEELEANLFLASRNIPKVDTIDAVEVDPVSLIAYEKVIVTE
PJM12_PHB_gam1       SFAKRLADLDI--NDAIIITEELEANLFLASRNIPKVDTIDAVEVDPVSLIAYEKVIVTE
PJM12_PHB_gam2       PFAKRLADLKI--DDALIITEELEANLFLASRNIPKVDTIDVVELDPVSLIAYEKVIVTE
BHT04_PHB_gam2       ELVAKLKGLEL--KDVLIVTKEVDENLFLSARNLYKVDVRDVAAIDPVSLVGFEKVLITA
BHT14_PBSA_del1      DFVNVMDALNI--ENGIIVTDTMSDNLSKSSRNVHGYKVMPSEGLNVYDILLHKKVILVQ
BHT14_PCL_del1       NLVSVLNILDL--KDILIVSDAEDNNLALSSRNISDVKVIKSEGLNVYDILKFKNLLLVE
PJM12_PCL_del1       NLVKVLSALEL--NDLLIVSDAEDTNLTLSSRNLSDVKVIKTEGLNVYDILKFKNLLVVE
PJM02_PCL_act1       AAKTLLSEMGV-EGKALIVVGRDDVTATRSFRNLQECHVLAADQLNTFDVLRHDVVVFSQ
                          .  :       :::      .   .  *:           :  .::    ::.  

BHT04_PBAT_alp1      SGIEALEARGKRVDFSGRSVIVTGPELKLHQCGLPKKMALELFKPFIYSRLEAKGLSST-
BHT04_PBSA_alp1      AGVEALEARGKRVDFSGRSVIVTGPELKLHQCGLPKKMALELFKPFIYSRLEAKGMSST-
BHT04_PCL_alp1       ESAEAIKA-GKRVDYSGRSVIVVGPSLKLHECGLPKKMALELFKPFIYARLDAKGLAGT-
AMN13_PHB_alp1       DAVNDLTE-GKRVDYSGRSVIVVGPELKLHQCGLPKKMALELFKPFIYHKLEIYGMAST-
BHT04_PCL_gam1       AAIKLVEE-GKRVDYSGRSVIVCGPTLRLHQCGLPKKMALELFKPFIFSKLQMRGLAA--
BHT04_PCL_gam2       PAVKKFEE-GKRVDYSGRSVIVVGPTLRLHQCGLPKKMALELFKPFIFGKLEHRGLAT--
BHT04_PHB_gam1       SALKKLEE-GKRVDYSGRSVIVTGPTLRLHQCGLPKKMALELFKPFIFSKLELRGLAT--
AMN13_PHB_gam1       SALKKLEE-GKRVDYSGRSVIVTGPTLRLHQCGLPKKMALELFKPFIFSKLELRGLAT--
PJM02_PBSA_gam1      SALKKIEE-GKRVDYSGRSVIVVGPTLRLHQCGLPKKMALELFKPFIFSKLELRGLAT--
BHT14_PHBH_gam1      GALRKIEE-GKRVDYSGRSVIVVGPTLRLHQCGLPKRMGLELFKPFIFSKLQLRGLAT--
PJM12_PHB_gam1       GALRKIEE-GKRVDYSGRSVIVVGPTLRLHQCGLPKRMGLELFKPFIFSKLQLRGLAT--
PJM12_PHB_gam2       GALRKIEE-GKRVDYSGRSVIVVGPTLRLHQCGLPKRMGLELFKPFIFSKLQLRGLAT--
BHT04_PHB_gam2       DAVKEIEG----------------------------------------------------
BHT14_PBSA_del1      SAIENLEKRGKRVDYSGRSVIVVGPHLRLHQCGIPKKMALELFKPFIYNKLERKGFVT--
BHT14_PCL_del1       SSIQNIEG-GKRVDYSGRTVITVGSELRLHQCGIPKKMALELFKPFIYNYLEKKGLVS--
PJM12_PCL_del1       SSIKNIEG-GKRVDYSGRTVITVGSELRLHQCGIPKKMALELFKPFIYNYLEQKGLVS--
PJM02_PCL_act1       ATL------GKRVDYSGRSVIVVGPTLKFHQCGLPKIMALELFKPFVMKRLVDQELAQ--
                                                                                 

BHT04_PBAT_alp1      ---------------VKQAKKLVEKE----RPEVW---DILDEVIREHPVMLNRAPTLHR
BHT04_PBSA_alp1      ---------------VKQAKKLVEKE----RPEVW---DILDEVIREHPVMLNRAPTLHR
BHT04_PCL_alp1       ---------------VKAAKKLVEKE----KPEVW---DILDEVIREHPILLNRAPTLHR
AMN13_PHB_alp1       ---------------VKAAKKMVEKE----RPEVW---DILEEVIREHPIMLNRAPTLHR
BHT04_PCL_gam1       --------------TIKASKKLVERE----GPEVW---DILEEVIREHPVMLNRAPTLHR
BHT04_PCL_gam2       --------------TIKAAKKMVERE----LPEVW---DILADVIREHPVLLNRAPTLHR
BHT04_PHB_gam1       --------------TIKAAKKMVERE----EPVVW---DILDEVIREHPVLLNRAPTLHR
AMN13_PHB_gam1       --------------TIKAAKKMVERE----EPVVW---DILDDVIREHPVLLNRAPTLHR
PJM02_PBSA_gam1      --------------TIKAAKKMVERQ----EPVVW---DILDEVIREHPVLLNRAPTLHR
BHT14_PHBH_gam1      --------------TIKAAKKMVEKE----GAEVW---DILDEVIREHPIMLNRAPTLHR
PJM12_PHB_gam1       --------------TIKAAKKMVEKE----GAEVW---DILDEVIREHPIMLNRAPTLHR
PJM12_PHB_gam2       --------------TIKAAKKMVEKE----GAEVW---DILDEVIREHPVMLNRAPTLHR
BHT04_PHB_gam2       ------------------------------------------------------------
BHT14_PBSA_del1      --------------TIKSARKMVEKE----VKEVW---DVLDEVVTEYPVILNRAPTLHR
BHT14_PCL_del1       --------------TVKSAKKMVERE----ETEVW---DALESVVKEYPVMLNRAPTLHR
PJM12_PCL_del1       --------------TVKSAKKMVERE----ETEVW---DALESVVKEYPIMLNRAPTLHR
PJM02_PCL_act1       --------------NIKSAKRMVERR----RPQVW---EVLEEVIQEHPVMLNRAPTLHR
                                                                                 

BHT04_PBAT_alp1      LGIQAFEPVLIEGKAIQLHPLVCSAFNADFDGDQMAVHVPLSLEAQLEARVLMMSPLGAK
BHT04_PBSA_alp1      LGIQAFEPVLIEGKAIQLHPLVCSAFNADFDGDQMAVHVPLSLEAQLEARVLMMSPLGVK
BHT04_PCL_alp1       LGIQAFEPKLIEGKAIQLHPLVCAAFNADFDGDQMAVHVPLSLEAQLEARVLMMS-IGTK
AMN13_PHB_alp1       LGIQAFEPILIEGKAIQLHPLVCTAFNADFDGDQMAVHVPLSIEAQIETRCLMM--IGTK
BHT04_PCL_gam1       LGIQAFEPVLIEGKAIQLHPLVCAAFNADFDGDQMAVHVPLSIEAQLEARALMM--IGCM
BHT04_PCL_gam2       LGIQAFEPVLIEGKAIQLHPLVCAAYNADFDGDQMAVHVPLTLEAQLEARALMMSPIGIK
BHT04_PHB_gam1       LGIQAFEPVLIEGKAIQLHPLVCAAYNADFDGDQMAVHIPLTIEAQLEARALMMSPIGCK
AMN13_PHB_gam1       LGIQAFEPVLIEGKAIQLHPLVCAAYNADFDGDQMAVHIPLTIEAQLEARALMMSPIGCK
PJM02_PBSA_gam1      LGIQAFEPVLIEGKAIQLHPLVCAAYNADFDGDQMAVHVPLTLEAQLEARALMMSPIGAK
BHT14_PHBH_gam1      LGIQAFEPVLIEGKAIQLHPLVCTAFNADFDGDQMAVHVPLSIEAQLEARALMMSPVGCK
PJM12_PHB_gam1       LGIQAFEPVLIEGKAIQLHPLVCTAFNADFDGDQMAVHVPLSIEAQLEARALMMSPVGCK
PJM12_PHB_gam2       LGIQAFEPVLIEGKAIQLHPLVCTAFNADFDGDQMAVHVPLSIEAQLEARALMMSPVGCK
BHT04_PHB_gam2       -------------------------------------------------------PIGTK
BHT14_PBSA_del1      LGMQAFEAVLIEGKAIQLHPLVCMAFNADFDGDQMAVHVPLSVEAQVEARVLMMSPIGCS
BHT14_PCL_del1       LGFQAFEPVLIEGKAIQLHPLVCPAFNADFDGDQMAVHVPLSLESQLEARIMML-PIGCK
PJM12_PCL_del1       LGFQAFEPVLIEGKAIQLHPLVCPAFNADFDGDQMAVHVPLSLESQLEARIMML-PIGCK
PJM02_PCL_act1       LGIQAFEPVLVEGKAIQIHPLVCTAFNADFDGDQMAVHLPLSSEAQAEARVLML--IGTK
                                                                             :*  

BHT04_PBAT_alp1      VTLRGDRMFEFLDRLITIALPRVRDFRGVSGKSFDGRGNYAMGMKEHIVFPEIDFDKVDE
BHT04_PBSA_alp1      VTLRGNQMYEFLDRLIIVAMPRIRDFRGISAKSFDGRGNYAMGLKEHIVFPEVDYDKVDE
BHT04_PCL_alp1       VTLRRDQMFEFLDRLTNIALPRVRDFRGLNGKSFDGNGNYALGLKEHIVFPEINYDEVDQ
AMN13_PHB_alp1       VTLRGDRMYEFLDRLITIAMPRIRDFRGINPKSFDGRGNYAMGITEHIIFPEINYDRVDT
BHT04_PCL_gam1       VTLRRAHMYEFLDRLVNVAIPRVRDFRGLNGKSFDGRGNYNMGIKEQIIFPEIDYDKIDA
BHT04_PCL_gam2       VTLRREQMYEFLDRLLSISLPRVRDFRGLNAKSFDGRGNYSMGVKEQIIFPEIDYDKIDV
BHT04_PHB_gam1       VTLRREKMYEFLDRLISISIPRIRDFRGISPKQFDGRGNFSMGVTEQIIFPEIDYDKIDK
AMN13_PHB_gam1       VTLRREKMYEFLDRLINISIPRIRDFRGISPKQFDGRGNFSMGVTEQIIFPEIDYDKIDK
PJM02_PBSA_gam1      VTLRGDRMYEFLDRLISIAIPRIRDFRGISPKQFDGRGNFTMGVNEQIIFPEIDYDKIDK
BHT14_PHBH_gam1      VHLRREQMYEFLDRLINISIPRIRDFRGLNVKSFDGRGNYSMGIKEQIIFPEIDYEKIDK
PJM12_PHB_gam1       VHLRREQMYEFLDRLINISIPRIRDFRGLNGKSFDGRGNYSMGVKEQIIFPEIDYEKIDK
PJM12_PHB_gam2       VTLRRERMYEFLDRLINISIPRIRDFRGLNAKSFDGRGNYSMGVKEQIIFPEIDYEKIDK
BHT04_PHB_gam2       VTLRGERMWEFLERLISISIPRIRDFRGLNPKSFDGRGNYSMGVREQIIFPEIEYDKIDK
BHT14_PBSA_del1      VTLRGERMYDFFSKLVNIALPRVRDFRGLSPKGFDGRGNYSMGVTEQIIFPEIDYDKIDK
BHT14_PCL_del1       VTLRREKMYDFLERLVNIALPRVRDFRGISGKAFDGRGNYSLGIIEHIIFPEIDYDKTDT
PJM12_PCL_del1       VTLRREKMYDFLDRLVNIALPRVRDFRGISGKAFDGRGNYSLGITEHIIFPEIDYDKTDS
PJM02_PCL_act1       VTLRGDRMWEFFDRLVSLAIPRIRDFRGLNPRSFDGRGNYTFGLNEQLMFPEIDYDTVDV
                     * **  :*::*:.:*  :::**:*****:. : ***.**: :*: *:::***::::  * 

BHT04_PBAT_alp1      NWGMDIVIATTAKTDDEAKAMLKLFNMPFN-------------GNSNTKFDETIDIALNL
BHT04_PBSA_alp1      IWGMDIVIATTAKTDAEGEALLKALNMPF---------K----SNATAKFDETVEIAMNL
BHT04_PCL_alp1       IRGMDIVVCTTAETNEEAKALLAECGFPF--------------GNATAKFDESIEIAVNL
AMN13_PHB_alp1       IRGMDIVICTTASNDEEAKELLTQFKMPFK-----KE------ASKGSKFDETVEIAMNL
BHT04_PCL_gam1       LRGMNITVTTSAKTDEEGTALLKAFNFPF--------------ECATAKFDESVDVAINL
BHT04_PCL_gam2       LRGLDITLTTTARTDDEGRALLRAFKFPF-------------QEVSSVKFVESVDVSVNL
BHT04_PHB_gam1       IRGLDICISTTAKNNDEGRALLKAFNFPFK------------SELSTVKFSETVDAAINL
AMN13_PHB_gam1       IRGLDICISTTAKNNDEGRALLKAFNFPFK------------VELSTVKFSETVDAAINL
PJM02_PBSA_gam1      LRGMDICITTSARNDEEGRALLRAFNFPF-------------YELATAKFSETVEAAINL
BHT14_PHBH_gam1      IRGMDIIITTSARTDEEGRALLSAFNFPF--------------EVSSVKFVESVEIAVSL
PJM12_PHB_gam1       IRGMDIIITTSARTDEEGRALLRAFNFPF--------------EVSSVKFVESVEIAVNL
PJM12_PHB_gam2       IRGMDIVITTTASTDDEGRALLRAFNFPF-------------EDVSSVKFTETVEVAVKL
BHT04_PHB_gam2       IRGLDITITTSAKDNEEGLALLSAFEFPFK-------------EFATAKFRESVDVAVNL
BHT14_PBSA_del1      IKGLNITIVTSANTNEEGRALLAGMGMPFK--------------SSFAKFDETFDIAMKL
BHT14_PCL_del1       IKGLNITVVTTAKTDEEGKALLKYFGMPFK------------EASSYAKFDETVDIAVRL
PJM12_PCL_del1       IKGLNITVVTTAKTDEEGKALLKFFGMPFK------------KSSSYAKFDETVDIAVRL
PJM02_PCL_act1       TRGMDITIVTTAKTNAEGKALLDAFGFPF--------------SLASASFDESIDFVVRL
                       *::* : *:*  : *.  :*    :**                   .* *:.:  : *

BHT04_PBAT_alp1      GIDPRHADQMV-RGVIGLPNGTG-KDVRVAVFARGPKAEEA---------TAAGADVVGA
BHT04_PBSA_alp1      GVDPRHADQMV-RGVVALPNGTG-KTVRVAVFARDAKAEEA---------TKAGADVVGA
BHT04_PCL_alp1       GVDPKYADQMV-RGVVSMPSGTG-KDVKVAVFARDAKAD---------EAKEAGADFVGA
AMN13_PHB_alp1       GVDPKHADQQV-RGMVSLPNGTG-ATVRVAVFAKDEKAKEA---------KAAGADIVGA
BHT04_PCL_gam1       GVDPRKSDQVV-RSSTVLPNGTG-KTVRVAVFAQGENAEK---------AKAAGADIVGF
BHT04_PCL_gam2       GVDPRKSDQVV-RGATLLPHGTG-KTVRVAVFTQGANAE---------AAIAAGADKVGM
BHT04_PHB_gam1       GVDPRKSDQNV-RGATSLPHGTG-KDVRVAVFTSGANAEA---------AKEAGAEFVGM
AMN13_PHB_gam1       GVDPRKSDQNV-RGATSLPHGTG-KDVRVAVFTSGANAEA---------AKEAGAEFVGM
PJM02_PBSA_gam1      GIDPRKSDQGV-RGATTLPNGSG-KEVRVAVFAQGAN--AD-------AAKEAGADIVGM
BHT14_PHBH_gam1      GVDPRKSDQVV-RGSTLLPNGSG-KSVRVAVFTQGPNAEAA---------KEAGADVVGM
PJM12_PHB_gam1       GVDPRKSDQVV-RGSTLLPNGSG-KDVRVAVFTQGPNAEAA---------KEAGADAVGM
PJM12_PHB_gam2       GVDPRKSDQVV-RGSTLLPNGSG-KEVRVAVFTQGPNADAA---------KEAGADVVGM
BHT04_PHB_gam2       GIDARKSDQNV-RGAAVLPNGTG-REVRVAVFTQGAN--AE-------KAKEAGADVVGM
BHT14_PBSA_del1      GVDPRHADQMI-RSSVSLPNGTG-KVTRVLVFAKGPK--EA-------EALEAGADFVGG
BHT14_PCL_del1       GVDPRHADQMV-RGTVVLPNGLG-KEVKVLVFTKGEK--EK-------EALDAGADFIAD
PJM12_PCL_del1       GVDPRHADQMV-RGTVVLPNGLG-KEVKVLVFAKGEK--EK-------EALDAGADFVAD
PJM02_PCL_act1       GVDPRKADQIV-RGTVALPAGTG-KDVRVAVFASGDA--AA-------AAREAGADIVGA
                     *:*.: :** : *.   :* * *   .:* **: .                 ***: :. 

BHT04_PBAT_alp1      EDLMEI---VQGGK---IDFDRCIATPDMMPVVGR-LGKVL-GPRNLMPNPVTM---DVA
BHT04_PBSA_alp1      EDLMEI---VQGGQ---IDFDRCIATPDMMPIVGR-LGKVL-GPRNLMPNPVTM---DVA
BHT04_PCL_alp1       EDLMEK---IQGGF---TDFDRVIASPDMMAIVGR-LGKVL-GPRGLMPNPVTP---NVG
AMN13_PHB_alp1       EDLVEK---IQKGE---VDFDRCIATPDMMALVGR-VAKVL-GPKGMMPNPVTP---DVK
BHT04_PCL_gam1       DDLAES---IQGGN---LDFDVVIAAPDAMRVVGK-LGTIL-GPRGLMPNPVTP---DVE
BHT04_PCL_gam2       DDLAAE---MKAGD---LNYDVVIASPDAMRVVGQ-LGQLL-GPRGLMPNPVA---ADVG
BHT04_PHB_gam1       EELAAE---VKGGM---MDFDVVVADPAAMRVVGQ-LGQVL-GPRGLMPNPVTP---NVA
AMN13_PHB_gam1       EELAAE---IKGGM---MDFDVVVADPAAMRVVGQ-LGQVL-GPRGLMPNPVTP---NVA
PJM02_PBSA_gam1      EDLAES---IKGGN---MDFDVVIAEPAAMRVVGT-LGQVL-GPRGLMPNPVTP---DVV
BHT14_PHBH_gam1      DELAAD---MKSGN---LNYDVVIASPDAMRVVGQ-LGQLL-GPRGLMPNPVTP---DVA
PJM12_PHB_gam1       DELAAE---MKGGD---LNYDVVIASPDAMRVVGQ-LGQLL-GPRGLMPNPVTP---DVA
PJM12_PHB_gam2       DELAAE---MKGGD---LNYDVVIASPDAMRVVGQ-LGQIL-GPRGLMPNPVTP---DVA
BHT04_PHB_gam2       EDLAEQ---VKAGE---MNFDVVIASPDAMRVVGQ-LGQIL-GPRGLMPNPVTP---DVA
BHT14_PBSA_del1      EDLVEK---IKDGW---LDFDKTVATPDMMGVVGK-IARIL-GPRNLMPNAVTM---DVG
BHT14_PCL_del1       DETIEK---IKNGW---FGFDKAIATPDMMGTVGK-LGRVL-GPRGLMPNAVTF---ELD
PJM12_PCL_del1       EETIEK---IQNGW---FGFDKAIATPDMMGTVGK-LGRIL-GPRGLMPNAVTM---ELE
PJM02_PCL_act1       EDLVAE---VEGGM---LDFDLAIASPELMPQVGK-LGRVL-GPRGLMPNPVTP---DVA
                     ::       :: *     .:*  :* *  *  **  :. :* **:.:***.*:    :: 

BHT04_PBAT_alp1      AAVKAAKGGEVQFKAEKGGVVHAGVGKVSFDEAKLVENIRAFVGAVAKAAGAKGA-YMMK
BHT04_PBSA_alp1      AAVAAAKGGEVQFKAEKEGVVHAGVGKASFDEAKLVENVRSFINAVAKATGVKGT-YMKK
BHT04_PCL_alp1       QAVTDAKSGSVEFRVEKEGIIHAGIGKASFSQDEIELNVNTFLKALTKATGAKGQ-FMRK
AMN13_PHB_alp1       KAVTDAKAGALEFRAEKAGVIHARVGKLSFDDKKLAENVIAFVDAIKRAAGSKGT-YINK
BHT04_PCL_gam1       GAVKNAKAGQVRYRTDKGGIIHCSIGKVSFENSALSENLVALLADLIRISSAKGI-YLRK
BHT04_PCL_gam2       TAVKNAKAGQVRYRTDKNGIIHCSVGKVGFDAVKLKENVEALIADLKKASTSKGV-YLQR
BHT04_PHB_gam1       EAVRKAKAGQVRFRTDKGGIIHGAIGKVSFDASAIKENLEALLVDLKKAASAKGV-FLGK
AMN13_PHB_gam1       EAVRKAKAGQVRFRTDKGGIIHGAIGKVSFDASAIKENLEALLVDLKKAASAKGV-FLGK
PJM02_PBSA_gam1      AAVNNAKAGQVRYRADKGGIIHGGIGKISFDAPAIKQNLEALIGDLKKASAAKGV-YLKR
BHT14_PHBH_gam1      TAVKNAKAGQARFRTDKAGIIHCAIGTVAFEAEALLENVKALLIDLNKAAAAKGI-YLQK
PJM12_PHB_gam1       TAVKNAKAGQARFRTDKAGIIHCAIGTVNFEADALLENMKALLTDLNKAAAAKGV-YLKK
PJM12_PHB_gam2       TAVKNAKAGQARFRTDKAGIIHCAIGTVAFGPEALLENMKALLVDLNKAAAAKGV-YLKK
BHT04_PHB_gam2       GAVKNAKSGQVRYRNDKNGIIHTTIGKADFEPAQLQENLEFLLEALKKAANAKGQ-YLKK
BHT14_PBSA_del1      SIVKEIKGGKVDFRVEKGGIIHAGIGKISFGKEKLSENLLTFVNRIVQLSTSKGA-FLKT
BHT14_PCL_del1       KAISELKAGKIEFRVEKAGIIHVPVGKVSFGAQKLTENFQAFLDKLIALASSKGA-YLKT
PJM12_PCL_del1       KAINELKAGKIDFRVEKAGIVHVPVGKVSFGAEKLTENFTAFLDKLVALASSKGT-YLKT
PJM02_PCL_act1       KAVGEFKGGTVEYRTDRYGNIAVGVGKASFTTDALLQNLEALVEELNKVASAKGR-YMLK
                       :   *.*   :: :: * :   :*.  *    :  *.  ::  :   :  **  ::  

BHT04_PBAT_alp1      IALSSTMGP-AKELHDKTPDQLRDELVNLKKEAFNLRFQQATGQLENPARLRTVKRDVAR
BHT04_PBSA_alp1      IVISSSMGPSANELRDKTPDQLQEELASLKKESFNLRFQQATGQMEGTARMRSVRRDAAR
BHT04_PCL_alp1       ITLTSTMGA-AADVRAKSVDQLKEELVQLKKEQFNLRFQTATGQLEKTARMKEVRRDIAR
AMN13_PHB_alp1       VSLTSTMGPG-EDLRAKSTDELVKVILDLRKEQFNTRFQQSQGTFENTAQVRVNRRSIAR
BHT04_PCL_gam1       VAVSTTMGA-ATELKEKSDAELQTELESIRKEQFNLRMQRGAGQEVRPHIWRLAKKNIAR
BHT04_PCL_gam2       VTLSTTMGPGATELREKSAEQLNEQLLTLLRDQFNLRMQKATGQLGQSHLLKQAKRDIAR
BHT04_PHB_gam1       ISLSTTMGPGAQELNEKTVDQLNAELIAQLKEQFKLRMQKSTGQLNETHLLKQARRNIAR
AMN13_PHB_gam1       ISLSTTMGPGAQELNEKTVDQLNAELISQLKEQFKLRMQKSTGQLNETHLLKQARRNIAR
PJM02_PBSA_gam1      ISLSTTMGPGASELRDKSTEELNKELLEQLEAQFKLRMQQNTGQLNQTHELKQTRRDIAR
BHT14_PHBH_gam1      IAVSSTMGPGASELREKTVEELKSELTDNLRLQFNLRMQRGSGQLSQSHLFKQARREIAR
PJM12_PHB_gam1       VAVSSTMGPGASELREKTVEELKSELTDNLRLQFNLRMQRGSGQLSQSHLFKQARREIAR
PJM12_PHB_gam2       VAVSSTMGPGASELREKTVEDLKSELTENLRLQFNLRMQRGSGQLSQPHLFKQARRDIAR
BHT04_PHB_gam2       ISLSTTMGA--SELKAKSIEELNAELLELLREQFNYRMQASTGQLAQTHLLRIVRRNIAR
BHT14_PBSA_del1      VIISSTMSPG--DIRKMSVEDLEKNVRDLSEELGNLSFQHKIRPLEDTSRLKKIRKDIAR
BHT14_PCL_del1       ITVSSTMGPGITEIRELGADQIKVKLGELKKELFNLRFQNDVGQLENTTTLSNVKKDIAR
PJM12_PCL_del1       ITVSSTMGPG-SEIRELGADQIKEKLVELKKELFNLRFQNDVGQLENTATLSNVRKDIAR
PJM02_PCL_act1       ASISSTMSPS---ITDQSDTELTESLADSKRELFNLRFQLATGQLENTARIKQVKRQAAR
                       ::::*..    :      ::   :    .   :  :*        .      ::. **

BHT04_PBAT_alp1      VKTVLNQK--RQLFIKRRLRVRNKLRTNRGRMRLSVHRSNKNISVQLIDDVNGVTVASAS
BHT04_PBSA_alp1      VKTILNQK-----FQKRRLRVRRLRKNANGRPRLSVHRSNKNISVQLIDDVNGVTLASAS
BHT04_PCL_alp1       VKTILSEK--REKMQRRAQRVRSKRKVAEGRPRLSVARSHKNISAQIIDDEKGLTLVSAS
AMN13_PHB_alp1       AKTILNEK---RTRNKIRRINVDRVGVRETRPRLSVHRTGKQIYAQIICDIQGKTLAAAS
BHT04_PCL_gam1       IKTVQRQR-DKKNQRLRRAAKTRAKVRASGKARLCVFRTPRHIYAQIISADGDKVLAACS
BHT04_PCL_gam2       VKTVLNQK--KKVIRLRRARRSRLKQRELEAVRLCVYRSSQHMYAQVISADGAKVLASAS
BHT04_PHB_gam1       IKTVLNL---KKQSRLRRAKRSRAKFSELRVTRLCVNRTPQHIYAQIIASESGNVVASAS
AMN13_PHB_gam1       IKTVLNQK--KKQSRLRRAKRSRAKFSELRVTRLCVNRTPQHIYAQIIASESGNVVASAS
PJM02_PBSA_gam1      IKTVLSEK--KKQSRLRRARRARAKIRELGANRLTIHRTPRHMYAQVTTGAGDKVVASAS
BHT14_PHBH_gam1      INTVLKEK--KKLSRIRRSKKTRCNIASSGKRRLTVHRTPRHIYAQIITECGSKVEVSAS
PJM12_PHB_gam1       INTVLKEK--KKLSRIRRSKKTRCNIASSGKRRLTVHRTPRHIYAQIIAECGSKVEISAS
PJM12_PHB_gam2       IKTVLKEK--KKLSRIRRSKKTRSNIASSGKKRLTVHRTPRHIYAQIIAECGTKVEVSAS
BHT04_PHB_gam2       VKTIITEK-DKRTSRLRRAKRSRAKISELGANRLVVFRTPRHIYAQLIAPTGSEVIASAS
BHT14_PBSA_del1      IETIKKQ--KTVARAKRVRRIRKKITGTSERPRLRVFRSNKHIYAQIIDDVAGQTLVSMS
BHT14_PCL_del1       LYTISKE------RLKRKRRIRKNIFGNPVRPRLSVFRSSKHIYAQIIDDTEGATLVSAS
PJM12_PCL_del1       LYTISKE------RLKRKKRIRKNIFGNQDRPRMSVFRSSKHIYAQIIDDTEGVTLVSAS
PJM02_PCL_act1       IRTEMRAR-RRASRDRRKIRIRKKVAGTAERPRLAVFRSNKHISAQMIDDASGTTLVTAS
                       *                             *: : *: ::: .*:       .  : *

BHT04_PBAT_alp1      SLEKDLG----VVGTNNIEVATKVGAAIAERAKKAGVEEAYFDRGGFLFHGKVKALADAA
BHT04_PBSA_alp1      TMEKALGM----VGKNNVEAATKVGAAIAERAKKAKVSECYFDRGGFLFHGKVKALADAA
BHT04_PCL_alp1       TLEKDVL--GGAKTGADAAAAALVGKILAERAKTAGVETVVFDRGGYMFHGRVKALADAA
AMN13_PHB_alp1       TLEKDLKEK-LKSG-ANVEAATEVGKLVAQRAKKAGVSKIVFDRGRYLYHGRVKALADGA
BHT04_PCL_gam1       TVEKELRGSS--DYSGNVASASIVGKLIAERSLAAGVDQVAFDRAGFQYHGRVKALAESA
BHT04_PCL_gam2       TLDSDLR----SGSTGNIEAAKKVGLLVAERAKAAGITQVSFDRSGFKYHGRVKALADAA
BHT04_PHB_gam1       TLDKDLRS----GKTGNISAAEAVGKLIAERAKNAGVTQVAFDRSGYKYHGRVKALADAA
AMN13_PHB_gam1       TLDKDLRS----GKTGNISAAEAVGKLIAERAKNAGVTQVAFDRSGYKYHGRVKALADAA
PJM02_PBSA_gam1      TLDKELR----SGQTGNVEAATAVGKLIAERAKSAGVTEVAFDRSGFKYHGRVKALADAA
BHT14_PHBH_gam1      TVQAEVAE-GLKS-TGNVEAAQRVGTKIAEKAIEAGIKDVAFDRSGFKYHGRVKALADAA
PJM12_PHB_gam1       TVQSEVAE-GLKS-TGNVEAAQRVGTKIAEKAIEAGIKDVAFDRSGFKYHGRVKALADAA
PJM12_PHB_gam2       TVQKDVVE-GLKS-TGNVEAATAVGKKIAEKAIEAGIKNVAFDRSGFKYHGRVKALADAA
BHT04_PHB_gam2       TLDKEVAAQLEKTG--NVAAATAVGTAIAERAVAKGITSIAFDRSGFRYHGRVKALAEAA
BHT14_PBSA_del1      TIDKGFEP-GEEKG--KTFAAKKVGEMLASRAKAVGISKVTFDRGGAIYHGRVKSLSEGA
BHT14_PCL_del1       TLDKEFKET--KVEGKKVEIAKAVGSLIGKRAVDKGITKVVLDRNGYLYHGRIKSLSDGA
PJM12_PCL_del1       TLDKEFKDS--KVEGKKTEIAKAVGNLIGKRALDKGIKKVVLDRNGYLYHGRIKSLSDGA
PJM02_PCL_act1       TYEADLRD-----GSGTIEGAKAVGARLAERAKAEGINAAVFDRGGNRYHGRVAALADSA
                     : :  .              *  **  :..::    :    :**    :**:: :*::.*

BHT04_PBAT_alp1      REGGLKIEDCVDKVPNRFELVMLAAHRAREISAGSSVTVDRDND-KNPVVSLREIADET-
BHT04_PBSA_alp1      REGGLKFEDCVDKVPNRFELVMLAAHRAREIAAGDAITVERDND-KNPVVSLREIADE--
BHT04_PCL_alp1       REGGLKFEDCIEQVSNRFDLVLLAAHRSRMIREGSPIAVDRDND-KDPVVSLREIADKAV
AMN13_PHB_alp1       RDGGLEFEDCIEIVENRFELVMMAAQRARKIGSGAALTVERNND-KKTVIALREIAGETV
BHT04_PCL_gam1       REAGLKFEDCLEHVDNRFDLVLTASKRARHIAMGGEPLVEMGSD-KPTVTALREIAEGLV
BHT04_PCL_gam2       REGGLEFEDCLENVENRFELVMLATKRSRQLAGGKEPKVAWEND-KPTVVALREIAAGLI
BHT04_PHB_gam1       REGGLEFEDCLDHVDNRFELVMVGSKRARQLAQGKEPLVPPEND-KSTVIALREIAEGLI
AMN13_PHB_gam1       REGGLEFEDCLDHVDNRFELVMVSSKRARQLAQGKEPLVPPEND-KPTVIALREIELGLI
PJM02_PBSA_gam1      REAGLQFEDCLDHVANRFELVLTGSKRARQLAGGKEPMVPEEND-KPTVLALREISQGLV
BHT14_PHBH_gam1      REAGLEFEDCLNNVENRFQLVLVASKRARQIAMGADPMVEWDRD-KPTVVALREIAEDFV
PJM12_PHB_gam1       REAGLEFEDCLNNVENRFQLVLVASKRARQIAMGADPMVEWDRD-KPTVVALREIAEDFV
PJM12_PHB_gam2       REAGLEFEDCLGNVDNRFQLVLVASKRARQIAMGADPMVEWDRD-KPTVVALREIAEEFV
BHT04_PHB_gam2       RKAGLQFEDAVEKVGNRFDLVLVASRRARQIAGGKEPLVEIEND-KPTVIALREIEAGLI
BHT14_PBSA_del1      REGGLEF--------NRFNLIHLAVKRVKQHRQGEPFLVEGKN--QEIVMTLREIAAGKV
BHT14_PCL_del1       REAGLNFEDCLKNVDNRFSLVHLAAKRIRQVREGADLLVKSSKN-EDVVSVLREIAAN--
PJM12_PCL_del1       REAGLNFEDCLKNVDNRFSLVHLAAKRIRQVREGADLLVKSSKN-EDVVTVLREIAAN--
PJM02_PCL_act1       REAGLEF-----------------------------------------------------
                     *..**::                                                     

BHT04_PBAT_alp1      ----RWAFDARKAGHAGTLDPDATGVLAIALGEATKTVPFITDALKAYVFTVRLGVSTNT
BHT04_PBSA_alp1      ----RWAMDAKKAGHAGTLDPEATGVLAIALGEATKTVPYITDAQKAYRFIVRLGQATNT
BHT04_PCL_alp1       DLK-KRLYGAQKVGHGGTLDPLADGILPIAFGEATKTVPWMMDAKKEYVFTVRWGISTAS
AMN13_PHB_alp1       SVE-RRILNAQKIGHAGTLDPLATGVLPIAVGEATKTISFAQDDIKTYHFTIQWGEQRNT
BHT04_PCL_gam1       N---KRMYGASKAGHTGSLDPEASGMLPICFGEGTKFAHHLLEADKQYIAEATLGVRSST
BHT04_PCL_gam2       SNEIRWLFNAAKGGHTGSLDPLASGVLPLCLGEATKFSQYLLDADKAYITEARLGMTTTT
BHT04_PHB_gam1       D---KRLFFASKAGHTGALDPLATGVLPICFGEATKFSQYLLDSDKTYESVFRFGQTTDT
AMN13_PHB_gam1       D---KRLFFATKAGHTGALDPLATGVLPICFGEATKFSQYLLDSDKTYESVFRFGQTTDT
PJM02_PBSA_gam1      T---KRLFFAAKAGHTGSLDPLATGVLPICFGESTKFSQFLLDSDKAYRSRICLGIRTTT
BHT14_PHBH_gam1      GP--KGIYKAQKAGHTGSLDPLATGMLPICFGEATKISAFLLDADKRYSFDCKLGQITST
PJM12_PHB_gam1       GP--KGIYKAQKAGHTGSLDPLATGMLPICFGEATKISAFLLDADKRYSFDCKLGEITST
PJM12_PHB_gam2       GP--KNIYNAQKAGHTGSLDPLATGMLPICFGEATKVSAFLLDADKRYSFDCKLGQVTST
BHT04_PHB_gam2       TTDVKRIYFAQKAGHTGALDPLATGMLPICLGEGTKFSQYLLDTDKTYQVTAKLGIRTTT
BHT14_PBSA_del1      N---RRILKMKKVGHAGTLDPFATGLLIVCAGRATKLISQFMDGEKEYLATLRLGVETET
BHT14_PCL_del1       ----KRAFGLKKVGHTGTLDPFATGLLLCAINQGTRISGFFLDGHKRYTAQLCLGIETDT
PJM12_PCL_del1       ----KKAFKVKKVGHTGTLDPFATGLLLCAVNQGTRISQYFLDGHKCYRAKICLGVETDT
PJM02_PCL_act1       ----RKALGTRKVGHAGTLDPDATGVLVLGVGRGTKLLQFVTGTDKSYEGEVVFGTETST
                         :      * ** *:*** * *:*    ...*:         * *      *    :

BHT04_PBAT_alp1      DDAEGEVLET-SDLRPDDAAIKDALNAFVGDIEQVPPQFSAVKIDGERAYKRARDGETME
BHT04_PBSA_alp1      DDTEGEVIAS-SDARPSDDAIRAALPQFTGDIMQVPPQFSAVKIDGERAYKLARAGEEVE
BHT04_PCL_alp1       QDAEGEAIAT-SDARPTREAIEALLKDYLGTIQQVPPKFSAIKVDGQRAYDLAREGEDFV
AMN13_PHB_alp1       DDMEGKVIAT-SDHRPTAEDITALLGQYTGEIQQIPPNFSAIKINGERAYDIARDGDIPE
BHT04_PCL_gam1       GDVEGDLFDERPVPENLNALLPGVLEAFRGEIEQLPPMYSAIKHDGTPLYKLARAGETVE
BHT04_PCL_gam2       GDAEGDVLQT-RPVNVTLADVEALLAQFTGPIEQIPPMYSALKHEGQPLYKLARAGETVE
BHT04_PHB_gam1       GDSDGKVLVESDPAALTEGQVLASMAPYLGDIKQIPPMYSALKKDGRPLYKLARAGIEVE
AMN13_PHB_gam1       GDSDGKVLVESDPSALTEDQVLAAMASYRGDIKQIPPMYSALKKDGQPLYKLARAGIEVE
PJM02_PBSA_gam1      SDADGEIIEERDASTLSRDVVEQALRHFEGKIEQIPSMYSALKHQGQPLYKLAREGKEVE
BHT14_PHBH_gam1      GDVEGEVLKTAPIPNLTEQEIKSVLQKFLGEINQVPPMYSALKQGGKRLYELARQGIEVE
PJM12_PHB_gam1       GDVEGEILKTAPVPNLTEQEIKAVLQKFLGEINQVPPMYSALKQDGKRLYELARKGIEVE
PJM12_PHB_gam2       GDVEGEVINTFPVPFLSEENINLVLQQFIGEIDQIPPMYSALKQDGKRLYELARKGVEVK
BHT04_PHB_gam2       SDSGGEVVSE-KEVNVSDEQLTEALDSFRGTTKQVPSMYSALKHQGQPLYKYAREGIEVP
BHT14_PBSA_del1      YDTEGEVTSCKDVGLLKAQCIEECLERFRGTQLQVPPAYSALKHKGKPLYYYARKGIKIT
BHT14_PCL_del1       YDLTGKTEFKELMGSLTEQDVKDAVNVFSGVQDQVAPSFSALKHNGQPLYKLARQGIKIQ
PJM12_PCL_del1       YDLTGKQEASEIMADLDEKKIKTVVESFLGLQDQVPPSFSALKHKGQPLYKLARQGKKIQ
PJM02_PCL_act1       LDAAGEVTAT-HEMSLAPDEVAAAAATFVGDIEQVPPMVSAIKVDGKRLHELAREGVEIE
                      *  *.              :      : *   *:..  **:*  *   :  ** *    

BHT04_PBAT_alp1      IAARPLFVESLILMDRPDAHVTLEMVCGKGGYVQFNMNDLKMQLEQMIKMGGMQGMMGMM
BHT04_PBSA_alp1      IKARPLWVEELEMVERTDDHVVLEMICGKGGYVQFNMNDLKQQLEQMQKMGGMEGIMGMM
BHT04_PCL_alp1       LEPREVDVHSASIVSIPDAHTVFHVTSGKGFYVEFDLEDMADQLNQMQRMGGLGGLLGML
AMN13_PHB_alp1       LKPRTVYIEELELLEARKDDADFTMTCGKGTYVQFDFNDLLSQIQQMNKMGGMGSLMKMM
BHT04_PCL_gam1       RKIRRVRIDLLELIECRGNVLRLRVRCSKGTYI-FDLADMRDQLTQLQSMGGIGAMMDKL
BHT04_PCL_gam2       RKARSVTISKLKILSLEGDRLRLEVHCTKGTYI-FDLEDFRDQLQQMRGMGGLGSMMDKL
BHT04_PHB_gam1       REARPVTIHTYELLEFAPGSVKVRISCSKGTYVKFDLEDLRDQLQQMKNMGGMTSMLEKL
AMN13_PHB_gam1       REARPVTIHAYELLEFTAGSAKVRISCSKGTYVRFDLEDLRDQLQQMKNMGGMTSMLEKL
PJM02_PBSA_gam1      RKVRQVTVYAIKLLDFIPGYVDIDVECSKGTYIKFDLVDLKDQLQQMSNMGGMGAMLEKL
BHT14_PHBH_gam1      RKPRKVTIHDLQLIGYTDDTLSLEVQCSKGTYVRFDLIDFKDQLEQMNKMGGISSLMDKM
PJM12_PHB_gam1       RKSRKVTIYDLQLISHTADTLSLEVQCSKGTYVRFDLNDFKDQLEQMNKMGGLTSLMDKM
PJM12_PHB_gam2       RKPRRVTIHELVLADFTSDTISLEVKCSKGTYVRFDLSDFKDQLDQMNKMGGITSLMDKM
BHT04_PHB_gam2       REARDITVFNLELLRFEHDEVELSIHVSKGTYI-FNLEDFRDQLVQMKSMGGMMGMMDKL
BHT14_PBSA_del1      KEARQVEISRLERTDGAGHHLSLKVVCSKGTYIQFTLEDFLDQIQQIKKMGSLEQILDMV
BHT14_PCL_del1       KPPRRIEILSIDILSIQMPYVDIQVHCSAGTYI-FTLEDFKNQMSSVRKMGSIKDLIGML
PJM12_PCL_del1       KPPRKIEIFSMDILSIEMPHVDVDIHCSAGTYI-FTLEDFRNQMNSVRKMGSIKDLIGML
PJM02_PCL_act1       REARPVRVDRFDVAATDDPVYRVEVDCSSGTYIRFTLDDFLDQMQQLKKMGPLGGLVKML
                        * : :              . :    * *: * : *:  *: .:  ** :  ::  :

BHT04_PBAT_alp1      PGMGKM---AKQVEDAGLDDKVLKQQIALINSMTKKERANPALLQASRKKRIAKGAGMQV
BHT04_PBSA_alp1      PGMGKM---KKQVEAAGFDDSIIRRQVALIQSMTKRERANPKLLQASRKKRIAKGAGLEV
BHT04_PCL_alp1       PGARKA---KQAMENSSLDDNVLKRQEAIISSMTRKERRKPALLNASRRKRIAAGSGVTV
AMN13_PHB_alp1       PGLSSMAGKL---EEAGMDDSLINKQEAIIRAMTPKERAKPELLNGSRKKRIAAGSGTTV
BHT04_PCL_gam1       PGLDKLPDAVREKAMNQATGGDVGKMVAIINSMTPRERRFPDLIKGSRRKRIATGSGTQV
BHT04_PCL_gam2       PMMGKI-NPSQMETAQTEAEKQFSRMEAIINSMTPAERRNPDVISGSRKRRIAAGSGTQI
BHT04_PHB_gam1       PGMGNV----AQMAEKSNMTSQFDRMDAIIGSMTPGERKNPDILNGSRKRRITRGSGTDI
AMN13_PHB_gam1       PGMGNV----AQMAEKSNMTSQFDRMDAIIGSMTPAERKNPDILNGSRKRRITRGSGTDI
PJM02_PBSA_gam1      PGMGNV----SEMMEKADVGKQFKRMEALIDSMTPAERSNPDILNGSRKRRIVAGAGAEL
BHT14_PHBH_gam1      PGMGQV----PDEVKGQVNDKQTMQMIAMINSMTKKERKFPDVIKGSRKKRIAMGSGTQV
PJM12_PHB_gam1       PGMGQI----PDQVKGQVNDKQTTQMIAMINSMTKQERKFPDVIKGSRKKRIAMGSGTQV
PJM12_PHB_gam2       PGMGAI----PNEVKNQVNDKQTVHMIAIINSMTKHERKFPDVIKGSRKKRIAAGSGTQI
BHT04_PHB_gam2       PGMGNM----SDKIKDGMGDKITVQMEAIINSMTPGERERPDIIKGSRKRRIAVGSGTQI
BHT14_PBSA_del1      PGINKL---KQLKNAPKPDERELAKTEAIIRSMTAKERQNHQMINTSRRKRIAAGSGTAV
BHT14_PCL_del1       PGVNKK-----QLKGLNISDKEFGKIEAIINSMTPQERRVHAMIKGSRKKRIANGSGTSV
PJM12_PCL_del1       PGVNKK-----QLKGLNISDKEFVKIEAIINSMTPHERRTHAIIKGSRKKRIALGSGTTV
PJM02_PCL_act1       PGLPKE------MRDVEVDDRELARVEAIIKSMTAQERAEPELIDASRRTRIAKGSGTNP
                     *                       :  *:* :**  **    ::. **: **. *:*   

BHT04_PBAT_alp1      SDLNKLMKMQRQMSDMM-AGRHGAGKVIMRTAPEGTGIIAGGPMRAVFEMLGIKDVVSKS
BHT04_PBSA_alp1      SELNKLMKMHRQMADMMVQGRHGAGKVVMRTAPEGTGIIAGGPMRAVFEMLGIKDVVSKS
BHT04_PCL_alp1       QEVNKLLKMHQQMAGMMISGRHGAGKIVLRAAPPGTGVIAGGPMRAVMEVLGVQDVVGKS
AMN13_PHB_alp1       QEINMIVKQQKQMQMMMVYGKDGAGRVLIRSAPAGKGIIAGGPMRAVFEVLGVQDVVAKA
BHT04_PCL_gam1       QDVNRLLKQHLTMSKAMVMVRLGAAKVYMQPASEGTGIIAGGPMRAVFEAVGVRNVLAKI
BHT04_PCL_gam2       QDIGRVIKQHKQMQKMMVKAAHGASKVYMQPASEGTGVIAGGAMRAVLEAAGVHNVLAKC
BHT04_PHB_gam1       QDLNRLIKQHKQMAKMM-KGRHGASKVYMQPASQGTGVIAGGAMRAVLEIAGVQNVLAKC
AMN13_PHB_gam1       QDLNRLIKQHKQMAKMM-KGRHGASKVYMQPASQGTGVIAGGAMRAVLEIAGVQNVLAKC
PJM02_PBSA_gam1      QDLNRLIKQHKQMAKMM-KGRHGASKVFMQPASQGTGVIAGGAMRAVLEIAGVQNVLAKC
BHT14_PHBH_gam1      QDVNRLLKQFTQMQKMMITANHGASKVFMKPAPEGTGIIAGGAMRAVFEVLGVQNIQAKC
PJM12_PHB_gam1       QDINRLLKQFTQMQKMMITANHGASKVFMKPAPEGTGIIAGGAMRAVYEVLGVQNIQAKC
PJM12_PHB_gam2       QDVNRLLKQFTQMQKMM-TARHGASKVFMKPAPEGTGIIAGGAMRAVFEVLGVENIQAKC
BHT04_PHB_gam2       QDVNKLLKQFTQMQKMMIIGKHSGSKVYMQPASEGTGIIAGGAMRAVLEVAGVQNVLSKA
BHT14_PBSA_del1      GDVNRVLKSYSEMLKMMVVGRFGAGKVLLKPAYEGTGLIAGGPVRAVLEAAGVSNILTKC
BHT14_PCL_del1       QDVNKLLKSYTQSMKMIVVGKAGAGRVLLKPASPGTGLIAGGGIRAVLEAVGVTDILTKC
PJM12_PCL_del1       QDVNKLLKSYTQSMKMIVVGRAGAGRVLLKPASPGTGLIAGGGIRAVLEAVGVTDILTKC
PJM02_PCL_act1       SQVQMLVKQFNEMQKMMVIGVNGAGRVMLKPAARGTGVIAGGAARAILEEAGIHDVICKS
                      ::  ::*        :     ...:: ::.*  *.*:****  **: *  *: ::  * 

BHT04_PBAT_alp1      IGSQNPYNMIRATMDGLKKEQSPRSVAQRRG-MKLQVKAGQANPSPPVGPALGQRGINIM
BHT04_PBSA_alp1      LGSQNPYNMIRATIDGLKKESSPRNVAQRRG-MKLQVPAGQANPSPPVGPALGQRGINIM
BHT04_PCL_alp1       IGSSNPYNMVRATFDALKKQASPRSVASKRG-LKLQIPAGQANPSPPVGPALGQRGINIM
AMN13_PHB_alp1       IGSTNPYSMVNATFAALKNTQSPRHVAARR-YINLTIPGGSANPSPPVGPALGQHGVNIM
BHT04_PCL_gam1       IGTQNPINVVRATVKGLSEMQSAESVAAKRGYIKLQVPAGKANPSPPVGPALGQHGVNIM
BHT04_PCL_gam2       YGSTNPVNVVQATYKGLKSMQSPESVAAKRGYIKLQVKAGQANPSPPVGPALGQHGVNIM
BHT04_PHB_gam1       YGSTNPVNVVRATFEALRVMASPQSVAAKRGYIKLQVAAGKANPSPPVGPALGQHGVNIM
AMN13_PHB_gam1       YGSTNPVNVVRATFEALRAMSSPESVAAKRGYIKLQVAAGKANPSPPVGPALGQHGVNIM
PJM02_PBSA_gam1      YGSTNPVNVVRATFNALKTMASPESVALKRGYIKLQVAAGQANPSPPVGPALGQHGVNIM
BHT14_PHBH_gam1      IGSRNPINVVRATINGLKQITTPESVAAKRGYIKLQVKAGQANPSPPVGPALGQHGVNIM
PJM12_PHB_gam1       IGSRNPINVVRATINGLKQITTPESVAAKRGYIKLQVKAGQANPSPPVGPALGQHGVNIM
PJM12_PHB_gam2       IGSRNPINVVRATINGLKQMTTPESVAAKRGYIKLQVKAGQANPSPPVGPALGQHGVNIM
BHT04_PHB_gam2       YGSTNPINVVRATVSALVNMHSPEGMAAKRG-IKLQVAAGAANPSPPVGPALGQHGVNIM
BHT14_PBSA_del1      LGSHNPHNMVKATIQGLKDLRSAQQIADLRGFIKLQIPAGKANPSPPVGPALGQHGVNIM
BHT14_PCL_del1       IGTHNTQNIVRATMAGLKSLCTKEEVARRRG-IKLQVLAGKANPSPPIGPALGQHGVNIM
PJM12_PCL_del1       IGTHNTQNIVRATMAGLQSLCTKEEVAKRRG-IKLQVEAGKANPSPPIGPALGQHGVNIM
PJM02_PCL_act1       LGSANQINVARATIDALQSLKRPDEVARLRG-VKIQIPAGQASPAPPVGTALGPYGVAIM
                      *: *  .: .**  .*        :*  *  ::: : .* *.*:**:*.***  *: **

BHT04_PBAT_alp1      EFCKAFNAKTADLEPGAPCPTVISYYQDKSFIKPGNAMPFSGMPIGTIIHNIEMKPGKGG
BHT04_PBSA_alp1      EFCKSFNAKTQDLEPGSPCPTIITYYQDKSF-KPGNAMPFSGLPIGTIIHNIELKPGKGG
BHT04_PCL_alp1       EFCKAFNAKTQGMEQGVPIPVIIDYYQDKSFIKPGNCLPLKNIPVGTIIHNIELKPEKGA
AMN13_PHB_alp1       EFCKAFNAKTEDSK-GIPIPVKITVFEDRSFIKPGNAMPLKNMPVGTIIHNIEMKPGKGA
BHT04_PCL_gam1       EFCKAFNASTQSTEQGMPLPVVITVYSDRSFIKPGNSLPLSNIPVGTVVHCIELKPGKGA
BHT04_PCL_gam2       EFCKAFNAKTQGMEPGLPTPVIITVYSDRSFIKPGNSLPLRNIPVGSTIHAIELKPGKGA
BHT04_PHB_gam1       EFCKAFNAQTQKLEPGAPVPVVISVYGDRSFIKPGNALPLRNIPVGSLVHCVELRPGKGA
AMN13_PHB_gam1       EFCKAFNAQTQKLEPGAPVPVVISVYSDRSFIKPGNALPLRNIPVGSLVHCVELRPGKGA
PJM02_PBSA_gam1      EFCKAFNAQTQSLEPGSPVPVVISVYSDRSFIKVGNTLPMRNIPVGSTVHCVEMKPAKGA
BHT14_PHBH_gam1      EFCKAFNSQTQGVEAGMPIPVVISVYNDRSFIKPGNALPIRNIPVGTTVHCIELKPAKGA
PJM12_PHB_gam1       EFCKAFNSQTQGVEAGMPIPVVISVYNDRSFIKPGNALPIRNIPVGTTIHCIELKPAKGA
PJM12_PHB_gam2       EFCKAFNAQTQSLEPGMPVPVVISVYNDRSFIKPGNALPIRNIPVGTTVHCIELKPGKGA
BHT04_PHB_gam2       EFCKAFNAKTDSLEKNAPVPVVITVYNDRSFIKAGNAMPLRNVPLGSVIHAIELKPGKGA
BHT14_PBSA_del1      EFCKNFNAKTQSLG-DTIVPVVITVYGDRSFIQPGNCLPLVNIPLGTIIHNIEMKIGKGA
BHT14_PCL_del1       DFCKAFNAKTAN-DVGSIIPVVITVYQDRSFIKPGNCMPLEDIPTGTRIHNVELKQNKGG
PJM12_PCL_del1       DFCKAFNAKTAN-DTGNIIPVVITVYQDRSFIKPGNCMPLENIPTGTRIHNIELKQNKGG
PJM02_PCL_act1       DFCKEYNARTES-QRGNVVPVEITIFEDRSFIKPGNALPMRYIPVGTVVHAVELKEGGGA
                     :*** :*: *     .   *. *  : *:** : ** :*:  :* *: :* :*::   *.

BHT04_PBAT_alp1      QIARAAGTYAQFVGRDGGYAQIRLSSGELRLVRQECMATVGAVSNPDNSNQNYGKAGRMR
BHT04_PBSA_alp1      QIARAAGTYAQFVGRDGGYAQIRLSSGELRMVRQECMCTVGAVSNPDNSNQNFGKAGRNR
BHT04_PCL_alp1       QMVRSAGTYAQLVGRDGGYAQIKLASGELRMVLDTCLASIGAVSNPDNMNQVLSKAGRTR
AMN13_PHB_alp1       QMIRSAGTYAQLVGRDQGYAQIKLASGELRVVLSECMASVGAVSNPDHGNTNMGKAGRNR
BHT04_PCL_gam1       QVARSAGASVQIVAREGTYVTLRLRSGEMRKVLSECRATVGVVSNGEHSLRKLGKAGATR
BHT04_PCL_gam2       QVARSAGTSSQLVARDGAYVTVRLRSGEMRKVLGECRATLGEVSNGEHSLRSLGKAGATR
BHT04_PHB_gam1       QIARSAGTSAQLIAREGRHATLRLRSGEMRKVLSECRATLGEVSNSEHSLRSLGKAGASR
AMN13_PHB_gam1       QIARSAGTSAQLIAREGRHATLRLRSGEMRKVLSECRATLGEVSNSEHSLRSLGKAGASR
PJM02_PBSA_gam1      QLARSAGTSVQIVAREGDYVTLRLRSGEMRKVLADCRATMGEVSNSEHSLRSLGKAGASR
BHT14_PHBH_gam1      QVARSAGTSAQVLAKEGAYATLRLRSGEMRKVLCECKATIGEVGNQEHGLRSLGKAGANR
PJM12_PHB_gam1       QLARSAGTSAQVLAKEGAYATLRLRSGEMRKVLCECKATIGEVGNQEHGLRSLGKAGATR
PJM12_PHB_gam2       QLARSAGTSVQVLAKEGAYATIRMRSGEMRKVLCDCKATIGEVGNQEHSLRSLGKAGATR
BHT04_PHB_gam2       QIARAAGTYAQLVAKDGAYVTLRLRSGEMRKIEADCRATLGEIGNSEHMLRSLGKAGASR
BHT14_PBSA_del1      QLVRSAGTAAQLMAKEGGYVLVRLPSGEVRKFNNYCRACIGQVGNREHESQKLGKAGRTR
BHT14_PCL_del1       QIVRSAGAFARLMAKEGSYAQVLLPSGEVRMIHLKCKATVGRVGNEKHGDVKIGKAGRSR
PJM12_PCL_del1       QIVRSAGAFARLMAKEGTYAQILLPSGEVRMIHLKCKATVGRVGNEKHGDVKIGKAGRSR
PJM02_PCL_act1       QMARSAGTSVQLVAKEGDTATLRLPSTEMRRVSIDCRATVGEVGNAEFELIKVGKAGRSR
                     *: *:**:  :.:.::   . : : * *:* .   * . :* :.* .      .***  *

BHT04_PBAT_alp1      HKGVRPSVRGVVMNPIDHPHGGGEGRTSGGR-HPVTPWGKPGGQRFGEMEVWALEAYGAA
BHT04_PBSA_alp1      HKGIRPSVRGVVMNPVDHPHGGGEGRTSGGR-HPVSPWGKPGGQRFGEMEVWALEAYGAA
BHT04_PCL_alp1       HKGRRPTVRGVVMNPVDHPHGGGEGKSSGGR-HPVTPWGK-GGQRFGEMEVWALEAYGAA
AMN13_PHB_alp1       WKGRRPHVRGVVMNPVDHPHGGGEGKSSGGR-NPVTPWGVPGGQRFGEMEVWALQAYGAA
BHT04_PCL_gam1       WRGVRPTVRGVVMNPVDHPHGGGEGRTSGGR-HPVTPWGVPGGQRFGEMEVWALEAYGAA
BHT04_PCL_gam2       WRGIRPTVRGVAMNPVDHPHGGGEGRTSGGR-HPVSPWGF-GGQRFGEMEVWALEAYGAA
BHT04_PHB_gam1       WRGVRPTVRGVAMNPVDHPHGGGEGRTSGGR-HPVSPWGTPGGQRFGEMEVWALEAYGAA
AMN13_PHB_gam1       WRGIRPTVRGVAMNPVDHPHGGGEGRTSGGR-HPVSPWGTPGGQRFGEMEVWALEAYGAA
PJM02_PBSA_gam1      WRGVRPTVRGVAMNPVDHPHGGGEGRTSGGR-HPVSPWGTPGGQRFGEMEVWALEAYGAA
BHT14_PHBH_gam1      WRGIRPTVRGVAMNPIDHPHGGGEGRTSGGR-HPVSPWGMPGGQRFGEMEVWALEAYGAA
PJM12_PHB_gam1       WRGVRPTVRGVAMNPVDHPHGGGEGRTSGGR-HPVSPWGL-GGQRFGEMEVWALEAYGAS
PJM12_PHB_gam2       WRGIRPTVRGVAMNPVDHPHGGGEGRTSGGR-HPVSPWGVPGGQRFGEMEVWALEAYGAS
BHT04_PHB_gam2       WRGVRPTVRGVAMNPVDHPHGGGEGKTSGGR-HPVSPWGVPGGQRFGEMEVWALEAYGAA
BHT14_PBSA_del1      WKGKRPHVRGVAMNPVDHPMGGGEGKSSGGR-HPCTPWGVPGGQRLGEMEVWAMEAYGAA
BHT14_PCL_del1       WMGKRPSVRGVAMNPVDHPMGGGEGRSSGGR-QPCSPWGVPGGQRLGEMEVWAMEAYGAA
PJM12_PCL_del1       WMGKRPSVRGVAMNPVDHPMGGGEGRSSGGR-QPCTPWGVPGGQRLGEMEVWAMEAYGAA
PJM02_PCL_act1       WLGKRPQTRGVAMNPVDHPHGGGEGKTSGGR-HPVSPWGKPGGQRFGEMEVWALEAYGAA
                       * ** .***.***:*** *****::**** :* :***  ****:*******::****:

BHT04_PBAT_alp1      YTLQEMLTVKSD----DVAGRTKVYESIVKGEDNFEAG-IPESFNVLVKEVRGLGLNMEL
BHT04_PBSA_alp1      YTLQEMLTVKSD----DVAGRTKVYESIVKGEDNFEAG-VPESFNVLVKEVRGLGLNMEL
BHT04_PCL_alp1       YTLQEMLTVKSD----DTAGRAKVYEAIVRGDDTFEAG-IPESFNVLIKEMRSLGLNVEL
AMN13_PHB_alp1       YTLQEMLTVKSD----DVAGRSKVYESIVRGEDNFEIG-IPESFNVLTKELRALCLNIDL
BHT04_PCL_gam1       YTLQEMLTVKSD----DVNGRNKMYKNIVDSDHRMEPG-MPESFNVLLKEIRSLGINIEL
BHT04_PCL_gam2       YTLQEMLTVKSD----DVNGRTKMYKNIVDGDHRMEAG-MPESFNVLIKEIRSLGIDIEL
BHT04_PHB_gam1       YTLQEMLTVKSD----DVAGRTKMYKNIVDGDHRMEPG-MPESFNVLIKEIRSLGINIEF
AMN13_PHB_gam1       YTLQEMLTVKSD----DVAGRTKMYKNIVDGDHRMEPG-MPESFNVLIKEIRSLGINIEF
PJM02_PBSA_gam1      YTLQEMLTVKSD----DVAGRTKMYKNIVDGDHRMEPG-MPESFNVLVKEIRSLGINIEL
BHT14_PHBH_gam1      YTLQEMLTVKSD----DVNGRTKMYKNIVDGDHRMEAG-MPESFNVLIKEIRSLGINMEL
PJM12_PHB_gam1       YTLQEMLTVKSD----DVNGRTKMYKNIVDGDHRMEAG-MPESFNVLIKEIRSLGINMEL
PJM12_PHB_gam2       YTLQEMLTVKSD----DVNGRTKMYKNIVDGDHRMEAG-MPESFNVLIKEIRSLGINIEL
BHT04_PHB_gam2       YTLQEMLTVKSD----DVNGRTKMYKNLVDGDHRMEPG-IPESFNVLLKEIRSLGINIEL
BHT14_PBSA_del1      YTLKEFLTAKSD----DVEGRTSMYERIVKGNNFLTTG-LPESFNVLVKELQALCLNMEL
BHT14_PCL_del1       HALQEFLTVKSD----DMTGRTRMYEKIVKGQNVLEPG-MPESFRVLTKELNSLGLDMNL
PJM12_PCL_del1       HALQEFLTVKSD----DMTGRTRMYEKIVKGQNVLEPG-MPESFRVLTKELNSLGLDMNL
PJM02_PCL_act1       YCLQELLTIKSD----DVLGRVKVYEAIVKGENIPEPG-IPESFKVLIKEMQALCLNVEV
                     : *:*:** ***    *  **  :*: :* .:.    * :****.** **:..* ::::.

BHT04_PBAT_alp1      L-----------------------------------------------------------
BHT04_PBSA_alp1      L---------------------FTCRIIPYRGSWLDFEFDAKDIVFARIDRRRKLPVTTL
BHT04_PCL_alp1       L----------------------TARIIPYRGSWLDFEFDAKDVLSIRIDRKRKLPSTTL
AMN13_PHB_alp1       KQ----------------------------------------------------------
BHT04_PCL_gam1       EQ---PGVFFDHDRGKTHSKLLFSARVIPYRGSWLDFEFDPKDALYTRIDRRRKLPATVL
BHT04_PCL_gam2       ES--SPGVFFDHDRGKTHSKLLYSARVIPYRGSWLDFEFDPKDAVFVRIDRRRKLPASVL
BHT04_PHB_gam1       D--RSPGVFFEHDKGKTHSKLLYSARVIPYRGSWLDFEFDPKDLVFVRIDRRRKLPATIL
AMN13_PHB_gam1       D--RSPGVFFEHDKGKTHSKLLYSARVIPYRGSWLDFEFDPKDLVFVRIDRRRKLPATIL
PJM02_PBSA_gam1      EH--SPGVFFDHDKGKTHSKLLYSARVIPYRGSWLDFEFDPKDLVYVRIDRRRKLPATIL
BHT14_PHBH_gam1      EQ--SPGVFFDHDKGKTHSKLLYSARVIPYRGSWLDFEFDPKDSIFCRIDRRRKLPATIL
PJM12_PHB_gam1       EQ--SPGVFFDHDKGKTHSKLLYSARVIPYRGSWLDFEFDPKDSIFCRIDRRRKLPATIL
PJM12_PHB_gam2       EQ--SPGVFFDHDKGKTHSKLLYSARVIPYRGSWLDFEFDPKDTIFTRIDRRRKLPATIL
BHT04_PHB_gam2       DK--SPGVFFDHDKGKTHSKVLYNARVIPYRGSWLDFEFDPKDNLFVRIDRRRKLPASIM
BHT14_PBSA_del1      IE----------------------------------------------------------
BHT14_PCL_del1       L--------------------IYNARVIPVRGSWIDMEIDIKDILYIRIDRRRKFPVSIL
PJM12_PCL_del1       L-----------------I--IYNARVIPVRGSWIDMEIDAKDIVYIRIDRRRKFPVSIL
PJM02_PCL_act1       ---RSPGVIFQPGERFRLRHQMVTGTIHPYRGEWLEFDVEQKPTAGVRVARKRRLSLFTL
                                                                                 

BHT04_PBAT_alp1      ----------------------------YMRNTMAADKNMNRDTALMDIYR--VMRPGEP
BHT04_PBSA_alp1      LYALGL-DQEQIMDA--YLDIDHMNVGPYMRNTMAIDKNMGRDTALMDIYR--VMRPGEP
BHT04_PCL_alp1       LYALGY-DTEEILD-LFYLDIDASGRGPWLRNTLKADKNETRFEALSDIYR--VMRPGEP
AMN13_PHB_alp1       ------------------------------RNTLMADKCDTREEALIDIYR--VMRPGEP
BHT04_PCL_gam1       LRALGF-NTQEILDIFFEIYTNDLDRGPYMSDTLRVDSTSNELEAQVEIYR--MMRPGEP
BHT04_PCL_gam2       LRALGYQTD-EILD-IFYLYTNDIDCGPFISDTLRIDGTTTQLEALVEIYR--MMRPGEP
BHT04_PHB_gam1       LRALGY-SNEEMLGLFFELYTNDLDCGPFISDTLRSDPSKTQLEALVEIYR--MMRPGEP
AMN13_PHB_gam1       LRALGY-SNEEMLALFFEIYTNDLDCGPFISDTLRSDPSKTQLEALVEIYR--MMRPGEP
PJM02_PBSA_gam1      LRAIGY-ESEEILEMFFELYTNELDRGPFVSDTLRADPTRTQLEALVEIYR--MMRPGEP
BHT14_PHBH_gam1      LRALGY-EAEEILEIFFDLHVNDLDHGGYISDTLRIDPTASKTEALIEIYR--MMRPGEP
PJM12_PHB_gam1       LRALGY-EAEEILDIFFDLHINDLDHGGYISDTLRIDPTTSQAEALIEIYR--MMRPGEP
PJM12_PHB_gam2       LRALGY-ETEEILDLFFELYVSDLDHGGYISDTLRVDPTSSQTEALIEIYR--MMRPGEP
BHT04_PHB_gam2       LRALEF-STEEILD-IFYLYMNEFDVGSYMSDTIRVDNSTNKLEALVEIYR--MMRPGEP
BHT14_PBSA_del1      ------------------------------------DKAKDTKEALIEIYR--RLRPSSP
BHT14_PCL_del1       FKAFGY-SSEDILDF-FYLYVDPRSSDSMRKTLVSD-KTESKEEALMDIYR--RLRPGNP
PJM12_PCL_del1       FKAFGY-SSEDILDF-FYLYVDPRSSDSMRKTLVS-DKIETKEEALMDIYR--RLRPGNP
PJM02_PCL_act1       MRALGF--DEENAPGFL---DSFVNHFDFLEWEKDREIAPTQDESLIEIYK--RARPGEP
                                                                 :  :**:    **..*

BHT04_PBAT_alp1      PTVEAASNLFDERYDLSAVGRVKMNMRLALDKE-DTQRLDRADIVSCIKALVDLRDGRGD
BHT04_PBSA_alp1      PTVESASALFDERYDLSAVGRVKMNMRLALDAE-DTQRLRREDIVACIKALVDLRDGKGG
BHT04_PCL_alp1       PTQDAADALFGERYDLSAVGRVKMNMRLSVGVPSDEDRLRHEDILGVMKIILDLKDGKGE
AMN13_PHB_alp1       PTVDSAQALFDERYDLSPVGRVKMNSRLELDAD-DQFRLCKKDILAIVKYLHDLKDGKGE
BHT04_PCL_gam1       PTKDAAHNLFRDRYDLSGVGRMKFNRRVGRSDEDGSGVLSKEDILDVMKELISIRNGDGI
BHT04_PCL_gam2       PTKDAAETLFGDRYDLSAVGRMKFNRRIGRDEI-EGAGLSKEDIIEVLKTLVNIRNGKGV
BHT04_PHB_gam1       PTKESAEGLFQERYDLSGVGRMKFNRRLNRDSD-KGEGLSNTDIVDVLTTLIDIRNGKGV
AMN13_PHB_gam1       PTKESAEGLFQERYDLSGVGRMKFNRRLNRDSD-KGEGLSNTDIVDVLTTLIDIRNGKGV
PJM02_PBSA_gam1      PTKESAEALFQVRYDLSAVGRMKFNRRLGIEGE-TGEGLSKEDIVLVLKTLVEIRNGNGV
BHT14_PHBH_gam1      PTKEAAEALFGERYDLSVVGRMKFNRRIGREEDTG-QGLSKDDILAVFKQLIDIRDGKDQ
PJM12_PHB_gam1       PTKEAAEALFGERYDLSVVGRMKFNRRIGRDEDTGQGTLSKDDILAVFKQLIDIRDGKDQ
PJM12_PHB_gam2       PTKEAAEALFNERYDLSVVGRMKFNRRIGRDED-TGEGLSKDDILSVFKQLIDIRDGKDQ
BHT04_PHB_gam2       PTKDAAETLFNERYDLSTVGRMKFNRRVGNADDIGSGILSKEDIVSVMKTLINIRDGKGE
BHT14_PBSA_del1      PTAEIAESFFQDLYDLSEVGRYKINAKLGLDIDISNRALTIEDIVHGVRHLVRLKDSQGG
BHT14_PCL_del1       ATVEVAQDFVDAYYDLSKVGRLKMNHRLGVDTKIGVKTLRKEDVLLTAITLIELKDTQGQ
PJM12_PCL_del1       ATVEVAQDFVDAYYDLSKVGRLKMNHRLGVNTKIDVKTLRKEDVLLTAATLIELKDTQGQ
PJM02_PCL_act1       PTLEAARSYLRRRYDLSRVGRYKLNRKLGLDRPEDDQSLSRAEVLAAATYLLHLMVAEYR
                     .* : *   .   **** *** *:* ::          *   :::     :  :      

BHT04_PBAT_alp1      IDDIDHLGNRRVRNLIEVQKSSYDLFLNSGDAETPTDGDGIQGVFQNETSILEYVKYELE
BHT04_PBSA_alp1      IDDIDHLGNRRVR-LIQVQKSSYKLFLDSGDQGVFQSVFPIKDFN--ETAILEFVKYVLE
BHT04_PCL_alp1       IDDIDNLGNRRVRNLIEVQRDSYEHFLQMHTPGVFKSVFPISDFSE--RATLEYVAYEFE
AMN13_PHB_alp1       VDDIDNLGNRRVRNLIELQYESFERFQQKDIPEVLASVFPIRDFG--DKAEIDFVKYEFE
BHT04_PCL_gam1       VDDIDHLGNRRIR-LLQTQIESYRSFLQADRGGAFNSVLPIVSYS--GNVELQYVRYRLG
BHT04_PCL_gam2       VDDIDHLGNRRVR-LLAIQLDSYREFLQSDMPAAF----------KSGNAALEYVGYRLG
BHT04_PHB_gam1       VDDIDHLGNRRIR-LLAIQLDSYRKFTQTGKKAAFKSVFPISSYS--GNAALEYVSYTLG
AMN13_PHB_gam1       VDDIDHLGNRRIR-LLAIQLDSYRKFTQTGKKAAFKSVFPISSYS--GNAALEYVSYTLG
PJM02_PBSA_gam1      VDDIDHLGNRRIR-LLAIQLDSYQKFTQAGISAAFKSVFPIVSYS--GNAALEYVSYVLG
BHT14_PHBH_gam1      VDDIDHLGNRRIR-LLSIQVESFKSFLQQGVSAAFSSVFPIASY--SGNAELEYVSYRIG
PJM12_PHB_gam1       VDDIDHLGNRRIR-LLSIQVESFKSFLQQGVSAAFSSVFPIASY--SGNAELEYVSYRIG
PJM12_PHB_gam2       VDDIDHLGNRRIR-LLQIQVESFKSFLQEGISAAFSSVFPIVSYS--GNAELEYVSYRIG
BHT04_PHB_gam2       VDDIDHLGNRRIR-LLSIQLDSFRKFIDIDTTAAFRSIFPIKAYS--GSSELQYVSYRLG
BHT14_PBSA_del1      VDDIDHLGNRRVR-LISMQRISYEKFLQMGCDAILKNVFPINDFN--GLCSLEYVKYKFG
BHT14_PCL_del1       VDDIDHLGNRRVR-----------------------------------------------
PJM12_PCL_del1       VDDIDHLGNRRVRDLIGMQRNSYESFLQRDVLAVFKSVFPIKDFT--DTSSLEYVSYSFG
PJM02_PCL_act1       LDDQDHFANRRVRDLIAIQRESFQWFLDEGLANAFRDISPIKDFTETLQLELEFDPFDLK
                     :** *::.***:*                                               

BHT04_PBAT_alp1      KPKYDV----------EECQQRDMTYSAPLKVTLRLIVFDIKDIKEQDVFMGDMPLMTPN
BHT04_PBSA_alp1      KPKYDV----------EECMQRDMTYSAPLKVTLRLIVFDIKDIKEQDVFMGDMPLMTPN
BHT04_PCL_alp1       APKFDV----------EECMQRDLTYQAPLKVRLQLVVFDIKEVKEQECYLGDIPLMTDK
AMN13_PHB_alp1       DPKYDV----------EECRQRGMTYAAPLRVTLRLSVFDVRDIKEQDVYMVDMAMMTKN
BHT04_PCL_gam1       KTVFSE----------TECRIRGLTYAAPLRVLVRLVIYDKKDIKEQEVYMGELPLMTGN
BHT04_PCL_gam2       DPAFDV----------KECVSRGVTYAVPLRVKVRLIIFDRKDIKEQEVYMGEIPLMTEN
BHT04_PHB_gam1       KPVFDV----------TECTLRGTTYAAPLRVRVRLIIYDKKDIKEQEVYMGEIPLMTEN
AMN13_PHB_gam1       KPVFDV----------TECTLRGTTYAAPLRVRVRLIIYDKKDIKEQEVYMGEIPLMTEN
PJM02_PBSA_gam1      KPAFDV----------SECVLRGATFAVPLRVKVRLIIYDKKDIKEQEVYMGEIPLMTEN
BHT14_PHBH_gam1      DPAFDV----------KECQMRGLTYSAPLRVLIRLILKDKKDIKEQEVYMGELPLMTET
PJM12_PHB_gam1       DPAFDV----------KECQMRGLTYAAPLRVLIRLILKDKKDIKEQEVYMGELPLMTET
PJM12_PHB_gam2       EPAFDV----------KECQMRGLTYAAPLRVLIRLILKDKKDIKEQEVYMGELPLMTET
BHT04_PHB_gam2       EPLFDV----------KECQIRGVTYSAPLRVKLRLVVYDKKDIKEQEVYMGEIPLMTDN
BHT14_PBSA_del1      VPKYTI----------QECLQRGMSYEIPLKIVVRLITFDVRDIKEQEVFLGSLPLMTGD
BHT14_PCL_del1       ------------------------TYDIPINIKVRLVVYDYRDIKEQEIYFGTIPLMTRQ
PJM12_PCL_del1       ESKHSM----------KECTSRGMTYDIPVNIKVRLVVYDHRDIKEQEIYFGTIPLMTRQ
PJM02_PCL_act1       YPKFSV----------EECKEKDMTYAAPIFVRARFMNASTGEIKEQTVFMGDFPMMTEK
                                             ::  *: :  ::   .  ::***  ::  :.:**  

BHT04_PBAT_alp1      ------------------------GTFVVNGTERVIVSQMHRELMENQYRVGLLRMERAI
BHT04_PBSA_alp1      ------------------------GTFVVNGTERVIVSQMHRELMENQYRVGLLRMERAI
BHT04_PCL_alp1       ------------------------GTFVVNGTERVIVSQMHRELMENNYRIGLVRMERAI
AMN13_PHB_alp1       ------------------------GTFVINGTERVVVSQMHRELMENQVRVGLLRMERAI
BHT04_PCL_gam1       ------------------------GTFIINGTERVIVSQLHREMAENVFRVGLVRVERAV
BHT04_PCL_gam2       ------------------------GTFVINGTERVIVSQLHREMAENQFRVGLVRVERAV
BHT04_PHB_gam1       ------------------------GTFVINGTERVIVSQLHREMAENQFRVGLVRVERAV
AMN13_PHB_gam1       ------------------------GTFVINGTERVIVSQLHREMAENQFRVGLVRVERAV
PJM02_PBSA_gam1      ------------------------GTFVINGTERVIVSQLHREMAENQFRVGLVRVERAV
BHT14_PHBH_gam1      ------------------------GTFVINGTERVIVSQLHREMAENVFRIGLVRVERAV
PJM12_PHB_gam1       ------------------------GTFVINGTERVIVSQLHREMAENVFRIGLVRVERAV
PJM12_PHB_gam2       ------------------------GTFVINGTERVIVSQLHREMAENVFRIGLVRVERAV
BHT04_PHB_gam2       ------------------------GTFVINGTERVIVSQLHREMAENQFRVGLVRVERAV
BHT14_PBSA_del1      ------------------------GVFVVNGTERVIVSQLQRELVENQYRMGLVRMERAI
BHT14_PCL_del1       ------------------------GTFIINGTERAVVSQLHRELLENHYRIGLVRMERAI
PJM12_PCL_del1       ------------------------GTFIINGTERAVVSQLHRELLENHYRIGLVRMERAI
PJM02_PCL_act1       ------------------------GTFVINGTERVVVSQLVRELIQNQVRIGLSRMERVV
                                             *.*::*****.:***: **: :*  *:** *:**.:

BHT04_PBAT_alp1      KERMSSVEIDT--VMPQDLINAKPAAAAVREFFGSSQFMDQTNPLSEVTHKRRLSALGGL
BHT04_PBSA_alp1      KERMSSVEIDT--VMPQDLINAKPAAAAVREFFGSSQFMDQTNPLSEVTHKRRLSALGGL
BHT04_PCL_alp1       KERMGSVDIDT--VMPHDLINAKPVVASVREFFGSSQFMDQTNPLSEITHKRRLSALGGL
AMN13_PHB_alp1       RERMSSVEIDT--YMPHDLVNSKPLQAAVREFFGSSQFMDQTNPLSEITHKRRLSALGGL
BHT04_PCL_gam1       RERLSMVESEG--LMPQDIINAKPVSAAIKEFFGSSQFMDQNNPLSEVTHKRRVSALGGL
BHT04_PCL_gam2       KERLSMAESEG--LMPQDLINAKPVAAAVKEFFGSSQFMDQNNPLSEITHKRRVSALGGL
BHT04_PHB_gam1       KERLSMAESEG--LMPQDLINAKPVAAAVKEFFGSSQFMDQNNPLSEITHKRRVSALGGL
AMN13_PHB_gam1       KERLSMAESEG--LMPQDLINAKPVAAAVKEFFGSSQFMDQNNPLSEITHKRRVSALGGL
PJM02_PBSA_gam1      KERLSMAESEG--LMPQDLINAKPVAAAVKEFFGSSQFMDQNNPLSEVTHKRRVSALGGL
BHT14_PHBH_gam1      KERLTMAESEG--LMPQELINAKPVVAAIKEFFGSSQFMDQNNPLSEITHKRRVSALGGL
PJM12_PHB_gam1       KERLTMAESEG--LMPQELINAKPVVAAIKEFFGSSQFMDQNNPLSEITHKRRVSALGGL
PJM12_PHB_gam2       KERLTMAESEG--LMPQELINAKPVVAAIKEFFGSSQFMDQNNPLSEITHKRRVSALGGL
BHT04_PHB_gam2       RERLSLGDLDA--IMPQDLINAKPISAAVKEFFGSSQFMDQNNPLSEVTHKRRISALGGL
BHT14_PBSA_del1      KERMTLQDVET--LMPHDLVNPKPISAAIKEFFGTSQFMDQTNPLSEVTHKRRLSALGGL
BHT14_PCL_del1       KEKMSMQEVDA--MMPHDLINPKPVSAVVREFFGTSQFMDQTNPLSETTHKRRLSALGGL
PJM12_PCL_del1       KEKMSMQEVDA--MMPHDLINPKPVSAVVREFFGTSQFMDQTNPLSETTHKRRLSALGGL
PJM02_PCL_act1       RERMTTQDVEA--ITPQTLINIRPVVAAIKEFFGTSQFMDQINPLSGLTHRRRLSALGGL
                     :*::   : :     *: ::* :*  * ::****:****** ****  **:**:******

BHT04_PBAT_alp1      TRERAGFEVRDVHPTHYGRMCPIETPEGPNIGLINSLATFARVN-KTFDEIKVSLASPER
BHT04_PBSA_alp1      TRERAGFEVRDVHPTHYGRMCPIETPEGPNIGLINSLATFARVN--VFDEIKVSLASPER
BHT04_PCL_alp1       TRERAGFEVRDVHPTHYGRICPIETPEGPNIGLINSLATHARVN---FEAIRISIASPEK
AMN13_PHB_alp1       TRERAGFEVRDVHPTHYGRICPVETPEGPNIGLINSLATFAKVN--SFDSLRISIASPQQ
BHT04_PCL_gam1       TRERAGFEVRDVHSTHYGRVCPIETPEGPNIGLINSLAVYARTN-EDFDHIRISLASPEL
BHT04_PCL_gam2       TRERAGFEVRDVHPTHYGRVCPIETPEGPNIGLINSLATYARTN-EEFDSLRIGLASPEM
BHT04_PHB_gam1       TRERAGFEVRDVHPTHYGRVCPIETPEGPNIGLINSLATFARTN-EEFDGIKIGLSSPEV
AMN13_PHB_gam1       TRERAGFEVRDVHPTHYGRVCPIETPEGPNIGLINSLATFARTN-EEFDGIKIGLSSPEV
PJM02_PBSA_gam1      TRERAGFEVRDVHPTHYGRVCPIETPEGPNIGLINSLATYARTN-EEFDSIRIALASPEM
BHT14_PHBH_gam1      TRERAGFEVRDVHPTHYGRVCPIETPEGPNIGLINSLAVYAKTN--DFDAIRIGLASPDM
PJM12_PHB_gam1       TRERAGFEVRDVHPTHYGRVCPIETPEGPNIGLINSLAVYAKTN--DFDAIRIGLASPDM
PJM12_PHB_gam2       TRERAGFEVRDVHPTHYGRVCPIETPEGPNIGLINSLAVYAKTN--DFDAIRIGLASPDM
BHT04_PHB_gam2       TRERAGFEVRDVHPTHYGRVCPIETPEGPNIGLINSLSCYARTN-EDFDGIRIGLASPDL
BHT14_PBSA_del1      SRERAGFEVRDVHPTHYGRICPVETPEGPNIGLIVSLATYARVN-KKFKSVKISLASPEK
BHT14_PCL_del1       TRERAGFEVRDVHPSHYGRICPIETPEGPNIGLIVSLCTFARVN---YKGVQISLASSDQ
PJM12_PCL_del1       TRERAGFEVRDVHPSHYGRICPIETPEGPNIGLIVSLCTYARVN----QGVQISLASSDQ
PJM02_PCL_act1       SRERAGFEVRDVHFSHYGRMCPIETPEGPNIGLIGYLASYARVN--DFDQLKIGLATADS
                     :************ :****:**:***********  *. .*:.*    . :::.:::.: 

BHT04_PBAT_alp1      ILSWSFGEIKKPETINYRTFKPERDGLFCARIFGGKYKRVCEKCGVEVTLRRERMGHIEL
BHT04_PBSA_alp1      ILSWSFGEIKKPETINYRTFKPERDGLFCARIFGGKYKRVCEKCGVEVTLRRERMGHIEL
BHT04_PCL_alp1       IRSWSSGEIKKPETINYRTFKPERDGLFCARIFGG---KVCEKCGVEVTLRRERMGHIDL
AMN13_PHB_alp1       ISSWSFGEVKKPETINYRTFKPEKDGLFCARIFGGKYKRICEKCGVEVTLRRERMGHIDL
BHT04_PCL_gam1       IRSWSFGEVKKPETINYRTFKPERDGLFCAKIFGPTKDYVCEKCGVEVTLRRERMGHIEL
BHT04_PCL_gam2       IRSWSYGEVKKPETINYRTFKPERDGLFCAKIFGGKYKRICEKCGVEVALRRERMGHIEL
BHT04_PHB_gam1       IRSWSFGEVKKPETINYRTFKPERDGLFCAKIFGGKYKRICEKCGVEVTLRRERMGHVEL
AMN13_PHB_gam1       IRSWSFGEVKKPETINYRTFKPERDGLFCAKIFGGKYKRICEKCGVEVTLRRERMGHVEL
PJM02_PBSA_gam1      VRSWSFGEVKKPETINYRTFKPEREGLFCAKIFGGKYKRICEKCGVEVTLRRDRMGHIEL
BHT14_PHBH_gam1      IRSWSFGEVKKPETINYRTFKPERDGLFCAKIFGGKYKRVCEKCGVEVTLRRERMGHIDL
PJM12_PHB_gam1       IRSWSFGEVKKPETINYRTFKPERDGLFCAKIFGGKYKRVCEKCGVEVTLRRERMGHIDL
PJM12_PHB_gam2       IRSWSFGEVKKPETINYRTFKPERDGLFCAKIFGGKYKRVCEKCGVEVTLRRERMGHIDL
BHT04_PHB_gam2       MRSWSFGEVKKPETINYRTFKPERDGLFCARIFGGKYKRICEKCGVEVTLRRDRMGHIEL
BHT14_PBSA_del1      IMDWSHGEVKKPETINYRTFKPERDGLFCAKIFGGKYKRVCEKCGVEVIQRRERLGHIKL
BHT14_PCL_del1       IREWSHGEIKKPETINYRTFKPERDGLFCAKVFGG---KVCEKCGVEVIQRRERMAHIEL
PJM12_PCL_del1       IREWSHGEIKKPETINYRTFKPERDGLFCAKVFGG---KVCEKCGVEVIQRRERMAHIEL
PJM02_PCL_act1       IRMWSNGEVKKPETINYRTLKPEKDGLFCEKIFGGKYKRICERCGVEVTRRRERMGHIEL
                     :  ** **:**********:***::**** ::**     :**:*****  **:*:.*:.*

BHT04_PBAT_alp1      ASPVAHIWFLKSLPS--RIGLMLDMTLRDLERVLYFENYVVIEP-GLTDLTYGQMLTEEE
BHT04_PBSA_alp1      AAPVAHIWFLKSLPS--RIGLMLDMTLRDLERILYFENYVVIEP-GLTDLIYGQLMSEEE
BHT04_PCL_alp1       AAPVAHIWFLKSLPS--RISALVDMALKDVERVLYFESYVVIEP-GLTELEPLQLMSEEE
AMN13_PHB_alp1       ASPVAHIWFLKSLPS--RIGLIMNMTLKELERVLYFENFIVIEP-GMTPLKPFQLLSEEE
BHT04_PCL_gam1       ASKVAHIWYLKSLPS--RIGLLMDMTLREIERILYFEAFVVVDP-GMTTLETGQLLNDEQ
BHT04_PCL_gam2       ASPVAHIWFLKSLPS--RIGLLLDMTLRDIERVLYFESYLVIEP-GMTTLEKGQLLNDEQ
BHT04_PHB_gam1       ACPVAHIWFLKSLPS--RIGLLLDMTLRSIERILYFESFVVTDP-GMTTLERGQLLTDEQ
AMN13_PHB_gam1       ACPVAHIWFLKSLPS--RIGLLLDMTLRSIERILYFESFVVTDP-GMTTLERGQLLTDEQ
PJM02_PBSA_gam1      ASPVAHIWFLKSLPS--RIGLLLDMTLRSIERVLYFESYVVTEP-GMTTLEKGQLLTDEQ
BHT14_PHBH_gam1      ASPTAHIWFLKSLPS--RIGLLLDMTLREIERILYFEAFVVIEP-GLTTLERGQLMTDEM
PJM12_PHB_gam1       ASPTAHIWFLKSLPS--RIGLLLDMTLREIERILYFEAFVVIDP-GLTTLERGQLMTDEM
PJM12_PHB_gam2       ASPTAHIWFLKSLPS--RIGLLLDMTLREIERILYFEAFVVIDP-GLTTLERGQLMTDEM
BHT04_PHB_gam2       ASPVAHIWFLKSLPS--RIGLLLDMTLRDIERVLYFESYVVTEP-GMTTLEKSQILTEEE
BHT14_PBSA_del1      AAPVAHIWFLKSLPS--KIGAVLDMTLKQLEKILYFEQYAVVES-DVEAVPVCTLLTEEK
BHT14_PCL_del1       ASPVSHIWFLKSLPS--KIGNVLDLTLKNLEKVLYFDSYIVVDP-KDTGLKKYQLLSDDQ
PJM12_PCL_del1       ASPVSHIWFLKSLPS--KIGNVLDLTLKNLEKVLYFDSYIVVDP-KDTGLKKYQLLSDDQ
PJM02_PCL_act1       AAPCVHIWYLRGTRSWLAYLLMEELKAKQLEKVIYFAASLVTW---VDEERRDEDLPNLE
                     *.   ***:*:.  *      : ::  :.:*:::**    *              : :  

BHT04_PBAT_alp1      YMDAQDAYG---------------------MDAFTANIGAEAIREMLAAIDLEAEADQLR
BHT04_PBSA_alp1      HMDAQDAYG---------------------MDAFTAGIGAEAIREMLSQIDLEGEAEGLR
BHT04_PCL_alp1       YMDTQDNLG---------------------EDAFTAMIGAEAIREILRNL-DLNSLAETL
AMN13_PHB_alp1       YYDAQDEYGE---------------------ENFRAGIGAEAMKEMLSDMDMEAELVQVE
BHT04_PCL_gam1       YLEAVQEHG----------------------DEFDARMGAEAIHDMLKAIDLKSDAERLR
BHT04_PCL_gam2       YFEALEEFG----------------------DDFDARMGAEAIFELLTAMDLVHEIAVLR
BHT04_PHB_gam1       YFEAMEEFG----------------------DEFDAKMGAEAIQQLVVDIDLDRDAQDIR
AMN13_PHB_gam1       YFEAMEEFG----------------------DEFDAKMGAEAIQQLVVDIDLNRDAQDIR
PJM02_PBSA_gam1      YFEAMEEFG----------------------DEFVAKMGAEAIQDLMSDINLENEIARLR
BHT14_PHBH_gam1      YLDAVEEYG----------------------DEFDAKMGAEAIQHLLKGLELRGEMVKIK
PJM12_PHB_gam1       YLDAVEEYG----------------------DEFDAKMGAEAIQHLLKGLDLRGEIVKIK
PJM12_PHB_gam2       YLDAVEEYG----------------------DEFDAKMGAEAIQHLLKNLL-RGEMTKIR
BHT04_PHB_gam2       YLDALEEHG----------------------DEFDALMGAEAVLALLKQIDLDGEVAQMR
BHT14_PBSA_del1      YRQFREEFP----------------------GQFRVGIGAEAIRELLASK-NLIALSVQL
BHT14_PCL_del1       YYDAIEAFD----------------------DEFEAGIGAEAILKLLNEIDLQAVHDELK
PJM12_PCL_del1       YYDALEAFD----------------------EEFEAGIGAEAILKLLEEIEVHDHLKEEI
PJM02_PCL_act1       ADVIGEREAIIKEMELRS---DEMVDRWG--DYFEGGMGADAIAQLIERIEEEVKLRAAI
                          :                           *   :**:*:  ::             

BHT04_PBAT_alp1      EELKEATGELKPKKIIKRLKVVESFLESGNRPEWMILTVIPVIPPELRPLVPLDGGRFAT
BHT04_PBSA_alp1      ADLAVATGELKPKKIIKRLKIVEAFIESGNRPEWMIMTVVPVIPPELRPLVPLDGGRFAT
BHT04_PCL_alp1       RDLKESSSELKTKKYSKRLKVVEAFLTSRAKPEWMIMEVVPVIPPDLRPLVPLDGGRFAT
AMN13_PHB_alp1       EDLRETNSEAKRKKLVKRLKLLEAFINSGTRPEWMILDVVPVLPPELRPLVPLDGGRFAT
BHT04_PCL_gam1       QEIEETKSVTKLKRLIKRSSLIESFLESGNRPEWMIMSVLPVLPPDLRPLVPLDGGRFAT
BHT04_PCL_gam2       EEIPQTTSETKIKKLSKRLKLMEAFHGSGNKPEWMVMTVLPVLPPDLRPLVPLDGGRFAT
BHT04_PHB_gam1       EEIPNTNSETKIKKLSKRLKLLEAFIQSGNKPEWMILEALPILPPDLRPLVPLDGGRFAT
AMN13_PHB_gam1       EEIPNTNSETKIKKLSKRLKLLEAFLQSGNKPEWMILEALPILPPDLRPLVPLDGGRFAT
PJM02_PBSA_gam1      EEIPATNSETKIKKLSKRLKLLEAFFNSGNKPEWMVMEVLPVLPPDLRPLVPLDGGRFAT
BHT14_PHBH_gam1      EDIGATNSETKIKRLTKRLKLIESFVESGNKPEWMVMTVLPVLPPDLRPLVPLDGGRFAT
PJM12_PHB_gam1       EDIGATNSETKIKRLTKRLKLIESFVESGNKPEWMVMTVLPVLPPDLRPLVPLDGGRFAT
PJM12_PHB_gam2       EDIDGTNSETKIKRLTKRLKLIESFVESGNKPEWMVMTVLPVLPPDLRPLVPLDGGRFAT
BHT04_PHB_gam2       EELPEIGSETKRKKITKRLKLMEAFAASGNKPEWMIMNVLPILPPDLRPLVPLDGGRFAT
BHT14_PBSA_del1      REMLATNSQTKRQKLGKRLFVIEAFRDSGNKPEWMVLEVIPVLPPDLRPLVPLEGGRFAT
BHT14_PCL_del1       KEIQLTKSVAKQQKMSKRLKVIDAFLNSGIEPSRMILTACPILPPDLRPLVPLEGGRFAT
PJM12_PCL_del1       Q---LTKSAAKQQKMAKRLKVIDAFLNSGIEPSRMILTACPILPPDLRPLVPLEGGRFAT
PJM02_PCL_act1       DGVKPLSAQRKQKAI-KRLKIVAAFNRRENDPRAMILDVVPVIPPELRPMVQLDGGRFAT
                            .  * :   **  :: :*      *  *:: . *::**:***:* *:******

BHT04_PBAT_alp1      SDLNDLYRRVINRNNRLKRLIELRAPDIIVRNEKRMLQESVDALFDNGRRGRVITG-ANK
BHT04_PBSA_alp1      SDLNDLYRRVINRNNRLKRLIELRAPDIIVRNEKRMLQESVDALFDNGRRGRVITG-ANK
BHT04_PCL_alp1       SDLNDLYRRVINRNNRLKRLMELRAPDIIIRNEKRMLQESVDALFDNGRRGRTITG-NNK
AMN13_PHB_alp1       SDLNDLYRRVINRNNRLKRLMELRAPDIIVRNEKRMLQESVDALFDNGRRGRVITG-ANK
BHT04_PCL_gam1       SDLNDLYRRVINRNNRLRRLLELSAPDIIVRNEKRMLQESVDALLDNGRRGRAITG-SNK
BHT04_PCL_gam2       SDLNDLYRRVINRNNRLKRLLDLSAPDIIVRNEKRMLQESVDALLDNGRRGRAITG-TNK
BHT04_PHB_gam1       SDLNDLYRRVINRNNRLKRLLDLNAPDIIVRNEKRMLQEAVDALLDNGRRGRAITG-SNK
AMN13_PHB_gam1       SDLNDLYRRVINRNNRLKRLLDLNAPDIIVRNEKRMLQEAVDALLDNGRRGRAITG-SNK
PJM02_PBSA_gam1      SDLNDLYRRVINRNNRLKRLLDLNAPDIIVRNEKRMLQESVDALLDNGRRGRAITG-SNK
BHT14_PHBH_gam1      SDLNDLYRRVINRNNRLKRLLELNAPDIIVRNEKRMLQESVDALLDNGRRGRAITG-TNK
PJM12_PHB_gam1       SDLNDLYRRVINRNNRLKRLLELNAPDIIVRNEKRMLQESVDALLDNGRRGRAITG-TNK
PJM12_PHB_gam2       SDLNDLYRRVINRNNRLKRLLELNAPDIIVRNEKRMLQESVDALLDNGRRGRAITG-TNK
BHT04_PHB_gam2       SDLNDLYRRVINRNNRLKRLLDLVAPDIIVRNEKRMLQESVDALLDNGRRGRAITG-SNK
BHT14_PBSA_del1      SDLNDLYRRVINRNNRLKRLLELDAPDIIIRNEKRMLQEAVDVLFDNGRRGRVITG-GNK
BHT14_PCL_del1       SDLNDLYRRVLNRNNRLKRLVDLNAPDIIVRNEKRMLQEAVDVLFDNGRHGRVVTG-TNK
PJM12_PCL_del1       SDLNDLYRRVLNRNNRLKRLVDLNAPDIIVRNEKRMLQEAVDVLFDNGRHGRVVTG-TNK
PJM02_PCL_act1       SDLNDLYRRVINRNNRLKRLLDLGAPEIIVNNEKRMLQEAVDALFDNGRRGRPVTG-PGN
                     **********:******:**::* **:**:.********:**.*:****:** :**  .:

BHT04_PBAT_alp1      RPLKSLSDMLKGKQGRFRQNLITQGEKYNKVVDAWSKCNDKVTDAMMGAISD--TTYAEN
BHT04_PBSA_alp1      RPLKSLSDMLKGKQGRFRQNLITQGEKYNKVVDAWSKCSDEVADAMMGEMSAVHFDDAGA
BHT04_PCL_alp1       RPLKSLSDMLKGKQGRFRQNLITRGEKYNKVVDAWSTCTDKVADAMMDSSAEL-Q--FST
AMN13_PHB_alp1       RPLKSLSDMLKGKQGRFRQNLITKGEKYNKVIDVWSRCTDDVATAMMDGISDTTG-----
BHT04_PCL_gam1       RPLKSLADMIKGKQGRFRQNLVTEGERYNKVVDIWSHANDKVAHSMMKELGSEMVTD-SE
BHT04_PCL_gam2       RPLKSLADMIKGKQGRFRQNL-TQGEKYNKVIDLWSKANDEISKAMMDNLKS-TRVLDRD
BHT04_PHB_gam1       RPLKSLADMIKGKQGRFRQNL-TQGEKYNKVIDIWSRANELVAKSMMEGISTEVVVN-KN
AMN13_PHB_gam1       RPLKSLADMIKGKQGRFRQNL-TQGEKYNKVIDIWSRANELVAKSMMEGISTEMVIN-KN
PJM02_PBSA_gam1      RPLKSLADMIKGKQGRFRQNL-TQGEKYNKVIDIWSRANDLVAKSMMEGISTESVIN-RD
BHT14_PHBH_gam1      RPLKSLADMIKGKQGRFRQNLVTDGERYNKVVDIWSRANDQVASAMMTGIVEKVEGPEGD
PJM12_PHB_gam1       RPLKSLADMIKGKQGRFRQNLVTDGERYNKVVDIWSRTNDQVASAMMKGMGTDIVKD-VE
PJM12_PHB_gam2       RPLKSLADMIKGKQGRFRQNLVTDGERYNKVVDIWSRTNDQVASAMMKCMGTDIVKD-SE
BHT04_PHB_gam2       RPLKSLADMIKGKQGRFRQNL---------------------------------------
BHT14_PBSA_del1      RPLKSLSDMLKGKQGRFRQNLITSGEKYNKVVDIWSKTTEEVANAMMDEIKVDYFHD-KD
BHT14_PCL_del1       RPLKSLSDTLKGKQGRFRQNLITQGEKYNKVVDIWAQSTDDIANAMMEIMKNPTKSKDGD
PJM12_PCL_del1       RPLKSLSDTLKGKQGRFRQNLITQGEKYNKVVDIWAQSTDDIANAMMEVMKNPTKSEDA-
PJM02_PCL_act1       RPLKSLSDMLKGKQGRFRQNLITDGERRQKEVEIWTQATEEVKNAMEVNLKS--K-Q---
                     ******:* :***********                                       

BHT04_PBAT_alp1      GSENE---PNSVYMMAHSGARGSVTQMKQLGGMRGLMAKPN--------------GD-II
BHT04_PBSA_alp1      E----ME-PNSVYMMAHSGARGSPAQMKQLGGMRGLMAKPS--------------GE-II
BHT04_PCL_alp1       ASGKEQ--VNSIFMMADSGARGSKNQMKQLAGMRGLMAKPS--------------GE-II
AMN13_PHB_alp1       -------EMNAVYMMAHSGARGSAAQIRQLAGMRGLMAKPSGEII---------------
BHT04_PCL_gam1       GNQVEQAF-NAVFMMADSGARGSAAQIRQLSGMRGLMAKP--------------DGS-II
BHT04_PCL_gam2       GKEVDQEF-NSMYMMADSGARGSAAQIRQLAGMRGLMAKP--------------DGS-II
BHT04_PHB_gam1       GEDEVQASFNSVFMYADSGARGSPAQIRQLAGMRGLMARPD--------------GS-II
AMN13_PHB_gam1       GEEEEQAF-NSIFMYADSGARGSPAQIRQLAGMRGLMARPD--------------GS-II
PJM02_PBSA_gam1      GEEEKQASFNSVFMYADSGARGSPAQIRQLAGMRGLMARP--------------DGS-II
BHT14_PHBH_gam1      VVEQKS--MNSIFVMADSGARGSAAQIRQLAGMRGLMAKPDGSI----------------
PJM12_PHB_gam1       GNEVEQKSMNSIFVMADSGARGSAAQIRQLAGMRGLMAKPDGSI----------------
PJM12_PHB_gam2       GNDVEQKSMNSIFVMADSGARGSAAQIRQLAGMRGLMAKPDGSI----------------
BHT04_PHB_gam2       ------------------------------------------------------------
BHT14_PBSA_del1      GNVEEGPF-NSIFIMADSGARGSRDQIRQLAGMRGLMAKP--------------SGA-II
BHT14_PCL_del1       AGEK---I-NAVYIMADSGARGSKDQMRQLAGMRGLMAKPSGEII---------------
PJM12_PCL_del1       ---DGPEELNAVYVMADSGARGSKDQMRQLAGMRGLMAKPSGEII---------------
PJM02_PCL_act1       -------F-NPIDMMVGSGARGNMMQVRQIAGMRGLVANP--------------------
                                                                                 

BHT04_PBAT_alp1      ETPIISNF--TLEQLMANAKDEDVSELPILVKADVQGSAEAIVQAMEKIGNDEVRVRVLH
BHT04_PBSA_alp1      ETPIISN---TLEQLMENAKSETMAEMPILVKADVQGSAEAITQAMAKIGNDEVRVRVLH
BHT04_PCL_alp1       ETPIISN---SLDQLLARLTAVETSELPLVVKADVQGSAEAISQSMDAMSTEEVRARVIH
AMN13_PHB_alp1       ----------TMEQILAKREAGEVTKLPVLIRADVFGSIEAITGSLTKMENEGIEIQVLH
BHT04_PCL_gam1       ETPITANF--SMEDIFSKVKNGQKAMVNLVVKTDVQGSYEALRESLEKMSTDEVQIRVIG
BHT04_PCL_gam2       ETPITANF--KLENMFENMGQDEKKTLNIVLKSDVRGSLEALQGSLSELGNDEVQVKIIS
BHT04_PHB_gam1       ET--------KLENMFAGLGKDEVKILPVVLKADVRGSLEAIQSALNEIGNDEVQVNIIA
AMN13_PHB_gam1       ET--------KLENMFAGLGKDEVKVLPIVIKTDVRGSLEAIQSALLEIGNDEVQVNIIA
PJM02_PBSA_gam1      ETPITANF--KLENMFSSMGEADKKVLPVILKTDVRGSLEAIQAALLDMGNEEVQVNIVN
BHT14_PHBH_gam1      ----------KLDQFFSQMDEGEKATLNVFIKSDVQGSAEALQESLKKLSTDEVTVNIVA
PJM12_PHB_gam1       ----------KLDQFFSQMDDGEKATLNVFIKSDVQGSAEALQESLKKLSTDEVTVNIVA
PJM12_PHB_gam2       ----------KLDQFFSQMGEGEKATLNVFIKSDVQGSAEALQESLIKLSNDEVTVNVVA
BHT04_PHB_gam2       ------------------------------------------------------------
BHT14_PBSA_del1      ETPIKANF--SLDKLFEQMSEGDVQELRVVLRSDVQGTLEAFAKAAEELSTKEIKVRVLH
BHT14_PCL_del1       ----------NLEKMFENLGSAEVKELKLIVKADVHGSIEALNDSLNDLAKEEVEIKIVH
PJM12_PCL_del1       ----------NLEKMFENLGSAEVKELKLIVKADVHGSIEALNDSIKDLAKEEVEIKIVH
PJM02_PCL_act1       ----------KLEDIFQQIQAGEAATLNLIVKADVNGSLEAVTDSLRKLERDDVKLSFVS
                                                                                 

BHT04_PBAT_alp1      SGVGAITETDVGLAEASGAPIMGFNVRANASARNTANQKGVEIRYYSVIYDLVDDVKAEI
BHT04_PBSA_alp1      SGVGAITESDIGLAEASGAPVFGFNVRANASARSTANQKGIEIRYYSVIYDLVDDVKADI
BHT04_PCL_alp1       GAVGGISESDVLLARSSNAPIFAFNVRANKQARDLAEKEGVEIRYYSVIYDLIDDVK-DI
AMN13_PHB_alp1       TGVGGITESDIILANASGALIIGFNVRANMKARVLADHEKVDIRYYNIIYNVIDDAK-DV
BHT04_PCL_gam1       GGVGGINESDATLSAASGAILIGFNTRADASARTVIQEQNVDLHYYSVIYDAIDMVR-DI
BHT04_PCL_gam2       GGVGGITETDANLALASNAVIFGFNVRADATARKIVESESIDLRYYSVIYEIIDDVKKEI
BHT04_PHB_gam1       SGVGGITENDVNLALTSGAIVIGFNVRAAGSARKIAEKESIEIRYYSIIYQLIDEVR-EV
AMN13_PHB_gam1       GGVGGITENDVNLALTSGAIVIGFNVRAAGSARKIAEKESIEIRYYSIIYQLIDEVR-EV
PJM02_PBSA_gam1      AGVGGISENDINLAITSGAIVIGFNVRAESSARKLAEVESVEIRYYSIIYQLIDEVK-EI
BHT14_PHBH_gam1      ANVGGINESDVHLAIASQSILIGFNVRADATGRRLIESEGVDIRYYSVIYDAIDDVRKDI
PJM12_PHB_gam1       ANVGGINESDVHLAIASQSILIGFNVRADATGRRLIESEGVDIRYYSVIYDAIDDVRKDI
PJM12_PHB_gam2       ANVGGINESDVHLAIASQAILIGFNVRADATGRRLIESEDVDVRYYSVIYDVIDDVRKDI
BHT04_PHB_gam2       ----------------------------------------------------------EV
BHT14_PBSA_del1      EGTGTITESDILLASASDAIIIGFNVRPSVKVKELATKENVDIRSYDVIYHALDDIRKEI
BHT14_PCL_del1       SGAGTINESDVALAAVSDAIIIGFNVRPNPQIRKLAKDENVDMRFYDIIYDVINDIKA--
PJM12_PCL_del1       SGAGTINESDVALAAVSDAIIVGFNVRPNPQIRKLAKDENVDMRFYDIIYDVINDIKA--
PJM02_PCL_act1       RGVGGITENDVLLASTSNATIIGFNVRPDRKARELAEAEKVEIRNYEIIYKLIEDIE-EL
                                                                                 

BHT04_PBAT_alp1      RSTFLNYFGDNGHAIVPSSPLVPRNDPTLMFTAAGMVQFKNLFTGVETRDYSRATTSQKC
BHT04_PBSA_alp1      RSTFLNYYGKQGHEILPSSPLVPRNDPTLMFANSGMVQFKNLFTGVETRDYKRATTAQKC
BHT04_PCL_alp1       RETFLSYFEKQGHTRQQSAPLIPQNDPTLLFVNAGMVPFKNIFTGAETPPSSRATTSQKC
AMN13_PHB_alp1       RSEFLGFFEKNGHTVVPSSSLVPHNDPTLMFVNAGMVQFKDVFTGKEKRPYTRATTSQKC
BHT04_PCL_gam1       RREFLTFYEQRGHQIVASSPLVPGNDPTLLFTNAGMVQFKELFLGQETRSYNKATSSQRC
BHT04_PCL_gam2       REAFLQFFEQKGHTRVASSSLIPENDPTLLFTNAGMNQFKDCFLGLEKRAYTRATSSQKC
BHT04_PHB_gam1       RHAFLKFFEEKGHTVVPSSSLVPGNDPTLLFTNAGMVQFKDAFLGQEKRDYTRATSSQRC
AMN13_PHB_gam1       RHAFLKFFEEKGHTVVPSSSLVPGNDPTLLFTNAGMVQFKDAFLGQEKRDYSRATSSQRC
PJM02_PBSA_gam1      RQAFLDYFAKQDHTVVPSSSLVPGNDPTLLFTNAGMVQFKDAFLGLEQRPYTRATSSQRC
BHT14_PHBH_gam1      RDAFLNFFKEKGHEIVDSSPLVPGNDKTLLFTNAGMVQFKDTFLGQEKRSYNKATSSQRC
PJM12_PHB_gam1       RDAFLNFFKDKGHEIVDSSPLVPGNDKTLLFTNAGMVQFKDTFLGQDKRSYNKATSSQRC
PJM12_PHB_gam2       RNAFLNFFNEKGHEIVASSPLIPGNDKTLLFTNAGMVQFKDTFLGQEKRSYTTATSSQRC
BHT04_PHB_gam2       RQAFLDFFATKQHQIVKSSSLVPGNDATLLFTNAGMVPFKDVFLGAEKRSYTRATSAQRC
BHT14_PBSA_del1      RSKFLDYFTQNGHTIVESSSLVPKDDPTLLFVNAGMVQFKTTFMGEEKREYVRAVSSQRC
BHT14_PCL_del1       RKIFIEYFKKHNHQHVRSSSLVPQDDPTLLFVNAGMVQFKRVFTGDEKREYSTAVTSQKC
PJM12_PCL_del1       RKIFLEYFKKHNHQQVRSSSLVPQDDPTLLFVNAGMVQFKRVFTGDEKREYTMAVTSQKC
PJM02_PCL_act1       RRAFVEFFTERDHVQIPSASLIP-HDATLLFVNAGMVPFKPYFVGEEKPPAPRAVSVQKC
                     *  *: ::  . *    *:.*:* .* **:*. :**  **  * * :      *.: *:*

BHT04_PBAT_alp1      VRANDLDNVGYTARHHTFFEMLGNFSFGDYFKEDAIPLAWDLLTKVFGIDASRLLVTVYH
BHT04_PBSA_alp1      VRANDLDNVGYTARHHTFFEMMGNFSFGDYFKDDAIAFAWELITKELGIDANKLLVTVYH
BHT04_PCL_alp1       VRANDLDNVGYTARHHTFFEMLGNFSFGDYFKEEAIHFGWDLITKEYGLNPDNLLVTVYA
AMN13_PHB_alp1       VRANDLENVGYTARHHTFFEMLGNFSFGDYFKEDAIAFAWEMVTKNFALDPDKLCVTVHS
BHT04_PCL_gam1       VRANDLDNVGYTARHHTFFEMLGNFSFGDYFKEQAISYAWEFLTDVLKLPADKLWVTVFE
BHT04_PCL_gam2       VRANDLENVGYTARHHTFFEMLGNFSFGDYFKRDAILYAWEFLTSELNLPKDKLWITVYA
BHT04_PHB_gam1       VRANDLENVGYTARHHTFFEMLGNFSFGDYFKRDAIFFAWEFLTKTLNIPQEKLWITVHI
AMN13_PHB_gam1       VRANDLENVGYTARHHTFFEMLGNFSFGDYFKRDAIFFAWEFLTKTLNISEEKLWITVHI
PJM02_PBSA_gam1      VRANDLENVGYTARHHTFFEMLGNFSFGDYFKEDAIRFAWEFLTEVLKLPAERLWVTVHI
BHT14_PHBH_gam1      VRANDLENVGYTARHHTFFEMLGNFSFGDYFKQDAIKYGWEFLTEVMGLPAEKLWVTVFE
PJM12_PHB_gam1       VRANDLENVGYTARHHTFFEMLGNFSFGDYFKQDAIKYGWEFLTEVVGLPAEKLWITVYE
PJM12_PHB_gam2       VRANDLENVGYTARHHTFFEMLGNFSFGDYFKQDAIKYAWEFLTEVIGLPPEKLWVTVFE
BHT04_PHB_gam2       VRANDLENVGYTARHHTFFEMMGNFSFGDYFKEEAIFFAWNFLTQILEIPKEKLTVTVFD
BHT14_PBSA_del1      VRANDLENVGYTARHHTFFEMLGNFSFGDYFKEDAIRLAWEFLTVELQLPSENLWVSIYD
BHT14_PCL_del1       VRANDLENVGYTARHHTFFEMLGNFSFGDYFKEKAIAFGWDLLINGYGFDKEKLWVSVFR
PJM12_PCL_del1       VRANDLENVGYTARHHTFFEMLGNFSFGEYFKEKAIEFGWDLLTNGYGFDKDKLWVSVYL
PJM02_PCL_act1       VRANDLDEVGRTARHLTFFEMLGNFSFGDYFKETAIPQAWEFFTEVLELDPERLWVTVHL
                     ******::** **** *****:******:***  **  .*::.     :  ..* :::. 

BHT04_PBAT_alp1      TDDEAVEIWKKHGLSDDRIIRIATDDNFWSAGPGPCGPCTEIFYDHWGGPPGSPD--EDG
BHT04_PBSA_alp1      DDDEAAAIWKKVGLPDDKIIRIATDDNFWSMGAGPCGPCSEIFYDHWGGPPGSPD--EDG
BHT04_PCL_alp1       EDDEAAQLWKKIGLNDDRIIRIGTSDNFWSMGDGPCGPCSEIFYDHAGGPPGSPD--EDG
AMN13_PHB_alp1       TDEEAAAIWKKVGFADHKIIRIATDDNFWRMGDGPCGPCTEIFYDHWGGPPGSPE--EDG
BHT04_PCL_gam1       EDDEAYDIWAKKGVPEDRIARIGAKDNFWQMGDGPCGPCSEIFFDHWGGPPGTPD--EDG
BHT04_PCL_gam2       TDDEAYDIWTKEGVPEAHMVRIGDSDNFWAMGDGPCGPCSEIFYDHWGGPPGSPE--EDG
BHT04_PHB_gam1       SDDEAADIWQKEGVSPERFSRL-DEDNFWQMGDGPCGPSSEIFYDHPGGPPGSED--DEL
AMN13_PHB_gam1       SDDEAADIWQKEGVSPERFSRL-DEDNFWQMGDGPCGPSSEIFYDHPGGPPGSEN--DEL
PJM02_PBSA_gam1      SDDEAADIWIKKGVDPARFSRL-DEDNFWQMGDGPCGPCSEIFYDHPGGPPGSEN--DDL
BHT14_PHBH_gam1      EDDEAADIWLKEGVDENRFSRIGAKDNFWSMGDGPCGPCTEIFYDHPGGPPGTPE--EDG
PJM12_PHB_gam1       EDDEAADIWLKEGVDENRFSRIGAKDNFWAMGDGPCGPCTEIFYDHPGGPPGTPE--EDG
PJM12_PHB_gam2       EDNEAADIWLKEGVNENRFSRIGAKDNFWAMGDGPCGPCTEIFYDHPGGPPGTPE--EDG
BHT04_PHB_gam2       EDDEAEQIWIEKGVPAERVIRIGAKDNFWSMGDGPCGPCSEIFYDHFGGPPGSPD--EDG
BHT14_PBSA_del1      DDDEAYAIWDKVDLPKGRIVRMGEKDNFWAMGDGPCGPCSEIHIDQAGCDNPDCALGCDC
BHT14_PCL_del1       EDDEAYDIWKNQGVPEERIVRLGEKDNFWAMGDGPCGPCSEIHIDRFGCDDKDCAVGCDC
PJM12_PCL_del1       EDDEAYDIWKDQGVPEERIVRLGEEDNFWSMGDGPCGPCSEIHIDRFGCEDGNCAVGCDC
PJM02_PCL_act1       SDDEAEEIWANDGVPRERIQRL-DEDNWWRMADGPNGPCSEIFWDKEYGPEGGPANPEAD
                      *:**  :* . ..   :. *:  .**:*  . ** **.:**. *:              

BHT04_PBAT_alp1      DRFVEIWNLVFMQYEQFEDGTRQDLPNKSIDTGMGIERVAALLQGTNDNYSTDLMRSLIE
BHT04_PBSA_alp1      DRFVEIWNLVFMQYEQFEDGKRENLPNQSIDTGMGIERVAALLQGTNDNYATDLMRNLIE
BHT04_PCL_alp1       DRFIEIWNLVFMQFDQQADGTRKALPKPSIDTGMGLERIAAVLQGVHNNYDIDLFQSLIR
AMN13_PHB_alp1       DRFIEIWNNVFMQYEQIDADTRINLPAQSVDTGMGLERIVATLMGSNNNYDIDIMRELIE
BHT04_PCL_gam1       DRYIEIWNLVFMQYDRSADGTLTPLPKPSVDTGMGLERITAVLQGVHSNYEIDLFKRLLA
BHT04_PCL_gam2       DRYIEIWNNVFMQFNRTVEGEMQPLPAPSVDTGMGLERISAVLQHVHANYEIDLFQNLLQ
BHT04_PHB_gam1       DRYIEIWNLVFMQYERQTDASLVPLPKPSVDTGMGLERIAAVMQNVHSNYEIDLFQALLE
AMN13_PHB_gam1       DRYIEIWNLVFMQYERQTDASLVPLPKPSVDTGMGLERIAAVMQNVHSNYEIDLFKALLD
PJM02_PBSA_gam1      DRYIEVWNLVFMQYERQADGSLKNLPKPSVDTGMGLERIAAVMQGVHNNYEIDLFQALLS
BHT14_PHBH_gam1      DRYIEIWNLVFMQYNRFADGTMEPLPKPSVDTGMGLERLAAIMQNVHSNYEIDLFQSLIR
PJM12_PHB_gam1       DRYIEIWNLVFMQYNRFADGTMEPLPKPSVDTGMGLERLAAIMQNVHSNYEIDLFQSLIK
PJM12_PHB_gam2       DRYIEIWNLVFMQYNRFADGTMEPLPKPSVDTGMGLERLAAILQNVHSNYEIDLFQSLIK
BHT04_PHB_gam2       DRFIEIWNIVFMQYNRQADGVMELLPNPSIDTGMGLERISAIMQGVHSNYEIDIFQALIK
BHT14_PBSA_del1      DRFLELWNLVFMQFNRSEDGTMTPLPKPSIDTGMGLERVAAVLQGKFNNYDSDLFASIIA
BHT14_PCL_del1       DRWLELWNLVFMQYEKDDQGNVTPLPKPSIDTGMGLERVISVLQDVPTNYDTDLFVPIME
PJM12_PCL_del1       DRWLELWNLVFMQFEKDEAGNMTPLPKPSIDTGLGLERVISVLQDVPTNYDTDLFIPIMD
PJM02_PCL_act1       ERYVEIWNLVFMQFETDESGESKPLPKPSIDTGAGLERILSVLQGKDSVFEIDEMARLIA
                     :*::*:** ****::         **  *:*** *:**: : :      :  * :  :: 

BHT04_PBAT_alp1      ASAHATNSDPDGPC-----------KTHHRVIADHLRSTSFLMADGVMPSNDGRGYVLRR
BHT04_PBSA_alp1      ASAHATSTDPDGPG-----------KTHHRVIADHLRSTSFLLADGVMPSNDGRGYVLRR
BHT04_PCL_alp1       AEEELYGSKAQGEN-----------LASFRVIADHLRTAAFLVADGVLPSNEGRGYVLRR
AMN13_PHB_alp1       HSADLTSVEADGDM-----------AASHKVIADHIRACSFLLADGVMPSNEGRGYVLRR
BHT04_PCL_gam1       ASVEVTGTADLESA-------------SLKVVADHIRSCAFMIVDGVVPSNEGRGYVLRR
BHT04_PCL_gam2       ASAAAIGCQQDDAA-------------SLKVVADHIRSCSFLIADGVVPSNEGRGYVLRR
BHT04_PHB_gam1       STVSVTGAADRNDK-------------SLRVIADHIRSCAFLICDGVTPSNEKQGYVLRR
AMN13_PHB_gam1       ATASVTGTTDREDK-------------SLRVIADHIRSCAFLICDGVTPSNEKQGYVLRR
PJM02_PBSA_gam1      AAAKVTGTKDLSNQ-------------SLRVIADHIRSCSFLIADGVIPSNEGRGYVLRR
BHT14_PHBH_gam1      TTSEITGTTDLNNK-------------SLRVIADHIRACSFLIADGVFPSNEGRGYVLRR
PJM12_PHB_gam1       ATAKITGTTDLNNK-------------SLRVIADHIRACSFLIADGVFPSNEGRGYVLRR
PJM12_PHB_gam2       SAANITGTTDLNNK-------------SLRVIADHIRACSFLVADGVFPSNEGRGYVLRR
BHT04_PHB_gam2       DTANLLGCDDLDNK-------------SLRVISDHIRSCSFLIVDGVVPSNEGRGYVLRR
BHT14_PBSA_del1      KLEELSGKKYGVNS---------QDDTAMRVIADHARATTFLVSDGVLPSNEGRGYVLRR
BHT14_PCL_del1       KVGELSGKKRHESD---------RVEVAMKVISDHSRAAAFLISDGVLPSNEGQGYVLRR
PJM12_PCL_del1       KVGELSGKKRNESD-------L--VEVAMKVIADHSRASAFLICDGVLPSNEGRGYVLRR
PJM02_PCL_act1       VASEVTGHELGTDD---------DGDLALRVLAEHARTMTFLISDGVFPSNEDRGYVLRR
                           .                      :*:::* *: :*:: *** ***: :******

BHT04_PBAT_alp1      IMRRAMRHAHLLGVQDPLMHRLVPSLVAQMGQAYPELGQAQSMIEQTLLQEETRFRQTLD
BHT04_PBSA_alp1      IMRRAMRHAHLLGAKDPVMHQLVPALVQQMGAAYPELGQAQALIEDSLLQEETRFKQTLD
BHT04_PCL_alp1       IMRRAMRHGHLLGAREPQMYKLTSALIGEMGEAFPELVRAKAAIEAALEQEEGRFQRTLG
AMN13_PHB_alp1       IMRRGMRHAHLLGAKDPIMHKLFPTLLGKMGDAYPELKRAESLIKQTLESEEKRFKVTLD
BHT04_PCL_gam1       IIRRAVRHGYKLGQSQPFFHKLVPALVELMGEAYPELVSQQQRVTQLLAQEETRFAETLD
BHT04_PCL_gam2       IIRRACRHGNKLGAQGVFFHRIVAALVAEMGEAFPELKSRQVHIERILKTEEEQFAKTLE
BHT04_PHB_gam1       IIRRAVRHGYKLGVEDAFFYKLVPALVKEMGEAYPELSAKQALIEKLLLREEEQFARTLS
AMN13_PHB_gam1       IIRRAVRHGYKLGVEEAFFYKLVTALVKEMGEAYPELTAKQALIEKLLLREEEQFARTLS
PJM02_PBSA_gam1      IIRRAVRHGNKLGQTENFFYQLVDALATEMGEAYPELIEQKDLIKKVLLTEEQQFAKTLE
BHT14_PHBH_gam1      IIRRAVRHGYQLGVQDLFFYKIVDTLIQEMGKAYPILVEQKDFVKKILKQEEEQFAKTLE
PJM12_PHB_gam1       IIRRAVRHGYQLGVKDLFFYKIVDTLIQEMGKAYPILVEQKDFVKKILKQEEEQFAKTLE
PJM12_PHB_gam2       IIRRAVRHGYQLGTKDLFFYKLVDTLIKEMGEAYPILVEQQDFVKKILKQEEEQFAKTLE
BHT04_PHB_gam2       IIRRAIRHGHQLEAKGHFFYKLVASLIEQMGDAYPELIQQQAIIEKLLRIEEEQFGRTLD
BHT14_PBSA_del1      IMRRAVRYGKHLGLNKPFLEAVIAAVIAEMIGAYPHLNGAAALLNKVVNNEEERFGETLG
BHT14_PCL_del1       IMRRAIRYGRSIGLSKPFLHQTVQTVFDIMEEAYPELKDSSAFILNVVKNEEEKFLETLD
PJM12_PCL_del1       IMRRAIRYGRSIGLTKPFLHETVQTVFQIMDEAYPELKDSSAFILNVVKNEEEKFLETLD
PJM02_PCL_act1       IMRRAIRFAYLLGVTDLVTPTLVDAVVDIMGADYPQLVSSHDLVRSVVEREETQFRRTLA
                     *:**. *..  :            ::   *   :* *      :   :  ** :*  ** 

BHT04_PBAT_alp1      RGLKLLDDELVSLKGANLPGEAAFKLYDTFGFPLDLTQDALREKGRAVDTDGFDAAMAEQ
BHT04_PBSA_alp1      RGLKLLDDELDGLEGVDLSGDAAFKLYDTFGFPLDLTQDAMREKGRGVDTDGFDTAMQAQ
BHT04_PCL_alp1       NGLLLLNTATESMKGDVLPGETAFKLYDTYGFPLDLTQDILRSREMTVDDAGFDTAMDAQ
AMN13_PHB_alp1       RGEKMLDEEAANVSGEKFSGAVAFKLHDTFGFPLDLTQDALRAKKIEIDTDAFDSCMAEQ
BHT04_PCL_gam1       KGMKVFEAELTALQGDTLPGELLFKLYDTYGFPFDLTADIARERSLGVDEAGFKQAMEAQ
BHT04_PCL_gam2       QGLKILEQNLAGLSGKEIPGEVVFKLYDTYGFPMDLTGDIARERGLTLDEAGFESAMQAQ
BHT04_PHB_gam1       KGMAIFEKHVAELDGETISGETVFLLHGTYGFPADLTNDIARERNLKTDMEAYKNLMAEE
AMN13_PHB_gam1       KGMAIFEKHVAELDGETISGETVFLLHGTYGFPADLTNDIARERNLKTDMEAYKNLMAEE
PJM02_PBSA_gam1      KGMAVLENALAELSGTEIPGEVVFTLHDTYGFPTDLTNDIAREKSLTIDMDGYSRCMEEQ
BHT14_PHBH_gam1      QGMRILEAEIDTMGGKIISGDTAFKLYDTYGFPFDLTADIARERELTVDRDGFDTAMEQQ
PJM12_PHB_gam1       QGMKILEAEIDTMGGKIISGATAFKLYDTYGFPFDLTADIARERELTVDRDGFDAAMEQQ
PJM12_PHB_gam2       QGMKILETEIDTMGGKVISGATAFKLYDTYGFPFDLTADIARERELTVDRDGFDASMEEQ
BHT04_PHB_gam2       RGMVLLEDMLSGLKGDTIKGDDVFKLYDTYGFPADLTADIARERQLKIDHAGFDVAMKQQ
BHT14_PBSA_del1      NGLSLLDGEIEKLGSKLISGQFIFRLYDTFGFPFDIVRDIAFEKGLDFDEAGFLEEMESQ
BHT14_PCL_del1       TGMKLLEATIDGVTRSIIPGDVIFKLYDTFGFPVDIITDHVKEMEIDLDLDGFNQAMAQQ
PJM12_PCL_del1       TGMKLLEATIADVQTSIIPGNVIFKLYDTFGFPVDIIADHVKEMNIDLDMDGFNAAMEEQ
PJM02_PCL_act1       NGLKILDDNLAEVSGGEVDGSVAFLLHDTYGFPYEVTEEVASERGLTVDRAGFDTEMAAQ
                      *  :::     :    . *   * *:.*:*** ::  :         *  .:   *  :

BHT04_PBAT_alp1      KAKARAAWSGSGEAADATDVADKSGVTEFLGYDTETAEGKIAALVQDGKTVTEVAEGQKV
BHT04_PBSA_alp1      KAKARAAWSGTGESADAADLAQQHGASEFLGYDTESAEGQILALVQDGAEVTAVKTGGKV
BHT04_PCL_alp1       RAGSREGGFSSGTDEIWLQVRENSGATQFTGYDAATGDGKLVAIASEGALANSLAS-GAA
AMN13_PHB_alp1       KAKARAAWSGAGGEVSEKDILDEVGATEFLGYDKDQAEGKVLAIVQDGKRVDTLGESEKG
BHT04_PCL_gam1       RERARAASN---FSAAQGKRIHLDTATEFVGYAQESSQSAVVGLFRDGEPLSSLAEGEEG
BHT04_PCL_gam2       RERARSASQ---FGMDYNSLVKIDLETEFQGYDGTLGAGQVVALFRDGQEVDWLRDGDKG
BHT04_PHB_gam1       AAGG---AN--TFEVDYTNRLNVSGKTEFLGYSDLKQKGVVTALFSGADEVDALTQGQEG
AMN13_PHB_gam1       AAGG---AN--TFEIDYTDRLNISGKTEFLGYKDLNQKGIVTGLFSGADEVDSLTEGQEG
PJM02_PBSA_gam1      RKRSSEAGQ---FGIDYTKSLKVDGVTEFTGYDALSDNSTVSHIYLANDAVSQINEGDEA
BHT14_PHBH_gam1      KKQSQQSSK---FIVDYNNTAETEHETEFTGYEEITGKGTVLAIFKDGNLIDKASAGDEV
PJM12_PHB_gam1       KKQSQQSSK---FGIDYNDTVETEHSTEFIGYEATTGKGTVLALFKDGNLIDKVSAGEEV
PJM12_PHB_gam2       KKKSKESSQ---FDIDYNENMETEHSTEFIGYEATTGKGHVLAIFKDGHLIDKATTEDEV
BHT04_PHB_gam2       RERAQKASN---FGTDYNQQLKSDQKTAFKGYDNNSYSATIVELFQEQEAVSELQAGEQG
BHT14_PBSA_del1      REKSRQSQKGEGLGAGIKSLAADGKKAKFTGYDELTSTSRVEGLLETGLRVEQLSAGQQG
BHT14_PCL_del1       KARSRSTKKFAGVGQAYKALTSKGVKTQFDGYRHMESTSKVLIIVKGDKEIRAAQKGDKI
PJM12_PCL_del1       KARSRSTKKFTGVGQAYKALTSEGVKTEFIGYDAVECTSNALILVKGDKEVQTAQKGDEI
PJM02_PCL_act1       RERAKAGRKDVRQAADFELVADEHGLTEFVGREATDVEAKVLLVT--GQG------TDTV
                        .                      : * *       .    :                

BHT04_PBAT_alp1      QIALNQTPFYAESGGQLGDTGIIRTDTGTARVTDTRKAQGVFIHFAVIEKGSVSNGQSAV
BHT04_PBSA_alp1      QIVLNQTPFYGESGGQVGDRGELKVDGGTAQITDTKKVAGVFIHMAEVISGALKVGQGAE
BHT04_PCL_alp1       ELVFDNTPFYAESGGQAGDHGEIVANGARFVVHDTQKAGDVHVHVGELLSGTVTDGDTAT
AMN13_PHB_alp1       IVITNQSPFYAESGGQVGDTGTFMSDGANLFVSDTKKVGSLWLHMVTVIGGAVNIGDFLK
BHT04_PCL_gam1       QLVADITAFYGESGGQVGDTGRWFADDVDIEVLNTQKSGQVFVHGVLVKLGSVKVGDMLN
BHT04_PCL_gam2       VVILDKTPFYAESGGQVGDTGYLEGSSLRFDVRDTTKSGAAHLHQGVVASGELRKGDRVK
BHT04_PHB_gam1       VIVLDQTSFYAESGGQAGDTGYICLGDAKFEVRDCQKSGSNHIHIGIVLSGEFKKEVTVE
AMN13_PHB_gam1       VIVLDQTSFYAESGGQAGDTGYICLGDAKFEVRDCQKSGSNHLHIGIVLSGEFKKETTVE
PJM02_PBSA_gam1      VIVLDKTPFYGESGGQVGDTGYLITSGAKFEVRDCQKSGSNHLHIGKLLSGSLAVGEKVS
BHT14_PHBH_gam1      QIILNQTPFYAESGGQAGDSGELLGQDCTIQITDTLKNGNAFVHVGTVTRGTINTRDEVA
PJM12_PHB_gam1       QIILDQTPFYAESGGQAGDSGELLGQDCKIEIKDTLKNGNASIHVGTVTQGTLSTRDEVA
PJM12_PHB_gam2       QIILDKTPFYAESGGQAGDCGELLGNGFKVKIKDTIKSHNAFLHIGTVIEGTINTRDEVA
BHT04_PHB_gam2       IVILDHTPFYAESGGQVGDSGLLHLDGGVFEVEDTIKLGNAFAHQGIAK-TNMGLNRRVK
BHT14_PBSA_del1      QLFASSTPFYAESGGQCSDTGIATWEAGEAVIRTTSVGDKIILHDIHVEEGTICEGTDVT
BHT14_PCL_del1       EIVTESTVFYAESGGQSGDAGTFENDSCLLQILDTVKPSGLIIHRGIVKKGQTQKGDEFT
PJM12_PCL_del1       EIVTESTVFYAESGGQAGDAGTIGNENGVIRVLDTVKPSGLFIHKGVVETGQAQKGETFT
PJM02_PCL_act1       SVFLDRTPFYAESGGQIGDTGTITTETGTAEVLDAVYIPGVVRHIVEITG-DLVPGSAAV
                      :  . : **.***** .* *          :           *                

BHT04_PBAT_alp1      LDVDNARRTAIRANHSATHLLHEALRHALGDHVAQRGSLNAQDRLRFDFSHNEAISAEDM
BHT04_PBSA_alp1      LQVDHSRRSAIRANHSATHLLHEALRRSLGDHVAQRGSLNAADRLRFDFSHNSALTSEQL
BHT04_PCL_alp1       LSIATDRRQAIKANHSATHLLHAALREVLGEHVTQKGSLVEADRLRFDFSHGQPVSAVEL
AMN13_PHB_alp1       MEVNTTRRDAIQSNHSVTHLLHEALRQVLGDHVAQKGSLQDADRTRFDISQPVGMTKDEI
BHT04_PCL_gam1       GEVASARRRKTVANHSATHLLHEALRLTLGDHVQQKGSLVTPASLRFDFSHDGAMTAEQR
BHT04_PCL_gam2       AVVDDHVRQATKLNHSATHLLHAALRQVLGEHVQQKGSLVDSQRLRFDFSHFEAISTQQL
BHT04_PHB_gam1       TIVSSSVRQATALNHSATHLLHAALRKVLGDHVTQKGSLVDTEKLRFDFSHFEAVTPEQL
AMN13_PHB_gam1       AIVDSSVRQATALNHSATHLLHAALRKVLGDHVTQKGSLVDSEKLRFDFSHFEAVTPEQL
PJM02_PBSA_gam1      ANVDDDVRRATALNHSATHLLHAALRTVLGEHVTQKGSLVDSERLRFDFSHLEAVTQAEL
BHT14_PHBH_gam1      AVVDGVKRQATMLNHTATHILHAALREVLGTHVAQKGSLVNADRLRFDFSHFEPVSDEQL
PJM12_PHB_gam1       AVVDGAKRQATMLNHTATHILHAALREVLGTHVAQKGSLVNSDRLRFDFSHFEPVSDEQL
PJM12_PHB_gam2       AVVDGIKRQATMINHTATHILHAALREVLGTHVQQKGSLVNSDRLRFDFSHFEPVSQEQL
BHT04_PHB_gam2       AEINVERRAAIIKNHTATHLLHAALRQVLGEHVSQKGSLCDSDKLRFDFSHFEGVTAQEL
BHT14_PBSA_del1      LHVEQNNRLATAAHHSATHLLHAALRSVLGDHVKQAGSLVSDERLRFDFTHFTPLSNEEI
BHT14_PCL_del1       LKVDTGKRQNTASNHTATHLLHSALRKVLGNHVKQSGSLVTDTRLRFDFSHFSSISAEDI
PJM12_PCL_del1       LKVDAVKRQNTALNHTATHILHSALRKVLGDHVKQSGSLVTESRLRFDFTHFSSISSEEI
PJM02_PCL_act1       ASIDVERRDAIRRNHTATHLLHWALREVLGDHVQQQGSHVGPDRLRFDFSHFEPVTASQI
                       :    *     :*:.**:** ***  ** ** * **       ***:::   ::  : 

BHT04_PBAT_alp1      ARVESEVNSYIRQNSMVETRIMTPDDARTLGAQALFGEKYGDEVRVVSMGKYSLELCGGT
BHT04_PBSA_alp1      QSVETEVNDYIRQNTSVETRIMTPDDARGIGAQALFGEKYGDEVRVVSMGDYSLELCGGT
BHT04_PCL_alp1       EAIEAQVNLIIRENGPTDMKESTPDEAIEAGALALFGEKYGDKVRVLSMGAWSVELCGGT
AMN13_PHB_alp1       TQVEAIVNEQIAANEKVETLSLPIDEARAMGAMALFGEKYDDEVRVVSMGTFSIELCGGT
BHT04_PCL_gam1       QAVEGWVNSEIRANHRADIREMSMDDAKETGATMLFGEKYGERVRVVTLGPESVELCGGI
BHT04_PCL_gam2       RDLEDMVNEQIRLNTSVAIEVTDIETAKNKGAMALFGEKYGDQVRVLTMGDFSVELCGGT
BHT04_PHB_gam1       AEISQIVNAQVRSNTQVSTDVCDMDAAKEKGAMMLFGEKYGNEVRVLSMGDFSVELCGGT
AMN13_PHB_gam1       AEISQIVNAQVRANTQVSTDVCDMDTAKEKGAMMLFGEKYGDEVRVLSMGNFSVELCGGT
PJM02_PBSA_gam1      KTIEQMVNQQILKNSSVYTELCDMETAKTKGAMALFGEKYGDEVRVLSMGDFSVELCGGT
BHT14_PHBH_gam1      VEIERIANEQVRANHDAEVNVMPYDQAAKSGAMALFGEKYGDEVRVIKLGDFSVELCGGT
PJM12_PHB_gam1       VEIERIANEQVRANHDAEVNVMPYDQATKSGAMALFGEKYGDEVRVIKLGDFSVELCGGT
PJM12_PHB_gam2       EEIEKIANEQVRANHDAEISVMPYDEATKSGAMALFGEKYGDKVRVIKLGDFSIELCGGT
BHT04_PHB_gam2       HDVEQMVNGEIRRNHAKETESMYIEEAKEKGAMALFGEKYDDEVRVVTLGDFSIELCGGV
BHT14_PBSA_del1      EQIELLVNEQIWRNTPVVTEILSKEEALSGGATALFGEKYEEAVRVVSLSDFSKELCGGT
BHT14_PCL_del1       QAIENEVNFRIRENHLVDTKEMDMEQAVKSGATALFEEKYGDVVRVVSQGDFSQELCGGT
PJM12_PCL_del1       QSIENEVNEKIRENHSVETHEMDMDEAVKSGATALFEEKYGDVVRVVSQGDFSQELCGGT
PJM02_PCL_act1       AAIEDLTNAQVLSNDAADHREMTKNEATEMGAIAFFGDKYGDLVRVLKAGP-SLEFCGGI
                       :.  .*  :  *          : *   **  :* :** : ***:. .  * *:*** 

BHT04_PBAT_alp1      HVERTGDIGAFVMLGDSASSAGVRRIEALTGEAAMAHLRMQDQLLAQTALELKAPANVVP
BHT04_PBSA_alp1      HVRQTGDIGLFTLLGDSASSSGVRRIEALTGAAALAHMAEQERALAQVAGLLKSPVSDVS
BHT04_PCL_alp1       HVERTGDIAIFAITSESGVSAGVRRIEATCGAEALSWLRARGQISAELADSLKVPLKDLS
AMN13_PHB_alp1       HVERTGDIGKFKIKSEGALASGIRRIEAVTGMRVDAYLAGQEQAHKDKIDKLKAEIESLR
BHT04_PCL_gam1       HVAATGDIGFFTLIDEGGIAGGVRRIEALTGELAVAHATGVEASAAAVARRLNTSVADLP
BHT04_PCL_gam2       HVSRTGDIGLLKITNESGIAAGVRRIEAVTGAGALELVRETDDQLRQIGQAVKGSRENLL
BHT04_PHB_gam1       HVSQTGDIGLIKIVSESGIAAGTRRLEAVTGELALAHFESAEDTLVVISRTLKASSAQAV
AMN13_PHB_gam1       HVSQTGDIGLIKIVSESGIAAGTRRLEAVTGELALTHFENAEHTLVTIAKTLKASPAQAT
PJM02_PBSA_gam1      HVSRTGDIGLMKILSESGIAAGVRRIEAVTGSTALAYIDQQQSTLDTVSSLVKSNADRVI
BHT14_PHBH_gam1      HTDRAGDIGLIKIISETGIASGVRRLEALTGSNAMSYLWNNEHKLNKLCGFLKADRENLN
PJM12_PHB_gam1       HADRAGDIGLIKVISETGIASGVRRIEALTGSNAMSYLWNNEHKLNKLCGFLKADRENLN
PJM12_PHB_gam2       HAERAGDIGLIKIISETGIASGVRRLEALTGTNAMTYLWNNERKLNKLCGFLKADRENLN
BHT04_PHB_gam2       HVNRTGDIGLLKIVSESGIAAGVRRIEAVTGTGALDYINQQSACLNNVASLVKSDVAGVS
BHT14_PBSA_del1      HVKASGDIGVVKIISENGIAAGVRRIEAVAGKTAFVEIQNVYRREGETAALLNTNVTEIR
BHT14_PCL_del1       HANRSGDIGMFKIQSEGGIASGVRRIEAVTGQTALDSLHKDQDVIESAAGLLKGNKDDLV
PJM12_PCL_del1       HTKRSGDIGVFKILSEGGIASGVRRIEAATGQSALDVIHKEQGLIESTAGLLKGAKEELV
PJM02_PCL_act1       HVRALGDIGLVKIVSEGSIGSNLRRIEAVTGTGAIDLLRTSERTVDQVAEAVNVPRAEVL
                     *.   ***. . : .: . ... **:**  *  .                 ::       

BHT04_PBAT_alp1      ERVRALIDERRSLSNEVAQLRRELAMSGGTSTPES-VEINGIAFHGQVLSGVTGKDLPAL
BHT04_PBSA_alp1      TRVKALMDERKALQNEVAQLRRELAMGGGSGDAQDVKEINGIKFVAQVLEGVSGKDLRGL
BHT04_PCL_alp1       KKIATLSDEKRSLEKELAEAKRKLAMGGGGGAPAGPEDINGVKLMARVAEGVGGKDLRTL
AMN13_PHB_alp1       IELKNLVAHKKL-------LQKQISVQRAETDAADIKEIGGVKFITKVLEGFPPKDLKPM
BHT04_PCL_gam1       ARIDSMMERTRELEREIDQLKAKAATAAGASLTDNAIEVAGIKLLATKLEGGDPKQLRET
BHT04_PCL_gam2       DKVASLVERSRQLEKDVEQLKAKLTSAAGSDMASEVQEVGGMQVLVKRVDGQDGKALLGL
BHT04_PHB_gam1       EKLDHLIAHSKQLEKQLSQAKARLAASSADSWLAEAEDVSGVKILVKVLEGADAKSLRDL
AMN13_PHB_gam1       EKLDQLIAHSKQLEKQLSQAKAKLAASSADSWLAEAEEVSGVKVLVKSLEGADPKSLRDL
PJM02_PBSA_gam1      EKVEQLIQQNRQLEKDMLALKSKLASSSSDDLVAQAIDVNGTKVLAVDVEGADAKSLRDM
BHT14_PHBH_gam1      DKMEQLVTRNRNTEKELERLKSKLASQAGGDLASSAVEINGIKVLAAKLEGADAKTLRET
PJM12_PHB_gam1       DKMEQLVTRNRNTEKELERLKSKLASQAGGDLASNAVEVNGVKVLAAKLEGADAKTLRET
PJM12_PHB_gam2       DKMEQLITRNRATEKELERMKSKLASQAGGDLASNAIEINGVKILSAKLEGADAKTLRET
BHT04_PHB_gam2       NKVEQLITRSKSLEKEIAQLKQALAAQAGSDLLSNAIDINGIKVLIADLNGVESKALRGM
BHT14_PBSA_del1      SKVDALMKNLRAAEKQVAELSTKLASSDLDDLLKNAATVEGIRVLAAEIQLDSPKTLREV
BHT14_PCL_del1       SKVETLLKDKKNLEKELESLKAKMASKSIENLEDEIKQINGVKVIAKRVEIENPSQLRDL
PJM12_PCL_del1       SKVETLLKDKKNLEKELESIKAKMASKSVENLEDDIKEVNGVKVVAKRVNIENPSQLRDL
PJM02_PCL_act1       DGVSKRVGELKDLKAELAELKRQVAASKAGELASSAVD----GIVIARVDGVSRDDLKEM
                       :       :             :                  .     .    . *   

BHT04_PBAT_alp1      VDEHKTRVSGAVLLIADTGGKAAVAAGVTDDL-KGNLSAVDILRAAVAELGGKGGGRPDM
BHT04_PBSA_alp1      IDEHKSRGSGAVLLIADTGGKAAVAAGVSDDLTG-QISAVDIVKAVAELGGVGGGGRADM
BHT04_PCL_alp1       VDEAKSQGSGVVVFVGVADGKAGVTVGVTKDLID-RFSAVDLVKVASAALGGKGGGRPDM
AMN13_PHB_alp1       ADDLKTQGSGVVVLISTDEGKASIVVGVTADLTA-KISAVDLVRVGSAALGGKGGGRPDM
BHT04_PCL_gam1       VDQIKAKGEAVVVLAVDDGGAARVVVGVTKPL-SERLSANDLIKHLSATLGGKGGGRPDF
BHT04_PCL_gam2       VDQLKNKGSATVLLAGELDGKVVLVAGVTKDLVG-RVKAGDLIRNAAACVGGKGGGRPDM
BHT04_PHB_gam1       VDQLKNKGTSAVVLASVNDGKISLIAGVSKDATK-QVKAGDIVKHVASQIGGKGGGRPDM
AMN13_PHB_gam1       VDQLKNKGTSAVVLASVNDGKISLIAGVSKDATK-QVKAGDIVKHVASQIGGKGGGRPDM
PJM02_PBSA_gam1      VDQLKNKGESVVLLACSDGEKISLVAGVSKGTTS-KLKAGDLMREVAQHVGGKGGGRPDM
BHT14_PHBH_gam1      VDQLKNKGTAIVVLGTVDGSKVQLVAGVTKDLIK-NIKAGDVVNHIAAQVGGRGGGKPDM
PJM12_PHB_gam1       VDQLKNKGTAVVVLGTEDGGKVQLVAGVTKNLIK-NIKAGDVVNHIAAQVGGRGGGKPDM
PJM12_PHB_gam2       VDQLKNKGTAVIVLGTVDEGKVQLAAGVTKDLIK-NIKAGDVVNHIAAQVGGRGGGKPDM
BHT04_PHB_gam2       VDELKNKQSGIIMLATANDSKVGLIAGVTKDLVG-RVKAGELVNMVAQQVGGKGGGRPDM
BHT14_PBSA_del1      GDKVRDSDSGVAVLGGRINGKAALLAIVTKDLTD-QIKAGAIVNKVATIVGGKGGGRPDM
BHT14_PCL_del1       ADKFKNKGSGVVLLGAESNGKALLIAVVTKDLTN-KYKAGDIVKNAAKIVGGGGGGRPDM
PJM12_PCL_del1       ADKFKNKGSGVVLLGAESNGKALLIAVVTNDLTK-DYKAGDIVKNAAKIVGGGGGGRPDM
PJM02_PCL_act1       ATSLRDQDVKAVVLGGAPDGGAALMSAVTPD---SGLHAGELIADASKLIKGGGGKAADF
                       . :       ::         :   *:         *  ::          **  .*:

BHT04_PBAT_alp1      AQGGG-------------------------------------------------------
BHT04_PBSA_alp1      AQGGGMDKTFDAKTAEARIFKAWEDEKAFAAGANAKPDSYSIMIPPPNVTGALHIGHAFN
BHT04_PCL_alp1       AQAGG-------------------------------------------------------
AMN13_PHB_alp1       AQAGG-DKTFDPKIIEEKHYQDWEKSGAFACEPQSDKTPYTIMMPPPNVTGSLHMGHALN
BHT04_PCL_gam1       AQAGGMEKTFDPSAIEARLYPEWEAKGYFVDDTDAPGDPYSIMIPPPNVTGSLHMGHAFQ
BHT04_PCL_gam2       AQGGGMDKTYQPHAIESSWYQNWEQNNYFAPQ--GSGESYTIALPPPNVTGSLHMGHGFN
BHT04_PHB_gam1       AQGGGMEKTYQPGSIEQKWYQHWESSDYFAPS--GKGEPYSIMIPPPNVTGSLHMGHGFQ
AMN13_PHB_gam1       AQGGGMEKTYQPGNIEQKWYQHWESSDYFAPS--GKGEPYSIMIPPPNVTGSLHMGHGFQ
PJM02_PBSA_gam1      AQGGGMDKTYTPQNIETKWYQTWEDNGYFAPS--GEGESYCIMIPPPNVTGSLHMGHGFQ
BHT14_PHBH_gam1      ALAGGMEKVFNPTSIEKSWYQKWEDNGYFQAS--GTGTPYCIMLPPPNVTGTLHMGHAFQ
PJM12_PHB_gam1       ALAGGMEKVFNPTSIEKSWYQKWEDNGYFQAS--GTGTPYCIMLPPPNVTGTLHMGHAFQ
PJM12_PHB_gam2       ALAGGMEKVFNPTNIERSWYQKWEDSGYFQAS--GNGTPYCIMLPPPNVTGTLHMGHAFQ
BHT04_PHB_gam2       AQAGG-------------------------------------------------------
BHT14_PBSA_del1      AQAGG--KGYEFSEVEDKWLQYWQENNSFSGKIEEGCPSFSIVIPPPNVTGVLHVGHALN
BHT14_PCL_del1       AQAGG--KGYDPSEIEDKWYQYWLDNGFFKAEDKSDKKSFSIVIPPPNVTGVLHMGHALN
PJM12_PCL_del1       AQAGG-EKGYEPSGIEDKWYQYWLDNGFFKAEDKSDKKSFSIVIPPPNVTGVLHMGHALN
PJM02_PCL_act1       AMAGG-------------------------------------------------------
                     * .**                                                       

BHT04_PBAT_alp1      ------------------------------------------------------------
BHT04_PBSA_alp1      NTLQDVLVRWKRMQGFDTLWQPGQDHAGIATQLQVEKMLAEQLPSRAEMGREAFTAKVWE
BHT04_PCL_alp1       ------------------------------------------------------------
AMN13_PHB_alp1       TTLQDLLTRYHRMKGYDALWQPGTDHAGIATQMIVERMLDKEGTSRKELGREKFLERVWD
BHT04_PCL_gam1       HTIMDILVRYRRMAGDNTRWVVGTDHAGIATQMVVERKLAAENVSRLDLGREDFIKKIWD
BHT04_PCL_gam2       NSIMDALIRFRRMQGRNTLWQPGTDHAGIATQMVVERQLGAQGQSRHDLGREQFLEKVWE
BHT04_PHB_gam1       ESIMDALIRYHRMKGHNTLWQVGTDHAGIATQMVVERLLDAEGKTRHDLGRDKFIERVWD
AMN13_PHB_gam1       ESIMDALIRYHRMKGHNTLWQVGTDHAGIATQMVVERLLDAEGKTRHDLGRDKFIERVWD
PJM02_PBSA_gam1      DSIMDALIRYQRMQGKNTLWQVGTDHAGIATQMVVERQLDAQGVSRHDLGREKFIEKVWE
BHT14_PHBH_gam1      HTIMDSLVRYKRMQGNNTLWQAGTDHAGIATQMVVERKLIAEGKTRHDLGRDAFIDKVWD
PJM12_PHB_gam1       HTIMDSLIRYKRMQGNNTLWQAGTDHAGIATQMVVERQLIADGKTRHDLGRDAFIDKVWD
PJM12_PHB_gam2       HTIMDSLIRYKRMQGNNTLWQAGTDHAGIATQMVVERQLIADGKTRHDLGRDAFIDKVWE
BHT04_PHB_gam2       ------------------------------------------------------------
BHT14_PBSA_del1      NTLQDILTRYHRMCGDNTLWVPGTDHAGIATQNVVERQLATENKSRDDLGRDAFVEKVWE
BHT14_PCL_del1       NVIQDIMCRYRRMTGYNVLWMPGTDHAGIATQNVVERNLAQKGQTRDQLGREQFIEEVWK
PJM12_PCL_del1       NVIQDIMCRYRRLIGYNVLWMPGTDHAGIATQNVVERNLAAKGQTRDQLGREMFIQEVWK
PJM02_PCL_act1       ------------------------------------------------------------
                                                                                 

BHT04_PBAT_alp1      ------------------------------------------------------------
BHT04_PBSA_alp1      WKEKYGSTIINQLKRLGASCDWDRNAFTMDTNFHDAVLKVFVDLYNKNLIYRGSRLVNWD
BHT04_PCL_alp1       ------------------------------------------------------------
AMN13_PHB_alp1       WKEESGGTIVKQMRAIGATPDWERERFTMDEGLSRAVRKVFVQLYKEKLLYKDKRLVNWD
BHT04_PCL_gam1       WKEESGGTITQQMRRLGNSVDWDNERFTMDDGFYEGVQEAFIRLHEDGLIYRGKRLVNWD
BHT04_PCL_gam2       WKEESGGNITRQIRRLGSSVDWSRERFTMDPDMCEAVKEAFVRLHEDGLIYRGKRLVNWD
BHT04_PHB_gam1       WKEESGGHITRQLRRLGASPDWSRERFTMDDGFSEGVQEAFIKLYEDDLIYRGKRLVNWD
AMN13_PHB_gam1       WKEESGGHITRQLRRLGASPDWSRERFTMDDGFSEAVQEAFIKLYEDDLIYRGKRLVNWD
PJM02_PBSA_gam1      WKQESGGNITRQLRRLGASTDWSRERFTMDDGFYKAVQEVFIRLYEDDLIYRGERLVNWD
BHT14_PHBH_gam1      WKEESGNTITKQLRCSGASMDWTRERFTMDEGLSKSVTEVFVRLHEEGLIYRGKRLVNWD
PJM12_PHB_gam1       WKEESGNTITKQLRCSGASMDWTRERFTMDEGLSKSVTEVFVRLHEEGLIYRGKRLVNWD
PJM12_PHB_gam2       WKEQSGNTITKQLRCSGASMDWTRERFTMDEGLSKAVTEVFVRLHEEGLIYRGKRLVNWD
BHT04_PHB_gam2       ------------------------------------------------------------
BHT14_PBSA_del1      WRGEKGGTIINQLKRLGASCDWERERFTMDEGLSKSVREVFVRLYKEGLIYKGDYIVNWC
BHT14_PCL_del1       WREKSGGAIINQLKKLGASCDWDRERFTMDEGLSDAVRKVFVRLYKEGLIYEGQYIINWC
PJM12_PCL_del1       WREKSGGAIINQLKRLGASCDWDRERFTMDEGLSDAVRKVFVRLYKENLIYEGQYIINWC
PJM02_PCL_act1       ------------------------------------------------------------
                                                                                 

BHT04_PBAT_alp1      ------------------------------------------------------------
BHT04_PBSA_alp1      PHFETAISDLEVENIEIDGHMWHFKYPLAGNATRNYISIATTRPETMLGDGAVAVHPDDE
BHT04_PCL_alp1       ------------------------------------------------------------
AMN13_PHB_alp1       TKLRTSISDLEVEHREIKGKFYHFRYPYEDGT--GFISIATTRPETILADGAVAVHPDDE
BHT04_PCL_gam1       PKLHTAISDLEVENKESNGSMWYLRYPLADGAGKDYIVVATTRPETLLGDSGVAVNPADP
BHT04_PCL_gam2       PALHTAISDLEVENHDDTGSLWNLRYPLADGAGKNYLIVATTRPETMLGDTAVAVNPEDE
BHT04_PHB_gam1       PKLHTAISDLEVISEEENGHMWHFKYPLTDGS--GHLVVATTRPETMLGDSAVAVHPEDE
AMN13_PHB_gam1       PKLHTAISDLEVISEEENGHMWHFKYPLTDGS--GHLIVATTRPETMLGDSAVAVHPEDE
PJM02_PBSA_gam1      PKLHTAISDLEVVSEEEQGNMWHFRYPLADGS--GHLVVATTRPETMLGDTAVAVHPEDE
BHT14_PHBH_gam1      PVLHTAVSDLEVNSTEEDGHMWSIRYPIVGED--GYLIVATTRPETMLGDSAVAVHPEDE
PJM12_PHB_gam1       PVLHTAVSDLEVNSAEEDGHMWSIRYPIVGED--GYLIVATTRPETMLGDSAVAVHPDDE
PJM12_PHB_gam2       PVLHTAVSDLEVNSVEEDGNMWSMRYPLVEGN--DHIVVATTRPETMLGDSAVAVHPEDE
BHT04_PHB_gam2       ------------ENKDKKGHMWHLRYLLADGAGLDYLVVATTRPETMLGDTGVAVNPEDP
BHT14_PBSA_del1      PRCNTALSDDEVEHEDTKGKLYHIRYPYADGS--GSVVVATTRPETMLGDTGVAVHPDDE
BHT14_PCL_del1       PRCRTALADLEVEHEEKEAYLYYIRYPFENKK--HGLTVATTRPETLFGDTAVAINPNDE
PJM12_PCL_del1       PRCRTALADLEVEYEEKDAYLYYIRYPFENKK--QGLTVATTRPETMFGDTAVAVNPNDE
PJM02_PCL_act1       ------------------------------------------------------------
                                                                                 

BHT04_PBAT_alp1      ------------------------------------------------------------
BHT04_PBSA_alp1      RYAPIVGQLCEIPVGPKQIPIITDEYPDMTFGSGAVKITGAHDLNDYGVAKRNNIPLYRL
BHT04_PCL_alp1       ------------------------------------------------------------
AMN13_PHB_alp1       KYKDLVGKNVIVPIINRVIPIIADEHVQADFGSGAVKITAAHDFNDFEVYKRHGIPLINL
BHT04_PCL_gam1       RYKALIGKEVLLPLVGRRIPIVGDEHADMEKGTGCVKITPAHDFNDYAVGKRNNLLLINI
BHT04_PCL_gam2       RYQALIGKFVELPLVGRRIPIVADDYCDPEFGTGCVKITPAHDFNDYEVGKRHAMPLINI
BHT04_PHB_gam1       RFKHLIGQTITLPLTGREIPIIADDYVDKDFGTGCVKITPAHDFNDYEMGQRHDLPLINI
AMN13_PHB_gam1       RFKHLIGQTITLPLTGREIPIIADDYVDKDFGTGCVKITPAHDFNDYEMGQRHDLPLINI
PJM02_PBSA_gam1      RYKALIGKFIKLPLTEREIPIIADDYVDKDFGTGCVKITPAHDFNDYEMGQRHNLAMINI
BHT14_PHBH_gam1      RYKHLVGKMITLPLTGREIPVIADDYVDPEFGTGCVKITPAHDFNDAEVGKRHDLPKINI
PJM12_PHB_gam1       RYKHLVGKMIQLPLTGREIPVIADDYVDPEFGTGCVKITPAHDFNDAEVGKRHNLPQINI
PJM12_PHB_gam2       RYKHLIGKMVKLPLTDREIPIIADDYVDPEFGTGCVKITPAHDFNDYEVGKRHDLPQINI
BHT04_PHB_gam2       RYKDLIGKKVLLPLVNRLIPIVGDDHADMEKGTGCVKITPGHDFNDNEVGKRHALPQINI
BHT14_PBSA_del1      RYSHLGEIGIKLPLTDRVIPVVFDGHVDREFGTGALKVTPSHDRDDYEIGLRHDLERMKV
BHT14_PCL_del1       RFKDLEESSVMLPLTDRVIPIIKDEYVDTEFGTGALKVTPAHDPNDFNLGEKHGLEKLKV
PJM12_PCL_del1       RFKNMNETSVILPLTDRSIPIIKDDYVDTEFGTGALKVTPAHDPNDFHLGEKHGLEKLKV
PJM02_PCL_act1       ------------------------------------------------------------
                                                                                 

BHT04_PBAT_alp1      ------------------------------------------------------------
BHT04_PBSA_alp1      MDTRAQMRTDGDAYRGLDRFDARKAVIKDIDAEGLMIMVEDKKIMQPFCDRSKVVMEPML
BHT04_PCL_alp1       ------------------------------------------------------------
AMN13_PHB_alp1       FTPDGKMNENCEDYQGLDRFEARKKVVSDFEALGFLDKIEDHVNKIPYGDRSGTVVEPYL
BHT04_PCL_gam1       LTLNADVRIAASQYQGMERFAARKAVVAEMEQLGLLEEVKKHTLMVPYGDRGGVVIEPML
BHT04_PCL_gam2       LDKDAAILARAAAYAGLDRFEARKRIVADFESAGLLEKIEPHALKVPKGDRSGVVIEPWL
BHT04_PHB_gam1       LNDDAQINAVAEKYRGMDRFVARKQIVADLEELGLLDKVVDHKLKVPRGDRSGVVIEPYL
AMN13_PHB_gam1       LNDDAQINAVAEKYRGMDRFVARKQIVTDLEELGLLDKVVDHKLKVPRGDRSGVVIEPYL
PJM02_PBSA_gam1      FDADANINNNAEKYRGMERFAARKQIVEDLDALGLLDKIEPHTLKIPRGDRSGVVVEPYL
BHT14_PHBH_gam1      FTVDARINDEAERYRGMGRFDARKMIVEDLKADGLLEDIKEHKLMVPRGDRTHAVIEPLL
PJM12_PHB_gam1       FTIDARINDEAEHYRGMGRFDARKMIVEDLKGEGLLEDIKDHKLMVPRGDRTHAVIEPFL
PJM12_PHB_gam2       FTVDARINENAERYQGMGRFDARKMVVEELKSQGLLEGIKDHKLMVPRGDRTHAVIEPFL
BHT04_PHB_gam2       LDKDAAILAAASEFAGMDRFVARKAIVAKFDELGLLVEVKDHDLVAPYGDRSGVIIEPLL
BHT14_PBSA_del1      MDDKGVMNKSAGEYCGLDRFECRKKVVADLERLGFLEKIEDYDHAVGHCYRCKTVSEPTT
BHT14_PCL_del1       IGDDGCMLAGAGQFEGMDRFECRKEALRELKEQGLLVKKEPLTHGVGHCYRCRTVVEPSI
PJM12_PCL_del1       IDDDGNMLEGAGQFEGMDRFECREKALEALKEQGLLEKQEPLNHSVGHCYRCRTVVEPSI
PJM02_PCL_act1       ------------------------------------------------------------
                                                                                 

BHT04_PBAT_alp1      ------------------------------------------------------------
BHT04_PBSA_alp1      TDQWYVDAAKLAGPARDAVT-DGRVKIIPESGEKVYFHWMNNIEPWCISRQLWWGHQIPV
BHT04_PCL_alp1       ------------------------------------------------------------
AMN13_PHB_alp1       TDQWYVDAQTMAKPAIEAVE-TGKMEFVPKQWENTYFAWMRDIQPWCISRQLWWGHQIPA
BHT04_PCL_gam1       TDQWYVDAKTMAKPAIEAVE-SGAIEFVPKNYENMYFSWMREIQDWCISRQLWWGHRIPA
BHT04_PCL_gam2       TDQWYVSTKPLAEPAIAAVE-DGRIQFVPKQYENMYFSWMRDIQDWCISRQLWWGHRIPA
BHT04_PHB_gam1       TNQWYVKTQPLADEAIKAVE-KNEIQFVPKQYENMYFSWMRDIQDWCISRQLWWGHRIPA
AMN13_PHB_gam1       TNQWYVKTQPLADEAIRAVE-KDEIQFVPKQYENMYFSWMRDIQDWCISRQLWWGHRIPA
PJM02_PBSA_gam1      THQWYVKTQPLAEEAIKAVE-DERIQFVPKNYENMYFSWMRDIQDWCISRQLWWGHRIPA
BHT14_PHBH_gam1      TDQWYVKAEPLAKPAIEAVE-SGKIKFVPGNWDKTYYEWMRNIEDWCISRQIWWGHRIPA
PJM12_PHB_gam1       TDQWYVKAEPLAKPAIEAVE-SGKIKFVPGNWDKTYYEWMRNIEDWCISRQIWWGHRIPA
PJM12_PHB_gam2       TDQWYVKAEPLAKPAIEAVE-TGKIKFVPANWDKTYYEWMRNIEDWCISRQIWWGHRIPA
BHT04_PHB_gam2       TDQWYVRVEKLAGPAVDAVK-DGQIEFVPKQYENMYFSWMNNIQDWCISRQLWWGHRIPA
BHT14_PBSA_del1      SLQWFVSVKPLAAKAVEAVR-DGRINIYPQTWYNTFYSWMDNIRDWCISRQIWWGHQIPA
BHT14_PCL_del1       SKQWFVKVAPLAKKASDAVR-SGRTKIIPETWTKTYFEWMDNIRDWCISRQIWWGHRIPV
PJM12_PCL_del1       SKQWFVKVGPLAKKASDAVR-NGRTKIIPDNWTKTYFEWMDNIRDWCISRQIWWGHRIPV
PJM02_PCL_act1       ------------------------------------------------------------
                                                                                 

BHT04_PBAT_alp1      ------------------------------------------------------------
BHT04_PBSA_alp1      WYDAEDCVVFEADTFDEAQLESNKDWIGIVRDPDVLDTWFSSGLWPIGTLGWPEDTPEMA
BHT04_PCL_alp1       ------------------------------------------------------------
AMN13_PHB_alp1       WY-DDEGNVYVAETEEEAQAEA--GAVKLTQDPDVLDTWFSSALWPFSTLGWPDKTPELD
BHT04_PCL_gam1       WY-DNAGNVYVGRSEADVRAKHSADSEALRQDEDVLDTWFSSGLWTFGTLGWPENTADLA
BHT04_PCL_gam2       WY-DEAGNVYVGRDEAEVRAKHNLGDAVLRQDEDVLDTWFSSGLWTFSTLGWPEQTQALK
BHT04_PHB_gam1       WY-DAEGKVYVGRSEEDVRAKYSIAAVELNRDNDVLDTWFSSGLWTFGTLGWPEDNELLK
AMN13_PHB_gam1       WY-DAEGKVYVGRSEEDVRAKYSVAAVELTRDNDVLDTWFSSGLWTFGTLGWPEDNEMLK
PJM02_PBSA_gam1      WY-DKAGNIYVGRSEEDVREKHNLGAVELNQDEDVLDTWFSSGLWTFGTLGWPEETDALK
BHT14_PHBH_gam1      WY-DDQGNIYVGRNEAEAREKNNVSAVELRQDDDVLDTWFSSALWPFSTLGWPDKTPELD
PJM12_PHB_gam1       WY-DDQGNIYVGRTEAEAREKNNVSAVELKQDDDVLDTWFSSALWPFSTLGWPEKTPELE
PJM12_PHB_gam2       WY-DDQGNIYVGRNEEEVREKNNINATELKQDEDVLDTWFSSALWPFSTLGWPDKTPELE
BHT04_PHB_gam2       WY-DENEKVYVGRTEEEVRANNDIAAMKLRQDDDVLDTWFSSALWTFSTLGWPKDTEDLK
BHT14_PBSA_del1      WTCADCGELIVESVDPVCCSK--CGSEKLMRETDVLDTWFSSALWPFSTMGWPEQTPELK
BHT14_PCL_del1       WKCPECNQVIVE-EEDPTQCP-ACNCEELVQETDVLDTWFSSALWPFSTMGWPENTDLLK
PJM12_PCL_del1       WKCPACNHVIVE-EEDPTKCP-VCNSEKIVQETDVLDTWFSSALWPFSTMGWPEDTDLLK
PJM02_PCL_act1       ------------------------------------------------------------
                                                                                 

BHT04_PBAT_alp1      ------------------------------------------------------------
BHT04_PBSA_alp1      KYFPTSDLITGQDILFFWVARMMMMQLEVTGEIPFSTVYLHQLVRDEKGVKMSKTLGNVI
BHT04_PCL_alp1       ------------------------------------------------------------
AMN13_PHB_alp1       KYYQTDVLLTGFDIIFFWVARMMMMGMHFMGEVPFKTVYMHALVRDEKGQKMSKSKGNVM
BHT04_PCL_gam1       KFHPSSTLVTGFDIIFFWVARMIMMSMHFMKQVPFKKVYVTGLIRDESGNKMSKSKGNVL
BHT04_PCL_gam2       TFHPTDVLVTGFDIIFFWVARMIMLTMHLMKQVPFKTVYVHGLVRDGQGQKMSKSKGNVL
BHT04_PHB_gam1       TFHPSSVLVTGFDIIFFWVARMIMLTLYFKKEIPFHTVYVHGLVRDSHGQKMSKSKGNVL
AMN13_PHB_gam1       TFHPSSVLVTGFDIIFFWVARMIMLTLYFKKEIPFHTVYVHGLVRDSHGQKMSKSKGNVL
PJM02_PBSA_gam1      TFHPSDVLVTGFDIIFFWVARMIMLTLHFRKEIPFHTVYCTGMVRDSQGRKMSKSQGNVL
BHT14_PHBH_gam1      TFYPTSVLVTGFDIIFFWVARMIMMGLKFMGEVPFKEVYIHGLVRDNEGHKMSKSKGNVL
PJM12_PHB_gam1       TFYPTSVLVTGFDIIFFWVARMIMMGMKFMGEVPFKEVYIHGLVRDNEGHKMSKSKGNVL
PJM12_PHB_gam2       TFYPTSVLVTGFDIIFFWVARMIMMGMKFMGEVPFKEVYIHGLVRDHEGHKMSKSKGNVL
BHT04_PHB_gam2       TFHPTDVLVTGFDIIFFWVARMIMMTMHFNKQIPFKKIYMTGLIRDENGDKMSKSKGNVV
BHT14_PBSA_del1      TFYPTSVLITSFDILFFWVARMMMMGLHFMDEVPFKDVYLHALVRDKHGKKMSKSTGNVI
BHT14_PCL_del1       TFYPTNVLVTGFDILFFWVARMMMMGMHFMDEVPFNDVYIHALVRDEDGKKMSKSKGNVI
PJM12_PCL_del1       TFYPTNVLVTGFDILFFWVARMMMMGTHFMDEVPFDDVYIHALVRDEHGKKMSKSKGNVI
PJM02_PCL_act1       ------------------------------------------------------------
                                                                                 

BHT04_PBAT_alp1      ------------------------------------------------------------
BHT04_PBSA_alp1      DPLDMIDEYGADAVRFTMSSMASIGGTLKLSTERVEGYRNFGTKLWNAVSFAQFNECHPD
BHT04_PCL_alp1       ------------------------------------------------------------
AMN13_PHB_alp1       DPLDLIEQYGTDALRFTMVAMAAQGRDIKMSEDRLGGYRNFATKLWNAARYCEMNDCLDD
BHT04_PCL_gam1       DPLDMIDPHGTDALRFTLAALASTGRDINWDMKRLEGYRNFCNKLWNASRYVLQQTEEES
BHT04_PCL_gam2       DPLDIIDAYGTDALRFTNCSLASTGRDIKFDMGRVEGYRNFCNKIWNAARYVMMQCEDKT
BHT04_PHB_gam1       DPIDLIDGYGTDALRFTYYSLASTGRDINFDVGRIEGFRNFCNKLWNVTNYVLMNTEEHG
AMN13_PHB_gam1       DPIDLIDGYGTDALRFTYYSLASTGRDINFDVGRIEGFRNFCNKLWNVANFVLMNTEEHG
PJM02_PBSA_gam1      DPIDMIDAYGTDALRYTFYSLASRSRDINFDVGRIEGFRNFCNKMWNASLFTLSNCEGYD
BHT14_PHBH_gam1      DPLDLINAYGTDAMRFTFASLATTGRDIAFDVGRVEGYRNFCNKLWNAARYVLSNTEGET
PJM12_PHB_gam1       DPLDLINAYGTDAMRFTFASLATTGRDIAFDVGRVEGYRNFCNKLWNAARYVLSNTEGET
PJM12_PHB_gam2       DPLDLINAYGTDAMRFTFASLATTGRDIAFDVGRVEGYRNFCNKLWNAARYVLSNTEGQT
BHT04_PHB_gam2       DPLDMIDAHGTDALRFTLTSVATTGRDISWDMKRLEGYRNFTNKLWNASRYVLMNTEEFP
BHT14_PBSA_del1      DPLVVMEEYGTDAMRFTLTAFAAQGREIKLDEDRIEGYRHFINKIWNAARFALMHVSDCK
BHT14_PCL_del1       NPLKVIDEYGADAFRFTLAAFAAQGRDVKMSESRVEGYRHFVNKLWNASRFALMHITPK-
PJM12_PCL_del1       DPL---------------------------------------------------------
PJM02_PCL_act1       ------------------------------------------------------------
                                                                                 

BHT04_PBAT_alp1      ------------------------------------------------------------
BHT04_PBSA_alp1      PTFDPAAVKLPLNKWMVGEAAKAFDTYRAALDAYRFNDAANAAYVFVRGVLCDRYLEYTK
BHT04_PCL_alp1       ------------------------------------------------------------
AMN13_PHB_alp1       GFD-PASVTYTPNKWLIHELVTATKEIEKAIDGYKFNEAANAVYGFVWGTYCDWYLEFSK
BHT04_PCL_gam1       GKPDEPVELSVADRWIISRLQEVEIQATAQLDEFRFDQLARTLYEFAWNDYCDWYLELTK
BHT04_PCL_gam2       GTDGSPVELTLADRWIISALQRTETEVTRQLDQFRFDLAAQALYEFIWNQYCDWYLELSK
BHT04_PHB_gam1       ADGSTDYTLSQADRWIISRLQQTEKAVAEGFESYRLDLASQALYDFIWKDYCDWYVELTK
AMN13_PHB_gam1       ADGSTNYVLSQADRWIISRLQQTEKAVAEGFESYRLDLASQALYDFIWKDYCDWYVELTK
PJM02_PBSA_gam1      ANDNSPVELSLADRWIHSELQQAIKAVREGIDTYRFDIASQALYDFVWNEFCSWYLELSK
BHT14_PHBH_gam1      GINSDDVILSTADRWIISKLQSVTTEVKAAMDNYRIDLASHAIYEFIWDEYCDWYIELSK
PJM12_PHB_gam1       GINSDDVILSTADRWIISKLQSVTTEVQAAMDNYRIDLASHAIYEFIWDEYCDWYIELSK
PJM12_PHB_gam2       GINSEDVILSTADHWIISKLQSVTTEVKSAMDNYRIDLASHAIYEFIWDEYCDWYIELSK
BHT04_PHB_gam2       EGKGGAMELSLADRWIIGQFEQTVKTVHEAFDTFRFDLASQALYEFTWNQFCDWYLELTK
BHT14_PBSA_del1      RVVDKPDDLPLVHQWILSRTASAIENVRSGLDEYRFNDVASENYQFIWHEFCDWYLEWIK
BHT14_PCL_del1       DTKIDEKKLALTEKWILSRCAQTSFVVKEGIENYKFNEAASAAYQFVWHEFCDWFLEMEK
PJM12_PCL_del1       ------------------------------------------------------------
PJM02_PCL_act1       ------------------------------------------------------------
                                                                                 

BHT04_PBAT_alp1      ------------------------------------------------------------
BHT04_PBSA_alp1      PTFFSEDAAAIAETRATMAWIIDQSLILLHPMMPFITEELWGITGKRANMLIHQDWPTYT
BHT04_PCL_alp1       ------------------------------------------------------------
AMN13_PHB_alp1       PVLQDGG-DAAEEVRQTTSWALEQILTLLNPFMPFITEELYASIAQRGDRLLTSAWPVYD
BHT04_PCL_gam1       AVLTGDAAEAKRGTRRTLVRVLEVMLRLMHPIMPFISEELWQRVAPLGDTIMLQPWPVAD
BHT04_PCL_gam2       PVLWDENAERQRGTRRTLVRVLEAALRLAHPFMPFITEEIWQRIAPMGPTIMLQPWPQPD
BHT04_PHB_gam1       PVLWDDDPEIKKGTRRTLIRVLETTLRLAHPMMPFITEEIWQRVKGLGDTIMLAALPIAD
AMN13_PHB_gam1       PVLWDDDPEIKKGTRRTLIRVLETTLRLAHPMMPFITEEIWQRVKGLGDTIMLAALPIAD
PJM02_PBSA_gam1      PVLNSEDPAQIRGTQQTLINTLETIMRLAHPLMPFITEELWQRIKPVGETVMKAAYPLCD
BHT14_PHBH_gam1      TVLYNSEAKALRGTRQTLIKVLEETLKLLHPITPFITEEIWQRVAPLGETIMLQPYPEFT
PJM12_PHB_gam1       TVLYNSEEKVLRGTRQTLIKVLEETLKLLHPITPFITEEIWQRVAPLGDTIMLQPYPEFN
PJM12_PHB_gam2       TVLYTSEEKALRGTRQTLIRVLEETLKLLHPIMPFITEEIWQRVAPLGDTIMLQSYPEYT
BHT04_PHB_gam2       PVLYPRDEAQQRGTRHTLVNILEQLLRLMHPIMPFITETIWQRVQPLDDSIMVQAFPQFD
BHT14_PBSA_del1      ADLFSDDAVAKQQAQGVLLVVLETILKLIHPITPFVTEEIWSVLPGERSSLTTGDFPERQ
BHT14_PCL_del1       PALYEKEAKRRDSARSVLAKVLEDILVMLHPFMPFVTEEIYNILPATQGSIMAASYPYSE
PJM12_PCL_del1       ------------------------------------------------------------
PJM02_PCL_act1       ------------------------------------------------------------
                                                                                 

BHT04_PBAT_alp1      ------------------------------------------------------------
BHT04_PBSA_alp1      ADLVDPEADREMNWVTDLVDKIRSARAEVNVPAGAKIPMLQQSLDA-AGSSAWTNNEALI
BHT04_PCL_alp1       ------------------------------------------------------------
AMN13_PHB_alp1       DGLLDDDAVKKMQWLQNIITEIRSVRADMHVPAGAKIDLLVKGACA-ETKEGFTAFEDVL
BHT04_PCL_gam1       ASRIDEAAVSDVTWIQEVVLEIRRIRAEMDIAPGVPLPILFDGGSD-ADRQRQSNSAALL
BHT04_PCL_gam2       ENRLDETAEQDIEWLKGLILGVRNIRGEMNVAPGKELDLLLRNAGD-EDLRRLQENEAFL
BHT04_PHB_gam1       ESKIDTEAINDIEWIKGVVDGIRTIRGEMNIAPSKKLPVYFKNGNDV-DKRCLSDSDQLL
AMN13_PHB_gam1       ESKIDIEAINDIEWIKGVVDGIRTIRGEMNIAPSKKLPVYFKNGNDV-DKRCLNDSEQLL
PJM02_PBSA_gam1      ESAVDQQAIADIQWVKEFVTGIRNIRGEMQLSPGKLLTVLCKGASE-ADQARVNGNRQFL
BHT14_PHBH_gam1      DACVDKEAEADIEWIKTFLIGIRRIRGEMNISPGKPLPVLLADSSE-HDLQRLAANKINV
PJM12_PHB_gam1       QESVDKEAEADIEWVKTFLIGIRRIRGEMNISPGKPLPVLLADSSE-LDLQRLETNRVNV
PJM12_PHB_gam2       QDRVNTEAEADIEWVKTFLIGVRRIRGEMNISPGKPLPVLLADSSG-QDRQRLETNMVNL
BHT04_PHB_gam2       ESKCDQLAIDDLEWVKQFIVAIRNIRGEMDISPSKSLPVLLKNVNKL-DQRRLHDNEQFL
BHT14_PBSA_del1      ESWKNPEVVAQMELLMGIITGIRNIRSEAEVHPSNKIEAFVICEDK-EKGELIASFTAAV
BHT14_PCL_del1       DAFRNEAVETDMEFVFGLISGIRNIRSEMNIQPSMKIKVLGHTDNE-KEKIIIAENKSII
PJM12_PCL_del1       ------------------------------------------------------------
PJM02_PCL_act1       ------------------------------------------------------------
                                                                                 

BHT04_PBAT_alp1      ------------------------------------------------------------
BHT04_PBSA_alp1      KRLARIETLTETTDLPK--GAVTIAVDGGVFALPLADIIDVAAEKERLEKTLGKLEKDLG
BHT04_PCL_alp1       ------------------------------------------------------------
AMN13_PHB_alp1       LRMARLKSISHVEEVPK--GSIQTVVGETTLILPIADIIDLDAERARLNKAIGKIDVDIG
BHT04_PCL_gam1       SSIGRLESMQWLDGAEA-PVSATALVGDLRVMIPLAGLIDKDAELARLDKEIAKLEKDIE
BHT04_PCL_gam2       KKLAKLSSVKVLAAGDEAPLSATALVGELEVLVPMAGLIDKTAELARLDKEIQRLEGETK
BHT04_PHB_gam1       KKLASLESITWLADDEEAPLSATSLVGNLEILVPMAGLIDKEAELARIEKESEKLSKECQ
AMN13_PHB_gam1       KKLASLESITWLANDEDAPLSATSLVGNLEILVPMAGLIDKEAELARIEKESEKLSKECQ
PJM02_PBSA_gam1      STLANLESIDFLGADGEEPLAATALVGEMELLVPMAGLIDVAAESARLQKEIDKIQKELH
BHT14_PHBH_gam1      TKLGKLESITILGADDQAPESATAIVGNMKVLVPMAGLIDKDAELARLNKEKDKIDKELV
PJM12_PHB_gam1       TKLGKLESITILSADDQAPESATAIVGNMKVLVPMAGLIDKDAELARLNKEKDKIDKELA
PJM12_PHB_gam2       TKLGKLESVTVLSTDDQAPESATAIVGNMKVLVPMAGLIDKDAELARLNKEKEKLDKELQ
BHT04_PHB_gam2       LTLAKLESITELSKDEQGPASASAVVGDLSVLIPMAGLIDKEAELARLDKAMDKLEKDAA
BHT14_PBSA_del1      SDMTRLSDFTVLAEAEKPADAATYIYNDIEIFVPLKGLVDVENELAKLSRERKKVETKLK
BHT14_PCL_del1       VNLAGLESFFFCEADKIPTSAASSVTYDTTCFVSLEGVIDFDKEILRLEKELEKNTKELI
PJM12_PCL_del1       ------------------------------------------------------------
PJM02_PCL_act1       ------------------------------------------------------------
                                                                                 

BHT04_PBAT_alp1      ----------------------------
BHT04_PBSA_alp1      GLRGRLNNPKFVASAPDAVVAESRE---
BHT04_PCL_alp1       ----------------------------
AMN13_PHB_alp1       KIDAKLGNDKFVKNAPEAVIAEQKTR--
BHT04_PCL_gam1       VVGRKLGNEGFVARAPEAVVAKERAKV-
BHT04_PCL_gam2       RIGGKLSNAGFVDKAPPAVIDKERGKL-
BHT04_PHB_gam1       RLEGKLSNAKFVDKAPADVVQKERDRL-
AMN13_PHB_gam1       RLEGKLSNAKFVDKAPADVVQKERDRL-
PJM02_PBSA_gam1      RIEGKLSNSKFVDNAPAEVVEKEKAKA-
BHT14_PHBH_gam1      KVQGKLNNPNFTDRAPEAVVNKEKDK--
PJM12_PHB_gam1       KVQGKLNNPNFTDRAPEAVVNKEKAKA-
PJM12_PHB_gam2       KVQGKLNNPNFTDKAPEAVVNKEKEKA-
BHT04_PHB_gam2       KTRGKLNNDNFVSKAPAAVIEKEKAKL-
BHT14_PBSA_del1      QINGKLSNSKFLDNAPADVVAKEQEK--
BHT14_PCL_del1       GVQKRLHNESFLEKAPDQVIQKVKD---
PJM12_PCL_del1       ----------------------------
PJM02_PCL_act1       ----------------------------
                                                 
