# Supplementary material for: Microbial decomposition of biodegradable plastics on the deep-sea floor
Source: Nat Commun. 2024 Jan 26;15:568. doi: 10.1038/s41467-023-44368-8 (PMC10817984; doi:10.1038/s41467-023-44368-8)
Supplement: Supplementary file 6 — Source Data [file 41467_2023_44368_MOESM6_ESM.zip › Source data/Source Data SF 24 (3).nwk]

((((BHT04_PBSA_alp1:0.09965749761162067,BHT04_PBAT_alp1:0.0731414626981146)100:0.1325126609030241,BHT04_PCL_alp1:0.20498200962227883)100:0.02179734425786936,AMN13_PHB_alp1:0.24385715822339632)100:0.0377939582430592,(((((PJM12_PHB_gam1:0.017201167120542073,BHT14_PHBH_gam1:0.020939445826857254)100:0.029169875298703067,PJM12_PHB_gam2:0.04214019020349732)100:0.1432621356956401,BHT04_PCL_gam1:0.21483261956839725)81:0.004999962647768878,((((AMN13_PHB_gam1:0.0109706477408773,BHT04_PHB_gam1:0.012559837677325544)100:0.1101222079878045,PJM02_PBSA_gam1:0.1170182035767549)100:0.04471885604225327,BHT04_PCL_gam2:0.15349526988920414)100:0.014543609847632193,BHT04_PHB_gam2:0.21132610460823503)100:0.018911062103047)100:0.10791263004620895,(PJM02_PCL_act1:0.3696328940715274,((PJM12_PCL_del1:0.036902398746954286,BHT14_PCL_del1:0.05615059463349208)100:0.22785488678203866,BHT14_PBSA_del1:0.2722426846286121)100:0.06842283094589371)100:0.02486206627535289)100:0.0377939582430592):0.0;
